# Supplementary material for: CryoEM and computational modeling structural insights into the pH regulator NBCn1
Source: Nat Commun. 2025 Nov 11;16:9932. doi: 10.1038/s41467-025-64868-z (PMC12606367; doi:10.1038/s41467-025-64868-z)
Supplement: Supplementary file 7 — Supplementary Data 5 [file 41467_2025_64868_MOESM7_ESM.zip › 100ns_z_restr_MD_NBCn1_2NaCO3/hNBCn1_OF/z-restr_hNBCn1_OF_2NaCO3_last_step_59.pdb]

REMARK    GENERATED BY TRJCONV
TITLE     Title t= 101000.00000 step= 50500000
REMARK    THIS IS A SIMULATION BOX
CRYST1   92.758   92.758  103.975  90.00  90.00  90.00 P 1           1
MODEL        1
ATOM      1  N   LEU A 585      26.070  38.760  35.110  1.00  0.00           N
ATOM      2  HT1 LEU A 585      25.800  39.740  35.300  1.00  0.00           H
ATOM      3  HT2 LEU A 585      25.350  38.340  34.490  1.00  0.00           H
ATOM      4  HT3 LEU A 585      26.960  38.970  34.610  1.00  0.00           H
ATOM      5  CA  LEU A 585      26.310  37.930  36.360  1.00  0.00           C
ATOM      6  HA  LEU A 585      26.890  38.530  37.040  1.00  0.00           H
ATOM      7  CB  LEU A 585      24.910  37.700  37.010  1.00  0.00           C
ATOM      8  HB1 LEU A 585      24.250  37.220  36.270  1.00  0.00           H
ATOM      9  HB2 LEU A 585      24.560  38.680  37.400  1.00  0.00           H
ATOM     10  CG  LEU A 585      24.890  36.670  38.230  1.00  0.00           C
ATOM     11  HG  LEU A 585      25.030  35.670  37.760  1.00  0.00           H
ATOM     12  CD1 LEU A 585      25.850  36.940  39.380  1.00  0.00           C
ATOM     13 HD11 LEU A 585      26.870  36.990  38.960  1.00  0.00           H
ATOM     14 HD12 LEU A 585      25.760  36.190  40.200  1.00  0.00           H
ATOM     15 HD13 LEU A 585      25.540  37.930  39.790  1.00  0.00           H
ATOM     16  CD2 LEU A 585      23.480  36.740  38.780  1.00  0.00           C
ATOM     17 HD21 LEU A 585      23.180  37.800  38.910  1.00  0.00           H
ATOM     18 HD22 LEU A 585      23.160  36.080  39.620  1.00  0.00           H
ATOM     19 HD23 LEU A 585      22.920  36.480  37.860  1.00  0.00           H
ATOM     20  C   LEU A 585      27.250  36.730  36.090  1.00  0.00           C
ATOM     21  O   LEU A 585      28.480  36.890  36.310  1.00  0.00           O
ATOM     22  N   ILE A 586      26.750  35.580  35.550  1.00  0.00           N
ATOM     23  HN  ILE A 586      25.760  35.430  35.500  1.00  0.00           H
ATOM     24  CA  ILE A 586      27.650  34.430  35.450  1.00  0.00           C
ATOM     25  HA  ILE A 586      28.420  34.600  36.200  1.00  0.00           H
ATOM     26  CB  ILE A 586      26.950  33.060  35.690  1.00  0.00           C
ATOM     27  HB  ILE A 586      26.010  33.080  35.090  1.00  0.00           H
ATOM     28  CG2 ILE A 586      27.910  31.900  35.330  1.00  0.00           C
ATOM     29 HG21 ILE A 586      28.000  31.640  34.250  1.00  0.00           H
ATOM     30 HG22 ILE A 586      27.660  30.970  35.890  1.00  0.00           H
ATOM     31 HG23 ILE A 586      28.900  32.140  35.750  1.00  0.00           H
ATOM     32  CG1 ILE A 586      26.510  32.970  37.160  1.00  0.00           C
ATOM     33 HG11 ILE A 586      26.230  33.930  37.640  1.00  0.00           H
ATOM     34 HG12 ILE A 586      27.360  32.720  37.840  1.00  0.00           H
ATOM     35  CD  ILE A 586      25.340  32.010  37.180  1.00  0.00           C
ATOM     36  HD1 ILE A 586      24.860  31.990  38.180  1.00  0.00           H
ATOM     37  HD2 ILE A 586      25.670  30.970  36.990  1.00  0.00           H
ATOM     38  HD3 ILE A 586      24.590  32.250  36.410  1.00  0.00           H
ATOM     39  C   ILE A 586      28.310  34.450  34.130  1.00  0.00           C
ATOM     40  O   ILE A 586      29.420  34.010  33.880  1.00  0.00           O
ATOM     41  N   LEU A 587      27.730  35.140  33.160  1.00  0.00           N
ATOM     42  HN  LEU A 587      26.800  35.510  33.230  1.00  0.00           H
ATOM     43  CA  LEU A 587      28.390  35.260  31.880  1.00  0.00           C
ATOM     44  HA  LEU A 587      28.610  34.270  31.530  1.00  0.00           H
ATOM     45  CB  LEU A 587      27.340  35.940  30.940  1.00  0.00           C
ATOM     46  HB1 LEU A 587      27.090  36.970  31.280  1.00  0.00           H
ATOM     47  HB2 LEU A 587      26.440  35.300  30.950  1.00  0.00           H
ATOM     48  CG  LEU A 587      27.810  36.270  29.470  1.00  0.00           C
ATOM     49  HG  LEU A 587      28.750  36.860  29.540  1.00  0.00           H
ATOM     50  CD1 LEU A 587      28.110  34.970  28.690  1.00  0.00           C
ATOM     51 HD11 LEU A 587      28.410  35.220  27.640  1.00  0.00           H
ATOM     52 HD12 LEU A 587      27.220  34.300  28.650  1.00  0.00           H
ATOM     53 HD13 LEU A 587      28.930  34.390  29.150  1.00  0.00           H
ATOM     54  CD2 LEU A 587      26.840  37.250  28.800  1.00  0.00           C
ATOM     55 HD21 LEU A 587      27.250  37.530  27.800  1.00  0.00           H
ATOM     56 HD22 LEU A 587      26.740  38.070  29.530  1.00  0.00           H
ATOM     57 HD23 LEU A 587      25.890  36.740  28.500  1.00  0.00           H
ATOM     58  C   LEU A 587      29.620  36.070  31.820  1.00  0.00           C
ATOM     59  O   LEU A 587      30.550  35.780  31.050  1.00  0.00           O
ATOM     60  N   ASP A 588      29.720  37.080  32.700  1.00  0.00           N
ATOM     61  HN  ASP A 588      28.940  37.420  33.210  1.00  0.00           H
ATOM     62  CA  ASP A 588      30.970  37.820  32.900  1.00  0.00           C
ATOM     63  HA  ASP A 588      31.210  38.170  31.900  1.00  0.00           H
ATOM     64  CB  ASP A 588      30.710  38.920  34.030  1.00  0.00           C
ATOM     65  HB1 ASP A 588      31.620  39.530  33.860  1.00  0.00           H
ATOM     66  HB2 ASP A 588      30.730  38.510  35.070  1.00  0.00           H
ATOM     67  CG  ASP A 588      29.500  39.770  33.680  1.00  0.00           C
ATOM     68  OD1 ASP A 588      28.310  39.340  33.730  1.00  0.00           O
ATOM     69  OD2 ASP A 588      29.770  40.960  33.370  1.00  0.00           O
ATOM     70  C   ASP A 588      32.140  36.920  33.310  1.00  0.00           C
ATOM     71  O   ASP A 588      33.220  37.300  33.140  1.00  0.00           O
ATOM     72  N   ILE A 589      32.000  35.710  33.870  1.00  0.00           N
ATOM     73  HN  ILE A 589      31.140  35.300  34.160  1.00  0.00           H
ATOM     74  CA  ILE A 589      33.120  34.830  34.250  1.00  0.00           C
ATOM     75  HA  ILE A 589      34.020  35.440  34.310  1.00  0.00           H
ATOM     76  CB  ILE A 589      32.800  34.160  35.580  1.00  0.00           C
ATOM     77  HB  ILE A 589      32.120  33.290  35.440  1.00  0.00           H
ATOM     78  CG2 ILE A 589      34.160  33.540  36.310  1.00  0.00           C
ATOM     79 HG21 ILE A 589      33.860  33.110  37.290  1.00  0.00           H
ATOM     80 HG22 ILE A 589      34.800  34.440  36.430  1.00  0.00           H
ATOM     81 HG23 ILE A 589      34.630  32.770  35.640  1.00  0.00           H
ATOM     82  CG1 ILE A 589      32.080  35.090  36.540  1.00  0.00           C
ATOM     83 HG11 ILE A 589      31.190  35.610  36.130  1.00  0.00           H
ATOM     84 HG12 ILE A 589      32.770  35.860  36.930  1.00  0.00           H
ATOM     85  CD  ILE A 589      31.360  34.410  37.670  1.00  0.00           C
ATOM     86  HD1 ILE A 589      30.820  35.160  38.280  1.00  0.00           H
ATOM     87  HD2 ILE A 589      32.030  33.800  38.310  1.00  0.00           H
ATOM     88  HD3 ILE A 589      30.600  33.670  37.320  1.00  0.00           H
ATOM     89  C   ILE A 589      33.390  33.810  33.270  1.00  0.00           C
ATOM     90  O   ILE A 589      34.490  33.300  33.100  1.00  0.00           O
ATOM     91  N   LYS A 590      32.390  33.460  32.400  1.00  0.00           N
ATOM     92  HN  LYS A 590      31.520  33.890  32.660  1.00  0.00           H
ATOM     93  CA  LYS A 590      32.420  32.650  31.200  1.00  0.00           C
ATOM     94  HA  LYS A 590      32.980  31.770  31.480  1.00  0.00           H
ATOM     95  CB  LYS A 590      30.960  32.390  30.580  1.00  0.00           C
ATOM     96  HB1 LYS A 590      31.010  32.160  29.480  1.00  0.00           H
ATOM     97  HB2 LYS A 590      30.420  33.350  30.560  1.00  0.00           H
ATOM     98  CG  LYS A 590      30.290  31.230  31.380  1.00  0.00           C
ATOM     99  HG1 LYS A 590      30.610  31.310  32.440  1.00  0.00           H
ATOM    100  HG2 LYS A 590      30.710  30.280  30.960  1.00  0.00           H
ATOM    101  CD  LYS A 590      28.740  31.240  31.260  1.00  0.00           C
ATOM    102  HD1 LYS A 590      28.450  32.200  31.740  1.00  0.00           H
ATOM    103  HD2 LYS A 590      28.340  30.440  31.910  1.00  0.00           H
ATOM    104  CE  LYS A 590      28.270  31.090  29.790  1.00  0.00           C
ATOM    105  HE1 LYS A 590      28.640  30.140  29.350  1.00  0.00           H
ATOM    106  HE2 LYS A 590      28.640  32.010  29.310  1.00  0.00           H
ATOM    107  NZ  LYS A 590      26.790  31.080  29.620  1.00  0.00           N
ATOM    108  HZ1 LYS A 590      26.280  31.660  30.320  1.00  0.00           H
ATOM    109  HZ2 LYS A 590      26.470  30.100  29.720  1.00  0.00           H
ATOM    110  HZ3 LYS A 590      26.550  31.310  28.640  1.00  0.00           H
ATOM    111  C   LYS A 590      33.260  33.340  30.150  1.00  0.00           C
ATOM    112  O   LYS A 590      34.010  32.670  29.460  1.00  0.00           O
ATOM    113  N   ARG A 591      33.230  34.690  29.950  1.00  0.00           N
ATOM    114  HN  ARG A 591      32.460  35.190  30.350  1.00  0.00           H
ATOM    115  CA  ARG A 591      34.170  35.470  29.140  1.00  0.00           C
ATOM    116  HA  ARG A 591      33.980  35.210  28.100  1.00  0.00           H
ATOM    117  CB  ARG A 591      33.950  37.050  29.400  1.00  0.00           C
ATOM    118  HB1 ARG A 591      34.780  37.730  29.110  1.00  0.00           H
ATOM    119  HB2 ARG A 591      33.760  37.220  30.480  1.00  0.00           H
ATOM    120  CG  ARG A 591      32.700  37.440  28.570  1.00  0.00           C
ATOM    121  HG1 ARG A 591      31.800  36.810  28.770  1.00  0.00           H
ATOM    122  HG2 ARG A 591      33.010  37.260  27.510  1.00  0.00           H
ATOM    123  CD  ARG A 591      32.360  38.950  28.770  1.00  0.00           C
ATOM    124  HD1 ARG A 591      33.310  39.520  28.640  1.00  0.00           H
ATOM    125  HD2 ARG A 591      32.060  39.140  29.820  1.00  0.00           H
ATOM    126  NE  ARG A 591      31.350  39.390  27.770  1.00  0.00           N
ATOM    127  HE  ARG A 591      31.410  38.970  26.860  1.00  0.00           H
ATOM    128  CZ  ARG A 591      30.200  39.950  28.130  1.00  0.00           C
ATOM    129  NH1 ARG A 591      29.950  40.470  29.300  1.00  0.00           N
ATOM    130 HH11 ARG A 591      29.160  41.090  29.320  1.00  0.00           H
ATOM    131 HH12 ARG A 591      30.710  40.560  29.950  1.00  0.00           H
ATOM    132  NH2 ARG A 591      29.160  39.940  27.300  1.00  0.00           N
ATOM    133 HH21 ARG A 591      29.410  39.670  26.370  1.00  0.00           H
ATOM    134 HH22 ARG A 591      28.340  40.480  27.490  1.00  0.00           H
ATOM    135  C   ARG A 591      35.660  35.230  29.310  1.00  0.00           C
ATOM    136  O   ARG A 591      36.440  35.000  28.360  1.00  0.00           O
ATOM    137  N   LYS A 592      36.090  35.050  30.510  1.00  0.00           N
ATOM    138  HN  LYS A 592      35.560  35.300  31.310  1.00  0.00           H
ATOM    139  CA  LYS A 592      37.450  34.680  30.760  1.00  0.00           C
ATOM    140  HA  LYS A 592      38.150  35.270  30.190  1.00  0.00           H
ATOM    141  CB  LYS A 592      37.800  35.030  32.250  1.00  0.00           C
ATOM    142  HB1 LYS A 592      38.670  34.400  32.510  1.00  0.00           H
ATOM    143  HB2 LYS A 592      36.990  34.640  32.910  1.00  0.00           H
ATOM    144  CG  LYS A 592      38.180  36.500  32.640  1.00  0.00           C
ATOM    145  HG1 LYS A 592      38.200  36.670  33.720  1.00  0.00           H
ATOM    146  HG2 LYS A 592      37.280  37.040  32.260  1.00  0.00           H
ATOM    147  CD  LYS A 592      39.440  36.970  31.930  1.00  0.00           C
ATOM    148  HD1 LYS A 592      39.350  36.710  30.860  1.00  0.00           H
ATOM    149  HD2 LYS A 592      40.360  36.540  32.380  1.00  0.00           H
ATOM    150  CE  LYS A 592      39.710  38.460  32.150  1.00  0.00           C
ATOM    151  HE1 LYS A 592      39.570  38.710  33.220  1.00  0.00           H
ATOM    152  HE2 LYS A 592      38.980  39.060  31.570  1.00  0.00           H
ATOM    153  NZ  LYS A 592      40.990  39.000  31.660  1.00  0.00           N
ATOM    154  HZ1 LYS A 592      41.750  38.750  32.320  1.00  0.00           H
ATOM    155  HZ2 LYS A 592      40.840  40.030  31.720  1.00  0.00           H
ATOM    156  HZ3 LYS A 592      41.180  38.780  30.660  1.00  0.00           H
ATOM    157  C   LYS A 592      37.810  33.260  30.530  1.00  0.00           C
ATOM    158  O   LYS A 592      38.930  32.930  30.230  1.00  0.00           O
ATOM    159  N   ALA A 593      36.770  32.330  30.580  1.00  0.00           N
ATOM    160  HN  ALA A 593      35.800  32.550  30.640  1.00  0.00           H
ATOM    161  CA  ALA A 593      37.020  30.890  30.720  1.00  0.00           C
ATOM    162  HA  ALA A 593      37.600  30.700  31.610  1.00  0.00           H
ATOM    163  CB  ALA A 593      35.710  30.180  31.040  1.00  0.00           C
ATOM    164  HB1 ALA A 593      35.230  30.670  31.920  1.00  0.00           H
ATOM    165  HB2 ALA A 593      36.020  29.140  31.310  1.00  0.00           H
ATOM    166  HB3 ALA A 593      35.030  30.130  30.170  1.00  0.00           H
ATOM    167  C   ALA A 593      37.840  30.260  29.660  1.00  0.00           C
ATOM    168  O   ALA A 593      38.590  29.360  30.050  1.00  0.00           O
ATOM    169  N   PRO A 594      37.910  30.660  28.320  1.00  0.00           N
ATOM    170  CD  PRO A 594      36.940  31.590  27.720  1.00  0.00           C
ATOM    171  HD1 PRO A 594      37.300  32.640  27.820  1.00  0.00           H
ATOM    172  HD2 PRO A 594      35.930  31.530  28.150  1.00  0.00           H
ATOM    173  CA  PRO A 594      38.800  30.050  27.360  1.00  0.00           C
ATOM    174  HA  PRO A 594      38.790  28.970  27.460  1.00  0.00           H
ATOM    175  CB  PRO A 594      38.120  30.340  26.020  1.00  0.00           C
ATOM    176  HB1 PRO A 594      37.990  29.440  25.400  1.00  0.00           H
ATOM    177  HB2 PRO A 594      38.580  31.210  25.500  1.00  0.00           H
ATOM    178  CG  PRO A 594      36.720  30.960  26.320  1.00  0.00           C
ATOM    179  HG1 PRO A 594      36.230  31.580  25.540  1.00  0.00           H
ATOM    180  HG2 PRO A 594      36.130  30.020  26.440  1.00  0.00           H
ATOM    181  C   PRO A 594      40.180  30.660  27.340  1.00  0.00           C
ATOM    182  O   PRO A 594      41.100  30.030  26.770  1.00  0.00           O
ATOM    183  N   PHE A 595      40.370  31.820  27.960  1.00  0.00           N
ATOM    184  HN  PHE A 595      39.550  32.320  28.220  1.00  0.00           H
ATOM    185  CA  PHE A 595      41.620  32.540  28.110  1.00  0.00           C
ATOM    186  HA  PHE A 595      42.260  32.430  27.270  1.00  0.00           H
ATOM    187  CB  PHE A 595      41.420  34.080  28.350  1.00  0.00           C
ATOM    188  HB1 PHE A 595      42.370  34.640  28.210  1.00  0.00           H
ATOM    189  HB2 PHE A 595      41.050  34.220  29.390  1.00  0.00           H
ATOM    190  CG  PHE A 595      40.390  34.760  27.440  1.00  0.00           C
ATOM    191  CD1 PHE A 595      39.540  35.740  27.990  1.00  0.00           C
ATOM    192  HD1 PHE A 595      39.650  35.990  29.040  1.00  0.00           H
ATOM    193  CE1 PHE A 595      38.710  36.490  27.160  1.00  0.00           C
ATOM    194  HE1 PHE A 595      38.080  37.220  27.640  1.00  0.00           H
ATOM    195  CZ  PHE A 595      38.530  36.190  25.850  1.00  0.00           C
ATOM    196  HZ  PHE A 595      37.820  36.810  25.320  1.00  0.00           H
ATOM    197  CD2 PHE A 595      40.180  34.420  26.060  1.00  0.00           C
ATOM    198  HD2 PHE A 595      40.790  33.620  25.690  1.00  0.00           H
ATOM    199  CE2 PHE A 595      39.260  35.140  25.320  1.00  0.00           C
ATOM    200  HE2 PHE A 595      39.120  34.900  24.280  1.00  0.00           H
ATOM    201  C   PHE A 595      42.360  31.900  29.310  1.00  0.00           C
ATOM    202  O   PHE A 595      43.550  31.610  29.210  1.00  0.00           O
ATOM    203  N   PHE A 596      41.630  31.490  30.360  1.00  0.00           N
ATOM    204  HN  PHE A 596      40.670  31.720  30.260  1.00  0.00           H
ATOM    205  CA  PHE A 596      42.100  30.890  31.660  1.00  0.00           C
ATOM    206  HA  PHE A 596      42.840  31.550  32.080  1.00  0.00           H
ATOM    207  CB  PHE A 596      40.870  30.730  32.680  1.00  0.00           C
ATOM    208  HB1 PHE A 596      40.080  30.250  32.060  1.00  0.00           H
ATOM    209  HB2 PHE A 596      40.490  31.710  33.000  1.00  0.00           H
ATOM    210  CG  PHE A 596      41.140  30.040  33.970  1.00  0.00           C
ATOM    211  CD1 PHE A 596      42.000  30.530  34.900  1.00  0.00           C
ATOM    212  HD1 PHE A 596      42.430  31.500  34.650  1.00  0.00           H
ATOM    213  CE1 PHE A 596      42.230  29.900  36.110  1.00  0.00           C
ATOM    214  HE1 PHE A 596      43.010  30.250  36.770  1.00  0.00           H
ATOM    215  CZ  PHE A 596      41.580  28.640  36.320  1.00  0.00           C
ATOM    216  HZ  PHE A 596      41.890  28.060  37.170  1.00  0.00           H
ATOM    217  CD2 PHE A 596      40.360  28.900  34.260  1.00  0.00           C
ATOM    218  HD2 PHE A 596      39.600  28.630  33.540  1.00  0.00           H
ATOM    219  CE2 PHE A 596      40.620  28.160  35.490  1.00  0.00           C
ATOM    220  HE2 PHE A 596      40.080  27.230  35.630  1.00  0.00           H
ATOM    221  C   PHE A 596      42.820  29.550  31.430  1.00  0.00           C
ATOM    222  O   PHE A 596      43.810  29.290  32.070  1.00  0.00           O
ATOM    223  N   LEU A 597      42.330  28.690  30.590  1.00  0.00           N
ATOM    224  HN  LEU A 597      41.380  28.700  30.270  1.00  0.00           H
ATOM    225  CA  LEU A 597      42.890  27.340  30.430  1.00  0.00           C
ATOM    226  HA  LEU A 597      42.910  26.980  31.450  1.00  0.00           H
ATOM    227  CB  LEU A 597      41.960  26.510  29.360  1.00  0.00           C
ATOM    228  HB1 LEU A 597      42.300  25.470  29.190  1.00  0.00           H
ATOM    229  HB2 LEU A 597      42.080  26.970  28.350  1.00  0.00           H
ATOM    230  CG  LEU A 597      40.430  26.230  29.630  1.00  0.00           C
ATOM    231  HG  LEU A 597      39.970  27.240  29.620  1.00  0.00           H
ATOM    232  CD1 LEU A 597      39.800  25.350  28.600  1.00  0.00           C
ATOM    233 HD11 LEU A 597      38.700  25.260  28.770  1.00  0.00           H
ATOM    234 HD12 LEU A 597      40.150  24.300  28.710  1.00  0.00           H
ATOM    235 HD13 LEU A 597      40.020  25.730  27.580  1.00  0.00           H
ATOM    236  CD2 LEU A 597      40.120  25.660  31.080  1.00  0.00           C
ATOM    237 HD21 LEU A 597      40.180  26.420  31.880  1.00  0.00           H
ATOM    238 HD22 LEU A 597      40.870  24.880  31.300  1.00  0.00           H
ATOM    239 HD23 LEU A 597      39.140  25.160  31.120  1.00  0.00           H
ATOM    240  C   LEU A 597      44.360  27.330  29.990  1.00  0.00           C
ATOM    241  O   LEU A 597      45.210  26.640  30.500  1.00  0.00           O
ATOM    242  N   SER A 598      44.780  28.270  29.090  1.00  0.00           N
ATOM    243  HN  SER A 598      44.140  28.850  28.600  1.00  0.00           H
ATOM    244  CA  SER A 598      46.180  28.560  28.740  1.00  0.00           C
ATOM    245  HA  SER A 598      46.650  27.700  28.280  1.00  0.00           H
ATOM    246  CB  SER A 598      46.050  29.720  27.720  1.00  0.00           C
ATOM    247  HB1 SER A 598      47.100  29.980  27.490  1.00  0.00           H
ATOM    248  HB2 SER A 598      45.580  30.640  28.110  1.00  0.00           H
ATOM    249  OG  SER A 598      45.360  29.370  26.570  1.00  0.00           O
ATOM    250  HG1 SER A 598      45.960  28.910  25.970  1.00  0.00           H
ATOM    251  C   SER A 598      47.030  29.080  29.960  1.00  0.00           C
ATOM    252  O   SER A 598      48.150  28.560  30.190  1.00  0.00           O
ATOM    253  N   ASP A 599      46.460  30.050  30.760  1.00  0.00           N
ATOM    254  HN  ASP A 599      45.580  30.460  30.580  1.00  0.00           H
ATOM    255  CA  ASP A 599      47.090  30.570  31.910  1.00  0.00           C
ATOM    256  HA  ASP A 599      48.060  30.910  31.540  1.00  0.00           H
ATOM    257  CB  ASP A 599      46.250  31.730  32.560  1.00  0.00           C
ATOM    258  HB1 ASP A 599      46.410  32.000  33.620  1.00  0.00           H
ATOM    259  HB2 ASP A 599      45.170  31.470  32.590  1.00  0.00           H
ATOM    260  CG  ASP A 599      46.340  33.000  31.770  1.00  0.00           C
ATOM    261  OD1 ASP A 599      45.620  33.960  32.010  1.00  0.00           O
ATOM    262  OD2 ASP A 599      47.240  33.050  30.880  1.00  0.00           O
ATOM    263  C   ASP A 599      47.410  29.590  33.010  1.00  0.00           C
ATOM    264  O   ASP A 599      48.450  29.670  33.670  1.00  0.00           O
ATOM    265  N   PHE A 600      46.450  28.670  33.270  1.00  0.00           N
ATOM    266  HN  PHE A 600      45.530  28.720  32.880  1.00  0.00           H
ATOM    267  CA  PHE A 600      46.590  27.690  34.260  1.00  0.00           C
ATOM    268  HA  PHE A 600      46.870  28.150  35.190  1.00  0.00           H
ATOM    269  CB  PHE A 600      45.180  27.050  34.410  1.00  0.00           C
ATOM    270  HB1 PHE A 600      44.870  26.490  33.490  1.00  0.00           H
ATOM    271  HB2 PHE A 600      44.320  27.750  34.480  1.00  0.00           H
ATOM    272  CG  PHE A 600      45.120  26.160  35.630  1.00  0.00           C
ATOM    273  CD1 PHE A 600      45.130  26.820  36.950  1.00  0.00           C
ATOM    274  HD1 PHE A 600      44.980  27.880  37.000  1.00  0.00           H
ATOM    275  CE1 PHE A 600      45.270  26.070  38.050  1.00  0.00           C
ATOM    276  HE1 PHE A 600      45.140  26.560  39.010  1.00  0.00           H
ATOM    277  CZ  PHE A 600      45.270  24.710  38.020  1.00  0.00           C
ATOM    278  HZ  PHE A 600      45.390  24.120  38.920  1.00  0.00           H
ATOM    279  CD2 PHE A 600      45.090  24.840  35.620  1.00  0.00           C
ATOM    280  HD2 PHE A 600      45.070  24.420  34.620  1.00  0.00           H
ATOM    281  CE2 PHE A 600      45.180  24.040  36.780  1.00  0.00           C
ATOM    282  HE2 PHE A 600      45.270  22.990  36.620  1.00  0.00           H
ATOM    283  C   PHE A 600      47.620  26.650  33.880  1.00  0.00           C
ATOM    284  O   PHE A 600      48.440  26.220  34.710  1.00  0.00           O
ATOM    285  N   LYS A 601      47.680  26.360  32.580  1.00  0.00           N
ATOM    286  HN  LYS A 601      47.000  26.710  31.950  1.00  0.00           H
ATOM    287  CA  LYS A 601      48.840  25.620  32.020  1.00  0.00           C
ATOM    288  HA  LYS A 601      48.670  24.680  32.530  1.00  0.00           H
ATOM    289  CB  LYS A 601      48.650  25.170  30.580  1.00  0.00           C
ATOM    290  HB1 LYS A 601      49.650  24.840  30.200  1.00  0.00           H
ATOM    291  HB2 LYS A 601      48.400  26.080  29.980  1.00  0.00           H
ATOM    292  CG  LYS A 601      47.660  24.000  30.310  1.00  0.00           C
ATOM    293  HG1 LYS A 601      46.650  24.450  30.450  1.00  0.00           H
ATOM    294  HG2 LYS A 601      47.770  23.110  30.960  1.00  0.00           H
ATOM    295  CD  LYS A 601      47.800  23.300  28.940  1.00  0.00           C
ATOM    296  HD1 LYS A 601      47.060  22.470  28.960  1.00  0.00           H
ATOM    297  HD2 LYS A 601      48.830  22.890  28.980  1.00  0.00           H
ATOM    298  CE  LYS A 601      47.670  24.340  27.820  1.00  0.00           C
ATOM    299  HE1 LYS A 601      48.420  25.160  27.880  1.00  0.00           H
ATOM    300  HE2 LYS A 601      46.650  24.750  27.750  1.00  0.00           H
ATOM    301  NZ  LYS A 601      47.870  23.580  26.570  1.00  0.00           N
ATOM    302  HZ1 LYS A 601      48.830  23.170  26.520  1.00  0.00           H
ATOM    303  HZ2 LYS A 601      47.810  24.140  25.700  1.00  0.00           H
ATOM    304  HZ3 LYS A 601      47.220  22.790  26.400  1.00  0.00           H
ATOM    305  C   LYS A 601      50.200  26.220  32.270  1.00  0.00           C
ATOM    306  O   LYS A 601      51.130  25.630  32.690  1.00  0.00           O
ATOM    307  N   ASP A 602      50.250  27.590  32.080  1.00  0.00           N
ATOM    308  HN  ASP A 602      49.490  28.080  31.690  1.00  0.00           H
ATOM    309  CA  ASP A 602      51.510  28.320  32.250  1.00  0.00           C
ATOM    310  HA  ASP A 602      52.270  27.720  31.770  1.00  0.00           H
ATOM    311  CB  ASP A 602      51.440  29.730  31.700  1.00  0.00           C
ATOM    312  HB1 ASP A 602      52.170  30.450  32.130  1.00  0.00           H
ATOM    313  HB2 ASP A 602      50.420  30.020  32.040  1.00  0.00           H
ATOM    314  CG  ASP A 602      51.530  29.730  30.190  1.00  0.00           C
ATOM    315  OD1 ASP A 602      51.120  30.810  29.660  1.00  0.00           O
ATOM    316  OD2 ASP A 602      52.010  28.800  29.530  1.00  0.00           O
ATOM    317  C   ASP A 602      51.970  28.290  33.650  1.00  0.00           C
ATOM    318  O   ASP A 602      53.150  28.110  33.960  1.00  0.00           O
ATOM    319  N   ALA A 603      50.990  28.340  34.550  1.00  0.00           N
ATOM    320  HN  ALA A 603      50.050  28.160  34.260  1.00  0.00           H
ATOM    321  CA  ALA A 603      51.230  28.230  35.960  1.00  0.00           C
ATOM    322  HA  ALA A 603      51.950  28.970  36.290  1.00  0.00           H
ATOM    323  CB  ALA A 603      49.940  28.900  36.650  1.00  0.00           C
ATOM    324  HB1 ALA A 603      48.990  28.380  36.390  1.00  0.00           H
ATOM    325  HB2 ALA A 603      49.830  29.920  36.200  1.00  0.00           H
ATOM    326  HB3 ALA A 603      50.000  29.000  37.750  1.00  0.00           H
ATOM    327  C   ALA A 603      51.650  26.830  36.490  1.00  0.00           C
ATOM    328  O   ALA A 603      52.150  26.700  37.590  1.00  0.00           O
ATOM    329  N   LEU A 604      51.560  25.780  35.640  1.00  0.00           N
ATOM    330  HN  LEU A 604      51.150  25.960  34.750  1.00  0.00           H
ATOM    331  CA  LEU A 604      52.020  24.440  35.980  1.00  0.00           C
ATOM    332  HA  LEU A 604      52.110  24.300  37.050  1.00  0.00           H
ATOM    333  CB  LEU A 604      51.170  23.250  35.280  1.00  0.00           C
ATOM    334  HB1 LEU A 604      51.710  22.310  35.540  1.00  0.00           H
ATOM    335  HB2 LEU A 604      51.250  23.460  34.190  1.00  0.00           H
ATOM    336  CG  LEU A 604      49.630  23.150  35.680  1.00  0.00           C
ATOM    337  HG  LEU A 604      49.160  24.070  35.270  1.00  0.00           H
ATOM    338  CD1 LEU A 604      48.980  21.930  35.030  1.00  0.00           C
ATOM    339 HD11 LEU A 604      49.520  21.040  35.440  1.00  0.00           H
ATOM    340 HD12 LEU A 604      48.960  22.040  33.930  1.00  0.00           H
ATOM    341 HD13 LEU A 604      47.880  21.860  35.240  1.00  0.00           H
ATOM    342  CD2 LEU A 604      49.280  23.070  37.150  1.00  0.00           C
ATOM    343 HD21 LEU A 604      49.710  23.930  37.700  1.00  0.00           H
ATOM    344 HD22 LEU A 604      49.660  22.120  37.560  1.00  0.00           H
ATOM    345 HD23 LEU A 604      48.170  23.100  37.240  1.00  0.00           H
ATOM    346  C   LEU A 604      53.520  24.210  35.690  1.00  0.00           C
ATOM    347  O   LEU A 604      54.000  23.090  35.890  1.00  0.00           O
ATOM    348  N   SER A 605      54.200  25.240  35.150  1.00  0.00           N
ATOM    349  HN  SER A 605      53.750  26.070  34.830  1.00  0.00           H
ATOM    350  CA  SER A 605      55.610  25.180  34.710  1.00  0.00           C
ATOM    351  HA  SER A 605      56.110  24.330  35.180  1.00  0.00           H
ATOM    352  CB  SER A 605      55.760  25.010  33.160  1.00  0.00           C
ATOM    353  HB1 SER A 605      56.830  24.820  32.940  1.00  0.00           H
ATOM    354  HB2 SER A 605      55.460  25.930  32.630  1.00  0.00           H
ATOM    355  OG  SER A 605      55.090  23.780  32.790  1.00  0.00           O
ATOM    356  HG1 SER A 605      55.620  23.070  33.150  1.00  0.00           H
ATOM    357  C   SER A 605      56.370  26.440  35.080  1.00  0.00           C
ATOM    358  O   SER A 605      57.380  26.750  34.430  1.00  0.00           O
ATOM    359  N   LEU A 606      55.840  27.100  36.060  1.00  0.00           N
ATOM    360  HN  LEU A 606      54.940  26.870  36.430  1.00  0.00           H
ATOM    361  CA  LEU A 606      56.390  28.390  36.430  1.00  0.00           C
ATOM    362  HA  LEU A 606      57.330  28.470  35.910  1.00  0.00           H
ATOM    363  CB  LEU A 606      55.330  29.560  36.170  1.00  0.00           C
ATOM    364  HB1 LEU A 606      54.350  29.120  36.440  1.00  0.00           H
ATOM    365  HB2 LEU A 606      55.260  29.720  35.070  1.00  0.00           H
ATOM    366  CG  LEU A 606      55.560  31.010  36.830  1.00  0.00           C
ATOM    367  HG  LEU A 606      55.510  30.830  37.930  1.00  0.00           H
ATOM    368  CD1 LEU A 606      56.950  31.520  36.340  1.00  0.00           C
ATOM    369 HD11 LEU A 606      57.800  31.020  36.870  1.00  0.00           H
ATOM    370 HD12 LEU A 606      56.960  32.620  36.290  1.00  0.00           H
ATOM    371 HD13 LEU A 606      57.010  31.210  35.280  1.00  0.00           H
ATOM    372  CD2 LEU A 606      54.480  32.030  36.390  1.00  0.00           C
ATOM    373 HD21 LEU A 606      53.410  31.710  36.450  1.00  0.00           H
ATOM    374 HD22 LEU A 606      54.610  32.220  35.310  1.00  0.00           H
ATOM    375 HD23 LEU A 606      54.590  33.010  36.890  1.00  0.00           H
ATOM    376  C   LEU A 606      56.700  28.150  37.930  1.00  0.00           C
ATOM    377  O   LEU A 606      55.990  27.330  38.630  1.00  0.00           O
ATOM    378  N   GLN A 607      57.790  28.770  38.400  1.00  0.00           N
ATOM    379  HN  GLN A 607      58.580  29.080  37.880  1.00  0.00           H
ATOM    380  CA  GLN A 607      58.090  28.970  39.770  1.00  0.00           C
ATOM    381  HA  GLN A 607      58.000  28.040  40.320  1.00  0.00           H
ATOM    382  CB  GLN A 607      59.550  29.390  39.960  1.00  0.00           C
ATOM    383  HB1 GLN A 607      59.630  30.200  39.190  1.00  0.00           H
ATOM    384  HB2 GLN A 607      60.330  28.650  39.690  1.00  0.00           H
ATOM    385  CG  GLN A 607      60.000  30.020  41.290  1.00  0.00           C
ATOM    386  HG1 GLN A 607      59.470  30.980  41.500  1.00  0.00           H
ATOM    387  HG2 GLN A 607      61.090  30.250  41.330  1.00  0.00           H
ATOM    388  CD  GLN A 607      59.640  29.140  42.510  1.00  0.00           C
ATOM    389  OE1 GLN A 607      58.690  29.450  43.300  1.00  0.00           O
ATOM    390  NE2 GLN A 607      60.410  28.120  42.800  1.00  0.00           N
ATOM    391 HE21 GLN A 607      61.360  28.130  42.480  1.00  0.00           H
ATOM    392 HE22 GLN A 607      60.090  27.430  43.450  1.00  0.00           H
ATOM    393  C   GLN A 607      57.150  30.050  40.390  1.00  0.00           C
ATOM    394  O   GLN A 607      57.250  31.230  40.050  1.00  0.00           O
ATOM    395  N   CYS A 608      56.180  29.600  41.280  1.00  0.00           N
ATOM    396  HN  CYS A 608      56.180  28.670  41.640  1.00  0.00           H
ATOM    397  CA  CYS A 608      55.190  30.440  41.790  1.00  0.00           C
ATOM    398  HA  CYS A 608      55.280  31.480  41.500  1.00  0.00           H
ATOM    399  CB  CYS A 608      53.830  29.730  41.450  1.00  0.00           C
ATOM    400  HB1 CYS A 608      52.970  30.200  41.960  1.00  0.00           H
ATOM    401  HB2 CYS A 608      53.990  28.680  41.800  1.00  0.00           H
ATOM    402  SG  CYS A 608      53.430  29.830  39.750  1.00  0.00           S
ATOM    403  HG1 CYS A 608      54.370  29.020  39.320  1.00  0.00           H
ATOM    404  C   CYS A 608      55.250  30.340  43.310  1.00  0.00           C
ATOM    405  O   CYS A 608      54.750  31.190  43.980  1.00  0.00           O
ATOM    406  N   LEU A 609      55.940  29.270  43.940  1.00  0.00           N
ATOM    407  HN  LEU A 609      56.620  28.700  43.480  1.00  0.00           H
ATOM    408  CA  LEU A 609      55.990  29.130  45.410  1.00  0.00           C
ATOM    409  HA  LEU A 609      55.000  29.220  45.840  1.00  0.00           H
ATOM    410  CB  LEU A 609      56.690  27.780  45.810  1.00  0.00           C
ATOM    411  HB1 LEU A 609      57.740  27.920  45.490  1.00  0.00           H
ATOM    412  HB2 LEU A 609      56.240  26.980  45.170  1.00  0.00           H
ATOM    413  CG  LEU A 609      56.690  27.520  47.340  1.00  0.00           C
ATOM    414  HG  LEU A 609      57.020  28.430  47.890  1.00  0.00           H
ATOM    415  CD1 LEU A 609      55.340  27.010  47.840  1.00  0.00           C
ATOM    416 HD11 LEU A 609      54.620  27.860  47.760  1.00  0.00           H
ATOM    417 HD12 LEU A 609      55.220  26.850  48.940  1.00  0.00           H
ATOM    418 HD13 LEU A 609      54.980  26.080  47.370  1.00  0.00           H
ATOM    419  CD2 LEU A 609      57.670  26.330  47.530  1.00  0.00           C
ATOM    420 HD21 LEU A 609      58.660  26.620  47.100  1.00  0.00           H
ATOM    421 HD22 LEU A 609      57.230  25.420  47.090  1.00  0.00           H
ATOM    422 HD23 LEU A 609      57.780  26.050  48.600  1.00  0.00           H
ATOM    423  C   LEU A 609      56.670  30.260  46.130  1.00  0.00           C
ATOM    424  O   LEU A 609      56.230  30.740  47.170  1.00  0.00           O
ATOM    425  N   ALA A 610      57.770  30.790  45.580  1.00  0.00           N
ATOM    426  HN  ALA A 610      58.140  30.430  44.720  1.00  0.00           H
ATOM    427  CA  ALA A 610      58.550  31.960  46.070  1.00  0.00           C
ATOM    428  HA  ALA A 610      58.920  31.740  47.060  1.00  0.00           H
ATOM    429  CB  ALA A 610      59.700  32.140  45.010  1.00  0.00           C
ATOM    430  HB1 ALA A 610      60.370  32.990  45.270  1.00  0.00           H
ATOM    431  HB2 ALA A 610      59.160  32.450  44.090  1.00  0.00           H
ATOM    432  HB3 ALA A 610      60.350  31.240  44.930  1.00  0.00           H
ATOM    433  C   ALA A 610      57.740  33.280  46.170  1.00  0.00           C
ATOM    434  O   ALA A 610      57.890  34.020  47.110  1.00  0.00           O
ATOM    435  N   SER A 611      56.870  33.670  45.160  1.00  0.00           N
ATOM    436  HN  SER A 611      56.830  33.080  44.350  1.00  0.00           H
ATOM    437  CA  SER A 611      55.840  34.650  45.260  1.00  0.00           C
ATOM    438  HA  SER A 611      56.340  35.570  45.510  1.00  0.00           H
ATOM    439  CB  SER A 611      55.050  34.860  43.880  1.00  0.00           C
ATOM    440  HB1 SER A 611      54.310  35.670  44.050  1.00  0.00           H
ATOM    441  HB2 SER A 611      54.540  33.960  43.480  1.00  0.00           H
ATOM    442  OG  SER A 611      55.980  35.410  42.960  1.00  0.00           O
ATOM    443  HG1 SER A 611      56.650  34.710  42.860  1.00  0.00           H
ATOM    444  C   SER A 611      54.700  34.530  46.290  1.00  0.00           C
ATOM    445  O   SER A 611      54.360  35.520  46.970  1.00  0.00           O
ATOM    446  N   ILE A 612      54.200  33.280  46.430  1.00  0.00           N
ATOM    447  HN  ILE A 612      54.510  32.570  45.800  1.00  0.00           H
ATOM    448  CA  ILE A 612      53.270  32.850  47.450  1.00  0.00           C
ATOM    449  HA  ILE A 612      52.430  33.510  47.260  1.00  0.00           H
ATOM    450  CB  ILE A 612      52.790  31.420  47.340  1.00  0.00           C
ATOM    451  HB  ILE A 612      53.750  30.850  47.380  1.00  0.00           H
ATOM    452  CG2 ILE A 612      51.850  30.980  48.510  1.00  0.00           C
ATOM    453 HG21 ILE A 612      51.560  29.920  48.360  1.00  0.00           H
ATOM    454 HG22 ILE A 612      50.950  31.640  48.510  1.00  0.00           H
ATOM    455 HG23 ILE A 612      52.370  31.010  49.490  1.00  0.00           H
ATOM    456  CG1 ILE A 612      52.050  31.170  45.960  1.00  0.00           C
ATOM    457 HG11 ILE A 612      52.660  31.590  45.140  1.00  0.00           H
ATOM    458 HG12 ILE A 612      51.130  31.790  45.920  1.00  0.00           H
ATOM    459  CD  ILE A 612      51.730  29.700  45.690  1.00  0.00           C
ATOM    460  HD1 ILE A 612      52.630  29.090  45.450  1.00  0.00           H
ATOM    461  HD2 ILE A 612      51.150  29.760  44.740  1.00  0.00           H
ATOM    462  HD3 ILE A 612      51.200  29.170  46.510  1.00  0.00           H
ATOM    463  C   ILE A 612      53.780  33.190  48.850  1.00  0.00           C
ATOM    464  O   ILE A 612      53.080  33.850  49.670  1.00  0.00           O
ATOM    465  N   LEU A 613      55.020  32.720  49.130  1.00  0.00           N
ATOM    466  HN  LEU A 613      55.490  32.150  48.470  1.00  0.00           H
ATOM    467  CA  LEU A 613      55.590  32.990  50.490  1.00  0.00           C
ATOM    468  HA  LEU A 613      54.870  32.580  51.180  1.00  0.00           H
ATOM    469  CB  LEU A 613      56.940  32.300  50.740  1.00  0.00           C
ATOM    470  HB1 LEU A 613      57.420  32.670  51.660  1.00  0.00           H
ATOM    471  HB2 LEU A 613      57.710  32.520  49.970  1.00  0.00           H
ATOM    472  CG  LEU A 613      56.760  30.750  50.710  1.00  0.00           C
ATOM    473  HG  LEU A 613      56.100  30.440  49.870  1.00  0.00           H
ATOM    474  CD1 LEU A 613      58.140  30.000  50.460  1.00  0.00           C
ATOM    475 HD11 LEU A 613      58.520  30.150  49.420  1.00  0.00           H
ATOM    476 HD12 LEU A 613      58.060  28.920  50.740  1.00  0.00           H
ATOM    477 HD13 LEU A 613      58.920  30.440  51.120  1.00  0.00           H
ATOM    478  CD2 LEU A 613      56.190  30.150  51.940  1.00  0.00           C
ATOM    479 HD21 LEU A 613      56.840  30.260  52.830  1.00  0.00           H
ATOM    480 HD22 LEU A 613      55.980  29.060  51.820  1.00  0.00           H
ATOM    481 HD23 LEU A 613      55.220  30.610  52.260  1.00  0.00           H
ATOM    482  C   LEU A 613      55.760  34.460  50.880  1.00  0.00           C
ATOM    483  O   LEU A 613      55.530  34.840  52.020  1.00  0.00           O
ATOM    484  N   PHE A 614      56.160  35.330  49.880  1.00  0.00           N
ATOM    485  HN  PHE A 614      56.280  34.850  49.010  1.00  0.00           H
ATOM    486  CA  PHE A 614      56.200  36.720  49.900  1.00  0.00           C
ATOM    487  HA  PHE A 614      56.820  37.090  50.700  1.00  0.00           H
ATOM    488  CB  PHE A 614      56.960  37.210  48.650  1.00  0.00           C
ATOM    489  HB1 PHE A 614      56.700  36.540  47.800  1.00  0.00           H
ATOM    490  HB2 PHE A 614      58.060  37.210  48.820  1.00  0.00           H
ATOM    491  CG  PHE A 614      56.700  38.640  48.200  1.00  0.00           C
ATOM    492  CD1 PHE A 614      57.190  39.720  49.000  1.00  0.00           C
ATOM    493  HD1 PHE A 614      57.870  39.500  49.800  1.00  0.00           H
ATOM    494  CE1 PHE A 614      56.690  40.990  48.670  1.00  0.00           C
ATOM    495  HE1 PHE A 614      56.850  41.770  49.400  1.00  0.00           H
ATOM    496  CZ  PHE A 614      55.820  41.200  47.570  1.00  0.00           C
ATOM    497  HZ  PHE A 614      55.530  42.220  47.350  1.00  0.00           H
ATOM    498  CD2 PHE A 614      55.940  38.910  47.020  1.00  0.00           C
ATOM    499  HD2 PHE A 614      55.650  38.040  46.460  1.00  0.00           H
ATOM    500  CE2 PHE A 614      55.520  40.210  46.750  1.00  0.00           C
ATOM    501  HE2 PHE A 614      54.950  40.300  45.840  1.00  0.00           H
ATOM    502  C   PHE A 614      54.840  37.400  50.170  1.00  0.00           C
ATOM    503  O   PHE A 614      54.700  38.220  51.080  1.00  0.00           O
ATOM    504  N   LEU A 615      53.920  36.980  49.320  1.00  0.00           N
ATOM    505  HN  LEU A 615      54.160  36.400  48.560  1.00  0.00           H
ATOM    506  CA  LEU A 615      52.540  37.460  49.360  1.00  0.00           C
ATOM    507  HA  LEU A 615      52.590  38.530  49.240  1.00  0.00           H
ATOM    508  CB  LEU A 615      51.710  37.010  48.150  1.00  0.00           C
ATOM    509  HB1 LEU A 615      50.650  37.240  48.400  1.00  0.00           H
ATOM    510  HB2 LEU A 615      51.740  35.900  48.030  1.00  0.00           H
ATOM    511  CG  LEU A 615      51.930  37.710  46.810  1.00  0.00           C
ATOM    512  HG  LEU A 615      53.040  37.770  46.760  1.00  0.00           H
ATOM    513  CD1 LEU A 615      51.310  36.780  45.810  1.00  0.00           C
ATOM    514 HD11 LEU A 615      51.390  37.270  44.810  1.00  0.00           H
ATOM    515 HD12 LEU A 615      50.210  36.650  45.920  1.00  0.00           H
ATOM    516 HD13 LEU A 615      51.600  35.710  45.730  1.00  0.00           H
ATOM    517  CD2 LEU A 615      51.340  39.120  46.800  1.00  0.00           C
ATOM    518 HD21 LEU A 615      50.230  39.070  46.700  1.00  0.00           H
ATOM    519 HD22 LEU A 615      51.730  39.680  45.940  1.00  0.00           H
ATOM    520 HD23 LEU A 615      51.720  39.620  47.720  1.00  0.00           H
ATOM    521  C   LEU A 615      51.830  37.080  50.620  1.00  0.00           C
ATOM    522  O   LEU A 615      50.910  37.750  51.110  1.00  0.00           O
ATOM    523  N   TYR A 616      51.990  35.880  51.170  1.00  0.00           N
ATOM    524  HN  TYR A 616      52.640  35.260  50.740  1.00  0.00           H
ATOM    525  CA  TYR A 616      51.500  35.480  52.510  1.00  0.00           C
ATOM    526  HA  TYR A 616      50.420  35.360  52.440  1.00  0.00           H
ATOM    527  CB  TYR A 616      52.110  34.130  52.930  1.00  0.00           C
ATOM    528  HB1 TYR A 616      53.220  34.200  52.970  1.00  0.00           H
ATOM    529  HB2 TYR A 616      51.740  33.420  52.170  1.00  0.00           H
ATOM    530  CG  TYR A 616      51.630  33.720  54.290  1.00  0.00           C
ATOM    531  CD1 TYR A 616      50.280  33.850  54.630  1.00  0.00           C
ATOM    532  HD1 TYR A 616      49.590  34.110  53.840  1.00  0.00           H
ATOM    533  CE1 TYR A 616      49.830  33.420  55.860  1.00  0.00           C
ATOM    534  HE1 TYR A 616      48.780  33.470  56.120  1.00  0.00           H
ATOM    535  CZ  TYR A 616      50.730  33.360  56.970  1.00  0.00           C
ATOM    536  OH  TYR A 616      50.210  33.310  58.270  1.00  0.00           O
ATOM    537  HH  TYR A 616      49.260  33.160  58.240  1.00  0.00           H
ATOM    538  CD2 TYR A 616      52.520  33.330  55.320  1.00  0.00           C
ATOM    539  HD2 TYR A 616      53.560  33.290  55.040  1.00  0.00           H
ATOM    540  CE2 TYR A 616      52.090  33.260  56.680  1.00  0.00           C
ATOM    541  HE2 TYR A 616      52.820  33.100  57.460  1.00  0.00           H
ATOM    542  C   TYR A 616      51.950  36.490  53.500  1.00  0.00           C
ATOM    543  O   TYR A 616      51.050  37.070  54.070  1.00  0.00           O
ATOM    544  N   CYS A 617      53.270  36.700  53.700  1.00  0.00           N
ATOM    545  HN  CYS A 617      53.960  36.190  53.200  1.00  0.00           H
ATOM    546  CA  CYS A 617      53.760  37.540  54.730  1.00  0.00           C
ATOM    547  HA  CYS A 617      53.290  37.160  55.630  1.00  0.00           H
ATOM    548  CB  CYS A 617      55.310  37.480  54.680  1.00  0.00           C
ATOM    549  HB1 CYS A 617      55.620  38.060  55.570  1.00  0.00           H
ATOM    550  HB2 CYS A 617      55.730  37.970  53.780  1.00  0.00           H
ATOM    551  SG  CYS A 617      55.980  35.750  54.850  1.00  0.00           S
ATOM    552  HG1 CYS A 617      56.190  35.390  53.590  1.00  0.00           H
ATOM    553  C   CYS A 617      53.350  39.010  54.530  1.00  0.00           C
ATOM    554  O   CYS A 617      52.890  39.600  55.510  1.00  0.00           O
ATOM    555  N   ALA A 618      53.420  39.520  53.290  1.00  0.00           N
ATOM    556  HN  ALA A 618      53.850  38.940  52.590  1.00  0.00           H
ATOM    557  CA  ALA A 618      52.990  40.790  52.850  1.00  0.00           C
ATOM    558  HA  ALA A 618      53.430  41.650  53.330  1.00  0.00           H
ATOM    559  CB  ALA A 618      53.280  40.990  51.370  1.00  0.00           C
ATOM    560  HB1 ALA A 618      52.560  40.400  50.760  1.00  0.00           H
ATOM    561  HB2 ALA A 618      54.270  40.580  51.070  1.00  0.00           H
ATOM    562  HB3 ALA A 618      53.240  42.040  51.030  1.00  0.00           H
ATOM    563  C   ALA A 618      51.510  41.140  53.100  1.00  0.00           C
ATOM    564  O   ALA A 618      51.130  42.240  53.470  1.00  0.00           O
ATOM    565  N   CYS A 619      50.580  40.120  52.880  1.00  0.00           N
ATOM    566  HN  CYS A 619      50.960  39.260  52.570  1.00  0.00           H
ATOM    567  CA  CYS A 619      49.240  40.030  53.280  1.00  0.00           C
ATOM    568  HA  CYS A 619      48.790  40.960  52.950  1.00  0.00           H
ATOM    569  CB  CYS A 619      48.470  38.940  52.460  1.00  0.00           C
ATOM    570  HB1 CYS A 619      48.710  37.900  52.780  1.00  0.00           H
ATOM    571  HB2 CYS A 619      48.790  39.010  51.400  1.00  0.00           H
ATOM    572  SG  CYS A 619      46.620  39.070  52.530  1.00  0.00           S
ATOM    573  HG1 CYS A 619      46.450  39.920  51.520  1.00  0.00           H
ATOM    574  C   CYS A 619      48.940  39.910  54.760  1.00  0.00           C
ATOM    575  O   CYS A 619      48.090  40.610  55.330  1.00  0.00           O
ATOM    576  N   MET A 620      49.620  38.990  55.480  1.00  0.00           N
ATOM    577  HN  MET A 620      50.070  38.310  54.900  1.00  0.00           H
ATOM    578  CA  MET A 620      49.490  38.720  56.930  1.00  0.00           C
ATOM    579  HA  MET A 620      48.450  38.510  57.090  1.00  0.00           H
ATOM    580  CB  MET A 620      50.320  37.410  57.260  1.00  0.00           C
ATOM    581  HB1 MET A 620      51.390  37.540  56.960  1.00  0.00           H
ATOM    582  HB2 MET A 620      49.870  36.580  56.690  1.00  0.00           H
ATOM    583  CG  MET A 620      50.550  37.130  58.750  1.00  0.00           C
ATOM    584  HG1 MET A 620      51.180  37.870  59.300  1.00  0.00           H
ATOM    585  HG2 MET A 620      51.180  36.220  58.730  1.00  0.00           H
ATOM    586  SD  MET A 620      48.960  36.810  59.540  1.00  0.00           S
ATOM    587  CE  MET A 620      49.670  36.020  61.050  1.00  0.00           C
ATOM    588  HE1 MET A 620      50.030  35.010  60.740  1.00  0.00           H
ATOM    589  HE2 MET A 620      48.840  35.880  61.760  1.00  0.00           H
ATOM    590  HE3 MET A 620      50.530  36.630  61.410  1.00  0.00           H
ATOM    591  C   MET A 620      49.850  39.900  57.840  1.00  0.00           C
ATOM    592  O   MET A 620      49.090  40.090  58.770  1.00  0.00           O
ATOM    593  N   SER A 621      50.900  40.650  57.620  1.00  0.00           N
ATOM    594  HN  SER A 621      51.430  40.620  56.760  1.00  0.00           H
ATOM    595  CA  SER A 621      51.230  41.770  58.490  1.00  0.00           C
ATOM    596  HA  SER A 621      51.270  41.220  59.430  1.00  0.00           H
ATOM    597  CB  SER A 621      52.770  42.150  58.400  1.00  0.00           C
ATOM    598  HB1 SER A 621      53.110  42.460  57.390  1.00  0.00           H
ATOM    599  HB2 SER A 621      53.300  41.230  58.740  1.00  0.00           H
ATOM    600  OG  SER A 621      53.080  43.230  59.260  1.00  0.00           O
ATOM    601  HG1 SER A 621      52.780  43.020  60.140  1.00  0.00           H
ATOM    602  C   SER A 621      50.350  42.960  58.570  1.00  0.00           C
ATOM    603  O   SER A 621      50.160  43.430  59.730  1.00  0.00           O
ATOM    604  N   PRO A 622      49.690  43.550  57.610  1.00  0.00           N
ATOM    605  CD  PRO A 622      50.010  43.310  56.180  1.00  0.00           C
ATOM    606  HD1 PRO A 622      49.890  42.240  55.890  1.00  0.00           H
ATOM    607  HD2 PRO A 622      51.050  43.630  55.950  1.00  0.00           H
ATOM    608  CA  PRO A 622      48.840  44.740  57.730  1.00  0.00           C
ATOM    609  HA  PRO A 622      49.300  45.450  58.400  1.00  0.00           H
ATOM    610  CB  PRO A 622      48.670  45.290  56.340  1.00  0.00           C
ATOM    611  HB1 PRO A 622      49.520  46.010  56.250  1.00  0.00           H
ATOM    612  HB2 PRO A 622      47.800  45.920  56.090  1.00  0.00           H
ATOM    613  CG  PRO A 622      49.030  44.120  55.300  1.00  0.00           C
ATOM    614  HG1 PRO A 622      48.110  43.570  55.040  1.00  0.00           H
ATOM    615  HG2 PRO A 622      49.580  44.300  54.360  1.00  0.00           H
ATOM    616  C   PRO A 622      47.440  44.320  58.390  1.00  0.00           C
ATOM    617  O   PRO A 622      46.850  45.160  59.050  1.00  0.00           O
ATOM    618  N   VAL A 623      46.850  43.150  58.000  1.00  0.00           N
ATOM    619  HN  VAL A 623      47.290  42.610  57.280  1.00  0.00           H
ATOM    620  CA  VAL A 623      45.640  42.520  58.460  1.00  0.00           C
ATOM    621  HA  VAL A 623      44.890  43.300  58.460  1.00  0.00           H
ATOM    622  CB  VAL A 623      45.120  41.400  57.580  1.00  0.00           C
ATOM    623  HB  VAL A 623      45.910  40.610  57.590  1.00  0.00           H
ATOM    624  CG1 VAL A 623      43.800  40.830  58.110  1.00  0.00           C
ATOM    625 HG11 VAL A 623      43.070  41.680  58.090  1.00  0.00           H
ATOM    626 HG12 VAL A 623      43.830  40.490  59.160  1.00  0.00           H
ATOM    627 HG13 VAL A 623      43.460  40.030  57.430  1.00  0.00           H
ATOM    628  CG2 VAL A 623      44.760  41.960  56.160  1.00  0.00           C
ATOM    629 HG21 VAL A 623      44.570  41.130  55.460  1.00  0.00           H
ATOM    630 HG22 VAL A 623      45.630  42.530  55.760  1.00  0.00           H
ATOM    631 HG23 VAL A 623      43.940  42.710  56.140  1.00  0.00           H
ATOM    632  C   VAL A 623      45.760  42.160  59.930  1.00  0.00           C
ATOM    633  O   VAL A 623      44.890  42.420  60.790  1.00  0.00           O
ATOM    634  N   ILE A 624      46.930  41.570  60.360  1.00  0.00           N
ATOM    635  HN  ILE A 624      47.600  41.310  59.680  1.00  0.00           H
ATOM    636  CA  ILE A 624      47.200  41.300  61.810  1.00  0.00           C
ATOM    637  HA  ILE A 624      46.250  40.920  62.140  1.00  0.00           H
ATOM    638  CB  ILE A 624      48.250  40.220  62.020  1.00  0.00           C
ATOM    639  HB  ILE A 624      48.350  39.670  61.070  1.00  0.00           H
ATOM    640  CG2 ILE A 624      49.660  40.830  62.270  1.00  0.00           C
ATOM    641 HG21 ILE A 624      50.330  39.950  62.250  1.00  0.00           H
ATOM    642 HG22 ILE A 624      49.750  41.290  63.280  1.00  0.00           H
ATOM    643 HG23 ILE A 624      49.990  41.590  61.520  1.00  0.00           H
ATOM    644  CG1 ILE A 624      47.660  39.120  62.950  1.00  0.00           C
ATOM    645 HG11 ILE A 624      48.340  38.240  62.990  1.00  0.00           H
ATOM    646 HG12 ILE A 624      46.670  38.780  62.600  1.00  0.00           H
ATOM    647  CD  ILE A 624      47.640  39.550  64.410  1.00  0.00           C
ATOM    648  HD1 ILE A 624      48.300  40.400  64.670  1.00  0.00           H
ATOM    649  HD2 ILE A 624      47.820  38.740  65.140  1.00  0.00           H
ATOM    650  HD3 ILE A 624      46.620  39.910  64.670  1.00  0.00           H
ATOM    651  C   ILE A 624      47.350  42.590  62.630  1.00  0.00           C
ATOM    652  O   ILE A 624      46.890  42.640  63.750  1.00  0.00           O
ATOM    653  N   THR A 625      48.030  43.590  62.040  1.00  0.00           N
ATOM    654  HN  THR A 625      48.330  43.550  61.090  1.00  0.00           H
ATOM    655  CA  THR A 625      48.120  44.900  62.630  1.00  0.00           C
ATOM    656  HA  THR A 625      48.440  44.830  63.650  1.00  0.00           H
ATOM    657  CB  THR A 625      49.060  45.830  61.860  1.00  0.00           C
ATOM    658  HB  THR A 625      48.660  45.910  60.830  1.00  0.00           H
ATOM    659  OG1 THR A 625      50.370  45.370  61.810  1.00  0.00           O
ATOM    660  HG1 THR A 625      50.430  44.770  61.060  1.00  0.00           H
ATOM    661  CG2 THR A 625      49.060  47.330  62.470  1.00  0.00           C
ATOM    662 HG21 THR A 625      49.310  47.370  63.550  1.00  0.00           H
ATOM    663 HG22 THR A 625      48.070  47.810  62.300  1.00  0.00           H
ATOM    664 HG23 THR A 625      49.850  47.960  61.990  1.00  0.00           H
ATOM    665  C   THR A 625      46.770  45.610  62.910  1.00  0.00           C
ATOM    666  O   THR A 625      46.530  46.040  64.020  1.00  0.00           O
ATOM    667  N   PHE A 626      45.870  45.550  61.910  1.00  0.00           N
ATOM    668  HN  PHE A 626      46.230  45.180  61.070  1.00  0.00           H
ATOM    669  CA  PHE A 626      44.490  45.780  61.960  1.00  0.00           C
ATOM    670  HA  PHE A 626      44.440  46.830  62.220  1.00  0.00           H
ATOM    671  CB  PHE A 626      43.930  45.650  60.500  1.00  0.00           C
ATOM    672  HB1 PHE A 626      44.210  44.640  60.130  1.00  0.00           H
ATOM    673  HB2 PHE A 626      44.430  46.310  59.760  1.00  0.00           H
ATOM    674  CG  PHE A 626      42.450  45.830  60.420  1.00  0.00           C
ATOM    675  CD1 PHE A 626      41.560  44.770  60.580  1.00  0.00           C
ATOM    676  HD1 PHE A 626      41.940  43.790  60.820  1.00  0.00           H
ATOM    677  CE1 PHE A 626      40.180  44.940  60.370  1.00  0.00           C
ATOM    678  HE1 PHE A 626      39.500  44.110  60.440  1.00  0.00           H
ATOM    679  CZ  PHE A 626      39.640  46.240  60.230  1.00  0.00           C
ATOM    680  HZ  PHE A 626      38.600  46.360  60.000  1.00  0.00           H
ATOM    681  CD2 PHE A 626      41.920  47.150  60.270  1.00  0.00           C
ATOM    682  HD2 PHE A 626      42.440  48.100  60.270  1.00  0.00           H
ATOM    683  CE2 PHE A 626      40.510  47.330  60.130  1.00  0.00           C
ATOM    684  HE2 PHE A 626      40.070  48.320  60.030  1.00  0.00           H
ATOM    685  C   PHE A 626      43.670  45.130  63.020  1.00  0.00           C
ATOM    686  O   PHE A 626      43.090  45.790  63.900  1.00  0.00           O
ATOM    687  N   GLY A 627      43.620  43.750  63.020  1.00  0.00           N
ATOM    688  HN  GLY A 627      44.100  43.190  62.350  1.00  0.00           H
ATOM    689  CA  GLY A 627      42.940  43.070  64.050  1.00  0.00           C
ATOM    690  HA1 GLY A 627      43.270  42.050  63.910  1.00  0.00           H
ATOM    691  HA2 GLY A 627      41.910  43.320  63.920  1.00  0.00           H
ATOM    692  C   GLY A 627      43.330  43.360  65.440  1.00  0.00           C
ATOM    693  O   GLY A 627      42.400  43.580  66.250  1.00  0.00           O
ATOM    694  N   GLY A 628      44.610  43.320  65.810  1.00  0.00           N
ATOM    695  HN  GLY A 628      45.260  43.100  65.090  1.00  0.00           H
ATOM    696  CA  GLY A 628      44.990  43.580  67.170  1.00  0.00           C
ATOM    697  HA1 GLY A 628      46.030  43.320  67.260  1.00  0.00           H
ATOM    698  HA2 GLY A 628      44.310  43.010  67.790  1.00  0.00           H
ATOM    699  C   GLY A 628      44.810  45.030  67.660  1.00  0.00           C
ATOM    700  O   GLY A 628      44.250  45.240  68.700  1.00  0.00           O
ATOM    701  N   LEU A 629      45.180  46.040  66.850  1.00  0.00           N
ATOM    702  HN  LEU A 629      45.580  45.930  65.950  1.00  0.00           H
ATOM    703  CA  LEU A 629      44.860  47.480  67.190  1.00  0.00           C
ATOM    704  HA  LEU A 629      45.330  47.730  68.130  1.00  0.00           H
ATOM    705  CB  LEU A 629      45.440  48.440  66.120  1.00  0.00           C
ATOM    706  HB1 LEU A 629      45.090  48.020  65.160  1.00  0.00           H
ATOM    707  HB2 LEU A 629      46.540  48.280  66.070  1.00  0.00           H
ATOM    708  CG  LEU A 629      45.230  49.930  66.280  1.00  0.00           C
ATOM    709  HG  LEU A 629      44.140  50.130  66.450  1.00  0.00           H
ATOM    710  CD1 LEU A 629      46.050  50.600  67.410  1.00  0.00           C
ATOM    711 HD11 LEU A 629      47.140  50.510  67.180  1.00  0.00           H
ATOM    712 HD12 LEU A 629      45.800  50.270  68.430  1.00  0.00           H
ATOM    713 HD13 LEU A 629      45.910  51.690  67.510  1.00  0.00           H
ATOM    714  CD2 LEU A 629      45.540  50.670  64.950  1.00  0.00           C
ATOM    715 HD21 LEU A 629      46.640  50.710  64.790  1.00  0.00           H
ATOM    716 HD22 LEU A 629      45.160  51.700  65.110  1.00  0.00           H
ATOM    717 HD23 LEU A 629      45.010  50.180  64.100  1.00  0.00           H
ATOM    718  C   LEU A 629      43.360  47.850  67.340  1.00  0.00           C
ATOM    719  O   LEU A 629      42.890  48.470  68.280  1.00  0.00           O
ATOM    720  N   LEU A 630      42.540  47.310  66.350  1.00  0.00           N
ATOM    721  HN  LEU A 630      42.870  46.840  65.540  1.00  0.00           H
ATOM    722  CA  LEU A 630      41.080  47.430  66.410  1.00  0.00           C
ATOM    723  HA  LEU A 630      40.920  48.480  66.590  1.00  0.00           H
ATOM    724  CB  LEU A 630      40.450  47.100  65.030  1.00  0.00           C
ATOM    725  HB1 LEU A 630      40.770  46.090  64.700  1.00  0.00           H
ATOM    726  HB2 LEU A 630      40.910  47.780  64.290  1.00  0.00           H
ATOM    727  CG  LEU A 630      38.950  47.170  64.870  1.00  0.00           C
ATOM    728  HG  LEU A 630      38.550  46.380  65.540  1.00  0.00           H
ATOM    729  CD1 LEU A 630      38.400  48.520  65.430  1.00  0.00           C
ATOM    730 HD11 LEU A 630      37.310  48.560  65.230  1.00  0.00           H
ATOM    731 HD12 LEU A 630      38.910  49.350  64.870  1.00  0.00           H
ATOM    732 HD13 LEU A 630      38.590  48.680  66.510  1.00  0.00           H
ATOM    733  CD2 LEU A 630      38.520  47.100  63.450  1.00  0.00           C
ATOM    734 HD21 LEU A 630      37.410  47.210  63.440  1.00  0.00           H
ATOM    735 HD22 LEU A 630      38.760  46.190  62.860  1.00  0.00           H
ATOM    736 HD23 LEU A 630      39.010  47.910  62.870  1.00  0.00           H
ATOM    737  C   LEU A 630      40.420  46.590  67.590  1.00  0.00           C
ATOM    738  O   LEU A 630      39.450  46.950  68.200  1.00  0.00           O
ATOM    739  N   GLY A 631      41.120  45.560  67.990  1.00  0.00           N
ATOM    740  HN  GLY A 631      41.810  45.190  67.370  1.00  0.00           H
ATOM    741  CA  GLY A 631      40.860  44.840  69.210  1.00  0.00           C
ATOM    742  HA1 GLY A 631      41.500  43.970  69.100  1.00  0.00           H
ATOM    743  HA2 GLY A 631      39.820  44.580  69.260  1.00  0.00           H
ATOM    744  C   GLY A 631      41.100  45.630  70.420  1.00  0.00           C
ATOM    745  O   GLY A 631      40.130  45.790  71.170  1.00  0.00           O
ATOM    746  N   GLU A 632      42.260  46.270  70.640  1.00  0.00           N
ATOM    747  HN  GLU A 632      43.040  46.120  70.020  1.00  0.00           H
ATOM    748  CA  GLU A 632      42.430  47.140  71.780  1.00  0.00           C
ATOM    749  HA  GLU A 632      42.100  46.610  72.660  1.00  0.00           H
ATOM    750  CB  GLU A 632      43.820  47.690  72.010  1.00  0.00           C
ATOM    751  HB1 GLU A 632      43.940  48.580  72.660  1.00  0.00           H
ATOM    752  HB2 GLU A 632      44.210  48.100  71.060  1.00  0.00           H
ATOM    753  CG  GLU A 632      44.620  46.650  72.740  1.00  0.00           C
ATOM    754  HG1 GLU A 632      44.600  45.680  72.210  1.00  0.00           H
ATOM    755  HG2 GLU A 632      44.200  46.410  73.740  1.00  0.00           H
ATOM    756  CD  GLU A 632      46.090  47.140  72.840  1.00  0.00           C
ATOM    757  OE1 GLU A 632      46.430  48.130  72.230  1.00  0.00           O
ATOM    758  OE2 GLU A 632      46.890  46.520  73.600  1.00  0.00           O
ATOM    759  C   GLU A 632      41.390  48.320  71.810  1.00  0.00           C
ATOM    760  O   GLU A 632      40.860  48.670  72.870  1.00  0.00           O
ATOM    761  N   ALA A 633      41.150  48.900  70.570  1.00  0.00           N
ATOM    762  HN  ALA A 633      41.810  48.660  69.840  1.00  0.00           H
ATOM    763  CA  ALA A 633      40.230  49.960  70.390  1.00  0.00           C
ATOM    764  HA  ALA A 633      40.540  50.660  71.140  1.00  0.00           H
ATOM    765  CB  ALA A 633      40.360  50.640  68.960  1.00  0.00           C
ATOM    766  HB1 ALA A 633      39.810  51.600  68.900  1.00  0.00           H
ATOM    767  HB2 ALA A 633      39.860  49.900  68.290  1.00  0.00           H
ATOM    768  HB3 ALA A 633      41.420  50.800  68.700  1.00  0.00           H
ATOM    769  C   ALA A 633      38.780  49.660  70.720  1.00  0.00           C
ATOM    770  O   ALA A 633      38.130  50.520  71.300  1.00  0.00           O
ATOM    771  N   THR A 634      38.370  48.460  70.350  1.00  0.00           N
ATOM    772  HN  THR A 634      39.030  47.850  69.940  1.00  0.00           H
ATOM    773  CA  THR A 634      37.000  47.920  70.660  1.00  0.00           C
ATOM    774  HA  THR A 634      36.280  48.720  70.830  1.00  0.00           H
ATOM    775  CB  THR A 634      36.300  47.170  69.520  1.00  0.00           C
ATOM    776  HB  THR A 634      35.270  46.880  69.850  1.00  0.00           H
ATOM    777  OG1 THR A 634      36.990  45.950  69.190  1.00  0.00           O
ATOM    778  HG1 THR A 634      37.750  46.270  68.690  1.00  0.00           H
ATOM    779  CG2 THR A 634      36.180  47.980  68.230  1.00  0.00           C
ATOM    780 HG21 THR A 634      37.180  48.320  67.910  1.00  0.00           H
ATOM    781 HG22 THR A 634      35.430  48.800  68.310  1.00  0.00           H
ATOM    782 HG23 THR A 634      35.730  47.500  67.340  1.00  0.00           H
ATOM    783  C   THR A 634      36.920  47.160  71.970  1.00  0.00           C
ATOM    784  O   THR A 634      35.850  46.680  72.320  1.00  0.00           O
ATOM    785  N   GLU A 635      38.020  47.020  72.660  1.00  0.00           N
ATOM    786  HN  GLU A 635      38.890  47.400  72.350  1.00  0.00           H
ATOM    787  CA  GLU A 635      38.050  46.490  74.050  1.00  0.00           C
ATOM    788  HA  GLU A 635      39.090  46.610  74.310  1.00  0.00           H
ATOM    789  CB  GLU A 635      37.300  47.420  75.060  1.00  0.00           C
ATOM    790  HB1 GLU A 635      37.400  47.090  76.110  1.00  0.00           H
ATOM    791  HB2 GLU A 635      36.200  47.380  74.880  1.00  0.00           H
ATOM    792  CG  GLU A 635      37.800  48.860  74.970  1.00  0.00           C
ATOM    793  HG1 GLU A 635      37.960  49.210  73.930  1.00  0.00           H
ATOM    794  HG2 GLU A 635      38.760  49.010  75.510  1.00  0.00           H
ATOM    795  CD  GLU A 635      36.910  49.850  75.690  1.00  0.00           C
ATOM    796  OE1 GLU A 635      37.290  50.290  76.820  1.00  0.00           O
ATOM    797  OE2 GLU A 635      35.800  50.280  75.290  1.00  0.00           O
ATOM    798  C   GLU A 635      37.770  44.990  74.100  1.00  0.00           C
ATOM    799  O   GLU A 635      36.960  44.520  74.880  1.00  0.00           O
ATOM    800  N   GLY A 636      38.460  44.300  73.190  1.00  0.00           N
ATOM    801  HN  GLY A 636      39.080  44.720  72.530  1.00  0.00           H
ATOM    802  CA  GLY A 636      38.600  42.810  73.090  1.00  0.00           C
ATOM    803  HA1 GLY A 636      38.450  42.340  74.050  1.00  0.00           H
ATOM    804  HA2 GLY A 636      39.560  42.580  72.650  1.00  0.00           H
ATOM    805  C   GLY A 636      37.550  42.230  72.060  1.00  0.00           C
ATOM    806  O   GLY A 636      37.600  41.050  71.800  1.00  0.00           O
ATOM    807  N   ARG A 637      36.620  43.100  71.490  1.00  0.00           N
ATOM    808  HN  ARG A 637      36.620  44.060  71.700  1.00  0.00           H
ATOM    809  CA  ARG A 637      35.570  42.610  70.560  1.00  0.00           C
ATOM    810  HA  ARG A 637      35.220  41.680  70.980  1.00  0.00           H
ATOM    811  CB  ARG A 637      34.370  43.570  70.400  1.00  0.00           C
ATOM    812  HB1 ARG A 637      33.630  43.090  69.730  1.00  0.00           H
ATOM    813  HB2 ARG A 637      34.710  44.580  70.050  1.00  0.00           H
ATOM    814  CG  ARG A 637      33.600  43.790  71.760  1.00  0.00           C
ATOM    815  HG1 ARG A 637      34.420  43.880  72.510  1.00  0.00           H
ATOM    816  HG2 ARG A 637      33.020  42.850  71.900  1.00  0.00           H
ATOM    817  CD  ARG A 637      32.670  44.990  71.880  1.00  0.00           C
ATOM    818  HD1 ARG A 637      31.830  44.910  71.170  1.00  0.00           H
ATOM    819  HD2 ARG A 637      33.130  45.960  71.610  1.00  0.00           H
ATOM    820  NE  ARG A 637      32.150  45.040  73.310  1.00  0.00           N
ATOM    821  HE  ARG A 637      31.300  44.550  73.530  1.00  0.00           H
ATOM    822  CZ  ARG A 637      32.800  45.520  74.350  1.00  0.00           C
ATOM    823  NH1 ARG A 637      34.030  45.840  74.340  1.00  0.00           N
ATOM    824 HH11 ARG A 637      34.430  46.070  73.450  1.00  0.00           H
ATOM    825 HH12 ARG A 637      34.480  45.970  75.220  1.00  0.00           H
ATOM    826  NH2 ARG A 637      32.190  45.480  75.490  1.00  0.00           N
ATOM    827 HH21 ARG A 637      31.220  45.250  75.630  1.00  0.00           H
ATOM    828 HH22 ARG A 637      32.620  45.990  76.250  1.00  0.00           H
ATOM    829  C   ARG A 637      36.090  42.080  69.220  1.00  0.00           C
ATOM    830  O   ARG A 637      35.990  40.890  68.900  1.00  0.00           O
ATOM    831  N   ILE A 638      36.670  42.970  68.330  1.00  0.00           N
ATOM    832  HN  ILE A 638      36.740  43.930  68.560  1.00  0.00           H
ATOM    833  CA  ILE A 638      37.280  42.670  67.080  1.00  0.00           C
ATOM    834  HA  ILE A 638      36.710  41.960  66.500  1.00  0.00           H
ATOM    835  CB  ILE A 638      37.450  43.840  66.170  1.00  0.00           C
ATOM    836  HB  ILE A 638      37.820  44.740  66.690  1.00  0.00           H
ATOM    837  CG2 ILE A 638      38.520  43.470  65.090  1.00  0.00           C
ATOM    838 HG21 ILE A 638      38.530  44.280  64.340  1.00  0.00           H
ATOM    839 HG22 ILE A 638      38.210  42.530  64.590  1.00  0.00           H
ATOM    840 HG23 ILE A 638      39.530  43.310  65.520  1.00  0.00           H
ATOM    841  CG1 ILE A 638      36.030  44.150  65.630  1.00  0.00           C
ATOM    842 HG11 ILE A 638      35.360  44.490  66.440  1.00  0.00           H
ATOM    843 HG12 ILE A 638      35.680  43.150  65.270  1.00  0.00           H
ATOM    844  CD  ILE A 638      35.940  45.230  64.540  1.00  0.00           C
ATOM    845  HD1 ILE A 638      36.220  46.180  65.040  1.00  0.00           H
ATOM    846  HD2 ILE A 638      34.880  45.340  64.250  1.00  0.00           H
ATOM    847  HD3 ILE A 638      36.620  45.090  63.670  1.00  0.00           H
ATOM    848  C   ILE A 638      38.550  41.920  67.510  1.00  0.00           C
ATOM    849  O   ILE A 638      39.340  42.420  68.270  1.00  0.00           O
ATOM    850  N   SER A 639      38.830  40.710  66.860  1.00  0.00           N
ATOM    851  HN  SER A 639      38.210  40.230  66.250  1.00  0.00           H
ATOM    852  CA  SER A 639      40.000  39.830  67.120  1.00  0.00           C
ATOM    853  HA  SER A 639      40.570  40.360  67.870  1.00  0.00           H
ATOM    854  CB  SER A 639      39.640  38.390  67.560  1.00  0.00           C
ATOM    855  HB1 SER A 639      38.900  38.620  68.360  1.00  0.00           H
ATOM    856  HB2 SER A 639      40.460  37.800  68.050  1.00  0.00           H
ATOM    857  OG  SER A 639      38.870  37.730  66.590  1.00  0.00           O
ATOM    858  HG1 SER A 639      37.930  37.840  66.760  1.00  0.00           H
ATOM    859  C   SER A 639      40.870  39.790  65.890  1.00  0.00           C
ATOM    860  O   SER A 639      40.460  39.960  64.720  1.00  0.00           O
ATOM    861  N   ALA A 640      42.240  39.550  66.120  1.00  0.00           N
ATOM    862  HN  ALA A 640      42.580  39.520  67.060  1.00  0.00           H
ATOM    863  CA  ALA A 640      43.130  39.060  65.100  1.00  0.00           C
ATOM    864  HA  ALA A 640      43.330  39.820  64.350  1.00  0.00           H
ATOM    865  CB  ALA A 640      44.420  38.590  65.710  1.00  0.00           C
ATOM    866  HB1 ALA A 640      45.010  39.420  66.150  1.00  0.00           H
ATOM    867  HB2 ALA A 640      45.110  38.120  64.970  1.00  0.00           H
ATOM    868  HB3 ALA A 640      44.280  37.920  66.600  1.00  0.00           H
ATOM    869  C   ALA A 640      42.580  37.810  64.450  1.00  0.00           C
ATOM    870  O   ALA A 640      42.410  37.740  63.250  1.00  0.00           O
ATOM    871  N   ILE A 641      42.140  36.710  65.130  1.00  0.00           N
ATOM    872  HN  ILE A 641      42.340  36.710  66.110  1.00  0.00           H
ATOM    873  CA  ILE A 641      41.640  35.510  64.410  1.00  0.00           C
ATOM    874  HA  ILE A 641      42.390  35.230  63.690  1.00  0.00           H
ATOM    875  CB  ILE A 641      41.380  34.390  65.460  1.00  0.00           C
ATOM    876  HB  ILE A 641      42.320  34.310  66.040  1.00  0.00           H
ATOM    877  CG2 ILE A 641      40.340  34.740  66.500  1.00  0.00           C
ATOM    878 HG21 ILE A 641      40.600  35.640  67.100  1.00  0.00           H
ATOM    879 HG22 ILE A 641      40.540  33.970  67.280  1.00  0.00           H
ATOM    880 HG23 ILE A 641      39.280  34.800  66.180  1.00  0.00           H
ATOM    881  CG1 ILE A 641      41.300  32.980  64.740  1.00  0.00           C
ATOM    882 HG11 ILE A 641      42.090  33.020  63.970  1.00  0.00           H
ATOM    883 HG12 ILE A 641      40.390  32.720  64.150  1.00  0.00           H
ATOM    884  CD  ILE A 641      41.480  31.750  65.690  1.00  0.00           C
ATOM    885  HD1 ILE A 641      40.520  31.590  66.220  1.00  0.00           H
ATOM    886  HD2 ILE A 641      42.400  31.760  66.310  1.00  0.00           H
ATOM    887  HD3 ILE A 641      41.470  30.880  64.990  1.00  0.00           H
ATOM    888  C   ILE A 641      40.420  35.670  63.580  1.00  0.00           C
ATOM    889  O   ILE A 641      40.390  35.090  62.460  1.00  0.00           O
ATOM    890  N   GLU A 642      39.430  36.480  64.050  1.00  0.00           N
ATOM    891  HN  GLU A 642      39.380  36.800  64.990  1.00  0.00           H
ATOM    892  CA  GLU A 642      38.270  36.860  63.180  1.00  0.00           C
ATOM    893  HA  GLU A 642      37.840  35.940  62.840  1.00  0.00           H
ATOM    894  CB  GLU A 642      37.170  37.630  64.000  1.00  0.00           C
ATOM    895  HB1 GLU A 642      36.340  37.920  63.330  1.00  0.00           H
ATOM    896  HB2 GLU A 642      37.620  38.530  64.480  1.00  0.00           H
ATOM    897  CG  GLU A 642      36.520  36.660  64.980  1.00  0.00           C
ATOM    898  HG1 GLU A 642      37.290  36.010  65.460  1.00  0.00           H
ATOM    899  HG2 GLU A 642      35.860  35.970  64.430  1.00  0.00           H
ATOM    900  CD  GLU A 642      35.700  37.420  66.070  1.00  0.00           C
ATOM    901  OE1 GLU A 642      34.470  37.290  66.100  1.00  0.00           O
ATOM    902  OE2 GLU A 642      36.250  38.260  66.830  1.00  0.00           O
ATOM    903  C   GLU A 642      38.640  37.660  61.880  1.00  0.00           C
ATOM    904  O   GLU A 642      38.060  37.470  60.860  1.00  0.00           O
ATOM    905  N   SER A 643      39.620  38.570  61.950  1.00  0.00           N
ATOM    906  HN  SER A 643      40.170  38.530  62.780  1.00  0.00           H
ATOM    907  CA  SER A 643      40.080  39.380  60.910  1.00  0.00           C
ATOM    908  HA  SER A 643      39.190  39.910  60.570  1.00  0.00           H
ATOM    909  CB  SER A 643      41.190  40.310  61.320  1.00  0.00           C
ATOM    910  HB1 SER A 643      41.590  40.910  60.480  1.00  0.00           H
ATOM    911  HB2 SER A 643      42.020  39.740  61.780  1.00  0.00           H
ATOM    912  OG  SER A 643      40.850  41.270  62.290  1.00  0.00           O
ATOM    913  HG1 SER A 643      40.590  40.810  63.100  1.00  0.00           H
ATOM    914  C   SER A 643      40.700  38.480  59.780  1.00  0.00           C
ATOM    915  O   SER A 643      40.490  38.710  58.550  1.00  0.00           O
ATOM    916  N   LEU A 644      41.430  37.390  60.180  1.00  0.00           N
ATOM    917  HN  LEU A 644      41.660  37.440  61.150  1.00  0.00           H
ATOM    918  CA  LEU A 644      42.130  36.490  59.320  1.00  0.00           C
ATOM    919  HA  LEU A 644      42.550  36.980  58.460  1.00  0.00           H
ATOM    920  CB  LEU A 644      43.220  35.630  60.110  1.00  0.00           C
ATOM    921  HB1 LEU A 644      43.750  34.880  59.470  1.00  0.00           H
ATOM    922  HB2 LEU A 644      42.660  35.150  60.950  1.00  0.00           H
ATOM    923  CG  LEU A 644      44.280  36.600  60.690  1.00  0.00           C
ATOM    924  HG  LEU A 644      43.750  37.220  61.450  1.00  0.00           H
ATOM    925  CD1 LEU A 644      45.380  35.850  61.450  1.00  0.00           C
ATOM    926 HD11 LEU A 644      44.980  35.430  62.400  1.00  0.00           H
ATOM    927 HD12 LEU A 644      46.110  36.630  61.740  1.00  0.00           H
ATOM    928 HD13 LEU A 644      45.970  35.190  60.760  1.00  0.00           H
ATOM    929  CD2 LEU A 644      44.890  37.580  59.610  1.00  0.00           C
ATOM    930 HD21 LEU A 644      44.060  38.130  59.100  1.00  0.00           H
ATOM    931 HD22 LEU A 644      45.490  36.960  58.910  1.00  0.00           H
ATOM    932 HD23 LEU A 644      45.570  38.300  60.120  1.00  0.00           H
ATOM    933  C   LEU A 644      41.140  35.560  58.700  1.00  0.00           C
ATOM    934  O   LEU A 644      41.250  35.190  57.550  1.00  0.00           O
ATOM    935  N   PHE A 645      40.070  35.170  59.470  1.00  0.00           N
ATOM    936  HN  PHE A 645      40.110  35.290  60.460  1.00  0.00           H
ATOM    937  CA  PHE A 645      38.930  34.420  58.970  1.00  0.00           C
ATOM    938  HA  PHE A 645      39.190  33.550  58.390  1.00  0.00           H
ATOM    939  CB  PHE A 645      38.070  33.930  60.180  1.00  0.00           C
ATOM    940  HB1 PHE A 645      37.040  33.640  59.870  1.00  0.00           H
ATOM    941  HB2 PHE A 645      38.040  34.800  60.880  1.00  0.00           H
ATOM    942  CG  PHE A 645      38.710  32.790  61.020  1.00  0.00           C
ATOM    943  CD1 PHE A 645      39.910  32.170  60.670  1.00  0.00           C
ATOM    944  HD1 PHE A 645      40.420  32.400  59.750  1.00  0.00           H
ATOM    945  CE1 PHE A 645      40.330  31.100  61.510  1.00  0.00           C
ATOM    946  HE1 PHE A 645      41.200  30.560  61.180  1.00  0.00           H
ATOM    947  CZ  PHE A 645      39.640  30.670  62.680  1.00  0.00           C
ATOM    948  HZ  PHE A 645      40.030  29.920  63.360  1.00  0.00           H
ATOM    949  CD2 PHE A 645      38.020  32.420  62.170  1.00  0.00           C
ATOM    950  HD2 PHE A 645      37.130  32.970  62.450  1.00  0.00           H
ATOM    951  CE2 PHE A 645      38.490  31.390  63.010  1.00  0.00           C
ATOM    952  HE2 PHE A 645      38.040  31.300  64.000  1.00  0.00           H
ATOM    953  C   PHE A 645      38.090  35.260  57.970  1.00  0.00           C
ATOM    954  O   PHE A 645      37.670  34.730  56.950  1.00  0.00           O
ATOM    955  N   GLY A 646      37.920  36.570  58.230  1.00  0.00           N
ATOM    956  HN  GLY A 646      38.240  36.980  59.070  1.00  0.00           H
ATOM    957  CA  GLY A 646      37.380  37.490  57.140  1.00  0.00           C
ATOM    958  HA1 GLY A 646      37.330  38.430  57.680  1.00  0.00           H
ATOM    959  HA2 GLY A 646      36.470  37.050  56.750  1.00  0.00           H
ATOM    960  C   GLY A 646      38.170  37.720  55.880  1.00  0.00           C
ATOM    961  O   GLY A 646      37.550  37.720  54.810  1.00  0.00           O
ATOM    962  N   ALA A 647      39.480  37.760  55.930  1.00  0.00           N
ATOM    963  HN  ALA A 647      39.910  37.870  56.820  1.00  0.00           H
ATOM    964  CA  ALA A 647      40.290  37.890  54.770  1.00  0.00           C
ATOM    965  HA  ALA A 647      39.900  38.740  54.230  1.00  0.00           H
ATOM    966  CB  ALA A 647      41.710  38.190  55.260  1.00  0.00           C
ATOM    967  HB1 ALA A 647      41.630  39.010  55.990  1.00  0.00           H
ATOM    968  HB2 ALA A 647      42.190  38.680  54.380  1.00  0.00           H
ATOM    969  HB3 ALA A 647      42.290  37.320  55.640  1.00  0.00           H
ATOM    970  C   ALA A 647      40.260  36.640  53.920  1.00  0.00           C
ATOM    971  O   ALA A 647      40.290  36.670  52.750  1.00  0.00           O
ATOM    972  N   SER A 648      40.210  35.480  54.690  1.00  0.00           N
ATOM    973  HN  SER A 648      40.470  35.380  55.660  1.00  0.00           H
ATOM    974  CA  SER A 648      40.080  34.140  54.050  1.00  0.00           C
ATOM    975  HA  SER A 648      40.920  34.000  53.390  1.00  0.00           H
ATOM    976  CB  SER A 648      40.170  33.080  55.170  1.00  0.00           C
ATOM    977  HB1 SER A 648      39.360  32.970  55.930  1.00  0.00           H
ATOM    978  HB2 SER A 648      41.010  33.470  55.790  1.00  0.00           H
ATOM    979  OG  SER A 648      40.390  31.760  54.580  1.00  0.00           O
ATOM    980  HG1 SER A 648      41.140  31.870  53.980  1.00  0.00           H
ATOM    981  C   SER A 648      38.800  33.970  53.300  1.00  0.00           C
ATOM    982  O   SER A 648      38.760  33.580  52.120  1.00  0.00           O
ATOM    983  N   LEU A 649      37.660  34.320  54.000  1.00  0.00           N
ATOM    984  HN  LEU A 649      37.730  34.560  54.960  1.00  0.00           H
ATOM    985  CA  LEU A 649      36.340  34.060  53.470  1.00  0.00           C
ATOM    986  HA  LEU A 649      36.300  33.040  53.100  1.00  0.00           H
ATOM    987  CB  LEU A 649      35.420  34.200  54.710  1.00  0.00           C
ATOM    988  HB1 LEU A 649      35.500  35.210  55.150  1.00  0.00           H
ATOM    989  HB2 LEU A 649      35.820  33.470  55.430  1.00  0.00           H
ATOM    990  CG  LEU A 649      34.000  33.840  54.440  1.00  0.00           C
ATOM    991  HG  LEU A 649      33.510  34.560  53.750  1.00  0.00           H
ATOM    992  CD1 LEU A 649      33.810  32.410  54.070  1.00  0.00           C
ATOM    993 HD11 LEU A 649      32.690  32.430  54.030  1.00  0.00           H
ATOM    994 HD12 LEU A 649      34.070  31.610  54.800  1.00  0.00           H
ATOM    995 HD13 LEU A 649      34.190  32.170  53.050  1.00  0.00           H
ATOM    996  CD2 LEU A 649      33.250  34.020  55.800  1.00  0.00           C
ATOM    997 HD21 LEU A 649      33.660  33.420  56.640  1.00  0.00           H
ATOM    998 HD22 LEU A 649      32.160  33.810  55.700  1.00  0.00           H
ATOM    999 HD23 LEU A 649      33.340  35.060  56.170  1.00  0.00           H
ATOM   1000  C   LEU A 649      35.950  35.050  52.410  1.00  0.00           C
ATOM   1001  O   LEU A 649      35.440  34.640  51.360  1.00  0.00           O
ATOM   1002  N   THR A 650      36.390  36.300  52.590  1.00  0.00           N
ATOM   1003  HN  THR A 650      36.840  36.620  53.420  1.00  0.00           H
ATOM   1004  CA  THR A 650      36.320  37.340  51.550  1.00  0.00           C
ATOM   1005  HA  THR A 650      35.340  37.320  51.080  1.00  0.00           H
ATOM   1006  CB  THR A 650      36.490  38.770  52.040  1.00  0.00           C
ATOM   1007  HB  THR A 650      37.490  38.890  52.530  1.00  0.00           H
ATOM   1008  OG1 THR A 650      35.550  39.040  53.040  1.00  0.00           O
ATOM   1009  HG1 THR A 650      35.840  38.550  53.810  1.00  0.00           H
ATOM   1010  CG2 THR A 650      36.270  39.710  50.870  1.00  0.00           C
ATOM   1011 HG21 THR A 650      35.220  39.740  50.500  1.00  0.00           H
ATOM   1012 HG22 THR A 650      36.880  39.600  49.950  1.00  0.00           H
ATOM   1013 HG23 THR A 650      36.490  40.720  51.270  1.00  0.00           H
ATOM   1014  C   THR A 650      37.300  37.050  50.450  1.00  0.00           C
ATOM   1015  O   THR A 650      36.910  37.150  49.260  1.00  0.00           O
ATOM   1016  N   GLY A 651      38.590  36.680  50.730  1.00  0.00           N
ATOM   1017  HN  GLY A 651      38.900  36.590  51.660  1.00  0.00           H
ATOM   1018  CA  GLY A 651      39.630  36.450  49.720  1.00  0.00           C
ATOM   1019  HA1 GLY A 651      40.560  36.200  50.200  1.00  0.00           H
ATOM   1020  HA2 GLY A 651      39.810  37.320  49.100  1.00  0.00           H
ATOM   1021  C   GLY A 651      39.350  35.360  48.760  1.00  0.00           C
ATOM   1022  O   GLY A 651      39.580  35.500  47.600  1.00  0.00           O
ATOM   1023  N   ILE A 652      38.970  34.130  49.260  1.00  0.00           N
ATOM   1024  HN  ILE A 652      38.790  34.010  50.240  1.00  0.00           H
ATOM   1025  CA  ILE A 652      38.830  32.930  48.400  1.00  0.00           C
ATOM   1026  HA  ILE A 652      39.800  32.800  47.940  1.00  0.00           H
ATOM   1027  CB  ILE A 652      38.580  31.610  49.210  1.00  0.00           C
ATOM   1028  HB  ILE A 652      37.700  31.810  49.860  1.00  0.00           H
ATOM   1029  CG2 ILE A 652      38.180  30.440  48.220  1.00  0.00           C
ATOM   1030 HG21 ILE A 652      37.150  30.570  47.830  1.00  0.00           H
ATOM   1031 HG22 ILE A 652      38.280  29.490  48.800  1.00  0.00           H
ATOM   1032 HG23 ILE A 652      38.990  30.360  47.460  1.00  0.00           H
ATOM   1033  CG1 ILE A 652      39.690  31.080  50.130  1.00  0.00           C
ATOM   1034 HG11 ILE A 652      40.140  31.990  50.620  1.00  0.00           H
ATOM   1035 HG12 ILE A 652      40.410  30.590  49.440  1.00  0.00           H
ATOM   1036  CD  ILE A 652      39.100  30.320  51.300  1.00  0.00           C
ATOM   1037  HD1 ILE A 652      38.500  31.040  51.890  1.00  0.00           H
ATOM   1038  HD2 ILE A 652      39.920  29.920  51.950  1.00  0.00           H
ATOM   1039  HD3 ILE A 652      38.440  29.520  50.890  1.00  0.00           H
ATOM   1040  C   ILE A 652      37.730  32.990  47.280  1.00  0.00           C
ATOM   1041  O   ILE A 652      37.980  32.630  46.150  1.00  0.00           O
ATOM   1042  N   ALA A 653      36.590  33.480  47.690  1.00  0.00           N
ATOM   1043  HN  ALA A 653      36.400  33.690  48.650  1.00  0.00           H
ATOM   1044  CA  ALA A 653      35.510  33.740  46.840  1.00  0.00           C
ATOM   1045  HA  ALA A 653      35.310  32.820  46.300  1.00  0.00           H
ATOM   1046  CB  ALA A 653      34.320  34.260  47.680  1.00  0.00           C
ATOM   1047  HB1 ALA A 653      33.570  34.750  47.020  1.00  0.00           H
ATOM   1048  HB2 ALA A 653      34.750  34.990  48.400  1.00  0.00           H
ATOM   1049  HB3 ALA A 653      33.920  33.450  48.330  1.00  0.00           H
ATOM   1050  C   ALA A 653      35.890  34.710  45.770  1.00  0.00           C
ATOM   1051  O   ALA A 653      35.600  34.510  44.630  1.00  0.00           O
ATOM   1052  N   TYR A 654      36.510  35.830  46.270  1.00  0.00           N
ATOM   1053  HN  TYR A 654      36.550  36.000  47.250  1.00  0.00           H
ATOM   1054  CA  TYR A 654      36.980  36.870  45.370  1.00  0.00           C
ATOM   1055  HA  TYR A 654      36.100  37.090  44.800  1.00  0.00           H
ATOM   1056  CB  TYR A 654      37.560  38.130  46.110  1.00  0.00           C
ATOM   1057  HB1 TYR A 654      38.480  37.870  46.660  1.00  0.00           H
ATOM   1058  HB2 TYR A 654      36.850  38.590  46.820  1.00  0.00           H
ATOM   1059  CG  TYR A 654      37.950  39.160  45.140  1.00  0.00           C
ATOM   1060  CD1 TYR A 654      39.230  39.190  44.500  1.00  0.00           C
ATOM   1061  HD1 TYR A 654      39.980  38.480  44.810  1.00  0.00           H
ATOM   1062  CE1 TYR A 654      39.410  40.050  43.400  1.00  0.00           C
ATOM   1063  HE1 TYR A 654      40.350  40.070  42.880  1.00  0.00           H
ATOM   1064  CZ  TYR A 654      38.410  41.010  43.060  1.00  0.00           C
ATOM   1065  OH  TYR A 654      38.730  41.840  41.940  1.00  0.00           O
ATOM   1066  HH  TYR A 654      39.480  41.510  41.450  1.00  0.00           H
ATOM   1067  CD2 TYR A 654      37.000  40.240  44.860  1.00  0.00           C
ATOM   1068  HD2 TYR A 654      36.080  40.290  45.430  1.00  0.00           H
ATOM   1069  CE2 TYR A 654      37.240  41.150  43.790  1.00  0.00           C
ATOM   1070  HE2 TYR A 654      36.520  41.940  43.660  1.00  0.00           H
ATOM   1071  C   TYR A 654      37.940  36.330  44.300  1.00  0.00           C
ATOM   1072  O   TYR A 654      37.810  36.710  43.160  1.00  0.00           O
ATOM   1073  N   SER A 655      38.990  35.560  44.650  1.00  0.00           N
ATOM   1074  HN  SER A 655      39.120  35.280  45.600  1.00  0.00           H
ATOM   1075  CA  SER A 655      39.980  35.100  43.610  1.00  0.00           C
ATOM   1076  HA  SER A 655      40.390  35.940  43.090  1.00  0.00           H
ATOM   1077  CB  SER A 655      41.260  34.480  44.300  1.00  0.00           C
ATOM   1078  HB1 SER A 655      41.300  33.370  44.280  1.00  0.00           H
ATOM   1079  HB2 SER A 655      41.270  34.940  45.300  1.00  0.00           H
ATOM   1080  OG  SER A 655      42.460  34.870  43.620  1.00  0.00           O
ATOM   1081  HG1 SER A 655      42.640  35.760  43.910  1.00  0.00           H
ATOM   1082  C   SER A 655      39.370  34.080  42.670  1.00  0.00           C
ATOM   1083  O   SER A 655      39.690  34.180  41.470  1.00  0.00           O
ATOM   1084  N   LEU A 656      38.470  33.120  43.070  1.00  0.00           N
ATOM   1085  HN  LEU A 656      38.180  33.140  44.020  1.00  0.00           H
ATOM   1086  CA  LEU A 656      37.730  32.230  42.220  1.00  0.00           C
ATOM   1087  HA  LEU A 656      38.470  31.610  41.750  1.00  0.00           H
ATOM   1088  CB  LEU A 656      36.760  31.380  43.110  1.00  0.00           C
ATOM   1089  HB1 LEU A 656      36.060  30.740  42.510  1.00  0.00           H
ATOM   1090  HB2 LEU A 656      36.090  32.030  43.700  1.00  0.00           H
ATOM   1091  CG  LEU A 656      37.440  30.390  44.060  1.00  0.00           C
ATOM   1092  HG  LEU A 656      38.240  30.940  44.610  1.00  0.00           H
ATOM   1093  CD1 LEU A 656      36.520  29.700  45.130  1.00  0.00           C
ATOM   1094 HD11 LEU A 656      35.680  29.210  44.580  1.00  0.00           H
ATOM   1095 HD12 LEU A 656      36.090  30.570  45.670  1.00  0.00           H
ATOM   1096 HD13 LEU A 656      37.040  28.950  45.750  1.00  0.00           H
ATOM   1097  CD2 LEU A 656      38.270  29.220  43.420  1.00  0.00           C
ATOM   1098 HD21 LEU A 656      38.990  29.610  42.680  1.00  0.00           H
ATOM   1099 HD22 LEU A 656      37.650  28.440  42.940  1.00  0.00           H
ATOM   1100 HD23 LEU A 656      38.790  28.610  44.200  1.00  0.00           H
ATOM   1101  C   LEU A 656      36.920  32.910  41.140  1.00  0.00           C
ATOM   1102  O   LEU A 656      36.890  32.460  39.950  1.00  0.00           O
ATOM   1103  N   PHE A 657      36.200  33.960  41.510  1.00  0.00           N
ATOM   1104  HN  PHE A 657      36.080  34.060  42.500  1.00  0.00           H
ATOM   1105  CA  PHE A 657      35.030  34.230  40.660  1.00  0.00           C
ATOM   1106  HA  PHE A 657      34.960  33.740  39.700  1.00  0.00           H
ATOM   1107  CB  PHE A 657      33.800  33.980  41.600  1.00  0.00           C
ATOM   1108  HB1 PHE A 657      32.880  34.120  40.990  1.00  0.00           H
ATOM   1109  HB2 PHE A 657      33.870  34.560  42.550  1.00  0.00           H
ATOM   1110  CG  PHE A 657      33.640  32.560  41.890  1.00  0.00           C
ATOM   1111  CD1 PHE A 657      33.600  31.590  40.850  1.00  0.00           C
ATOM   1112  HD1 PHE A 657      33.820  31.890  39.830  1.00  0.00           H
ATOM   1113  CE1 PHE A 657      33.520  30.210  41.170  1.00  0.00           C
ATOM   1114  HE1 PHE A 657      33.500  29.440  40.400  1.00  0.00           H
ATOM   1115  CZ  PHE A 657      33.560  29.800  42.530  1.00  0.00           C
ATOM   1116  HZ  PHE A 657      33.570  28.740  42.730  1.00  0.00           H
ATOM   1117  CD2 PHE A 657      33.520  32.130  43.240  1.00  0.00           C
ATOM   1118  HD2 PHE A 657      33.500  32.890  44.020  1.00  0.00           H
ATOM   1119  CE2 PHE A 657      33.530  30.770  43.550  1.00  0.00           C
ATOM   1120  HE2 PHE A 657      33.470  30.520  44.600  1.00  0.00           H
ATOM   1121  C   PHE A 657      34.860  35.710  40.320  1.00  0.00           C
ATOM   1122  O   PHE A 657      33.840  36.170  39.780  1.00  0.00           O
ATOM   1123  N   ALA A 658      35.850  36.540  40.550  1.00  0.00           N
ATOM   1124  HN  ALA A 658      36.600  36.140  41.070  1.00  0.00           H
ATOM   1125  CA  ALA A 658      35.970  37.870  40.050  1.00  0.00           C
ATOM   1126  HA  ALA A 658      34.970  38.240  39.890  1.00  0.00           H
ATOM   1127  CB  ALA A 658      36.620  38.810  40.990  1.00  0.00           C
ATOM   1128  HB1 ALA A 658      37.660  38.460  41.150  1.00  0.00           H
ATOM   1129  HB2 ALA A 658      36.170  38.740  42.010  1.00  0.00           H
ATOM   1130  HB3 ALA A 658      36.660  39.870  40.680  1.00  0.00           H
ATOM   1131  C   ALA A 658      36.610  37.850  38.670  1.00  0.00           C
ATOM   1132  O   ALA A 658      37.060  36.780  38.200  1.00  0.00           O
ATOM   1133  N   GLY A 659      36.640  38.980  38.060  1.00  0.00           N
ATOM   1134  HN  GLY A 659      36.450  39.810  38.580  1.00  0.00           H
ATOM   1135  CA  GLY A 659      37.140  39.200  36.670  1.00  0.00           C
ATOM   1136  HA1 GLY A 659      36.650  40.040  36.210  1.00  0.00           H
ATOM   1137  HA2 GLY A 659      36.960  38.360  36.010  1.00  0.00           H
ATOM   1138  C   GLY A 659      38.620  39.670  36.660  1.00  0.00           C
ATOM   1139  O   GLY A 659      39.420  39.080  35.940  1.00  0.00           O
ATOM   1140  N   GLN A 660      38.990  40.570  37.640  1.00  0.00           N
ATOM   1141  HN  GLN A 660      38.200  41.000  38.050  1.00  0.00           H
ATOM   1142  CA  GLN A 660      40.460  40.820  38.010  1.00  0.00           C
ATOM   1143  HA  GLN A 660      41.120  40.570  37.200  1.00  0.00           H
ATOM   1144  CB  GLN A 660      40.710  42.340  38.340  1.00  0.00           C
ATOM   1145  HB1 GLN A 660      40.730  42.530  39.420  1.00  0.00           H
ATOM   1146  HB2 GLN A 660      39.780  42.820  37.940  1.00  0.00           H
ATOM   1147  CG  GLN A 660      41.950  42.840  37.540  1.00  0.00           C
ATOM   1148  HG1 GLN A 660      42.180  43.880  37.840  1.00  0.00           H
ATOM   1149  HG2 GLN A 660      41.610  42.810  36.490  1.00  0.00           H
ATOM   1150  CD  GLN A 660      43.230  41.980  37.780  1.00  0.00           C
ATOM   1151  OE1 GLN A 660      43.620  41.880  38.920  1.00  0.00           O
ATOM   1152  NE2 GLN A 660      43.840  41.460  36.730  1.00  0.00           N
ATOM   1153 HE21 GLN A 660      43.370  41.540  35.860  1.00  0.00           H
ATOM   1154 HE22 GLN A 660      44.480  40.720  36.920  1.00  0.00           H
ATOM   1155  C   GLN A 660      40.920  39.990  39.250  1.00  0.00           C
ATOM   1156  O   GLN A 660      40.440  40.230  40.360  1.00  0.00           O
ATOM   1157  N   PRO A 661      41.840  39.060  39.130  1.00  0.00           N
ATOM   1158  CD  PRO A 661      41.880  38.190  37.950  1.00  0.00           C
ATOM   1159  HD1 PRO A 661      42.520  38.590  37.130  1.00  0.00           H
ATOM   1160  HD2 PRO A 661      40.840  37.990  37.620  1.00  0.00           H
ATOM   1161  CA  PRO A 661      42.250  38.220  40.330  1.00  0.00           C
ATOM   1162  HA  PRO A 661      41.620  38.480  41.160  1.00  0.00           H
ATOM   1163  CB  PRO A 661      42.120  36.780  39.790  1.00  0.00           C
ATOM   1164  HB1 PRO A 661      41.060  36.520  39.960  1.00  0.00           H
ATOM   1165  HB2 PRO A 661      42.650  36.030  40.420  1.00  0.00           H
ATOM   1166  CG  PRO A 661      42.430  36.840  38.310  1.00  0.00           C
ATOM   1167  HG1 PRO A 661      43.490  36.690  37.990  1.00  0.00           H
ATOM   1168  HG2 PRO A 661      41.960  36.070  37.660  1.00  0.00           H
ATOM   1169  C   PRO A 661      43.670  38.550  40.700  1.00  0.00           C
ATOM   1170  O   PRO A 661      44.250  37.890  41.580  1.00  0.00           O
ATOM   1171  N   LEU A 662      44.400  39.480  40.080  1.00  0.00           N
ATOM   1172  HN  LEU A 662      43.870  39.920  39.370  1.00  0.00           H
ATOM   1173  CA  LEU A 662      45.720  39.900  40.260  1.00  0.00           C
ATOM   1174  HA  LEU A 662      46.280  39.060  40.640  1.00  0.00           H
ATOM   1175  CB  LEU A 662      46.410  40.300  38.990  1.00  0.00           C
ATOM   1176  HB1 LEU A 662      47.460  40.520  39.270  1.00  0.00           H
ATOM   1177  HB2 LEU A 662      45.880  41.210  38.650  1.00  0.00           H
ATOM   1178  CG  LEU A 662      46.330  39.200  37.860  1.00  0.00           C
ATOM   1179  HG  LEU A 662      45.250  38.970  37.780  1.00  0.00           H
ATOM   1180  CD1 LEU A 662      47.070  39.630  36.550  1.00  0.00           C
ATOM   1181 HD11 LEU A 662      46.660  40.630  36.290  1.00  0.00           H
ATOM   1182 HD12 LEU A 662      46.940  38.940  35.710  1.00  0.00           H
ATOM   1183 HD13 LEU A 662      48.150  39.790  36.780  1.00  0.00           H
ATOM   1184  CD2 LEU A 662      46.960  37.830  38.250  1.00  0.00           C
ATOM   1185 HD21 LEU A 662      47.090  37.170  37.370  1.00  0.00           H
ATOM   1186 HD22 LEU A 662      46.380  37.280  39.010  1.00  0.00           H
ATOM   1187 HD23 LEU A 662      47.980  37.990  38.670  1.00  0.00           H
ATOM   1188  C   LEU A 662      45.710  40.950  41.350  1.00  0.00           C
ATOM   1189  O   LEU A 662      46.740  41.210  41.960  1.00  0.00           O
ATOM   1190  N   THR A 663      44.530  41.600  41.610  1.00  0.00           N
ATOM   1191  HN  THR A 663      43.750  41.600  40.970  1.00  0.00           H
ATOM   1192  CA  THR A 663      44.330  42.330  42.860  1.00  0.00           C
ATOM   1193  HA  THR A 663      45.020  43.170  42.900  1.00  0.00           H
ATOM   1194  CB  THR A 663      42.870  42.930  42.900  1.00  0.00           C
ATOM   1195  HB  THR A 663      42.710  43.490  43.860  1.00  0.00           H
ATOM   1196  OG1 THR A 663      41.930  41.900  42.700  1.00  0.00           O
ATOM   1197  HG1 THR A 663      42.410  41.180  43.110  1.00  0.00           H
ATOM   1198  CG2 THR A 663      42.650  44.020  41.800  1.00  0.00           C
ATOM   1199 HG21 THR A 663      43.390  44.840  41.940  1.00  0.00           H
ATOM   1200 HG22 THR A 663      41.580  44.330  41.790  1.00  0.00           H
ATOM   1201 HG23 THR A 663      42.870  43.580  40.810  1.00  0.00           H
ATOM   1202  C   THR A 663      44.470  41.550  44.180  1.00  0.00           C
ATOM   1203  O   THR A 663      43.840  40.510  44.270  1.00  0.00           O
ATOM   1204  N   ILE A 664      45.340  41.950  45.060  1.00  0.00           N
ATOM   1205  HN  ILE A 664      45.850  42.780  44.850  1.00  0.00           H
ATOM   1206  CA  ILE A 664      45.340  41.320  46.300  1.00  0.00           C
ATOM   1207  HA  ILE A 664      44.780  40.390  46.350  1.00  0.00           H
ATOM   1208  CB  ILE A 664      46.770  41.010  46.660  1.00  0.00           C
ATOM   1209  HB  ILE A 664      47.370  41.940  46.590  1.00  0.00           H
ATOM   1210  CG2 ILE A 664      47.000  40.380  48.070  1.00  0.00           C
ATOM   1211 HG21 ILE A 664      47.980  39.870  48.150  1.00  0.00           H
ATOM   1212 HG22 ILE A 664      46.230  39.600  48.220  1.00  0.00           H
ATOM   1213 HG23 ILE A 664      46.940  41.170  48.850  1.00  0.00           H
ATOM   1214  CG1 ILE A 664      47.260  39.910  45.660  1.00  0.00           C
ATOM   1215 HG11 ILE A 664      48.360  39.670  45.690  1.00  0.00           H
ATOM   1216 HG12 ILE A 664      47.220  40.220  44.590  1.00  0.00           H
ATOM   1217  CD  ILE A 664      46.570  38.550  45.680  1.00  0.00           C
ATOM   1218  HD1 ILE A 664      47.140  37.790  45.110  1.00  0.00           H
ATOM   1219  HD2 ILE A 664      45.580  38.700  45.200  1.00  0.00           H
ATOM   1220  HD3 ILE A 664      46.400  38.240  46.730  1.00  0.00           H
ATOM   1221  C   ILE A 664      44.670  42.070  47.370  1.00  0.00           C
ATOM   1222  O   ILE A 664      44.840  43.270  47.490  1.00  0.00           O
ATOM   1223  N   LEU A 665      43.760  41.390  48.080  1.00  0.00           N
ATOM   1224  HN  LEU A 665      43.480  40.480  47.760  1.00  0.00           H
ATOM   1225  CA  LEU A 665      43.020  42.080  49.140  1.00  0.00           C
ATOM   1226  HA  LEU A 665      42.590  43.020  48.810  1.00  0.00           H
ATOM   1227  CB  LEU A 665      41.770  41.250  49.610  1.00  0.00           C
ATOM   1228  HB1 LEU A 665      41.490  41.610  50.630  1.00  0.00           H
ATOM   1229  HB2 LEU A 665      42.070  40.190  49.730  1.00  0.00           H
ATOM   1230  CG  LEU A 665      40.500  41.160  48.770  1.00  0.00           C
ATOM   1231  HG  LEU A 665      40.070  42.190  48.730  1.00  0.00           H
ATOM   1232  CD1 LEU A 665      40.620  40.810  47.260  1.00  0.00           C
ATOM   1233 HD11 LEU A 665      41.470  41.360  46.800  1.00  0.00           H
ATOM   1234 HD12 LEU A 665      39.630  40.890  46.780  1.00  0.00           H
ATOM   1235 HD13 LEU A 665      40.940  39.750  47.120  1.00  0.00           H
ATOM   1236  CD2 LEU A 665      39.400  40.160  49.350  1.00  0.00           C
ATOM   1237 HD21 LEU A 665      38.730  40.640  50.100  1.00  0.00           H
ATOM   1238 HD22 LEU A 665      39.900  39.330  49.900  1.00  0.00           H
ATOM   1239 HD23 LEU A 665      38.810  39.680  48.550  1.00  0.00           H
ATOM   1240  C   LEU A 665      43.950  42.380  50.370  1.00  0.00           C
ATOM   1241  O   LEU A 665      44.810  41.560  50.720  1.00  0.00           O
ATOM   1242  N   GLY A 666      43.730  43.530  50.930  1.00  0.00           N
ATOM   1243  HN  GLY A 666      42.960  44.080  50.660  1.00  0.00           H
ATOM   1244  CA  GLY A 666      44.440  43.970  52.160  1.00  0.00           C
ATOM   1245  HA1 GLY A 666      45.360  44.440  51.830  1.00  0.00           H
ATOM   1246  HA2 GLY A 666      44.520  43.130  52.820  1.00  0.00           H
ATOM   1247  C   GLY A 666      43.550  45.010  52.820  1.00  0.00           C
ATOM   1248  O   GLY A 666      42.380  45.190  52.510  1.00  0.00           O
ATOM   1249  N   SER A 667      44.170  45.770  53.800  1.00  0.00           N
ATOM   1250  HN  SER A 667      45.160  45.740  53.970  1.00  0.00           H
ATOM   1251  CA  SER A 667      43.520  46.590  54.750  1.00  0.00           C
ATOM   1252  HA  SER A 667      42.620  46.080  55.060  1.00  0.00           H
ATOM   1253  CB  SER A 667      44.320  46.700  56.080  1.00  0.00           C
ATOM   1254  HB1 SER A 667      44.450  45.670  56.470  1.00  0.00           H
ATOM   1255  HB2 SER A 667      43.800  47.280  56.860  1.00  0.00           H
ATOM   1256  OG  SER A 667      45.620  47.360  55.840  1.00  0.00           O
ATOM   1257  HG1 SER A 667      45.390  48.220  55.490  1.00  0.00           H
ATOM   1258  C   SER A 667      43.170  47.970  54.330  1.00  0.00           C
ATOM   1259  O   SER A 667      43.690  48.430  53.350  1.00  0.00           O
ATOM   1260  N   THR A 668      42.300  48.820  55.000  1.00  0.00           N
ATOM   1261  HN  THR A 668      41.710  48.580  55.770  1.00  0.00           H
ATOM   1262  CA  THR A 668      41.960  50.190  54.490  1.00  0.00           C
ATOM   1263  HA  THR A 668      42.810  50.580  53.950  1.00  0.00           H
ATOM   1264  CB  THR A 668      40.790  50.220  53.420  1.00  0.00           C
ATOM   1265  HB  THR A 668      41.280  49.960  52.460  1.00  0.00           H
ATOM   1266  OG1 THR A 668      40.030  51.390  53.290  1.00  0.00           O
ATOM   1267  HG1 THR A 668      39.600  51.370  52.440  1.00  0.00           H
ATOM   1268  CG2 THR A 668      39.770  49.100  53.730  1.00  0.00           C
ATOM   1269 HG21 THR A 668      40.200  48.080  53.750  1.00  0.00           H
ATOM   1270 HG22 THR A 668      38.940  49.130  52.990  1.00  0.00           H
ATOM   1271 HG23 THR A 668      39.430  49.260  54.770  1.00  0.00           H
ATOM   1272  C   THR A 668      41.730  51.230  55.540  1.00  0.00           C
ATOM   1273  O   THR A 668      40.880  50.990  56.370  1.00  0.00           O
ATOM   1274  N   GLY A 669      42.650  52.190  55.560  1.00  0.00           N
ATOM   1275  HN  GLY A 669      43.370  52.280  54.880  1.00  0.00           H
ATOM   1276  CA  GLY A 669      42.740  53.260  56.580  1.00  0.00           C
ATOM   1277  HA1 GLY A 669      43.340  54.080  56.200  1.00  0.00           H
ATOM   1278  HA2 GLY A 669      43.250  52.780  57.390  1.00  0.00           H
ATOM   1279  C   GLY A 669      41.430  53.820  57.040  1.00  0.00           C
ATOM   1280  O   GLY A 669      41.200  53.950  58.220  1.00  0.00           O
ATOM   1281  N   PRO A 670      40.540  54.190  56.200  1.00  0.00           N
ATOM   1282  CD  PRO A 670      40.860  54.680  54.850  1.00  0.00           C
ATOM   1283  HD1 PRO A 670      41.310  53.890  54.200  1.00  0.00           H
ATOM   1284  HD2 PRO A 670      41.520  55.570  54.840  1.00  0.00           H
ATOM   1285  CA  PRO A 670      39.290  54.900  56.650  1.00  0.00           C
ATOM   1286  HA  PRO A 670      39.450  55.550  57.480  1.00  0.00           H
ATOM   1287  CB  PRO A 670      38.740  55.670  55.410  1.00  0.00           C
ATOM   1288  HB1 PRO A 670      39.040  56.740  55.510  1.00  0.00           H
ATOM   1289  HB2 PRO A 670      37.650  55.640  55.220  1.00  0.00           H
ATOM   1290  CG  PRO A 670      39.470  55.000  54.280  1.00  0.00           C
ATOM   1291  HG1 PRO A 670      38.930  54.090  53.920  1.00  0.00           H
ATOM   1292  HG2 PRO A 670      39.620  55.710  53.440  1.00  0.00           H
ATOM   1293  C   PRO A 670      38.190  53.870  57.000  1.00  0.00           C
ATOM   1294  O   PRO A 670      37.210  54.170  57.610  1.00  0.00           O
ATOM   1295  N   VAL A 671      38.320  52.630  56.630  1.00  0.00           N
ATOM   1296  HN  VAL A 671      39.170  52.350  56.180  1.00  0.00           H
ATOM   1297  CA  VAL A 671      37.410  51.560  57.030  1.00  0.00           C
ATOM   1298  HA  VAL A 671      36.460  51.970  56.720  1.00  0.00           H
ATOM   1299  CB  VAL A 671      37.450  50.180  56.370  1.00  0.00           C
ATOM   1300  HB  VAL A 671      38.480  49.770  56.520  1.00  0.00           H
ATOM   1301  CG1 VAL A 671      36.450  49.190  56.990  1.00  0.00           C
ATOM   1302 HG11 VAL A 671      35.400  49.420  56.690  1.00  0.00           H
ATOM   1303 HG12 VAL A 671      36.590  49.180  58.090  1.00  0.00           H
ATOM   1304 HG13 VAL A 671      36.850  48.200  56.660  1.00  0.00           H
ATOM   1305  CG2 VAL A 671      37.010  50.300  54.940  1.00  0.00           C
ATOM   1306 HG21 VAL A 671      37.180  49.390  54.330  1.00  0.00           H
ATOM   1307 HG22 VAL A 671      37.560  51.060  54.350  1.00  0.00           H
ATOM   1308 HG23 VAL A 671      35.950  50.590  54.880  1.00  0.00           H
ATOM   1309  C   VAL A 671      37.620  51.420  58.570  1.00  0.00           C
ATOM   1310  O   VAL A 671      36.670  51.290  59.280  1.00  0.00           O
ATOM   1311  N   LEU A 672      38.880  51.480  59.190  1.00  0.00           N
ATOM   1312  HN  LEU A 672      39.710  51.510  58.640  1.00  0.00           H
ATOM   1313  CA  LEU A 672      39.170  51.390  60.550  1.00  0.00           C
ATOM   1314  HA  LEU A 672      38.840  50.390  60.810  1.00  0.00           H
ATOM   1315  CB  LEU A 672      40.690  51.610  60.700  1.00  0.00           C
ATOM   1316  HB1 LEU A 672      40.980  52.570  60.220  1.00  0.00           H
ATOM   1317  HB2 LEU A 672      41.240  50.850  60.110  1.00  0.00           H
ATOM   1318  CG  LEU A 672      41.330  51.630  62.200  1.00  0.00           C
ATOM   1319  HG  LEU A 672      40.850  52.390  62.860  1.00  0.00           H
ATOM   1320  CD1 LEU A 672      41.180  50.240  62.860  1.00  0.00           C
ATOM   1321 HD11 LEU A 672      40.090  50.010  62.760  1.00  0.00           H
ATOM   1322 HD12 LEU A 672      41.460  50.240  63.930  1.00  0.00           H
ATOM   1323 HD13 LEU A 672      41.910  49.650  62.280  1.00  0.00           H
ATOM   1324  CD2 LEU A 672      42.780  52.070  62.150  1.00  0.00           C
ATOM   1325 HD21 LEU A 672      43.200  52.020  63.170  1.00  0.00           H
ATOM   1326 HD22 LEU A 672      42.850  53.140  61.850  1.00  0.00           H
ATOM   1327 HD23 LEU A 672      43.450  51.510  61.470  1.00  0.00           H
ATOM   1328  C   LEU A 672      38.530  52.530  61.340  1.00  0.00           C
ATOM   1329  O   LEU A 672      38.050  52.310  62.420  1.00  0.00           O
ATOM   1330  N   VAL A 673      38.450  53.760  60.800  1.00  0.00           N
ATOM   1331  HN  VAL A 673      38.840  53.890  59.880  1.00  0.00           H
ATOM   1332  CA  VAL A 673      37.870  54.960  61.390  1.00  0.00           C
ATOM   1333  HA  VAL A 673      38.390  55.110  62.320  1.00  0.00           H
ATOM   1334  CB  VAL A 673      38.090  56.220  60.430  1.00  0.00           C
ATOM   1335  HB  VAL A 673      37.730  55.960  59.410  1.00  0.00           H
ATOM   1336  CG1 VAL A 673      37.350  57.470  60.850  1.00  0.00           C
ATOM   1337 HG11 VAL A 673      37.640  58.340  60.220  1.00  0.00           H
ATOM   1338 HG12 VAL A 673      37.530  57.780  61.900  1.00  0.00           H
ATOM   1339 HG13 VAL A 673      36.240  57.410  60.750  1.00  0.00           H
ATOM   1340  CG2 VAL A 673      39.600  56.510  60.250  1.00  0.00           C
ATOM   1341 HG21 VAL A 673      40.070  56.590  61.250  1.00  0.00           H
ATOM   1342 HG22 VAL A 673      39.730  57.480  59.720  1.00  0.00           H
ATOM   1343 HG23 VAL A 673      40.100  55.710  59.660  1.00  0.00           H
ATOM   1344  C   VAL A 673      36.380  54.770  61.580  1.00  0.00           C
ATOM   1345  O   VAL A 673      35.880  55.020  62.630  1.00  0.00           O
ATOM   1346  N   PHE A 674      35.800  54.210  60.580  1.00  0.00           N
ATOM   1347  HN  PHE A 674      36.360  53.990  59.780  1.00  0.00           H
ATOM   1348  CA  PHE A 674      34.350  53.950  60.490  1.00  0.00           C
ATOM   1349  HA  PHE A 674      33.800  54.840  60.770  1.00  0.00           H
ATOM   1350  CB  PHE A 674      34.200  53.600  58.950  1.00  0.00           C
ATOM   1351  HB1 PHE A 674      34.820  52.720  58.680  1.00  0.00           H
ATOM   1352  HB2 PHE A 674      34.380  54.490  58.310  1.00  0.00           H
ATOM   1353  CG  PHE A 674      32.720  53.090  58.690  1.00  0.00           C
ATOM   1354  CD1 PHE A 674      31.840  54.030  58.110  1.00  0.00           C
ATOM   1355  HD1 PHE A 674      32.140  55.000  57.730  1.00  0.00           H
ATOM   1356  CE1 PHE A 674      30.540  53.650  57.870  1.00  0.00           C
ATOM   1357  HE1 PHE A 674      29.940  54.420  57.410  1.00  0.00           H
ATOM   1358  CZ  PHE A 674      30.170  52.290  58.050  1.00  0.00           C
ATOM   1359  HZ  PHE A 674      29.250  51.990  57.590  1.00  0.00           H
ATOM   1360  CD2 PHE A 674      32.370  51.780  58.940  1.00  0.00           C
ATOM   1361  HD2 PHE A 674      33.100  51.080  59.320  1.00  0.00           H
ATOM   1362  CE2 PHE A 674      31.100  51.370  58.600  1.00  0.00           C
ATOM   1363  HE2 PHE A 674      30.830  50.330  58.770  1.00  0.00           H
ATOM   1364  C   PHE A 674      33.920  52.930  61.550  1.00  0.00           C
ATOM   1365  O   PHE A 674      32.950  53.130  62.270  1.00  0.00           O
ATOM   1366  N   GLU A 675      34.700  51.820  61.680  1.00  0.00           N
ATOM   1367  HN  GLU A 675      35.390  51.710  60.970  1.00  0.00           H
ATOM   1368  CA  GLU A 675      34.440  50.720  62.630  1.00  0.00           C
ATOM   1369  HA  GLU A 675      33.400  50.530  62.450  1.00  0.00           H
ATOM   1370  CB  GLU A 675      35.450  49.440  62.580  1.00  0.00           C
ATOM   1371  HB1 GLU A 675      35.210  48.710  63.380  1.00  0.00           H
ATOM   1372  HB2 GLU A 675      36.530  49.680  62.700  1.00  0.00           H
ATOM   1373  CG  GLU A 675      35.410  48.690  61.190  1.00  0.00           C
ATOM   1374  HG1 GLU A 675      36.280  48.000  61.200  1.00  0.00           H
ATOM   1375  HG2 GLU A 675      35.630  49.420  60.390  1.00  0.00           H
ATOM   1376  CD  GLU A 675      34.140  47.870  60.950  1.00  0.00           C
ATOM   1377  OE1 GLU A 675      34.130  47.070  60.010  1.00  0.00           O
ATOM   1378  OE2 GLU A 675      33.120  48.010  61.670  1.00  0.00           O
ATOM   1379  C   GLU A 675      34.570  51.210  64.010  1.00  0.00           C
ATOM   1380  O   GLU A 675      33.690  50.940  64.850  1.00  0.00           O
ATOM   1381  N   LYS A 676      35.670  52.000  64.360  1.00  0.00           N
ATOM   1382  HN  LYS A 676      36.450  52.020  63.740  1.00  0.00           H
ATOM   1383  CA  LYS A 676      35.820  52.630  65.670  1.00  0.00           C
ATOM   1384  HA  LYS A 676      35.740  51.870  66.420  1.00  0.00           H
ATOM   1385  CB  LYS A 676      37.170  53.450  65.730  1.00  0.00           C
ATOM   1386  HB1 LYS A 676      37.120  54.000  66.700  1.00  0.00           H
ATOM   1387  HB2 LYS A 676      37.090  54.130  64.860  1.00  0.00           H
ATOM   1388  CG  LYS A 676      38.500  52.600  65.700  1.00  0.00           C
ATOM   1389  HG1 LYS A 676      38.750  52.260  64.670  1.00  0.00           H
ATOM   1390  HG2 LYS A 676      38.330  51.750  66.390  1.00  0.00           H
ATOM   1391  CD  LYS A 676      39.670  53.360  66.280  1.00  0.00           C
ATOM   1392  HD1 LYS A 676      40.590  52.730  66.200  1.00  0.00           H
ATOM   1393  HD2 LYS A 676      39.510  53.580  67.360  1.00  0.00           H
ATOM   1394  CE  LYS A 676      40.090  54.630  65.510  1.00  0.00           C
ATOM   1395  HE1 LYS A 676      39.260  55.360  65.430  1.00  0.00           H
ATOM   1396  HE2 LYS A 676      40.480  54.370  64.510  1.00  0.00           H
ATOM   1397  NZ  LYS A 676      41.270  55.220  66.220  1.00  0.00           N
ATOM   1398  HZ1 LYS A 676      41.650  56.130  65.890  1.00  0.00           H
ATOM   1399  HZ2 LYS A 676      42.080  54.580  66.350  1.00  0.00           H
ATOM   1400  HZ3 LYS A 676      40.880  55.400  67.170  1.00  0.00           H
ATOM   1401  C   LYS A 676      34.720  53.610  66.000  1.00  0.00           C
ATOM   1402  O   LYS A 676      34.290  53.660  67.140  1.00  0.00           O
ATOM   1403  N   ILE A 677      34.260  54.550  65.150  1.00  0.00           N
ATOM   1404  HN  ILE A 677      34.730  54.610  64.280  1.00  0.00           H
ATOM   1405  CA  ILE A 677      33.200  55.530  65.350  1.00  0.00           C
ATOM   1406  HA  ILE A 677      33.640  56.220  66.050  1.00  0.00           H
ATOM   1407  CB  ILE A 677      32.950  56.430  64.140  1.00  0.00           C
ATOM   1408  HB  ILE A 677      32.920  55.720  63.290  1.00  0.00           H
ATOM   1409  CG2 ILE A 677      31.700  57.270  64.400  1.00  0.00           C
ATOM   1410 HG21 ILE A 677      31.940  57.860  65.310  1.00  0.00           H
ATOM   1411 HG22 ILE A 677      30.810  56.600  64.390  1.00  0.00           H
ATOM   1412 HG23 ILE A 677      31.660  58.010  63.580  1.00  0.00           H
ATOM   1413  CG1 ILE A 677      34.130  57.370  63.790  1.00  0.00           C
ATOM   1414 HG11 ILE A 677      35.090  56.890  64.080  1.00  0.00           H
ATOM   1415 HG12 ILE A 677      33.920  58.180  64.530  1.00  0.00           H
ATOM   1416  CD  ILE A 677      34.100  57.920  62.380  1.00  0.00           C
ATOM   1417  HD1 ILE A 677      34.380  57.120  61.660  1.00  0.00           H
ATOM   1418  HD2 ILE A 677      34.910  58.690  62.340  1.00  0.00           H
ATOM   1419  HD3 ILE A 677      33.140  58.440  62.240  1.00  0.00           H
ATOM   1420  C   ILE A 677      31.890  54.900  65.790  1.00  0.00           C
ATOM   1421  O   ILE A 677      31.170  55.410  66.690  1.00  0.00           O
ATOM   1422  N   LEU A 678      31.550  53.720  65.240  1.00  0.00           N
ATOM   1423  HN  LEU A 678      32.200  53.370  64.560  1.00  0.00           H
ATOM   1424  CA  LEU A 678      30.370  52.910  65.490  1.00  0.00           C
ATOM   1425  HA  LEU A 678      29.530  53.580  65.570  1.00  0.00           H
ATOM   1426  CB  LEU A 678      30.190  51.780  64.440  1.00  0.00           C
ATOM   1427  HB1 LEU A 678      31.090  51.140  64.360  1.00  0.00           H
ATOM   1428  HB2 LEU A 678      30.180  52.190  63.410  1.00  0.00           H
ATOM   1429  CG  LEU A 678      29.120  50.740  64.650  1.00  0.00           C
ATOM   1430  HG  LEU A 678      29.110  50.390  65.710  1.00  0.00           H
ATOM   1431  CD1 LEU A 678      27.730  51.380  64.440  1.00  0.00           C
ATOM   1432 HD11 LEU A 678      27.580  52.440  64.740  1.00  0.00           H
ATOM   1433 HD12 LEU A 678      26.940  50.650  64.710  1.00  0.00           H
ATOM   1434 HD13 LEU A 678      27.680  51.510  63.350  1.00  0.00           H
ATOM   1435  CD2 LEU A 678      29.170  49.590  63.650  1.00  0.00           C
ATOM   1436 HD21 LEU A 678      28.430  48.830  63.980  1.00  0.00           H
ATOM   1437 HD22 LEU A 678      30.220  49.210  63.700  1.00  0.00           H
ATOM   1438 HD23 LEU A 678      29.120  49.920  62.590  1.00  0.00           H
ATOM   1439  C   LEU A 678      30.400  52.230  66.820  1.00  0.00           C
ATOM   1440  O   LEU A 678      29.410  52.380  67.490  1.00  0.00           O
ATOM   1441  N   TYR A 679      31.500  51.570  67.180  1.00  0.00           N
ATOM   1442  HN  TYR A 679      32.270  51.450  66.540  1.00  0.00           H
ATOM   1443  CA  TYR A 679      31.820  51.070  68.490  1.00  0.00           C
ATOM   1444  HA  TYR A 679      30.980  50.500  68.870  1.00  0.00           H
ATOM   1445  CB  TYR A 679      33.110  50.320  68.490  1.00  0.00           C
ATOM   1446  HB1 TYR A 679      33.950  50.940  68.120  1.00  0.00           H
ATOM   1447  HB2 TYR A 679      33.070  49.430  67.830  1.00  0.00           H
ATOM   1448  CG  TYR A 679      33.440  49.880  69.910  1.00  0.00           C
ATOM   1449  CD1 TYR A 679      34.400  50.640  70.700  1.00  0.00           C
ATOM   1450  HD1 TYR A 679      35.040  51.430  70.370  1.00  0.00           H
ATOM   1451  CE1 TYR A 679      34.530  50.220  72.090  1.00  0.00           C
ATOM   1452  HE1 TYR A 679      35.260  50.810  72.650  1.00  0.00           H
ATOM   1453  CZ  TYR A 679      33.710  49.270  72.660  1.00  0.00           C
ATOM   1454  OH  TYR A 679      33.800  49.040  74.110  1.00  0.00           O
ATOM   1455  HH  TYR A 679      34.470  49.650  74.470  1.00  0.00           H
ATOM   1456  CD2 TYR A 679      32.610  48.940  70.490  1.00  0.00           C
ATOM   1457  HD2 TYR A 679      31.880  48.440  69.870  1.00  0.00           H
ATOM   1458  CE2 TYR A 679      32.810  48.570  71.840  1.00  0.00           C
ATOM   1459  HE2 TYR A 679      32.210  47.760  72.230  1.00  0.00           H
ATOM   1460  C   TYR A 679      31.810  52.280  69.490  1.00  0.00           C
ATOM   1461  O   TYR A 679      31.170  52.150  70.570  1.00  0.00           O
ATOM   1462  N   LYS A 680      32.420  53.450  69.170  1.00  0.00           N
ATOM   1463  HN  LYS A 680      33.050  53.490  68.400  1.00  0.00           H
ATOM   1464  CA  LYS A 680      32.440  54.580  70.130  1.00  0.00           C
ATOM   1465  HA  LYS A 680      32.750  54.140  71.070  1.00  0.00           H
ATOM   1466  CB  LYS A 680      33.510  55.680  69.680  1.00  0.00           C
ATOM   1467  HB1 LYS A 680      33.370  56.500  70.410  1.00  0.00           H
ATOM   1468  HB2 LYS A 680      33.310  55.990  68.640  1.00  0.00           H
ATOM   1469  CG  LYS A 680      35.020  55.230  69.750  1.00  0.00           C
ATOM   1470  HG1 LYS A 680      35.180  54.330  69.120  1.00  0.00           H
ATOM   1471  HG2 LYS A 680      35.270  54.960  70.800  1.00  0.00           H
ATOM   1472  CD  LYS A 680      35.870  56.350  69.240  1.00  0.00           C
ATOM   1473  HD1 LYS A 680      35.720  57.230  69.920  1.00  0.00           H
ATOM   1474  HD2 LYS A 680      35.480  56.740  68.270  1.00  0.00           H
ATOM   1475  CE  LYS A 680      37.320  55.950  69.220  1.00  0.00           C
ATOM   1476  HE1 LYS A 680      37.650  55.150  68.530  1.00  0.00           H
ATOM   1477  HE2 LYS A 680      37.580  55.580  70.240  1.00  0.00           H
ATOM   1478  NZ  LYS A 680      38.230  57.020  68.780  1.00  0.00           N
ATOM   1479  HZ1 LYS A 680      38.220  57.910  69.330  1.00  0.00           H
ATOM   1480  HZ2 LYS A 680      38.010  57.350  67.810  1.00  0.00           H
ATOM   1481  HZ3 LYS A 680      39.230  56.700  68.810  1.00  0.00           H
ATOM   1482  C   LYS A 680      31.080  55.190  70.430  1.00  0.00           C
ATOM   1483  O   LYS A 680      30.740  55.530  71.580  1.00  0.00           O
ATOM   1484  N   PHE A 681      30.280  55.360  69.410  1.00  0.00           N
ATOM   1485  HN  PHE A 681      30.690  55.180  68.530  1.00  0.00           H
ATOM   1486  CA  PHE A 681      28.870  55.800  69.470  1.00  0.00           C
ATOM   1487  HA  PHE A 681      28.850  56.670  70.100  1.00  0.00           H
ATOM   1488  CB  PHE A 681      28.500  56.150  68.020  1.00  0.00           C
ATOM   1489  HB1 PHE A 681      28.460  55.190  67.470  1.00  0.00           H
ATOM   1490  HB2 PHE A 681      29.230  56.880  67.610  1.00  0.00           H
ATOM   1491  CG  PHE A 681      27.140  56.730  67.830  1.00  0.00           C
ATOM   1492  CD1 PHE A 681      26.190  56.050  67.040  1.00  0.00           C
ATOM   1493  HD1 PHE A 681      26.430  55.130  66.530  1.00  0.00           H
ATOM   1494  CE1 PHE A 681      24.870  56.520  66.900  1.00  0.00           C
ATOM   1495  HE1 PHE A 681      24.240  56.050  66.150  1.00  0.00           H
ATOM   1496  CZ  PHE A 681      24.490  57.630  67.630  1.00  0.00           C
ATOM   1497  HZ  PHE A 681      23.510  58.060  67.490  1.00  0.00           H
ATOM   1498  CD2 PHE A 681      26.740  57.810  68.650  1.00  0.00           C
ATOM   1499  HD2 PHE A 681      27.420  58.370  69.270  1.00  0.00           H
ATOM   1500  CE2 PHE A 681      25.410  58.250  68.490  1.00  0.00           C
ATOM   1501  HE2 PHE A 681      25.100  59.110  69.070  1.00  0.00           H
ATOM   1502  C   PHE A 681      27.990  54.790  70.180  1.00  0.00           C
ATOM   1503  O   PHE A 681      27.270  55.080  71.110  1.00  0.00           O
ATOM   1504  N   CYS A 682      27.980  53.530  69.780  1.00  0.00           N
ATOM   1505  HN  CYS A 682      28.420  53.280  68.920  1.00  0.00           H
ATOM   1506  CA  CYS A 682      27.360  52.410  70.470  1.00  0.00           C
ATOM   1507  HA  CYS A 682      26.300  52.650  70.530  1.00  0.00           H
ATOM   1508  CB  CYS A 682      27.640  51.000  69.860  1.00  0.00           C
ATOM   1509  HB1 CYS A 682      27.150  50.270  70.540  1.00  0.00           H
ATOM   1510  HB2 CYS A 682      28.720  50.800  69.930  1.00  0.00           H
ATOM   1511  SG  CYS A 682      27.020  50.720  68.160  1.00  0.00           S
ATOM   1512  HG1 CYS A 682      28.160  51.070  67.560  1.00  0.00           H
ATOM   1513  C   CYS A 682      27.770  52.400  71.960  1.00  0.00           C
ATOM   1514  O   CYS A 682      26.890  52.310  72.780  1.00  0.00           O
ATOM   1515  N   ARG A 683      29.010  52.460  72.410  1.00  0.00           N
ATOM   1516  HN  ARG A 683      29.750  52.510  71.740  1.00  0.00           H
ATOM   1517  CA  ARG A 683      29.390  52.450  73.800  1.00  0.00           C
ATOM   1518  HA  ARG A 683      28.930  51.580  74.270  1.00  0.00           H
ATOM   1519  CB  ARG A 683      30.990  52.410  73.990  1.00  0.00           C
ATOM   1520  HB1 ARG A 683      31.370  53.360  73.540  1.00  0.00           H
ATOM   1521  HB2 ARG A 683      31.340  51.510  73.440  1.00  0.00           H
ATOM   1522  CG  ARG A 683      31.610  52.440  75.400  1.00  0.00           C
ATOM   1523  HG1 ARG A 683      31.100  51.590  75.880  1.00  0.00           H
ATOM   1524  HG2 ARG A 683      31.230  53.380  75.850  1.00  0.00           H
ATOM   1525  CD  ARG A 683      33.160  52.390  75.420  1.00  0.00           C
ATOM   1526  HD1 ARG A 683      33.480  51.460  74.910  1.00  0.00           H
ATOM   1527  HD2 ARG A 683      33.430  52.320  76.500  1.00  0.00           H
ATOM   1528  NE  ARG A 683      33.720  53.640  74.880  1.00  0.00           N
ATOM   1529  HE  ARG A 683      33.160  54.440  74.690  1.00  0.00           H
ATOM   1530  CZ  ARG A 683      34.990  53.860  74.510  1.00  0.00           C
ATOM   1531  NH1 ARG A 683      35.890  52.890  74.730  1.00  0.00           N
ATOM   1532 HH11 ARG A 683      35.590  52.000  75.070  1.00  0.00           H
ATOM   1533 HH12 ARG A 683      36.860  53.120  74.650  1.00  0.00           H
ATOM   1534  NH2 ARG A 683      35.310  55.010  73.930  1.00  0.00           N
ATOM   1535 HH21 ARG A 683      36.240  55.260  73.640  1.00  0.00           H
ATOM   1536 HH22 ARG A 683      34.660  55.750  73.810  1.00  0.00           H
ATOM   1537  C   ARG A 683      28.810  53.600  74.580  1.00  0.00           C
ATOM   1538  O   ARG A 683      28.360  53.410  75.670  1.00  0.00           O
ATOM   1539  N   ASP A 684      28.910  54.820  74.030  1.00  0.00           N
ATOM   1540  HN  ASP A 684      29.390  54.990  73.180  1.00  0.00           H
ATOM   1541  CA  ASP A 684      28.490  56.070  74.630  1.00  0.00           C
ATOM   1542  HA  ASP A 684      28.910  56.140  75.620  1.00  0.00           H
ATOM   1543  CB  ASP A 684      28.780  57.210  73.630  1.00  0.00           C
ATOM   1544  HB1 ASP A 684      28.180  58.130  73.760  1.00  0.00           H
ATOM   1545  HB2 ASP A 684      28.600  57.030  72.550  1.00  0.00           H
ATOM   1546  CG  ASP A 684      30.190  57.680  73.820  1.00  0.00           C
ATOM   1547  OD1 ASP A 684      30.590  58.530  72.980  1.00  0.00           O
ATOM   1548  OD2 ASP A 684      30.820  57.430  74.870  1.00  0.00           O
ATOM   1549  C   ASP A 684      26.920  56.080  74.830  1.00  0.00           C
ATOM   1550  O   ASP A 684      26.450  56.390  75.890  1.00  0.00           O
ATOM   1551  N   TYR A 685      26.190  55.640  73.790  1.00  0.00           N
ATOM   1552  HN  TYR A 685      26.640  55.250  72.990  1.00  0.00           H
ATOM   1553  CA  TYR A 685      24.730  55.650  73.940  1.00  0.00           C
ATOM   1554  HA  TYR A 685      24.450  56.340  74.730  1.00  0.00           H
ATOM   1555  CB  TYR A 685      24.010  56.250  72.660  1.00  0.00           C
ATOM   1556  HB1 TYR A 685      22.910  56.090  72.550  1.00  0.00           H
ATOM   1557  HB2 TYR A 685      24.490  55.800  71.760  1.00  0.00           H
ATOM   1558  CG  TYR A 685      24.170  57.760  72.580  1.00  0.00           C
ATOM   1559  CD1 TYR A 685      23.180  58.510  73.230  1.00  0.00           C
ATOM   1560  HD1 TYR A 685      22.340  57.940  73.570  1.00  0.00           H
ATOM   1561  CE1 TYR A 685      23.060  59.860  72.970  1.00  0.00           C
ATOM   1562  HE1 TYR A 685      22.190  60.410  73.300  1.00  0.00           H
ATOM   1563  CZ  TYR A 685      24.080  60.450  72.280  1.00  0.00           C
ATOM   1564  OH  TYR A 685      23.850  61.800  71.910  1.00  0.00           O
ATOM   1565  HH  TYR A 685      24.640  62.140  71.500  1.00  0.00           H
ATOM   1566  CD2 TYR A 685      25.260  58.420  72.000  1.00  0.00           C
ATOM   1567  HD2 TYR A 685      26.150  57.880  71.710  1.00  0.00           H
ATOM   1568  CE2 TYR A 685      25.200  59.800  71.760  1.00  0.00           C
ATOM   1569  HE2 TYR A 685      25.970  60.300  71.190  1.00  0.00           H
ATOM   1570  C   TYR A 685      23.980  54.330  74.260  1.00  0.00           C
ATOM   1571  O   TYR A 685      22.860  54.150  73.950  1.00  0.00           O
ATOM   1572  N   GLN A 686      24.720  53.300  74.760  1.00  0.00           N
ATOM   1573  HN  GLN A 686      25.710  53.360  74.760  1.00  0.00           H
ATOM   1574  CA  GLN A 686      24.220  51.920  74.970  1.00  0.00           C
ATOM   1575  HA  GLN A 686      25.110  51.310  75.010  1.00  0.00           H
ATOM   1576  CB  GLN A 686      23.590  51.660  76.360  1.00  0.00           C
ATOM   1577  HB1 GLN A 686      24.370  51.900  77.110  1.00  0.00           H
ATOM   1578  HB2 GLN A 686      23.340  50.590  76.450  1.00  0.00           H
ATOM   1579  CG  GLN A 686      22.380  52.630  76.690  1.00  0.00           C
ATOM   1580  HG1 GLN A 686      21.560  52.630  75.940  1.00  0.00           H
ATOM   1581  HG2 GLN A 686      22.750  53.670  76.810  1.00  0.00           H
ATOM   1582  CD  GLN A 686      21.480  52.290  77.960  1.00  0.00           C
ATOM   1583  OE1 GLN A 686      20.360  51.780  77.800  1.00  0.00           O
ATOM   1584  NE2 GLN A 686      21.940  52.550  79.220  1.00  0.00           N
ATOM   1585 HE21 GLN A 686      21.370  52.190  79.970  1.00  0.00           H
ATOM   1586 HE22 GLN A 686      22.870  52.850  79.380  1.00  0.00           H
ATOM   1587  C   GLN A 686      23.530  51.210  73.850  1.00  0.00           C
ATOM   1588  O   GLN A 686      22.540  50.490  74.020  1.00  0.00           O
ATOM   1589  N   LEU A 687      23.930  51.440  72.580  1.00  0.00           N
ATOM   1590  HN  LEU A 687      24.700  52.070  72.470  1.00  0.00           H
ATOM   1591  CA  LEU A 687      23.300  50.950  71.350  1.00  0.00           C
ATOM   1592  HA  LEU A 687      22.240  50.880  71.510  1.00  0.00           H
ATOM   1593  CB  LEU A 687      23.440  51.720  70.030  1.00  0.00           C
ATOM   1594  HB1 LEU A 687      22.770  51.270  69.250  1.00  0.00           H
ATOM   1595  HB2 LEU A 687      24.450  51.640  69.590  1.00  0.00           H
ATOM   1596  CG  LEU A 687      23.070  53.170  70.260  1.00  0.00           C
ATOM   1597  HG  LEU A 687      23.750  53.590  71.030  1.00  0.00           H
ATOM   1598  CD1 LEU A 687      23.330  53.940  68.930  1.00  0.00           C
ATOM   1599 HD11 LEU A 687      24.420  53.880  68.730  1.00  0.00           H
ATOM   1600 HD12 LEU A 687      22.990  54.980  69.150  1.00  0.00           H
ATOM   1601 HD13 LEU A 687      22.780  53.650  68.010  1.00  0.00           H
ATOM   1602  CD2 LEU A 687      21.570  53.270  70.700  1.00  0.00           C
ATOM   1603 HD21 LEU A 687      21.300  54.340  70.570  1.00  0.00           H
ATOM   1604 HD22 LEU A 687      21.340  52.990  71.740  1.00  0.00           H
ATOM   1605 HD23 LEU A 687      21.040  52.680  69.920  1.00  0.00           H
ATOM   1606  C   LEU A 687      23.760  49.500  71.060  1.00  0.00           C
ATOM   1607  O   LEU A 687      24.880  49.150  71.350  1.00  0.00           O
ATOM   1608  N   SER A 688      22.880  48.590  70.470  1.00  0.00           N
ATOM   1609  HN  SER A 688      22.050  48.990  70.060  1.00  0.00           H
ATOM   1610  CA  SER A 688      23.110  47.160  70.470  1.00  0.00           C
ATOM   1611  HA  SER A 688      23.800  46.990  71.270  1.00  0.00           H
ATOM   1612  CB  SER A 688      21.840  46.230  70.630  1.00  0.00           C
ATOM   1613  HB1 SER A 688      21.060  46.560  69.930  1.00  0.00           H
ATOM   1614  HB2 SER A 688      21.530  46.340  71.700  1.00  0.00           H
ATOM   1615  OG  SER A 688      22.100  44.860  70.380  1.00  0.00           O
ATOM   1616  HG1 SER A 688      21.350  44.400  70.740  1.00  0.00           H
ATOM   1617  C   SER A 688      24.040  46.770  69.340  1.00  0.00           C
ATOM   1618  O   SER A 688      23.580  46.430  68.250  1.00  0.00           O
ATOM   1619  N   TYR A 689      25.380  46.850  69.590  1.00  0.00           N
ATOM   1620  HN  TYR A 689      25.750  46.720  70.500  1.00  0.00           H
ATOM   1621  CA  TYR A 689      26.480  46.970  68.630  1.00  0.00           C
ATOM   1622  HA  TYR A 689      26.410  47.900  68.070  1.00  0.00           H
ATOM   1623  CB  TYR A 689      27.870  47.140  69.440  1.00  0.00           C
ATOM   1624  HB1 TYR A 689      27.910  46.430  70.300  1.00  0.00           H
ATOM   1625  HB2 TYR A 689      27.990  48.160  69.860  1.00  0.00           H
ATOM   1626  CG  TYR A 689      29.130  46.870  68.600  1.00  0.00           C
ATOM   1627  CD1 TYR A 689      29.480  47.880  67.640  1.00  0.00           C
ATOM   1628  HD1 TYR A 689      28.890  48.720  67.330  1.00  0.00           H
ATOM   1629  CE1 TYR A 689      30.700  47.680  66.900  1.00  0.00           C
ATOM   1630  HE1 TYR A 689      31.010  48.340  66.100  1.00  0.00           H
ATOM   1631  CZ  TYR A 689      31.530  46.550  67.130  1.00  0.00           C
ATOM   1632  OH  TYR A 689      32.690  46.270  66.410  1.00  0.00           O
ATOM   1633  HH  TYR A 689      32.860  46.960  65.760  1.00  0.00           H
ATOM   1634  CD2 TYR A 689      29.990  45.770  68.800  1.00  0.00           C
ATOM   1635  HD2 TYR A 689      29.600  45.050  69.520  1.00  0.00           H
ATOM   1636  CE2 TYR A 689      31.190  45.630  68.130  1.00  0.00           C
ATOM   1637  HE2 TYR A 689      31.810  44.760  68.270  1.00  0.00           H
ATOM   1638  C   TYR A 689      26.600  45.830  67.610  1.00  0.00           C
ATOM   1639  O   TYR A 689      26.760  46.040  66.410  1.00  0.00           O
ATOM   1640  N   LEU A 690      26.580  44.520  67.980  1.00  0.00           N
ATOM   1641  HN  LEU A 690      26.420  44.210  68.920  1.00  0.00           H
ATOM   1642  CA  LEU A 690      26.760  43.430  67.060  1.00  0.00           C
ATOM   1643  HA  LEU A 690      27.710  43.590  66.590  1.00  0.00           H
ATOM   1644  CB  LEU A 690      27.020  42.070  67.780  1.00  0.00           C
ATOM   1645  HB1 LEU A 690      27.120  41.250  67.040  1.00  0.00           H
ATOM   1646  HB2 LEU A 690      26.060  41.870  68.300  1.00  0.00           H
ATOM   1647  CG  LEU A 690      28.220  42.040  68.790  1.00  0.00           C
ATOM   1648  HG  LEU A 690      28.040  42.830  69.560  1.00  0.00           H
ATOM   1649  CD1 LEU A 690      28.150  40.640  69.420  1.00  0.00           C
ATOM   1650 HD11 LEU A 690      28.900  40.450  70.210  1.00  0.00           H
ATOM   1651 HD12 LEU A 690      28.320  39.870  68.640  1.00  0.00           H
ATOM   1652 HD13 LEU A 690      27.220  40.360  69.950  1.00  0.00           H
ATOM   1653  CD2 LEU A 690      29.650  42.230  68.240  1.00  0.00           C
ATOM   1654 HD21 LEU A 690      29.670  43.130  67.580  1.00  0.00           H
ATOM   1655 HD22 LEU A 690      29.970  41.340  67.650  1.00  0.00           H
ATOM   1656 HD23 LEU A 690      30.340  42.480  69.070  1.00  0.00           H
ATOM   1657  C   LEU A 690      25.650  43.370  65.980  1.00  0.00           C
ATOM   1658  O   LEU A 690      25.940  43.320  64.790  1.00  0.00           O
ATOM   1659  N   SER A 691      24.340  43.500  66.400  1.00  0.00           N
ATOM   1660  HN  SER A 691      24.200  43.510  67.390  1.00  0.00           H
ATOM   1661  CA  SER A 691      23.210  43.530  65.490  1.00  0.00           C
ATOM   1662  HA  SER A 691      23.220  42.660  64.870  1.00  0.00           H
ATOM   1663  CB  SER A 691      21.910  43.680  66.280  1.00  0.00           C
ATOM   1664  HB1 SER A 691      21.990  44.700  66.690  1.00  0.00           H
ATOM   1665  HB2 SER A 691      21.910  42.980  67.150  1.00  0.00           H
ATOM   1666  OG  SER A 691      20.650  43.530  65.550  1.00  0.00           O
ATOM   1667  HG1 SER A 691      20.490  44.300  65.000  1.00  0.00           H
ATOM   1668  C   SER A 691      23.320  44.760  64.620  1.00  0.00           C
ATOM   1669  O   SER A 691      23.090  44.680  63.410  1.00  0.00           O
ATOM   1670  N   LEU A 692      23.730  45.960  65.190  1.00  0.00           N
ATOM   1671  HN  LEU A 692      23.910  46.020  66.170  1.00  0.00           H
ATOM   1672  CA  LEU A 692      23.910  47.110  64.350  1.00  0.00           C
ATOM   1673  HA  LEU A 692      23.030  47.330  63.760  1.00  0.00           H
ATOM   1674  CB  LEU A 692      24.160  48.300  65.220  1.00  0.00           C
ATOM   1675  HB1 LEU A 692      24.940  48.290  66.000  1.00  0.00           H
ATOM   1676  HB2 LEU A 692      23.230  48.390  65.820  1.00  0.00           H
ATOM   1677  CG  LEU A 692      24.260  49.590  64.450  1.00  0.00           C
ATOM   1678  HG  LEU A 692      25.190  49.590  63.840  1.00  0.00           H
ATOM   1679  CD1 LEU A 692      22.980  49.850  63.550  1.00  0.00           C
ATOM   1680 HD11 LEU A 692      22.030  49.370  63.870  1.00  0.00           H
ATOM   1681 HD12 LEU A 692      23.230  49.470  62.530  1.00  0.00           H
ATOM   1682 HD13 LEU A 692      22.800  50.950  63.490  1.00  0.00           H
ATOM   1683  CD2 LEU A 692      24.490  50.770  65.390  1.00  0.00           C
ATOM   1684 HD21 LEU A 692      25.180  50.450  66.200  1.00  0.00           H
ATOM   1685 HD22 LEU A 692      23.550  51.020  65.920  1.00  0.00           H
ATOM   1686 HD23 LEU A 692      25.090  51.590  64.920  1.00  0.00           H
ATOM   1687  C   LEU A 692      25.050  46.970  63.410  1.00  0.00           C
ATOM   1688  O   LEU A 692      25.000  47.470  62.310  1.00  0.00           O
ATOM   1689  N   ARG A 693      26.210  46.340  63.740  1.00  0.00           N
ATOM   1690  HN  ARG A 693      26.370  46.080  64.700  1.00  0.00           H
ATOM   1691  CA  ARG A 693      27.340  46.290  62.850  1.00  0.00           C
ATOM   1692  HA  ARG A 693      27.540  47.320  62.610  1.00  0.00           H
ATOM   1693  CB  ARG A 693      28.610  45.740  63.540  1.00  0.00           C
ATOM   1694  HB1 ARG A 693      28.440  44.710  63.940  1.00  0.00           H
ATOM   1695  HB2 ARG A 693      28.830  46.460  64.360  1.00  0.00           H
ATOM   1696  CG  ARG A 693      29.820  45.780  62.560  1.00  0.00           C
ATOM   1697  HG1 ARG A 693      30.020  46.840  62.260  1.00  0.00           H
ATOM   1698  HG2 ARG A 693      29.510  45.190  61.670  1.00  0.00           H
ATOM   1699  CD  ARG A 693      31.060  45.150  63.210  1.00  0.00           C
ATOM   1700  HD1 ARG A 693      30.930  44.120  63.560  1.00  0.00           H
ATOM   1701  HD2 ARG A 693      31.200  45.680  64.180  1.00  0.00           H
ATOM   1702  NE  ARG A 693      32.270  45.170  62.330  1.00  0.00           N
ATOM   1703  HE  ARG A 693      32.860  45.970  62.280  1.00  0.00           H
ATOM   1704  CZ  ARG A 693      32.550  44.200  61.450  1.00  0.00           C
ATOM   1705  NH1 ARG A 693      31.900  43.060  61.310  1.00  0.00           N
ATOM   1706 HH11 ARG A 693      32.030  42.630  60.420  1.00  0.00           H
ATOM   1707 HH12 ARG A 693      31.140  42.870  61.930  1.00  0.00           H
ATOM   1708  NH2 ARG A 693      33.400  44.490  60.480  1.00  0.00           N
ATOM   1709 HH21 ARG A 693      33.710  45.430  60.400  1.00  0.00           H
ATOM   1710 HH22 ARG A 693      33.150  44.100  59.600  1.00  0.00           H
ATOM   1711  C   ARG A 693      26.980  45.420  61.670  1.00  0.00           C
ATOM   1712  O   ARG A 693      27.120  45.740  60.440  1.00  0.00           O
ATOM   1713  N   THR A 694      26.310  44.290  61.920  1.00  0.00           N
ATOM   1714  HN  THR A 694      26.130  44.090  62.880  1.00  0.00           H
ATOM   1715  CA  THR A 694      25.630  43.390  60.900  1.00  0.00           C
ATOM   1716  HA  THR A 694      26.500  43.050  60.360  1.00  0.00           H
ATOM   1717  CB  THR A 694      24.950  42.150  61.640  1.00  0.00           C
ATOM   1718  HB  THR A 694      24.120  42.480  62.300  1.00  0.00           H
ATOM   1719  OG1 THR A 694      25.970  41.610  62.450  1.00  0.00           O
ATOM   1720  HG1 THR A 694      26.030  42.110  63.270  1.00  0.00           H
ATOM   1721  CG2 THR A 694      24.470  41.100  60.610  1.00  0.00           C
ATOM   1722 HG21 THR A 694      24.240  40.250  61.300  1.00  0.00           H
ATOM   1723 HG22 THR A 694      25.180  40.890  59.790  1.00  0.00           H
ATOM   1724 HG23 THR A 694      23.540  41.410  60.090  1.00  0.00           H
ATOM   1725  C   THR A 694      24.530  44.050  60.040  1.00  0.00           C
ATOM   1726  O   THR A 694      24.330  43.700  58.900  1.00  0.00           O
ATOM   1727  N   SER A 695      23.760  44.970  60.640  1.00  0.00           N
ATOM   1728  HN  SER A 695      23.940  45.350  61.540  1.00  0.00           H
ATOM   1729  CA  SER A 695      22.770  45.780  59.890  1.00  0.00           C
ATOM   1730  HA  SER A 695      22.090  45.140  59.340  1.00  0.00           H
ATOM   1731  CB  SER A 695      21.890  46.510  60.890  1.00  0.00           C
ATOM   1732  HB1 SER A 695      21.100  47.030  60.310  1.00  0.00           H
ATOM   1733  HB2 SER A 695      22.300  47.230  61.630  1.00  0.00           H
ATOM   1734  OG  SER A 695      21.130  45.490  61.580  1.00  0.00           O
ATOM   1735  HG1 SER A 695      21.690  45.030  62.200  1.00  0.00           H
ATOM   1736  C   SER A 695      23.340  46.730  58.890  1.00  0.00           C
ATOM   1737  O   SER A 695      22.750  46.810  57.810  1.00  0.00           O
ATOM   1738  N   ILE A 696      24.420  47.490  59.280  1.00  0.00           N
ATOM   1739  HN  ILE A 696      24.770  47.240  60.180  1.00  0.00           H
ATOM   1740  CA  ILE A 696      25.300  48.330  58.480  1.00  0.00           C
ATOM   1741  HA  ILE A 696      24.730  48.990  57.850  1.00  0.00           H
ATOM   1742  CB  ILE A 696      26.230  49.200  59.240  1.00  0.00           C
ATOM   1743  HB  ILE A 696      26.710  48.530  59.990  1.00  0.00           H
ATOM   1744  CG2 ILE A 696      27.290  49.800  58.240  1.00  0.00           C
ATOM   1745 HG21 ILE A 696      27.650  50.790  58.570  1.00  0.00           H
ATOM   1746 HG22 ILE A 696      26.780  50.020  57.290  1.00  0.00           H
ATOM   1747 HG23 ILE A 696      28.150  49.130  58.030  1.00  0.00           H
ATOM   1748  CG1 ILE A 696      25.420  50.170  60.100  1.00  0.00           C
ATOM   1749 HG11 ILE A 696      24.640  49.610  60.650  1.00  0.00           H
ATOM   1750 HG12 ILE A 696      24.970  50.980  59.490  1.00  0.00           H
ATOM   1751  CD  ILE A 696      26.340  50.790  61.160  1.00  0.00           C
ATOM   1752  HD1 ILE A 696      25.790  51.610  61.680  1.00  0.00           H
ATOM   1753  HD2 ILE A 696      27.230  51.290  60.740  1.00  0.00           H
ATOM   1754  HD3 ILE A 696      26.670  49.980  61.840  1.00  0.00           H
ATOM   1755  C   ILE A 696      25.900  47.450  57.350  1.00  0.00           C
ATOM   1756  O   ILE A 696      25.820  47.880  56.140  1.00  0.00           O
ATOM   1757  N   GLY A 697      26.530  46.340  57.710  1.00  0.00           N
ATOM   1758  HN  GLY A 697      26.580  46.080  58.670  1.00  0.00           H
ATOM   1759  CA  GLY A 697      27.050  45.400  56.740  1.00  0.00           C
ATOM   1760  HA1 GLY A 697      27.380  44.470  57.180  1.00  0.00           H
ATOM   1761  HA2 GLY A 697      27.830  45.870  56.180  1.00  0.00           H
ATOM   1762  C   GLY A 697      26.000  44.860  55.790  1.00  0.00           C
ATOM   1763  O   GLY A 697      26.310  44.860  54.600  1.00  0.00           O
ATOM   1764  N   LEU A 698      24.730  44.420  56.190  1.00  0.00           N
ATOM   1765  HN  LEU A 698      24.500  44.490  57.160  1.00  0.00           H
ATOM   1766  CA  LEU A 698      23.640  44.220  55.300  1.00  0.00           C
ATOM   1767  HA  LEU A 698      23.920  43.470  54.580  1.00  0.00           H
ATOM   1768  CB  LEU A 698      22.420  43.550  56.120  1.00  0.00           C
ATOM   1769  HB1 LEU A 698      21.520  43.410  55.490  1.00  0.00           H
ATOM   1770  HB2 LEU A 698      22.300  44.240  56.980  1.00  0.00           H
ATOM   1771  CG  LEU A 698      22.730  42.170  56.580  1.00  0.00           C
ATOM   1772  HG  LEU A 698      23.680  42.160  57.160  1.00  0.00           H
ATOM   1773  CD1 LEU A 698      21.770  41.630  57.590  1.00  0.00           C
ATOM   1774 HD11 LEU A 698      20.790  41.680  57.060  1.00  0.00           H
ATOM   1775 HD12 LEU A 698      21.820  42.150  58.570  1.00  0.00           H
ATOM   1776 HD13 LEU A 698      22.020  40.580  57.830  1.00  0.00           H
ATOM   1777  CD2 LEU A 698      22.860  41.240  55.380  1.00  0.00           C
ATOM   1778 HD21 LEU A 698      21.980  41.350  54.720  1.00  0.00           H
ATOM   1779 HD22 LEU A 698      22.900  40.240  55.870  1.00  0.00           H
ATOM   1780 HD23 LEU A 698      23.800  41.420  54.810  1.00  0.00           H
ATOM   1781  C   LEU A 698      23.290  45.390  54.320  1.00  0.00           C
ATOM   1782  O   LEU A 698      23.110  45.110  53.120  1.00  0.00           O
ATOM   1783  N   TRP A 699      23.160  46.640  54.790  1.00  0.00           N
ATOM   1784  HN  TRP A 699      23.280  46.820  55.760  1.00  0.00           H
ATOM   1785  CA  TRP A 699      22.950  47.720  53.870  1.00  0.00           C
ATOM   1786  HA  TRP A 699      22.190  47.460  53.150  1.00  0.00           H
ATOM   1787  CB  TRP A 699      22.550  49.000  54.670  1.00  0.00           C
ATOM   1788  HB1 TRP A 699      22.710  49.930  54.090  1.00  0.00           H
ATOM   1789  HB2 TRP A 699      23.150  48.970  55.610  1.00  0.00           H
ATOM   1790  CG  TRP A 699      21.150  49.060  55.080  1.00  0.00           C
ATOM   1791  CD1 TRP A 699      20.630  48.750  56.390  1.00  0.00           C
ATOM   1792  HD1 TRP A 699      21.260  48.440  57.200  1.00  0.00           H
ATOM   1793  NE1 TRP A 699      19.280  49.080  56.440  1.00  0.00           N
ATOM   1794  HE1 TRP A 699      18.770  49.410  57.210  1.00  0.00           H
ATOM   1795  CE2 TRP A 699      18.920  49.510  55.160  1.00  0.00           C
ATOM   1796  CD2 TRP A 699      20.030  49.540  54.320  1.00  0.00           C
ATOM   1797  CE3 TRP A 699      19.930  49.840  52.940  1.00  0.00           C
ATOM   1798  HE3 TRP A 699      20.760  49.840  52.240  1.00  0.00           H
ATOM   1799  CZ3 TRP A 699      18.640  50.250  52.480  1.00  0.00           C
ATOM   1800  HZ3 TRP A 699      18.540  50.360  51.410  1.00  0.00           H
ATOM   1801  CZ2 TRP A 699      17.710  49.930  54.720  1.00  0.00           C
ATOM   1802  HZ2 TRP A 699      16.900  50.100  55.410  1.00  0.00           H
ATOM   1803  CH2 TRP A 699      17.540  50.280  53.360  1.00  0.00           C
ATOM   1804  HH2 TRP A 699      16.660  50.730  52.920  1.00  0.00           H
ATOM   1805  C   TRP A 699      24.100  47.970  52.850  1.00  0.00           C
ATOM   1806  O   TRP A 699      23.850  48.020  51.660  1.00  0.00           O
ATOM   1807  N   THR A 700      25.340  47.990  53.280  1.00  0.00           N
ATOM   1808  HN  THR A 700      25.490  47.980  54.270  1.00  0.00           H
ATOM   1809  CA  THR A 700      26.550  48.140  52.500  1.00  0.00           C
ATOM   1810  HA  THR A 700      26.400  49.080  51.980  1.00  0.00           H
ATOM   1811  CB  THR A 700      27.810  48.180  53.390  1.00  0.00           C
ATOM   1812  HB  THR A 700      28.170  47.220  53.830  1.00  0.00           H
ATOM   1813  OG1 THR A 700      27.560  49.150  54.360  1.00  0.00           O
ATOM   1814  HG1 THR A 700      26.930  48.830  54.990  1.00  0.00           H
ATOM   1815  CG2 THR A 700      28.980  48.770  52.510  1.00  0.00           C
ATOM   1816 HG21 THR A 700      28.650  49.730  52.070  1.00  0.00           H
ATOM   1817 HG22 THR A 700      29.230  48.090  51.680  1.00  0.00           H
ATOM   1818 HG23 THR A 700      29.940  48.990  53.020  1.00  0.00           H
ATOM   1819  C   THR A 700      26.680  46.960  51.500  1.00  0.00           C
ATOM   1820  O   THR A 700      26.960  47.100  50.300  1.00  0.00           O
ATOM   1821  N   SER A 701      26.470  45.680  52.000  1.00  0.00           N
ATOM   1822  HN  SER A 701      26.070  45.520  52.900  1.00  0.00           H
ATOM   1823  CA  SER A 701      26.360  44.560  51.080  1.00  0.00           C
ATOM   1824  HA  SER A 701      27.290  44.440  50.550  1.00  0.00           H
ATOM   1825  CB  SER A 701      26.110  43.210  51.820  1.00  0.00           C
ATOM   1826  HB1 SER A 701      25.230  43.190  52.490  1.00  0.00           H
ATOM   1827  HB2 SER A 701      26.990  43.150  52.500  1.00  0.00           H
ATOM   1828  OG  SER A 701      25.970  42.090  50.930  1.00  0.00           O
ATOM   1829  HG1 SER A 701      26.640  42.110  50.240  1.00  0.00           H
ATOM   1830  C   SER A 701      25.230  44.750  50.020  1.00  0.00           C
ATOM   1831  O   SER A 701      25.510  44.520  48.850  1.00  0.00           O
ATOM   1832  N   PHE A 702      23.960  45.070  50.390  1.00  0.00           N
ATOM   1833  HN  PHE A 702      23.820  45.060  51.380  1.00  0.00           H
ATOM   1834  CA  PHE A 702      22.890  45.310  49.480  1.00  0.00           C
ATOM   1835  HA  PHE A 702      22.880  44.540  48.730  1.00  0.00           H
ATOM   1836  CB  PHE A 702      21.520  45.280  50.240  1.00  0.00           C
ATOM   1837  HB1 PHE A 702      21.460  46.150  50.930  1.00  0.00           H
ATOM   1838  HB2 PHE A 702      21.440  44.340  50.830  1.00  0.00           H
ATOM   1839  CG  PHE A 702      20.340  45.430  49.360  1.00  0.00           C
ATOM   1840  CD1 PHE A 702      19.410  46.500  49.630  1.00  0.00           C
ATOM   1841  HD1 PHE A 702      19.550  47.190  50.450  1.00  0.00           H
ATOM   1842  CE1 PHE A 702      18.260  46.590  48.830  1.00  0.00           C
ATOM   1843  HE1 PHE A 702      17.490  47.300  49.070  1.00  0.00           H
ATOM   1844  CZ  PHE A 702      17.950  45.730  47.810  1.00  0.00           C
ATOM   1845  HZ  PHE A 702      17.030  45.830  47.270  1.00  0.00           H
ATOM   1846  CD2 PHE A 702      20.100  44.600  48.250  1.00  0.00           C
ATOM   1847  HD2 PHE A 702      20.810  43.830  48.010  1.00  0.00           H
ATOM   1848  CE2 PHE A 702      18.930  44.750  47.470  1.00  0.00           C
ATOM   1849  HE2 PHE A 702      18.680  43.920  46.830  1.00  0.00           H
ATOM   1850  C   PHE A 702      23.150  46.560  48.510  1.00  0.00           C
ATOM   1851  O   PHE A 702      22.880  46.490  47.300  1.00  0.00           O
ATOM   1852  N   LEU A 703      23.730  47.680  48.950  1.00  0.00           N
ATOM   1853  HN  LEU A 703      23.930  47.800  49.910  1.00  0.00           H
ATOM   1854  CA  LEU A 703      24.060  48.790  48.120  1.00  0.00           C
ATOM   1855  HA  LEU A 703      23.180  49.120  47.580  1.00  0.00           H
ATOM   1856  CB  LEU A 703      24.460  50.040  49.010  1.00  0.00           C
ATOM   1857  HB1 LEU A 703      25.080  50.830  48.550  1.00  0.00           H
ATOM   1858  HB2 LEU A 703      25.090  49.580  49.810  1.00  0.00           H
ATOM   1859  CG  LEU A 703      23.230  50.640  49.720  1.00  0.00           C
ATOM   1860  HG  LEU A 703      22.750  49.800  50.260  1.00  0.00           H
ATOM   1861  CD1 LEU A 703      23.740  51.650  50.830  1.00  0.00           C
ATOM   1862 HD11 LEU A 703      22.800  51.770  51.390  1.00  0.00           H
ATOM   1863 HD12 LEU A 703      24.050  52.540  50.220  1.00  0.00           H
ATOM   1864 HD13 LEU A 703      24.600  51.120  51.290  1.00  0.00           H
ATOM   1865  CD2 LEU A 703      22.180  51.320  48.860  1.00  0.00           C
ATOM   1866 HD21 LEU A 703      22.600  52.110  48.190  1.00  0.00           H
ATOM   1867 HD22 LEU A 703      21.500  51.790  49.600  1.00  0.00           H
ATOM   1868 HD23 LEU A 703      21.580  50.590  48.260  1.00  0.00           H
ATOM   1869  C   LEU A 703      25.110  48.450  47.030  1.00  0.00           C
ATOM   1870  O   LEU A 703      25.090  48.830  45.840  1.00  0.00           O
ATOM   1871  N   CYS A 704      26.160  47.680  47.410  1.00  0.00           N
ATOM   1872  HN  CYS A 704      26.170  47.510  48.390  1.00  0.00           H
ATOM   1873  CA  CYS A 704      27.130  47.170  46.430  1.00  0.00           C
ATOM   1874  HA  CYS A 704      27.510  48.090  46.020  1.00  0.00           H
ATOM   1875  CB  CYS A 704      28.160  46.260  47.110  1.00  0.00           C
ATOM   1876  HB1 CYS A 704      28.760  45.660  46.400  1.00  0.00           H
ATOM   1877  HB2 CYS A 704      27.740  45.530  47.820  1.00  0.00           H
ATOM   1878  SG  CYS A 704      29.390  47.180  48.120  1.00  0.00           S
ATOM   1879  HG1 CYS A 704      28.620  47.150  49.200  1.00  0.00           H
ATOM   1880  C   CYS A 704      26.500  46.360  45.270  1.00  0.00           C
ATOM   1881  O   CYS A 704      26.830  46.660  44.120  1.00  0.00           O
ATOM   1882  N   ILE A 705      25.540  45.430  45.570  1.00  0.00           N
ATOM   1883  HN  ILE A 705      25.260  45.260  46.520  1.00  0.00           H
ATOM   1884  CA  ILE A 705      24.690  44.700  44.670  1.00  0.00           C
ATOM   1885  HA  ILE A 705      25.280  44.210  43.900  1.00  0.00           H
ATOM   1886  CB  ILE A 705      23.830  43.630  45.400  1.00  0.00           C
ATOM   1887  HB  ILE A 705      23.310  44.040  46.290  1.00  0.00           H
ATOM   1888  CG2 ILE A 705      22.740  42.840  44.570  1.00  0.00           C
ATOM   1889 HG21 ILE A 705      22.910  42.730  43.470  1.00  0.00           H
ATOM   1890 HG22 ILE A 705      21.740  43.340  44.560  1.00  0.00           H
ATOM   1891 HG23 ILE A 705      22.640  41.830  45.030  1.00  0.00           H
ATOM   1892  CG1 ILE A 705      24.860  42.580  45.960  1.00  0.00           C
ATOM   1893 HG11 ILE A 705      25.620  43.180  46.510  1.00  0.00           H
ATOM   1894 HG12 ILE A 705      25.340  41.990  45.150  1.00  0.00           H
ATOM   1895  CD  ILE A 705      24.260  41.630  47.050  1.00  0.00           C
ATOM   1896  HD1 ILE A 705      23.550  40.860  46.670  1.00  0.00           H
ATOM   1897  HD2 ILE A 705      23.700  42.150  47.860  1.00  0.00           H
ATOM   1898  HD3 ILE A 705      25.090  41.170  47.620  1.00  0.00           H
ATOM   1899  C   ILE A 705      23.740  45.640  43.850  1.00  0.00           C
ATOM   1900  O   ILE A 705      23.600  45.520  42.650  1.00  0.00           O
ATOM   1901  N   VAL A 706      23.080  46.640  44.500  1.00  0.00           N
ATOM   1902  HN  VAL A 706      23.070  46.760  45.500  1.00  0.00           H
ATOM   1903  CA  VAL A 706      22.210  47.590  43.880  1.00  0.00           C
ATOM   1904  HA  VAL A 706      21.490  46.960  43.370  1.00  0.00           H
ATOM   1905  CB  VAL A 706      21.510  48.480  44.890  1.00  0.00           C
ATOM   1906  HB  VAL A 706      22.200  48.820  45.680  1.00  0.00           H
ATOM   1907  CG1 VAL A 706      20.800  49.700  44.350  1.00  0.00           C
ATOM   1908 HG11 VAL A 706      20.160  50.170  45.120  1.00  0.00           H
ATOM   1909 HG12 VAL A 706      20.110  49.500  43.510  1.00  0.00           H
ATOM   1910 HG13 VAL A 706      21.540  50.490  44.070  1.00  0.00           H
ATOM   1911  CG2 VAL A 706      20.450  47.560  45.530  1.00  0.00           C
ATOM   1912 HG21 VAL A 706      20.910  46.550  45.670  1.00  0.00           H
ATOM   1913 HG22 VAL A 706      19.690  47.420  44.720  1.00  0.00           H
ATOM   1914 HG23 VAL A 706      20.070  47.910  46.510  1.00  0.00           H
ATOM   1915  C   VAL A 706      22.920  48.480  42.850  1.00  0.00           C
ATOM   1916  O   VAL A 706      22.420  48.760  41.740  1.00  0.00           O
ATOM   1917  N   LEU A 707      24.130  48.990  43.140  1.00  0.00           N
ATOM   1918  HN  LEU A 707      24.570  48.730  43.990  1.00  0.00           H
ATOM   1919  CA  LEU A 707      24.940  49.850  42.250  1.00  0.00           C
ATOM   1920  HA  LEU A 707      24.220  50.540  41.820  1.00  0.00           H
ATOM   1921  CB  LEU A 707      25.920  50.680  43.160  1.00  0.00           C
ATOM   1922  HB1 LEU A 707      26.360  49.970  43.890  1.00  0.00           H
ATOM   1923  HB2 LEU A 707      25.340  51.410  43.780  1.00  0.00           H
ATOM   1924  CG  LEU A 707      26.980  51.470  42.430  1.00  0.00           C
ATOM   1925  HG  LEU A 707      27.540  50.800  41.740  1.00  0.00           H
ATOM   1926  CD1 LEU A 707      26.200  52.530  41.680  1.00  0.00           C
ATOM   1927 HD11 LEU A 707      25.500  53.130  42.290  1.00  0.00           H
ATOM   1928 HD12 LEU A 707      25.650  52.120  40.810  1.00  0.00           H
ATOM   1929 HD13 LEU A 707      26.970  53.210  41.220  1.00  0.00           H
ATOM   1930  CD2 LEU A 707      28.030  51.940  43.430  1.00  0.00           C
ATOM   1931 HD21 LEU A 707      28.700  51.080  43.660  1.00  0.00           H
ATOM   1932 HD22 LEU A 707      27.590  52.230  44.400  1.00  0.00           H
ATOM   1933 HD23 LEU A 707      28.540  52.860  43.060  1.00  0.00           H
ATOM   1934  C   LEU A 707      25.490  49.020  41.010  1.00  0.00           C
ATOM   1935  O   LEU A 707      25.410  49.500  39.910  1.00  0.00           O
ATOM   1936  N   VAL A 708      25.880  47.780  41.350  1.00  0.00           N
ATOM   1937  HN  VAL A 708      25.910  47.420  42.290  1.00  0.00           H
ATOM   1938  CA  VAL A 708      26.090  46.780  40.370  1.00  0.00           C
ATOM   1939  HA  VAL A 708      26.860  47.170  39.710  1.00  0.00           H
ATOM   1940  CB  VAL A 708      26.500  45.440  40.890  1.00  0.00           C
ATOM   1941  HB  VAL A 708      26.010  45.340  41.890  1.00  0.00           H
ATOM   1942  CG1 VAL A 708      26.240  44.350  39.870  1.00  0.00           C
ATOM   1943 HG11 VAL A 708      25.180  44.010  39.930  1.00  0.00           H
ATOM   1944 HG12 VAL A 708      26.900  43.520  40.210  1.00  0.00           H
ATOM   1945 HG13 VAL A 708      26.510  44.540  38.810  1.00  0.00           H
ATOM   1946  CG2 VAL A 708      27.970  45.320  41.120  1.00  0.00           C
ATOM   1947 HG21 VAL A 708      28.400  45.510  40.110  1.00  0.00           H
ATOM   1948 HG22 VAL A 708      28.250  44.290  41.420  1.00  0.00           H
ATOM   1949 HG23 VAL A 708      28.380  46.000  41.890  1.00  0.00           H
ATOM   1950  C   VAL A 708      24.900  46.560  39.450  1.00  0.00           C
ATOM   1951  O   VAL A 708      25.090  46.560  38.240  1.00  0.00           O
ATOM   1952  N   ALA A 709      23.680  46.500  39.990  1.00  0.00           N
ATOM   1953  HN  ALA A 709      23.500  46.500  40.970  1.00  0.00           H
ATOM   1954  CA  ALA A 709      22.450  46.440  39.170  1.00  0.00           C
ATOM   1955  HA  ALA A 709      22.550  45.520  38.610  1.00  0.00           H
ATOM   1956  CB  ALA A 709      21.150  46.280  40.080  1.00  0.00           C
ATOM   1957  HB1 ALA A 709      20.320  46.060  39.370  1.00  0.00           H
ATOM   1958  HB2 ALA A 709      20.840  47.080  40.790  1.00  0.00           H
ATOM   1959  HB3 ALA A 709      21.240  45.460  40.810  1.00  0.00           H
ATOM   1960  C   ALA A 709      22.270  47.570  38.150  1.00  0.00           C
ATOM   1961  O   ALA A 709      21.950  47.460  36.900  1.00  0.00           O
ATOM   1962  N   THR A 710      22.460  48.830  38.730  1.00  0.00           N
ATOM   1963  HN  THR A 710      22.840  48.840  39.650  1.00  0.00           H
ATOM   1964  CA  THR A 710      22.100  50.070  38.040  1.00  0.00           C
ATOM   1965  HA  THR A 710      21.040  50.110  37.840  1.00  0.00           H
ATOM   1966  CB  THR A 710      22.290  51.250  39.060  1.00  0.00           C
ATOM   1967  HB  THR A 710      23.370  51.410  39.280  1.00  0.00           H
ATOM   1968  OG1 THR A 710      21.600  51.070  40.310  1.00  0.00           O
ATOM   1969  HG1 THR A 710      21.720  50.180  40.660  1.00  0.00           H
ATOM   1970  CG2 THR A 710      21.720  52.550  38.440  1.00  0.00           C
ATOM   1971 HG21 THR A 710      22.170  52.770  37.450  1.00  0.00           H
ATOM   1972 HG22 THR A 710      21.980  53.410  39.090  1.00  0.00           H
ATOM   1973 HG23 THR A 710      20.610  52.550  38.340  1.00  0.00           H
ATOM   1974  C   THR A 710      22.940  50.210  36.760  1.00  0.00           C
ATOM   1975  O   THR A 710      22.400  50.620  35.760  1.00  0.00           O
ATOM   1976  N   ASP A 711      24.260  49.990  36.870  1.00  0.00           N
ATOM   1977  HN  ASP A 711      24.580  49.710  37.770  1.00  0.00           H
ATOM   1978  CA  ASP A 711      25.280  50.010  35.770  1.00  0.00           C
ATOM   1979  HA  ASP A 711      25.990  49.220  35.960  1.00  0.00           H
ATOM   1980  CB  ASP A 711      24.820  49.870  34.240  1.00  0.00           C
ATOM   1981  HB1 ASP A 711      24.120  50.670  33.900  1.00  0.00           H
ATOM   1982  HB2 ASP A 711      24.220  48.940  34.070  1.00  0.00           H
ATOM   1983  CG  ASP A 711      25.930  49.780  33.170  1.00  0.00           C
ATOM   1984  OD1 ASP A 711      27.150  50.070  33.470  1.00  0.00           O
ATOM   1985  OD2 ASP A 711      25.620  49.450  32.000  1.00  0.00           O
ATOM   1986  C   ASP A 711      26.090  51.190  36.140  1.00  0.00           C
ATOM   1987  O   ASP A 711      25.870  52.370  35.860  1.00  0.00           O
ATOM   1988  N   ALA A 712      27.170  50.950  36.910  1.00  0.00           N
ATOM   1989  HN  ALA A 712      27.300  50.000  37.200  1.00  0.00           H
ATOM   1990  CA  ALA A 712      28.160  51.880  37.340  1.00  0.00           C
ATOM   1991  HA  ALA A 712      27.560  52.760  37.520  1.00  0.00           H
ATOM   1992  CB  ALA A 712      28.640  51.140  38.640  1.00  0.00           C
ATOM   1993  HB1 ALA A 712      29.260  50.250  38.440  1.00  0.00           H
ATOM   1994  HB2 ALA A 712      27.730  50.830  39.190  1.00  0.00           H
ATOM   1995  HB3 ALA A 712      29.210  51.850  39.280  1.00  0.00           H
ATOM   1996  C   ALA A 712      29.320  52.160  36.340  1.00  0.00           C
ATOM   1997  O   ALA A 712      30.230  52.910  36.610  1.00  0.00           O
ATOM   1998  N   SER A 713      29.240  51.580  35.100  1.00  0.00           N
ATOM   1999  HN  SER A 713      28.500  50.970  34.820  1.00  0.00           H
ATOM   2000  CA  SER A 713      30.450  51.660  34.170  1.00  0.00           C
ATOM   2001  HA  SER A 713      31.290  51.190  34.650  1.00  0.00           H
ATOM   2002  CB  SER A 713      30.400  50.670  32.920  1.00  0.00           C
ATOM   2003  HB1 SER A 713      30.380  49.650  33.370  1.00  0.00           H
ATOM   2004  HB2 SER A 713      31.340  50.630  32.320  1.00  0.00           H
ATOM   2005  OG  SER A 713      29.200  50.810  32.160  1.00  0.00           O
ATOM   2006  HG1 SER A 713      28.450  50.530  32.690  1.00  0.00           H
ATOM   2007  C   SER A 713      30.940  52.970  33.800  1.00  0.00           C
ATOM   2008  O   SER A 713      32.170  53.160  33.610  1.00  0.00           O
ATOM   2009  N   SER A 714      30.070  53.980  33.750  1.00  0.00           N
ATOM   2010  HN  SER A 714      29.130  53.780  34.030  1.00  0.00           H
ATOM   2011  CA  SER A 714      30.420  55.330  33.330  1.00  0.00           C
ATOM   2012  HA  SER A 714      30.940  55.170  32.400  1.00  0.00           H
ATOM   2013  CB  SER A 714      29.240  56.320  33.060  1.00  0.00           C
ATOM   2014  HB1 SER A 714      28.550  56.050  32.230  1.00  0.00           H
ATOM   2015  HB2 SER A 714      29.620  57.350  32.900  1.00  0.00           H
ATOM   2016  OG  SER A 714      28.450  56.330  34.310  1.00  0.00           O
ATOM   2017  HG1 SER A 714      27.950  55.510  34.330  1.00  0.00           H
ATOM   2018  C   SER A 714      31.480  55.970  34.260  1.00  0.00           C
ATOM   2019  O   SER A 714      32.420  56.550  33.750  1.00  0.00           O
ATOM   2020  N   LEU A 715      31.320  55.680  35.580  1.00  0.00           N
ATOM   2021  HN  LEU A 715      30.520  55.140  35.790  1.00  0.00           H
ATOM   2022  CA  LEU A 715      32.160  56.110  36.690  1.00  0.00           C
ATOM   2023  HA  LEU A 715      32.200  57.190  36.770  1.00  0.00           H
ATOM   2024  CB  LEU A 715      31.570  55.450  38.030  1.00  0.00           C
ATOM   2025  HB1 LEU A 715      32.190  55.750  38.910  1.00  0.00           H
ATOM   2026  HB2 LEU A 715      31.680  54.350  38.060  1.00  0.00           H
ATOM   2027  CG  LEU A 715      30.140  55.880  38.260  1.00  0.00           C
ATOM   2028  HG  LEU A 715      29.460  55.470  37.490  1.00  0.00           H
ATOM   2029  CD1 LEU A 715      29.550  55.220  39.540  1.00  0.00           C
ATOM   2030 HD11 LEU A 715      30.040  55.680  40.440  1.00  0.00           H
ATOM   2031 HD12 LEU A 715      29.680  54.130  39.530  1.00  0.00           H
ATOM   2032 HD13 LEU A 715      28.470  55.480  39.510  1.00  0.00           H
ATOM   2033  CD2 LEU A 715      29.830  57.370  38.350  1.00  0.00           C
ATOM   2034 HD21 LEU A 715      28.760  57.670  38.350  1.00  0.00           H
ATOM   2035 HD22 LEU A 715      30.270  57.980  37.530  1.00  0.00           H
ATOM   2036 HD23 LEU A 715      30.210  57.910  39.240  1.00  0.00           H
ATOM   2037  C   LEU A 715      33.620  55.680  36.550  1.00  0.00           C
ATOM   2038  O   LEU A 715      34.580  56.420  36.660  1.00  0.00           O
ATOM   2039  N   VAL A 716      33.810  54.460  36.090  1.00  0.00           N
ATOM   2040  HN  VAL A 716      33.080  53.860  35.750  1.00  0.00           H
ATOM   2041  CA  VAL A 716      35.150  53.790  36.080  1.00  0.00           C
ATOM   2042  HA  VAL A 716      35.800  54.330  36.750  1.00  0.00           H
ATOM   2043  CB  VAL A 716      35.000  52.230  36.430  1.00  0.00           C
ATOM   2044  HB  VAL A 716      35.950  51.730  36.130  1.00  0.00           H
ATOM   2045  CG1 VAL A 716      34.820  52.220  37.970  1.00  0.00           C
ATOM   2046 HG11 VAL A 716      34.850  51.170  38.320  1.00  0.00           H
ATOM   2047 HG12 VAL A 716      33.880  52.760  38.260  1.00  0.00           H
ATOM   2048 HG13 VAL A 716      35.710  52.720  38.410  1.00  0.00           H
ATOM   2049  CG2 VAL A 716      33.830  51.570  35.720  1.00  0.00           C
ATOM   2050 HG21 VAL A 716      32.850  51.940  36.060  1.00  0.00           H
ATOM   2051 HG22 VAL A 716      33.890  50.490  35.950  1.00  0.00           H
ATOM   2052 HG23 VAL A 716      34.040  51.770  34.640  1.00  0.00           H
ATOM   2053  C   VAL A 716      35.740  53.920  34.670  1.00  0.00           C
ATOM   2054  O   VAL A 716      36.910  53.640  34.480  1.00  0.00           O
ATOM   2055  N   CYS A 717      35.000  54.380  33.670  1.00  0.00           N
ATOM   2056  HN  CYS A 717      34.000  54.380  33.790  1.00  0.00           H
ATOM   2057  CA  CYS A 717      35.400  54.660  32.290  1.00  0.00           C
ATOM   2058  HA  CYS A 717      36.330  54.120  32.210  1.00  0.00           H
ATOM   2059  CB  CYS A 717      34.270  54.190  31.290  1.00  0.00           C
ATOM   2060  HB1 CYS A 717      34.620  54.380  30.250  1.00  0.00           H
ATOM   2061  HB2 CYS A 717      33.270  54.670  31.330  1.00  0.00           H
ATOM   2062  SG  CYS A 717      34.090  52.360  31.350  1.00  0.00           S
ATOM   2063  HG1 CYS A 717      33.340  52.280  32.440  1.00  0.00           H
ATOM   2064  C   CYS A 717      35.850  56.070  32.070  1.00  0.00           C
ATOM   2065  O   CYS A 717      36.510  56.450  31.120  1.00  0.00           O
ATOM   2066  N   TYR A 718      35.530  56.870  33.070  1.00  0.00           N
ATOM   2067  HN  TYR A 718      35.020  56.510  33.840  1.00  0.00           H
ATOM   2068  CA  TYR A 718      35.630  58.290  32.970  1.00  0.00           C
ATOM   2069  HA  TYR A 718      35.820  58.550  31.930  1.00  0.00           H
ATOM   2070  CB  TYR A 718      34.280  58.970  33.280  1.00  0.00           C
ATOM   2071  HB1 TYR A 718      33.990  58.860  34.350  1.00  0.00           H
ATOM   2072  HB2 TYR A 718      33.530  58.430  32.670  1.00  0.00           H
ATOM   2073  CG  TYR A 718      34.100  60.440  32.930  1.00  0.00           C
ATOM   2074  CD1 TYR A 718      33.660  60.830  31.640  1.00  0.00           C
ATOM   2075  HD1 TYR A 718      33.610  60.150  30.800  1.00  0.00           H
ATOM   2076  CE1 TYR A 718      33.340  62.180  31.430  1.00  0.00           C
ATOM   2077  HE1 TYR A 718      32.980  62.470  30.460  1.00  0.00           H
ATOM   2078  CZ  TYR A 718      33.590  63.140  32.380  1.00  0.00           C
ATOM   2079  OH  TYR A 718      33.570  64.480  31.980  1.00  0.00           O
ATOM   2080  HH  TYR A 718      33.200  64.480  31.100  1.00  0.00           H
ATOM   2081  CD2 TYR A 718      34.210  61.410  33.970  1.00  0.00           C
ATOM   2082  HD2 TYR A 718      34.440  61.130  34.990  1.00  0.00           H
ATOM   2083  CE2 TYR A 718      33.890  62.750  33.700  1.00  0.00           C
ATOM   2084  HE2 TYR A 718      34.040  63.600  34.350  1.00  0.00           H
ATOM   2085  C   TYR A 718      36.720  58.830  33.890  1.00  0.00           C
ATOM   2086  O   TYR A 718      37.000  60.030  33.790  1.00  0.00           O
ATOM   2087  N   ILE A 719      37.390  58.050  34.750  1.00  0.00           N
ATOM   2088  HN  ILE A 719      36.970  57.150  34.870  1.00  0.00           H
ATOM   2089  CA  ILE A 719      38.410  58.400  35.830  1.00  0.00           C
ATOM   2090  HA  ILE A 719      37.940  59.130  36.480  1.00  0.00           H
ATOM   2091  CB  ILE A 719      38.680  57.200  36.790  1.00  0.00           C
ATOM   2092  HB  ILE A 719      37.660  56.760  36.830  1.00  0.00           H
ATOM   2093  CG2 ILE A 719      39.480  56.200  35.960  1.00  0.00           C
ATOM   2094 HG21 ILE A 719      40.550  56.480  35.990  1.00  0.00           H
ATOM   2095 HG22 ILE A 719      39.310  56.280  34.860  1.00  0.00           H
ATOM   2096 HG23 ILE A 719      39.240  55.190  36.340  1.00  0.00           H
ATOM   2097  CG1 ILE A 719      39.340  57.410  38.140  1.00  0.00           C
ATOM   2098 HG11 ILE A 719      40.030  58.260  37.940  1.00  0.00           H
ATOM   2099 HG12 ILE A 719      39.970  56.580  38.540  1.00  0.00           H
ATOM   2100  CD  ILE A 719      38.240  57.730  39.120  1.00  0.00           C
ATOM   2101  HD1 ILE A 719      38.630  58.130  40.070  1.00  0.00           H
ATOM   2102  HD2 ILE A 719      37.620  56.820  39.280  1.00  0.00           H
ATOM   2103  HD3 ILE A 719      37.660  58.550  38.660  1.00  0.00           H
ATOM   2104  C   ILE A 719      39.650  59.240  35.330  1.00  0.00           C
ATOM   2105  O   ILE A 719      40.200  60.170  36.010  1.00  0.00           O
ATOM   2106  N   THR A 720      40.150  59.060  34.130  1.00  0.00           N
ATOM   2107  HN  THR A 720      39.750  58.300  33.630  1.00  0.00           H
ATOM   2108  CA  THR A 720      41.300  59.690  33.520  1.00  0.00           C
ATOM   2109  HA  THR A 720      41.250  59.290  32.520  1.00  0.00           H
ATOM   2110  CB  THR A 720      41.190  61.250  33.330  1.00  0.00           C
ATOM   2111  HB  THR A 720      41.910  61.610  32.570  1.00  0.00           H
ATOM   2112  OG1 THR A 720      41.440  62.040  34.520  1.00  0.00           O
ATOM   2113  HG1 THR A 720      40.960  61.540  35.190  1.00  0.00           H
ATOM   2114  CG2 THR A 720      39.940  61.700  32.710  1.00  0.00           C
ATOM   2115 HG21 THR A 720      39.740  62.800  32.730  1.00  0.00           H
ATOM   2116 HG22 THR A 720      39.060  61.170  33.140  1.00  0.00           H
ATOM   2117 HG23 THR A 720      39.930  61.460  31.620  1.00  0.00           H
ATOM   2118  C   THR A 720      42.640  59.280  34.030  1.00  0.00           C
ATOM   2119  O   THR A 720      42.810  58.840  35.190  1.00  0.00           O
ATOM   2120  N   ARG A 721      43.680  59.370  33.150  1.00  0.00           N
ATOM   2121  HN  ARG A 721      43.660  59.770  32.240  1.00  0.00           H
ATOM   2122  CA  ARG A 721      45.060  58.950  33.450  1.00  0.00           C
ATOM   2123  HA  ARG A 721      44.950  57.930  33.790  1.00  0.00           H
ATOM   2124  CB  ARG A 721      45.900  59.080  32.160  1.00  0.00           C
ATOM   2125  HB1 ARG A 721      46.830  58.470  32.320  1.00  0.00           H
ATOM   2126  HB2 ARG A 721      46.320  60.100  32.050  1.00  0.00           H
ATOM   2127  CG  ARG A 721      45.230  58.560  30.890  1.00  0.00           C
ATOM   2128  HG1 ARG A 721      45.890  58.900  30.060  1.00  0.00           H
ATOM   2129  HG2 ARG A 721      44.250  58.990  30.610  1.00  0.00           H
ATOM   2130  CD  ARG A 721      45.180  57.000  30.820  1.00  0.00           C
ATOM   2131  HD1 ARG A 721      46.110  56.500  31.180  1.00  0.00           H
ATOM   2132  HD2 ARG A 721      45.090  56.640  29.780  1.00  0.00           H
ATOM   2133  NE  ARG A 721      44.010  56.440  31.620  1.00  0.00           N
ATOM   2134  HE  ARG A 721      44.210  56.220  32.580  1.00  0.00           H
ATOM   2135  CZ  ARG A 721      42.730  56.630  31.270  1.00  0.00           C
ATOM   2136  NH1 ARG A 721      42.340  56.830  30.080  1.00  0.00           N
ATOM   2137 HH11 ARG A 721      41.440  56.540  29.740  1.00  0.00           H
ATOM   2138 HH12 ARG A 721      43.080  56.950  29.410  1.00  0.00           H
ATOM   2139  NH2 ARG A 721      41.810  56.430  32.150  1.00  0.00           N
ATOM   2140 HH21 ARG A 721      42.010  55.950  33.000  1.00  0.00           H
ATOM   2141 HH22 ARG A 721      40.860  56.560  31.840  1.00  0.00           H
ATOM   2142  C   ARG A 721      45.610  59.880  34.530  1.00  0.00           C
ATOM   2143  O   ARG A 721      46.350  59.500  35.460  1.00  0.00           O
ATOM   2144  N   PHE A 722      45.270  61.140  34.450  1.00  0.00           N
ATOM   2145  HN  PHE A 722      44.860  61.440  33.580  1.00  0.00           H
ATOM   2146  CA  PHE A 722      45.540  62.160  35.480  1.00  0.00           C
ATOM   2147  HA  PHE A 722      46.610  62.380  35.440  1.00  0.00           H
ATOM   2148  CB  PHE A 722      44.720  63.380  35.250  1.00  0.00           C
ATOM   2149  HB1 PHE A 722      43.640  63.120  35.380  1.00  0.00           H
ATOM   2150  HB2 PHE A 722      44.740  63.760  34.210  1.00  0.00           H
ATOM   2151  CG  PHE A 722      45.120  64.610  36.060  1.00  0.00           C
ATOM   2152  CD1 PHE A 722      44.490  64.880  37.330  1.00  0.00           C
ATOM   2153  HD1 PHE A 722      43.600  64.390  37.710  1.00  0.00           H
ATOM   2154  CE1 PHE A 722      44.930  65.970  38.110  1.00  0.00           C
ATOM   2155  HE1 PHE A 722      44.600  65.980  39.150  1.00  0.00           H
ATOM   2156  CZ  PHE A 722      46.110  66.640  37.730  1.00  0.00           C
ATOM   2157  HZ  PHE A 722      46.440  67.450  38.360  1.00  0.00           H
ATOM   2158  CD2 PHE A 722      46.180  65.420  35.760  1.00  0.00           C
ATOM   2159  HD2 PHE A 722      46.530  65.160  34.760  1.00  0.00           H
ATOM   2160  CE2 PHE A 722      46.720  66.380  36.540  1.00  0.00           C
ATOM   2161  HE2 PHE A 722      47.500  67.010  36.130  1.00  0.00           H
ATOM   2162  C   PHE A 722      45.240  61.690  36.930  1.00  0.00           C
ATOM   2163  O   PHE A 722      46.090  61.860  37.800  1.00  0.00           O
ATOM   2164  N   THR A 723      44.040  61.130  37.140  1.00  0.00           N
ATOM   2165  HN  THR A 723      43.360  60.980  36.440  1.00  0.00           H
ATOM   2166  CA  THR A 723      43.710  60.530  38.370  1.00  0.00           C
ATOM   2167  HA  THR A 723      43.880  61.260  39.150  1.00  0.00           H
ATOM   2168  CB  THR A 723      42.280  60.080  38.530  1.00  0.00           C
ATOM   2169  HB  THR A 723      41.840  59.460  37.720  1.00  0.00           H
ATOM   2170  OG1 THR A 723      41.500  61.290  38.440  1.00  0.00           O
ATOM   2171  HG1 THR A 723      40.880  61.100  37.730  1.00  0.00           H
ATOM   2172  CG2 THR A 723      41.900  59.430  39.850  1.00  0.00           C
ATOM   2173 HG21 THR A 723      42.340  59.880  40.770  1.00  0.00           H
ATOM   2174 HG22 THR A 723      42.290  58.400  39.860  1.00  0.00           H
ATOM   2175 HG23 THR A 723      40.800  59.290  39.970  1.00  0.00           H
ATOM   2176  C   THR A 723      44.580  59.330  38.700  1.00  0.00           C
ATOM   2177  O   THR A 723      45.240  59.360  39.740  1.00  0.00           O
ATOM   2178  N   GLU A 724      44.750  58.420  37.750  1.00  0.00           N
ATOM   2179  HN  GLU A 724      44.330  58.520  36.850  1.00  0.00           H
ATOM   2180  CA  GLU A 724      45.530  57.230  37.860  1.00  0.00           C
ATOM   2181  HA  GLU A 724      45.010  56.720  38.650  1.00  0.00           H
ATOM   2182  CB  GLU A 724      45.560  56.400  36.560  1.00  0.00           C
ATOM   2183  HB1 GLU A 724      46.360  55.640  36.420  1.00  0.00           H
ATOM   2184  HB2 GLU A 724      45.800  57.120  35.750  1.00  0.00           H
ATOM   2185  CG  GLU A 724      44.220  55.690  36.080  1.00  0.00           C
ATOM   2186  HG1 GLU A 724      43.350  56.370  36.190  1.00  0.00           H
ATOM   2187  HG2 GLU A 724      44.100  54.780  36.720  1.00  0.00           H
ATOM   2188  CD  GLU A 724      44.390  55.230  34.630  1.00  0.00           C
ATOM   2189  OE1 GLU A 724      43.340  54.960  33.970  1.00  0.00           O
ATOM   2190  OE2 GLU A 724      45.510  55.310  34.080  1.00  0.00           O
ATOM   2191  C   GLU A 724      46.980  57.430  38.250  1.00  0.00           C
ATOM   2192  O   GLU A 724      47.550  56.800  39.140  1.00  0.00           O
ATOM   2193  N   GLU A 725      47.650  58.390  37.560  1.00  0.00           N
ATOM   2194  HN  GLU A 725      47.150  58.870  36.830  1.00  0.00           H
ATOM   2195  CA  GLU A 725      49.080  58.640  37.860  1.00  0.00           C
ATOM   2196  HA  GLU A 725      49.700  57.780  37.960  1.00  0.00           H
ATOM   2197  CB  GLU A 725      49.650  59.660  36.810  1.00  0.00           C
ATOM   2198  HB1 GLU A 725      50.610  60.010  37.260  1.00  0.00           H
ATOM   2199  HB2 GLU A 725      48.890  60.470  36.660  1.00  0.00           H
ATOM   2200  CG  GLU A 725      50.040  58.860  35.550  1.00  0.00           C
ATOM   2201  HG1 GLU A 725      49.140  58.490  35.020  1.00  0.00           H
ATOM   2202  HG2 GLU A 725      50.740  58.010  35.660  1.00  0.00           H
ATOM   2203  CD  GLU A 725      50.920  59.720  34.670  1.00  0.00           C
ATOM   2204  OE1 GLU A 725      51.680  60.600  35.220  1.00  0.00           O
ATOM   2205  OE2 GLU A 725      50.850  59.530  33.440  1.00  0.00           O
ATOM   2206  C   GLU A 725      49.280  59.130  39.280  1.00  0.00           C
ATOM   2207  O   GLU A 725      50.130  58.700  40.040  1.00  0.00           O
ATOM   2208  N   ALA A 726      48.420  60.090  39.700  1.00  0.00           N
ATOM   2209  HN  ALA A 726      47.650  60.360  39.140  1.00  0.00           H
ATOM   2210  CA  ALA A 726      48.650  60.680  41.000  1.00  0.00           C
ATOM   2211  HA  ALA A 726      49.650  61.050  41.170  1.00  0.00           H
ATOM   2212  CB  ALA A 726      47.700  61.890  41.280  1.00  0.00           C
ATOM   2213  HB1 ALA A 726      46.640  61.620  41.170  1.00  0.00           H
ATOM   2214  HB2 ALA A 726      47.820  62.810  40.670  1.00  0.00           H
ATOM   2215  HB3 ALA A 726      47.780  62.270  42.330  1.00  0.00           H
ATOM   2216  C   ALA A 726      48.370  59.780  42.210  1.00  0.00           C
ATOM   2217  O   ALA A 726      49.080  59.850  43.220  1.00  0.00           O
ATOM   2218  N   PHE A 727      47.400  58.870  41.970  1.00  0.00           N
ATOM   2219  HN  PHE A 727      46.880  58.930  41.110  1.00  0.00           H
ATOM   2220  CA  PHE A 727      46.940  57.800  42.830  1.00  0.00           C
ATOM   2221  HA  PHE A 727      46.800  58.320  43.760  1.00  0.00           H
ATOM   2222  CB  PHE A 727      45.630  57.220  42.240  1.00  0.00           C
ATOM   2223  HB1 PHE A 727      45.820  56.810  41.220  1.00  0.00           H
ATOM   2224  HB2 PHE A 727      44.940  58.060  42.020  1.00  0.00           H
ATOM   2225  CG  PHE A 727      44.900  56.200  43.050  1.00  0.00           C
ATOM   2226  CD1 PHE A 727      43.940  56.630  43.970  1.00  0.00           C
ATOM   2227  HD1 PHE A 727      43.750  57.670  44.100  1.00  0.00           H
ATOM   2228  CE1 PHE A 727      43.290  55.650  44.750  1.00  0.00           C
ATOM   2229  HE1 PHE A 727      42.560  55.950  45.490  1.00  0.00           H
ATOM   2230  CZ  PHE A 727      43.590  54.290  44.650  1.00  0.00           C
ATOM   2231  HZ  PHE A 727      43.090  53.640  45.340  1.00  0.00           H
ATOM   2232  CD2 PHE A 727      45.300  54.870  42.950  1.00  0.00           C
ATOM   2233  HD2 PHE A 727      46.150  54.540  42.360  1.00  0.00           H
ATOM   2234  CE2 PHE A 727      44.690  53.870  43.810  1.00  0.00           C
ATOM   2235  HE2 PHE A 727      44.920  52.810  43.780  1.00  0.00           H
ATOM   2236  C   PHE A 727      47.980  56.760  43.020  1.00  0.00           C
ATOM   2237  O   PHE A 727      48.320  56.440  44.140  1.00  0.00           O
ATOM   2238  N   ALA A 728      48.570  56.270  41.870  1.00  0.00           N
ATOM   2239  HN  ALA A 728      48.220  56.620  41.000  1.00  0.00           H
ATOM   2240  CA  ALA A 728      49.680  55.370  41.910  1.00  0.00           C
ATOM   2241  HA  ALA A 728      49.240  54.510  42.410  1.00  0.00           H
ATOM   2242  CB  ALA A 728      50.100  55.040  40.500  1.00  0.00           C
ATOM   2243  HB1 ALA A 728      50.750  55.850  40.120  1.00  0.00           H
ATOM   2244  HB2 ALA A 728      49.320  54.780  39.770  1.00  0.00           H
ATOM   2245  HB3 ALA A 728      50.780  54.160  40.470  1.00  0.00           H
ATOM   2246  C   ALA A 728      50.880  55.970  42.610  1.00  0.00           C
ATOM   2247  O   ALA A 728      51.470  55.380  43.510  1.00  0.00           O
ATOM   2248  N   ALA A 729      51.290  57.260  42.400  1.00  0.00           N
ATOM   2249  HN  ALA A 729      50.830  57.790  41.690  1.00  0.00           H
ATOM   2250  CA  ALA A 729      52.410  57.910  43.100  1.00  0.00           C
ATOM   2251  HA  ALA A 729      53.290  57.290  42.970  1.00  0.00           H
ATOM   2252  CB  ALA A 729      52.530  59.310  42.440  1.00  0.00           C
ATOM   2253  HB1 ALA A 729      53.400  59.920  42.770  1.00  0.00           H
ATOM   2254  HB2 ALA A 729      51.610  59.900  42.590  1.00  0.00           H
ATOM   2255  HB3 ALA A 729      52.660  59.200  41.340  1.00  0.00           H
ATOM   2256  C   ALA A 729      52.250  58.090  44.600  1.00  0.00           C
ATOM   2257  O   ALA A 729      53.240  58.020  45.330  1.00  0.00           O
ATOM   2258  N   LEU A 730      51.010  58.430  44.970  1.00  0.00           N
ATOM   2259  HN  LEU A 730      50.290  58.620  44.310  1.00  0.00           H
ATOM   2260  CA  LEU A 730      50.500  58.670  46.290  1.00  0.00           C
ATOM   2261  HA  LEU A 730      51.220  59.280  46.810  1.00  0.00           H
ATOM   2262  CB  LEU A 730      49.080  59.380  46.200  1.00  0.00           C
ATOM   2263  HB1 LEU A 730      48.380  58.960  45.450  1.00  0.00           H
ATOM   2264  HB2 LEU A 730      49.150  60.430  45.830  1.00  0.00           H
ATOM   2265  CG  LEU A 730      48.250  59.510  47.540  1.00  0.00           C
ATOM   2266  HG  LEU A 730      47.470  60.260  47.330  1.00  0.00           H
ATOM   2267  CD1 LEU A 730      47.540  58.130  47.980  1.00  0.00           C
ATOM   2268 HD11 LEU A 730      47.180  57.760  47.000  1.00  0.00           H
ATOM   2269 HD12 LEU A 730      46.670  58.300  48.640  1.00  0.00           H
ATOM   2270 HD13 LEU A 730      48.300  57.450  48.460  1.00  0.00           H
ATOM   2271  CD2 LEU A 730      49.000  60.110  48.780  1.00  0.00           C
ATOM   2272 HD21 LEU A 730      48.260  60.470  49.520  1.00  0.00           H
ATOM   2273 HD22 LEU A 730      49.650  60.970  48.460  1.00  0.00           H
ATOM   2274 HD23 LEU A 730      49.700  59.330  49.140  1.00  0.00           H
ATOM   2275  C   LEU A 730      50.590  57.400  47.060  1.00  0.00           C
ATOM   2276  O   LEU A 730      51.100  57.360  48.180  1.00  0.00           O
ATOM   2277  N   ILE A 731      50.010  56.280  46.590  1.00  0.00           N
ATOM   2278  HN  ILE A 731      49.620  56.300  45.670  1.00  0.00           H
ATOM   2279  CA  ILE A 731      49.800  55.170  47.460  1.00  0.00           C
ATOM   2280  HA  ILE A 731      49.520  55.570  48.420  1.00  0.00           H
ATOM   2281  CB  ILE A 731      48.680  54.260  47.040  1.00  0.00           C
ATOM   2282  HB  ILE A 731      47.760  54.850  46.890  1.00  0.00           H
ATOM   2283  CG2 ILE A 731      48.980  53.490  45.700  1.00  0.00           C
ATOM   2284 HG21 ILE A 731      49.590  54.110  45.000  1.00  0.00           H
ATOM   2285 HG22 ILE A 731      48.000  53.160  45.310  1.00  0.00           H
ATOM   2286 HG23 ILE A 731      49.630  52.600  45.910  1.00  0.00           H
ATOM   2287  CG1 ILE A 731      48.370  53.240  48.160  1.00  0.00           C
ATOM   2288 HG11 ILE A 731      49.270  52.760  48.600  1.00  0.00           H
ATOM   2289 HG12 ILE A 731      47.750  52.420  47.750  1.00  0.00           H
ATOM   2290  CD  ILE A 731      47.690  53.790  49.430  1.00  0.00           C
ATOM   2291  HD1 ILE A 731      46.830  54.430  49.110  1.00  0.00           H
ATOM   2292  HD2 ILE A 731      48.470  54.490  49.790  1.00  0.00           H
ATOM   2293  HD3 ILE A 731      47.340  53.030  50.160  1.00  0.00           H
ATOM   2294  C   ILE A 731      51.120  54.370  47.750  1.00  0.00           C
ATOM   2295  O   ILE A 731      51.310  53.760  48.780  1.00  0.00           O
ATOM   2296  N   CYS A 732      51.970  54.380  46.760  1.00  0.00           N
ATOM   2297  HN  CYS A 732      51.540  54.710  45.940  1.00  0.00           H
ATOM   2298  CA  CYS A 732      53.320  53.810  46.840  1.00  0.00           C
ATOM   2299  HA  CYS A 732      53.140  52.800  47.170  1.00  0.00           H
ATOM   2300  CB  CYS A 732      54.040  53.740  45.430  1.00  0.00           C
ATOM   2301  HB1 CYS A 732      55.120  53.480  45.570  1.00  0.00           H
ATOM   2302  HB2 CYS A 732      54.090  54.750  44.990  1.00  0.00           H
ATOM   2303  SG  CYS A 732      53.150  52.710  44.310  1.00  0.00           S
ATOM   2304  HG1 CYS A 732      52.200  53.600  44.080  1.00  0.00           H
ATOM   2305  C   CYS A 732      54.080  54.600  47.900  1.00  0.00           C
ATOM   2306  O   CYS A 732      54.580  53.940  48.750  1.00  0.00           O
ATOM   2307  N   ILE A 733      54.030  55.960  47.870  1.00  0.00           N
ATOM   2308  HN  ILE A 733      53.650  56.410  47.080  1.00  0.00           H
ATOM   2309  CA  ILE A 733      54.560  56.820  49.000  1.00  0.00           C
ATOM   2310  HA  ILE A 733      55.560  56.430  49.020  1.00  0.00           H
ATOM   2311  CB  ILE A 733      54.470  58.290  48.650  1.00  0.00           C
ATOM   2312  HB  ILE A 733      53.590  58.350  47.980  1.00  0.00           H
ATOM   2313  CG2 ILE A 733      54.340  59.420  49.730  1.00  0.00           C
ATOM   2314 HG21 ILE A 733      54.600  60.380  49.240  1.00  0.00           H
ATOM   2315 HG22 ILE A 733      55.210  59.340  50.430  1.00  0.00           H
ATOM   2316 HG23 ILE A 733      53.380  59.470  50.290  1.00  0.00           H
ATOM   2317  CG1 ILE A 733      55.560  58.580  47.560  1.00  0.00           C
ATOM   2318 HG11 ILE A 733      55.510  59.670  47.330  1.00  0.00           H
ATOM   2319 HG12 ILE A 733      55.380  58.040  46.620  1.00  0.00           H
ATOM   2320  CD  ILE A 733      57.000  58.290  47.980  1.00  0.00           C
ATOM   2321  HD1 ILE A 733      57.340  58.830  48.890  1.00  0.00           H
ATOM   2322  HD2 ILE A 733      57.610  58.620  47.110  1.00  0.00           H
ATOM   2323  HD3 ILE A 733      57.260  57.220  48.180  1.00  0.00           H
ATOM   2324  C   ILE A 733      54.030  56.670  50.390  1.00  0.00           C
ATOM   2325  O   ILE A 733      54.730  56.490  51.380  1.00  0.00           O
ATOM   2326  N   ILE A 734      52.680  56.530  50.480  1.00  0.00           N
ATOM   2327  HN  ILE A 734      52.110  56.460  49.660  1.00  0.00           H
ATOM   2328  CA  ILE A 734      52.000  56.300  51.790  1.00  0.00           C
ATOM   2329  HA  ILE A 734      52.370  57.100  52.420  1.00  0.00           H
ATOM   2330  CB  ILE A 734      50.470  56.300  51.530  1.00  0.00           C
ATOM   2331  HB  ILE A 734      50.350  55.890  50.510  1.00  0.00           H
ATOM   2332  CG2 ILE A 734      49.660  55.480  52.570  1.00  0.00           C
ATOM   2333 HG21 ILE A 734      49.640  54.370  52.450  1.00  0.00           H
ATOM   2334 HG22 ILE A 734      48.620  55.840  52.400  1.00  0.00           H
ATOM   2335 HG23 ILE A 734      49.880  55.560  53.650  1.00  0.00           H
ATOM   2336  CG1 ILE A 734      50.020  57.750  51.510  1.00  0.00           C
ATOM   2337 HG11 ILE A 734      48.950  57.880  51.220  1.00  0.00           H
ATOM   2338 HG12 ILE A 734      50.670  58.230  50.740  1.00  0.00           H
ATOM   2339  CD  ILE A 734      50.180  58.520  52.790  1.00  0.00           C
ATOM   2340  HD1 ILE A 734      49.550  58.150  53.630  1.00  0.00           H
ATOM   2341  HD2 ILE A 734      49.930  59.600  52.680  1.00  0.00           H
ATOM   2342  HD3 ILE A 734      51.160  58.240  53.220  1.00  0.00           H
ATOM   2343  C   ILE A 734      52.460  55.060  52.490  1.00  0.00           C
ATOM   2344  O   ILE A 734      52.420  55.040  53.730  1.00  0.00           O
ATOM   2345  N   PHE A 735      52.760  53.960  51.730  1.00  0.00           N
ATOM   2346  HN  PHE A 735      52.550  54.030  50.760  1.00  0.00           H
ATOM   2347  CA  PHE A 735      53.140  52.680  52.190  1.00  0.00           C
ATOM   2348  HA  PHE A 735      52.380  52.260  52.840  1.00  0.00           H
ATOM   2349  CB  PHE A 735      53.280  51.750  50.930  1.00  0.00           C
ATOM   2350  HB1 PHE A 735      54.250  52.030  50.450  1.00  0.00           H
ATOM   2351  HB2 PHE A 735      52.430  51.980  50.250  1.00  0.00           H
ATOM   2352  CG  PHE A 735      53.200  50.270  51.180  1.00  0.00           C
ATOM   2353  CD1 PHE A 735      51.940  49.760  51.510  1.00  0.00           C
ATOM   2354  HD1 PHE A 735      51.050  50.360  51.610  1.00  0.00           H
ATOM   2355  CE1 PHE A 735      51.790  48.520  52.110  1.00  0.00           C
ATOM   2356  HE1 PHE A 735      50.830  48.290  52.560  1.00  0.00           H
ATOM   2357  CZ  PHE A 735      52.950  47.690  52.320  1.00  0.00           C
ATOM   2358  HZ  PHE A 735      52.730  46.710  52.720  1.00  0.00           H
ATOM   2359  CD2 PHE A 735      54.300  49.440  51.320  1.00  0.00           C
ATOM   2360  HD2 PHE A 735      55.220  49.790  50.870  1.00  0.00           H
ATOM   2361  CE2 PHE A 735      54.210  48.170  51.850  1.00  0.00           C
ATOM   2362  HE2 PHE A 735      55.150  47.650  51.980  1.00  0.00           H
ATOM   2363  C   PHE A 735      54.410  52.720  53.020  1.00  0.00           C
ATOM   2364  O   PHE A 735      54.620  52.060  54.030  1.00  0.00           O
ATOM   2365  N   ILE A 736      55.410  53.480  52.500  1.00  0.00           N
ATOM   2366  HN  ILE A 736      55.290  53.840  51.570  1.00  0.00           H
ATOM   2367  CA  ILE A 736      56.590  53.950  53.150  1.00  0.00           C
ATOM   2368  HA  ILE A 736      57.040  53.030  53.540  1.00  0.00           H
ATOM   2369  CB  ILE A 736      57.630  54.590  52.250  1.00  0.00           C
ATOM   2370  HB  ILE A 736      57.230  55.540  51.830  1.00  0.00           H
ATOM   2371  CG2 ILE A 736      58.950  54.750  53.070  1.00  0.00           C
ATOM   2372 HG21 ILE A 736      59.250  53.760  53.490  1.00  0.00           H
ATOM   2373 HG22 ILE A 736      58.790  55.430  53.930  1.00  0.00           H
ATOM   2374 HG23 ILE A 736      59.750  55.240  52.490  1.00  0.00           H
ATOM   2375  CG1 ILE A 736      58.020  53.740  50.990  1.00  0.00           C
ATOM   2376 HG11 ILE A 736      57.150  53.120  50.680  1.00  0.00           H
ATOM   2377 HG12 ILE A 736      58.900  53.070  51.090  1.00  0.00           H
ATOM   2378  CD  ILE A 736      58.350  54.660  49.740  1.00  0.00           C
ATOM   2379  HD1 ILE A 736      57.470  55.300  49.510  1.00  0.00           H
ATOM   2380  HD2 ILE A 736      58.460  53.980  48.870  1.00  0.00           H
ATOM   2381  HD3 ILE A 736      59.280  55.190  50.030  1.00  0.00           H
ATOM   2382  C   ILE A 736      56.270  54.850  54.410  1.00  0.00           C
ATOM   2383  O   ILE A 736      56.850  54.630  55.490  1.00  0.00           O
ATOM   2384  N   TYR A 737      55.370  55.860  54.270  1.00  0.00           N
ATOM   2385  HN  TYR A 737      54.840  55.990  53.430  1.00  0.00           H
ATOM   2386  CA  TYR A 737      55.250  56.930  55.270  1.00  0.00           C
ATOM   2387  HA  TYR A 737      56.230  57.330  55.510  1.00  0.00           H
ATOM   2388  CB  TYR A 737      54.340  58.030  54.740  1.00  0.00           C
ATOM   2389  HB1 TYR A 737      53.240  57.800  54.800  1.00  0.00           H
ATOM   2390  HB2 TYR A 737      54.550  58.150  53.660  1.00  0.00           H
ATOM   2391  CG  TYR A 737      54.470  59.320  55.510  1.00  0.00           C
ATOM   2392  CD1 TYR A 737      53.760  59.410  56.710  1.00  0.00           C
ATOM   2393  HD1 TYR A 737      53.040  58.700  57.070  1.00  0.00           H
ATOM   2394  CE1 TYR A 737      53.770  60.690  57.310  1.00  0.00           C
ATOM   2395  HE1 TYR A 737      53.230  60.910  58.220  1.00  0.00           H
ATOM   2396  CZ  TYR A 737      54.480  61.770  56.700  1.00  0.00           C
ATOM   2397  OH  TYR A 737      54.460  63.010  57.250  1.00  0.00           O
ATOM   2398  HH  TYR A 737      54.030  62.990  58.110  1.00  0.00           H
ATOM   2399  CD2 TYR A 737      55.340  60.280  55.040  1.00  0.00           C
ATOM   2400  HD2 TYR A 737      55.870  60.090  54.120  1.00  0.00           H
ATOM   2401  CE2 TYR A 737      55.250  61.520  55.580  1.00  0.00           C
ATOM   2402  HE2 TYR A 737      55.820  62.270  55.040  1.00  0.00           H
ATOM   2403  C   TYR A 737      54.640  56.290  56.650  1.00  0.00           C
ATOM   2404  O   TYR A 737      55.000  56.680  57.820  1.00  0.00           O
ATOM   2405  N   GLU A 738      53.750  55.290  56.440  1.00  0.00           N
ATOM   2406  HN  GLU A 738      53.720  55.020  55.480  1.00  0.00           H
ATOM   2407  CA  GLU A 738      53.110  54.650  57.500  1.00  0.00           C
ATOM   2408  HA  GLU A 738      52.680  55.260  58.290  1.00  0.00           H
ATOM   2409  CB  GLU A 738      51.740  54.010  56.980  1.00  0.00           C
ATOM   2410  HB1 GLU A 738      51.290  53.580  57.890  1.00  0.00           H
ATOM   2411  HB2 GLU A 738      51.910  53.200  56.230  1.00  0.00           H
ATOM   2412  CG  GLU A 738      50.670  55.110  56.530  1.00  0.00           C
ATOM   2413  HG1 GLU A 738      50.960  55.530  55.550  1.00  0.00           H
ATOM   2414  HG2 GLU A 738      50.620  55.970  57.220  1.00  0.00           H
ATOM   2415  CD  GLU A 738      49.200  54.590  56.440  1.00  0.00           C
ATOM   2416  OE1 GLU A 738      48.280  55.320  56.930  1.00  0.00           O
ATOM   2417  OE2 GLU A 738      48.950  53.530  55.810  1.00  0.00           O
ATOM   2418  C   GLU A 738      53.940  53.520  58.060  1.00  0.00           C
ATOM   2419  O   GLU A 738      53.840  53.140  59.190  1.00  0.00           O
ATOM   2420  N   ALA A 739      54.910  52.960  57.300  1.00  0.00           N
ATOM   2421  HN  ALA A 739      55.060  53.260  56.360  1.00  0.00           H
ATOM   2422  CA  ALA A 739      55.850  52.070  57.830  1.00  0.00           C
ATOM   2423  HA  ALA A 739      55.220  51.460  58.470  1.00  0.00           H
ATOM   2424  CB  ALA A 739      56.620  51.310  56.750  1.00  0.00           C
ATOM   2425  HB1 ALA A 739      57.250  50.520  57.180  1.00  0.00           H
ATOM   2426  HB2 ALA A 739      57.240  52.030  56.190  1.00  0.00           H
ATOM   2427  HB3 ALA A 739      55.930  50.770  56.060  1.00  0.00           H
ATOM   2428  C   ALA A 739      56.860  52.730  58.790  1.00  0.00           C
ATOM   2429  O   ALA A 739      57.110  52.260  59.900  1.00  0.00           O
ATOM   2430  N   LEU A 740      57.390  53.890  58.430  1.00  0.00           N
ATOM   2431  HN  LEU A 740      57.300  54.250  57.510  1.00  0.00           H
ATOM   2432  CA  LEU A 740      58.110  54.680  59.400  1.00  0.00           C
ATOM   2433  HA  LEU A 740      58.960  54.100  59.710  1.00  0.00           H
ATOM   2434  CB  LEU A 740      58.680  56.020  58.830  1.00  0.00           C
ATOM   2435  HB1 LEU A 740      59.110  56.620  59.660  1.00  0.00           H
ATOM   2436  HB2 LEU A 740      57.860  56.530  58.280  1.00  0.00           H
ATOM   2437  CG  LEU A 740      59.840  55.780  57.870  1.00  0.00           C
ATOM   2438  HG  LEU A 740      59.580  54.850  57.330  1.00  0.00           H
ATOM   2439  CD1 LEU A 740      60.040  56.870  56.760  1.00  0.00           C
ATOM   2440 HD11 LEU A 740      59.110  56.950  56.150  1.00  0.00           H
ATOM   2441 HD12 LEU A 740      60.960  56.660  56.170  1.00  0.00           H
ATOM   2442 HD13 LEU A 740      60.250  57.850  57.250  1.00  0.00           H
ATOM   2443  CD2 LEU A 740      61.140  55.610  58.630  1.00  0.00           C
ATOM   2444 HD21 LEU A 740      60.950  54.800  59.370  1.00  0.00           H
ATOM   2445 HD22 LEU A 740      61.360  56.480  59.280  1.00  0.00           H
ATOM   2446 HD23 LEU A 740      61.950  55.190  58.000  1.00  0.00           H
ATOM   2447  C   LEU A 740      57.270  55.080  60.580  1.00  0.00           C
ATOM   2448  O   LEU A 740      57.670  54.940  61.750  1.00  0.00           O
ATOM   2449  N   GLU A 741      55.990  55.610  60.340  1.00  0.00           N
ATOM   2450  HN  GLU A 741      55.690  55.770  59.400  1.00  0.00           H
ATOM   2451  CA  GLU A 741      55.160  56.080  61.380  1.00  0.00           C
ATOM   2452  HA  GLU A 741      55.690  56.800  62.000  1.00  0.00           H
ATOM   2453  CB  GLU A 741      53.980  56.740  60.740  1.00  0.00           C
ATOM   2454  HB1 GLU A 741      53.540  56.080  59.960  1.00  0.00           H
ATOM   2455  HB2 GLU A 741      54.360  57.640  60.210  1.00  0.00           H
ATOM   2456  CG  GLU A 741      52.810  57.120  61.770  1.00  0.00           C
ATOM   2457  HG1 GLU A 741      53.290  57.750  62.540  1.00  0.00           H
ATOM   2458  HG2 GLU A 741      52.330  56.270  62.310  1.00  0.00           H
ATOM   2459  CD  GLU A 741      51.690  57.860  61.120  1.00  0.00           C
ATOM   2460  OE1 GLU A 741      51.280  58.980  61.590  1.00  0.00           O
ATOM   2461  OE2 GLU A 741      51.090  57.300  60.180  1.00  0.00           O
ATOM   2462  C   GLU A 741      54.800  55.070  62.430  1.00  0.00           C
ATOM   2463  O   GLU A 741      54.900  55.320  63.630  1.00  0.00           O
ATOM   2464  N   LYS A 742      54.540  53.750  62.020  1.00  0.00           N
ATOM   2465  HN  LYS A 742      54.560  53.620  61.030  1.00  0.00           H
ATOM   2466  CA  LYS A 742      54.470  52.550  62.830  1.00  0.00           C
ATOM   2467  HA  LYS A 742      53.870  52.760  63.700  1.00  0.00           H
ATOM   2468  CB  LYS A 742      53.960  51.300  62.190  1.00  0.00           C
ATOM   2469  HB1 LYS A 742      53.930  50.530  62.990  1.00  0.00           H
ATOM   2470  HB2 LYS A 742      54.540  50.840  61.360  1.00  0.00           H
ATOM   2471  CG  LYS A 742      52.450  51.360  61.850  1.00  0.00           C
ATOM   2472  HG1 LYS A 742      52.280  50.320  61.520  1.00  0.00           H
ATOM   2473  HG2 LYS A 742      52.380  51.970  60.920  1.00  0.00           H
ATOM   2474  CD  LYS A 742      51.530  51.830  62.930  1.00  0.00           C
ATOM   2475  HD1 LYS A 742      52.020  52.770  63.300  1.00  0.00           H
ATOM   2476  HD2 LYS A 742      51.730  51.040  63.680  1.00  0.00           H
ATOM   2477  CE  LYS A 742      50.100  52.050  62.490  1.00  0.00           C
ATOM   2478  HE1 LYS A 742      49.720  51.130  61.990  1.00  0.00           H
ATOM   2479  HE2 LYS A 742      50.060  52.890  61.760  1.00  0.00           H
ATOM   2480  NZ  LYS A 742      49.250  52.420  63.640  1.00  0.00           N
ATOM   2481  HZ1 LYS A 742      48.240  52.400  63.370  1.00  0.00           H
ATOM   2482  HZ2 LYS A 742      49.450  53.390  63.960  1.00  0.00           H
ATOM   2483  HZ3 LYS A 742      49.350  51.730  64.410  1.00  0.00           H
ATOM   2484  C   LYS A 742      55.810  52.170  63.480  1.00  0.00           C
ATOM   2485  O   LYS A 742      55.790  51.910  64.710  1.00  0.00           O
ATOM   2486  N   LEU A 743      57.040  52.260  62.840  1.00  0.00           N
ATOM   2487  HN  LEU A 743      57.140  52.640  61.930  1.00  0.00           H
ATOM   2488  CA  LEU A 743      58.290  52.080  63.540  1.00  0.00           C
ATOM   2489  HA  LEU A 743      58.390  51.060  63.890  1.00  0.00           H
ATOM   2490  CB  LEU A 743      59.390  52.240  62.530  1.00  0.00           C
ATOM   2491  HB1 LEU A 743      59.360  53.270  62.120  1.00  0.00           H
ATOM   2492  HB2 LEU A 743      59.320  51.550  61.660  1.00  0.00           H
ATOM   2493  CG  LEU A 743      60.820  52.010  62.990  1.00  0.00           C
ATOM   2494  HG  LEU A 743      60.970  52.700  63.860  1.00  0.00           H
ATOM   2495  CD1 LEU A 743      61.100  50.590  63.390  1.00  0.00           C
ATOM   2496 HD11 LEU A 743      62.200  50.440  63.490  1.00  0.00           H
ATOM   2497 HD12 LEU A 743      60.730  49.800  62.710  1.00  0.00           H
ATOM   2498 HD13 LEU A 743      60.730  50.370  64.410  1.00  0.00           H
ATOM   2499  CD2 LEU A 743      61.910  52.450  61.980  1.00  0.00           C
ATOM   2500 HD21 LEU A 743      62.940  52.420  62.390  1.00  0.00           H
ATOM   2501 HD22 LEU A 743      61.830  53.520  61.690  1.00  0.00           H
ATOM   2502 HD23 LEU A 743      61.910  51.910  61.020  1.00  0.00           H
ATOM   2503  C   LEU A 743      58.530  53.100  64.640  1.00  0.00           C
ATOM   2504  O   LEU A 743      59.000  52.770  65.700  1.00  0.00           O
ATOM   2505  N   PHE A 744      58.140  54.410  64.520  1.00  0.00           N
ATOM   2506  HN  PHE A 744      57.890  54.780  63.620  1.00  0.00           H
ATOM   2507  CA  PHE A 744      58.440  55.420  65.500  1.00  0.00           C
ATOM   2508  HA  PHE A 744      59.450  55.180  65.820  1.00  0.00           H
ATOM   2509  CB  PHE A 744      58.320  56.860  64.890  1.00  0.00           C
ATOM   2510  HB1 PHE A 744      58.510  57.610  65.680  1.00  0.00           H
ATOM   2511  HB2 PHE A 744      57.340  57.020  64.380  1.00  0.00           H
ATOM   2512  CG  PHE A 744      59.400  57.150  63.890  1.00  0.00           C
ATOM   2513  CD1 PHE A 744      60.630  56.540  63.850  1.00  0.00           C
ATOM   2514  HD1 PHE A 744      60.900  55.830  64.620  1.00  0.00           H
ATOM   2515  CE1 PHE A 744      61.490  56.900  62.860  1.00  0.00           C
ATOM   2516  HE1 PHE A 744      62.490  56.530  62.720  1.00  0.00           H
ATOM   2517  CZ  PHE A 744      61.210  57.920  61.930  1.00  0.00           C
ATOM   2518  HZ  PHE A 744      61.840  58.190  61.090  1.00  0.00           H
ATOM   2519  CD2 PHE A 744      59.120  58.200  62.940  1.00  0.00           C
ATOM   2520  HD2 PHE A 744      58.170  58.700  62.930  1.00  0.00           H
ATOM   2521  CE2 PHE A 744      59.990  58.550  61.940  1.00  0.00           C
ATOM   2522  HE2 PHE A 744      59.740  59.210  61.120  1.00  0.00           H
ATOM   2523  C   PHE A 744      57.570  55.370  66.760  1.00  0.00           C
ATOM   2524  O   PHE A 744      57.900  55.980  67.790  1.00  0.00           O
ATOM   2525  N   ASP A 745      56.390  54.710  66.650  1.00  0.00           N
ATOM   2526  HN  ASP A 745      56.180  54.480  65.690  1.00  0.00           H
ATOM   2527  CA  ASP A 745      55.460  54.440  67.680  1.00  0.00           C
ATOM   2528  HA  ASP A 745      55.640  55.170  68.470  1.00  0.00           H
ATOM   2529  CB  ASP A 745      53.990  54.390  67.280  1.00  0.00           C
ATOM   2530  HB1 ASP A 745      53.400  53.920  68.090  1.00  0.00           H
ATOM   2531  HB2 ASP A 745      53.850  53.730  66.400  1.00  0.00           H
ATOM   2532  CG  ASP A 745      53.320  55.750  67.130  1.00  0.00           C
ATOM   2533  OD1 ASP A 745      53.990  56.860  67.070  1.00  0.00           O
ATOM   2534  OD2 ASP A 745      52.100  55.730  66.930  1.00  0.00           O
ATOM   2535  C   ASP A 745      55.820  53.070  68.290  1.00  0.00           C
ATOM   2536  O   ASP A 745      55.330  52.740  69.340  1.00  0.00           O
ATOM   2537  N   LEU A 746      56.650  52.220  67.590  1.00  0.00           N
ATOM   2538  HN  LEU A 746      56.950  52.590  66.720  1.00  0.00           H
ATOM   2539  CA  LEU A 746      56.920  50.890  68.030  1.00  0.00           C
ATOM   2540  HA  LEU A 746      55.970  50.400  67.910  1.00  0.00           H
ATOM   2541  CB  LEU A 746      58.050  50.300  67.220  1.00  0.00           C
ATOM   2542  HB1 LEU A 746      58.980  50.830  67.500  1.00  0.00           H
ATOM   2543  HB2 LEU A 746      57.960  50.510  66.140  1.00  0.00           H
ATOM   2544  CG  LEU A 746      58.300  48.760  67.450  1.00  0.00           C
ATOM   2545  HG  LEU A 746      58.580  48.590  68.520  1.00  0.00           H
ATOM   2546  CD1 LEU A 746      57.060  47.920  67.110  1.00  0.00           C
ATOM   2547 HD11 LEU A 746      56.740  48.160  66.080  1.00  0.00           H
ATOM   2548 HD12 LEU A 746      56.250  48.300  67.760  1.00  0.00           H
ATOM   2549 HD13 LEU A 746      57.350  46.860  67.300  1.00  0.00           H
ATOM   2550  CD2 LEU A 746      59.550  48.350  66.640  1.00  0.00           C
ATOM   2551 HD21 LEU A 746      59.750  47.270  66.790  1.00  0.00           H
ATOM   2552 HD22 LEU A 746      60.490  48.790  67.020  1.00  0.00           H
ATOM   2553 HD23 LEU A 746      59.290  48.530  65.570  1.00  0.00           H
ATOM   2554  C   LEU A 746      57.380  50.720  69.450  1.00  0.00           C
ATOM   2555  O   LEU A 746      56.980  49.820  70.130  1.00  0.00           O
ATOM   2556  N   GLY A 747      58.170  51.670  69.940  1.00  0.00           N
ATOM   2557  HN  GLY A 747      58.410  52.400  69.310  1.00  0.00           H
ATOM   2558  CA  GLY A 747      58.810  51.490  71.300  1.00  0.00           C
ATOM   2559  HA1 GLY A 747      59.480  52.330  71.420  1.00  0.00           H
ATOM   2560  HA2 GLY A 747      59.320  50.530  71.340  1.00  0.00           H
ATOM   2561  C   GLY A 747      57.710  51.620  72.350  1.00  0.00           C
ATOM   2562  O   GLY A 747      57.490  50.830  73.260  1.00  0.00           O
ATOM   2563  N   GLU A 748      56.920  52.750  72.210  1.00  0.00           N
ATOM   2564  HN  GLU A 748      57.190  53.420  71.520  1.00  0.00           H
ATOM   2565  CA  GLU A 748      55.700  53.080  72.970  1.00  0.00           C
ATOM   2566  HA  GLU A 748      55.980  53.190  74.010  1.00  0.00           H
ATOM   2567  CB  GLU A 748      55.020  54.350  72.530  1.00  0.00           C
ATOM   2568  HB1 GLU A 748      54.710  54.300  71.450  1.00  0.00           H
ATOM   2569  HB2 GLU A 748      55.660  55.250  72.480  1.00  0.00           H
ATOM   2570  CG  GLU A 748      53.800  54.610  73.380  1.00  0.00           C
ATOM   2571  HG1 GLU A 748      54.100  54.660  74.450  1.00  0.00           H
ATOM   2572  HG2 GLU A 748      53.070  53.780  73.240  1.00  0.00           H
ATOM   2573  CD  GLU A 748      52.920  55.810  73.080  1.00  0.00           C
ATOM   2574  OE1 GLU A 748      52.970  56.810  73.860  1.00  0.00           O
ATOM   2575  OE2 GLU A 748      52.190  55.740  72.050  1.00  0.00           O
ATOM   2576  C   GLU A 748      54.750  51.910  72.890  1.00  0.00           C
ATOM   2577  O   GLU A 748      54.320  51.450  73.960  1.00  0.00           O
ATOM   2578  N   THR A 749      54.540  51.390  71.670  1.00  0.00           N
ATOM   2579  HN  THR A 749      54.990  51.850  70.900  1.00  0.00           H
ATOM   2580  CA  THR A 749      53.720  50.170  71.410  1.00  0.00           C
ATOM   2581  HA  THR A 749      52.760  50.410  71.860  1.00  0.00           H
ATOM   2582  CB  THR A 749      53.490  49.870  69.980  1.00  0.00           C
ATOM   2583  HB  THR A 749      54.450  49.780  69.440  1.00  0.00           H
ATOM   2584  OG1 THR A 749      52.770  50.940  69.380  1.00  0.00           O
ATOM   2585  HG1 THR A 749      53.160  51.760  69.690  1.00  0.00           H
ATOM   2586  CG2 THR A 749      52.630  48.600  69.600  1.00  0.00           C
ATOM   2587 HG21 THR A 749      51.760  48.570  70.280  1.00  0.00           H
ATOM   2588 HG22 THR A 749      53.120  47.620  69.780  1.00  0.00           H
ATOM   2589 HG23 THR A 749      52.260  48.620  68.560  1.00  0.00           H
ATOM   2590  C   THR A 749      54.100  48.970  72.090  1.00  0.00           C
ATOM   2591  O   THR A 749      53.280  48.250  72.620  1.00  0.00           O
ATOM   2592  N   TYR A 750      55.420  48.720  72.320  1.00  0.00           N
ATOM   2593  HN  TYR A 750      56.040  49.360  71.870  1.00  0.00           H
ATOM   2594  CA  TYR A 750      55.970  47.560  73.000  1.00  0.00           C
ATOM   2595  HA  TYR A 750      55.270  46.770  73.170  1.00  0.00           H
ATOM   2596  CB  TYR A 750      57.150  46.950  72.140  1.00  0.00           C
ATOM   2597  HB1 TYR A 750      57.930  46.430  72.730  1.00  0.00           H
ATOM   2598  HB2 TYR A 750      57.540  47.850  71.610  1.00  0.00           H
ATOM   2599  CG  TYR A 750      56.660  45.940  71.050  1.00  0.00           C
ATOM   2600  CD1 TYR A 750      56.870  44.550  71.250  1.00  0.00           C
ATOM   2601  HD1 TYR A 750      57.420  44.250  72.140  1.00  0.00           H
ATOM   2602  CE1 TYR A 750      56.510  43.580  70.290  1.00  0.00           C
ATOM   2603  HE1 TYR A 750      56.760  42.540  70.480  1.00  0.00           H
ATOM   2604  CZ  TYR A 750      55.670  43.990  69.270  1.00  0.00           C
ATOM   2605  OH  TYR A 750      55.080  42.890  68.580  1.00  0.00           O
ATOM   2606  HH  TYR A 750      55.740  42.190  68.540  1.00  0.00           H
ATOM   2607  CD2 TYR A 750      55.790  46.270  69.950  1.00  0.00           C
ATOM   2608  HD2 TYR A 750      55.500  47.290  69.760  1.00  0.00           H
ATOM   2609  CE2 TYR A 750      55.350  45.330  69.050  1.00  0.00           C
ATOM   2610  HE2 TYR A 750      54.720  45.640  68.220  1.00  0.00           H
ATOM   2611  C   TYR A 750      56.450  47.880  74.390  1.00  0.00           C
ATOM   2612  O   TYR A 750      57.190  47.040  74.950  1.00  0.00           O
ATOM   2613  N   ALA A 751      56.010  49.020  74.940  1.00  0.00           N
ATOM   2614  HN  ALA A 751      55.400  49.560  74.380  1.00  0.00           H
ATOM   2615  CA  ALA A 751      56.160  49.340  76.340  1.00  0.00           C
ATOM   2616  HA  ALA A 751      55.630  50.270  76.390  1.00  0.00           H
ATOM   2617  CB  ALA A 751      55.480  48.290  77.330  1.00  0.00           C
ATOM   2618  HB1 ALA A 751      55.440  48.660  78.370  1.00  0.00           H
ATOM   2619  HB2 ALA A 751      55.950  47.280  77.360  1.00  0.00           H
ATOM   2620  HB3 ALA A 751      54.420  48.060  77.090  1.00  0.00           H
ATOM   2621  C   ALA A 751      57.580  49.660  76.770  1.00  0.00           C
ATOM   2622  O   ALA A 751      57.920  49.670  77.960  1.00  0.00           O
ATOM   2623  N   PHE A 752      58.460  50.110  75.850  1.00  0.00           N
ATOM   2624  HN  PHE A 752      58.110  50.150  74.920  1.00  0.00           H
ATOM   2625  CA  PHE A 752      59.830  50.600  76.110  1.00  0.00           C
ATOM   2626  HA  PHE A 752      59.900  51.130  77.040  1.00  0.00           H
ATOM   2627  CB  PHE A 752      60.110  51.850  75.170  1.00  0.00           C
ATOM   2628  HB1 PHE A 752      60.160  51.540  74.090  1.00  0.00           H
ATOM   2629  HB2 PHE A 752      61.160  52.080  75.460  1.00  0.00           H
ATOM   2630  CG  PHE A 752      59.240  53.110  75.250  1.00  0.00           C
ATOM   2631  CD1 PHE A 752      59.360  54.050  74.160  1.00  0.00           C
ATOM   2632  HD1 PHE A 752      59.930  53.870  73.260  1.00  0.00           H
ATOM   2633  CE1 PHE A 752      58.460  55.140  74.200  1.00  0.00           C
ATOM   2634  HE1 PHE A 752      58.490  55.900  73.430  1.00  0.00           H
ATOM   2635  CZ  PHE A 752      57.540  55.340  75.220  1.00  0.00           C
ATOM   2636  HZ  PHE A 752      56.880  56.200  75.210  1.00  0.00           H
ATOM   2637  CD2 PHE A 752      58.310  53.280  76.260  1.00  0.00           C
ATOM   2638  HD2 PHE A 752      58.120  52.510  76.990  1.00  0.00           H
ATOM   2639  CE2 PHE A 752      57.440  54.360  76.240  1.00  0.00           C
ATOM   2640  HE2 PHE A 752      56.820  54.540  77.110  1.00  0.00           H
ATOM   2641  C   PHE A 752      60.940  49.600  76.110  1.00  0.00           C
ATOM   2642  O   PHE A 752      61.680  49.590  77.110  1.00  0.00           O
ATOM   2643  N   PRO A 822      61.310  48.640  75.200  1.00  0.00           N
ATOM   2644  CD  PRO A 822      60.370  48.060  74.270  1.00  0.00           C
ATOM   2645  HD1 PRO A 822      59.590  48.780  73.930  1.00  0.00           H
ATOM   2646  HD2 PRO A 822      59.880  47.210  74.790  1.00  0.00           H
ATOM   2647  CA  PRO A 822      62.690  48.200  75.000  1.00  0.00           C
ATOM   2648  HA  PRO A 822      63.040  47.840  75.960  1.00  0.00           H
ATOM   2649  CB  PRO A 822      62.540  47.210  73.860  1.00  0.00           C
ATOM   2650  HB1 PRO A 822      62.340  46.200  74.270  1.00  0.00           H
ATOM   2651  HB2 PRO A 822      63.420  47.210  73.180  1.00  0.00           H
ATOM   2652  CG  PRO A 822      61.280  47.730  73.140  1.00  0.00           C
ATOM   2653  HG1 PRO A 822      61.580  48.670  72.660  1.00  0.00           H
ATOM   2654  HG2 PRO A 822      60.930  46.930  72.450  1.00  0.00           H
ATOM   2655  C   PRO A 822      63.670  49.290  74.690  1.00  0.00           C
ATOM   2656  O   PRO A 822      63.270  50.370  74.150  1.00  0.00           O
ATOM   2657  N   ASP A 823      64.940  49.090  74.970  1.00  0.00           N
ATOM   2658  HN  ASP A 823      65.110  48.180  75.330  1.00  0.00           H
ATOM   2659  CA  ASP A 823      66.020  49.990  74.900  1.00  0.00           C
ATOM   2660  HA  ASP A 823      65.700  50.910  75.360  1.00  0.00           H
ATOM   2661  CB  ASP A 823      67.030  49.290  75.840  1.00  0.00           C
ATOM   2662  HB1 ASP A 823      67.940  49.910  75.960  1.00  0.00           H
ATOM   2663  HB2 ASP A 823      67.240  48.260  75.480  1.00  0.00           H
ATOM   2664  CG  ASP A 823      66.570  49.280  77.250  1.00  0.00           C
ATOM   2665  OD1 ASP A 823      66.440  48.190  77.840  1.00  0.00           O
ATOM   2666  OD2 ASP A 823      66.430  50.380  77.830  1.00  0.00           O
ATOM   2667  C   ASP A 823      66.600  50.230  73.520  1.00  0.00           C
ATOM   2668  O   ASP A 823      67.290  51.200  73.200  1.00  0.00           O
ATOM   2669  N   VAL A 824      66.280  49.270  72.650  1.00  0.00           N
ATOM   2670  HN  VAL A 824      65.830  48.440  72.930  1.00  0.00           H
ATOM   2671  CA  VAL A 824      66.990  49.070  71.420  1.00  0.00           C
ATOM   2672  HA  VAL A 824      68.020  49.410  71.480  1.00  0.00           H
ATOM   2673  CB  VAL A 824      66.910  47.500  71.120  1.00  0.00           C
ATOM   2674  HB  VAL A 824      67.480  47.440  70.160  1.00  0.00           H
ATOM   2675  CG1 VAL A 824      67.520  46.670  72.260  1.00  0.00           C
ATOM   2676 HG11 VAL A 824      67.780  45.660  71.920  1.00  0.00           H
ATOM   2677 HG12 VAL A 824      66.740  46.520  73.040  1.00  0.00           H
ATOM   2678 HG13 VAL A 824      68.500  47.050  72.620  1.00  0.00           H
ATOM   2679  CG2 VAL A 824      65.480  47.000  70.820  1.00  0.00           C
ATOM   2680 HG21 VAL A 824      65.510  46.090  70.200  1.00  0.00           H
ATOM   2681 HG22 VAL A 824      64.880  47.810  70.340  1.00  0.00           H
ATOM   2682 HG23 VAL A 824      65.040  46.770  71.820  1.00  0.00           H
ATOM   2683  C   VAL A 824      66.530  49.930  70.190  1.00  0.00           C
ATOM   2684  O   VAL A 824      66.690  49.640  69.010  1.00  0.00           O
ATOM   2685  N   LEU A 825      65.950  51.100  70.420  1.00  0.00           N
ATOM   2686  HN  LEU A 825      65.900  51.230  71.400  1.00  0.00           H
ATOM   2687  CA  LEU A 825      65.280  51.980  69.520  1.00  0.00           C
ATOM   2688  HA  LEU A 825      64.490  51.410  69.070  1.00  0.00           H
ATOM   2689  CB  LEU A 825      64.550  53.130  70.330  1.00  0.00           C
ATOM   2690  HB1 LEU A 825      63.990  53.740  69.600  1.00  0.00           H
ATOM   2691  HB2 LEU A 825      65.270  53.640  71.000  1.00  0.00           H
ATOM   2692  CG  LEU A 825      63.360  52.590  71.160  1.00  0.00           C
ATOM   2693  HG  LEU A 825      63.740  51.740  71.780  1.00  0.00           H
ATOM   2694  CD1 LEU A 825      62.810  53.710  72.040  1.00  0.00           C
ATOM   2695 HD11 LEU A 825      63.610  54.350  72.480  1.00  0.00           H
ATOM   2696 HD12 LEU A 825      62.320  53.300  72.950  1.00  0.00           H
ATOM   2697 HD13 LEU A 825      62.130  54.400  71.510  1.00  0.00           H
ATOM   2698  CD2 LEU A 825      62.260  52.090  70.390  1.00  0.00           C
ATOM   2699 HD21 LEU A 825      61.690  52.840  69.800  1.00  0.00           H
ATOM   2700 HD22 LEU A 825      61.540  51.570  71.060  1.00  0.00           H
ATOM   2701 HD23 LEU A 825      62.590  51.350  69.640  1.00  0.00           H
ATOM   2702  C   LEU A 825      66.160  52.610  68.410  1.00  0.00           C
ATOM   2703  O   LEU A 825      65.680  52.990  67.350  1.00  0.00           O
ATOM   2704  N   PHE A 826      67.500  52.670  68.580  1.00  0.00           N
ATOM   2705  HN  PHE A 826      67.950  52.560  69.460  1.00  0.00           H
ATOM   2706  CA  PHE A 826      68.290  53.000  67.410  1.00  0.00           C
ATOM   2707  HA  PHE A 826      67.760  53.730  66.820  1.00  0.00           H
ATOM   2708  CB  PHE A 826      69.650  53.500  67.970  1.00  0.00           C
ATOM   2709  HB1 PHE A 826      70.130  52.700  68.560  1.00  0.00           H
ATOM   2710  HB2 PHE A 826      69.440  54.320  68.700  1.00  0.00           H
ATOM   2711  CG  PHE A 826      70.600  54.000  66.950  1.00  0.00           C
ATOM   2712  CD1 PHE A 826      71.650  53.090  66.480  1.00  0.00           C
ATOM   2713  HD1 PHE A 826      71.690  52.070  66.850  1.00  0.00           H
ATOM   2714  CE1 PHE A 826      72.700  53.600  65.670  1.00  0.00           C
ATOM   2715  HE1 PHE A 826      73.510  53.010  65.260  1.00  0.00           H
ATOM   2716  CZ  PHE A 826      72.710  54.950  65.290  1.00  0.00           C
ATOM   2717  HZ  PHE A 826      73.540  55.190  64.640  1.00  0.00           H
ATOM   2718  CD2 PHE A 826      70.720  55.350  66.540  1.00  0.00           C
ATOM   2719  HD2 PHE A 826      69.800  55.890  66.740  1.00  0.00           H
ATOM   2720  CE2 PHE A 826      71.730  55.810  65.680  1.00  0.00           C
ATOM   2721  HE2 PHE A 826      71.740  56.830  65.340  1.00  0.00           H
ATOM   2722  C   PHE A 826      68.620  51.820  66.460  1.00  0.00           C
ATOM   2723  O   PHE A 826      68.630  51.940  65.220  1.00  0.00           O
ATOM   2724  N   TRP A 827      68.810  50.620  67.020  1.00  0.00           N
ATOM   2725  HN  TRP A 827      68.850  50.580  68.020  1.00  0.00           H
ATOM   2726  CA  TRP A 827      68.980  49.340  66.340  1.00  0.00           C
ATOM   2727  HA  TRP A 827      69.760  49.420  65.600  1.00  0.00           H
ATOM   2728  CB  TRP A 827      69.400  48.200  67.240  1.00  0.00           C
ATOM   2729  HB1 TRP A 827      68.750  48.140  68.150  1.00  0.00           H
ATOM   2730  HB2 TRP A 827      70.310  48.630  67.700  1.00  0.00           H
ATOM   2731  CG  TRP A 827      69.520  46.870  66.590  1.00  0.00           C
ATOM   2732  CD1 TRP A 827      68.880  45.720  67.010  1.00  0.00           C
ATOM   2733  HD1 TRP A 827      68.310  45.550  67.920  1.00  0.00           H
ATOM   2734  NE1 TRP A 827      69.100  44.650  66.120  1.00  0.00           N
ATOM   2735  HE1 TRP A 827      68.800  43.740  66.260  1.00  0.00           H
ATOM   2736  CE2 TRP A 827      69.810  45.120  65.110  1.00  0.00           C
ATOM   2737  CD2 TRP A 827      70.140  46.510  65.300  1.00  0.00           C
ATOM   2738  CE3 TRP A 827      70.880  47.140  64.310  1.00  0.00           C
ATOM   2739  HE3 TRP A 827      71.150  48.190  64.440  1.00  0.00           H
ATOM   2740  CZ3 TRP A 827      71.380  46.440  63.200  1.00  0.00           C
ATOM   2741  HZ3 TRP A 827      72.060  46.930  62.500  1.00  0.00           H
ATOM   2742  CZ2 TRP A 827      70.210  44.460  63.940  1.00  0.00           C
ATOM   2743  HZ2 TRP A 827      69.880  43.470  63.650  1.00  0.00           H
ATOM   2744  CH2 TRP A 827      71.030  45.110  63.020  1.00  0.00           C
ATOM   2745  HH2 TRP A 827      71.230  44.720  62.030  1.00  0.00           H
ATOM   2746  C   TRP A 827      67.760  49.040  65.440  1.00  0.00           C
ATOM   2747  O   TRP A 827      67.960  48.830  64.260  1.00  0.00           O
ATOM   2748  N   CYS A 828      66.530  49.300  65.960  1.00  0.00           N
ATOM   2749  HN  CYS A 828      66.420  49.690  66.870  1.00  0.00           H
ATOM   2750  CA  CYS A 828      65.360  49.350  65.150  1.00  0.00           C
ATOM   2751  HA  CYS A 828      65.180  48.320  64.870  1.00  0.00           H
ATOM   2752  CB  CYS A 828      64.150  49.810  66.020  1.00  0.00           C
ATOM   2753  HB1 CYS A 828      63.230  49.890  65.410  1.00  0.00           H
ATOM   2754  HB2 CYS A 828      64.260  50.900  66.240  1.00  0.00           H
ATOM   2755  SG  CYS A 828      64.000  48.860  67.560  1.00  0.00           S
ATOM   2756  HG1 CYS A 828      64.890  49.540  68.280  1.00  0.00           H
ATOM   2757  C   CYS A 828      65.350  50.130  63.810  1.00  0.00           C
ATOM   2758  O   CYS A 828      64.970  49.530  62.790  1.00  0.00           O
ATOM   2759  N   VAL A 829      65.760  51.380  63.850  1.00  0.00           N
ATOM   2760  HN  VAL A 829      66.160  51.820  64.650  1.00  0.00           H
ATOM   2761  CA  VAL A 829      66.020  52.200  62.640  1.00  0.00           C
ATOM   2762  HA  VAL A 829      65.090  52.230  62.080  1.00  0.00           H
ATOM   2763  CB  VAL A 829      66.460  53.650  63.000  1.00  0.00           C
ATOM   2764  HB  VAL A 829      67.360  53.610  63.640  1.00  0.00           H
ATOM   2765  CG1 VAL A 829      66.760  54.410  61.740  1.00  0.00           C
ATOM   2766 HG11 VAL A 829      65.980  54.100  61.000  1.00  0.00           H
ATOM   2767 HG12 VAL A 829      67.750  54.170  61.310  1.00  0.00           H
ATOM   2768 HG13 VAL A 829      66.720  55.510  61.920  1.00  0.00           H
ATOM   2769  CG2 VAL A 829      65.290  54.290  63.730  1.00  0.00           C
ATOM   2770 HG21 VAL A 829      65.510  55.370  63.790  1.00  0.00           H
ATOM   2771 HG22 VAL A 829      65.090  53.880  64.740  1.00  0.00           H
ATOM   2772 HG23 VAL A 829      64.300  54.300  63.210  1.00  0.00           H
ATOM   2773  C   VAL A 829      67.120  51.660  61.750  1.00  0.00           C
ATOM   2774  O   VAL A 829      67.070  51.460  60.530  1.00  0.00           O
ATOM   2775  N   ILE A 830      68.280  51.230  62.320  1.00  0.00           N
ATOM   2776  HN  ILE A 830      68.520  51.410  63.270  1.00  0.00           H
ATOM   2777  CA  ILE A 830      69.260  50.490  61.560  1.00  0.00           C
ATOM   2778  HA  ILE A 830      69.610  51.100  60.740  1.00  0.00           H
ATOM   2779  CB  ILE A 830      70.530  50.250  62.370  1.00  0.00           C
ATOM   2780  HB  ILE A 830      70.280  49.770  63.340  1.00  0.00           H
ATOM   2781  CG2 ILE A 830      71.580  49.440  61.560  1.00  0.00           C
ATOM   2782 HG21 ILE A 830      71.200  48.420  61.320  1.00  0.00           H
ATOM   2783 HG22 ILE A 830      72.510  49.410  62.150  1.00  0.00           H
ATOM   2784 HG23 ILE A 830      71.730  49.970  60.580  1.00  0.00           H
ATOM   2785  CG1 ILE A 830      71.100  51.620  62.800  1.00  0.00           C
ATOM   2786 HG11 ILE A 830      71.970  51.330  63.430  1.00  0.00           H
ATOM   2787 HG12 ILE A 830      70.350  52.040  63.510  1.00  0.00           H
ATOM   2788  CD  ILE A 830      71.650  52.560  61.740  1.00  0.00           C
ATOM   2789  HD1 ILE A 830      72.490  52.140  61.140  1.00  0.00           H
ATOM   2790  HD2 ILE A 830      72.180  53.420  62.210  1.00  0.00           H
ATOM   2791  HD3 ILE A 830      70.900  52.920  61.000  1.00  0.00           H
ATOM   2792  C   ILE A 830      68.820  49.140  60.900  1.00  0.00           C
ATOM   2793  O   ILE A 830      69.120  48.910  59.760  1.00  0.00           O
ATOM   2794  N   LEU A 831      68.150  48.260  61.700  1.00  0.00           N
ATOM   2795  HN  LEU A 831      67.830  48.450  62.630  1.00  0.00           H
ATOM   2796  CA  LEU A 831      67.490  47.080  61.170  1.00  0.00           C
ATOM   2797  HA  LEU A 831      68.260  46.460  60.740  1.00  0.00           H
ATOM   2798  CB  LEU A 831      66.850  46.260  62.320  1.00  0.00           C
ATOM   2799  HB1 LEU A 831      65.910  46.740  62.670  1.00  0.00           H
ATOM   2800  HB2 LEU A 831      67.530  46.180  63.180  1.00  0.00           H
ATOM   2801  CG  LEU A 831      66.420  44.810  61.960  1.00  0.00           C
ATOM   2802  HG  LEU A 831      65.460  44.890  61.410  1.00  0.00           H
ATOM   2803  CD1 LEU A 831      67.340  43.890  61.130  1.00  0.00           C
ATOM   2804 HD11 LEU A 831      67.050  42.820  61.200  1.00  0.00           H
ATOM   2805 HD12 LEU A 831      68.400  43.980  61.450  1.00  0.00           H
ATOM   2806 HD13 LEU A 831      67.150  44.170  60.070  1.00  0.00           H
ATOM   2807  CD2 LEU A 831      66.050  44.140  63.320  1.00  0.00           C
ATOM   2808 HD21 LEU A 831      65.320  44.800  63.830  1.00  0.00           H
ATOM   2809 HD22 LEU A 831      66.880  43.820  63.990  1.00  0.00           H
ATOM   2810 HD23 LEU A 831      65.490  43.210  63.030  1.00  0.00           H
ATOM   2811  C   LEU A 831      66.470  47.340  60.070  1.00  0.00           C
ATOM   2812  O   LEU A 831      66.360  46.660  59.040  1.00  0.00           O
ATOM   2813  N   PHE A 832      65.670  48.430  60.150  1.00  0.00           N
ATOM   2814  HN  PHE A 832      65.630  48.940  61.010  1.00  0.00           H
ATOM   2815  CA  PHE A 832      64.760  48.860  59.110  1.00  0.00           C
ATOM   2816  HA  PHE A 832      64.100  48.020  58.920  1.00  0.00           H
ATOM   2817  CB  PHE A 832      63.910  50.090  59.660  1.00  0.00           C
ATOM   2818  HB1 PHE A 832      64.590  50.890  60.010  1.00  0.00           H
ATOM   2819  HB2 PHE A 832      63.360  49.700  60.550  1.00  0.00           H
ATOM   2820  CG  PHE A 832      62.970  50.780  58.640  1.00  0.00           C
ATOM   2821  CD1 PHE A 832      61.620  50.520  58.460  1.00  0.00           C
ATOM   2822  HD1 PHE A 832      61.080  49.820  59.070  1.00  0.00           H
ATOM   2823  CE1 PHE A 832      60.840  51.220  57.580  1.00  0.00           C
ATOM   2824  HE1 PHE A 832      59.860  50.950  57.240  1.00  0.00           H
ATOM   2825  CZ  PHE A 832      61.400  52.310  56.950  1.00  0.00           C
ATOM   2826  HZ  PHE A 832      60.750  52.880  56.330  1.00  0.00           H
ATOM   2827  CD2 PHE A 832      63.460  51.900  57.920  1.00  0.00           C
ATOM   2828  HD2 PHE A 832      64.500  52.060  58.170  1.00  0.00           H
ATOM   2829  CE2 PHE A 832      62.690  52.760  57.100  1.00  0.00           C
ATOM   2830  HE2 PHE A 832      62.950  53.710  56.630  1.00  0.00           H
ATOM   2831  C   PHE A 832      65.380  49.090  57.780  1.00  0.00           C
ATOM   2832  O   PHE A 832      64.930  48.660  56.750  1.00  0.00           O
ATOM   2833  N   PHE A 833      66.530  49.820  57.760  1.00  0.00           N
ATOM   2834  HN  PHE A 833      66.880  50.280  58.570  1.00  0.00           H
ATOM   2835  CA  PHE A 833      67.360  50.000  56.570  1.00  0.00           C
ATOM   2836  HA  PHE A 833      66.640  50.110  55.780  1.00  0.00           H
ATOM   2837  CB  PHE A 833      68.280  51.260  56.610  1.00  0.00           C
ATOM   2838  HB1 PHE A 833      68.890  51.360  55.680  1.00  0.00           H
ATOM   2839  HB2 PHE A 833      69.020  51.170  57.420  1.00  0.00           H
ATOM   2840  CG  PHE A 833      67.500  52.540  56.820  1.00  0.00           C
ATOM   2841  CD1 PHE A 833      66.680  53.100  55.840  1.00  0.00           C
ATOM   2842  HD1 PHE A 833      66.580  52.710  54.840  1.00  0.00           H
ATOM   2843  CE1 PHE A 833      65.960  54.280  56.000  1.00  0.00           C
ATOM   2844  HE1 PHE A 833      65.380  54.690  55.200  1.00  0.00           H
ATOM   2845  CZ  PHE A 833      66.150  55.030  57.170  1.00  0.00           C
ATOM   2846  HZ  PHE A 833      65.750  56.010  57.300  1.00  0.00           H
ATOM   2847  CD2 PHE A 833      67.630  53.250  58.030  1.00  0.00           C
ATOM   2848  HD2 PHE A 833      68.250  52.810  58.800  1.00  0.00           H
ATOM   2849  CE2 PHE A 833      66.960  54.450  58.190  1.00  0.00           C
ATOM   2850  HE2 PHE A 833      67.000  54.990  59.120  1.00  0.00           H
ATOM   2851  C   PHE A 833      68.080  48.790  56.190  1.00  0.00           C
ATOM   2852  O   PHE A 833      68.170  48.420  54.980  1.00  0.00           O
ATOM   2853  N   THR A 834      68.550  48.040  57.150  1.00  0.00           N
ATOM   2854  HN  THR A 834      68.440  48.360  58.080  1.00  0.00           H
ATOM   2855  CA  THR A 834      69.280  46.790  56.810  1.00  0.00           C
ATOM   2856  HA  THR A 834      70.180  46.970  56.240  1.00  0.00           H
ATOM   2857  CB  THR A 834      70.020  46.170  57.970  1.00  0.00           C
ATOM   2858  HB  THR A 834      69.290  45.760  58.700  1.00  0.00           H
ATOM   2859  OG1 THR A 834      70.780  47.120  58.710  1.00  0.00           O
ATOM   2860  HG1 THR A 834      70.120  47.740  59.020  1.00  0.00           H
ATOM   2861  CG2 THR A 834      70.970  44.990  57.560  1.00  0.00           C
ATOM   2862 HG21 THR A 834      71.560  44.780  58.480  1.00  0.00           H
ATOM   2863 HG22 THR A 834      71.710  45.360  56.840  1.00  0.00           H
ATOM   2864 HG23 THR A 834      70.340  44.110  57.300  1.00  0.00           H
ATOM   2865  C   THR A 834      68.520  45.730  56.040  1.00  0.00           C
ATOM   2866  O   THR A 834      69.050  45.180  55.130  1.00  0.00           O
ATOM   2867  N   THR A 835      67.260  45.520  56.390  1.00  0.00           N
ATOM   2868  HN  THR A 835      67.080  46.010  57.240  1.00  0.00           H
ATOM   2869  CA  THR A 835      66.280  44.550  55.840  1.00  0.00           C
ATOM   2870  HA  THR A 835      66.670  43.550  55.890  1.00  0.00           H
ATOM   2871  CB  THR A 835      64.950  44.650  56.550  1.00  0.00           C
ATOM   2872  HB  THR A 835      64.530  45.670  56.370  1.00  0.00           H
ATOM   2873  OG1 THR A 835      65.210  44.520  57.920  1.00  0.00           O
ATOM   2874  HG1 THR A 835      65.300  45.390  58.290  1.00  0.00           H
ATOM   2875  CG2 THR A 835      63.970  43.520  56.170  1.00  0.00           C
ATOM   2876 HG21 THR A 835      63.090  43.540  56.830  1.00  0.00           H
ATOM   2877 HG22 THR A 835      64.490  42.530  56.100  1.00  0.00           H
ATOM   2878 HG23 THR A 835      63.640  43.830  55.150  1.00  0.00           H
ATOM   2879  C   THR A 835      66.040  44.830  54.400  1.00  0.00           C
ATOM   2880  O   THR A 835      66.220  43.980  53.530  1.00  0.00           O
ATOM   2881  N   PHE A 836      65.790  46.110  54.040  1.00  0.00           N
ATOM   2882  HN  PHE A 836      65.650  46.770  54.770  1.00  0.00           H
ATOM   2883  CA  PHE A 836      65.830  46.650  52.700  1.00  0.00           C
ATOM   2884  HA  PHE A 836      65.120  46.070  52.150  1.00  0.00           H
ATOM   2885  CB  PHE A 836      65.240  48.170  52.790  1.00  0.00           C
ATOM   2886  HB1 PHE A 836      65.610  48.590  53.750  1.00  0.00           H
ATOM   2887  HB2 PHE A 836      64.130  48.090  52.880  1.00  0.00           H
ATOM   2888  CG  PHE A 836      65.670  49.110  51.740  1.00  0.00           C
ATOM   2889  CD1 PHE A 836      65.140  49.010  50.470  1.00  0.00           C
ATOM   2890  HD1 PHE A 836      64.470  48.230  50.140  1.00  0.00           H
ATOM   2891  CE1 PHE A 836      65.620  49.790  49.410  1.00  0.00           C
ATOM   2892  HE1 PHE A 836      65.120  49.890  48.460  1.00  0.00           H
ATOM   2893  CZ  PHE A 836      66.540  50.770  49.630  1.00  0.00           C
ATOM   2894  HZ  PHE A 836      66.730  51.490  48.850  1.00  0.00           H
ATOM   2895  CD2 PHE A 836      66.760  49.990  51.920  1.00  0.00           C
ATOM   2896  HD2 PHE A 836      67.280  49.890  52.870  1.00  0.00           H
ATOM   2897  CE2 PHE A 836      67.110  50.950  50.900  1.00  0.00           C
ATOM   2898  HE2 PHE A 836      67.860  51.700  51.050  1.00  0.00           H
ATOM   2899  C   PHE A 836      67.160  46.560  51.980  1.00  0.00           C
ATOM   2900  O   PHE A 836      67.140  46.100  50.840  1.00  0.00           O
ATOM   2901  N   PHE A 837      68.310  46.850  52.630  1.00  0.00           N
ATOM   2902  HN  PHE A 837      68.440  47.090  53.590  1.00  0.00           H
ATOM   2903  CA  PHE A 837      69.600  46.680  52.030  1.00  0.00           C
ATOM   2904  HA  PHE A 837      69.640  47.170  51.070  1.00  0.00           H
ATOM   2905  CB  PHE A 837      70.780  47.220  52.980  1.00  0.00           C
ATOM   2906  HB1 PHE A 837      71.810  46.930  52.700  1.00  0.00           H
ATOM   2907  HB2 PHE A 837      70.550  46.610  53.890  1.00  0.00           H
ATOM   2908  CG  PHE A 837      70.880  48.720  53.340  1.00  0.00           C
ATOM   2909  CD1 PHE A 837      70.340  49.710  52.510  1.00  0.00           C
ATOM   2910  HD1 PHE A 837      69.800  49.420  51.630  1.00  0.00           H
ATOM   2911  CE1 PHE A 837      70.350  51.100  52.790  1.00  0.00           C
ATOM   2912  HE1 PHE A 837      69.910  51.870  52.170  1.00  0.00           H
ATOM   2913  CZ  PHE A 837      71.140  51.570  53.860  1.00  0.00           C
ATOM   2914  HZ  PHE A 837      71.270  52.610  54.140  1.00  0.00           H
ATOM   2915  CD2 PHE A 837      71.600  49.250  54.450  1.00  0.00           C
ATOM   2916  HD2 PHE A 837      72.150  48.570  55.100  1.00  0.00           H
ATOM   2917  CE2 PHE A 837      71.750  50.630  54.710  1.00  0.00           C
ATOM   2918  HE2 PHE A 837      72.370  50.910  55.540  1.00  0.00           H
ATOM   2919  C   PHE A 837      69.930  45.190  51.710  1.00  0.00           C
ATOM   2920  O   PHE A 837      70.340  45.100  50.600  1.00  0.00           O
ATOM   2921  N   LEU A 838      69.650  44.230  52.570  1.00  0.00           N
ATOM   2922  HN  LEU A 838      69.440  44.430  53.520  1.00  0.00           H
ATOM   2923  CA  LEU A 838      69.720  42.830  52.180  1.00  0.00           C
ATOM   2924  HA  LEU A 838      70.650  42.680  51.680  1.00  0.00           H
ATOM   2925  CB  LEU A 838      69.710  41.960  53.420  1.00  0.00           C
ATOM   2926  HB1 LEU A 838      68.760  42.190  53.940  1.00  0.00           H
ATOM   2927  HB2 LEU A 838      70.500  42.230  54.160  1.00  0.00           H
ATOM   2928  CG  LEU A 838      69.850  40.390  53.220  1.00  0.00           C
ATOM   2929  HG  LEU A 838      68.950  40.050  52.680  1.00  0.00           H
ATOM   2930  CD1 LEU A 838      71.120  39.840  52.580  1.00  0.00           C
ATOM   2931 HD11 LEU A 838      71.280  40.200  51.540  1.00  0.00           H
ATOM   2932 HD12 LEU A 838      71.030  38.740  52.450  1.00  0.00           H
ATOM   2933 HD13 LEU A 838      71.960  39.990  53.280  1.00  0.00           H
ATOM   2934  CD2 LEU A 838      69.900  39.810  54.630  1.00  0.00           C
ATOM   2935 HD21 LEU A 838      70.170  38.730  54.640  1.00  0.00           H
ATOM   2936 HD22 LEU A 838      69.040  39.910  55.340  1.00  0.00           H
ATOM   2937 HD23 LEU A 838      70.660  40.360  55.220  1.00  0.00           H
ATOM   2938  C   LEU A 838      68.700  42.310  51.190  1.00  0.00           C
ATOM   2939  O   LEU A 838      69.090  41.580  50.300  1.00  0.00           O
ATOM   2940  N   SER A 839      67.460  42.740  51.300  1.00  0.00           N
ATOM   2941  HN  SER A 839      67.230  43.240  52.130  1.00  0.00           H
ATOM   2942  CA  SER A 839      66.410  42.290  50.400  1.00  0.00           C
ATOM   2943  HA  SER A 839      66.450  41.230  50.560  1.00  0.00           H
ATOM   2944  CB  SER A 839      64.950  42.880  50.860  1.00  0.00           C
ATOM   2945  HB1 SER A 839      64.960  43.980  50.730  1.00  0.00           H
ATOM   2946  HB2 SER A 839      64.700  42.670  51.910  1.00  0.00           H
ATOM   2947  OG  SER A 839      63.950  42.270  50.090  1.00  0.00           O
ATOM   2948  HG1 SER A 839      63.690  42.690  49.270  1.00  0.00           H
ATOM   2949  C   SER A 839      66.660  42.610  48.930  1.00  0.00           C
ATOM   2950  O   SER A 839      66.560  41.700  48.020  1.00  0.00           O
ATOM   2951  N   SER A 840      67.030  43.870  48.660  1.00  0.00           N
ATOM   2952  HN  SER A 840      67.100  44.430  49.480  1.00  0.00           H
ATOM   2953  CA  SER A 840      67.520  44.430  47.390  1.00  0.00           C
ATOM   2954  HA  SER A 840      66.700  44.450  46.670  1.00  0.00           H
ATOM   2955  CB  SER A 840      68.080  45.840  47.580  1.00  0.00           C
ATOM   2956  HB1 SER A 840      68.620  46.230  46.690  1.00  0.00           H
ATOM   2957  HB2 SER A 840      68.780  45.750  48.440  1.00  0.00           H
ATOM   2958  OG  SER A 840      67.030  46.760  47.970  1.00  0.00           O
ATOM   2959  HG1 SER A 840      66.950  46.770  48.920  1.00  0.00           H
ATOM   2960  C   SER A 840      68.680  43.540  46.890  1.00  0.00           C
ATOM   2961  O   SER A 840      68.670  43.140  45.740  1.00  0.00           O
ATOM   2962  N   PHE A 841      69.710  43.220  47.730  1.00  0.00           N
ATOM   2963  HN  PHE A 841      69.510  43.300  48.710  1.00  0.00           H
ATOM   2964  CA  PHE A 841      70.960  42.600  47.340  1.00  0.00           C
ATOM   2965  HA  PHE A 841      71.370  43.170  46.530  1.00  0.00           H
ATOM   2966  CB  PHE A 841      71.850  42.600  48.600  1.00  0.00           C
ATOM   2967  HB1 PHE A 841      71.210  42.360  49.470  1.00  0.00           H
ATOM   2968  HB2 PHE A 841      72.120  43.680  48.580  1.00  0.00           H
ATOM   2969  CG  PHE A 841      73.160  41.840  48.470  1.00  0.00           C
ATOM   2970  CD1 PHE A 841      73.400  40.750  49.250  1.00  0.00           C
ATOM   2971  HD1 PHE A 841      72.740  40.430  50.040  1.00  0.00           H
ATOM   2972  CE1 PHE A 841      74.540  39.930  49.010  1.00  0.00           C
ATOM   2973  HE1 PHE A 841      74.690  39.100  49.690  1.00  0.00           H
ATOM   2974  CZ  PHE A 841      75.400  40.250  47.960  1.00  0.00           C
ATOM   2975  HZ  PHE A 841      76.140  39.540  47.630  1.00  0.00           H
ATOM   2976  CD2 PHE A 841      73.980  42.090  47.360  1.00  0.00           C
ATOM   2977  HD2 PHE A 841      73.800  42.810  46.580  1.00  0.00           H
ATOM   2978  CE2 PHE A 841      75.140  41.320  47.120  1.00  0.00           C
ATOM   2979  HE2 PHE A 841      75.720  41.510  46.240  1.00  0.00           H
ATOM   2980  C   PHE A 841      70.680  41.210  46.850  1.00  0.00           C
ATOM   2981  O   PHE A 841      71.180  40.760  45.880  1.00  0.00           O
ATOM   2982  N   LEU A 842      69.850  40.390  47.570  1.00  0.00           N
ATOM   2983  HN  LEU A 842      69.390  40.640  48.410  1.00  0.00           H
ATOM   2984  CA  LEU A 842      69.390  39.080  47.100  1.00  0.00           C
ATOM   2985  HA  LEU A 842      70.340  38.620  46.870  1.00  0.00           H
ATOM   2986  CB  LEU A 842      68.560  38.440  48.310  1.00  0.00           C
ATOM   2987  HB1 LEU A 842      68.040  37.480  48.060  1.00  0.00           H
ATOM   2988  HB2 LEU A 842      67.800  39.170  48.650  1.00  0.00           H
ATOM   2989  CG  LEU A 842      69.390  38.270  49.650  1.00  0.00           C
ATOM   2990  HG  LEU A 842      69.650  39.260  50.080  1.00  0.00           H
ATOM   2991  CD1 LEU A 842      68.710  37.410  50.650  1.00  0.00           C
ATOM   2992 HD11 LEU A 842      68.050  38.160  51.120  1.00  0.00           H
ATOM   2993 HD12 LEU A 842      69.420  37.060  51.420  1.00  0.00           H
ATOM   2994 HD13 LEU A 842      68.160  36.470  50.400  1.00  0.00           H
ATOM   2995  CD2 LEU A 842      70.810  37.670  49.370  1.00  0.00           C
ATOM   2996 HD21 LEU A 842      71.370  37.740  50.340  1.00  0.00           H
ATOM   2997 HD22 LEU A 842      71.340  38.180  48.540  1.00  0.00           H
ATOM   2998 HD23 LEU A 842      70.630  36.620  49.100  1.00  0.00           H
ATOM   2999  C   LEU A 842      68.650  38.970  45.780  1.00  0.00           C
ATOM   3000  O   LEU A 842      68.940  38.180  44.920  1.00  0.00           O
ATOM   3001  N   LYS A 843      67.670  39.940  45.640  1.00  0.00           N
ATOM   3002  HN  LYS A 843      67.450  40.550  46.400  1.00  0.00           H
ATOM   3003  CA  LYS A 843      66.860  40.220  44.410  1.00  0.00           C
ATOM   3004  HA  LYS A 843      66.310  39.310  44.220  1.00  0.00           H
ATOM   3005  CB  LYS A 843      65.690  41.170  44.680  1.00  0.00           C
ATOM   3006  HB1 LYS A 843      66.160  42.120  45.010  1.00  0.00           H
ATOM   3007  HB2 LYS A 843      64.980  40.710  45.400  1.00  0.00           H
ATOM   3008  CG  LYS A 843      64.830  41.390  43.400  1.00  0.00           C
ATOM   3009  HG1 LYS A 843      65.260  41.750  42.450  1.00  0.00           H
ATOM   3010  HG2 LYS A 843      64.140  42.200  43.710  1.00  0.00           H
ATOM   3011  CD  LYS A 843      64.030  40.100  42.970  1.00  0.00           C
ATOM   3012  HD1 LYS A 843      63.530  39.610  43.830  1.00  0.00           H
ATOM   3013  HD2 LYS A 843      64.710  39.380  42.470  1.00  0.00           H
ATOM   3014  CE  LYS A 843      62.910  40.500  41.950  1.00  0.00           C
ATOM   3015  HE1 LYS A 843      63.400  40.770  40.980  1.00  0.00           H
ATOM   3016  HE2 LYS A 843      62.450  41.450  42.280  1.00  0.00           H
ATOM   3017  NZ  LYS A 843      61.830  39.540  41.630  1.00  0.00           N
ATOM   3018  HZ1 LYS A 843      61.240  39.350  42.470  1.00  0.00           H
ATOM   3019  HZ2 LYS A 843      62.290  38.640  41.370  1.00  0.00           H
ATOM   3020  HZ3 LYS A 843      61.120  39.820  40.930  1.00  0.00           H
ATOM   3021  C   LYS A 843      67.570  40.530  43.080  1.00  0.00           C
ATOM   3022  O   LYS A 843      67.400  39.910  42.040  1.00  0.00           O
ATOM   3023  N   GLN A 844      68.530  41.460  43.060  1.00  0.00           N
ATOM   3024  HN  GLN A 844      68.860  41.870  43.910  1.00  0.00           H
ATOM   3025  CA  GLN A 844      69.240  41.820  41.810  1.00  0.00           C
ATOM   3026  HA  GLN A 844      68.660  41.780  40.910  1.00  0.00           H
ATOM   3027  CB  GLN A 844      69.500  43.300  41.930  1.00  0.00           C
ATOM   3028  HB1 GLN A 844      70.180  43.690  41.140  1.00  0.00           H
ATOM   3029  HB2 GLN A 844      69.990  43.530  42.910  1.00  0.00           H
ATOM   3030  CG  GLN A 844      68.300  44.360  42.070  1.00  0.00           C
ATOM   3031  HG1 GLN A 844      68.750  45.360  42.240  1.00  0.00           H
ATOM   3032  HG2 GLN A 844      67.800  44.180  43.050  1.00  0.00           H
ATOM   3033  CD  GLN A 844      67.420  44.460  40.880  1.00  0.00           C
ATOM   3034  OE1 GLN A 844      67.360  43.680  39.930  1.00  0.00           O
ATOM   3035  NE2 GLN A 844      66.660  45.570  40.920  1.00  0.00           N
ATOM   3036 HE21 GLN A 844      66.120  45.920  40.160  1.00  0.00           H
ATOM   3037 HE22 GLN A 844      66.900  46.310  41.550  1.00  0.00           H
ATOM   3038  C   GLN A 844      70.540  41.060  41.710  1.00  0.00           C
ATOM   3039  O   GLN A 844      71.310  41.340  40.800  1.00  0.00           O
ATOM   3040  N   PHE A 845      70.780  40.050  42.540  1.00  0.00           N
ATOM   3041  HN  PHE A 845      70.170  39.920  43.320  1.00  0.00           H
ATOM   3042  CA  PHE A 845      71.820  39.090  42.610  1.00  0.00           C
ATOM   3043  HA  PHE A 845      72.750  39.640  42.530  1.00  0.00           H
ATOM   3044  CB  PHE A 845      71.680  38.260  43.890  1.00  0.00           C
ATOM   3045  HB1 PHE A 845      70.890  37.530  43.610  1.00  0.00           H
ATOM   3046  HB2 PHE A 845      71.330  38.740  44.830  1.00  0.00           H
ATOM   3047  CG  PHE A 845      72.970  37.530  44.150  1.00  0.00           C
ATOM   3048  CD1 PHE A 845      74.050  38.170  44.580  1.00  0.00           C
ATOM   3049  HD1 PHE A 845      73.960  39.250  44.690  1.00  0.00           H
ATOM   3050  CE1 PHE A 845      75.330  37.590  44.780  1.00  0.00           C
ATOM   3051  HE1 PHE A 845      76.160  38.150  45.200  1.00  0.00           H
ATOM   3052  CZ  PHE A 845      75.380  36.230  44.640  1.00  0.00           C
ATOM   3053  HZ  PHE A 845      76.320  35.680  44.670  1.00  0.00           H
ATOM   3054  CD2 PHE A 845      73.060  36.120  44.040  1.00  0.00           C
ATOM   3055  HD2 PHE A 845      72.220  35.590  43.620  1.00  0.00           H
ATOM   3056  CE2 PHE A 845      74.260  35.420  44.200  1.00  0.00           C
ATOM   3057  HE2 PHE A 845      74.280  34.340  44.110  1.00  0.00           H
ATOM   3058  C   PHE A 845      71.870  38.150  41.350  1.00  0.00           C
ATOM   3059  O   PHE A 845      72.880  37.570  40.950  1.00  0.00           O
ATOM   3060  N   LYS A 846      70.750  37.860  40.660  1.00  0.00           N
ATOM   3061  HN  LYS A 846      69.830  38.140  40.940  1.00  0.00           H
ATOM   3062  CA  LYS A 846      70.710  36.790  39.630  1.00  0.00           C
ATOM   3063  HA  LYS A 846      71.120  35.890  40.070  1.00  0.00           H
ATOM   3064  CB  LYS A 846      69.230  36.410  39.280  1.00  0.00           C
ATOM   3065  HB1 LYS A 846      68.700  35.970  40.150  1.00  0.00           H
ATOM   3066  HB2 LYS A 846      69.210  35.630  38.490  1.00  0.00           H
ATOM   3067  CG  LYS A 846      68.420  37.690  38.830  1.00  0.00           C
ATOM   3068  HG1 LYS A 846      68.750  38.140  37.870  1.00  0.00           H
ATOM   3069  HG2 LYS A 846      68.430  38.450  39.630  1.00  0.00           H
ATOM   3070  CD  LYS A 846      66.900  37.430  38.420  1.00  0.00           C
ATOM   3071  HD1 LYS A 846      66.470  38.160  37.700  1.00  0.00           H
ATOM   3072  HD2 LYS A 846      66.310  37.440  39.350  1.00  0.00           H
ATOM   3073  CE  LYS A 846      66.630  36.080  37.670  1.00  0.00           C
ATOM   3074  HE1 LYS A 846      67.150  35.250  38.170  1.00  0.00           H
ATOM   3075  HE2 LYS A 846      67.010  36.250  36.640  1.00  0.00           H
ATOM   3076  NZ  LYS A 846      65.220  35.840  37.630  1.00  0.00           N
ATOM   3077  HZ1 LYS A 846      65.160  35.120  36.880  1.00  0.00           H
ATOM   3078  HZ2 LYS A 846      64.540  36.580  37.340  1.00  0.00           H
ATOM   3079  HZ3 LYS A 846      64.930  35.470  38.550  1.00  0.00           H
ATOM   3080  C   LYS A 846      71.540  36.970  38.350  1.00  0.00           C
ATOM   3081  O   LYS A 846      71.740  36.000  37.640  1.00  0.00           O
ATOM   3082  N   THR A 847      72.030  38.150  38.040  1.00  0.00           N
ATOM   3083  HN  THR A 847      71.750  38.970  38.540  1.00  0.00           H
ATOM   3084  CA  THR A 847      72.750  38.410  36.780  1.00  0.00           C
ATOM   3085  HA  THR A 847      72.630  37.620  36.060  1.00  0.00           H
ATOM   3086  CB  THR A 847      72.320  39.650  36.020  1.00  0.00           C
ATOM   3087  HB  THR A 847      72.970  39.770  35.130  1.00  0.00           H
ATOM   3088  OG1 THR A 847      72.280  40.770  36.920  1.00  0.00           O
ATOM   3089  HG1 THR A 847      73.090  41.280  36.820  1.00  0.00           H
ATOM   3090  CG2 THR A 847      70.850  39.400  35.570  1.00  0.00           C
ATOM   3091 HG21 THR A 847      70.800  38.580  34.820  1.00  0.00           H
ATOM   3092 HG22 THR A 847      70.400  40.340  35.190  1.00  0.00           H
ATOM   3093 HG23 THR A 847      70.350  39.020  36.490  1.00  0.00           H
ATOM   3094  C   THR A 847      74.250  38.560  37.100  1.00  0.00           C
ATOM   3095  O   THR A 847      75.040  38.800  36.240  1.00  0.00           O
ATOM   3096  N   LYS A 848      74.620  38.310  38.400  1.00  0.00           N
ATOM   3097  HN  LYS A 848      73.880  38.100  39.040  1.00  0.00           H
ATOM   3098  CA  LYS A 848      75.970  38.440  38.860  1.00  0.00           C
ATOM   3099  HA  LYS A 848      76.330  39.310  38.330  1.00  0.00           H
ATOM   3100  CB  LYS A 848      76.070  38.720  40.350  1.00  0.00           C
ATOM   3101  HB1 LYS A 848      77.120  38.690  40.710  1.00  0.00           H
ATOM   3102  HB2 LYS A 848      75.580  38.030  41.060  1.00  0.00           H
ATOM   3103  CG  LYS A 848      75.580  40.160  40.690  1.00  0.00           C
ATOM   3104  HG1 LYS A 848      74.520  40.270  40.360  1.00  0.00           H
ATOM   3105  HG2 LYS A 848      76.280  40.830  40.150  1.00  0.00           H
ATOM   3106  CD  LYS A 848      75.680  40.460  42.140  1.00  0.00           C
ATOM   3107  HD1 LYS A 848      76.680  40.080  42.490  1.00  0.00           H
ATOM   3108  HD2 LYS A 848      74.870  39.900  42.640  1.00  0.00           H
ATOM   3109  CE  LYS A 848      75.650  41.930  42.330  1.00  0.00           C
ATOM   3110  HE1 LYS A 848      76.420  42.490  41.770  1.00  0.00           H
ATOM   3111  HE2 LYS A 848      75.690  42.140  43.420  1.00  0.00           H
ATOM   3112  NZ  LYS A 848      74.310  42.550  41.950  1.00  0.00           N
ATOM   3113  HZ1 LYS A 848      73.580  42.390  42.670  1.00  0.00           H
ATOM   3114  HZ2 LYS A 848      73.990  42.320  40.980  1.00  0.00           H
ATOM   3115  HZ3 LYS A 848      74.520  43.570  42.020  1.00  0.00           H
ATOM   3116  C   LYS A 848      76.890  37.280  38.400  1.00  0.00           C
ATOM   3117  O   LYS A 848      76.510  36.100  38.530  1.00  0.00           O
ATOM   3118  N   ARG A 849      78.000  37.690  37.720  1.00  0.00           N
ATOM   3119  HN  ARG A 849      78.170  38.670  37.690  1.00  0.00           H
ATOM   3120  CA  ARG A 849      79.060  36.740  37.280  1.00  0.00           C
ATOM   3121  HA  ARG A 849      78.630  36.190  36.450  1.00  0.00           H
ATOM   3122  CB  ARG A 849      80.200  37.600  36.570  1.00  0.00           C
ATOM   3123  HB1 ARG A 849      81.050  36.930  36.280  1.00  0.00           H
ATOM   3124  HB2 ARG A 849      80.600  38.300  37.330  1.00  0.00           H
ATOM   3125  CG  ARG A 849      79.760  38.400  35.380  1.00  0.00           C
ATOM   3126  HG1 ARG A 849      78.890  39.070  35.540  1.00  0.00           H
ATOM   3127  HG2 ARG A 849      79.350  37.770  34.560  1.00  0.00           H
ATOM   3128  CD  ARG A 849      80.830  39.340  34.780  1.00  0.00           C
ATOM   3129  HD1 ARG A 849      80.560  39.880  33.860  1.00  0.00           H
ATOM   3130  HD2 ARG A 849      81.720  38.720  34.560  1.00  0.00           H
ATOM   3131  NE  ARG A 849      81.150  40.400  35.720  1.00  0.00           N
ATOM   3132  HE  ARG A 849      80.900  40.330  36.690  1.00  0.00           H
ATOM   3133  CZ  ARG A 849      81.980  41.460  35.500  1.00  0.00           C
ATOM   3134  NH1 ARG A 849      82.710  41.640  34.470  1.00  0.00           N
ATOM   3135 HH11 ARG A 849      82.770  40.850  33.850  1.00  0.00           H
ATOM   3136 HH12 ARG A 849      83.470  42.290  34.500  1.00  0.00           H
ATOM   3137  NH2 ARG A 849      82.180  42.320  36.490  1.00  0.00           N
ATOM   3138 HH21 ARG A 849      81.780  41.990  37.340  1.00  0.00           H
ATOM   3139 HH22 ARG A 849      82.890  43.030  36.450  1.00  0.00           H
ATOM   3140  C   ARG A 849      79.660  35.930  38.320  1.00  0.00           C
ATOM   3141  O   ARG A 849      79.500  36.010  39.530  1.00  0.00           O
ATOM   3142  N   TYR A 850      80.220  34.820  37.810  1.00  0.00           N
ATOM   3143  HN  TYR A 850      80.230  34.770  36.820  1.00  0.00           H
ATOM   3144  CA  TYR A 850      80.950  33.750  38.470  1.00  0.00           C
ATOM   3145  HA  TYR A 850      81.280  33.120  37.640  1.00  0.00           H
ATOM   3146  CB  TYR A 850      82.190  34.230  39.370  1.00  0.00           C
ATOM   3147  HB1 TYR A 850      81.900  35.080  40.020  1.00  0.00           H
ATOM   3148  HB2 TYR A 850      83.080  34.530  38.780  1.00  0.00           H
ATOM   3149  CG  TYR A 850      82.740  33.070  40.330  1.00  0.00           C
ATOM   3150  CD1 TYR A 850      83.880  32.340  39.860  1.00  0.00           C
ATOM   3151  HD1 TYR A 850      84.220  32.520  38.850  1.00  0.00           H
ATOM   3152  CE1 TYR A 850      84.560  31.510  40.790  1.00  0.00           C
ATOM   3153  HE1 TYR A 850      85.450  31.010  40.420  1.00  0.00           H
ATOM   3154  CZ  TYR A 850      84.020  31.140  42.030  1.00  0.00           C
ATOM   3155  OH  TYR A 850      84.570  30.110  42.810  1.00  0.00           O
ATOM   3156  HH  TYR A 850      85.200  29.670  42.220  1.00  0.00           H
ATOM   3157  CD2 TYR A 850      82.280  32.830  41.640  1.00  0.00           C
ATOM   3158  HD2 TYR A 850      81.460  33.460  41.940  1.00  0.00           H
ATOM   3159  CE2 TYR A 850      82.950  31.880  42.460  1.00  0.00           C
ATOM   3160  HE2 TYR A 850      82.530  31.590  43.420  1.00  0.00           H
ATOM   3161  C   TYR A 850      80.090  32.740  39.180  1.00  0.00           C
ATOM   3162  O   TYR A 850      80.270  31.520  39.010  1.00  0.00           O
ATOM   3163  N   PHE A 851      79.170  33.200  40.090  1.00  0.00           N
ATOM   3164  HN  PHE A 851      79.090  34.190  40.150  1.00  0.00           H
ATOM   3165  CA  PHE A 851      78.270  32.340  40.830  1.00  0.00           C
ATOM   3166  HA  PHE A 851      78.910  31.800  41.500  1.00  0.00           H
ATOM   3167  CB  PHE A 851      77.250  33.130  41.680  1.00  0.00           C
ATOM   3168  HB1 PHE A 851      76.360  32.540  42.010  1.00  0.00           H
ATOM   3169  HB2 PHE A 851      76.780  33.910  41.070  1.00  0.00           H
ATOM   3170  CG  PHE A 851      77.990  33.700  42.910  1.00  0.00           C
ATOM   3171  CD1 PHE A 851      78.590  34.940  42.750  1.00  0.00           C
ATOM   3172  HD1 PHE A 851      78.690  35.470  41.820  1.00  0.00           H
ATOM   3173  CE1 PHE A 851      79.150  35.620  43.850  1.00  0.00           C
ATOM   3174  HE1 PHE A 851      79.600  36.590  43.690  1.00  0.00           H
ATOM   3175  CZ  PHE A 851      79.000  35.060  45.110  1.00  0.00           C
ATOM   3176  HZ  PHE A 851      79.500  35.510  45.960  1.00  0.00           H
ATOM   3177  CD2 PHE A 851      77.950  33.080  44.190  1.00  0.00           C
ATOM   3178  HD2 PHE A 851      77.640  32.050  44.180  1.00  0.00           H
ATOM   3179  CE2 PHE A 851      78.410  33.830  45.280  1.00  0.00           C
ATOM   3180  HE2 PHE A 851      78.350  33.300  46.230  1.00  0.00           H
ATOM   3181  C   PHE A 851      77.460  31.340  39.860  1.00  0.00           C
ATOM   3182  O   PHE A 851      77.010  31.820  38.840  1.00  0.00           O
ATOM   3183  N   PRO A 852      77.300  30.110  40.240  1.00  0.00           N
ATOM   3184  CD  PRO A 852      78.200  29.410  41.170  1.00  0.00           C
ATOM   3185  HD1 PRO A 852      78.200  29.850  42.190  1.00  0.00           H
ATOM   3186  HD2 PRO A 852      79.220  29.550  40.760  1.00  0.00           H
ATOM   3187  CA  PRO A 852      76.230  29.220  39.800  1.00  0.00           C
ATOM   3188  HA  PRO A 852      76.530  28.730  38.900  1.00  0.00           H
ATOM   3189  CB  PRO A 852      76.200  28.130  40.880  1.00  0.00           C
ATOM   3190  HB1 PRO A 852      75.850  27.120  40.570  1.00  0.00           H
ATOM   3191  HB2 PRO A 852      75.680  28.490  41.790  1.00  0.00           H
ATOM   3192  CG  PRO A 852      77.710  27.990  41.170  1.00  0.00           C
ATOM   3193  HG1 PRO A 852      78.040  27.520  42.130  1.00  0.00           H
ATOM   3194  HG2 PRO A 852      78.280  27.380  40.440  1.00  0.00           H
ATOM   3195  C   PRO A 852      74.890  29.840  39.460  1.00  0.00           C
ATOM   3196  O   PRO A 852      74.270  30.520  40.310  1.00  0.00           O
ATOM   3197  N   THR A 853      74.520  29.710  38.170  1.00  0.00           N
ATOM   3198  HN  THR A 853      75.080  29.160  37.540  1.00  0.00           H
ATOM   3199  CA  THR A 853      73.340  30.290  37.650  1.00  0.00           C
ATOM   3200  HA  THR A 853      73.260  31.330  37.890  1.00  0.00           H
ATOM   3201  CB  THR A 853      73.230  30.190  36.110  1.00  0.00           C
ATOM   3202  HB  THR A 853      73.030  29.150  35.780  1.00  0.00           H
ATOM   3203  OG1 THR A 853      74.360  30.760  35.410  1.00  0.00           O
ATOM   3204  HG1 THR A 853      75.120  30.250  35.720  1.00  0.00           H
ATOM   3205  CG2 THR A 853      72.030  31.050  35.680  1.00  0.00           C
ATOM   3206 HG21 THR A 853      72.260  32.140  35.670  1.00  0.00           H
ATOM   3207 HG22 THR A 853      71.030  30.870  36.120  1.00  0.00           H
ATOM   3208 HG23 THR A 853      71.840  30.760  34.620  1.00  0.00           H
ATOM   3209  C   THR A 853      72.020  29.850  38.360  1.00  0.00           C
ATOM   3210  O   THR A 853      71.180  30.720  38.770  1.00  0.00           O
ATOM   3211  N   LYS A 854      71.930  28.500  38.670  1.00  0.00           N
ATOM   3212  HN  LYS A 854      72.680  27.870  38.470  1.00  0.00           H
ATOM   3213  CA  LYS A 854      70.800  27.870  39.380  1.00  0.00           C
ATOM   3214  HA  LYS A 854      69.810  28.200  39.110  1.00  0.00           H
ATOM   3215  CB  LYS A 854      70.910  26.340  39.230  1.00  0.00           C
ATOM   3216  HB1 LYS A 854      70.150  25.950  39.960  1.00  0.00           H
ATOM   3217  HB2 LYS A 854      71.900  25.960  39.570  1.00  0.00           H
ATOM   3218  CG  LYS A 854      70.570  25.760  37.870  1.00  0.00           C
ATOM   3219  HG1 LYS A 854      70.060  24.810  38.100  1.00  0.00           H
ATOM   3220  HG2 LYS A 854      71.390  25.550  37.150  1.00  0.00           H
ATOM   3221  CD  LYS A 854      69.580  26.570  37.030  1.00  0.00           C
ATOM   3222  HD1 LYS A 854      70.040  27.550  36.800  1.00  0.00           H
ATOM   3223  HD2 LYS A 854      68.710  26.870  37.640  1.00  0.00           H
ATOM   3224  CE  LYS A 854      68.980  25.810  35.860  1.00  0.00           C
ATOM   3225  HE1 LYS A 854      68.380  26.500  35.230  1.00  0.00           H
ATOM   3226  HE2 LYS A 854      68.380  24.900  36.090  1.00  0.00           H
ATOM   3227  NZ  LYS A 854      70.080  25.480  34.930  1.00  0.00           N
ATOM   3228  HZ1 LYS A 854      70.590  26.370  34.770  1.00  0.00           H
ATOM   3229  HZ2 LYS A 854      69.630  25.270  34.020  1.00  0.00           H
ATOM   3230  HZ3 LYS A 854      70.730  24.710  35.180  1.00  0.00           H
ATOM   3231  C   LYS A 854      70.810  28.170  40.890  1.00  0.00           C
ATOM   3232  O   LYS A 854      69.870  27.780  41.630  1.00  0.00           O
ATOM   3233  N   VAL A 855      71.870  28.770  41.380  1.00  0.00           N
ATOM   3234  HN  VAL A 855      72.610  29.090  40.790  1.00  0.00           H
ATOM   3235  CA  VAL A 855      71.980  29.090  42.870  1.00  0.00           C
ATOM   3236  HA  VAL A 855      71.230  28.540  43.440  1.00  0.00           H
ATOM   3237  CB  VAL A 855      73.310  28.850  43.480  1.00  0.00           C
ATOM   3238  HB  VAL A 855      74.120  29.160  42.790  1.00  0.00           H
ATOM   3239  CG1 VAL A 855      73.490  29.570  44.820  1.00  0.00           C
ATOM   3240 HG11 VAL A 855      72.690  29.360  45.570  1.00  0.00           H
ATOM   3241 HG12 VAL A 855      73.420  30.670  44.670  1.00  0.00           H
ATOM   3242 HG13 VAL A 855      74.460  29.260  45.260  1.00  0.00           H
ATOM   3243  CG2 VAL A 855      73.450  27.270  43.580  1.00  0.00           C
ATOM   3244 HG21 VAL A 855      73.460  26.780  42.580  1.00  0.00           H
ATOM   3245 HG22 VAL A 855      72.650  26.800  44.180  1.00  0.00           H
ATOM   3246 HG23 VAL A 855      74.450  27.020  43.980  1.00  0.00           H
ATOM   3247  C   VAL A 855      71.570  30.620  43.040  1.00  0.00           C
ATOM   3248  O   VAL A 855      70.650  31.040  43.730  1.00  0.00           O
ATOM   3249  N   ARG A 856      72.270  31.470  42.210  1.00  0.00           N
ATOM   3250  HN  ARG A 856      72.960  31.050  41.630  1.00  0.00           H
ATOM   3251  CA  ARG A 856      72.070  32.890  42.310  1.00  0.00           C
ATOM   3252  HA  ARG A 856      72.190  33.130  43.350  1.00  0.00           H
ATOM   3253  CB  ARG A 856      73.190  33.630  41.530  1.00  0.00           C
ATOM   3254  HB1 ARG A 856      74.150  33.150  41.830  1.00  0.00           H
ATOM   3255  HB2 ARG A 856      73.170  34.680  41.890  1.00  0.00           H
ATOM   3256  CG  ARG A 856      73.070  33.530  40.010  1.00  0.00           C
ATOM   3257  HG1 ARG A 856      72.090  33.990  39.780  1.00  0.00           H
ATOM   3258  HG2 ARG A 856      72.890  32.470  39.730  1.00  0.00           H
ATOM   3259  CD  ARG A 856      74.250  33.980  39.180  1.00  0.00           C
ATOM   3260  HD1 ARG A 856      75.030  33.200  39.340  1.00  0.00           H
ATOM   3261  HD2 ARG A 856      74.650  34.940  39.580  1.00  0.00           H
ATOM   3262  NE  ARG A 856      73.930  34.100  37.700  1.00  0.00           N
ATOM   3263  HE  ARG A 856      73.100  34.640  37.530  1.00  0.00           H
ATOM   3264  CZ  ARG A 856      74.760  34.000  36.660  1.00  0.00           C
ATOM   3265  NH1 ARG A 856      75.860  33.240  36.780  1.00  0.00           N
ATOM   3266 HH11 ARG A 856      76.220  32.920  37.650  1.00  0.00           H
ATOM   3267 HH12 ARG A 856      76.430  32.970  36.010  1.00  0.00           H
ATOM   3268  NH2 ARG A 856      74.440  34.580  35.500  1.00  0.00           N
ATOM   3269 HH21 ARG A 856      74.970  34.360  34.680  1.00  0.00           H
ATOM   3270 HH22 ARG A 856      73.550  35.040  35.490  1.00  0.00           H
ATOM   3271  C   ARG A 856      70.700  33.270  41.920  1.00  0.00           C
ATOM   3272  O   ARG A 856      70.060  34.120  42.480  1.00  0.00           O
ATOM   3273  N   SER A 857      70.060  32.540  40.880  1.00  0.00           N
ATOM   3274  HN  SER A 857      70.530  31.800  40.400  1.00  0.00           H
ATOM   3275  CA  SER A 857      68.700  32.850  40.430  1.00  0.00           C
ATOM   3276  HA  SER A 857      68.540  33.920  40.380  1.00  0.00           H
ATOM   3277  CB  SER A 857      68.280  32.100  39.070  1.00  0.00           C
ATOM   3278  HB1 SER A 857      68.430  31.010  39.130  1.00  0.00           H
ATOM   3279  HB2 SER A 857      69.120  32.230  38.360  1.00  0.00           H
ATOM   3280  OG  SER A 857      66.970  32.380  38.540  1.00  0.00           O
ATOM   3281  HG1 SER A 857      67.040  31.910  37.700  1.00  0.00           H
ATOM   3282  C   SER A 857      67.590  32.430  41.390  1.00  0.00           C
ATOM   3283  O   SER A 857      66.580  33.100  41.570  1.00  0.00           O
ATOM   3284  N   THR A 858      67.790  31.290  42.140  1.00  0.00           N
ATOM   3285  HN  THR A 858      68.620  30.780  41.930  1.00  0.00           H
ATOM   3286  CA  THR A 858      67.050  30.820  43.220  1.00  0.00           C
ATOM   3287  HA  THR A 858      66.030  30.800  42.890  1.00  0.00           H
ATOM   3288  CB  THR A 858      67.320  29.440  43.710  1.00  0.00           C
ATOM   3289  HB  THR A 858      68.410  29.210  43.720  1.00  0.00           H
ATOM   3290  OG1 THR A 858      66.790  28.520  42.830  1.00  0.00           O
ATOM   3291  HG1 THR A 858      67.000  27.670  43.210  1.00  0.00           H
ATOM   3292  CG2 THR A 858      66.790  29.160  45.090  1.00  0.00           C
ATOM   3293 HG21 THR A 858      65.670  29.230  45.170  1.00  0.00           H
ATOM   3294 HG22 THR A 858      67.300  29.700  45.900  1.00  0.00           H
ATOM   3295 HG23 THR A 858      66.900  28.080  45.280  1.00  0.00           H
ATOM   3296  C   THR A 858      67.080  31.790  44.370  1.00  0.00           C
ATOM   3297  O   THR A 858      65.970  32.040  44.830  1.00  0.00           O
ATOM   3298  N   ILE A 859      68.220  32.280  44.750  1.00  0.00           N
ATOM   3299  HN  ILE A 859      69.040  31.980  44.250  1.00  0.00           H
ATOM   3300  CA  ILE A 859      68.410  33.260  45.810  1.00  0.00           C
ATOM   3301  HA  ILE A 859      68.090  32.830  46.760  1.00  0.00           H
ATOM   3302  CB  ILE A 859      69.900  33.520  46.090  1.00  0.00           C
ATOM   3303  HB  ILE A 859      70.450  33.660  45.130  1.00  0.00           H
ATOM   3304  CG2 ILE A 859      70.050  34.770  46.960  1.00  0.00           C
ATOM   3305 HG21 ILE A 859      69.780  35.630  46.300  1.00  0.00           H
ATOM   3306 HG22 ILE A 859      71.090  34.850  47.310  1.00  0.00           H
ATOM   3307 HG23 ILE A 859      69.450  34.790  47.900  1.00  0.00           H
ATOM   3308  CG1 ILE A 859      70.490  32.330  46.840  1.00  0.00           C
ATOM   3309 HG11 ILE A 859      70.160  31.370  46.410  1.00  0.00           H
ATOM   3310 HG12 ILE A 859      70.050  32.380  47.870  1.00  0.00           H
ATOM   3311  CD  ILE A 859      72.000  32.150  46.830  1.00  0.00           C
ATOM   3312  HD1 ILE A 859      72.300  31.180  47.290  1.00  0.00           H
ATOM   3313  HD2 ILE A 859      72.640  32.950  47.260  1.00  0.00           H
ATOM   3314  HD3 ILE A 859      72.320  32.060  45.760  1.00  0.00           H
ATOM   3315  C   ILE A 859      67.550  34.510  45.610  1.00  0.00           C
ATOM   3316  O   ILE A 859      66.790  34.850  46.460  1.00  0.00           O
ATOM   3317  N   SER A 860      67.540  35.030  44.390  1.00  0.00           N
ATOM   3318  HN  SER A 860      68.200  34.740  43.720  1.00  0.00           H
ATOM   3319  CA  SER A 860      66.650  36.040  43.960  1.00  0.00           C
ATOM   3320  HA  SER A 860      66.770  36.820  44.690  1.00  0.00           H
ATOM   3321  CB  SER A 860      67.120  36.440  42.520  1.00  0.00           C
ATOM   3322  HB1 SER A 860      66.470  37.280  42.200  1.00  0.00           H
ATOM   3323  HB2 SER A 860      66.990  35.570  41.840  1.00  0.00           H
ATOM   3324  OG  SER A 860      68.510  36.720  42.510  1.00  0.00           O
ATOM   3325  HG1 SER A 860      68.740  37.280  43.250  1.00  0.00           H
ATOM   3326  C   SER A 860      65.220  35.750  43.910  1.00  0.00           C
ATOM   3327  O   SER A 860      64.410  36.620  44.170  1.00  0.00           O
ATOM   3328  N   ASP A 861      64.750  34.540  43.570  1.00  0.00           N
ATOM   3329  HN  ASP A 861      65.410  33.870  43.220  1.00  0.00           H
ATOM   3330  CA  ASP A 861      63.350  34.160  43.660  1.00  0.00           C
ATOM   3331  HA  ASP A 861      62.810  34.910  43.090  1.00  0.00           H
ATOM   3332  CB  ASP A 861      63.050  32.690  43.250  1.00  0.00           C
ATOM   3333  HB1 ASP A 861      61.990  32.410  43.460  1.00  0.00           H
ATOM   3334  HB2 ASP A 861      63.570  31.890  43.820  1.00  0.00           H
ATOM   3335  CG  ASP A 861      63.160  32.510  41.740  1.00  0.00           C
ATOM   3336  OD1 ASP A 861      63.360  31.380  41.230  1.00  0.00           O
ATOM   3337  OD2 ASP A 861      62.790  33.540  41.090  1.00  0.00           O
ATOM   3338  C   ASP A 861      62.890  34.230  45.080  1.00  0.00           C
ATOM   3339  O   ASP A 861      61.910  34.940  45.370  1.00  0.00           O
ATOM   3340  N   PHE A 862      63.600  33.660  46.010  1.00  0.00           N
ATOM   3341  HN  PHE A 862      64.480  33.260  45.810  1.00  0.00           H
ATOM   3342  CA  PHE A 862      63.100  33.610  47.390  1.00  0.00           C
ATOM   3343  HA  PHE A 862      62.030  33.700  47.390  1.00  0.00           H
ATOM   3344  CB  PHE A 862      63.270  32.180  48.110  1.00  0.00           C
ATOM   3345  HB1 PHE A 862      63.030  32.320  49.180  1.00  0.00           H
ATOM   3346  HB2 PHE A 862      64.320  31.830  48.070  1.00  0.00           H
ATOM   3347  CG  PHE A 862      62.430  31.020  47.530  1.00  0.00           C
ATOM   3348  CD1 PHE A 862      61.160  30.540  48.000  1.00  0.00           C
ATOM   3349  HD1 PHE A 862      60.860  30.910  48.970  1.00  0.00           H
ATOM   3350  CE1 PHE A 862      60.440  29.450  47.360  1.00  0.00           C
ATOM   3351  HE1 PHE A 862      59.490  29.060  47.680  1.00  0.00           H
ATOM   3352  CZ  PHE A 862      61.000  28.920  46.190  1.00  0.00           C
ATOM   3353  HZ  PHE A 862      60.340  28.240  45.710  1.00  0.00           H
ATOM   3354  CD2 PHE A 862      62.910  30.380  46.380  1.00  0.00           C
ATOM   3355  HD2 PHE A 862      63.810  30.730  45.900  1.00  0.00           H
ATOM   3356  CE2 PHE A 862      62.210  29.370  45.700  1.00  0.00           C
ATOM   3357  HE2 PHE A 862      62.470  29.020  44.720  1.00  0.00           H
ATOM   3358  C   PHE A 862      63.760  34.720  48.150  1.00  0.00           C
ATOM   3359  O   PHE A 862      63.950  34.570  49.380  1.00  0.00           O
ATOM   3360  N   ALA A 863      64.170  35.880  47.550  1.00  0.00           N
ATOM   3361  HN  ALA A 863      64.010  36.050  46.590  1.00  0.00           H
ATOM   3362  CA  ALA A 863      65.050  36.880  48.170  1.00  0.00           C
ATOM   3363  HA  ALA A 863      65.940  36.350  48.480  1.00  0.00           H
ATOM   3364  CB  ALA A 863      65.140  37.990  47.050  1.00  0.00           C
ATOM   3365  HB1 ALA A 863      64.140  38.160  46.600  1.00  0.00           H
ATOM   3366  HB2 ALA A 863      65.710  37.630  46.150  1.00  0.00           H
ATOM   3367  HB3 ALA A 863      65.510  38.970  47.390  1.00  0.00           H
ATOM   3368  C   ALA A 863      64.460  37.560  49.380  1.00  0.00           C
ATOM   3369  O   ALA A 863      65.110  37.630  50.460  1.00  0.00           O
ATOM   3370  N   VAL A 864      63.210  37.970  49.290  1.00  0.00           N
ATOM   3371  HN  VAL A 864      62.700  37.790  48.450  1.00  0.00           H
ATOM   3372  CA  VAL A 864      62.530  38.570  50.440  1.00  0.00           C
ATOM   3373  HA  VAL A 864      63.110  39.380  50.840  1.00  0.00           H
ATOM   3374  CB  VAL A 864      61.280  39.240  49.910  1.00  0.00           C
ATOM   3375  HB  VAL A 864      60.600  38.420  49.600  1.00  0.00           H
ATOM   3376  CG1 VAL A 864      60.650  40.080  50.980  1.00  0.00           C
ATOM   3377 HG11 VAL A 864      61.380  40.800  51.420  1.00  0.00           H
ATOM   3378 HG12 VAL A 864      60.180  39.420  51.740  1.00  0.00           H
ATOM   3379 HG13 VAL A 864      59.870  40.760  50.580  1.00  0.00           H
ATOM   3380  CG2 VAL A 864      61.620  40.080  48.610  1.00  0.00           C
ATOM   3381 HG21 VAL A 864      61.520  39.530  47.660  1.00  0.00           H
ATOM   3382 HG22 VAL A 864      62.610  40.580  48.690  1.00  0.00           H
ATOM   3383 HG23 VAL A 864      60.860  40.890  48.600  1.00  0.00           H
ATOM   3384  C   VAL A 864      62.280  37.630  51.560  1.00  0.00           C
ATOM   3385  O   VAL A 864      62.440  37.980  52.740  1.00  0.00           O
ATOM   3386  N   PHE A 865      61.950  36.380  51.240  1.00  0.00           N
ATOM   3387  HN  PHE A 865      61.660  36.170  50.310  1.00  0.00           H
ATOM   3388  CA  PHE A 865      61.640  35.330  52.240  1.00  0.00           C
ATOM   3389  HA  PHE A 865      60.980  35.740  52.990  1.00  0.00           H
ATOM   3390  CB  PHE A 865      60.950  34.100  51.480  1.00  0.00           C
ATOM   3391  HB1 PHE A 865      61.690  33.600  50.820  1.00  0.00           H
ATOM   3392  HB2 PHE A 865      60.030  34.440  50.970  1.00  0.00           H
ATOM   3393  CG  PHE A 865      60.500  33.040  52.530  1.00  0.00           C
ATOM   3394  CD1 PHE A 865      59.700  33.350  53.630  1.00  0.00           C
ATOM   3395  HD1 PHE A 865      59.270  34.330  53.770  1.00  0.00           H
ATOM   3396  CE1 PHE A 865      59.340  32.350  54.560  1.00  0.00           C
ATOM   3397  HE1 PHE A 865      58.650  32.610  55.350  1.00  0.00           H
ATOM   3398  CZ  PHE A 865      59.950  31.080  54.520  1.00  0.00           C
ATOM   3399  HZ  PHE A 865      59.810  30.390  55.340  1.00  0.00           H
ATOM   3400  CD2 PHE A 865      61.090  31.760  52.420  1.00  0.00           C
ATOM   3401  HD2 PHE A 865      61.690  31.500  51.560  1.00  0.00           H
ATOM   3402  CE2 PHE A 865      60.850  30.850  53.490  1.00  0.00           C
ATOM   3403  HE2 PHE A 865      61.370  29.900  53.480  1.00  0.00           H
ATOM   3404  C   PHE A 865      62.890  34.940  53.060  1.00  0.00           C
ATOM   3405  O   PHE A 865      62.830  35.030  54.270  1.00  0.00           O
ATOM   3406  N   LEU A 866      63.990  34.720  52.370  1.00  0.00           N
ATOM   3407  HN  LEU A 866      64.050  34.640  51.370  1.00  0.00           H
ATOM   3408  CA  LEU A 866      65.250  34.500  53.020  1.00  0.00           C
ATOM   3409  HA  LEU A 866      65.140  33.740  53.780  1.00  0.00           H
ATOM   3410  CB  LEU A 866      66.290  34.070  52.010  1.00  0.00           C
ATOM   3411  HB1 LEU A 866      67.290  34.030  52.490  1.00  0.00           H
ATOM   3412  HB2 LEU A 866      66.400  34.810  51.190  1.00  0.00           H
ATOM   3413  CG  LEU A 866      66.040  32.720  51.290  1.00  0.00           C
ATOM   3414  HG  LEU A 866      64.960  32.590  51.030  1.00  0.00           H
ATOM   3415  CD1 LEU A 866      66.770  32.540  49.960  1.00  0.00           C
ATOM   3416 HD11 LEU A 866      66.770  31.540  49.480  1.00  0.00           H
ATOM   3417 HD12 LEU A 866      67.860  32.650  50.120  1.00  0.00           H
ATOM   3418 HD13 LEU A 866      66.470  33.280  49.200  1.00  0.00           H
ATOM   3419  CD2 LEU A 866      66.410  31.540  52.190  1.00  0.00           C
ATOM   3420 HD21 LEU A 866      66.060  30.530  51.850  1.00  0.00           H
ATOM   3421 HD22 LEU A 866      66.000  31.580  53.220  1.00  0.00           H
ATOM   3422 HD23 LEU A 866      67.500  31.360  52.240  1.00  0.00           H
ATOM   3423  C   LEU A 866      65.890  35.600  53.860  1.00  0.00           C
ATOM   3424  O   LEU A 866      66.520  35.310  54.860  1.00  0.00           O
ATOM   3425  N   THR A 867      65.610  36.860  53.510  1.00  0.00           N
ATOM   3426  HN  THR A 867      65.170  36.980  52.620  1.00  0.00           H
ATOM   3427  CA  THR A 867      65.880  38.050  54.240  1.00  0.00           C
ATOM   3428  HA  THR A 867      66.940  38.090  54.420  1.00  0.00           H
ATOM   3429  CB  THR A 867      65.350  39.300  53.660  1.00  0.00           C
ATOM   3430  HB  THR A 867      64.240  39.410  53.770  1.00  0.00           H
ATOM   3431  OG1 THR A 867      65.590  39.390  52.300  1.00  0.00           O
ATOM   3432  HG1 THR A 867      65.340  38.550  51.920  1.00  0.00           H
ATOM   3433  CG2 THR A 867      66.090  40.440  54.300  1.00  0.00           C
ATOM   3434 HG21 THR A 867      66.030  40.370  55.400  1.00  0.00           H
ATOM   3435 HG22 THR A 867      65.680  41.430  54.010  1.00  0.00           H
ATOM   3436 HG23 THR A 867      67.160  40.500  54.030  1.00  0.00           H
ATOM   3437  C   THR A 867      65.250  37.870  55.640  1.00  0.00           C
ATOM   3438  O   THR A 867      65.970  37.970  56.670  1.00  0.00           O
ATOM   3439  N   ILE A 868      63.940  37.580  55.700  1.00  0.00           N
ATOM   3440  HN  ILE A 868      63.420  37.470  54.860  1.00  0.00           H
ATOM   3441  CA  ILE A 868      63.190  37.420  56.940  1.00  0.00           C
ATOM   3442  HA  ILE A 868      63.460  38.300  57.500  1.00  0.00           H
ATOM   3443  CB  ILE A 868      61.650  37.330  56.780  1.00  0.00           C
ATOM   3444  HB  ILE A 868      61.420  36.380  56.240  1.00  0.00           H
ATOM   3445  CG2 ILE A 868      60.930  37.120  58.190  1.00  0.00           C
ATOM   3446 HG21 ILE A 868      59.840  36.930  58.090  1.00  0.00           H
ATOM   3447 HG22 ILE A 868      60.980  37.980  58.890  1.00  0.00           H
ATOM   3448 HG23 ILE A 868      61.310  36.170  58.630  1.00  0.00           H
ATOM   3449  CG1 ILE A 868      61.020  38.540  56.010  1.00  0.00           C
ATOM   3450 HG11 ILE A 868      61.730  38.870  55.220  1.00  0.00           H
ATOM   3451 HG12 ILE A 868      60.840  39.340  56.760  1.00  0.00           H
ATOM   3452  CD  ILE A 868      59.700  38.290  55.150  1.00  0.00           C
ATOM   3453  HD1 ILE A 868      59.360  39.240  54.690  1.00  0.00           H
ATOM   3454  HD2 ILE A 868      58.840  38.030  55.790  1.00  0.00           H
ATOM   3455  HD3 ILE A 868      59.820  37.530  54.340  1.00  0.00           H
ATOM   3456  C   ILE A 868      63.730  36.310  57.860  1.00  0.00           C
ATOM   3457  O   ILE A 868      64.010  36.510  59.050  1.00  0.00           O
ATOM   3458  N   VAL A 869      63.960  35.190  57.270  1.00  0.00           N
ATOM   3459  HN  VAL A 869      63.830  35.040  56.300  1.00  0.00           H
ATOM   3460  CA  VAL A 869      64.450  34.040  57.950  1.00  0.00           C
ATOM   3461  HA  VAL A 869      63.880  34.010  58.880  1.00  0.00           H
ATOM   3462  CB  VAL A 869      64.270  32.770  57.090  1.00  0.00           C
ATOM   3463  HB  VAL A 869      64.880  33.000  56.180  1.00  0.00           H
ATOM   3464  CG1 VAL A 869      64.920  31.490  57.710  1.00  0.00           C
ATOM   3465 HG11 VAL A 869      65.010  30.770  56.860  1.00  0.00           H
ATOM   3466 HG12 VAL A 869      64.320  31.020  58.520  1.00  0.00           H
ATOM   3467 HG13 VAL A 869      65.940  31.520  58.160  1.00  0.00           H
ATOM   3468  CG2 VAL A 869      62.820  32.570  56.790  1.00  0.00           C
ATOM   3469 HG21 VAL A 869      62.230  32.500  57.730  1.00  0.00           H
ATOM   3470 HG22 VAL A 869      62.600  31.570  56.370  1.00  0.00           H
ATOM   3471 HG23 VAL A 869      62.400  33.380  56.160  1.00  0.00           H
ATOM   3472  C   VAL A 869      65.970  34.240  58.360  1.00  0.00           C
ATOM   3473  O   VAL A 869      66.330  33.830  59.460  1.00  0.00           O
ATOM   3474  N   ILE A 870      66.780  34.940  57.600  1.00  0.00           N
ATOM   3475  HN  ILE A 870      66.450  35.170  56.680  1.00  0.00           H
ATOM   3476  CA  ILE A 870      68.090  35.410  57.990  1.00  0.00           C
ATOM   3477  HA  ILE A 870      68.530  34.530  58.440  1.00  0.00           H
ATOM   3478  CB  ILE A 870      68.960  35.910  56.770  1.00  0.00           C
ATOM   3479  HB  ILE A 870      68.270  36.580  56.220  1.00  0.00           H
ATOM   3480  CG2 ILE A 870      70.150  36.780  57.180  1.00  0.00           C
ATOM   3481 HG21 ILE A 870      69.810  37.720  57.670  1.00  0.00           H
ATOM   3482 HG22 ILE A 870      70.570  37.190  56.230  1.00  0.00           H
ATOM   3483 HG23 ILE A 870      70.900  36.370  57.900  1.00  0.00           H
ATOM   3484  CG1 ILE A 870      69.400  34.760  55.760  1.00  0.00           C
ATOM   3485 HG11 ILE A 870      69.290  35.170  54.740  1.00  0.00           H
ATOM   3486 HG12 ILE A 870      68.580  34.010  55.870  1.00  0.00           H
ATOM   3487  CD  ILE A 870      70.860  34.330  55.870  1.00  0.00           C
ATOM   3488  HD1 ILE A 870      70.950  34.210  56.970  1.00  0.00           H
ATOM   3489  HD2 ILE A 870      71.590  35.110  55.590  1.00  0.00           H
ATOM   3490  HD3 ILE A 870      71.070  33.400  55.300  1.00  0.00           H
ATOM   3491  C   ILE A 870      68.080  36.400  59.200  1.00  0.00           C
ATOM   3492  O   ILE A 870      68.800  36.270  60.220  1.00  0.00           O
ATOM   3493  N   MET A 871      67.160  37.330  59.230  1.00  0.00           N
ATOM   3494  HN  MET A 871      66.560  37.480  58.440  1.00  0.00           H
ATOM   3495  CA  MET A 871      67.150  38.270  60.380  1.00  0.00           C
ATOM   3496  HA  MET A 871      68.160  38.600  60.600  1.00  0.00           H
ATOM   3497  CB  MET A 871      66.350  39.560  60.170  1.00  0.00           C
ATOM   3498  HB1 MET A 871      66.680  40.150  61.050  1.00  0.00           H
ATOM   3499  HB2 MET A 871      65.260  39.330  60.160  1.00  0.00           H
ATOM   3500  CG  MET A 871      66.910  40.330  58.930  1.00  0.00           C
ATOM   3501  HG1 MET A 871      66.260  41.200  59.140  1.00  0.00           H
ATOM   3502  HG2 MET A 871      66.580  39.920  57.950  1.00  0.00           H
ATOM   3503  SD  MET A 871      68.720  40.650  58.890  1.00  0.00           S
ATOM   3504  CE  MET A 871      68.650  41.790  57.480  1.00  0.00           C
ATOM   3505  HE1 MET A 871      68.210  42.780  57.700  1.00  0.00           H
ATOM   3506  HE2 MET A 871      68.100  41.250  56.670  1.00  0.00           H
ATOM   3507  HE3 MET A 871      69.720  42.000  57.240  1.00  0.00           H
ATOM   3508  C   MET A 871      66.670  37.700  61.730  1.00  0.00           C
ATOM   3509  O   MET A 871      67.300  37.990  62.780  1.00  0.00           O
ATOM   3510  N   VAL A 872      65.670  36.770  61.800  1.00  0.00           N
ATOM   3511  HN  VAL A 872      65.140  36.620  60.970  1.00  0.00           H
ATOM   3512  CA  VAL A 872      65.350  35.920  62.960  1.00  0.00           C
ATOM   3513  HA  VAL A 872      65.210  36.510  63.860  1.00  0.00           H
ATOM   3514  CB  VAL A 872      64.230  34.950  62.600  1.00  0.00           C
ATOM   3515  HB  VAL A 872      64.470  34.310  61.720  1.00  0.00           H
ATOM   3516  CG1 VAL A 872      63.910  33.990  63.830  1.00  0.00           C
ATOM   3517 HG11 VAL A 872      63.810  34.540  64.780  1.00  0.00           H
ATOM   3518 HG12 VAL A 872      64.840  33.370  63.830  1.00  0.00           H
ATOM   3519 HG13 VAL A 872      63.000  33.400  63.630  1.00  0.00           H
ATOM   3520  CG2 VAL A 872      62.880  35.710  62.350  1.00  0.00           C
ATOM   3521 HG21 VAL A 872      62.400  36.080  63.280  1.00  0.00           H
ATOM   3522 HG22 VAL A 872      62.240  34.870  61.980  1.00  0.00           H
ATOM   3523 HG23 VAL A 872      62.990  36.490  61.560  1.00  0.00           H
ATOM   3524  C   VAL A 872      66.570  35.160  63.470  1.00  0.00           C
ATOM   3525  O   VAL A 872      66.850  34.980  64.650  1.00  0.00           O
ATOM   3526  N   THR A 873      67.360  34.600  62.580  1.00  0.00           N
ATOM   3527  HN  THR A 873      67.160  34.550  61.610  1.00  0.00           H
ATOM   3528  CA  THR A 873      68.570  33.940  62.890  1.00  0.00           C
ATOM   3529  HA  THR A 873      68.330  33.280  63.700  1.00  0.00           H
ATOM   3530  CB  THR A 873      69.270  33.110  61.830  1.00  0.00           C
ATOM   3531  HB  THR A 873      69.580  33.740  60.970  1.00  0.00           H
ATOM   3532  OG1 THR A 873      68.260  32.200  61.320  1.00  0.00           O
ATOM   3533  HG1 THR A 873      67.690  32.580  60.640  1.00  0.00           H
ATOM   3534  CG2 THR A 873      70.410  32.310  62.340  1.00  0.00           C
ATOM   3535 HG21 THR A 873      70.950  31.850  61.490  1.00  0.00           H
ATOM   3536 HG22 THR A 873      70.040  31.400  62.870  1.00  0.00           H
ATOM   3537 HG23 THR A 873      71.210  32.750  62.980  1.00  0.00           H
ATOM   3538  C   THR A 873      69.620  34.800  63.420  1.00  0.00           C
ATOM   3539  O   THR A 873      70.250  34.650  64.480  1.00  0.00           O
ATOM   3540  N   ILE A 874      69.780  35.970  62.750  1.00  0.00           N
ATOM   3541  HN  ILE A 874      69.320  36.080  61.870  1.00  0.00           H
ATOM   3542  CA  ILE A 874      70.710  37.020  63.070  1.00  0.00           C
ATOM   3543  HA  ILE A 874      71.650  36.490  63.110  1.00  0.00           H
ATOM   3544  CB  ILE A 874      70.750  37.980  61.940  1.00  0.00           C
ATOM   3545  HB  ILE A 874      69.750  38.230  61.540  1.00  0.00           H
ATOM   3546  CG2 ILE A 874      71.220  39.430  62.290  1.00  0.00           C
ATOM   3547 HG21 ILE A 874      71.110  40.050  61.370  1.00  0.00           H
ATOM   3548 HG22 ILE A 874      72.300  39.510  62.570  1.00  0.00           H
ATOM   3549 HG23 ILE A 874      70.610  39.790  63.130  1.00  0.00           H
ATOM   3550  CG1 ILE A 874      71.590  37.410  60.750  1.00  0.00           C
ATOM   3551 HG11 ILE A 874      71.370  38.010  59.850  1.00  0.00           H
ATOM   3552 HG12 ILE A 874      71.300  36.360  60.510  1.00  0.00           H
ATOM   3553  CD  ILE A 874      73.140  37.420  60.750  1.00  0.00           C
ATOM   3554  HD1 ILE A 874      73.570  38.440  60.770  1.00  0.00           H
ATOM   3555  HD2 ILE A 874      73.350  36.950  59.760  1.00  0.00           H
ATOM   3556  HD3 ILE A 874      73.560  36.850  61.600  1.00  0.00           H
ATOM   3557  C   ILE A 874      70.480  37.550  64.470  1.00  0.00           C
ATOM   3558  O   ILE A 874      71.340  37.730  65.320  1.00  0.00           O
ATOM   3559  N   ASP A 875      69.190  37.810  64.720  1.00  0.00           N
ATOM   3560  HN  ASP A 875      68.560  37.840  63.960  1.00  0.00           H
ATOM   3561  CA  ASP A 875      68.740  38.320  66.000  1.00  0.00           C
ATOM   3562  HA  ASP A 875      69.480  39.090  66.130  1.00  0.00           H
ATOM   3563  CB  ASP A 875      67.310  38.920  65.810  1.00  0.00           C
ATOM   3564  HB1 ASP A 875      66.660  38.230  65.220  1.00  0.00           H
ATOM   3565  HB2 ASP A 875      67.390  39.770  65.100  1.00  0.00           H
ATOM   3566  CG  ASP A 875      66.600  39.290  67.080  1.00  0.00           C
ATOM   3567  OD1 ASP A 875      66.420  38.460  68.000  1.00  0.00           O
ATOM   3568  OD2 ASP A 875      66.150  40.460  67.170  1.00  0.00           O
ATOM   3569  C   ASP A 875      69.060  37.370  67.160  1.00  0.00           C
ATOM   3570  O   ASP A 875      69.460  37.830  68.200  1.00  0.00           O
ATOM   3571  N   TYR A 876      68.880  36.060  66.910  1.00  0.00           N
ATOM   3572  HN  TYR A 876      68.480  35.820  66.020  1.00  0.00           H
ATOM   3573  CA  TYR A 876      69.480  35.000  67.770  1.00  0.00           C
ATOM   3574  HA  TYR A 876      69.100  35.230  68.760  1.00  0.00           H
ATOM   3575  CB  TYR A 876      68.940  33.570  67.530  1.00  0.00           C
ATOM   3576  HB1 TYR A 876      69.320  33.230  66.540  1.00  0.00           H
ATOM   3577  HB2 TYR A 876      67.830  33.620  67.480  1.00  0.00           H
ATOM   3578  CG  TYR A 876      69.400  32.480  68.530  1.00  0.00           C
ATOM   3579  CD1 TYR A 876      68.820  32.270  69.710  1.00  0.00           C
ATOM   3580  HD1 TYR A 876      67.930  32.780  70.040  1.00  0.00           H
ATOM   3581  CE1 TYR A 876      69.310  31.310  70.620  1.00  0.00           C
ATOM   3582  HE1 TYR A 876      68.860  31.180  71.590  1.00  0.00           H
ATOM   3583  CZ  TYR A 876      70.450  30.570  70.250  1.00  0.00           C
ATOM   3584  OH  TYR A 876      71.100  29.800  71.240  1.00  0.00           O
ATOM   3585  HH  TYR A 876      72.030  29.880  71.040  1.00  0.00           H
ATOM   3586  CD2 TYR A 876      70.600  31.740  68.200  1.00  0.00           C
ATOM   3587  HD2 TYR A 876      71.110  31.910  67.270  1.00  0.00           H
ATOM   3588  CE2 TYR A 876      71.070  30.780  69.050  1.00  0.00           C
ATOM   3589  HE2 TYR A 876      71.950  30.220  68.790  1.00  0.00           H
ATOM   3590  C   TYR A 876      70.960  34.970  67.920  1.00  0.00           C
ATOM   3591  O   TYR A 876      71.470  35.000  69.060  1.00  0.00           O
ATOM   3592  N   LEU A 877      71.680  34.960  66.810  1.00  0.00           N
ATOM   3593  HN  LEU A 877      71.200  34.890  65.940  1.00  0.00           H
ATOM   3594  CA  LEU A 877      73.140  34.950  66.680  1.00  0.00           C
ATOM   3595  HA  LEU A 877      73.390  34.020  67.180  1.00  0.00           H
ATOM   3596  CB  LEU A 877      73.510  34.900  65.180  1.00  0.00           C
ATOM   3597  HB1 LEU A 877      73.030  35.730  64.630  1.00  0.00           H
ATOM   3598  HB2 LEU A 877      72.980  34.060  64.680  1.00  0.00           H
ATOM   3599  CG  LEU A 877      74.960  34.880  64.820  1.00  0.00           C
ATOM   3600  HG  LEU A 877      75.270  35.820  65.330  1.00  0.00           H
ATOM   3601  CD1 LEU A 877      75.810  33.700  65.230  1.00  0.00           C
ATOM   3602 HD11 LEU A 877      75.430  32.710  64.900  1.00  0.00           H
ATOM   3603 HD12 LEU A 877      75.940  33.630  66.330  1.00  0.00           H
ATOM   3604 HD13 LEU A 877      76.830  33.770  64.800  1.00  0.00           H
ATOM   3605  CD2 LEU A 877      75.160  35.040  63.310  1.00  0.00           C
ATOM   3606 HD21 LEU A 877      76.260  35.060  63.100  1.00  0.00           H
ATOM   3607 HD22 LEU A 877      74.660  36.010  63.100  1.00  0.00           H
ATOM   3608 HD23 LEU A 877      74.590  34.310  62.700  1.00  0.00           H
ATOM   3609  C   LEU A 877      73.750  36.180  67.400  1.00  0.00           C
ATOM   3610  O   LEU A 877      74.810  35.990  68.060  1.00  0.00           O
ATOM   3611  N   VAL A 878      73.190  37.400  67.310  1.00  0.00           N
ATOM   3612  HN  VAL A 878      72.350  37.540  66.770  1.00  0.00           H
ATOM   3613  CA  VAL A 878      73.820  38.540  68.000  1.00  0.00           C
ATOM   3614  HA  VAL A 878      74.860  38.280  68.160  1.00  0.00           H
ATOM   3615  CB  VAL A 878      73.810  39.820  67.160  1.00  0.00           C
ATOM   3616  HB  VAL A 878      74.320  40.630  67.750  1.00  0.00           H
ATOM   3617  CG1 VAL A 878      74.580  39.620  65.820  1.00  0.00           C
ATOM   3618 HG11 VAL A 878      74.880  40.620  65.440  1.00  0.00           H
ATOM   3619 HG12 VAL A 878      73.950  39.060  65.090  1.00  0.00           H
ATOM   3620 HG13 VAL A 878      75.480  39.030  66.090  1.00  0.00           H
ATOM   3621  CG2 VAL A 878      72.420  40.490  66.870  1.00  0.00           C
ATOM   3622 HG21 VAL A 878      71.770  39.820  66.250  1.00  0.00           H
ATOM   3623 HG22 VAL A 878      72.580  41.460  66.360  1.00  0.00           H
ATOM   3624 HG23 VAL A 878      71.860  40.690  67.810  1.00  0.00           H
ATOM   3625  C   VAL A 878      73.260  38.760  69.430  1.00  0.00           C
ATOM   3626  O   VAL A 878      73.660  39.660  70.150  1.00  0.00           O
ATOM   3627  N   GLY A 879      72.200  37.990  69.810  1.00  0.00           N
ATOM   3628  HN  GLY A 879      71.960  37.310  69.130  1.00  0.00           H
ATOM   3629  CA  GLY A 879      71.480  38.060  71.070  1.00  0.00           C
ATOM   3630  HA1 GLY A 879      72.140  37.630  71.810  1.00  0.00           H
ATOM   3631  HA2 GLY A 879      70.600  37.460  70.950  1.00  0.00           H
ATOM   3632  C   GLY A 879      71.020  39.460  71.550  1.00  0.00           C
ATOM   3633  O   GLY A 879      71.210  39.720  72.740  1.00  0.00           O
ATOM   3634  N   VAL A 880      70.450  40.370  70.770  1.00  0.00           N
ATOM   3635  HN  VAL A 880      70.500  40.160  69.800  1.00  0.00           H
ATOM   3636  CA  VAL A 880      69.920  41.680  71.020  1.00  0.00           C
ATOM   3637  HA  VAL A 880      69.970  41.900  72.080  1.00  0.00           H
ATOM   3638  CB  VAL A 880      70.650  42.740  70.230  1.00  0.00           C
ATOM   3639  HB  VAL A 880      70.620  42.560  69.140  1.00  0.00           H
ATOM   3640  CG1 VAL A 880      69.890  44.110  70.420  1.00  0.00           C
ATOM   3641 HG11 VAL A 880      69.690  44.290  71.510  1.00  0.00           H
ATOM   3642 HG12 VAL A 880      68.920  44.130  69.880  1.00  0.00           H
ATOM   3643 HG13 VAL A 880      70.490  44.900  69.920  1.00  0.00           H
ATOM   3644  CG2 VAL A 880      72.080  42.800  70.720  1.00  0.00           C
ATOM   3645 HG21 VAL A 880      72.560  43.690  70.260  1.00  0.00           H
ATOM   3646 HG22 VAL A 880      72.650  41.910  70.400  1.00  0.00           H
ATOM   3647 HG23 VAL A 880      72.190  42.980  71.810  1.00  0.00           H
ATOM   3648  C   VAL A 880      68.420  41.620  70.580  1.00  0.00           C
ATOM   3649  O   VAL A 880      68.160  41.460  69.410  1.00  0.00           O
ATOM   3650  N   PRO A 881      67.340  41.680  71.350  1.00  0.00           N
ATOM   3651  CD  PRO A 881      67.460  41.720  72.790  1.00  0.00           C
ATOM   3652  HD1 PRO A 881      67.810  42.730  73.120  1.00  0.00           H
ATOM   3653  HD2 PRO A 881      68.250  41.000  73.080  1.00  0.00           H
ATOM   3654  CA  PRO A 881      66.030  41.270  70.860  1.00  0.00           C
ATOM   3655  HA  PRO A 881      66.110  40.560  70.060  1.00  0.00           H
ATOM   3656  CB  PRO A 881      65.380  40.660  72.100  1.00  0.00           C
ATOM   3657  HB1 PRO A 881      65.770  39.630  72.110  1.00  0.00           H
ATOM   3658  HB2 PRO A 881      64.280  40.800  72.100  1.00  0.00           H
ATOM   3659  CG  PRO A 881      66.050  41.340  73.300  1.00  0.00           C
ATOM   3660  HG1 PRO A 881      65.380  42.210  73.480  1.00  0.00           H
ATOM   3661  HG2 PRO A 881      66.090  40.690  74.210  1.00  0.00           H
ATOM   3662  C   PRO A 881      65.210  42.480  70.360  1.00  0.00           C
ATOM   3663  O   PRO A 881      64.530  43.190  71.120  1.00  0.00           O
ATOM   3664  N   SER A 882      65.310  42.670  69.060  1.00  0.00           N
ATOM   3665  HN  SER A 882      65.990  42.170  68.550  1.00  0.00           H
ATOM   3666  CA  SER A 882      64.440  43.590  68.420  1.00  0.00           C
ATOM   3667  HA  SER A 882      64.570  44.510  68.970  1.00  0.00           H
ATOM   3668  CB  SER A 882      64.770  43.640  66.920  1.00  0.00           C
ATOM   3669  HB1 SER A 882      65.800  43.980  66.700  1.00  0.00           H
ATOM   3670  HB2 SER A 882      64.160  44.400  66.380  1.00  0.00           H
ATOM   3671  OG  SER A 882      64.600  42.340  66.360  1.00  0.00           O
ATOM   3672  HG1 SER A 882      65.260  41.830  66.840  1.00  0.00           H
ATOM   3673  C   SER A 882      62.960  43.070  68.520  1.00  0.00           C
ATOM   3674  O   SER A 882      62.730  41.860  68.500  1.00  0.00           O
ATOM   3675  N   PRO A 883      61.930  43.880  68.810  1.00  0.00           N
ATOM   3676  CD  PRO A 883      62.020  45.320  68.950  1.00  0.00           C
ATOM   3677  HD1 PRO A 883      62.380  45.750  67.990  1.00  0.00           H
ATOM   3678  HD2 PRO A 883      62.760  45.750  69.660  1.00  0.00           H
ATOM   3679  CA  PRO A 883      60.490  43.450  68.930  1.00  0.00           C
ATOM   3680  HA  PRO A 883      60.510  43.060  69.930  1.00  0.00           H
ATOM   3681  CB  PRO A 883      59.710  44.800  68.750  1.00  0.00           C
ATOM   3682  HB1 PRO A 883      58.780  44.900  69.340  1.00  0.00           H
ATOM   3683  HB2 PRO A 883      59.420  44.970  67.690  1.00  0.00           H
ATOM   3684  CG  PRO A 883      60.650  45.850  69.280  1.00  0.00           C
ATOM   3685  HG1 PRO A 883      60.380  46.830  68.840  1.00  0.00           H
ATOM   3686  HG2 PRO A 883      60.480  45.940  70.370  1.00  0.00           H
ATOM   3687  C   PRO A 883      59.970  42.350  68.120  1.00  0.00           C
ATOM   3688  O   PRO A 883      60.050  42.490  66.880  1.00  0.00           O
ATOM   3689  N   LYS A 884      59.230  41.350  68.670  1.00  0.00           N
ATOM   3690  HN  LYS A 884      59.160  41.120  69.630  1.00  0.00           H
ATOM   3691  CA  LYS A 884      58.810  40.230  67.860  1.00  0.00           C
ATOM   3692  HA  LYS A 884      59.340  40.230  66.910  1.00  0.00           H
ATOM   3693  CB  LYS A 884      59.230  38.900  68.500  1.00  0.00           C
ATOM   3694  HB1 LYS A 884      58.840  38.080  67.860  1.00  0.00           H
ATOM   3695  HB2 LYS A 884      58.790  38.950  69.520  1.00  0.00           H
ATOM   3696  CG  LYS A 884      60.780  38.740  68.780  1.00  0.00           C
ATOM   3697  HG1 LYS A 884      60.780  37.680  69.120  1.00  0.00           H
ATOM   3698  HG2 LYS A 884      61.220  39.380  69.570  1.00  0.00           H
ATOM   3699  CD  LYS A 884      61.740  38.890  67.550  1.00  0.00           C
ATOM   3700  HD1 LYS A 884      61.640  39.920  67.130  1.00  0.00           H
ATOM   3701  HD2 LYS A 884      61.360  38.170  66.780  1.00  0.00           H
ATOM   3702  CE  LYS A 884      63.220  38.530  67.700  1.00  0.00           C
ATOM   3703  HE1 LYS A 884      63.710  38.620  66.710  1.00  0.00           H
ATOM   3704  HE2 LYS A 884      63.230  37.510  68.150  1.00  0.00           H
ATOM   3705  NZ  LYS A 884      63.910  39.420  68.680  1.00  0.00           N
ATOM   3706  HZ1 LYS A 884      63.650  38.940  69.580  1.00  0.00           H
ATOM   3707  HZ2 LYS A 884      63.540  40.370  68.500  1.00  0.00           H
ATOM   3708  HZ3 LYS A 884      64.940  39.320  68.540  1.00  0.00           H
ATOM   3709  C   LYS A 884      57.310  40.340  67.600  1.00  0.00           C
ATOM   3710  O   LYS A 884      56.540  40.730  68.430  1.00  0.00           O
ATOM   3711  N   LEU A 885      56.850  40.000  66.360  1.00  0.00           N
ATOM   3712  HN  LEU A 885      57.470  39.600  65.680  1.00  0.00           H
ATOM   3713  CA  LEU A 885      55.470  39.960  66.120  1.00  0.00           C
ATOM   3714  HA  LEU A 885      55.120  40.980  66.190  1.00  0.00           H
ATOM   3715  CB  LEU A 885      55.300  39.470  64.580  1.00  0.00           C
ATOM   3716  HB1 LEU A 885      55.740  38.470  64.410  1.00  0.00           H
ATOM   3717  HB2 LEU A 885      55.820  40.230  63.960  1.00  0.00           H
ATOM   3718  CG  LEU A 885      53.840  39.360  63.980  1.00  0.00           C
ATOM   3719  HG  LEU A 885      53.160  38.760  64.610  1.00  0.00           H
ATOM   3720  CD1 LEU A 885      53.140  40.780  63.990  1.00  0.00           C
ATOM   3721 HD11 LEU A 885      53.730  41.370  63.260  1.00  0.00           H
ATOM   3722 HD12 LEU A 885      53.140  41.210  65.010  1.00  0.00           H
ATOM   3723 HD13 LEU A 885      52.090  40.680  63.620  1.00  0.00           H
ATOM   3724  CD2 LEU A 885      53.760  38.690  62.600  1.00  0.00           C
ATOM   3725 HD21 LEU A 885      54.160  39.420  61.850  1.00  0.00           H
ATOM   3726 HD22 LEU A 885      52.670  38.630  62.440  1.00  0.00           H
ATOM   3727 HD23 LEU A 885      54.320  37.730  62.570  1.00  0.00           H
ATOM   3728  C   LEU A 885      54.670  38.980  67.090  1.00  0.00           C
ATOM   3729  O   LEU A 885      55.050  37.830  67.350  1.00  0.00           O
ATOM   3730  N   HSD A 886      53.530  39.450  67.520  1.00  0.00           N
ATOM   3731  HN  HSD A 886      53.360  40.420  67.330  1.00  0.00           H
ATOM   3732  CA  HSD A 886      52.530  38.740  68.240  1.00  0.00           C
ATOM   3733  HA  HSD A 886      52.980  37.860  68.660  1.00  0.00           H
ATOM   3734  CB  HSD A 886      52.220  39.570  69.530  1.00  0.00           C
ATOM   3735  HB1 HSD A 886      51.990  40.600  69.200  1.00  0.00           H
ATOM   3736  HB2 HSD A 886      53.120  39.510  70.170  1.00  0.00           H
ATOM   3737  ND1 HSD A 886      51.410  37.700  70.890  1.00  0.00           N
ATOM   3738  HD1 HSD A 886      52.300  37.240  70.890  1.00  0.00           H
ATOM   3739  CG  HSD A 886      51.130  38.920  70.390  1.00  0.00           C
ATOM   3740  CE1 HSD A 886      50.360  37.310  71.670  1.00  0.00           C
ATOM   3741  HE1 HSD A 886      50.490  36.380  72.230  1.00  0.00           H
ATOM   3742  NE2 HSD A 886      49.400  38.230  71.730  1.00  0.00           N
ATOM   3743  CD2 HSD A 886      49.900  39.330  70.890  1.00  0.00           C
ATOM   3744  HD2 HSD A 886      49.310  40.220  70.740  1.00  0.00           H
ATOM   3745  C   HSD A 886      51.460  38.400  67.280  1.00  0.00           C
ATOM   3746  O   HSD A 886      51.030  39.250  66.480  1.00  0.00           O
ATOM   3747  N   VAL A 887      51.070  37.110  67.270  1.00  0.00           N
ATOM   3748  HN  VAL A 887      51.340  36.610  68.080  1.00  0.00           H
ATOM   3749  CA  VAL A 887      50.160  36.380  66.450  1.00  0.00           C
ATOM   3750  HA  VAL A 887      49.510  36.960  65.830  1.00  0.00           H
ATOM   3751  CB  VAL A 887      51.000  35.410  65.590  1.00  0.00           C
ATOM   3752  HB  VAL A 887      50.300  34.690  65.100  1.00  0.00           H
ATOM   3753  CG1 VAL A 887      51.580  36.330  64.480  1.00  0.00           C
ATOM   3754 HG11 VAL A 887      52.310  37.020  64.940  1.00  0.00           H
ATOM   3755 HG12 VAL A 887      50.790  36.950  64.000  1.00  0.00           H
ATOM   3756 HG13 VAL A 887      52.040  35.700  63.690  1.00  0.00           H
ATOM   3757  CG2 VAL A 887      52.090  34.710  66.410  1.00  0.00           C
ATOM   3758 HG21 VAL A 887      52.760  35.560  66.660  1.00  0.00           H
ATOM   3759 HG22 VAL A 887      52.660  33.930  65.850  1.00  0.00           H
ATOM   3760 HG23 VAL A 887      51.770  34.250  67.370  1.00  0.00           H
ATOM   3761  C   VAL A 887      49.220  35.530  67.370  1.00  0.00           C
ATOM   3762  O   VAL A 887      49.600  35.260  68.530  1.00  0.00           O
ATOM   3763  N   PRO A 888      48.000  35.140  66.970  1.00  0.00           N
ATOM   3764  CD  PRO A 888      47.480  35.400  65.640  1.00  0.00           C
ATOM   3765  HD1 PRO A 888      48.180  35.230  64.800  1.00  0.00           H
ATOM   3766  HD2 PRO A 888      47.090  36.420  65.510  1.00  0.00           H
ATOM   3767  CA  PRO A 888      47.120  34.300  67.770  1.00  0.00           C
ATOM   3768  HA  PRO A 888      46.970  34.730  68.740  1.00  0.00           H
ATOM   3769  CB  PRO A 888      45.810  34.070  66.930  1.00  0.00           C
ATOM   3770  HB1 PRO A 888      45.000  34.800  67.170  1.00  0.00           H
ATOM   3771  HB2 PRO A 888      45.270  33.110  67.020  1.00  0.00           H
ATOM   3772  CG  PRO A 888      46.250  34.430  65.500  1.00  0.00           C
ATOM   3773  HG1 PRO A 888      46.540  33.480  65.000  1.00  0.00           H
ATOM   3774  HG2 PRO A 888      45.390  34.880  64.940  1.00  0.00           H
ATOM   3775  C   PRO A 888      47.700  32.950  67.940  1.00  0.00           C
ATOM   3776  O   PRO A 888      47.810  32.280  66.920  1.00  0.00           O
ATOM   3777  N   GLU A 889      48.090  32.460  69.130  1.00  0.00           N
ATOM   3778  HN  GLU A 889      48.250  33.110  69.870  1.00  0.00           H
ATOM   3779  CA  GLU A 889      48.350  31.050  69.330  1.00  0.00           C
ATOM   3780  HA  GLU A 889      48.630  30.720  68.340  1.00  0.00           H
ATOM   3781  CB  GLU A 889      49.510  30.820  70.260  1.00  0.00           C
ATOM   3782  HB1 GLU A 889      49.680  29.730  70.290  1.00  0.00           H
ATOM   3783  HB2 GLU A 889      49.410  31.190  71.300  1.00  0.00           H
ATOM   3784  CG  GLU A 889      50.800  31.530  69.680  1.00  0.00           C
ATOM   3785  HG1 GLU A 889      50.570  32.620  69.570  1.00  0.00           H
ATOM   3786  HG2 GLU A 889      50.940  31.040  68.700  1.00  0.00           H
ATOM   3787  CD  GLU A 889      51.990  31.510  70.650  1.00  0.00           C
ATOM   3788  OE1 GLU A 889      52.690  30.520  70.900  1.00  0.00           O
ATOM   3789  OE2 GLU A 889      52.380  32.620  71.150  1.00  0.00           O
ATOM   3790  C   GLU A 889      47.150  30.270  69.880  1.00  0.00           C
ATOM   3791  O   GLU A 889      47.240  29.060  70.060  1.00  0.00           O
ATOM   3792  N   LYS A 890      46.020  30.890  70.120  1.00  0.00           N
ATOM   3793  HN  LYS A 890      46.040  31.840  69.810  1.00  0.00           H
ATOM   3794  CA  LYS A 890      44.820  30.320  70.770  1.00  0.00           C
ATOM   3795  HA  LYS A 890      44.980  29.280  70.990  1.00  0.00           H
ATOM   3796  CB  LYS A 890      44.430  31.130  72.000  1.00  0.00           C
ATOM   3797  HB1 LYS A 890      43.600  30.670  72.580  1.00  0.00           H
ATOM   3798  HB2 LYS A 890      44.070  32.160  71.770  1.00  0.00           H
ATOM   3799  CG  LYS A 890      45.530  31.270  73.060  1.00  0.00           C
ATOM   3800  HG1 LYS A 890      45.260  31.920  73.910  1.00  0.00           H
ATOM   3801  HG2 LYS A 890      46.360  31.880  72.630  1.00  0.00           H
ATOM   3802  CD  LYS A 890      46.280  29.950  73.580  1.00  0.00           C
ATOM   3803  HD1 LYS A 890      46.850  30.160  74.520  1.00  0.00           H
ATOM   3804  HD2 LYS A 890      46.990  29.730  72.750  1.00  0.00           H
ATOM   3805  CE  LYS A 890      45.340  28.710  73.830  1.00  0.00           C
ATOM   3806  HE1 LYS A 890      45.910  27.890  74.330  1.00  0.00           H
ATOM   3807  HE2 LYS A 890      44.880  28.440  72.860  1.00  0.00           H
ATOM   3808  NZ  LYS A 890      44.330  29.170  74.770  1.00  0.00           N
ATOM   3809  HZ1 LYS A 890      44.740  29.520  75.660  1.00  0.00           H
ATOM   3810  HZ2 LYS A 890      43.770  28.370  75.100  1.00  0.00           H
ATOM   3811  HZ3 LYS A 890      43.690  29.800  74.230  1.00  0.00           H
ATOM   3812  C   LYS A 890      43.660  30.370  69.760  1.00  0.00           C
ATOM   3813  O   LYS A 890      43.540  31.270  68.970  1.00  0.00           O
ATOM   3814  N   PHE A 891      42.810  29.330  69.660  1.00  0.00           N
ATOM   3815  HN  PHE A 891      43.120  28.540  70.170  1.00  0.00           H
ATOM   3816  CA  PHE A 891      41.550  29.370  68.930  1.00  0.00           C
ATOM   3817  HA  PHE A 891      41.650  29.870  67.980  1.00  0.00           H
ATOM   3818  CB  PHE A 891      40.970  27.930  68.560  1.00  0.00           C
ATOM   3819  HB1 PHE A 891      40.050  27.930  67.970  1.00  0.00           H
ATOM   3820  HB2 PHE A 891      40.690  27.380  69.490  1.00  0.00           H
ATOM   3821  CG  PHE A 891      42.010  27.110  67.780  1.00  0.00           C
ATOM   3822  CD1 PHE A 891      41.930  27.250  66.370  1.00  0.00           C
ATOM   3823  HD1 PHE A 891      41.160  27.810  65.870  1.00  0.00           H
ATOM   3824  CE1 PHE A 891      42.840  26.450  65.640  1.00  0.00           C
ATOM   3825  HE1 PHE A 891      42.740  26.380  64.560  1.00  0.00           H
ATOM   3826  CZ  PHE A 891      43.740  25.620  66.240  1.00  0.00           C
ATOM   3827  HZ  PHE A 891      44.380  25.100  65.540  1.00  0.00           H
ATOM   3828  CD2 PHE A 891      42.910  26.220  68.410  1.00  0.00           C
ATOM   3829  HD2 PHE A 891      42.900  26.180  69.480  1.00  0.00           H
ATOM   3830  CE2 PHE A 891      43.780  25.390  67.600  1.00  0.00           C
ATOM   3831  HE2 PHE A 891      44.360  24.570  67.980  1.00  0.00           H
ATOM   3832  C   PHE A 891      40.450  30.140  69.580  1.00  0.00           C
ATOM   3833  O   PHE A 891      39.690  30.750  68.910  1.00  0.00           O
ATOM   3834  N   GLU A 892      40.160  30.200  70.930  1.00  0.00           N
ATOM   3835  HN  GLU A 892      40.800  29.890  71.640  1.00  0.00           H
ATOM   3836  CA  GLU A 892      39.100  30.950  71.620  1.00  0.00           C
ATOM   3837  HA  GLU A 892      38.130  30.500  71.520  1.00  0.00           H
ATOM   3838  CB  GLU A 892      39.260  30.940  73.240  1.00  0.00           C
ATOM   3839  HB1 GLU A 892      38.500  31.570  73.750  1.00  0.00           H
ATOM   3840  HB2 GLU A 892      40.120  31.550  73.590  1.00  0.00           H
ATOM   3841  CG  GLU A 892      39.250  29.600  73.970  1.00  0.00           C
ATOM   3842  HG1 GLU A 892      38.540  28.920  73.440  1.00  0.00           H
ATOM   3843  HG2 GLU A 892      38.980  29.750  75.040  1.00  0.00           H
ATOM   3844  CD  GLU A 892      40.640  28.950  74.020  1.00  0.00           C
ATOM   3845  OE1 GLU A 892      40.760  27.790  74.420  1.00  0.00           O
ATOM   3846  OE2 GLU A 892      41.580  29.660  73.740  1.00  0.00           O
ATOM   3847  C   GLU A 892      39.010  32.440  71.160  1.00  0.00           C
ATOM   3848  O   GLU A 892      40.070  33.130  71.300  1.00  0.00           O
ATOM   3849  N   PRO A 893      37.870  33.070  70.800  1.00  0.00           N
ATOM   3850  CD  PRO A 893      36.670  32.340  70.380  1.00  0.00           C
ATOM   3851  HD1 PRO A 893      36.170  32.100  71.330  1.00  0.00           H
ATOM   3852  HD2 PRO A 893      36.850  31.390  69.840  1.00  0.00           H
ATOM   3853  CA  PRO A 893      37.790  34.500  70.470  1.00  0.00           C
ATOM   3854  HA  PRO A 893      38.350  34.600  69.550  1.00  0.00           H
ATOM   3855  CB  PRO A 893      36.310  34.740  70.220  1.00  0.00           C
ATOM   3856  HB1 PRO A 893      35.960  35.630  69.660  1.00  0.00           H
ATOM   3857  HB2 PRO A 893      35.750  34.830  71.170  1.00  0.00           H
ATOM   3858  CG  PRO A 893      35.860  33.450  69.610  1.00  0.00           C
ATOM   3859  HG1 PRO A 893      34.770  33.230  69.670  1.00  0.00           H
ATOM   3860  HG2 PRO A 893      36.170  33.480  68.540  1.00  0.00           H
ATOM   3861  C   PRO A 893      38.270  35.490  71.490  1.00  0.00           C
ATOM   3862  O   PRO A 893      38.320  35.030  72.640  1.00  0.00           O
ATOM   3863  N   THR A 894      38.640  36.750  71.190  1.00  0.00           N
ATOM   3864  HN  THR A 894      38.610  37.150  70.290  1.00  0.00           H
ATOM   3865  CA  THR A 894      39.160  37.670  72.230  1.00  0.00           C
ATOM   3866  HA  THR A 894      39.750  37.080  72.920  1.00  0.00           H
ATOM   3867  CB  THR A 894      40.170  38.720  71.700  1.00  0.00           C
ATOM   3868  HB  THR A 894      40.450  39.370  72.560  1.00  0.00           H
ATOM   3869  OG1 THR A 894      39.640  39.440  70.650  1.00  0.00           O
ATOM   3870  HG1 THR A 894      38.920  40.010  70.970  1.00  0.00           H
ATOM   3871  CG2 THR A 894      41.460  38.140  71.210  1.00  0.00           C
ATOM   3872 HG21 THR A 894      41.230  37.580  70.280  1.00  0.00           H
ATOM   3873 HG22 THR A 894      41.890  37.450  71.960  1.00  0.00           H
ATOM   3874 HG23 THR A 894      42.190  38.950  71.040  1.00  0.00           H
ATOM   3875  C   THR A 894      38.070  38.280  73.020  1.00  0.00           C
ATOM   3876  O   THR A 894      38.420  39.140  73.860  1.00  0.00           O
ATOM   3877  N   HSD A 895      36.810  37.860  72.750  1.00  0.00           N
ATOM   3878  HN  HSD A 895      36.760  37.330  71.900  1.00  0.00           H
ATOM   3879  CA  HSD A 895      35.660  38.320  73.370  1.00  0.00           C
ATOM   3880  HA  HSD A 895      35.870  39.080  74.110  1.00  0.00           H
ATOM   3881  CB  HSD A 895      34.700  38.860  72.300  1.00  0.00           C
ATOM   3882  HB1 HSD A 895      34.480  38.090  71.530  1.00  0.00           H
ATOM   3883  HB2 HSD A 895      35.330  39.650  71.850  1.00  0.00           H
ATOM   3884  ND1 HSD A 895      32.230  38.800  73.180  1.00  0.00           N
ATOM   3885  HD1 HSD A 895      32.040  37.810  73.110  1.00  0.00           H
ATOM   3886  CG  HSD A 895      33.420  39.450  72.870  1.00  0.00           C
ATOM   3887  CE1 HSD A 895      31.380  39.680  73.710  1.00  0.00           C
ATOM   3888  HE1 HSD A 895      30.370  39.520  74.100  1.00  0.00           H
ATOM   3889  NE2 HSD A 895      31.930  40.860  73.800  1.00  0.00           N
ATOM   3890  CD2 HSD A 895      33.210  40.750  73.230  1.00  0.00           C
ATOM   3891  HD2 HSD A 895      33.980  41.460  73.470  1.00  0.00           H
ATOM   3892  C   HSD A 895      35.090  37.090  74.040  1.00  0.00           C
ATOM   3893  O   HSD A 895      34.590  36.220  73.310  1.00  0.00           O
ATOM   3894  N   PRO A 896      35.060  37.020  75.320  1.00  0.00           N
ATOM   3895  CD  PRO A 896      36.030  37.610  76.290  1.00  0.00           C
ATOM   3896  HD1 PRO A 896      35.840  38.710  76.340  1.00  0.00           H
ATOM   3897  HD2 PRO A 896      37.050  37.390  75.920  1.00  0.00           H
ATOM   3898  CA  PRO A 896      34.220  36.080  76.070  1.00  0.00           C
ATOM   3899  HA  PRO A 896      34.650  35.090  75.920  1.00  0.00           H
ATOM   3900  CB  PRO A 896      34.330  36.470  77.560  1.00  0.00           C
ATOM   3901  HB1 PRO A 896      34.240  35.590  78.230  1.00  0.00           H
ATOM   3902  HB2 PRO A 896      33.580  37.200  77.930  1.00  0.00           H
ATOM   3903  CG  PRO A 896      35.840  36.920  77.660  1.00  0.00           C
ATOM   3904  HG1 PRO A 896      35.980  37.670  78.470  1.00  0.00           H
ATOM   3905  HG2 PRO A 896      36.640  36.160  77.750  1.00  0.00           H
ATOM   3906  C   PRO A 896      32.740  35.780  75.690  1.00  0.00           C
ATOM   3907  O   PRO A 896      31.970  36.740  75.600  1.00  0.00           O
ATOM   3908  N   GLU A 897      32.220  34.510  75.490  1.00  0.00           N
ATOM   3909  HN  GLU A 897      32.770  33.680  75.550  1.00  0.00           H
ATOM   3910  CA  GLU A 897      30.860  34.180  75.220  1.00  0.00           C
ATOM   3911  HA  GLU A 897      30.890  33.110  75.250  1.00  0.00           H
ATOM   3912  CB  GLU A 897      29.870  34.560  76.320  1.00  0.00           C
ATOM   3913  HB1 GLU A 897      28.880  34.370  75.860  1.00  0.00           H
ATOM   3914  HB2 GLU A 897      29.860  35.610  76.660  1.00  0.00           H
ATOM   3915  CG  GLU A 897      29.990  33.720  77.540  1.00  0.00           C
ATOM   3916  HG1 GLU A 897      30.920  33.910  78.120  1.00  0.00           H
ATOM   3917  HG2 GLU A 897      29.950  32.650  77.280  1.00  0.00           H
ATOM   3918  CD  GLU A 897      28.860  34.040  78.480  1.00  0.00           C
ATOM   3919  OE1 GLU A 897      28.090  33.100  78.800  1.00  0.00           O
ATOM   3920  OE2 GLU A 897      28.670  35.190  78.910  1.00  0.00           O
ATOM   3921  C   GLU A 897      30.430  34.610  73.740  1.00  0.00           C
ATOM   3922  O   GLU A 897      29.340  34.980  73.350  1.00  0.00           O
ATOM   3923  N   ARG A 898      31.430  34.660  72.830  1.00  0.00           N
ATOM   3924  HN  ARG A 898      32.370  34.580  73.140  1.00  0.00           H
ATOM   3925  CA  ARG A 898      31.300  35.120  71.440  1.00  0.00           C
ATOM   3926  HA  ARG A 898      30.780  36.060  71.500  1.00  0.00           H
ATOM   3927  CB  ARG A 898      32.660  35.140  70.750  1.00  0.00           C
ATOM   3928  HB1 ARG A 898      33.110  34.120  70.720  1.00  0.00           H
ATOM   3929  HB2 ARG A 898      33.250  35.790  71.430  1.00  0.00           H
ATOM   3930  CG  ARG A 898      32.800  35.670  69.250  1.00  0.00           C
ATOM   3931  HG1 ARG A 898      33.890  35.570  69.050  1.00  0.00           H
ATOM   3932  HG2 ARG A 898      32.500  36.730  69.140  1.00  0.00           H
ATOM   3933  CD  ARG A 898      32.050  34.880  68.180  1.00  0.00           C
ATOM   3934  HD1 ARG A 898      30.960  35.110  68.120  1.00  0.00           H
ATOM   3935  HD2 ARG A 898      32.100  33.770  68.190  1.00  0.00           H
ATOM   3936  NE  ARG A 898      32.560  35.420  66.840  1.00  0.00           N
ATOM   3937  HE  ARG A 898      33.120  36.250  66.860  1.00  0.00           H
ATOM   3938  CZ  ARG A 898      32.050  35.090  65.670  1.00  0.00           C
ATOM   3939  NH1 ARG A 898      31.070  34.220  65.460  1.00  0.00           N
ATOM   3940 HH11 ARG A 898      30.590  33.940  66.300  1.00  0.00           H
ATOM   3941 HH12 ARG A 898      30.810  34.060  64.510  1.00  0.00           H
ATOM   3942  NH2 ARG A 898      32.570  35.730  64.630  1.00  0.00           N
ATOM   3943 HH21 ARG A 898      33.120  36.510  64.940  1.00  0.00           H
ATOM   3944 HH22 ARG A 898      32.050  35.710  63.780  1.00  0.00           H
ATOM   3945  C   ARG A 898      30.230  34.120  70.740  1.00  0.00           C
ATOM   3946  O   ARG A 898      30.200  32.900  70.950  1.00  0.00           O
ATOM   3947  N   GLY A 899      29.260  34.690  70.030  1.00  0.00           N
ATOM   3948  HN  GLY A 899      29.180  35.670  69.860  1.00  0.00           H
ATOM   3949  CA  GLY A 899      28.220  33.970  69.280  1.00  0.00           C
ATOM   3950  HA1 GLY A 899      27.740  34.660  68.610  1.00  0.00           H
ATOM   3951  HA2 GLY A 899      27.490  33.570  69.960  1.00  0.00           H
ATOM   3952  C   GLY A 899      28.710  32.850  68.380  1.00  0.00           C
ATOM   3953  O   GLY A 899      29.610  33.020  67.530  1.00  0.00           O
ATOM   3954  N   TRP A 900      28.080  31.670  68.670  1.00  0.00           N
ATOM   3955  HN  TRP A 900      27.330  31.630  69.310  1.00  0.00           H
ATOM   3956  CA  TRP A 900      28.340  30.440  67.950  1.00  0.00           C
ATOM   3957  HA  TRP A 900      29.410  30.270  67.950  1.00  0.00           H
ATOM   3958  CB  TRP A 900      27.540  29.230  68.540  1.00  0.00           C
ATOM   3959  HB1 TRP A 900      26.460  29.480  68.650  1.00  0.00           H
ATOM   3960  HB2 TRP A 900      28.000  29.160  69.540  1.00  0.00           H
ATOM   3961  CG  TRP A 900      27.790  27.960  67.780  1.00  0.00           C
ATOM   3962  CD1 TRP A 900      26.810  27.370  66.960  1.00  0.00           C
ATOM   3963  HD1 TRP A 900      25.770  27.640  66.960  1.00  0.00           H
ATOM   3964  NE1 TRP A 900      27.370  26.350  66.280  1.00  0.00           N
ATOM   3965  HE1 TRP A 900      26.790  25.690  65.830  1.00  0.00           H
ATOM   3966  CE2 TRP A 900      28.720  26.240  66.670  1.00  0.00           C
ATOM   3967  CD2 TRP A 900      28.980  27.190  67.620  1.00  0.00           C
ATOM   3968  CE3 TRP A 900      30.310  27.240  68.210  1.00  0.00           C
ATOM   3969  HE3 TRP A 900      30.490  27.970  68.980  1.00  0.00           H
ATOM   3970  CZ3 TRP A 900      31.260  26.330  67.890  1.00  0.00           C
ATOM   3971  HZ3 TRP A 900      32.200  26.400  68.410  1.00  0.00           H
ATOM   3972  CZ2 TRP A 900      29.730  25.350  66.220  1.00  0.00           C
ATOM   3973  HZ2 TRP A 900      29.550  24.610  65.450  1.00  0.00           H
ATOM   3974  CH2 TRP A 900      30.940  25.430  66.840  1.00  0.00           C
ATOM   3975  HH2 TRP A 900      31.690  24.740  66.480  1.00  0.00           H
ATOM   3976  C   TRP A 900      28.010  30.560  66.410  1.00  0.00           C
ATOM   3977  O   TRP A 900      26.880  30.410  65.940  1.00  0.00           O
ATOM   3978  N   ILE A 901      29.090  30.640  65.570  1.00  0.00           N
ATOM   3979  HN  ILE A 901      30.030  30.510  65.890  1.00  0.00           H
ATOM   3980  CA  ILE A 901      29.080  30.910  64.100  1.00  0.00           C
ATOM   3981  HA  ILE A 901      30.110  31.060  63.800  1.00  0.00           H
ATOM   3982  CB  ILE A 901      28.590  29.840  63.190  1.00  0.00           C
ATOM   3983  HB  ILE A 901      27.480  29.820  63.290  1.00  0.00           H
ATOM   3984  CG2 ILE A 901      28.940  30.150  61.750  1.00  0.00           C
ATOM   3985 HG21 ILE A 901      28.600  29.350  61.050  1.00  0.00           H
ATOM   3986 HG22 ILE A 901      30.040  30.260  61.610  1.00  0.00           H
ATOM   3987 HG23 ILE A 901      28.560  31.130  61.380  1.00  0.00           H
ATOM   3988  CG1 ILE A 901      29.070  28.390  63.580  1.00  0.00           C
ATOM   3989 HG11 ILE A 901      28.760  27.650  62.830  1.00  0.00           H
ATOM   3990 HG12 ILE A 901      28.790  28.130  64.630  1.00  0.00           H
ATOM   3991  CD  ILE A 901      30.590  28.300  63.700  1.00  0.00           C
ATOM   3992  HD1 ILE A 901      31.070  28.930  64.480  1.00  0.00           H
ATOM   3993  HD2 ILE A 901      31.080  28.610  62.750  1.00  0.00           H
ATOM   3994  HD3 ILE A 901      30.930  27.270  63.910  1.00  0.00           H
ATOM   3995  C   ILE A 901      28.500  32.220  63.700  1.00  0.00           C
ATOM   3996  O   ILE A 901      29.310  33.170  63.590  1.00  0.00           O
ATOM   3997  N   ILE A 902      27.150  32.450  63.480  1.00  0.00           N
ATOM   3998  HN  ILE A 902      26.550  31.740  63.830  1.00  0.00           H
ATOM   3999  CA  ILE A 902      26.660  33.760  63.120  1.00  0.00           C
ATOM   4000  HA  ILE A 902      27.480  34.310  62.670  1.00  0.00           H
ATOM   4001  CB  ILE A 902      25.520  33.830  62.070  1.00  0.00           C
ATOM   4002  HB  ILE A 902      25.160  34.870  61.950  1.00  0.00           H
ATOM   4003  CG2 ILE A 902      26.210  33.310  60.770  1.00  0.00           C
ATOM   4004 HG21 ILE A 902      26.620  32.300  60.980  1.00  0.00           H
ATOM   4005 HG22 ILE A 902      26.980  34.030  60.420  1.00  0.00           H
ATOM   4006 HG23 ILE A 902      25.440  33.200  59.970  1.00  0.00           H
ATOM   4007  CG1 ILE A 902      24.230  32.980  62.480  1.00  0.00           C
ATOM   4008 HG11 ILE A 902      23.990  32.930  63.560  1.00  0.00           H
ATOM   4009 HG12 ILE A 902      24.510  31.950  62.220  1.00  0.00           H
ATOM   4010  CD  ILE A 902      23.060  33.450  61.600  1.00  0.00           C
ATOM   4011  HD1 ILE A 902      23.380  33.360  60.550  1.00  0.00           H
ATOM   4012  HD2 ILE A 902      22.920  34.550  61.710  1.00  0.00           H
ATOM   4013  HD3 ILE A 902      21.980  33.210  61.770  1.00  0.00           H
ATOM   4014  C   ILE A 902      26.440  34.740  64.280  1.00  0.00           C
ATOM   4015  O   ILE A 902      26.090  34.340  65.380  1.00  0.00           O
ATOM   4016  N   SER A 903      26.430  36.070  63.990  1.00  0.00           N
ATOM   4017  HN  SER A 903      26.650  36.350  63.060  1.00  0.00           H
ATOM   4018  CA  SER A 903      26.210  37.140  64.910  1.00  0.00           C
ATOM   4019  HA  SER A 903      26.680  36.820  65.830  1.00  0.00           H
ATOM   4020  CB  SER A 903      26.810  38.460  64.340  1.00  0.00           C
ATOM   4021  HB1 SER A 903      26.900  39.250  65.120  1.00  0.00           H
ATOM   4022  HB2 SER A 903      26.230  38.840  63.480  1.00  0.00           H
ATOM   4023  OG  SER A 903      28.170  38.290  63.900  1.00  0.00           O
ATOM   4024  HG1 SER A 903      28.230  37.930  63.020  1.00  0.00           H
ATOM   4025  C   SER A 903      24.780  37.380  65.120  1.00  0.00           C
ATOM   4026  O   SER A 903      24.000  36.940  64.300  1.00  0.00           O
ATOM   4027  N   PRO A 904      24.390  37.920  66.220  1.00  0.00           N
ATOM   4028  CD  PRO A 904      25.260  38.290  67.330  1.00  0.00           C
ATOM   4029  HD1 PRO A 904      26.310  38.590  67.150  1.00  0.00           H
ATOM   4030  HD2 PRO A 904      25.170  37.390  67.970  1.00  0.00           H
ATOM   4031  CA  PRO A 904      23.040  38.440  66.380  1.00  0.00           C
ATOM   4032  HA  PRO A 904      22.390  37.570  66.330  1.00  0.00           H
ATOM   4033  CB  PRO A 904      23.090  39.010  67.770  1.00  0.00           C
ATOM   4034  HB1 PRO A 904      22.820  38.260  68.540  1.00  0.00           H
ATOM   4035  HB2 PRO A 904      22.290  39.780  67.910  1.00  0.00           H
ATOM   4036  CG  PRO A 904      24.490  39.470  67.990  1.00  0.00           C
ATOM   4037  HG1 PRO A 904      24.700  40.380  67.370  1.00  0.00           H
ATOM   4038  HG2 PRO A 904      24.670  39.580  69.070  1.00  0.00           H
ATOM   4039  C   PRO A 904      22.640  39.570  65.370  1.00  0.00           C
ATOM   4040  O   PRO A 904      23.510  40.340  64.950  1.00  0.00           O
ATOM   4041  N   LEU A 905      21.320  39.550  64.930  1.00  0.00           N
ATOM   4042  HN  LEU A 905      20.660  38.940  65.350  1.00  0.00           H
ATOM   4043  CA  LEU A 905      20.770  40.430  63.940  1.00  0.00           C
ATOM   4044  HA  LEU A 905      21.200  41.420  64.080  1.00  0.00           H
ATOM   4045  CB  LEU A 905      20.940  39.930  62.520  1.00  0.00           C
ATOM   4046  HB1 LEU A 905      20.630  38.860  62.400  1.00  0.00           H
ATOM   4047  HB2 LEU A 905      22.040  39.950  62.350  1.00  0.00           H
ATOM   4048  CG  LEU A 905      20.300  40.850  61.470  1.00  0.00           C
ATOM   4049  HG  LEU A 905      19.240  41.050  61.740  1.00  0.00           H
ATOM   4050  CD1 LEU A 905      20.920  42.220  61.330  1.00  0.00           C
ATOM   4051 HD11 LEU A 905      20.170  42.850  60.800  1.00  0.00           H
ATOM   4052 HD12 LEU A 905      21.940  42.260  60.900  1.00  0.00           H
ATOM   4053 HD13 LEU A 905      21.100  42.800  62.270  1.00  0.00           H
ATOM   4054  CD2 LEU A 905      20.260  40.170  60.100  1.00  0.00           C
ATOM   4055 HD21 LEU A 905      19.970  40.820  59.240  1.00  0.00           H
ATOM   4056 HD22 LEU A 905      19.530  39.340  60.170  1.00  0.00           H
ATOM   4057 HD23 LEU A 905      21.170  39.580  59.840  1.00  0.00           H
ATOM   4058  C   LEU A 905      19.220  40.540  64.410  1.00  0.00           C
ATOM   4059  O   LEU A 905      18.750  39.600  65.030  1.00  0.00           O
ATOM   4060  N   GLY A 906      18.670  41.800  64.270  1.00  0.00           N
ATOM   4061  HN  GLY A 906      19.250  42.580  64.110  1.00  0.00           H
ATOM   4062  CA  GLY A 906      17.290  42.100  64.790  1.00  0.00           C
ATOM   4063  HA1 GLY A 906      16.630  41.250  64.650  1.00  0.00           H
ATOM   4064  HA2 GLY A 906      16.940  42.960  64.240  1.00  0.00           H
ATOM   4065  C   GLY A 906      17.220  42.330  66.270  1.00  0.00           C
ATOM   4066  O   GLY A 906      16.220  42.210  66.990  1.00  0.00           O
ATOM   4067  N   ASP A 907      18.330  42.870  66.910  1.00  0.00           N
ATOM   4068  HN  ASP A 907      19.180  43.070  66.410  1.00  0.00           H
ATOM   4069  CA  ASP A 907      18.290  43.180  68.320  1.00  0.00           C
ATOM   4070  HA  ASP A 907      17.370  42.880  68.810  1.00  0.00           H
ATOM   4071  CB  ASP A 907      19.470  42.530  69.200  1.00  0.00           C
ATOM   4072  HB1 ASP A 907      20.420  43.090  69.050  1.00  0.00           H
ATOM   4073  HB2 ASP A 907      19.580  41.430  69.050  1.00  0.00           H
ATOM   4074  CG  ASP A 907      19.280  42.730  70.710  1.00  0.00           C
ATOM   4075  OD1 ASP A 907      20.150  43.290  71.390  1.00  0.00           O
ATOM   4076  OD2 ASP A 907      18.290  42.200  71.220  1.00  0.00           O
ATOM   4077  C   ASP A 907      18.240  44.740  68.440  1.00  0.00           C
ATOM   4078  O   ASP A 907      18.400  45.270  69.540  1.00  0.00           O
ATOM   4079  N   ASN A 908      18.070  45.390  67.260  1.00  0.00           N
ATOM   4080  HN  ASN A 908      17.860  44.890  66.420  1.00  0.00           H
ATOM   4081  CA  ASN A 908      18.090  46.840  67.180  1.00  0.00           C
ATOM   4082  HA  ASN A 908      18.330  47.300  68.130  1.00  0.00           H
ATOM   4083  CB  ASN A 908      18.930  47.480  66.060  1.00  0.00           C
ATOM   4084  HB1 ASN A 908      18.940  48.590  66.050  1.00  0.00           H
ATOM   4085  HB2 ASN A 908      18.540  47.090  65.110  1.00  0.00           H
ATOM   4086  CG  ASN A 908      20.390  47.060  66.210  1.00  0.00           C
ATOM   4087  OD1 ASN A 908      20.860  46.400  65.280  1.00  0.00           O
ATOM   4088  ND2 ASN A 908      21.040  47.450  67.330  1.00  0.00           N
ATOM   4089 HD21 ASN A 908      21.940  47.040  67.500  1.00  0.00           H
ATOM   4090 HD22 ASN A 908      20.610  47.990  68.050  1.00  0.00           H
ATOM   4091  C   ASN A 908      16.650  47.220  66.850  1.00  0.00           C
ATOM   4092  O   ASN A 908      15.990  46.440  66.040  1.00  0.00           O
ATOM   4093  N   PRO A 909      16.030  48.340  67.310  1.00  0.00           N
ATOM   4094  CD  PRO A 909      16.260  48.860  68.720  1.00  0.00           C
ATOM   4095  HD1 PRO A 909      17.200  49.440  68.740  1.00  0.00           H
ATOM   4096  HD2 PRO A 909      16.220  48.030  69.470  1.00  0.00           H
ATOM   4097  CA  PRO A 909      14.770  48.890  66.750  1.00  0.00           C
ATOM   4098  HA  PRO A 909      14.000  48.170  66.950  1.00  0.00           H
ATOM   4099  CB  PRO A 909      14.500  50.130  67.570  1.00  0.00           C
ATOM   4100  HB1 PRO A 909      13.420  50.370  67.570  1.00  0.00           H
ATOM   4101  HB2 PRO A 909      15.110  50.970  67.180  1.00  0.00           H
ATOM   4102  CG  PRO A 909      15.050  49.740  69.000  1.00  0.00           C
ATOM   4103  HG1 PRO A 909      15.300  50.710  69.480  1.00  0.00           H
ATOM   4104  HG2 PRO A 909      14.270  49.180  69.550  1.00  0.00           H
ATOM   4105  C   PRO A 909      14.680  49.130  65.260  1.00  0.00           C
ATOM   4106  O   PRO A 909      15.670  49.420  64.570  1.00  0.00           O
ATOM   4107  N   TRP A 910      13.430  49.060  64.730  1.00  0.00           N
ATOM   4108  HN  TRP A 910      12.610  48.970  65.310  1.00  0.00           H
ATOM   4109  CA  TRP A 910      13.190  49.300  63.330  1.00  0.00           C
ATOM   4110  HA  TRP A 910      13.780  48.570  62.790  1.00  0.00           H
ATOM   4111  CB  TRP A 910      11.760  49.110  62.850  1.00  0.00           C
ATOM   4112  HB1 TRP A 910      11.550  48.040  63.030  1.00  0.00           H
ATOM   4113  HB2 TRP A 910      11.640  49.210  61.750  1.00  0.00           H
ATOM   4114  CG  TRP A 910      10.790  49.920  63.620  1.00  0.00           C
ATOM   4115  CD1 TRP A 910      10.110  49.530  64.760  1.00  0.00           C
ATOM   4116  HD1 TRP A 910      10.330  48.620  65.280  1.00  0.00           H
ATOM   4117  NE1 TRP A 910       9.190  50.570  65.100  1.00  0.00           N
ATOM   4118  HE1 TRP A 910       8.370  50.520  65.620  1.00  0.00           H
ATOM   4119  CE2 TRP A 910       9.380  51.670  64.210  1.00  0.00           C
ATOM   4120  CD2 TRP A 910      10.340  51.270  63.240  1.00  0.00           C
ATOM   4121  CE3 TRP A 910      10.610  52.120  62.150  1.00  0.00           C
ATOM   4122  HE3 TRP A 910      11.220  51.770  61.330  1.00  0.00           H
ATOM   4123  CZ3 TRP A 910      10.020  53.370  62.080  1.00  0.00           C
ATOM   4124  HZ3 TRP A 910      10.330  54.020  61.270  1.00  0.00           H
ATOM   4125  CZ2 TRP A 910       8.810  52.910  64.160  1.00  0.00           C
ATOM   4126  HZ2 TRP A 910       8.060  53.270  64.860  1.00  0.00           H
ATOM   4127  CH2 TRP A 910       9.160  53.750  63.130  1.00  0.00           C
ATOM   4128  HH2 TRP A 910       8.670  54.710  63.120  1.00  0.00           H
ATOM   4129  C   TRP A 910      13.640  50.640  62.830  1.00  0.00           C
ATOM   4130  O   TRP A 910      14.020  50.790  61.680  1.00  0.00           O
ATOM   4131  N   TRP A 911      13.500  51.730  63.590  1.00  0.00           N
ATOM   4132  HN  TRP A 911      12.970  51.680  64.440  1.00  0.00           H
ATOM   4133  CA  TRP A 911      13.960  53.010  63.290  1.00  0.00           C
ATOM   4134  HA  TRP A 911      13.570  53.340  62.330  1.00  0.00           H
ATOM   4135  CB  TRP A 911      13.590  54.010  64.480  1.00  0.00           C
ATOM   4136  HB1 TRP A 911      13.970  53.580  65.430  1.00  0.00           H
ATOM   4137  HB2 TRP A 911      12.490  53.940  64.610  1.00  0.00           H
ATOM   4138  CG  TRP A 911      13.970  55.480  64.360  1.00  0.00           C
ATOM   4139  CD1 TRP A 911      14.750  56.120  65.310  1.00  0.00           C
ATOM   4140  HD1 TRP A 911      14.990  55.600  66.220  1.00  0.00           H
ATOM   4141  NE1 TRP A 911      14.940  57.430  64.990  1.00  0.00           N
ATOM   4142  HE1 TRP A 911      15.540  58.020  65.490  1.00  0.00           H
ATOM   4143  CE2 TRP A 911      14.360  57.640  63.720  1.00  0.00           C
ATOM   4144  CD2 TRP A 911      13.610  56.480  63.370  1.00  0.00           C
ATOM   4145  CE3 TRP A 911      12.750  56.440  62.260  1.00  0.00           C
ATOM   4146  HE3 TRP A 911      12.280  55.550  61.880  1.00  0.00           H
ATOM   4147  CZ3 TRP A 911      12.780  57.570  61.480  1.00  0.00           C
ATOM   4148  HZ3 TRP A 911      12.280  57.560  60.520  1.00  0.00           H
ATOM   4149  CZ2 TRP A 911      14.310  58.780  62.910  1.00  0.00           C
ATOM   4150  HZ2 TRP A 911      14.940  59.630  63.090  1.00  0.00           H
ATOM   4151  CH2 TRP A 911      13.550  58.650  61.770  1.00  0.00           C
ATOM   4152  HH2 TRP A 911      13.620  59.370  60.970  1.00  0.00           H
ATOM   4153  C   TRP A 911      15.480  53.040  63.120  1.00  0.00           C
ATOM   4154  O   TRP A 911      16.040  53.520  62.130  1.00  0.00           O
ATOM   4155  N   THR A 912      16.220  52.460  64.050  1.00  0.00           N
ATOM   4156  HN  THR A 912      15.760  52.010  64.810  1.00  0.00           H
ATOM   4157  CA  THR A 912      17.640  52.270  64.130  1.00  0.00           C
ATOM   4158  HA  THR A 912      18.140  53.200  63.980  1.00  0.00           H
ATOM   4159  CB  THR A 912      18.060  51.430  65.410  1.00  0.00           C
ATOM   4160  HB  THR A 912      17.500  50.470  65.520  1.00  0.00           H
ATOM   4161  OG1 THR A 912      17.920  52.210  66.580  1.00  0.00           O
ATOM   4162  HG1 THR A 912      17.060  52.630  66.600  1.00  0.00           H
ATOM   4163  CG2 THR A 912      19.630  51.240  65.420  1.00  0.00           C
ATOM   4164 HG21 THR A 912      20.110  52.220  65.190  1.00  0.00           H
ATOM   4165 HG22 THR A 912      20.000  50.460  64.720  1.00  0.00           H
ATOM   4166 HG23 THR A 912      20.020  50.930  66.410  1.00  0.00           H
ATOM   4167  C   THR A 912      18.140  51.410  62.970  1.00  0.00           C
ATOM   4168  O   THR A 912      19.150  51.740  62.360  1.00  0.00           O
ATOM   4169  N   LEU A 913      17.420  50.390  62.510  1.00  0.00           N
ATOM   4170  HN  LEU A 913      16.700  50.150  63.180  1.00  0.00           H
ATOM   4171  CA  LEU A 913      17.660  49.640  61.250  1.00  0.00           C
ATOM   4172  HA  LEU A 913      18.650  49.230  61.250  1.00  0.00           H
ATOM   4173  CB  LEU A 913      16.550  48.540  61.160  1.00  0.00           C
ATOM   4174  HB1 LEU A 913      15.590  48.990  61.480  1.00  0.00           H
ATOM   4175  HB2 LEU A 913      16.970  47.730  61.800  1.00  0.00           H
ATOM   4176  CG  LEU A 913      16.320  47.830  59.800  1.00  0.00           C
ATOM   4177  HG  LEU A 913      15.930  48.590  59.090  1.00  0.00           H
ATOM   4178  CD1 LEU A 913      17.630  47.390  59.200  1.00  0.00           C
ATOM   4179 HD11 LEU A 913      17.940  46.590  59.900  1.00  0.00           H
ATOM   4180 HD12 LEU A 913      18.420  48.180  59.310  1.00  0.00           H
ATOM   4181 HD13 LEU A 913      17.530  46.890  58.220  1.00  0.00           H
ATOM   4182  CD2 LEU A 913      15.240  46.800  60.060  1.00  0.00           C
ATOM   4183 HD21 LEU A 913      15.510  46.170  60.940  1.00  0.00           H
ATOM   4184 HD22 LEU A 913      15.070  46.210  59.130  1.00  0.00           H
ATOM   4185 HD23 LEU A 913      14.330  47.290  60.470  1.00  0.00           H
ATOM   4186  C   LEU A 913      17.560  50.560  59.980  1.00  0.00           C
ATOM   4187  O   LEU A 913      18.400  50.460  59.080  1.00  0.00           O
ATOM   4188  N   LEU A 914      16.590  51.450  59.900  1.00  0.00           N
ATOM   4189  HN  LEU A 914      15.970  51.470  60.680  1.00  0.00           H
ATOM   4190  CA  LEU A 914      16.570  52.370  58.750  1.00  0.00           C
ATOM   4191  HA  LEU A 914      16.750  51.830  57.840  1.00  0.00           H
ATOM   4192  CB  LEU A 914      15.150  53.080  58.710  1.00  0.00           C
ATOM   4193  HB1 LEU A 914      15.340  53.990  58.100  1.00  0.00           H
ATOM   4194  HB2 LEU A 914      14.860  53.410  59.730  1.00  0.00           H
ATOM   4195  CG  LEU A 914      13.950  52.350  58.100  1.00  0.00           C
ATOM   4196  HG  LEU A 914      13.820  51.330  58.560  1.00  0.00           H
ATOM   4197  CD1 LEU A 914      12.600  53.060  58.160  1.00  0.00           C
ATOM   4198 HD11 LEU A 914      12.470  53.600  59.130  1.00  0.00           H
ATOM   4199 HD12 LEU A 914      11.760  52.360  57.980  1.00  0.00           H
ATOM   4200 HD13 LEU A 914      12.570  53.790  57.320  1.00  0.00           H
ATOM   4201  CD2 LEU A 914      14.230  52.180  56.610  1.00  0.00           C
ATOM   4202 HD21 LEU A 914      15.270  51.850  56.390  1.00  0.00           H
ATOM   4203 HD22 LEU A 914      13.920  53.060  56.010  1.00  0.00           H
ATOM   4204 HD23 LEU A 914      13.550  51.410  56.190  1.00  0.00           H
ATOM   4205  C   LEU A 914      17.660  53.430  58.740  1.00  0.00           C
ATOM   4206  O   LEU A 914      18.300  53.660  57.730  1.00  0.00           O
ATOM   4207  N   ILE A 915      18.040  54.060  59.850  1.00  0.00           N
ATOM   4208  HN  ILE A 915      17.470  53.900  60.650  1.00  0.00           H
ATOM   4209  CA  ILE A 915      19.260  54.980  60.020  1.00  0.00           C
ATOM   4210  HA  ILE A 915      19.150  55.780  59.310  1.00  0.00           H
ATOM   4211  CB  ILE A 915      19.270  55.780  61.300  1.00  0.00           C
ATOM   4212  HB  ILE A 915      19.440  55.120  62.180  1.00  0.00           H
ATOM   4213  CG2 ILE A 915      20.380  56.790  61.340  1.00  0.00           C
ATOM   4214 HG21 ILE A 915      21.320  56.210  61.190  1.00  0.00           H
ATOM   4215 HG22 ILE A 915      20.370  57.340  62.310  1.00  0.00           H
ATOM   4216 HG23 ILE A 915      20.230  57.610  60.610  1.00  0.00           H
ATOM   4217  CG1 ILE A 915      17.820  56.410  61.530  1.00  0.00           C
ATOM   4218 HG11 ILE A 915      17.860  56.890  62.540  1.00  0.00           H
ATOM   4219 HG12 ILE A 915      16.940  55.740  61.670  1.00  0.00           H
ATOM   4220  CD  ILE A 915      17.520  57.500  60.540  1.00  0.00           C
ATOM   4221  HD1 ILE A 915      16.470  57.900  60.560  1.00  0.00           H
ATOM   4222  HD2 ILE A 915      17.750  57.210  59.500  1.00  0.00           H
ATOM   4223  HD3 ILE A 915      18.090  58.420  60.800  1.00  0.00           H
ATOM   4224  C   ILE A 915      20.510  54.270  59.720  1.00  0.00           C
ATOM   4225  O   ILE A 915      21.360  54.900  59.080  1.00  0.00           O
ATOM   4226  N   ALA A 916      20.660  52.940  60.010  1.00  0.00           N
ATOM   4227  HN  ALA A 916      19.990  52.370  60.490  1.00  0.00           H
ATOM   4228  CA  ALA A 916      21.810  52.190  59.570  1.00  0.00           C
ATOM   4229  HA  ALA A 916      22.620  52.730  60.060  1.00  0.00           H
ATOM   4230  CB  ALA A 916      21.670  50.760  60.140  1.00  0.00           C
ATOM   4231  HB1 ALA A 916      20.660  50.350  59.930  1.00  0.00           H
ATOM   4232  HB2 ALA A 916      21.680  50.760  61.250  1.00  0.00           H
ATOM   4233  HB3 ALA A 916      22.350  49.990  59.720  1.00  0.00           H
ATOM   4234  C   ALA A 916      22.110  52.210  58.040  1.00  0.00           C
ATOM   4235  O   ALA A 916      23.210  51.850  57.610  1.00  0.00           O
ATOM   4236  N   ALA A 917      21.080  52.480  57.170  1.00  0.00           N
ATOM   4237  HN  ALA A 917      20.140  52.480  57.500  1.00  0.00           H
ATOM   4238  CA  ALA A 917      21.400  52.730  55.770  1.00  0.00           C
ATOM   4239  HA  ALA A 917      21.810  51.810  55.380  1.00  0.00           H
ATOM   4240  CB  ALA A 917      20.050  52.890  54.970  1.00  0.00           C
ATOM   4241  HB1 ALA A 917      20.150  52.570  53.920  1.00  0.00           H
ATOM   4242  HB2 ALA A 917      19.780  53.970  55.080  1.00  0.00           H
ATOM   4243  HB3 ALA A 917      19.270  52.360  55.550  1.00  0.00           H
ATOM   4244  C   ALA A 917      22.320  53.990  55.470  1.00  0.00           C
ATOM   4245  O   ALA A 917      23.180  54.000  54.600  1.00  0.00           O
ATOM   4246  N   ILE A 918      22.120  55.110  56.210  1.00  0.00           N
ATOM   4247  HN  ILE A 918      21.490  55.070  56.990  1.00  0.00           H
ATOM   4248  CA  ILE A 918      22.960  56.320  56.050  1.00  0.00           C
ATOM   4249  HA  ILE A 918      22.730  56.680  55.060  1.00  0.00           H
ATOM   4250  CB  ILE A 918      22.500  57.500  56.980  1.00  0.00           C
ATOM   4251  HB  ILE A 918      22.660  57.180  58.020  1.00  0.00           H
ATOM   4252  CG2 ILE A 918      23.320  58.860  56.820  1.00  0.00           C
ATOM   4253 HG21 ILE A 918      22.800  59.560  57.500  1.00  0.00           H
ATOM   4254 HG22 ILE A 918      23.230  59.450  55.880  1.00  0.00           H
ATOM   4255 HG23 ILE A 918      24.380  58.860  57.160  1.00  0.00           H
ATOM   4256  CG1 ILE A 918      20.970  57.770  56.800  1.00  0.00           C
ATOM   4257 HG11 ILE A 918      20.670  58.810  57.010  1.00  0.00           H
ATOM   4258 HG12 ILE A 918      20.420  57.090  57.500  1.00  0.00           H
ATOM   4259  CD  ILE A 918      20.470  57.660  55.350  1.00  0.00           C
ATOM   4260  HD1 ILE A 918      20.700  56.690  54.870  1.00  0.00           H
ATOM   4261  HD2 ILE A 918      20.880  58.490  54.730  1.00  0.00           H
ATOM   4262  HD3 ILE A 918      19.390  57.900  55.390  1.00  0.00           H
ATOM   4263  C   ILE A 918      24.470  56.070  56.160  1.00  0.00           C
ATOM   4264  O   ILE A 918      25.190  56.460  55.220  1.00  0.00           O
ATOM   4265  N   PRO A 919      25.120  55.440  57.150  1.00  0.00           N
ATOM   4266  CD  PRO A 919      24.550  54.920  58.430  1.00  0.00           C
ATOM   4267  HD1 PRO A 919      23.570  54.460  58.150  1.00  0.00           H
ATOM   4268  HD2 PRO A 919      24.440  55.700  59.200  1.00  0.00           H
ATOM   4269  CA  PRO A 919      26.570  55.190  57.190  1.00  0.00           C
ATOM   4270  HA  PRO A 919      27.100  56.120  57.080  1.00  0.00           H
ATOM   4271  CB  PRO A 919      26.820  54.610  58.590  1.00  0.00           C
ATOM   4272  HB1 PRO A 919      26.790  55.310  59.450  1.00  0.00           H
ATOM   4273  HB2 PRO A 919      27.760  54.050  58.700  1.00  0.00           H
ATOM   4274  CG  PRO A 919      25.550  53.820  58.880  1.00  0.00           C
ATOM   4275  HG1 PRO A 919      25.410  52.890  58.280  1.00  0.00           H
ATOM   4276  HG2 PRO A 919      25.380  53.610  59.960  1.00  0.00           H
ATOM   4277  C   PRO A 919      26.950  54.230  56.130  1.00  0.00           C
ATOM   4278  O   PRO A 919      28.120  54.330  55.670  1.00  0.00           O
ATOM   4279  N   ALA A 920      26.130  53.250  55.850  1.00  0.00           N
ATOM   4280  HN  ALA A 920      25.250  53.120  56.300  1.00  0.00           H
ATOM   4281  CA  ALA A 920      26.380  52.130  54.940  1.00  0.00           C
ATOM   4282  HA  ALA A 920      27.200  51.540  55.310  1.00  0.00           H
ATOM   4283  CB  ALA A 920      25.120  51.190  54.970  1.00  0.00           C
ATOM   4284  HB1 ALA A 920      25.110  50.690  55.960  1.00  0.00           H
ATOM   4285  HB2 ALA A 920      25.300  50.440  54.160  1.00  0.00           H
ATOM   4286  HB3 ALA A 920      24.170  51.720  54.730  1.00  0.00           H
ATOM   4287  C   ALA A 920      26.600  52.620  53.510  1.00  0.00           C
ATOM   4288  O   ALA A 920      27.470  52.300  52.760  1.00  0.00           O
ATOM   4289  N   LEU A 921      25.680  53.560  53.120  1.00  0.00           N
ATOM   4290  HN  LEU A 921      24.970  53.860  53.740  1.00  0.00           H
ATOM   4291  CA  LEU A 921      25.740  54.380  51.950  1.00  0.00           C
ATOM   4292  HA  LEU A 921      25.740  53.730  51.080  1.00  0.00           H
ATOM   4293  CB  LEU A 921      24.450  55.240  51.780  1.00  0.00           C
ATOM   4294  HB1 LEU A 921      24.300  55.630  52.820  1.00  0.00           H
ATOM   4295  HB2 LEU A 921      23.650  54.520  51.530  1.00  0.00           H
ATOM   4296  CG  LEU A 921      24.490  56.350  50.740  1.00  0.00           C
ATOM   4297  HG  LEU A 921      25.450  56.900  50.890  1.00  0.00           H
ATOM   4298  CD1 LEU A 921      24.270  55.790  49.250  1.00  0.00           C
ATOM   4299 HD11 LEU A 921      23.190  55.510  49.150  1.00  0.00           H
ATOM   4300 HD12 LEU A 921      25.060  55.010  49.130  1.00  0.00           H
ATOM   4301 HD13 LEU A 921      24.340  56.560  48.440  1.00  0.00           H
ATOM   4302  CD2 LEU A 921      23.330  57.300  51.040  1.00  0.00           C
ATOM   4303 HD21 LEU A 921      23.360  57.680  52.090  1.00  0.00           H
ATOM   4304 HD22 LEU A 921      22.320  56.910  50.800  1.00  0.00           H
ATOM   4305 HD23 LEU A 921      23.430  58.250  50.470  1.00  0.00           H
ATOM   4306  C   LEU A 921      27.020  55.210  51.850  1.00  0.00           C
ATOM   4307  O   LEU A 921      27.670  55.220  50.810  1.00  0.00           O
ATOM   4308  N   LEU A 922      27.450  55.790  52.960  1.00  0.00           N
ATOM   4309  HN  LEU A 922      27.040  55.880  53.860  1.00  0.00           H
ATOM   4310  CA  LEU A 922      28.750  56.570  53.000  1.00  0.00           C
ATOM   4311  HA  LEU A 922      28.750  57.210  52.140  1.00  0.00           H
ATOM   4312  CB  LEU A 922      28.790  57.410  54.330  1.00  0.00           C
ATOM   4313  HB1 LEU A 922      29.800  57.830  54.500  1.00  0.00           H
ATOM   4314  HB2 LEU A 922      28.580  56.890  55.290  1.00  0.00           H
ATOM   4315  CG  LEU A 922      27.760  58.530  54.250  1.00  0.00           C
ATOM   4316  HG  LEU A 922      26.770  58.130  53.980  1.00  0.00           H
ATOM   4317  CD1 LEU A 922      27.610  59.230  55.570  1.00  0.00           C
ATOM   4318 HD11 LEU A 922      28.560  59.750  55.830  1.00  0.00           H
ATOM   4319 HD12 LEU A 922      27.310  58.520  56.370  1.00  0.00           H
ATOM   4320 HD13 LEU A 922      26.830  60.020  55.560  1.00  0.00           H
ATOM   4321  CD2 LEU A 922      28.030  59.650  53.220  1.00  0.00           C
ATOM   4322 HD21 LEU A 922      28.330  59.070  52.310  1.00  0.00           H
ATOM   4323 HD22 LEU A 922      28.880  60.330  53.440  1.00  0.00           H
ATOM   4324 HD23 LEU A 922      27.170  60.280  52.900  1.00  0.00           H
ATOM   4325  C   LEU A 922      29.980  55.630  52.760  1.00  0.00           C
ATOM   4326  O   LEU A 922      30.960  56.060  52.220  1.00  0.00           O
ATOM   4327  N   CYS A 923      29.880  54.410  53.270  1.00  0.00           N
ATOM   4328  HN  CYS A 923      29.050  54.200  53.780  1.00  0.00           H
ATOM   4329  CA  CYS A 923      30.950  53.430  53.230  1.00  0.00           C
ATOM   4330  HA  CYS A 923      31.910  53.920  53.120  1.00  0.00           H
ATOM   4331  CB  CYS A 923      30.840  52.390  54.410  1.00  0.00           C
ATOM   4332  HB1 CYS A 923      29.890  51.830  54.380  1.00  0.00           H
ATOM   4333  HB2 CYS A 923      30.850  53.040  55.310  1.00  0.00           H
ATOM   4334  SG  CYS A 923      32.270  51.270  54.540  1.00  0.00           S
ATOM   4335  HG1 CYS A 923      33.120  52.060  55.170  1.00  0.00           H
ATOM   4336  C   CYS A 923      30.830  52.670  51.920  1.00  0.00           C
ATOM   4337  O   CYS A 923      31.780  52.140  51.460  1.00  0.00           O
ATOM   4338  N   THR A 924      29.710  52.630  51.210  1.00  0.00           N
ATOM   4339  HN  THR A 924      28.830  52.560  51.670  1.00  0.00           H
ATOM   4340  CA  THR A 924      29.650  52.120  49.850  1.00  0.00           C
ATOM   4341  HA  THR A 924      30.250  51.230  49.800  1.00  0.00           H
ATOM   4342  CB  THR A 924      28.190  52.070  49.360  1.00  0.00           C
ATOM   4343  HB  THR A 924      27.690  53.060  49.280  1.00  0.00           H
ATOM   4344  OG1 THR A 924      27.450  51.330  50.210  1.00  0.00           O
ATOM   4345  HG1 THR A 924      27.270  51.950  50.920  1.00  0.00           H
ATOM   4346  CG2 THR A 924      28.220  51.400  48.010  1.00  0.00           C
ATOM   4347 HG21 THR A 924      28.790  50.450  48.030  1.00  0.00           H
ATOM   4348 HG22 THR A 924      28.600  51.990  47.140  1.00  0.00           H
ATOM   4349 HG23 THR A 924      27.170  51.090  47.830  1.00  0.00           H
ATOM   4350  C   THR A 924      30.500  52.930  48.880  1.00  0.00           C
ATOM   4351  O   THR A 924      31.160  52.360  48.020  1.00  0.00           O
ATOM   4352  N   ILE A 925      30.660  54.290  49.230  1.00  0.00           N
ATOM   4353  HN  ILE A 925      30.100  54.590  49.990  1.00  0.00           H
ATOM   4354  CA  ILE A 925      31.620  55.160  48.620  1.00  0.00           C
ATOM   4355  HA  ILE A 925      31.550  55.070  47.550  1.00  0.00           H
ATOM   4356  CB  ILE A 925      31.550  56.660  48.930  1.00  0.00           C
ATOM   4357  HB  ILE A 925      31.720  56.850  50.020  1.00  0.00           H
ATOM   4358  CG2 ILE A 925      32.600  57.430  48.190  1.00  0.00           C
ATOM   4359 HG21 ILE A 925      32.560  57.500  47.090  1.00  0.00           H
ATOM   4360 HG22 ILE A 925      33.630  57.140  48.520  1.00  0.00           H
ATOM   4361 HG23 ILE A 925      32.420  58.500  48.440  1.00  0.00           H
ATOM   4362  CG1 ILE A 925      30.090  57.080  48.620  1.00  0.00           C
ATOM   4363 HG11 ILE A 925      29.420  56.370  49.130  1.00  0.00           H
ATOM   4364 HG12 ILE A 925      29.870  56.810  47.560  1.00  0.00           H
ATOM   4365  CD  ILE A 925      29.620  58.520  48.930  1.00  0.00           C
ATOM   4366  HD1 ILE A 925      28.550  58.660  48.630  1.00  0.00           H
ATOM   4367  HD2 ILE A 925      30.320  59.250  48.490  1.00  0.00           H
ATOM   4368  HD3 ILE A 925      29.540  58.620  50.040  1.00  0.00           H
ATOM   4369  C   ILE A 925      33.030  54.700  48.920  1.00  0.00           C
ATOM   4370  O   ILE A 925      33.850  54.550  48.050  1.00  0.00           O
ATOM   4371  N   LEU A 926      33.370  54.360  50.220  1.00  0.00           N
ATOM   4372  HN  LEU A 926      32.600  54.370  50.850  1.00  0.00           H
ATOM   4373  CA  LEU A 926      34.720  53.810  50.580  1.00  0.00           C
ATOM   4374  HA  LEU A 926      35.470  54.530  50.280  1.00  0.00           H
ATOM   4375  CB  LEU A 926      34.910  53.560  52.110  1.00  0.00           C
ATOM   4376  HB1 LEU A 926      35.940  53.190  52.330  1.00  0.00           H
ATOM   4377  HB2 LEU A 926      34.160  52.780  52.390  1.00  0.00           H
ATOM   4378  CG  LEU A 926      34.580  54.820  52.980  1.00  0.00           C
ATOM   4379  HG  LEU A 926      33.630  55.280  52.650  1.00  0.00           H
ATOM   4380  CD1 LEU A 926      34.510  54.340  54.460  1.00  0.00           C
ATOM   4381 HD11 LEU A 926      35.500  54.010  54.850  1.00  0.00           H
ATOM   4382 HD12 LEU A 926      33.770  53.540  54.650  1.00  0.00           H
ATOM   4383 HD13 LEU A 926      34.120  55.220  55.030  1.00  0.00           H
ATOM   4384  CD2 LEU A 926      35.700  55.900  52.960  1.00  0.00           C
ATOM   4385 HD21 LEU A 926      35.650  56.560  52.060  1.00  0.00           H
ATOM   4386 HD22 LEU A 926      36.740  55.530  53.030  1.00  0.00           H
ATOM   4387 HD23 LEU A 926      35.600  56.590  53.820  1.00  0.00           H
ATOM   4388  C   LEU A 926      35.140  52.450  49.780  1.00  0.00           C
ATOM   4389  O   LEU A 926      36.200  52.380  49.180  1.00  0.00           O
ATOM   4390  N   ILE A 927      34.380  51.440  49.780  1.00  0.00           N
ATOM   4391  HN  ILE A 927      33.500  51.380  50.240  1.00  0.00           H
ATOM   4392  CA  ILE A 927      34.700  50.170  49.200  1.00  0.00           C
ATOM   4393  HA  ILE A 927      35.660  49.940  49.630  1.00  0.00           H
ATOM   4394  CB  ILE A 927      33.770  49.020  49.630  1.00  0.00           C
ATOM   4395  HB  ILE A 927      33.600  49.030  50.740  1.00  0.00           H
ATOM   4396  CG2 ILE A 927      32.390  49.340  49.090  1.00  0.00           C
ATOM   4397 HG21 ILE A 927      31.650  48.920  49.800  1.00  0.00           H
ATOM   4398 HG22 ILE A 927      32.260  49.040  48.030  1.00  0.00           H
ATOM   4399 HG23 ILE A 927      32.190  50.430  49.070  1.00  0.00           H
ATOM   4400  CG1 ILE A 927      34.270  47.630  49.200  1.00  0.00           C
ATOM   4401 HG11 ILE A 927      35.270  47.530  49.670  1.00  0.00           H
ATOM   4402 HG12 ILE A 927      34.370  47.600  48.100  1.00  0.00           H
ATOM   4403  CD  ILE A 927      33.320  46.480  49.570  1.00  0.00           C
ATOM   4404  HD1 ILE A 927      33.380  46.220  50.640  1.00  0.00           H
ATOM   4405  HD2 ILE A 927      33.560  45.580  48.960  1.00  0.00           H
ATOM   4406  HD3 ILE A 927      32.240  46.680  49.330  1.00  0.00           H
ATOM   4407  C   ILE A 927      34.870  50.210  47.710  1.00  0.00           C
ATOM   4408  O   ILE A 927      35.850  49.700  47.160  1.00  0.00           O
ATOM   4409  N   PHE A 928      33.990  50.960  47.010  1.00  0.00           N
ATOM   4410  HN  PHE A 928      33.300  51.440  47.530  1.00  0.00           H
ATOM   4411  CA  PHE A 928      34.130  51.290  45.580  1.00  0.00           C
ATOM   4412  HA  PHE A 928      34.160  50.410  44.960  1.00  0.00           H
ATOM   4413  CB  PHE A 928      32.990  52.300  45.230  1.00  0.00           C
ATOM   4414  HB1 PHE A 928      33.030  53.280  45.760  1.00  0.00           H
ATOM   4415  HB2 PHE A 928      31.980  51.950  45.560  1.00  0.00           H
ATOM   4416  CG  PHE A 928      32.750  52.580  43.760  1.00  0.00           C
ATOM   4417  CD1 PHE A 928      31.720  51.870  43.130  1.00  0.00           C
ATOM   4418  HD1 PHE A 928      30.940  51.440  43.760  1.00  0.00           H
ATOM   4419  CE1 PHE A 928      31.440  52.090  41.800  1.00  0.00           C
ATOM   4420  HE1 PHE A 928      30.610  51.560  41.350  1.00  0.00           H
ATOM   4421  CZ  PHE A 928      32.270  52.940  41.060  1.00  0.00           C
ATOM   4422  HZ  PHE A 928      32.020  53.050  40.010  1.00  0.00           H
ATOM   4423  CD2 PHE A 928      33.670  53.390  42.990  1.00  0.00           C
ATOM   4424  HD2 PHE A 928      34.430  53.920  43.530  1.00  0.00           H
ATOM   4425  CE2 PHE A 928      33.430  53.540  41.640  1.00  0.00           C
ATOM   4426  HE2 PHE A 928      33.960  54.280  41.070  1.00  0.00           H
ATOM   4427  C   PHE A 928      35.430  52.010  45.300  1.00  0.00           C
ATOM   4428  O   PHE A 928      36.170  51.640  44.420  1.00  0.00           O
ATOM   4429  N   MET A 929      35.790  53.090  46.100  1.00  0.00           N
ATOM   4430  HN  MET A 929      35.100  53.380  46.750  1.00  0.00           H
ATOM   4431  CA  MET A 929      37.020  53.900  45.980  1.00  0.00           C
ATOM   4432  HA  MET A 929      37.020  54.280  44.970  1.00  0.00           H
ATOM   4433  CB  MET A 929      37.000  55.090  46.900  1.00  0.00           C
ATOM   4434  HB1 MET A 929      38.020  55.530  46.870  1.00  0.00           H
ATOM   4435  HB2 MET A 929      36.850  54.710  47.930  1.00  0.00           H
ATOM   4436  CG  MET A 929      36.080  56.230  46.550  1.00  0.00           C
ATOM   4437  HG1 MET A 929      36.220  56.970  47.370  1.00  0.00           H
ATOM   4438  HG2 MET A 929      35.020  55.910  46.550  1.00  0.00           H
ATOM   4439  SD  MET A 929      36.510  56.990  44.900  1.00  0.00           S
ATOM   4440  CE  MET A 929      35.080  58.180  44.780  1.00  0.00           C
ATOM   4441  HE1 MET A 929      35.110  58.690  43.800  1.00  0.00           H
ATOM   4442  HE2 MET A 929      35.190  58.980  45.540  1.00  0.00           H
ATOM   4443  HE3 MET A 929      34.100  57.660  44.880  1.00  0.00           H
ATOM   4444  C   MET A 929      38.330  53.100  46.170  1.00  0.00           C
ATOM   4445  O   MET A 929      39.360  53.470  45.590  1.00  0.00           O
ATOM   4446  N   ASP A 930      38.330  52.030  47.020  1.00  0.00           N
ATOM   4447  HN  ASP A 930      37.540  51.910  47.600  1.00  0.00           H
ATOM   4448  CA  ASP A 930      39.430  51.100  47.060  1.00  0.00           C
ATOM   4449  HA  ASP A 930      40.350  51.610  46.820  1.00  0.00           H
ATOM   4450  CB  ASP A 930      39.570  50.510  48.480  1.00  0.00           C
ATOM   4451  HB1 ASP A 930      40.430  49.810  48.490  1.00  0.00           H
ATOM   4452  HB2 ASP A 930      38.640  49.980  48.780  1.00  0.00           H
ATOM   4453  CG  ASP A 930      39.920  51.610  49.520  1.00  0.00           C
ATOM   4454  OD1 ASP A 930      39.520  51.440  50.710  1.00  0.00           O
ATOM   4455  OD2 ASP A 930      40.880  52.390  49.260  1.00  0.00           O
ATOM   4456  C   ASP A 930      39.380  50.060  46.000  1.00  0.00           C
ATOM   4457  O   ASP A 930      40.370  49.890  45.270  1.00  0.00           O
ATOM   4458  N   GLN A 931      38.270  49.310  45.920  1.00  0.00           N
ATOM   4459  HN  GLN A 931      37.520  49.230  46.560  1.00  0.00           H
ATOM   4460  CA  GLN A 931      38.150  48.210  45.050  1.00  0.00           C
ATOM   4461  HA  GLN A 931      39.000  47.580  45.260  1.00  0.00           H
ATOM   4462  CB  GLN A 931      36.810  47.410  45.290  1.00  0.00           C
ATOM   4463  HB1 GLN A 931      35.980  48.140  45.120  1.00  0.00           H
ATOM   4464  HB2 GLN A 931      36.670  47.180  46.370  1.00  0.00           H
ATOM   4465  CG  GLN A 931      36.660  46.180  44.390  1.00  0.00           C
ATOM   4466  HG1 GLN A 931      36.530  46.490  43.340  1.00  0.00           H
ATOM   4467  HG2 GLN A 931      35.830  45.680  44.930  1.00  0.00           H
ATOM   4468  CD  GLN A 931      37.840  45.190  44.480  1.00  0.00           C
ATOM   4469  OE1 GLN A 931      38.430  45.050  45.580  1.00  0.00           O
ATOM   4470  NE2 GLN A 931      38.180  44.450  43.420  1.00  0.00           N
ATOM   4471 HE21 GLN A 931      38.710  43.640  43.680  1.00  0.00           H
ATOM   4472 HE22 GLN A 931      37.760  44.580  42.520  1.00  0.00           H
ATOM   4473  C   GLN A 931      38.230  48.520  43.560  1.00  0.00           C
ATOM   4474  O   GLN A 931      38.990  47.900  42.850  1.00  0.00           O
ATOM   4475  N   GLN A 932      37.500  49.460  43.040  1.00  0.00           N
ATOM   4476  HN  GLN A 932      36.820  49.910  43.620  1.00  0.00           H
ATOM   4477  CA  GLN A 932      37.250  49.680  41.640  1.00  0.00           C
ATOM   4478  HA  GLN A 932      37.260  48.730  41.100  1.00  0.00           H
ATOM   4479  CB  GLN A 932      35.870  50.310  41.320  1.00  0.00           C
ATOM   4480  HB1 GLN A 932      35.790  50.350  40.210  1.00  0.00           H
ATOM   4481  HB2 GLN A 932      36.000  51.290  41.810  1.00  0.00           H
ATOM   4482  CG  GLN A 932      34.730  49.580  42.010  1.00  0.00           C
ATOM   4483  HG1 GLN A 932      33.910  50.270  41.730  1.00  0.00           H
ATOM   4484  HG2 GLN A 932      34.810  49.490  43.110  1.00  0.00           H
ATOM   4485  CD  GLN A 932      34.590  48.230  41.360  1.00  0.00           C
ATOM   4486  OE1 GLN A 932      34.640  47.220  42.030  1.00  0.00           O
ATOM   4487  NE2 GLN A 932      34.080  48.240  40.150  1.00  0.00           N
ATOM   4488 HE21 GLN A 932      33.780  47.360  39.760  1.00  0.00           H
ATOM   4489 HE22 GLN A 932      33.800  49.080  39.680  1.00  0.00           H
ATOM   4490  C   GLN A 932      38.330  50.580  41.170  1.00  0.00           C
ATOM   4491  O   GLN A 932      38.750  50.600  40.040  1.00  0.00           O
ATOM   4492  N   ILE A 933      38.880  51.470  42.060  1.00  0.00           N
ATOM   4493  HN  ILE A 933      38.440  51.630  42.950  1.00  0.00           H
ATOM   4494  CA  ILE A 933      40.060  52.270  41.620  1.00  0.00           C
ATOM   4495  HA  ILE A 933      40.040  52.570  40.580  1.00  0.00           H
ATOM   4496  CB  ILE A 933      40.400  53.470  42.560  1.00  0.00           C
ATOM   4497  HB  ILE A 933      40.650  53.160  43.600  1.00  0.00           H
ATOM   4498  CG2 ILE A 933      41.490  54.280  41.920  1.00  0.00           C
ATOM   4499 HG21 ILE A 933      41.220  54.570  40.880  1.00  0.00           H
ATOM   4500 HG22 ILE A 933      42.510  53.850  41.790  1.00  0.00           H
ATOM   4501 HG23 ILE A 933      41.740  55.130  42.580  1.00  0.00           H
ATOM   4502  CG1 ILE A 933      39.170  54.380  42.670  1.00  0.00           C
ATOM   4503 HG11 ILE A 933      39.570  55.370  42.960  1.00  0.00           H
ATOM   4504 HG12 ILE A 933      38.550  53.990  43.500  1.00  0.00           H
ATOM   4505  CD  ILE A 933      38.320  54.630  41.430  1.00  0.00           C
ATOM   4506  HD1 ILE A 933      37.660  53.800  41.130  1.00  0.00           H
ATOM   4507  HD2 ILE A 933      38.900  54.920  40.520  1.00  0.00           H
ATOM   4508  HD3 ILE A 933      37.770  55.540  41.750  1.00  0.00           H
ATOM   4509  C   ILE A 933      41.300  51.370  41.640  1.00  0.00           C
ATOM   4510  O   ILE A 933      42.070  51.400  40.680  1.00  0.00           O
ATOM   4511  N   THR A 934      41.540  50.440  42.660  1.00  0.00           N
ATOM   4512  HN  THR A 934      40.990  50.270  43.480  1.00  0.00           H
ATOM   4513  CA  THR A 934      42.600  49.390  42.530  1.00  0.00           C
ATOM   4514  HA  THR A 934      43.510  49.880  42.250  1.00  0.00           H
ATOM   4515  CB  THR A 934      42.870  48.540  43.760  1.00  0.00           C
ATOM   4516  HB  THR A 934      42.010  47.880  43.980  1.00  0.00           H
ATOM   4517  OG1 THR A 934      43.050  49.350  44.950  1.00  0.00           O
ATOM   4518  HG1 THR A 934      42.160  49.560  45.200  1.00  0.00           H
ATOM   4519  CG2 THR A 934      44.120  47.600  43.600  1.00  0.00           C
ATOM   4520 HG21 THR A 934      44.430  47.370  44.640  1.00  0.00           H
ATOM   4521 HG22 THR A 934      44.900  48.240  43.110  1.00  0.00           H
ATOM   4522 HG23 THR A 934      43.850  46.730  42.950  1.00  0.00           H
ATOM   4523  C   THR A 934      42.450  48.410  41.350  1.00  0.00           C
ATOM   4524  O   THR A 934      43.390  48.020  40.630  1.00  0.00           O
ATOM   4525  N   ALA A 935      41.180  48.030  41.060  1.00  0.00           N
ATOM   4526  HN  ALA A 935      40.400  48.260  41.650  1.00  0.00           H
ATOM   4527  CA  ALA A 935      40.860  47.240  39.810  1.00  0.00           C
ATOM   4528  HA  ALA A 935      41.520  46.380  39.900  1.00  0.00           H
ATOM   4529  CB  ALA A 935      39.360  46.950  39.730  1.00  0.00           C
ATOM   4530  HB1 ALA A 935      39.040  46.320  40.590  1.00  0.00           H
ATOM   4531  HB2 ALA A 935      39.220  46.330  38.810  1.00  0.00           H
ATOM   4532  HB3 ALA A 935      38.760  47.890  39.750  1.00  0.00           H
ATOM   4533  C   ALA A 935      41.270  47.940  38.510  1.00  0.00           C
ATOM   4534  O   ALA A 935      41.830  47.300  37.680  1.00  0.00           O
ATOM   4535  N   VAL A 936      40.970  49.230  38.330  1.00  0.00           N
ATOM   4536  HN  VAL A 936      40.360  49.720  38.950  1.00  0.00           H
ATOM   4537  CA  VAL A 936      41.270  50.050  37.150  1.00  0.00           C
ATOM   4538  HA  VAL A 936      41.110  49.560  36.200  1.00  0.00           H
ATOM   4539  CB  VAL A 936      40.550  51.390  37.310  1.00  0.00           C
ATOM   4540  HB  VAL A 936      40.600  51.740  38.360  1.00  0.00           H
ATOM   4541  CG1 VAL A 936      41.180  52.450  36.360  1.00  0.00           C
ATOM   4542 HG11 VAL A 936      42.210  52.790  36.600  1.00  0.00           H
ATOM   4543 HG12 VAL A 936      40.680  53.450  36.330  1.00  0.00           H
ATOM   4544 HG13 VAL A 936      41.250  52.040  35.330  1.00  0.00           H
ATOM   4545  CG2 VAL A 936      39.060  51.200  36.980  1.00  0.00           C
ATOM   4546 HG21 VAL A 936      38.680  50.360  37.600  1.00  0.00           H
ATOM   4547 HG22 VAL A 936      38.940  50.970  35.890  1.00  0.00           H
ATOM   4548 HG23 VAL A 936      38.440  52.120  37.130  1.00  0.00           H
ATOM   4549  C   VAL A 936      42.890  50.230  37.170  1.00  0.00           C
ATOM   4550  O   VAL A 936      43.540  49.970  36.180  1.00  0.00           O
ATOM   4551  N   ILE A 937      43.450  50.490  38.340  1.00  0.00           N
ATOM   4552  HN  ILE A 937      42.820  50.580  39.110  1.00  0.00           H
ATOM   4553  CA  ILE A 937      44.900  50.540  38.570  1.00  0.00           C
ATOM   4554  HA  ILE A 937      45.300  51.150  37.790  1.00  0.00           H
ATOM   4555  CB  ILE A 937      45.230  51.210  39.920  1.00  0.00           C
ATOM   4556  HB  ILE A 937      44.710  50.700  40.760  1.00  0.00           H
ATOM   4557  CG2 ILE A 937      46.720  50.980  40.280  1.00  0.00           C
ATOM   4558 HG21 ILE A 937      47.380  51.590  39.630  1.00  0.00           H
ATOM   4559 HG22 ILE A 937      46.970  49.900  40.370  1.00  0.00           H
ATOM   4560 HG23 ILE A 937      46.900  51.400  41.290  1.00  0.00           H
ATOM   4561  CG1 ILE A 937      44.770  52.690  40.030  1.00  0.00           C
ATOM   4562 HG11 ILE A 937      44.990  53.050  41.060  1.00  0.00           H
ATOM   4563 HG12 ILE A 937      43.700  52.790  39.810  1.00  0.00           H
ATOM   4564  CD  ILE A 937      45.560  53.670  39.200  1.00  0.00           C
ATOM   4565  HD1 ILE A 937      45.370  53.580  38.110  1.00  0.00           H
ATOM   4566  HD2 ILE A 937      46.650  53.550  39.340  1.00  0.00           H
ATOM   4567  HD3 ILE A 937      45.170  54.700  39.380  1.00  0.00           H
ATOM   4568  C   ILE A 937      45.740  49.280  38.230  1.00  0.00           C
ATOM   4569  O   ILE A 937      46.650  49.380  37.430  1.00  0.00           O
ATOM   4570  N   ILE A 938      45.370  48.050  38.600  1.00  0.00           N
ATOM   4571  HN  ILE A 938      44.470  47.950  39.030  1.00  0.00           H
ATOM   4572  CA  ILE A 938      46.110  46.920  38.110  1.00  0.00           C
ATOM   4573  HA  ILE A 938      47.140  47.190  38.280  1.00  0.00           H
ATOM   4574  CB  ILE A 938      45.870  45.700  38.980  1.00  0.00           C
ATOM   4575  HB  ILE A 938      45.870  45.880  40.070  1.00  0.00           H
ATOM   4576  CG2 ILE A 938      44.360  45.220  38.720  1.00  0.00           C
ATOM   4577 HG21 ILE A 938      44.190  44.320  39.350  1.00  0.00           H
ATOM   4578 HG22 ILE A 938      44.210  44.850  37.680  1.00  0.00           H
ATOM   4579 HG23 ILE A 938      43.560  45.940  39.010  1.00  0.00           H
ATOM   4580  CG1 ILE A 938      46.810  44.490  38.740  1.00  0.00           C
ATOM   4581 HG11 ILE A 938      46.680  44.150  37.690  1.00  0.00           H
ATOM   4582 HG12 ILE A 938      46.500  43.570  39.280  1.00  0.00           H
ATOM   4583  CD  ILE A 938      48.280  44.740  38.940  1.00  0.00           C
ATOM   4584  HD1 ILE A 938      48.870  43.800  38.970  1.00  0.00           H
ATOM   4585  HD2 ILE A 938      48.440  45.260  39.910  1.00  0.00           H
ATOM   4586  HD3 ILE A 938      48.760  45.280  38.100  1.00  0.00           H
ATOM   4587  C   ILE A 938      46.080  46.630  36.610  1.00  0.00           C
ATOM   4588  O   ILE A 938      46.960  45.940  36.030  1.00  0.00           O
ATOM   4589  N   ASN A 939      44.960  47.060  35.950  1.00  0.00           N
ATOM   4590  HN  ASN A 939      44.340  47.720  36.370  1.00  0.00           H
ATOM   4591  CA  ASN A 939      44.600  46.600  34.620  1.00  0.00           C
ATOM   4592  HA  ASN A 939      45.050  45.630  34.450  1.00  0.00           H
ATOM   4593  CB  ASN A 939      43.060  46.490  34.410  1.00  0.00           C
ATOM   4594  HB1 ASN A 939      42.670  47.510  34.570  1.00  0.00           H
ATOM   4595  HB2 ASN A 939      42.540  45.860  35.160  1.00  0.00           H
ATOM   4596  CG  ASN A 939      42.670  46.020  32.980  1.00  0.00           C
ATOM   4597  OD1 ASN A 939      43.330  45.100  32.440  1.00  0.00           O
ATOM   4598  ND2 ASN A 939      41.590  46.630  32.490  1.00  0.00           N
ATOM   4599 HD21 ASN A 939      40.970  47.160  33.070  1.00  0.00           H
ATOM   4600 HD22 ASN A 939      41.290  46.200  31.640  1.00  0.00           H
ATOM   4601  C   ASN A 939      45.250  47.550  33.600  1.00  0.00           C
ATOM   4602  O   ASN A 939      45.400  47.130  32.510  1.00  0.00           O
ATOM   4603  N   ARG A 940      45.730  48.790  34.040  1.00  0.00           N
ATOM   4604  HN  ARG A 940      45.420  49.130  34.930  1.00  0.00           H
ATOM   4605  CA  ARG A 940      46.490  49.750  33.160  1.00  0.00           C
ATOM   4606  HA  ARG A 940      45.770  50.400  32.670  1.00  0.00           H
ATOM   4607  CB  ARG A 940      47.120  50.720  33.990  1.00  0.00           C
ATOM   4608  HB1 ARG A 940      47.690  51.450  33.370  1.00  0.00           H
ATOM   4609  HB2 ARG A 940      47.730  50.200  34.760  1.00  0.00           H
ATOM   4610  CG  ARG A 940      46.170  51.680  34.850  1.00  0.00           C
ATOM   4611  HG1 ARG A 940      45.550  51.190  35.630  1.00  0.00           H
ATOM   4612  HG2 ARG A 940      45.530  52.160  34.090  1.00  0.00           H
ATOM   4613  CD  ARG A 940      47.000  52.790  35.500  1.00  0.00           C
ATOM   4614  HD1 ARG A 940      46.350  53.520  36.030  1.00  0.00           H
ATOM   4615  HD2 ARG A 940      47.600  53.220  34.670  1.00  0.00           H
ATOM   4616  NE  ARG A 940      48.000  52.180  36.400  1.00  0.00           N
ATOM   4617  HE  ARG A 940      47.670  51.360  36.880  1.00  0.00           H
ATOM   4618  CZ  ARG A 940      49.230  52.620  36.590  1.00  0.00           C
ATOM   4619  NH1 ARG A 940      49.590  53.720  35.990  1.00  0.00           N
ATOM   4620 HH11 ARG A 940      49.000  54.170  35.330  1.00  0.00           H
ATOM   4621 HH12 ARG A 940      50.450  54.170  36.250  1.00  0.00           H
ATOM   4622  NH2 ARG A 940      50.110  51.860  37.240  1.00  0.00           N
ATOM   4623 HH21 ARG A 940      49.870  50.910  37.430  1.00  0.00           H
ATOM   4624 HH22 ARG A 940      51.060  52.150  37.180  1.00  0.00           H
ATOM   4625  C   ARG A 940      47.540  49.270  32.170  1.00  0.00           C
ATOM   4626  O   ARG A 940      48.230  48.280  32.530  1.00  0.00           O
ATOM   4627  N   LYS A 941      47.740  49.910  30.970  1.00  0.00           N
ATOM   4628  HN  LYS A 941      47.220  50.720  30.740  1.00  0.00           H
ATOM   4629  CA  LYS A 941      48.570  49.290  29.920  1.00  0.00           C
ATOM   4630  HA  LYS A 941      48.260  48.280  29.690  1.00  0.00           H
ATOM   4631  CB  LYS A 941      48.450  50.210  28.640  1.00  0.00           C
ATOM   4632  HB1 LYS A 941      47.450  49.840  28.320  1.00  0.00           H
ATOM   4633  HB2 LYS A 941      49.120  49.950  27.790  1.00  0.00           H
ATOM   4634  CG  LYS A 941      48.450  51.790  28.790  1.00  0.00           C
ATOM   4635  HG1 LYS A 941      47.630  52.070  29.490  1.00  0.00           H
ATOM   4636  HG2 LYS A 941      48.340  52.220  27.770  1.00  0.00           H
ATOM   4637  CD  LYS A 941      49.680  52.380  29.440  1.00  0.00           C
ATOM   4638  HD1 LYS A 941      50.590  52.050  28.890  1.00  0.00           H
ATOM   4639  HD2 LYS A 941      49.760  52.080  30.500  1.00  0.00           H
ATOM   4640  CE  LYS A 941      49.700  53.970  29.520  1.00  0.00           C
ATOM   4641  HE1 LYS A 941      48.730  54.280  29.960  1.00  0.00           H
ATOM   4642  HE2 LYS A 941      49.770  54.340  28.490  1.00  0.00           H
ATOM   4643  NZ  LYS A 941      50.780  54.550  30.310  1.00  0.00           N
ATOM   4644  HZ1 LYS A 941      50.360  54.480  31.260  1.00  0.00           H
ATOM   4645  HZ2 LYS A 941      51.110  55.510  30.070  1.00  0.00           H
ATOM   4646  HZ3 LYS A 941      51.550  53.840  30.400  1.00  0.00           H
ATOM   4647  C   LYS A 941      50.060  49.070  30.260  1.00  0.00           C
ATOM   4648  O   LYS A 941      50.780  48.350  29.620  1.00  0.00           O
ATOM   4649  N   GLU A 942      50.490  49.650  31.390  1.00  0.00           N
ATOM   4650  HN  GLU A 942      49.780  50.220  31.800  1.00  0.00           H
ATOM   4651  CA  GLU A 942      51.690  49.360  32.080  1.00  0.00           C
ATOM   4652  HA  GLU A 942      52.480  49.630  31.410  1.00  0.00           H
ATOM   4653  CB  GLU A 942      51.830  50.200  33.350  1.00  0.00           C
ATOM   4654  HB1 GLU A 942      52.820  49.950  33.800  1.00  0.00           H
ATOM   4655  HB2 GLU A 942      51.070  49.890  34.120  1.00  0.00           H
ATOM   4656  CG  GLU A 942      51.740  51.760  33.170  1.00  0.00           C
ATOM   4657  HG1 GLU A 942      51.880  52.270  34.150  1.00  0.00           H
ATOM   4658  HG2 GLU A 942      50.710  51.950  32.780  1.00  0.00           H
ATOM   4659  CD  GLU A 942      52.690  52.190  32.090  1.00  0.00           C
ATOM   4660  OE1 GLU A 942      53.860  52.490  32.460  1.00  0.00           O
ATOM   4661  OE2 GLU A 942      52.250  52.320  30.890  1.00  0.00           O
ATOM   4662  C   GLU A 942      51.890  47.900  32.560  1.00  0.00           C
ATOM   4663  O   GLU A 942      53.030  47.510  32.740  1.00  0.00           O
ATOM   4664  N   HSD A 943      50.800  47.130  32.870  1.00  0.00           N
ATOM   4665  HN  HSD A 943      49.830  47.330  32.760  1.00  0.00           H
ATOM   4666  CA  HSD A 943      50.890  45.820  33.530  1.00  0.00           C
ATOM   4667  HA  HSD A 943      51.920  45.720  33.830  1.00  0.00           H
ATOM   4668  CB  HSD A 943      49.980  45.790  34.710  1.00  0.00           C
ATOM   4669  HB1 HSD A 943      49.880  44.800  35.210  1.00  0.00           H
ATOM   4670  HB2 HSD A 943      48.950  46.000  34.310  1.00  0.00           H
ATOM   4671  ND1 HSD A 943      51.550  47.340  36.020  1.00  0.00           N
ATOM   4672  HD1 HSD A 943      52.380  46.880  35.680  1.00  0.00           H
ATOM   4673  CG  HSD A 943      50.240  46.950  35.620  1.00  0.00           C
ATOM   4674  CE1 HSD A 943      51.350  48.420  36.830  1.00  0.00           C
ATOM   4675  HE1 HSD A 943      52.170  48.940  37.310  1.00  0.00           H
ATOM   4676  NE2 HSD A 943      50.080  48.750  36.940  1.00  0.00           N
ATOM   4677  CD2 HSD A 943      49.380  47.850  36.220  1.00  0.00           C
ATOM   4678  HD2 HSD A 943      48.350  48.060  35.920  1.00  0.00           H
ATOM   4679  C   HSD A 943      50.760  44.680  32.510  1.00  0.00           C
ATOM   4680  O   HSD A 943      50.780  43.530  32.860  1.00  0.00           O
ATOM   4681  N   LYS A 944      50.640  45.040  31.200  1.00  0.00           N
ATOM   4682  HN  LYS A 944      50.740  46.000  30.970  1.00  0.00           H
ATOM   4683  CA  LYS A 944      50.480  44.120  30.030  1.00  0.00           C
ATOM   4684  HA  LYS A 944      49.910  44.700  29.310  1.00  0.00           H
ATOM   4685  CB  LYS A 944      51.790  43.840  29.200  1.00  0.00           C
ATOM   4686  HB1 LYS A 944      51.600  43.050  28.450  1.00  0.00           H
ATOM   4687  HB2 LYS A 944      52.510  43.450  29.950  1.00  0.00           H
ATOM   4688  CG  LYS A 944      52.470  45.100  28.590  1.00  0.00           C
ATOM   4689  HG1 LYS A 944      53.430  44.700  28.200  1.00  0.00           H
ATOM   4690  HG2 LYS A 944      52.640  45.830  29.420  1.00  0.00           H
ATOM   4691  CD  LYS A 944      51.680  45.830  27.480  1.00  0.00           C
ATOM   4692  HD1 LYS A 944      50.700  46.160  27.900  1.00  0.00           H
ATOM   4693  HD2 LYS A 944      51.400  45.090  26.700  1.00  0.00           H
ATOM   4694  CE  LYS A 944      52.320  47.150  26.820  1.00  0.00           C
ATOM   4695  HE1 LYS A 944      51.530  47.690  26.250  1.00  0.00           H
ATOM   4696  HE2 LYS A 944      53.200  46.860  26.200  1.00  0.00           H
ATOM   4697  NZ  LYS A 944      52.810  48.110  27.860  1.00  0.00           N
ATOM   4698  HZ1 LYS A 944      53.630  47.590  28.250  1.00  0.00           H
ATOM   4699  HZ2 LYS A 944      52.160  48.220  28.660  1.00  0.00           H
ATOM   4700  HZ3 LYS A 944      53.100  49.010  27.430  1.00  0.00           H
ATOM   4701  C   LYS A 944      49.590  42.930  30.230  1.00  0.00           C
ATOM   4702  O   LYS A 944      49.980  41.820  29.810  1.00  0.00           O
ATOM   4703  N   LEU A 945      48.420  43.190  30.760  1.00  0.00           N
ATOM   4704  HN  LEU A 945      48.210  44.120  31.060  1.00  0.00           H
ATOM   4705  CA  LEU A 945      47.430  42.200  31.080  1.00  0.00           C
ATOM   4706  HA  LEU A 945      47.930  41.250  31.140  1.00  0.00           H
ATOM   4707  CB  LEU A 945      46.670  42.640  32.370  1.00  0.00           C
ATOM   4708  HB1 LEU A 945      45.880  41.900  32.640  1.00  0.00           H
ATOM   4709  HB2 LEU A 945      46.020  43.530  32.170  1.00  0.00           H
ATOM   4710  CG  LEU A 945      47.530  42.820  33.620  1.00  0.00           C
ATOM   4711  HG  LEU A 945      48.270  43.640  33.520  1.00  0.00           H
ATOM   4712  CD1 LEU A 945      46.520  43.100  34.820  1.00  0.00           C
ATOM   4713 HD11 LEU A 945      47.050  43.250  35.780  1.00  0.00           H
ATOM   4714 HD12 LEU A 945      45.890  42.210  35.020  1.00  0.00           H
ATOM   4715 HD13 LEU A 945      45.820  43.930  34.590  1.00  0.00           H
ATOM   4716  CD2 LEU A 945      48.330  41.550  33.940  1.00  0.00           C
ATOM   4717 HD21 LEU A 945      49.070  41.420  33.120  1.00  0.00           H
ATOM   4718 HD22 LEU A 945      47.640  40.670  34.000  1.00  0.00           H
ATOM   4719 HD23 LEU A 945      48.870  41.710  34.900  1.00  0.00           H
ATOM   4720  C   LEU A 945      46.540  42.130  29.910  1.00  0.00           C
ATOM   4721  O   LEU A 945      46.200  43.100  29.210  1.00  0.00           O
ATOM   4722  N   LYS A 946      45.970  40.980  29.650  1.00  0.00           N
ATOM   4723  HN  LYS A 946      46.170  40.180  30.210  1.00  0.00           H
ATOM   4724  CA  LYS A 946      44.940  40.790  28.630  1.00  0.00           C
ATOM   4725  HA  LYS A 946      45.380  41.130  27.700  1.00  0.00           H
ATOM   4726  CB  LYS A 946      44.590  39.320  28.460  1.00  0.00           C
ATOM   4727  HB1 LYS A 946      43.670  39.290  27.840  1.00  0.00           H
ATOM   4728  HB2 LYS A 946      44.380  38.920  29.480  1.00  0.00           H
ATOM   4729  CG  LYS A 946      45.800  38.610  27.800  1.00  0.00           C
ATOM   4730  HG1 LYS A 946      46.730  38.890  28.340  1.00  0.00           H
ATOM   4731  HG2 LYS A 946      45.920  39.060  26.790  1.00  0.00           H
ATOM   4732  CD  LYS A 946      45.550  37.100  27.720  1.00  0.00           C
ATOM   4733  HD1 LYS A 946      44.510  36.960  27.340  1.00  0.00           H
ATOM   4734  HD2 LYS A 946      45.480  36.590  28.700  1.00  0.00           H
ATOM   4735  CE  LYS A 946      46.410  36.440  26.690  1.00  0.00           C
ATOM   4736  HE1 LYS A 946      47.490  36.220  26.820  1.00  0.00           H
ATOM   4737  HE2 LYS A 946      46.210  36.920  25.700  1.00  0.00           H
ATOM   4738  NZ  LYS A 946      45.890  35.080  26.530  1.00  0.00           N
ATOM   4739  HZ1 LYS A 946      45.960  34.530  27.400  1.00  0.00           H
ATOM   4740  HZ2 LYS A 946      46.290  34.680  25.650  1.00  0.00           H
ATOM   4741  HZ3 LYS A 946      44.860  35.180  26.350  1.00  0.00           H
ATOM   4742  C   LYS A 946      43.690  41.590  28.980  1.00  0.00           C
ATOM   4743  O   LYS A 946      43.210  41.670  30.100  1.00  0.00           O
ATOM   4744  N   LYS A 947      42.980  42.190  27.990  1.00  0.00           N
ATOM   4745  HN  LYS A 947      43.300  42.010  27.060  1.00  0.00           H
ATOM   4746  CA  LYS A 947      41.790  43.060  28.130  1.00  0.00           C
ATOM   4747  HA  LYS A 947      42.280  43.870  28.660  1.00  0.00           H
ATOM   4748  CB  LYS A 947      41.480  43.790  26.880  1.00  0.00           C
ATOM   4749  HB1 LYS A 947      40.550  44.400  26.950  1.00  0.00           H
ATOM   4750  HB2 LYS A 947      41.410  43.120  26.000  1.00  0.00           H
ATOM   4751  CG  LYS A 947      42.540  44.940  26.590  1.00  0.00           C
ATOM   4752  HG1 LYS A 947      43.600  44.620  26.700  1.00  0.00           H
ATOM   4753  HG2 LYS A 947      42.270  45.670  27.380  1.00  0.00           H
ATOM   4754  CD  LYS A 947      42.280  45.490  25.230  1.00  0.00           C
ATOM   4755  HD1 LYS A 947      41.310  46.020  25.270  1.00  0.00           H
ATOM   4756  HD2 LYS A 947      42.190  44.600  24.560  1.00  0.00           H
ATOM   4757  CE  LYS A 947      43.430  46.380  24.650  1.00  0.00           C
ATOM   4758  HE1 LYS A 947      43.110  46.680  23.630  1.00  0.00           H
ATOM   4759  HE2 LYS A 947      44.350  45.770  24.630  1.00  0.00           H
ATOM   4760  NZ  LYS A 947      43.530  47.520  25.510  1.00  0.00           N
ATOM   4761  HZ1 LYS A 947      42.650  47.870  25.920  1.00  0.00           H
ATOM   4762  HZ2 LYS A 947      43.900  48.320  24.940  1.00  0.00           H
ATOM   4763  HZ3 LYS A 947      44.040  47.350  26.410  1.00  0.00           H
ATOM   4764  C   LYS A 947      40.620  42.450  28.930  1.00  0.00           C
ATOM   4765  O   LYS A 947      40.340  41.240  28.860  1.00  0.00           O
ATOM   4766  N   GLY A 948      39.920  43.320  29.630  1.00  0.00           N
ATOM   4767  HN  GLY A 948      40.180  44.280  29.670  1.00  0.00           H
ATOM   4768  CA  GLY A 948      38.780  42.950  30.390  1.00  0.00           C
ATOM   4769  HA1 GLY A 948      38.180  42.150  30.000  1.00  0.00           H
ATOM   4770  HA2 GLY A 948      38.230  43.860  30.560  1.00  0.00           H
ATOM   4771  C   GLY A 948      39.150  42.450  31.760  1.00  0.00           C
ATOM   4772  O   GLY A 948      39.850  41.480  32.040  1.00  0.00           O
ATOM   4773  N   ALA A 949      38.590  43.190  32.730  1.00  0.00           N
ATOM   4774  HN  ALA A 949      37.930  43.920  32.520  1.00  0.00           H
ATOM   4775  CA  ALA A 949      38.840  43.090  34.150  1.00  0.00           C
ATOM   4776  HA  ALA A 949      39.280  42.120  34.310  1.00  0.00           H
ATOM   4777  CB  ALA A 949      39.870  44.010  34.650  1.00  0.00           C
ATOM   4778  HB1 ALA A 949      39.660  45.020  34.250  1.00  0.00           H
ATOM   4779  HB2 ALA A 949      40.850  43.660  34.270  1.00  0.00           H
ATOM   4780  HB3 ALA A 949      39.940  43.900  35.750  1.00  0.00           H
ATOM   4781  C   ALA A 949      37.530  43.070  34.970  1.00  0.00           C
ATOM   4782  O   ALA A 949      37.660  43.240  36.200  1.00  0.00           O
ATOM   4783  N   GLY A 950      36.380  42.740  34.380  1.00  0.00           N
ATOM   4784  HN  GLY A 950      36.440  42.550  33.400  1.00  0.00           H
ATOM   4785  CA  GLY A 950      34.990  42.740  34.870  1.00  0.00           C
ATOM   4786  HA1 GLY A 950      34.670  41.760  35.190  1.00  0.00           H
ATOM   4787  HA2 GLY A 950      34.390  43.160  34.070  1.00  0.00           H
ATOM   4788  C   GLY A 950      34.590  43.620  36.010  1.00  0.00           C
ATOM   4789  O   GLY A 950      34.380  43.180  37.140  1.00  0.00           O
ATOM   4790  N   TYR A 951      34.440  44.960  35.830  1.00  0.00           N
ATOM   4791  HN  TYR A 951      34.660  45.350  34.940  1.00  0.00           H
ATOM   4792  CA  TYR A 951      34.280  45.850  36.930  1.00  0.00           C
ATOM   4793  HA  TYR A 951      35.050  45.510  37.620  1.00  0.00           H
ATOM   4794  CB  TYR A 951      34.410  47.400  36.540  1.00  0.00           C
ATOM   4795  HB1 TYR A 951      34.350  48.160  37.350  1.00  0.00           H
ATOM   4796  HB2 TYR A 951      33.590  47.650  35.840  1.00  0.00           H
ATOM   4797  CG  TYR A 951      35.740  47.720  35.950  1.00  0.00           C
ATOM   4798  CD1 TYR A 951      36.910  47.120  36.360  1.00  0.00           C
ATOM   4799  HD1 TYR A 951      36.850  46.350  37.120  1.00  0.00           H
ATOM   4800  CE1 TYR A 951      38.160  47.480  35.790  1.00  0.00           C
ATOM   4801  HE1 TYR A 951      39.020  47.030  36.250  1.00  0.00           H
ATOM   4802  CZ  TYR A 951      38.190  48.300  34.640  1.00  0.00           C
ATOM   4803  OH  TYR A 951      39.410  48.570  33.940  1.00  0.00           O
ATOM   4804  HH  TYR A 951      39.350  49.170  33.200  1.00  0.00           H
ATOM   4805  CD2 TYR A 951      35.840  48.790  35.010  1.00  0.00           C
ATOM   4806  HD2 TYR A 951      34.950  49.370  34.780  1.00  0.00           H
ATOM   4807  CE2 TYR A 951      37.040  49.030  34.310  1.00  0.00           C
ATOM   4808  HE2 TYR A 951      37.010  49.820  33.570  1.00  0.00           H
ATOM   4809  C   TYR A 951      33.050  45.630  37.760  1.00  0.00           C
ATOM   4810  O   TYR A 951      33.230  45.660  38.940  1.00  0.00           O
ATOM   4811  N   HSD A 952      31.940  45.310  37.050  1.00  0.00           N
ATOM   4812  HN  HSD A 952      31.930  45.370  36.060  1.00  0.00           H
ATOM   4813  CA  HSD A 952      30.730  44.870  37.700  1.00  0.00           C
ATOM   4814  HA  HSD A 952      30.490  45.670  38.400  1.00  0.00           H
ATOM   4815  CB  HSD A 952      29.530  44.760  36.730  1.00  0.00           C
ATOM   4816  HB1 HSD A 952      28.720  44.160  37.190  1.00  0.00           H
ATOM   4817  HB2 HSD A 952      29.840  44.260  35.780  1.00  0.00           H
ATOM   4818  ND1 HSD A 952      29.580  46.740  35.280  1.00  0.00           N
ATOM   4819  HD1 HSD A 952      29.890  46.270  34.460  1.00  0.00           H
ATOM   4820  CG  HSD A 952      29.050  46.120  36.390  1.00  0.00           C
ATOM   4821  CE1 HSD A 952      29.020  47.980  35.310  1.00  0.00           C
ATOM   4822  HE1 HSD A 952      29.120  48.560  34.400  1.00  0.00           H
ATOM   4823  NE2 HSD A 952      28.260  48.180  36.410  1.00  0.00           N
ATOM   4824  CD2 HSD A 952      28.270  46.970  37.020  1.00  0.00           C
ATOM   4825  HD2 HSD A 952      27.860  46.830  38.020  1.00  0.00           H
ATOM   4826  C   HSD A 952      30.780  43.610  38.510  1.00  0.00           C
ATOM   4827  O   HSD A 952      30.320  43.470  39.620  1.00  0.00           O
ATOM   4828  N   LEU A 953      31.440  42.580  37.900  1.00  0.00           N
ATOM   4829  HN  LEU A 953      31.900  42.700  37.030  1.00  0.00           H
ATOM   4830  CA  LEU A 953      31.700  41.330  38.540  1.00  0.00           C
ATOM   4831  HA  LEU A 953      30.750  40.950  38.900  1.00  0.00           H
ATOM   4832  CB  LEU A 953      32.430  40.450  37.440  1.00  0.00           C
ATOM   4833  HB1 LEU A 953      33.380  40.980  37.270  1.00  0.00           H
ATOM   4834  HB2 LEU A 953      31.820  40.380  36.510  1.00  0.00           H
ATOM   4835  CG  LEU A 953      32.690  38.970  37.930  1.00  0.00           C
ATOM   4836  HG  LEU A 953      33.330  39.020  38.840  1.00  0.00           H
ATOM   4837  CD1 LEU A 953      31.490  38.190  38.210  1.00  0.00           C
ATOM   4838 HD11 LEU A 953      30.790  38.210  37.340  1.00  0.00           H
ATOM   4839 HD12 LEU A 953      30.900  38.640  39.040  1.00  0.00           H
ATOM   4840 HD13 LEU A 953      31.680  37.140  38.530  1.00  0.00           H
ATOM   4841  CD2 LEU A 953      33.560  38.400  36.810  1.00  0.00           C
ATOM   4842 HD21 LEU A 953      34.000  37.440  37.170  1.00  0.00           H
ATOM   4843 HD22 LEU A 953      34.330  39.130  36.470  1.00  0.00           H
ATOM   4844 HD23 LEU A 953      32.950  38.240  35.890  1.00  0.00           H
ATOM   4845  C   LEU A 953      32.600  41.540  39.820  1.00  0.00           C
ATOM   4846  O   LEU A 953      32.510  40.850  40.840  1.00  0.00           O
ATOM   4847  N   ASP A 954      33.680  42.420  39.770  1.00  0.00           N
ATOM   4848  HN  ASP A 954      33.980  42.900  38.940  1.00  0.00           H
ATOM   4849  CA  ASP A 954      34.510  42.660  40.960  1.00  0.00           C
ATOM   4850  HA  ASP A 954      34.710  41.630  41.180  1.00  0.00           H
ATOM   4851  CB  ASP A 954      35.780  43.560  40.690  1.00  0.00           C
ATOM   4852  HB1 ASP A 954      36.390  43.690  41.610  1.00  0.00           H
ATOM   4853  HB2 ASP A 954      35.450  44.600  40.480  1.00  0.00           H
ATOM   4854  CG  ASP A 954      36.550  42.990  39.560  1.00  0.00           C
ATOM   4855  OD1 ASP A 954      36.650  41.800  39.350  1.00  0.00           O
ATOM   4856  OD2 ASP A 954      37.070  43.850  38.620  1.00  0.00           O
ATOM   4857  HD2 ASP A 954      37.400  43.400  37.840  1.00  0.00           H
ATOM   4858  C   ASP A 954      33.750  43.260  42.160  1.00  0.00           C
ATOM   4859  O   ASP A 954      33.930  42.880  43.330  1.00  0.00           O
ATOM   4860  N   LEU A 955      32.830  44.190  41.910  1.00  0.00           N
ATOM   4861  HN  LEU A 955      32.780  44.620  41.020  1.00  0.00           H
ATOM   4862  CA  LEU A 955      32.010  44.850  42.930  1.00  0.00           C
ATOM   4863  HA  LEU A 955      32.670  44.950  43.780  1.00  0.00           H
ATOM   4864  CB  LEU A 955      31.450  46.220  42.330  1.00  0.00           C
ATOM   4865  HB1 LEU A 955      30.880  45.940  41.420  1.00  0.00           H
ATOM   4866  HB2 LEU A 955      32.210  46.890  41.880  1.00  0.00           H
ATOM   4867  CG  LEU A 955      30.760  47.090  43.390  1.00  0.00           C
ATOM   4868  HG  LEU A 955      29.870  46.550  43.780  1.00  0.00           H
ATOM   4869  CD1 LEU A 955      31.620  47.250  44.630  1.00  0.00           C
ATOM   4870 HD11 LEU A 955      31.030  47.810  45.390  1.00  0.00           H
ATOM   4871 HD12 LEU A 955      32.550  47.760  44.320  1.00  0.00           H
ATOM   4872 HD13 LEU A 955      31.850  46.270  45.100  1.00  0.00           H
ATOM   4873  CD2 LEU A 955      30.320  48.400  42.750  1.00  0.00           C
ATOM   4874 HD21 LEU A 955      29.450  48.220  42.090  1.00  0.00           H
ATOM   4875 HD22 LEU A 955      31.190  48.890  42.250  1.00  0.00           H
ATOM   4876 HD23 LEU A 955      30.010  49.020  43.610  1.00  0.00           H
ATOM   4877  C   LEU A 955      30.910  43.990  43.450  1.00  0.00           C
ATOM   4878  O   LEU A 955      30.530  43.950  44.610  1.00  0.00           O
ATOM   4879  N   LEU A 956      30.290  43.150  42.540  1.00  0.00           N
ATOM   4880  HN  LEU A 956      30.580  43.260  41.600  1.00  0.00           H
ATOM   4881  CA  LEU A 956      29.430  42.050  42.830  1.00  0.00           C
ATOM   4882  HA  LEU A 956      28.550  42.550  43.220  1.00  0.00           H
ATOM   4883  CB  LEU A 956      29.010  41.290  41.590  1.00  0.00           C
ATOM   4884  HB1 LEU A 956      29.890  40.860  41.070  1.00  0.00           H
ATOM   4885  HB2 LEU A 956      28.690  41.990  40.790  1.00  0.00           H
ATOM   4886  CG  LEU A 956      27.990  40.150  41.790  1.00  0.00           C
ATOM   4887  HG  LEU A 956      28.140  39.590  42.740  1.00  0.00           H
ATOM   4888  CD1 LEU A 956      26.580  40.780  41.930  1.00  0.00           C
ATOM   4889 HD11 LEU A 956      26.250  41.280  41.010  1.00  0.00           H
ATOM   4890 HD12 LEU A 956      26.560  41.410  42.850  1.00  0.00           H
ATOM   4891 HD13 LEU A 956      25.810  39.980  41.990  1.00  0.00           H
ATOM   4892  CD2 LEU A 956      28.140  39.070  40.670  1.00  0.00           C
ATOM   4893 HD21 LEU A 956      27.650  39.400  39.730  1.00  0.00           H
ATOM   4894 HD22 LEU A 956      27.720  38.100  41.020  1.00  0.00           H
ATOM   4895 HD23 LEU A 956      29.230  38.850  40.600  1.00  0.00           H
ATOM   4896  C   LEU A 956      30.030  41.030  43.820  1.00  0.00           C
ATOM   4897  O   LEU A 956      29.450  40.800  44.870  1.00  0.00           O
ATOM   4898  N   MET A 957      31.290  40.560  43.600  1.00  0.00           N
ATOM   4899  HN  MET A 957      31.880  40.830  42.840  1.00  0.00           H
ATOM   4900  CA  MET A 957      32.060  39.710  44.500  1.00  0.00           C
ATOM   4901  HA  MET A 957      31.410  38.860  44.650  1.00  0.00           H
ATOM   4902  CB  MET A 957      33.410  39.180  43.770  1.00  0.00           C
ATOM   4903  HB1 MET A 957      34.070  38.650  44.480  1.00  0.00           H
ATOM   4904  HB2 MET A 957      33.990  39.990  43.290  1.00  0.00           H
ATOM   4905  CG  MET A 957      33.100  38.150  42.660  1.00  0.00           C
ATOM   4906  HG1 MET A 957      34.120  37.780  42.420  1.00  0.00           H
ATOM   4907  HG2 MET A 957      32.750  38.650  41.720  1.00  0.00           H
ATOM   4908  SD  MET A 957      32.150  36.710  43.120  1.00  0.00           S
ATOM   4909  CE  MET A 957      32.830  36.160  44.700  1.00  0.00           C
ATOM   4910  HE1 MET A 957      33.910  36.370  44.820  1.00  0.00           H
ATOM   4911  HE2 MET A 957      32.690  35.070  44.870  1.00  0.00           H
ATOM   4912  HE3 MET A 957      32.320  36.660  45.550  1.00  0.00           H
ATOM   4913  C   MET A 957      32.380  40.180  45.940  1.00  0.00           C
ATOM   4914  O   MET A 957      32.240  39.470  46.930  1.00  0.00           O
ATOM   4915  N   VAL A 958      32.820  41.480  46.080  1.00  0.00           N
ATOM   4916  HN  VAL A 958      33.060  42.060  45.300  1.00  0.00           H
ATOM   4917  CA  VAL A 958      32.950  42.180  47.410  1.00  0.00           C
ATOM   4918  HA  VAL A 958      33.390  41.490  48.120  1.00  0.00           H
ATOM   4919  CB  VAL A 958      33.900  43.450  47.440  1.00  0.00           C
ATOM   4920  HB  VAL A 958      33.920  43.690  48.530  1.00  0.00           H
ATOM   4921  CG1 VAL A 958      35.340  42.990  46.950  1.00  0.00           C
ATOM   4922 HG11 VAL A 958      35.710  42.280  47.720  1.00  0.00           H
ATOM   4923 HG12 VAL A 958      36.090  43.800  47.030  1.00  0.00           H
ATOM   4924 HG13 VAL A 958      35.250  42.590  45.910  1.00  0.00           H
ATOM   4925  CG2 VAL A 958      33.320  44.570  46.570  1.00  0.00           C
ATOM   4926 HG21 VAL A 958      32.270  44.740  46.860  1.00  0.00           H
ATOM   4927 HG22 VAL A 958      33.320  44.230  45.510  1.00  0.00           H
ATOM   4928 HG23 VAL A 958      34.000  45.440  46.700  1.00  0.00           H
ATOM   4929  C   VAL A 958      31.610  42.370  47.980  1.00  0.00           C
ATOM   4930  O   VAL A 958      31.360  42.110  49.180  1.00  0.00           O
ATOM   4931  N   GLY A 959      30.610  42.770  47.130  1.00  0.00           N
ATOM   4932  HN  GLY A 959      30.790  42.910  46.170  1.00  0.00           H
ATOM   4933  CA  GLY A 959      29.270  43.020  47.570  1.00  0.00           C
ATOM   4934  HA1 GLY A 959      28.670  43.300  46.720  1.00  0.00           H
ATOM   4935  HA2 GLY A 959      29.270  43.790  48.320  1.00  0.00           H
ATOM   4936  C   GLY A 959      28.530  41.840  48.210  1.00  0.00           C
ATOM   4937  O   GLY A 959      27.890  41.940  49.280  1.00  0.00           O
ATOM   4938  N   VAL A 960      28.630  40.630  47.660  1.00  0.00           N
ATOM   4939  HN  VAL A 960      28.970  40.370  46.750  1.00  0.00           H
ATOM   4940  CA  VAL A 960      27.980  39.480  48.420  1.00  0.00           C
ATOM   4941  HA  VAL A 960      27.050  39.830  48.840  1.00  0.00           H
ATOM   4942  CB  VAL A 960      27.880  38.260  47.460  1.00  0.00           C
ATOM   4943  HB  VAL A 960      28.870  38.040  47.020  1.00  0.00           H
ATOM   4944  CG1 VAL A 960      27.370  37.020  48.200  1.00  0.00           C
ATOM   4945 HG11 VAL A 960      27.130  36.200  47.480  1.00  0.00           H
ATOM   4946 HG12 VAL A 960      26.330  37.130  48.590  1.00  0.00           H
ATOM   4947 HG13 VAL A 960      28.010  36.670  49.030  1.00  0.00           H
ATOM   4948  CG2 VAL A 960      26.970  38.760  46.300  1.00  0.00           C
ATOM   4949 HG21 VAL A 960      26.030  39.230  46.660  1.00  0.00           H
ATOM   4950 HG22 VAL A 960      26.660  37.960  45.600  1.00  0.00           H
ATOM   4951 HG23 VAL A 960      27.540  39.490  45.680  1.00  0.00           H
ATOM   4952  C   VAL A 960      28.730  39.100  49.620  1.00  0.00           C
ATOM   4953  O   VAL A 960      28.170  38.990  50.710  1.00  0.00           O
ATOM   4954  N   MET A 961      30.040  38.830  49.440  1.00  0.00           N
ATOM   4955  HN  MET A 961      30.430  39.000  48.540  1.00  0.00           H
ATOM   4956  CA  MET A 961      30.750  38.160  50.500  1.00  0.00           C
ATOM   4957  HA  MET A 961      30.190  37.310  50.870  1.00  0.00           H
ATOM   4958  CB  MET A 961      32.030  37.530  49.990  1.00  0.00           C
ATOM   4959  HB1 MET A 961      32.830  38.170  49.580  1.00  0.00           H
ATOM   4960  HB2 MET A 961      31.710  36.940  49.100  1.00  0.00           H
ATOM   4961  CG  MET A 961      32.640  36.620  51.040  1.00  0.00           C
ATOM   4962  HG1 MET A 961      33.040  37.150  51.940  1.00  0.00           H
ATOM   4963  HG2 MET A 961      33.510  36.190  50.510  1.00  0.00           H
ATOM   4964  SD  MET A 961      31.810  35.140  51.530  1.00  0.00           S
ATOM   4965  CE  MET A 961      31.450  34.150  50.040  1.00  0.00           C
ATOM   4966  HE1 MET A 961      32.360  34.200  49.410  1.00  0.00           H
ATOM   4967  HE2 MET A 961      30.600  34.540  49.460  1.00  0.00           H
ATOM   4968  HE3 MET A 961      31.170  33.110  50.360  1.00  0.00           H
ATOM   4969  C   MET A 961      31.050  39.120  51.700  1.00  0.00           C
ATOM   4970  O   MET A 961      31.150  38.610  52.840  1.00  0.00           O
ATOM   4971  N   LEU A 962      31.040  40.480  51.540  1.00  0.00           N
ATOM   4972  HN  LEU A 962      30.950  40.950  50.660  1.00  0.00           H
ATOM   4973  CA  LEU A 962      31.030  41.440  52.700  1.00  0.00           C
ATOM   4974  HA  LEU A 962      31.960  41.330  53.240  1.00  0.00           H
ATOM   4975  CB  LEU A 962      30.730  42.830  52.100  1.00  0.00           C
ATOM   4976  HB1 LEU A 962      29.840  42.920  51.450  1.00  0.00           H
ATOM   4977  HB2 LEU A 962      31.520  43.070  51.350  1.00  0.00           H
ATOM   4978  CG  LEU A 962      30.660  43.960  53.100  1.00  0.00           C
ATOM   4979  HG  LEU A 962      31.290  43.580  53.920  1.00  0.00           H
ATOM   4980  CD1 LEU A 962      31.220  45.260  52.520  1.00  0.00           C
ATOM   4981 HD11 LEU A 962      30.540  45.660  51.730  1.00  0.00           H
ATOM   4982 HD12 LEU A 962      32.250  45.110  52.130  1.00  0.00           H
ATOM   4983 HD13 LEU A 962      31.310  46.020  53.320  1.00  0.00           H
ATOM   4984  CD2 LEU A 962      29.280  44.320  53.660  1.00  0.00           C
ATOM   4985 HD21 LEU A 962      29.490  45.200  54.310  1.00  0.00           H
ATOM   4986 HD22 LEU A 962      28.880  43.520  54.330  1.00  0.00           H
ATOM   4987 HD23 LEU A 962      28.670  44.610  52.780  1.00  0.00           H
ATOM   4988  C   LEU A 962      29.880  41.130  53.660  1.00  0.00           C
ATOM   4989  O   LEU A 962      30.060  41.060  54.870  1.00  0.00           O
ATOM   4990  N   GLY A 963      28.730  40.910  53.110  1.00  0.00           N
ATOM   4991  HN  GLY A 963      28.650  40.890  52.110  1.00  0.00           H
ATOM   4992  CA  GLY A 963      27.470  40.640  53.820  1.00  0.00           C
ATOM   4993  HA1 GLY A 963      26.650  40.660  53.100  1.00  0.00           H
ATOM   4994  HA2 GLY A 963      27.290  41.430  54.530  1.00  0.00           H
ATOM   4995  C   GLY A 963      27.430  39.350  54.600  1.00  0.00           C
ATOM   4996  O   GLY A 963      26.990  39.380  55.770  1.00  0.00           O
ATOM   4997  N   VAL A 964      27.940  38.200  54.090  1.00  0.00           N
ATOM   4998  HN  VAL A 964      28.480  38.210  53.240  1.00  0.00           H
ATOM   4999  CA  VAL A 964      28.150  36.990  54.780  1.00  0.00           C
ATOM   5000  HA  VAL A 964      27.210  36.840  55.280  1.00  0.00           H
ATOM   5001  CB  VAL A 964      28.450  35.750  53.830  1.00  0.00           C
ATOM   5002  HB  VAL A 964      29.350  36.050  53.250  1.00  0.00           H
ATOM   5003  CG1 VAL A 964      28.680  34.410  54.610  1.00  0.00           C
ATOM   5004 HG11 VAL A 964      29.580  34.450  55.270  1.00  0.00           H
ATOM   5005 HG12 VAL A 964      28.870  33.610  53.870  1.00  0.00           H
ATOM   5006 HG13 VAL A 964      27.780  34.110  55.190  1.00  0.00           H
ATOM   5007  CG2 VAL A 964      27.210  35.550  52.850  1.00  0.00           C
ATOM   5008 HG21 VAL A 964      27.370  34.950  51.940  1.00  0.00           H
ATOM   5009 HG22 VAL A 964      26.780  36.560  52.660  1.00  0.00           H
ATOM   5010 HG23 VAL A 964      26.410  35.040  53.440  1.00  0.00           H
ATOM   5011  C   VAL A 964      29.160  37.200  55.890  1.00  0.00           C
ATOM   5012  O   VAL A 964      28.890  36.860  57.020  1.00  0.00           O
ATOM   5013  N   CYS A 965      30.320  37.870  55.650  1.00  0.00           N
ATOM   5014  HN  CYS A 965      30.660  38.110  54.740  1.00  0.00           H
ATOM   5015  CA  CYS A 965      31.220  38.120  56.760  1.00  0.00           C
ATOM   5016  HA  CYS A 965      31.330  37.160  57.240  1.00  0.00           H
ATOM   5017  CB  CYS A 965      32.570  38.870  56.200  1.00  0.00           C
ATOM   5018  HB1 CYS A 965      33.200  39.090  57.090  1.00  0.00           H
ATOM   5019  HB2 CYS A 965      32.280  39.820  55.720  1.00  0.00           H
ATOM   5020  SG  CYS A 965      33.550  37.660  55.140  1.00  0.00           S
ATOM   5021  HG1 CYS A 965      33.080  38.100  53.990  1.00  0.00           H
ATOM   5022  C   CYS A 965      30.760  39.050  57.850  1.00  0.00           C
ATOM   5023  O   CYS A 965      31.010  38.860  59.000  1.00  0.00           O
ATOM   5024  N   SER A 966      29.970  40.030  57.480  1.00  0.00           N
ATOM   5025  HN  SER A 966      30.010  40.240  56.510  1.00  0.00           H
ATOM   5026  CA  SER A 966      29.210  40.940  58.340  1.00  0.00           C
ATOM   5027  HA  SER A 966      29.890  41.430  59.000  1.00  0.00           H
ATOM   5028  CB  SER A 966      28.550  42.150  57.590  1.00  0.00           C
ATOM   5029  HB1 SER A 966      27.840  42.630  58.310  1.00  0.00           H
ATOM   5030  HB2 SER A 966      27.920  41.820  56.740  1.00  0.00           H
ATOM   5031  OG  SER A 966      29.470  43.020  57.110  1.00  0.00           O
ATOM   5032  HG1 SER A 966      29.650  43.680  57.780  1.00  0.00           H
ATOM   5033  C   SER A 966      28.240  40.200  59.270  1.00  0.00           C
ATOM   5034  O   SER A 966      28.270  40.420  60.510  1.00  0.00           O
ATOM   5035  N   VAL A 967      27.470  39.260  58.730  1.00  0.00           N
ATOM   5036  HN  VAL A 967      27.410  39.030  57.760  1.00  0.00           H
ATOM   5037  CA  VAL A 967      26.680  38.180  59.510  1.00  0.00           C
ATOM   5038  HA  VAL A 967      26.100  38.680  60.270  1.00  0.00           H
ATOM   5039  CB  VAL A 967      25.890  37.370  58.440  1.00  0.00           C
ATOM   5040  HB  VAL A 967      26.500  37.260  57.520  1.00  0.00           H
ATOM   5041  CG1 VAL A 967      25.510  35.980  58.940  1.00  0.00           C
ATOM   5042 HG11 VAL A 967      25.060  36.000  59.960  1.00  0.00           H
ATOM   5043 HG12 VAL A 967      26.360  35.250  58.950  1.00  0.00           H
ATOM   5044 HG13 VAL A 967      24.700  35.570  58.300  1.00  0.00           H
ATOM   5045  CG2 VAL A 967      24.580  38.150  58.180  1.00  0.00           C
ATOM   5046 HG21 VAL A 967      23.990  38.320  59.110  1.00  0.00           H
ATOM   5047 HG22 VAL A 967      23.880  37.680  57.470  1.00  0.00           H
ATOM   5048 HG23 VAL A 967      24.810  39.160  57.780  1.00  0.00           H
ATOM   5049  C   VAL A 967      27.590  37.250  60.360  1.00  0.00           C
ATOM   5050  O   VAL A 967      27.280  37.020  61.520  1.00  0.00           O
ATOM   5051  N   MET A 968      28.690  36.700  59.860  1.00  0.00           N
ATOM   5052  HN  MET A 968      28.950  36.870  58.910  1.00  0.00           H
ATOM   5053  CA  MET A 968      29.600  35.930  60.620  1.00  0.00           C
ATOM   5054  HA  MET A 968      29.100  35.070  61.050  1.00  0.00           H
ATOM   5055  CB  MET A 968      30.660  35.250  59.730  1.00  0.00           C
ATOM   5056  HB1 MET A 968      31.320  34.600  60.340  1.00  0.00           H
ATOM   5057  HB2 MET A 968      31.190  36.090  59.250  1.00  0.00           H
ATOM   5058  CG  MET A 968      30.160  34.250  58.700  1.00  0.00           C
ATOM   5059  HG1 MET A 968      30.920  34.310  57.900  1.00  0.00           H
ATOM   5060  HG2 MET A 968      29.270  34.690  58.210  1.00  0.00           H
[truncated: 6,873,249 more chars]
