# Supplementary material for: CryoEM and computational modeling structural insights into the pH regulator NBCn1
Source: Nat Commun. 2025 Nov 11;16:9932. doi: 10.1038/s41467-025-64868-z (PMC12606367; doi:10.1038/s41467-025-64868-z)
Supplement: Supplementary file 7 — Supplementary Data 5 [file 41467_2025_64868_MOESM7_ESM.zip › 100ns_z_restr_MD_NBCn1_2NaCO3/hNBCn1_IF/z-restr_hNBCn1_IF_2NaCO3_last_step_1.pdb]

REMARK    GENERATED BY TRJCONV
TITLE     Title t= 101000.00000 step= 50500000
REMARK    THIS IS A SIMULATION BOX
CRYST1   91.840   91.840  106.032  90.00  90.00  90.00 P 1           1
MODEL        1
ATOM      1  N   LEU A 585      25.000  39.010  36.980  1.00  0.00           N
ATOM      2  HT1 LEU A 585      25.330  39.970  36.710  1.00  0.00           H
ATOM      3  HT2 LEU A 585      24.010  39.020  36.680  1.00  0.00           H
ATOM      4  HT3 LEU A 585      25.490  38.330  36.350  1.00  0.00           H
ATOM      5  CA  LEU A 585      25.240  38.680  38.400  1.00  0.00           C
ATOM      6  HA  LEU A 585      26.310  38.820  38.450  1.00  0.00           H
ATOM      7  CB  LEU A 585      24.430  39.720  39.220  1.00  0.00           C
ATOM      8  HB1 LEU A 585      23.380  39.460  39.490  1.00  0.00           H
ATOM      9  HB2 LEU A 585      24.320  40.660  38.640  1.00  0.00           H
ATOM     10  CG  LEU A 585      25.110  40.230  40.560  1.00  0.00           C
ATOM     11  HG  LEU A 585      25.230  39.300  41.150  1.00  0.00           H
ATOM     12  CD1 LEU A 585      26.500  40.870  40.300  1.00  0.00           C
ATOM     13 HD11 LEU A 585      26.410  41.800  39.700  1.00  0.00           H
ATOM     14 HD12 LEU A 585      27.140  40.140  39.740  1.00  0.00           H
ATOM     15 HD13 LEU A 585      26.930  41.170  41.270  1.00  0.00           H
ATOM     16  CD2 LEU A 585      24.170  41.200  41.240  1.00  0.00           C
ATOM     17 HD21 LEU A 585      23.150  40.800  41.460  1.00  0.00           H
ATOM     18 HD22 LEU A 585      24.020  41.970  40.470  1.00  0.00           H
ATOM     19 HD23 LEU A 585      24.650  41.670  42.130  1.00  0.00           H
ATOM     20  C   LEU A 585      25.150  37.270  38.920  1.00  0.00           C
ATOM     21  O   LEU A 585      26.030  36.440  38.710  1.00  0.00           O
ATOM     22  N   ILE A 586      24.080  36.850  39.500  1.00  0.00           N
ATOM     23  HN  ILE A 586      23.320  37.490  39.540  1.00  0.00           H
ATOM     24  CA  ILE A 586      23.760  35.510  39.920  1.00  0.00           C
ATOM     25  HA  ILE A 586      24.510  35.260  40.650  1.00  0.00           H
ATOM     26  CB  ILE A 586      22.480  35.360  40.660  1.00  0.00           C
ATOM     27  HB  ILE A 586      21.580  35.500  40.020  1.00  0.00           H
ATOM     28  CG2 ILE A 586      22.400  33.950  41.290  1.00  0.00           C
ATOM     29 HG21 ILE A 586      23.240  33.930  42.030  1.00  0.00           H
ATOM     30 HG22 ILE A 586      22.420  33.110  40.560  1.00  0.00           H
ATOM     31 HG23 ILE A 586      21.470  33.740  41.860  1.00  0.00           H
ATOM     32  CG1 ILE A 586      22.270  36.420  41.750  1.00  0.00           C
ATOM     33 HG11 ILE A 586      21.340  36.180  42.290  1.00  0.00           H
ATOM     34 HG12 ILE A 586      22.060  37.420  41.330  1.00  0.00           H
ATOM     35  CD  ILE A 586      23.320  36.600  42.870  1.00  0.00           C
ATOM     36  HD1 ILE A 586      22.980  37.380  43.590  1.00  0.00           H
ATOM     37  HD2 ILE A 586      24.300  37.040  42.550  1.00  0.00           H
ATOM     38  HD3 ILE A 586      23.480  35.620  43.390  1.00  0.00           H
ATOM     39  C   ILE A 586      23.800  34.440  38.750  1.00  0.00           C
ATOM     40  O   ILE A 586      24.160  33.260  38.970  1.00  0.00           O
ATOM     41  N   LEU A 587      23.310  34.760  37.550  1.00  0.00           N
ATOM     42  HN  LEU A 587      22.750  35.590  37.430  1.00  0.00           H
ATOM     43  CA  LEU A 587      23.360  33.810  36.430  1.00  0.00           C
ATOM     44  HA  LEU A 587      23.040  32.870  36.840  1.00  0.00           H
ATOM     45  CB  LEU A 587      22.610  34.260  35.140  1.00  0.00           C
ATOM     46  HB1 LEU A 587      23.120  35.150  34.690  1.00  0.00           H
ATOM     47  HB2 LEU A 587      21.650  34.730  35.450  1.00  0.00           H
ATOM     48  CG  LEU A 587      22.430  33.280  33.930  1.00  0.00           C
ATOM     49  HG  LEU A 587      23.410  33.080  33.460  1.00  0.00           H
ATOM     50  CD1 LEU A 587      21.790  31.930  34.310  1.00  0.00           C
ATOM     51 HD11 LEU A 587      20.780  32.030  34.760  1.00  0.00           H
ATOM     52 HD12 LEU A 587      22.330  31.360  35.110  1.00  0.00           H
ATOM     53 HD13 LEU A 587      21.680  31.250  33.430  1.00  0.00           H
ATOM     54  CD2 LEU A 587      21.500  33.900  32.860  1.00  0.00           C
ATOM     55 HD21 LEU A 587      20.460  34.160  33.130  1.00  0.00           H
ATOM     56 HD22 LEU A 587      21.620  33.310  31.930  1.00  0.00           H
ATOM     57 HD23 LEU A 587      21.970  34.860  32.570  1.00  0.00           H
ATOM     58  C   LEU A 587      24.780  33.380  36.010  1.00  0.00           C
ATOM     59  O   LEU A 587      25.060  32.220  35.840  1.00  0.00           O
ATOM     60  N   ASP A 588      25.730  34.360  36.120  1.00  0.00           N
ATOM     61  HN  ASP A 588      25.510  35.310  36.320  1.00  0.00           H
ATOM     62  CA  ASP A 588      27.110  34.350  35.800  1.00  0.00           C
ATOM     63  HA  ASP A 588      27.140  34.130  34.740  1.00  0.00           H
ATOM     64  CB  ASP A 588      27.680  35.790  36.000  1.00  0.00           C
ATOM     65  HB1 ASP A 588      28.690  35.850  35.530  1.00  0.00           H
ATOM     66  HB2 ASP A 588      27.820  35.990  37.090  1.00  0.00           H
ATOM     67  CG  ASP A 588      26.850  37.000  35.680  1.00  0.00           C
ATOM     68  OD1 ASP A 588      25.580  36.920  35.470  1.00  0.00           O
ATOM     69  OD2 ASP A 588      27.320  38.140  35.940  1.00  0.00           O
ATOM     70  C   ASP A 588      27.900  33.340  36.640  1.00  0.00           C
ATOM     71  O   ASP A 588      28.750  32.630  36.070  1.00  0.00           O
ATOM     72  N   ILE A 589      27.580  33.280  37.940  1.00  0.00           N
ATOM     73  HN  ILE A 589      26.870  33.870  38.300  1.00  0.00           H
ATOM     74  CA  ILE A 589      28.310  32.360  38.920  1.00  0.00           C
ATOM     75  HA  ILE A 589      29.340  32.420  38.610  1.00  0.00           H
ATOM     76  CB  ILE A 589      28.120  32.680  40.460  1.00  0.00           C
ATOM     77  HB  ILE A 589      28.550  33.680  40.690  1.00  0.00           H
ATOM     78  CG2 ILE A 589      26.550  32.720  40.720  1.00  0.00           C
ATOM     79 HG21 ILE A 589      26.150  33.550  40.110  1.00  0.00           H
ATOM     80 HG22 ILE A 589      26.470  32.990  41.790  1.00  0.00           H
ATOM     81 HG23 ILE A 589      26.110  31.710  40.550  1.00  0.00           H
ATOM     82  CG1 ILE A 589      28.840  31.560  41.350  1.00  0.00           C
ATOM     83 HG11 ILE A 589      29.890  31.360  41.030  1.00  0.00           H
ATOM     84 HG12 ILE A 589      28.380  30.550  41.380  1.00  0.00           H
ATOM     85  CD  ILE A 589      28.950  32.050  42.820  1.00  0.00           C
ATOM     86  HD1 ILE A 589      29.000  31.090  43.370  1.00  0.00           H
ATOM     87  HD2 ILE A 589      28.040  32.570  43.200  1.00  0.00           H
ATOM     88  HD3 ILE A 589      29.800  32.740  42.960  1.00  0.00           H
ATOM     89  C   ILE A 589      27.960  30.930  38.480  1.00  0.00           C
ATOM     90  O   ILE A 589      28.820  30.050  38.560  1.00  0.00           O
ATOM     91  N   LYS A 590      26.660  30.790  38.150  1.00  0.00           N
ATOM     92  HN  LYS A 590      26.090  31.510  37.770  1.00  0.00           H
ATOM     93  CA  LYS A 590      25.960  29.490  37.860  1.00  0.00           C
ATOM     94  HA  LYS A 590      26.040  28.760  38.650  1.00  0.00           H
ATOM     95  CB  LYS A 590      24.380  29.610  37.770  1.00  0.00           C
ATOM     96  HB1 LYS A 590      24.070  30.400  37.040  1.00  0.00           H
ATOM     97  HB2 LYS A 590      23.930  29.890  38.740  1.00  0.00           H
ATOM     98  CG  LYS A 590      23.630  28.340  37.290  1.00  0.00           C
ATOM     99  HG1 LYS A 590      23.690  27.500  38.010  1.00  0.00           H
ATOM    100  HG2 LYS A 590      23.930  27.900  36.310  1.00  0.00           H
ATOM    101  CD  LYS A 590      22.130  28.620  37.250  1.00  0.00           C
ATOM    102  HD1 LYS A 590      22.080  29.490  36.550  1.00  0.00           H
ATOM    103  HD2 LYS A 590      21.680  28.810  38.240  1.00  0.00           H
ATOM    104  CE  LYS A 590      21.310  27.500  36.590  1.00  0.00           C
ATOM    105  HE1 LYS A 590      21.380  26.540  37.140  1.00  0.00           H
ATOM    106  HE2 LYS A 590      21.600  27.410  35.520  1.00  0.00           H
ATOM    107  NZ  LYS A 590      19.860  27.790  36.600  1.00  0.00           N
ATOM    108  HZ1 LYS A 590      19.330  27.250  35.880  1.00  0.00           H
ATOM    109  HZ2 LYS A 590      19.740  28.800  36.370  1.00  0.00           H
ATOM    110  HZ3 LYS A 590      19.480  27.570  37.540  1.00  0.00           H
ATOM    111  C   LYS A 590      26.380  28.910  36.550  1.00  0.00           C
ATOM    112  O   LYS A 590      26.630  27.720  36.430  1.00  0.00           O
ATOM    113  N   ARG A 591      26.660  29.740  35.550  1.00  0.00           N
ATOM    114  HN  ARG A 591      26.500  30.720  35.580  1.00  0.00           H
ATOM    115  CA  ARG A 591      27.030  29.170  34.270  1.00  0.00           C
ATOM    116  HA  ARG A 591      26.520  28.220  34.130  1.00  0.00           H
ATOM    117  CB  ARG A 591      26.460  30.120  33.110  1.00  0.00           C
ATOM    118  HB1 ARG A 591      27.050  29.900  32.180  1.00  0.00           H
ATOM    119  HB2 ARG A 591      26.700  31.200  33.250  1.00  0.00           H
ATOM    120  CG  ARG A 591      25.000  30.000  32.790  1.00  0.00           C
ATOM    121  HG1 ARG A 591      24.670  30.610  31.920  1.00  0.00           H
ATOM    122  HG2 ARG A 591      24.510  30.420  33.700  1.00  0.00           H
ATOM    123  CD  ARG A 591      24.580  28.560  32.630  1.00  0.00           C
ATOM    124  HD1 ARG A 591      24.630  28.030  33.610  1.00  0.00           H
ATOM    125  HD2 ARG A 591      25.160  28.040  31.840  1.00  0.00           H
ATOM    126  NE  ARG A 591      23.120  28.590  32.120  1.00  0.00           N
ATOM    127  HE  ARG A 591      22.780  29.370  31.600  1.00  0.00           H
ATOM    128  CZ  ARG A 591      22.250  27.670  32.460  1.00  0.00           C
ATOM    129  NH1 ARG A 591      22.590  26.490  33.010  1.00  0.00           N
ATOM    130 HH11 ARG A 591      23.540  26.180  33.040  1.00  0.00           H
ATOM    131 HH12 ARG A 591      21.790  25.900  33.180  1.00  0.00           H
ATOM    132  NH2 ARG A 591      21.000  27.910  32.190  1.00  0.00           N
ATOM    133 HH21 ARG A 591      20.370  27.220  32.570  1.00  0.00           H
ATOM    134 HH22 ARG A 591      20.690  28.850  32.030  1.00  0.00           H
ATOM    135  C   ARG A 591      28.410  28.670  34.060  1.00  0.00           C
ATOM    136  O   ARG A 591      28.660  27.810  33.230  1.00  0.00           O
ATOM    137  N   LYS A 592      29.290  29.140  34.920  1.00  0.00           N
ATOM    138  HN  LYS A 592      29.220  29.950  35.490  1.00  0.00           H
ATOM    139  CA  LYS A 592      30.640  28.620  35.140  1.00  0.00           C
ATOM    140  HA  LYS A 592      30.800  28.040  34.240  1.00  0.00           H
ATOM    141  CB  LYS A 592      31.680  29.740  35.200  1.00  0.00           C
ATOM    142  HB1 LYS A 592      32.710  29.430  34.940  1.00  0.00           H
ATOM    143  HB2 LYS A 592      31.740  30.120  36.250  1.00  0.00           H
ATOM    144  CG  LYS A 592      31.290  30.970  34.330  1.00  0.00           C
ATOM    145  HG1 LYS A 592      32.080  31.750  34.380  1.00  0.00           H
ATOM    146  HG2 LYS A 592      30.310  31.420  34.610  1.00  0.00           H
ATOM    147  CD  LYS A 592      31.250  30.680  32.820  1.00  0.00           C
ATOM    148  HD1 LYS A 592      30.650  29.840  32.390  1.00  0.00           H
ATOM    149  HD2 LYS A 592      32.250  30.510  32.380  1.00  0.00           H
ATOM    150  CE  LYS A 592      30.800  31.880  31.960  1.00  0.00           C
ATOM    151  HE1 LYS A 592      31.440  32.780  32.070  1.00  0.00           H
ATOM    152  HE2 LYS A 592      29.740  32.170  32.090  1.00  0.00           H
ATOM    153  NZ  LYS A 592      30.860  31.530  30.540  1.00  0.00           N
ATOM    154  HZ1 LYS A 592      30.290  30.690  30.310  1.00  0.00           H
ATOM    155  HZ2 LYS A 592      31.790  31.410  30.100  1.00  0.00           H
ATOM    156  HZ3 LYS A 592      30.460  32.340  30.010  1.00  0.00           H
ATOM    157  C   LYS A 592      30.770  27.760  36.280  1.00  0.00           C
ATOM    158  O   LYS A 592      31.880  27.330  36.570  1.00  0.00           O
ATOM    159  N   ALA A 593      29.650  27.460  36.960  1.00  0.00           N
ATOM    160  HN  ALA A 593      28.740  27.800  36.740  1.00  0.00           H
ATOM    161  CA  ALA A 593      29.680  26.540  38.070  1.00  0.00           C
ATOM    162  HA  ALA A 593      30.400  26.940  38.760  1.00  0.00           H
ATOM    163  CB  ALA A 593      28.430  26.470  38.870  1.00  0.00           C
ATOM    164  HB1 ALA A 593      27.600  25.930  38.350  1.00  0.00           H
ATOM    165  HB2 ALA A 593      28.100  27.500  39.140  1.00  0.00           H
ATOM    166  HB3 ALA A 593      28.560  25.970  39.840  1.00  0.00           H
ATOM    167  C   ALA A 593      30.200  25.120  37.820  1.00  0.00           C
ATOM    168  O   ALA A 593      31.030  24.590  38.600  1.00  0.00           O
ATOM    169  N   PRO A 594      29.860  24.500  36.700  1.00  0.00           N
ATOM    170  CD  PRO A 594      28.780  24.860  35.810  1.00  0.00           C
ATOM    171  HD1 PRO A 594      28.750  25.860  35.310  1.00  0.00           H
ATOM    172  HD2 PRO A 594      27.880  24.730  36.440  1.00  0.00           H
ATOM    173  CA  PRO A 594      30.250  23.060  36.530  1.00  0.00           C
ATOM    174  HA  PRO A 594      30.250  22.580  37.500  1.00  0.00           H
ATOM    175  CB  PRO A 594      29.210  22.560  35.560  1.00  0.00           C
ATOM    176  HB1 PRO A 594      28.370  22.190  36.190  1.00  0.00           H
ATOM    177  HB2 PRO A 594      29.480  21.700  34.910  1.00  0.00           H
ATOM    178  CG  PRO A 594      28.810  23.810  34.740  1.00  0.00           C
ATOM    179  HG1 PRO A 594      29.690  24.030  34.090  1.00  0.00           H
ATOM    180  HG2 PRO A 594      27.870  23.690  34.170  1.00  0.00           H
ATOM    181  C   PRO A 594      31.690  23.050  35.920  1.00  0.00           C
ATOM    182  O   PRO A 594      32.160  21.980  35.550  1.00  0.00           O
ATOM    183  N   PHE A 595      32.430  24.160  35.820  1.00  0.00           N
ATOM    184  HN  PHE A 595      32.150  25.020  36.250  1.00  0.00           H
ATOM    185  CA  PHE A 595      33.740  24.130  35.150  1.00  0.00           C
ATOM    186  HA  PHE A 595      33.870  23.200  34.620  1.00  0.00           H
ATOM    187  CB  PHE A 595      33.970  25.310  34.330  1.00  0.00           C
ATOM    188  HB1 PHE A 595      35.030  25.390  34.050  1.00  0.00           H
ATOM    189  HB2 PHE A 595      33.750  26.220  34.920  1.00  0.00           H
ATOM    190  CG  PHE A 595      33.080  25.480  33.140  1.00  0.00           C
ATOM    191  CD1 PHE A 595      32.620  26.820  32.760  1.00  0.00           C
ATOM    192  HD1 PHE A 595      32.980  27.730  33.220  1.00  0.00           H
ATOM    193  CE1 PHE A 595      31.670  27.020  31.700  1.00  0.00           C
ATOM    194  HE1 PHE A 595      31.490  28.070  31.530  1.00  0.00           H
ATOM    195  CZ  PHE A 595      31.020  25.840  31.140  1.00  0.00           C
ATOM    196  HZ  PHE A 595      30.230  25.980  30.420  1.00  0.00           H
ATOM    197  CD2 PHE A 595      32.500  24.360  32.460  1.00  0.00           C
ATOM    198  HD2 PHE A 595      32.810  23.340  32.630  1.00  0.00           H
ATOM    199  CE2 PHE A 595      31.420  24.590  31.520  1.00  0.00           C
ATOM    200  HE2 PHE A 595      30.930  23.760  31.020  1.00  0.00           H
ATOM    201  C   PHE A 595      34.830  24.000  36.240  1.00  0.00           C
ATOM    202  O   PHE A 595      36.000  24.130  35.930  1.00  0.00           O
ATOM    203  N   PHE A 596      34.380  23.830  37.520  1.00  0.00           N
ATOM    204  HN  PHE A 596      33.390  23.750  37.610  1.00  0.00           H
ATOM    205  CA  PHE A 596      35.220  23.950  38.770  1.00  0.00           C
ATOM    206  HA  PHE A 596      35.590  24.960  38.720  1.00  0.00           H
ATOM    207  CB  PHE A 596      34.520  23.770  40.170  1.00  0.00           C
ATOM    208  HB1 PHE A 596      33.980  22.820  40.270  1.00  0.00           H
ATOM    209  HB2 PHE A 596      33.790  24.610  40.110  1.00  0.00           H
ATOM    210  CG  PHE A 596      35.400  24.000  41.430  1.00  0.00           C
ATOM    211  CD1 PHE A 596      35.150  23.250  42.650  1.00  0.00           C
ATOM    212  HD1 PHE A 596      34.400  22.470  42.620  1.00  0.00           H
ATOM    213  CE1 PHE A 596      35.920  23.480  43.770  1.00  0.00           C
ATOM    214  HE1 PHE A 596      35.750  22.900  44.660  1.00  0.00           H
ATOM    215  CZ  PHE A 596      36.870  24.480  43.720  1.00  0.00           C
ATOM    216  HZ  PHE A 596      37.500  24.720  44.560  1.00  0.00           H
ATOM    217  CD2 PHE A 596      36.470  24.910  41.380  1.00  0.00           C
ATOM    218  HD2 PHE A 596      36.740  25.320  40.410  1.00  0.00           H
ATOM    219  CE2 PHE A 596      37.170  25.150  42.510  1.00  0.00           C
ATOM    220  HE2 PHE A 596      38.010  25.820  42.450  1.00  0.00           H
ATOM    221  C   PHE A 596      36.340  22.880  38.610  1.00  0.00           C
ATOM    222  O   PHE A 596      37.530  23.110  38.820  1.00  0.00           O
ATOM    223  N   LEU A 597      35.960  21.630  38.230  1.00  0.00           N
ATOM    224  HN  LEU A 597      35.010  21.360  38.380  1.00  0.00           H
ATOM    225  CA  LEU A 597      36.940  20.470  38.030  1.00  0.00           C
ATOM    226  HA  LEU A 597      37.570  20.440  38.890  1.00  0.00           H
ATOM    227  CB  LEU A 597      36.200  19.100  37.930  1.00  0.00           C
ATOM    228  HB1 LEU A 597      36.980  18.320  37.820  1.00  0.00           H
ATOM    229  HB2 LEU A 597      35.530  19.140  37.050  1.00  0.00           H
ATOM    230  CG  LEU A 597      35.240  18.760  39.040  1.00  0.00           C
ATOM    231  HG  LEU A 597      34.370  19.440  39.100  1.00  0.00           H
ATOM    232  CD1 LEU A 597      34.520  17.410  38.860  1.00  0.00           C
ATOM    233 HD11 LEU A 597      33.800  17.520  38.020  1.00  0.00           H
ATOM    234 HD12 LEU A 597      33.970  17.230  39.800  1.00  0.00           H
ATOM    235 HD13 LEU A 597      35.290  16.630  38.660  1.00  0.00           H
ATOM    236  CD2 LEU A 597      35.910  18.870  40.430  1.00  0.00           C
ATOM    237 HD21 LEU A 597      35.150  18.850  41.250  1.00  0.00           H
ATOM    238 HD22 LEU A 597      36.330  19.880  40.600  1.00  0.00           H
ATOM    239 HD23 LEU A 597      36.740  18.160  40.610  1.00  0.00           H
ATOM    240  C   LEU A 597      37.870  20.710  36.800  1.00  0.00           C
ATOM    241  O   LEU A 597      39.030  20.470  36.930  1.00  0.00           O
ATOM    242  N   SER A 598      37.350  21.340  35.770  1.00  0.00           N
ATOM    243  HN  SER A 598      36.370  21.360  35.640  1.00  0.00           H
ATOM    244  CA  SER A 598      38.100  21.910  34.630  1.00  0.00           C
ATOM    245  HA  SER A 598      38.790  21.130  34.390  1.00  0.00           H
ATOM    246  CB  SER A 598      37.140  22.240  33.460  1.00  0.00           C
ATOM    247  HB1 SER A 598      36.420  23.000  33.850  1.00  0.00           H
ATOM    248  HB2 SER A 598      36.460  21.360  33.350  1.00  0.00           H
ATOM    249  OG  SER A 598      37.740  22.640  32.210  1.00  0.00           O
ATOM    250  HG1 SER A 598      37.960  21.810  31.760  1.00  0.00           H
ATOM    251  C   SER A 598      39.130  22.950  34.960  1.00  0.00           C
ATOM    252  O   SER A 598      40.260  22.920  34.440  1.00  0.00           O
ATOM    253  N   ASP A 599      38.810  23.920  35.860  1.00  0.00           N
ATOM    254  HN  ASP A 599      37.860  23.980  36.170  1.00  0.00           H
ATOM    255  CA  ASP A 599      39.770  24.830  36.420  1.00  0.00           C
ATOM    256  HA  ASP A 599      40.250  25.360  35.620  1.00  0.00           H
ATOM    257  CB  ASP A 599      39.070  25.960  37.320  1.00  0.00           C
ATOM    258  HB1 ASP A 599      39.800  26.440  38.000  1.00  0.00           H
ATOM    259  HB2 ASP A 599      38.460  25.440  38.110  1.00  0.00           H
ATOM    260  CG  ASP A 599      38.230  26.960  36.580  1.00  0.00           C
ATOM    261  OD1 ASP A 599      38.340  27.050  35.350  1.00  0.00           O
ATOM    262  OD2 ASP A 599      37.650  27.810  37.280  1.00  0.00           O
ATOM    263  C   ASP A 599      40.800  24.070  37.240  1.00  0.00           C
ATOM    264  O   ASP A 599      41.970  24.440  37.120  1.00  0.00           O
ATOM    265  N   PHE A 600      40.440  23.130  38.100  1.00  0.00           N
ATOM    266  HN  PHE A 600      39.540  22.800  38.350  1.00  0.00           H
ATOM    267  CA  PHE A 600      41.350  22.370  38.920  1.00  0.00           C
ATOM    268  HA  PHE A 600      41.940  23.110  39.420  1.00  0.00           H
ATOM    269  CB  PHE A 600      40.550  21.570  40.020  1.00  0.00           C
ATOM    270  HB1 PHE A 600      39.760  21.070  39.400  1.00  0.00           H
ATOM    271  HB2 PHE A 600      40.060  22.290  40.720  1.00  0.00           H
ATOM    272  CG  PHE A 600      41.330  20.490  40.720  1.00  0.00           C
ATOM    273  CD1 PHE A 600      40.730  19.280  40.920  1.00  0.00           C
ATOM    274  HD1 PHE A 600      39.810  19.100  40.390  1.00  0.00           H
ATOM    275  CE1 PHE A 600      41.150  18.360  41.920  1.00  0.00           C
ATOM    276  HE1 PHE A 600      40.640  17.430  42.120  1.00  0.00           H
ATOM    277  CZ  PHE A 600      42.230  18.780  42.740  1.00  0.00           C
ATOM    278  HZ  PHE A 600      42.650  18.140  43.500  1.00  0.00           H
ATOM    279  CD2 PHE A 600      42.430  20.860  41.450  1.00  0.00           C
ATOM    280  HD2 PHE A 600      42.890  21.810  41.220  1.00  0.00           H
ATOM    281  CE2 PHE A 600      42.930  19.960  42.420  1.00  0.00           C
ATOM    282  HE2 PHE A 600      43.830  20.190  42.950  1.00  0.00           H
ATOM    283  C   PHE A 600      42.420  21.640  38.090  1.00  0.00           C
ATOM    284  O   PHE A 600      43.620  21.740  38.310  1.00  0.00           O
ATOM    285  N   LYS A 601      42.000  20.920  37.030  1.00  0.00           N
ATOM    286  HN  LYS A 601      41.010  20.890  36.890  1.00  0.00           H
ATOM    287  CA  LYS A 601      42.840  20.310  36.050  1.00  0.00           C
ATOM    288  HA  LYS A 601      43.570  19.670  36.520  1.00  0.00           H
ATOM    289  CB  LYS A 601      42.060  19.470  35.040  1.00  0.00           C
ATOM    290  HB1 LYS A 601      42.740  19.030  34.280  1.00  0.00           H
ATOM    291  HB2 LYS A 601      41.370  20.200  34.550  1.00  0.00           H
ATOM    292  CG  LYS A 601      41.410  18.200  35.720  1.00  0.00           C
ATOM    293  HG1 LYS A 601      40.540  18.510  36.330  1.00  0.00           H
ATOM    294  HG2 LYS A 601      42.240  17.800  36.320  1.00  0.00           H
ATOM    295  CD  LYS A 601      41.030  17.120  34.630  1.00  0.00           C
ATOM    296  HD1 LYS A 601      40.290  16.440  35.100  1.00  0.00           H
ATOM    297  HD2 LYS A 601      41.920  16.550  34.270  1.00  0.00           H
ATOM    298  CE  LYS A 601      40.370  17.760  33.380  1.00  0.00           C
ATOM    299  HE1 LYS A 601      41.160  18.050  32.650  1.00  0.00           H
ATOM    300  HE2 LYS A 601      39.680  18.580  33.650  1.00  0.00           H
ATOM    301  NZ  LYS A 601      39.570  16.760  32.620  1.00  0.00           N
ATOM    302  HZ1 LYS A 601      38.590  17.100  32.530  1.00  0.00           H
ATOM    303  HZ2 LYS A 601      39.560  15.790  33.020  1.00  0.00           H
ATOM    304  HZ3 LYS A 601      39.980  16.760  31.680  1.00  0.00           H
ATOM    305  C   LYS A 601      43.760  21.200  35.270  1.00  0.00           C
ATOM    306  O   LYS A 601      44.900  20.730  35.020  1.00  0.00           O
ATOM    307  N   ASP A 602      43.400  22.440  34.900  1.00  0.00           N
ATOM    308  HN  ASP A 602      42.460  22.730  35.030  1.00  0.00           H
ATOM    309  CA  ASP A 602      44.260  23.460  34.290  1.00  0.00           C
ATOM    310  HA  ASP A 602      44.660  23.180  33.330  1.00  0.00           H
ATOM    311  CB  ASP A 602      43.440  24.730  33.900  1.00  0.00           C
ATOM    312  HB1 ASP A 602      44.010  25.610  33.540  1.00  0.00           H
ATOM    313  HB2 ASP A 602      42.750  24.990  34.720  1.00  0.00           H
ATOM    314  CG  ASP A 602      42.650  24.500  32.580  1.00  0.00           C
ATOM    315  OD1 ASP A 602      42.840  23.490  31.880  1.00  0.00           O
ATOM    316  OD2 ASP A 602      41.740  25.380  32.370  1.00  0.00           O
ATOM    317  C   ASP A 602      45.380  23.870  35.160  1.00  0.00           C
ATOM    318  O   ASP A 602      46.440  24.340  34.700  1.00  0.00           O
ATOM    319  N   ALA A 603      45.180  23.790  36.500  1.00  0.00           N
ATOM    320  HN  ALA A 603      44.290  23.400  36.730  1.00  0.00           H
ATOM    321  CA  ALA A 603      46.090  24.260  37.450  1.00  0.00           C
ATOM    322  HA  ALA A 603      46.790  25.020  37.110  1.00  0.00           H
ATOM    323  CB  ALA A 603      45.360  24.780  38.700  1.00  0.00           C
ATOM    324  HB1 ALA A 603      44.850  25.760  38.510  1.00  0.00           H
ATOM    325  HB2 ALA A 603      46.010  25.070  39.550  1.00  0.00           H
ATOM    326  HB3 ALA A 603      44.660  24.000  39.050  1.00  0.00           H
ATOM    327  C   ALA A 603      47.000  23.120  37.940  1.00  0.00           C
ATOM    328  O   ALA A 603      47.980  23.380  38.670  1.00  0.00           O
ATOM    329  N   LEU A 604      46.780  21.870  37.530  1.00  0.00           N
ATOM    330  HN  LEU A 604      45.930  21.590  37.090  1.00  0.00           H
ATOM    331  CA  LEU A 604      47.730  20.820  37.810  1.00  0.00           C
ATOM    332  HA  LEU A 604      48.230  20.880  38.760  1.00  0.00           H
ATOM    333  CB  LEU A 604      47.010  19.400  37.670  1.00  0.00           C
ATOM    334  HB1 LEU A 604      47.720  18.540  37.720  1.00  0.00           H
ATOM    335  HB2 LEU A 604      46.580  19.270  36.650  1.00  0.00           H
ATOM    336  CG  LEU A 604      45.830  19.080  38.650  1.00  0.00           C
ATOM    337  HG  LEU A 604      45.130  19.950  38.580  1.00  0.00           H
ATOM    338  CD1 LEU A 604      45.030  17.840  38.150  1.00  0.00           C
ATOM    339 HD11 LEU A 604      44.060  17.590  38.650  1.00  0.00           H
ATOM    340 HD12 LEU A 604      45.720  16.970  38.230  1.00  0.00           H
ATOM    341 HD13 LEU A 604      44.670  17.930  37.100  1.00  0.00           H
ATOM    342  CD2 LEU A 604      46.350  19.040  40.070  1.00  0.00           C
ATOM    343 HD21 LEU A 604      47.130  18.250  40.140  1.00  0.00           H
ATOM    344 HD22 LEU A 604      45.580  18.750  40.830  1.00  0.00           H
ATOM    345 HD23 LEU A 604      46.750  19.970  40.510  1.00  0.00           H
ATOM    346  C   LEU A 604      48.800  20.920  36.750  1.00  0.00           C
ATOM    347  O   LEU A 604      48.730  20.320  35.700  1.00  0.00           O
ATOM    348  N   SER A 605      49.880  21.600  37.100  1.00  0.00           N
ATOM    349  HN  SER A 605      49.920  22.110  37.950  1.00  0.00           H
ATOM    350  CA  SER A 605      50.940  21.910  36.110  1.00  0.00           C
ATOM    351  HA  SER A 605      51.150  20.960  35.650  1.00  0.00           H
ATOM    352  CB  SER A 605      50.560  23.110  35.140  1.00  0.00           C
ATOM    353  HB1 SER A 605      49.510  23.390  35.320  1.00  0.00           H
ATOM    354  HB2 SER A 605      50.570  22.730  34.090  1.00  0.00           H
ATOM    355  OG  SER A 605      51.550  24.160  35.240  1.00  0.00           O
ATOM    356  HG1 SER A 605      52.330  23.860  34.790  1.00  0.00           H
ATOM    357  C   SER A 605      52.140  22.210  37.010  1.00  0.00           C
ATOM    358  O   SER A 605      52.020  22.740  38.150  1.00  0.00           O
ATOM    359  N   LEU A 606      53.360  21.980  36.530  1.00  0.00           N
ATOM    360  HN  LEU A 606      53.460  21.700  35.580  1.00  0.00           H
ATOM    361  CA  LEU A 606      54.520  22.450  37.340  1.00  0.00           C
ATOM    362  HA  LEU A 606      54.210  22.050  38.300  1.00  0.00           H
ATOM    363  CB  LEU A 606      55.810  21.760  36.890  1.00  0.00           C
ATOM    364  HB1 LEU A 606      56.570  22.040  37.650  1.00  0.00           H
ATOM    365  HB2 LEU A 606      56.110  22.000  35.850  1.00  0.00           H
ATOM    366  CG  LEU A 606      55.850  20.170  37.000  1.00  0.00           C
ATOM    367  HG  LEU A 606      55.110  19.680  36.340  1.00  0.00           H
ATOM    368  CD1 LEU A 606      57.180  19.510  36.680  1.00  0.00           C
ATOM    369 HD11 LEU A 606      57.510  19.500  35.630  1.00  0.00           H
ATOM    370 HD12 LEU A 606      57.150  18.480  37.100  1.00  0.00           H
ATOM    371 HD13 LEU A 606      57.990  20.030  37.240  1.00  0.00           H
ATOM    372  CD2 LEU A 606      55.450  19.790  38.460  1.00  0.00           C
ATOM    373 HD21 LEU A 606      56.140  20.170  39.250  1.00  0.00           H
ATOM    374 HD22 LEU A 606      55.440  18.680  38.530  1.00  0.00           H
ATOM    375 HD23 LEU A 606      54.480  20.260  38.750  1.00  0.00           H
ATOM    376  C   LEU A 606      54.760  23.950  37.460  1.00  0.00           C
ATOM    377  O   LEU A 606      55.230  24.310  38.530  1.00  0.00           O
ATOM    378  N   GLN A 607      54.620  24.810  36.430  1.00  0.00           N
ATOM    379  HN  GLN A 607      54.610  24.510  35.470  1.00  0.00           H
ATOM    380  CA  GLN A 607      54.630  26.220  36.520  1.00  0.00           C
ATOM    381  HA  GLN A 607      55.540  26.550  37.010  1.00  0.00           H
ATOM    382  CB  GLN A 607      54.450  26.830  35.130  1.00  0.00           C
ATOM    383  HB1 GLN A 607      53.510  26.400  34.720  1.00  0.00           H
ATOM    384  HB2 GLN A 607      55.290  26.440  34.520  1.00  0.00           H
ATOM    385  CG  GLN A 607      54.440  28.410  35.070  1.00  0.00           C
ATOM    386  HG1 GLN A 607      53.640  28.730  35.780  1.00  0.00           H
ATOM    387  HG2 GLN A 607      54.210  28.740  34.040  1.00  0.00           H
ATOM    388  CD  GLN A 607      55.800  28.930  35.440  1.00  0.00           C
ATOM    389  OE1 GLN A 607      56.850  28.550  34.910  1.00  0.00           O
ATOM    390  NE2 GLN A 607      55.890  29.760  36.520  1.00  0.00           N
ATOM    391 HE21 GLN A 607      56.780  30.210  36.710  1.00  0.00           H
ATOM    392 HE22 GLN A 607      55.100  30.210  36.910  1.00  0.00           H
ATOM    393  C   GLN A 607      53.550  26.790  37.350  1.00  0.00           C
ATOM    394  O   GLN A 607      53.760  27.720  38.150  1.00  0.00           O
ATOM    395  N   CYS A 608      52.290  26.310  37.200  1.00  0.00           N
ATOM    396  HN  CYS A 608      52.140  25.540  36.590  1.00  0.00           H
ATOM    397  CA  CYS A 608      51.330  26.660  38.220  1.00  0.00           C
ATOM    398  HA  CYS A 608      51.210  27.730  38.190  1.00  0.00           H
ATOM    399  CB  CYS A 608      49.970  25.980  37.920  1.00  0.00           C
ATOM    400  HB1 CYS A 608      49.370  26.000  38.860  1.00  0.00           H
ATOM    401  HB2 CYS A 608      50.110  24.930  37.580  1.00  0.00           H
ATOM    402  SG  CYS A 608      49.170  26.820  36.500  1.00  0.00           S
ATOM    403  HG1 CYS A 608      49.860  26.220  35.550  1.00  0.00           H
ATOM    404  C   CYS A 608      51.760  26.410  39.700  1.00  0.00           C
ATOM    405  O   CYS A 608      51.570  27.310  40.520  1.00  0.00           O
ATOM    406  N   LEU A 609      52.360  25.240  40.090  1.00  0.00           N
ATOM    407  HN  LEU A 609      52.510  24.460  39.490  1.00  0.00           H
ATOM    408  CA  LEU A 609      52.840  24.990  41.420  1.00  0.00           C
ATOM    409  HA  LEU A 609      51.990  25.140  42.070  1.00  0.00           H
ATOM    410  CB  LEU A 609      53.310  23.500  41.530  1.00  0.00           C
ATOM    411  HB1 LEU A 609      54.070  23.330  40.730  1.00  0.00           H
ATOM    412  HB2 LEU A 609      52.490  22.750  41.520  1.00  0.00           H
ATOM    413  CG  LEU A 609      54.100  23.090  42.800  1.00  0.00           C
ATOM    414  HG  LEU A 609      54.970  23.780  42.920  1.00  0.00           H
ATOM    415  CD1 LEU A 609      53.330  23.390  44.090  1.00  0.00           C
ATOM    416 HD11 LEU A 609      52.960  24.430  44.190  1.00  0.00           H
ATOM    417 HD12 LEU A 609      53.940  23.050  44.950  1.00  0.00           H
ATOM    418 HD13 LEU A 609      52.410  22.760  43.980  1.00  0.00           H
ATOM    419  CD2 LEU A 609      54.550  21.630  42.790  1.00  0.00           C
ATOM    420 HD21 LEU A 609      54.710  21.100  43.740  1.00  0.00           H
ATOM    421 HD22 LEU A 609      55.480  21.610  42.190  1.00  0.00           H
ATOM    422 HD23 LEU A 609      53.840  21.000  42.200  1.00  0.00           H
ATOM    423  C   LEU A 609      53.940  25.910  41.950  1.00  0.00           C
ATOM    424  O   LEU A 609      53.860  26.430  43.060  1.00  0.00           O
ATOM    425  N   ALA A 610      55.010  26.140  41.080  1.00  0.00           N
ATOM    426  HN  ALA A 610      55.150  25.420  40.410  1.00  0.00           H
ATOM    427  CA  ALA A 610      56.040  27.140  41.330  1.00  0.00           C
ATOM    428  HA  ALA A 610      56.580  26.950  42.250  1.00  0.00           H
ATOM    429  CB  ALA A 610      56.940  27.180  40.150  1.00  0.00           C
ATOM    430  HB1 ALA A 610      56.460  27.740  39.320  1.00  0.00           H
ATOM    431  HB2 ALA A 610      57.370  26.220  39.770  1.00  0.00           H
ATOM    432  HB3 ALA A 610      57.790  27.870  40.300  1.00  0.00           H
ATOM    433  C   ALA A 610      55.460  28.630  41.540  1.00  0.00           C
ATOM    434  O   ALA A 610      55.890  29.420  42.400  1.00  0.00           O
ATOM    435  N   SER A 611      54.530  29.020  40.760  1.00  0.00           N
ATOM    436  HN  SER A 611      54.130  28.340  40.150  1.00  0.00           H
ATOM    437  CA  SER A 611      53.800  30.280  40.750  1.00  0.00           C
ATOM    438  HA  SER A 611      54.530  31.070  40.570  1.00  0.00           H
ATOM    439  CB  SER A 611      52.770  30.470  39.530  1.00  0.00           C
ATOM    440  HB1 SER A 611      52.250  31.440  39.690  1.00  0.00           H
ATOM    441  HB2 SER A 611      51.920  29.760  39.400  1.00  0.00           H
ATOM    442  OG  SER A 611      53.500  30.550  38.370  1.00  0.00           O
ATOM    443  HG1 SER A 611      53.650  29.640  38.100  1.00  0.00           H
ATOM    444  C   SER A 611      53.010  30.510  42.070  1.00  0.00           C
ATOM    445  O   SER A 611      52.950  31.590  42.610  1.00  0.00           O
ATOM    446  N   ILE A 612      52.330  29.500  42.590  1.00  0.00           N
ATOM    447  HN  ILE A 612      52.170  28.730  41.980  1.00  0.00           H
ATOM    448  CA  ILE A 612      51.650  29.500  43.890  1.00  0.00           C
ATOM    449  HA  ILE A 612      50.990  30.340  43.970  1.00  0.00           H
ATOM    450  CB  ILE A 612      50.800  28.210  44.130  1.00  0.00           C
ATOM    451  HB  ILE A 612      51.400  27.300  43.920  1.00  0.00           H
ATOM    452  CG2 ILE A 612      50.240  28.080  45.590  1.00  0.00           C
ATOM    453 HG21 ILE A 612      49.710  29.030  45.800  1.00  0.00           H
ATOM    454 HG22 ILE A 612      51.050  27.800  46.300  1.00  0.00           H
ATOM    455 HG23 ILE A 612      49.540  27.230  45.670  1.00  0.00           H
ATOM    456  CG1 ILE A 612      49.570  28.110  43.250  1.00  0.00           C
ATOM    457 HG11 ILE A 612      49.880  28.570  42.280  1.00  0.00           H
ATOM    458 HG12 ILE A 612      48.780  28.670  43.800  1.00  0.00           H
ATOM    459  CD  ILE A 612      49.020  26.720  43.000  1.00  0.00           C
ATOM    460  HD1 ILE A 612      48.090  26.810  42.410  1.00  0.00           H
ATOM    461  HD2 ILE A 612      48.710  26.270  43.960  1.00  0.00           H
ATOM    462  HD3 ILE A 612      49.780  26.110  42.450  1.00  0.00           H
ATOM    463  C   ILE A 612      52.640  29.780  45.040  1.00  0.00           C
ATOM    464  O   ILE A 612      52.370  30.620  45.900  1.00  0.00           O
ATOM    465  N   LEU A 613      53.830  29.130  45.020  1.00  0.00           N
ATOM    466  HN  LEU A 613      53.830  28.280  44.510  1.00  0.00           H
ATOM    467  CA  LEU A 613      54.900  29.420  45.940  1.00  0.00           C
ATOM    468  HA  LEU A 613      54.630  29.340  46.980  1.00  0.00           H
ATOM    469  CB  LEU A 613      56.150  28.370  45.700  1.00  0.00           C
ATOM    470  HB1 LEU A 613      56.930  28.540  46.470  1.00  0.00           H
ATOM    471  HB2 LEU A 613      56.590  28.500  44.690  1.00  0.00           H
ATOM    472  CG  LEU A 613      55.850  26.880  45.900  1.00  0.00           C
ATOM    473  HG  LEU A 613      55.050  26.640  45.160  1.00  0.00           H
ATOM    474  CD1 LEU A 613      57.040  25.950  45.620  1.00  0.00           C
ATOM    475 HD11 LEU A 613      56.620  24.930  45.730  1.00  0.00           H
ATOM    476 HD12 LEU A 613      57.890  25.940  46.330  1.00  0.00           H
ATOM    477 HD13 LEU A 613      57.520  26.120  44.620  1.00  0.00           H
ATOM    478  CD2 LEU A 613      55.300  26.740  47.300  1.00  0.00           C
ATOM    479 HD21 LEU A 613      55.120  25.670  47.550  1.00  0.00           H
ATOM    480 HD22 LEU A 613      54.430  27.430  47.340  1.00  0.00           H
ATOM    481 HD23 LEU A 613      56.150  27.050  47.940  1.00  0.00           H
ATOM    482  C   LEU A 613      55.430  30.780  45.930  1.00  0.00           C
ATOM    483  O   LEU A 613      55.560  31.380  46.990  1.00  0.00           O
ATOM    484  N   PHE A 614      55.800  31.370  44.770  1.00  0.00           N
ATOM    485  HN  PHE A 614      55.900  30.820  43.930  1.00  0.00           H
ATOM    486  CA  PHE A 614      56.150  32.790  44.600  1.00  0.00           C
ATOM    487  HA  PHE A 614      56.930  33.020  45.300  1.00  0.00           H
ATOM    488  CB  PHE A 614      56.520  33.020  43.060  1.00  0.00           C
ATOM    489  HB1 PHE A 614      55.780  32.400  42.530  1.00  0.00           H
ATOM    490  HB2 PHE A 614      57.500  32.640  42.690  1.00  0.00           H
ATOM    491  CG  PHE A 614      56.460  34.450  42.570  1.00  0.00           C
ATOM    492  CD1 PHE A 614      57.080  35.460  43.370  1.00  0.00           C
ATOM    493  HD1 PHE A 614      57.690  35.130  44.190  1.00  0.00           H
ATOM    494  CE1 PHE A 614      56.850  36.830  43.070  1.00  0.00           C
ATOM    495  HE1 PHE A 614      57.400  37.650  43.520  1.00  0.00           H
ATOM    496  CZ  PHE A 614      55.870  37.110  42.110  1.00  0.00           C
ATOM    497  HZ  PHE A 614      55.780  38.150  41.860  1.00  0.00           H
ATOM    498  CD2 PHE A 614      55.600  34.770  41.600  1.00  0.00           C
ATOM    499  HD2 PHE A 614      55.330  34.020  40.870  1.00  0.00           H
ATOM    500  CE2 PHE A 614      55.310  36.110  41.330  1.00  0.00           C
ATOM    501  HE2 PHE A 614      54.660  36.370  40.510  1.00  0.00           H
ATOM    502  C   PHE A 614      55.060  33.770  45.130  1.00  0.00           C
ATOM    503  O   PHE A 614      55.290  34.750  45.860  1.00  0.00           O
ATOM    504  N   LEU A 615      53.770  33.470  44.830  1.00  0.00           N
ATOM    505  HN  LEU A 615      53.540  32.700  44.240  1.00  0.00           H
ATOM    506  CA  LEU A 615      52.710  34.440  44.940  1.00  0.00           C
ATOM    507  HA  LEU A 615      53.170  35.410  44.930  1.00  0.00           H
ATOM    508  CB  LEU A 615      51.610  34.210  43.910  1.00  0.00           C
ATOM    509  HB1 LEU A 615      50.650  34.720  44.150  1.00  0.00           H
ATOM    510  HB2 LEU A 615      51.470  33.120  43.990  1.00  0.00           H
ATOM    511  CG  LEU A 615      51.860  34.610  42.480  1.00  0.00           C
ATOM    512  HG  LEU A 615      52.800  34.100  42.180  1.00  0.00           H
ATOM    513  CD1 LEU A 615      50.660  34.200  41.700  1.00  0.00           C
ATOM    514 HD11 LEU A 615      50.680  34.470  40.630  1.00  0.00           H
ATOM    515 HD12 LEU A 615      49.780  34.750  42.080  1.00  0.00           H
ATOM    516 HD13 LEU A 615      50.500  33.090  41.670  1.00  0.00           H
ATOM    517  CD2 LEU A 615      52.040  36.120  42.420  1.00  0.00           C
ATOM    518 HD21 LEU A 615      51.300  36.600  43.100  1.00  0.00           H
ATOM    519 HD22 LEU A 615      51.910  36.440  41.360  1.00  0.00           H
ATOM    520 HD23 LEU A 615      53.000  36.420  42.890  1.00  0.00           H
ATOM    521  C   LEU A 615      52.040  34.370  46.330  1.00  0.00           C
ATOM    522  O   LEU A 615      51.540  35.400  46.780  1.00  0.00           O
ATOM    523  N   TYR A 616      52.150  33.320  47.100  1.00  0.00           N
ATOM    524  HN  TYR A 616      52.510  32.510  46.670  1.00  0.00           H
ATOM    525  CA  TYR A 616      51.900  33.270  48.520  1.00  0.00           C
ATOM    526  HA  TYR A 616      50.900  33.600  48.800  1.00  0.00           H
ATOM    527  CB  TYR A 616      51.860  31.750  49.060  1.00  0.00           C
ATOM    528  HB1 TYR A 616      52.550  31.180  48.410  1.00  0.00           H
ATOM    529  HB2 TYR A 616      50.870  31.310  48.810  1.00  0.00           H
ATOM    530  CG  TYR A 616      52.110  31.470  50.510  1.00  0.00           C
ATOM    531  CD1 TYR A 616      53.340  30.840  50.910  1.00  0.00           C
ATOM    532  HD1 TYR A 616      53.970  30.560  50.070  1.00  0.00           H
ATOM    533  CE1 TYR A 616      53.660  30.690  52.220  1.00  0.00           C
ATOM    534  HE1 TYR A 616      54.600  30.200  52.450  1.00  0.00           H
ATOM    535  CZ  TYR A 616      52.820  31.240  53.220  1.00  0.00           C
ATOM    536  OH  TYR A 616      53.090  31.040  54.620  1.00  0.00           O
ATOM    537  HH  TYR A 616      52.230  31.290  54.960  1.00  0.00           H
ATOM    538  CD2 TYR A 616      51.290  32.060  51.520  1.00  0.00           C
ATOM    539  HD2 TYR A 616      50.480  32.700  51.220  1.00  0.00           H
ATOM    540  CE2 TYR A 616      51.650  31.890  52.860  1.00  0.00           C
ATOM    541  HE2 TYR A 616      51.020  32.270  53.650  1.00  0.00           H
ATOM    542  C   TYR A 616      52.820  34.190  49.340  1.00  0.00           C
ATOM    543  O   TYR A 616      52.350  35.070  50.090  1.00  0.00           O
ATOM    544  N   CYS A 617      54.120  34.090  49.050  1.00  0.00           N
ATOM    545  HN  CYS A 617      54.360  33.360  48.420  1.00  0.00           H
ATOM    546  CA  CYS A 617      55.150  34.940  49.590  1.00  0.00           C
ATOM    547  HA  CYS A 617      55.160  34.830  50.660  1.00  0.00           H
ATOM    548  CB  CYS A 617      56.550  34.440  49.250  1.00  0.00           C
ATOM    549  HB1 CYS A 617      57.390  35.070  49.620  1.00  0.00           H
ATOM    550  HB2 CYS A 617      56.760  34.380  48.160  1.00  0.00           H
ATOM    551  SG  CYS A 617      56.710  32.730  49.950  1.00  0.00           S
ATOM    552  HG1 CYS A 617      56.240  32.050  48.910  1.00  0.00           H
ATOM    553  C   CYS A 617      55.070  36.430  49.220  1.00  0.00           C
ATOM    554  O   CYS A 617      55.210  37.360  50.060  1.00  0.00           O
ATOM    555  N   ALA A 618      54.780  36.740  47.950  1.00  0.00           N
ATOM    556  HN  ALA A 618      54.620  36.010  47.280  1.00  0.00           H
ATOM    557  CA  ALA A 618      54.540  38.000  47.430  1.00  0.00           C
ATOM    558  HA  ALA A 618      55.460  38.560  47.430  1.00  0.00           H
ATOM    559  CB  ALA A 618      54.160  37.870  45.960  1.00  0.00           C
ATOM    560  HB1 ALA A 618      54.830  37.160  45.420  1.00  0.00           H
ATOM    561  HB2 ALA A 618      54.240  38.850  45.440  1.00  0.00           H
ATOM    562  HB3 ALA A 618      53.120  37.470  45.950  1.00  0.00           H
ATOM    563  C   ALA A 618      53.430  38.810  48.160  1.00  0.00           C
ATOM    564  O   ALA A 618      53.650  39.970  48.510  1.00  0.00           O
ATOM    565  N   CYS A 619      52.250  38.200  48.400  1.00  0.00           N
ATOM    566  HN  CYS A 619      52.210  37.330  47.930  1.00  0.00           H
ATOM    567  CA  CYS A 619      51.040  38.680  49.140  1.00  0.00           C
ATOM    568  HA  CYS A 619      50.790  39.660  48.770  1.00  0.00           H
ATOM    569  CB  CYS A 619      49.790  37.700  48.800  1.00  0.00           C
ATOM    570  HB1 CYS A 619      49.930  36.730  49.330  1.00  0.00           H
ATOM    571  HB2 CYS A 619      49.830  37.510  47.710  1.00  0.00           H
ATOM    572  SG  CYS A 619      48.170  38.490  49.270  1.00  0.00           S
ATOM    573  HG1 CYS A 619      48.070  39.360  48.270  1.00  0.00           H
ATOM    574  C   CYS A 619      51.170  38.630  50.690  1.00  0.00           C
ATOM    575  O   CYS A 619      50.850  39.580  51.370  1.00  0.00           O
ATOM    576  N   MET A 620      51.800  37.540  51.220  1.00  0.00           N
ATOM    577  HN  MET A 620      52.120  36.760  50.680  1.00  0.00           H
ATOM    578  CA  MET A 620      52.070  37.350  52.630  1.00  0.00           C
ATOM    579  HA  MET A 620      51.260  37.260  53.330  1.00  0.00           H
ATOM    580  CB  MET A 620      52.780  35.980  52.800  1.00  0.00           C
ATOM    581  HB1 MET A 620      53.670  35.930  52.150  1.00  0.00           H
ATOM    582  HB2 MET A 620      52.100  35.170  52.450  1.00  0.00           H
ATOM    583  CG  MET A 620      53.080  35.560  54.270  1.00  0.00           C
ATOM    584  HG1 MET A 620      53.140  34.450  54.160  1.00  0.00           H
ATOM    585  HG2 MET A 620      52.280  35.750  55.010  1.00  0.00           H
ATOM    586  SD  MET A 620      54.750  35.900  54.860  1.00  0.00           S
ATOM    587  CE  MET A 620      55.680  34.820  53.710  1.00  0.00           C
ATOM    588  HE1 MET A 620      56.180  35.310  52.850  1.00  0.00           H
ATOM    589  HE2 MET A 620      55.060  34.080  53.170  1.00  0.00           H
ATOM    590  HE3 MET A 620      56.530  34.360  54.270  1.00  0.00           H
ATOM    591  C   MET A 620      52.840  38.490  53.320  1.00  0.00           C
ATOM    592  O   MET A 620      52.440  39.000  54.350  1.00  0.00           O
ATOM    593  N   SER A 621      53.900  38.990  52.680  1.00  0.00           N
ATOM    594  HN  SER A 621      54.030  38.600  51.760  1.00  0.00           H
ATOM    595  CA  SER A 621      54.740  40.040  53.260  1.00  0.00           C
ATOM    596  HA  SER A 621      55.080  39.720  54.230  1.00  0.00           H
ATOM    597  CB  SER A 621      56.070  40.180  52.370  1.00  0.00           C
ATOM    598  HB1 SER A 621      56.650  41.030  52.800  1.00  0.00           H
ATOM    599  HB2 SER A 621      55.710  40.370  51.340  1.00  0.00           H
ATOM    600  OG  SER A 621      56.790  38.940  52.550  1.00  0.00           O
ATOM    601  HG1 SER A 621      56.190  38.260  52.280  1.00  0.00           H
ATOM    602  C   SER A 621      53.910  41.370  53.380  1.00  0.00           C
ATOM    603  O   SER A 621      53.930  41.910  54.510  1.00  0.00           O
ATOM    604  N   PRO A 622      53.100  41.960  52.510  1.00  0.00           N
ATOM    605  CD  PRO A 622      53.210  41.730  51.040  1.00  0.00           C
ATOM    606  HD1 PRO A 622      53.290  40.640  50.860  1.00  0.00           H
ATOM    607  HD2 PRO A 622      54.140  42.270  50.750  1.00  0.00           H
ATOM    608  CA  PRO A 622      52.330  43.190  52.710  1.00  0.00           C
ATOM    609  HA  PRO A 622      52.960  43.950  53.190  1.00  0.00           H
ATOM    610  CB  PRO A 622      51.720  43.530  51.330  1.00  0.00           C
ATOM    611  HB1 PRO A 622      52.140  44.440  50.840  1.00  0.00           H
ATOM    612  HB2 PRO A 622      50.620  43.630  51.270  1.00  0.00           H
ATOM    613  CG  PRO A 622      52.100  42.350  50.310  1.00  0.00           C
ATOM    614  HG1 PRO A 622      51.210  41.690  50.340  1.00  0.00           H
ATOM    615  HG2 PRO A 622      52.420  42.690  49.300  1.00  0.00           H
ATOM    616  C   PRO A 622      51.150  42.910  53.710  1.00  0.00           C
ATOM    617  O   PRO A 622      50.860  43.720  54.540  1.00  0.00           O
ATOM    618  N   VAL A 623      50.490  41.690  53.630  1.00  0.00           N
ATOM    619  HN  VAL A 623      50.530  41.040  52.870  1.00  0.00           H
ATOM    620  CA  VAL A 623      49.610  41.280  54.740  1.00  0.00           C
ATOM    621  HA  VAL A 623      48.850  42.040  54.880  1.00  0.00           H
ATOM    622  CB  VAL A 623      49.080  39.930  54.220  1.00  0.00           C
ATOM    623  HB  VAL A 623      49.860  39.270  53.800  1.00  0.00           H
ATOM    624  CG1 VAL A 623      48.480  39.160  55.360  1.00  0.00           C
ATOM    625 HG11 VAL A 623      47.750  39.770  55.940  1.00  0.00           H
ATOM    626 HG12 VAL A 623      49.280  38.790  56.040  1.00  0.00           H
ATOM    627 HG13 VAL A 623      47.980  38.240  54.990  1.00  0.00           H
ATOM    628  CG2 VAL A 623      47.920  40.240  53.180  1.00  0.00           C
ATOM    629 HG21 VAL A 623      47.900  39.430  52.430  1.00  0.00           H
ATOM    630 HG22 VAL A 623      48.160  41.130  52.570  1.00  0.00           H
ATOM    631 HG23 VAL A 623      46.940  40.340  53.710  1.00  0.00           H
ATOM    632  C   VAL A 623      50.110  41.080  56.150  1.00  0.00           C
ATOM    633  O   VAL A 623      49.500  41.550  57.130  1.00  0.00           O
ATOM    634  N   ILE A 624      51.280  40.510  56.410  1.00  0.00           N
ATOM    635  HN  ILE A 624      51.900  40.120  55.730  1.00  0.00           H
ATOM    636  CA  ILE A 624      51.870  40.550  57.740  1.00  0.00           C
ATOM    637  HA  ILE A 624      51.120  40.450  58.510  1.00  0.00           H
ATOM    638  CB  ILE A 624      52.820  39.400  58.020  1.00  0.00           C
ATOM    639  HB  ILE A 624      53.110  39.500  59.090  1.00  0.00           H
ATOM    640  CG2 ILE A 624      51.960  38.110  58.010  1.00  0.00           C
ATOM    641 HG21 ILE A 624      52.630  37.290  58.360  1.00  0.00           H
ATOM    642 HG22 ILE A 624      51.600  37.960  56.970  1.00  0.00           H
ATOM    643 HG23 ILE A 624      51.110  38.250  58.710  1.00  0.00           H
ATOM    644  CG1 ILE A 624      54.080  39.380  57.220  1.00  0.00           C
ATOM    645 HG11 ILE A 624      54.190  40.380  56.770  1.00  0.00           H
ATOM    646 HG12 ILE A 624      53.920  38.730  56.320  1.00  0.00           H
ATOM    647  CD  ILE A 624      55.360  38.970  57.960  1.00  0.00           C
ATOM    648  HD1 ILE A 624      55.580  39.730  58.750  1.00  0.00           H
ATOM    649  HD2 ILE A 624      56.170  39.040  57.200  1.00  0.00           H
ATOM    650  HD3 ILE A 624      55.170  38.000  58.470  1.00  0.00           H
ATOM    651  C   ILE A 624      52.410  41.890  58.140  1.00  0.00           C
ATOM    652  O   ILE A 624      52.270  42.240  59.340  1.00  0.00           O
ATOM    653  N   THR A 625      52.950  42.660  57.220  1.00  0.00           N
ATOM    654  HN  THR A 625      53.080  42.280  56.300  1.00  0.00           H
ATOM    655  CA  THR A 625      53.380  44.030  57.470  1.00  0.00           C
ATOM    656  HA  THR A 625      54.020  44.050  58.330  1.00  0.00           H
ATOM    657  CB  THR A 625      54.070  44.690  56.230  1.00  0.00           C
ATOM    658  HB  THR A 625      53.470  44.630  55.290  1.00  0.00           H
ATOM    659  OG1 THR A 625      55.360  44.130  56.010  1.00  0.00           O
ATOM    660  HG1 THR A 625      55.170  43.350  55.480  1.00  0.00           H
ATOM    661  CG2 THR A 625      54.360  46.130  56.460  1.00  0.00           C
ATOM    662 HG21 THR A 625      55.130  46.200  57.270  1.00  0.00           H
ATOM    663 HG22 THR A 625      53.430  46.720  56.610  1.00  0.00           H
ATOM    664 HG23 THR A 625      54.860  46.590  55.580  1.00  0.00           H
ATOM    665  C   THR A 625      52.210  44.910  57.870  1.00  0.00           C
ATOM    666  O   THR A 625      52.300  45.640  58.860  1.00  0.00           O
ATOM    667  N   PHE A 626      51.080  44.790  57.080  1.00  0.00           N
ATOM    668  HN  PHE A 626      51.080  44.430  56.150  1.00  0.00           H
ATOM    669  CA  PHE A 626      49.740  45.270  57.430  1.00  0.00           C
ATOM    670  HA  PHE A 626      49.830  46.340  57.610  1.00  0.00           H
ATOM    671  CB  PHE A 626      48.690  45.150  56.260  1.00  0.00           C
ATOM    672  HB1 PHE A 626      48.540  44.200  55.720  1.00  0.00           H
ATOM    673  HB2 PHE A 626      49.010  45.770  55.390  1.00  0.00           H
ATOM    674  CG  PHE A 626      47.370  45.790  56.520  1.00  0.00           C
ATOM    675  CD1 PHE A 626      46.240  45.080  57.040  1.00  0.00           C
ATOM    676  HD1 PHE A 626      46.330  44.030  57.270  1.00  0.00           H
ATOM    677  CE1 PHE A 626      45.000  45.710  57.190  1.00  0.00           C
ATOM    678  HE1 PHE A 626      44.220  45.140  57.680  1.00  0.00           H
ATOM    679  CZ  PHE A 626      44.830  47.090  57.030  1.00  0.00           C
ATOM    680  HZ  PHE A 626      43.880  47.590  57.160  1.00  0.00           H
ATOM    681  CD2 PHE A 626      47.160  47.210  56.330  1.00  0.00           C
ATOM    682  HD2 PHE A 626      48.000  47.820  56.000  1.00  0.00           H
ATOM    683  CE2 PHE A 626      45.910  47.820  56.480  1.00  0.00           C
ATOM    684  HE2 PHE A 626      45.800  48.860  56.260  1.00  0.00           H
ATOM    685  C   PHE A 626      49.180  44.930  58.840  1.00  0.00           C
ATOM    686  O   PHE A 626      48.810  45.710  59.690  1.00  0.00           O
ATOM    687  N   GLY A 627      49.060  43.610  59.030  1.00  0.00           N
ATOM    688  HN  GLY A 627      49.330  42.890  58.410  1.00  0.00           H
ATOM    689  CA  GLY A 627      48.580  43.040  60.350  1.00  0.00           C
ATOM    690  HA1 GLY A 627      48.550  41.980  60.090  1.00  0.00           H
ATOM    691  HA2 GLY A 627      47.590  43.420  60.550  1.00  0.00           H
ATOM    692  C   GLY A 627      49.400  43.360  61.580  1.00  0.00           C
ATOM    693  O   GLY A 627      48.980  43.460  62.740  1.00  0.00           O
ATOM    694  N   GLY A 628      50.720  43.520  61.400  1.00  0.00           N
ATOM    695  HN  GLY A 628      51.030  43.390  60.460  1.00  0.00           H
ATOM    696  CA  GLY A 628      51.610  44.060  62.440  1.00  0.00           C
ATOM    697  HA1 GLY A 628      52.590  43.830  62.050  1.00  0.00           H
ATOM    698  HA2 GLY A 628      51.320  43.690  63.420  1.00  0.00           H
ATOM    699  C   GLY A 628      51.580  45.570  62.550  1.00  0.00           C
ATOM    700  O   GLY A 628      51.440  46.100  63.650  1.00  0.00           O
ATOM    701  N   LEU A 629      51.640  46.360  61.500  1.00  0.00           N
ATOM    702  HN  LEU A 629      51.610  45.980  60.580  1.00  0.00           H
ATOM    703  CA  LEU A 629      51.670  47.840  61.620  1.00  0.00           C
ATOM    704  HA  LEU A 629      52.380  48.090  62.400  1.00  0.00           H
ATOM    705  CB  LEU A 629      52.060  48.380  60.220  1.00  0.00           C
ATOM    706  HB1 LEU A 629      51.290  48.130  59.470  1.00  0.00           H
ATOM    707  HB2 LEU A 629      52.950  47.850  59.840  1.00  0.00           H
ATOM    708  CG  LEU A 629      52.330  49.850  60.180  1.00  0.00           C
ATOM    709  HG  LEU A 629      51.400  50.360  60.520  1.00  0.00           H
ATOM    710  CD1 LEU A 629      53.510  50.240  61.040  1.00  0.00           C
ATOM    711 HD11 LEU A 629      54.480  49.780  60.770  1.00  0.00           H
ATOM    712 HD12 LEU A 629      53.440  49.980  62.110  1.00  0.00           H
ATOM    713 HD13 LEU A 629      53.660  51.340  60.890  1.00  0.00           H
ATOM    714  CD2 LEU A 629      52.650  50.210  58.720  1.00  0.00           C
ATOM    715 HD21 LEU A 629      51.770  50.140  58.040  1.00  0.00           H
ATOM    716 HD22 LEU A 629      53.390  49.510  58.290  1.00  0.00           H
ATOM    717 HD23 LEU A 629      53.080  51.220  58.710  1.00  0.00           H
ATOM    718  C   LEU A 629      50.350  48.460  61.980  1.00  0.00           C
ATOM    719  O   LEU A 629      50.280  49.420  62.760  1.00  0.00           O
ATOM    720  N   LEU A 630      49.200  47.960  61.480  1.00  0.00           N
ATOM    721  HN  LEU A 630      49.150  47.240  60.790  1.00  0.00           H
ATOM    722  CA  LEU A 630      47.880  48.530  61.830  1.00  0.00           C
ATOM    723  HA  LEU A 630      47.940  49.610  61.900  1.00  0.00           H
ATOM    724  CB  LEU A 630      46.710  48.160  60.860  1.00  0.00           C
ATOM    725  HB1 LEU A 630      46.540  47.060  60.880  1.00  0.00           H
ATOM    726  HB2 LEU A 630      47.100  48.450  59.850  1.00  0.00           H
ATOM    727  CG  LEU A 630      45.320  48.800  61.120  1.00  0.00           C
ATOM    728  HG  LEU A 630      44.970  48.450  62.110  1.00  0.00           H
ATOM    729  CD1 LEU A 630      45.500  50.320  61.180  1.00  0.00           C
ATOM    730 HD11 LEU A 630      45.940  50.740  60.250  1.00  0.00           H
ATOM    731 HD12 LEU A 630      46.050  50.690  62.070  1.00  0.00           H
ATOM    732 HD13 LEU A 630      44.520  50.850  61.250  1.00  0.00           H
ATOM    733  CD2 LEU A 630      44.290  48.370  60.090  1.00  0.00           C
ATOM    734 HD21 LEU A 630      44.270  47.260  59.980  1.00  0.00           H
ATOM    735 HD22 LEU A 630      44.440  48.760  59.050  1.00  0.00           H
ATOM    736 HD23 LEU A 630      43.260  48.760  60.320  1.00  0.00           H
ATOM    737  C   LEU A 630      47.460  47.930  63.180  1.00  0.00           C
ATOM    738  O   LEU A 630      46.780  48.560  63.970  1.00  0.00           O
ATOM    739  N   GLY A 631      48.090  46.820  63.510  1.00  0.00           N
ATOM    740  HN  GLY A 631      48.800  46.420  62.940  1.00  0.00           H
ATOM    741  CA  GLY A 631      48.060  46.370  64.900  1.00  0.00           C
ATOM    742  HA1 GLY A 631      48.530  45.410  64.810  1.00  0.00           H
ATOM    743  HA2 GLY A 631      46.990  46.360  65.110  1.00  0.00           H
ATOM    744  C   GLY A 631      48.760  47.270  65.860  1.00  0.00           C
ATOM    745  O   GLY A 631      48.230  47.610  66.910  1.00  0.00           O
ATOM    746  N   GLU A 632      49.980  47.690  65.570  1.00  0.00           N
ATOM    747  HN  GLU A 632      50.390  47.360  64.720  1.00  0.00           H
ATOM    748  CA  GLU A 632      50.760  48.530  66.370  1.00  0.00           C
ATOM    749  HA  GLU A 632      50.820  48.020  67.320  1.00  0.00           H
ATOM    750  CB  GLU A 632      52.160  48.790  65.760  1.00  0.00           C
ATOM    751  HB1 GLU A 632      52.050  49.200  64.730  1.00  0.00           H
ATOM    752  HB2 GLU A 632      52.750  47.890  65.480  1.00  0.00           H
ATOM    753  CG  GLU A 632      52.960  49.680  66.660  1.00  0.00           C
ATOM    754  HG1 GLU A 632      53.700  49.050  67.200  1.00  0.00           H
ATOM    755  HG2 GLU A 632      52.380  50.140  67.490  1.00  0.00           H
ATOM    756  CD  GLU A 632      53.770  50.820  66.020  1.00  0.00           C
ATOM    757  OE1 GLU A 632      53.660  51.900  66.600  1.00  0.00           O
ATOM    758  OE2 GLU A 632      54.540  50.650  65.070  1.00  0.00           O
ATOM    759  C   GLU A 632      50.000  49.950  66.520  1.00  0.00           C
ATOM    760  O   GLU A 632      49.910  50.540  67.590  1.00  0.00           O
ATOM    761  N   ALA A 633      49.460  50.540  65.430  1.00  0.00           N
ATOM    762  HN  ALA A 633      49.760  50.220  64.530  1.00  0.00           H
ATOM    763  CA  ALA A 633      48.590  51.740  65.380  1.00  0.00           C
ATOM    764  HA  ALA A 633      49.130  52.650  65.630  1.00  0.00           H
ATOM    765  CB  ALA A 633      48.090  51.810  63.950  1.00  0.00           C
ATOM    766  HB1 ALA A 633      47.520  52.740  63.770  1.00  0.00           H
ATOM    767  HB2 ALA A 633      47.490  50.890  63.780  1.00  0.00           H
ATOM    768  HB3 ALA A 633      48.930  51.910  63.220  1.00  0.00           H
ATOM    769  C   ALA A 633      47.380  51.660  66.300  1.00  0.00           C
ATOM    770  O   ALA A 633      46.880  52.580  66.880  1.00  0.00           O
ATOM    771  N   THR A 634      46.760  50.460  66.370  1.00  0.00           N
ATOM    772  HN  THR A 634      47.260  49.660  66.040  1.00  0.00           H
ATOM    773  CA  THR A 634      45.480  50.270  67.090  1.00  0.00           C
ATOM    774  HA  THR A 634      45.090  51.230  67.390  1.00  0.00           H
ATOM    775  CB  THR A 634      44.450  49.400  66.230  1.00  0.00           C
ATOM    776  HB  THR A 634      43.470  49.310  66.720  1.00  0.00           H
ATOM    777  OG1 THR A 634      45.060  48.130  65.940  1.00  0.00           O
ATOM    778  HG1 THR A 634      45.630  48.260  65.180  1.00  0.00           H
ATOM    779  CG2 THR A 634      44.210  50.000  64.830  1.00  0.00           C
ATOM    780 HG21 THR A 634      43.990  51.080  64.960  1.00  0.00           H
ATOM    781 HG22 THR A 634      43.300  49.520  64.420  1.00  0.00           H
ATOM    782 HG23 THR A 634      45.050  50.120  64.110  1.00  0.00           H
ATOM    783  C   THR A 634      45.770  49.510  68.410  1.00  0.00           C
ATOM    784  O   THR A 634      44.910  48.920  69.100  1.00  0.00           O
ATOM    785  N   GLU A 635      47.020  49.550  68.820  1.00  0.00           N
ATOM    786  HN  GLU A 635      47.580  50.100  68.220  1.00  0.00           H
ATOM    787  CA  GLU A 635      47.670  48.990  70.030  1.00  0.00           C
ATOM    788  HA  GLU A 635      48.710  49.040  69.780  1.00  0.00           H
ATOM    789  CB  GLU A 635      47.520  49.960  71.250  1.00  0.00           C
ATOM    790  HB1 GLU A 635      47.860  49.410  72.150  1.00  0.00           H
ATOM    791  HB2 GLU A 635      46.420  50.090  71.370  1.00  0.00           H
ATOM    792  CG  GLU A 635      48.250  51.290  71.090  1.00  0.00           C
ATOM    793  HG1 GLU A 635      47.780  52.000  70.380  1.00  0.00           H
ATOM    794  HG2 GLU A 635      49.300  51.120  70.780  1.00  0.00           H
ATOM    795  CD  GLU A 635      48.210  52.150  72.390  1.00  0.00           C
ATOM    796  OE1 GLU A 635      47.190  52.590  72.820  1.00  0.00           O
ATOM    797  OE2 GLU A 635      49.330  52.410  72.920  1.00  0.00           O
ATOM    798  C   GLU A 635      47.420  47.540  70.270  1.00  0.00           C
ATOM    799  O   GLU A 635      47.530  47.040  71.390  1.00  0.00           O
ATOM    800  N   GLY A 636      47.040  46.790  69.200  1.00  0.00           N
ATOM    801  HN  GLY A 636      47.150  47.170  68.280  1.00  0.00           H
ATOM    802  CA  GLY A 636      46.790  45.400  69.370  1.00  0.00           C
ATOM    803  HA1 GLY A 636      46.690  45.150  70.420  1.00  0.00           H
ATOM    804  HA2 GLY A 636      47.520  44.830  68.820  1.00  0.00           H
ATOM    805  C   GLY A 636      45.470  44.810  68.840  1.00  0.00           C
ATOM    806  O   GLY A 636      45.240  43.580  68.830  1.00  0.00           O
ATOM    807  N   ARG A 637      44.630  45.640  68.260  1.00  0.00           N
ATOM    808  HN  ARG A 637      44.870  46.600  68.130  1.00  0.00           H
ATOM    809  CA  ARG A 637      43.320  45.270  67.870  1.00  0.00           C
ATOM    810  HA  ARG A 637      43.040  44.450  68.520  1.00  0.00           H
ATOM    811  CB  ARG A 637      42.370  46.400  68.010  1.00  0.00           C
ATOM    812  HB1 ARG A 637      41.450  46.040  67.500  1.00  0.00           H
ATOM    813  HB2 ARG A 637      42.740  47.290  67.440  1.00  0.00           H
ATOM    814  CG  ARG A 637      42.050  46.830  69.440  1.00  0.00           C
ATOM    815  HG1 ARG A 637      41.500  47.790  69.400  1.00  0.00           H
ATOM    816  HG2 ARG A 637      43.000  47.130  69.940  1.00  0.00           H
ATOM    817  CD  ARG A 637      41.220  45.800  70.270  1.00  0.00           C
ATOM    818  HD1 ARG A 637      41.830  44.960  70.680  1.00  0.00           H
ATOM    819  HD2 ARG A 637      40.220  45.520  69.890  1.00  0.00           H
ATOM    820  NE  ARG A 637      40.820  46.560  71.500  1.00  0.00           N
ATOM    821  HE  ARG A 637      41.200  47.470  71.650  1.00  0.00           H
ATOM    822  CZ  ARG A 637      40.050  46.060  72.470  1.00  0.00           C
ATOM    823  NH1 ARG A 637      39.860  46.750  73.580  1.00  0.00           N
ATOM    824 HH11 ARG A 637      40.390  47.600  73.670  1.00  0.00           H
ATOM    825 HH12 ARG A 637      39.260  46.460  74.330  1.00  0.00           H
ATOM    826  NH2 ARG A 637      39.430  44.900  72.440  1.00  0.00           N
ATOM    827 HH21 ARG A 637      39.640  44.190  71.760  1.00  0.00           H
ATOM    828 HH22 ARG A 637      39.180  44.590  73.360  1.00  0.00           H
ATOM    829  C   ARG A 637      43.240  44.500  66.490  1.00  0.00           C
ATOM    830  O   ARG A 637      42.380  43.610  66.340  1.00  0.00           O
ATOM    831  N   ILE A 638      44.150  44.870  65.590  1.00  0.00           N
ATOM    832  HN  ILE A 638      44.590  45.740  65.780  1.00  0.00           H
ATOM    833  CA  ILE A 638      44.500  44.140  64.380  1.00  0.00           C
ATOM    834  HA  ILE A 638      43.770  43.370  64.170  1.00  0.00           H
ATOM    835  CB  ILE A 638      44.650  45.100  63.210  1.00  0.00           C
ATOM    836  HB  ILE A 638      45.610  45.640  63.400  1.00  0.00           H
ATOM    837  CG2 ILE A 638      45.090  44.320  61.890  1.00  0.00           C
ATOM    838 HG21 ILE A 638      46.100  43.880  61.990  1.00  0.00           H
ATOM    839 HG22 ILE A 638      45.010  44.930  60.970  1.00  0.00           H
ATOM    840 HG23 ILE A 638      44.320  43.530  61.740  1.00  0.00           H
ATOM    841  CG1 ILE A 638      43.470  46.160  62.970  1.00  0.00           C
ATOM    842 HG11 ILE A 638      43.630  46.720  62.030  1.00  0.00           H
ATOM    843 HG12 ILE A 638      43.580  46.870  63.830  1.00  0.00           H
ATOM    844  CD  ILE A 638      42.020  45.620  63.020  1.00  0.00           C
ATOM    845  HD1 ILE A 638      41.340  46.470  62.860  1.00  0.00           H
ATOM    846  HD2 ILE A 638      41.680  45.220  64.000  1.00  0.00           H
ATOM    847  HD3 ILE A 638      41.960  44.950  62.140  1.00  0.00           H
ATOM    848  C   ILE A 638      45.800  43.410  64.830  1.00  0.00           C
ATOM    849  O   ILE A 638      46.670  43.960  65.470  1.00  0.00           O
ATOM    850  N   SER A 639      45.890  42.100  64.460  1.00  0.00           N
ATOM    851  HN  SER A 639      45.100  41.630  64.050  1.00  0.00           H
ATOM    852  CA  SER A 639      47.060  41.260  64.600  1.00  0.00           C
ATOM    853  HA  SER A 639      47.890  41.930  64.770  1.00  0.00           H
ATOM    854  CB  SER A 639      47.090  40.150  65.660  1.00  0.00           C
ATOM    855  HB1 SER A 639      46.820  40.560  66.650  1.00  0.00           H
ATOM    856  HB2 SER A 639      48.130  39.730  65.740  1.00  0.00           H
ATOM    857  OG  SER A 639      46.180  39.040  65.440  1.00  0.00           O
ATOM    858  HG1 SER A 639      45.350  39.270  65.850  1.00  0.00           H
ATOM    859  C   SER A 639      47.390  40.620  63.250  1.00  0.00           C
ATOM    860  O   SER A 639      46.620  40.540  62.300  1.00  0.00           O
ATOM    861  N   ALA A 640      48.680  40.180  63.090  1.00  0.00           N
ATOM    862  HN  ALA A 640      49.420  40.440  63.700  1.00  0.00           H
ATOM    863  CA  ALA A 640      49.110  39.440  61.920  1.00  0.00           C
ATOM    864  HA  ALA A 640      48.980  40.080  61.050  1.00  0.00           H
ATOM    865  CB  ALA A 640      50.620  39.110  62.120  1.00  0.00           C
ATOM    866  HB1 ALA A 640      50.900  38.410  62.930  1.00  0.00           H
ATOM    867  HB2 ALA A 640      51.110  40.100  62.330  1.00  0.00           H
ATOM    868  HB3 ALA A 640      51.130  38.880  61.150  1.00  0.00           H
ATOM    869  C   ALA A 640      48.250  38.120  61.640  1.00  0.00           C
ATOM    870  O   ALA A 640      47.900  37.700  60.510  1.00  0.00           O
ATOM    871  N   ILE A 641      48.000  37.410  62.800  1.00  0.00           N
ATOM    872  HN  ILE A 641      48.330  37.760  63.670  1.00  0.00           H
ATOM    873  CA  ILE A 641      47.090  36.320  62.800  1.00  0.00           C
ATOM    874  HA  ILE A 641      47.540  35.650  62.090  1.00  0.00           H
ATOM    875  CB  ILE A 641      47.170  35.480  64.080  1.00  0.00           C
ATOM    876  HB  ILE A 641      46.880  36.130  64.930  1.00  0.00           H
ATOM    877  CG2 ILE A 641      46.130  34.360  64.100  1.00  0.00           C
ATOM    878 HG21 ILE A 641      45.080  34.710  64.080  1.00  0.00           H
ATOM    879 HG22 ILE A 641      46.150  33.880  65.090  1.00  0.00           H
ATOM    880 HG23 ILE A 641      46.380  33.670  63.270  1.00  0.00           H
ATOM    881  CG1 ILE A 641      48.580  34.910  64.460  1.00  0.00           C
ATOM    882 HG11 ILE A 641      48.620  34.560  65.520  1.00  0.00           H
ATOM    883 HG12 ILE A 641      49.310  35.740  64.560  1.00  0.00           H
ATOM    884  CD  ILE A 641      49.210  33.950  63.470  1.00  0.00           C
ATOM    885  HD1 ILE A 641      49.700  34.530  62.660  1.00  0.00           H
ATOM    886  HD2 ILE A 641      48.430  33.230  63.150  1.00  0.00           H
ATOM    887  HD3 ILE A 641      49.960  33.280  63.970  1.00  0.00           H
ATOM    888  C   ILE A 641      45.630  36.640  62.260  1.00  0.00           C
ATOM    889  O   ILE A 641      45.080  36.000  61.400  1.00  0.00           O
ATOM    890  N   GLU A 642      45.090  37.800  62.760  1.00  0.00           N
ATOM    891  HN  GLU A 642      45.350  38.280  63.590  1.00  0.00           H
ATOM    892  CA  GLU A 642      43.750  38.220  62.280  1.00  0.00           C
ATOM    893  HA  GLU A 642      42.960  37.470  62.330  1.00  0.00           H
ATOM    894  CB  GLU A 642      43.220  39.210  63.240  1.00  0.00           C
ATOM    895  HB1 GLU A 642      42.220  39.600  62.930  1.00  0.00           H
ATOM    896  HB2 GLU A 642      43.970  40.030  63.370  1.00  0.00           H
ATOM    897  CG  GLU A 642      42.920  38.600  64.620  1.00  0.00           C
ATOM    898  HG1 GLU A 642      43.650  37.820  64.920  1.00  0.00           H
ATOM    899  HG2 GLU A 642      41.920  38.160  64.430  1.00  0.00           H
ATOM    900  CD  GLU A 642      42.790  39.610  65.820  1.00  0.00           C
ATOM    901  OE1 GLU A 642      43.890  39.990  66.320  1.00  0.00           O
ATOM    902  OE2 GLU A 642      41.670  39.980  66.200  1.00  0.00           O
ATOM    903  C   GLU A 642      43.800  38.660  60.770  1.00  0.00           C
ATOM    904  O   GLU A 642      42.880  38.450  59.980  1.00  0.00           O
ATOM    905  N   SER A 643      44.920  39.300  60.350  1.00  0.00           N
ATOM    906  HN  SER A 643      45.640  39.530  60.990  1.00  0.00           H
ATOM    907  CA  SER A 643      45.160  39.430  58.900  1.00  0.00           C
ATOM    908  HA  SER A 643      44.380  39.990  58.420  1.00  0.00           H
ATOM    909  CB  SER A 643      46.450  40.290  58.660  1.00  0.00           C
ATOM    910  HB1 SER A 643      46.540  40.490  57.570  1.00  0.00           H
ATOM    911  HB2 SER A 643      47.390  39.770  58.950  1.00  0.00           H
ATOM    912  OG  SER A 643      46.210  41.590  59.170  1.00  0.00           O
ATOM    913  HG1 SER A 643      45.930  41.570  60.090  1.00  0.00           H
ATOM    914  C   SER A 643      45.270  38.240  57.970  1.00  0.00           C
ATOM    915  O   SER A 643      44.570  38.190  56.940  1.00  0.00           O
ATOM    916  N   LEU A 644      46.120  37.220  58.320  1.00  0.00           N
ATOM    917  HN  LEU A 644      46.670  37.330  59.150  1.00  0.00           H
ATOM    918  CA  LEU A 644      46.150  35.960  57.610  1.00  0.00           C
ATOM    919  HA  LEU A 644      46.330  36.200  56.570  1.00  0.00           H
ATOM    920  CB  LEU A 644      47.320  35.090  58.060  1.00  0.00           C
ATOM    921  HB1 LEU A 644      47.270  34.060  57.630  1.00  0.00           H
ATOM    922  HB2 LEU A 644      47.210  35.050  59.170  1.00  0.00           H
ATOM    923  CG  LEU A 644      48.730  35.670  57.700  1.00  0.00           C
ATOM    924  HG  LEU A 644      48.620  36.770  57.840  1.00  0.00           H
ATOM    925  CD1 LEU A 644      49.870  35.350  58.730  1.00  0.00           C
ATOM    926 HD11 LEU A 644      49.630  35.840  59.700  1.00  0.00           H
ATOM    927 HD12 LEU A 644      50.840  35.650  58.300  1.00  0.00           H
ATOM    928 HD13 LEU A 644      49.900  34.250  58.920  1.00  0.00           H
ATOM    929  CD2 LEU A 644      49.090  35.260  56.270  1.00  0.00           C
ATOM    930 HD21 LEU A 644      48.340  35.700  55.590  1.00  0.00           H
ATOM    931 HD22 LEU A 644      48.810  34.180  56.320  1.00  0.00           H
ATOM    932 HD23 LEU A 644      50.120  35.340  55.880  1.00  0.00           H
ATOM    933  C   LEU A 644      44.860  35.150  57.630  1.00  0.00           C
ATOM    934  O   LEU A 644      44.460  34.620  56.590  1.00  0.00           O
ATOM    935  N   PHE A 645      44.120  35.140  58.770  1.00  0.00           N
ATOM    936  HN  PHE A 645      44.490  35.570  59.580  1.00  0.00           H
ATOM    937  CA  PHE A 645      42.740  34.620  58.850  1.00  0.00           C
ATOM    938  HA  PHE A 645      42.860  33.580  58.550  1.00  0.00           H
ATOM    939  CB  PHE A 645      42.330  34.580  60.280  1.00  0.00           C
ATOM    940  HB1 PHE A 645      42.490  35.560  60.780  1.00  0.00           H
ATOM    941  HB2 PHE A 645      42.990  33.850  60.780  1.00  0.00           H
ATOM    942  CG  PHE A 645      40.910  34.010  60.580  1.00  0.00           C
ATOM    943  CD1 PHE A 645      40.280  34.430  61.750  1.00  0.00           C
ATOM    944  HD1 PHE A 645      40.700  35.210  62.370  1.00  0.00           H
ATOM    945  CE1 PHE A 645      38.930  34.010  61.970  1.00  0.00           C
ATOM    946  HE1 PHE A 645      38.390  34.430  62.820  1.00  0.00           H
ATOM    947  CZ  PHE A 645      38.390  33.090  61.080  1.00  0.00           C
ATOM    948  HZ  PHE A 645      37.430  32.660  61.360  1.00  0.00           H
ATOM    949  CD2 PHE A 645      40.280  33.160  59.660  1.00  0.00           C
ATOM    950  HD2 PHE A 645      40.800  32.840  58.770  1.00  0.00           H
ATOM    951  CE2 PHE A 645      39.010  32.650  59.920  1.00  0.00           C
ATOM    952  HE2 PHE A 645      38.650  31.990  59.150  1.00  0.00           H
ATOM    953  C   PHE A 645      41.740  35.390  57.900  1.00  0.00           C
ATOM    954  O   PHE A 645      40.940  34.870  57.160  1.00  0.00           O
ATOM    955  N   GLY A 646      41.990  36.640  57.900  1.00  0.00           N
ATOM    956  HN  GLY A 646      42.620  36.960  58.620  1.00  0.00           H
ATOM    957  CA  GLY A 646      41.090  37.650  57.410  1.00  0.00           C
ATOM    958  HA1 GLY A 646      41.480  38.630  57.640  1.00  0.00           H
ATOM    959  HA2 GLY A 646      40.110  37.590  57.850  1.00  0.00           H
ATOM    960  C   GLY A 646      41.030  37.590  55.930  1.00  0.00           C
ATOM    961  O   GLY A 646      39.980  37.660  55.280  1.00  0.00           O
ATOM    962  N   ALA A 647      42.260  37.500  55.390  1.00  0.00           N
ATOM    963  HN  ALA A 647      43.040  37.500  56.020  1.00  0.00           H
ATOM    964  CA  ALA A 647      42.480  37.330  53.970  1.00  0.00           C
ATOM    965  HA  ALA A 647      41.730  37.910  53.440  1.00  0.00           H
ATOM    966  CB  ALA A 647      43.990  37.600  53.650  1.00  0.00           C
ATOM    967  HB1 ALA A 647      44.270  37.120  52.680  1.00  0.00           H
ATOM    968  HB2 ALA A 647      44.650  37.060  54.370  1.00  0.00           H
ATOM    969  HB3 ALA A 647      44.140  38.690  53.720  1.00  0.00           H
ATOM    970  C   ALA A 647      42.180  35.940  53.550  1.00  0.00           C
ATOM    971  O   ALA A 647      41.580  35.790  52.510  1.00  0.00           O
ATOM    972  N   SER A 648      42.470  34.890  54.280  1.00  0.00           N
ATOM    973  HN  SER A 648      42.790  34.930  55.220  1.00  0.00           H
ATOM    974  CA  SER A 648      42.200  33.580  53.790  1.00  0.00           C
ATOM    975  HA  SER A 648      42.570  33.610  52.770  1.00  0.00           H
ATOM    976  CB  SER A 648      43.020  32.550  54.520  1.00  0.00           C
ATOM    977  HB1 SER A 648      44.100  32.770  54.440  1.00  0.00           H
ATOM    978  HB2 SER A 648      42.890  31.540  54.070  1.00  0.00           H
ATOM    979  OG  SER A 648      42.750  32.490  55.870  1.00  0.00           O
ATOM    980  HG1 SER A 648      43.250  33.190  56.310  1.00  0.00           H
ATOM    981  C   SER A 648      40.780  33.130  53.740  1.00  0.00           C
ATOM    982  O   SER A 648      40.330  32.420  52.860  1.00  0.00           O
ATOM    983  N   LEU A 649      39.970  33.630  54.700  1.00  0.00           N
ATOM    984  HN  LEU A 649      40.420  34.120  55.450  1.00  0.00           H
ATOM    985  CA  LEU A 649      38.510  33.550  54.740  1.00  0.00           C
ATOM    986  HA  LEU A 649      38.220  32.520  54.640  1.00  0.00           H
ATOM    987  CB  LEU A 649      37.990  34.050  56.110  1.00  0.00           C
ATOM    988  HB1 LEU A 649      38.420  35.070  56.240  1.00  0.00           H
ATOM    989  HB2 LEU A 649      38.280  33.360  56.920  1.00  0.00           H
ATOM    990  CG  LEU A 649      36.450  34.210  56.290  1.00  0.00           C
ATOM    991  HG  LEU A 649      36.030  34.890  55.520  1.00  0.00           H
ATOM    992  CD1 LEU A 649      35.790  32.780  56.110  1.00  0.00           C
ATOM    993 HD11 LEU A 649      34.730  32.890  56.470  1.00  0.00           H
ATOM    994 HD12 LEU A 649      36.310  31.900  56.530  1.00  0.00           H
ATOM    995 HD13 LEU A 649      35.660  32.580  55.030  1.00  0.00           H
ATOM    996  CD2 LEU A 649      36.100  34.580  57.730  1.00  0.00           C
ATOM    997 HD21 LEU A 649      36.370  35.610  58.040  1.00  0.00           H
ATOM    998 HD22 LEU A 649      36.700  34.030  58.470  1.00  0.00           H
ATOM    999 HD23 LEU A 649      35.080  34.320  58.090  1.00  0.00           H
ATOM   1000  C   LEU A 649      37.890  34.240  53.600  1.00  0.00           C
ATOM   1001  O   LEU A 649      37.050  33.690  52.840  1.00  0.00           O
ATOM   1002  N   THR A 650      38.260  35.490  53.320  1.00  0.00           N
ATOM   1003  HN  THR A 650      38.900  36.070  53.830  1.00  0.00           H
ATOM   1004  CA  THR A 650      37.780  36.210  52.100  1.00  0.00           C
ATOM   1005  HA  THR A 650      36.710  36.230  52.070  1.00  0.00           H
ATOM   1006  CB  THR A 650      38.140  37.630  52.090  1.00  0.00           C
ATOM   1007  HB  THR A 650      39.250  37.760  51.990  1.00  0.00           H
ATOM   1008  OG1 THR A 650      37.750  38.250  53.310  1.00  0.00           O
ATOM   1009  HG1 THR A 650      38.400  38.130  54.010  1.00  0.00           H
ATOM   1010  CG2 THR A 650      37.490  38.460  50.970  1.00  0.00           C
ATOM   1011 HG21 THR A 650      36.410  38.320  51.190  1.00  0.00           H
ATOM   1012 HG22 THR A 650      37.660  38.010  49.960  1.00  0.00           H
ATOM   1013 HG23 THR A 650      37.700  39.540  50.940  1.00  0.00           H
ATOM   1014  C   THR A 650      38.270  35.590  50.780  1.00  0.00           C
ATOM   1015  O   THR A 650      37.500  35.330  49.860  1.00  0.00           O
ATOM   1016  N   GLY A 651      39.540  35.210  50.760  1.00  0.00           N
ATOM   1017  HN  GLY A 651      39.950  35.250  51.680  1.00  0.00           H
ATOM   1018  CA  GLY A 651      40.300  34.720  49.630  1.00  0.00           C
ATOM   1019  HA1 GLY A 651      41.250  34.410  50.040  1.00  0.00           H
ATOM   1020  HA2 GLY A 651      40.370  35.430  48.810  1.00  0.00           H
ATOM   1021  C   GLY A 651      39.870  33.330  49.130  1.00  0.00           C
ATOM   1022  O   GLY A 651      39.640  33.280  47.900  1.00  0.00           O
ATOM   1023  N   ILE A 652      39.700  32.300  49.970  1.00  0.00           N
ATOM   1024  HN  ILE A 652      39.790  32.430  50.960  1.00  0.00           H
ATOM   1025  CA  ILE A 652      39.250  31.000  49.620  1.00  0.00           C
ATOM   1026  HA  ILE A 652      39.820  30.630  48.790  1.00  0.00           H
ATOM   1027  CB  ILE A 652      39.410  30.000  50.730  1.00  0.00           C
ATOM   1028  HB  ILE A 652      38.810  30.380  51.580  1.00  0.00           H
ATOM   1029  CG2 ILE A 652      39.000  28.510  50.320  1.00  0.00           C
ATOM   1030 HG21 ILE A 652      37.980  28.570  49.900  1.00  0.00           H
ATOM   1031 HG22 ILE A 652      39.160  27.650  51.010  1.00  0.00           H
ATOM   1032 HG23 ILE A 652      39.620  28.260  49.420  1.00  0.00           H
ATOM   1033  CG1 ILE A 652      40.830  29.810  51.290  1.00  0.00           C
ATOM   1034 HG11 ILE A 652      41.320  30.800  51.300  1.00  0.00           H
ATOM   1035 HG12 ILE A 652      41.340  29.200  50.510  1.00  0.00           H
ATOM   1036  CD  ILE A 652      40.930  29.060  52.630  1.00  0.00           C
ATOM   1037  HD1 ILE A 652      41.950  28.610  52.700  1.00  0.00           H
ATOM   1038  HD2 ILE A 652      40.280  28.180  52.740  1.00  0.00           H
ATOM   1039  HD3 ILE A 652      40.870  29.720  53.520  1.00  0.00           H
ATOM   1040  C   ILE A 652      37.790  31.100  49.140  1.00  0.00           C
ATOM   1041  O   ILE A 652      37.430  30.500  48.080  1.00  0.00           O
ATOM   1042  N   ALA A 653      36.970  31.900  49.760  1.00  0.00           N
ATOM   1043  HN  ALA A 653      37.310  32.450  50.510  1.00  0.00           H
ATOM   1044  CA  ALA A 653      35.610  32.200  49.190  1.00  0.00           C
ATOM   1045  HA  ALA A 653      35.170  31.260  48.850  1.00  0.00           H
ATOM   1046  CB  ALA A 653      34.760  32.890  50.290  1.00  0.00           C
ATOM   1047  HB1 ALA A 653      33.670  33.040  50.110  1.00  0.00           H
ATOM   1048  HB2 ALA A 653      35.100  33.930  50.400  1.00  0.00           H
ATOM   1049  HB3 ALA A 653      34.990  32.430  51.280  1.00  0.00           H
ATOM   1050  C   ALA A 653      35.660  32.990  47.850  1.00  0.00           C
ATOM   1051  O   ALA A 653      34.960  32.650  46.910  1.00  0.00           O
ATOM   1052  N   TYR A 654      36.500  34.040  47.750  1.00  0.00           N
ATOM   1053  HN  TYR A 654      36.840  34.400  48.620  1.00  0.00           H
ATOM   1054  CA  TYR A 654      36.610  34.840  46.470  1.00  0.00           C
ATOM   1055  HA  TYR A 654      35.640  35.230  46.250  1.00  0.00           H
ATOM   1056  CB  TYR A 654      37.600  35.950  46.790  1.00  0.00           C
ATOM   1057  HB1 TYR A 654      38.620  35.570  46.970  1.00  0.00           H
ATOM   1058  HB2 TYR A 654      37.170  36.480  47.680  1.00  0.00           H
ATOM   1059  CG  TYR A 654      37.790  36.960  45.640  1.00  0.00           C
ATOM   1060  CD1 TYR A 654      38.880  36.900  44.780  1.00  0.00           C
ATOM   1061  HD1 TYR A 654      39.490  36.000  44.880  1.00  0.00           H
ATOM   1062  CE1 TYR A 654      39.100  37.740  43.730  1.00  0.00           C
ATOM   1063  HE1 TYR A 654      39.990  37.720  43.110  1.00  0.00           H
ATOM   1064  CZ  TYR A 654      38.210  38.780  43.520  1.00  0.00           C
ATOM   1065  OH  TYR A 654      38.380  39.640  42.530  1.00  0.00           O
ATOM   1066  HH  TYR A 654      39.140  39.330  42.040  1.00  0.00           H
ATOM   1067  CD2 TYR A 654      36.980  38.080  45.450  1.00  0.00           C
ATOM   1068  HD2 TYR A 654      36.180  38.210  46.170  1.00  0.00           H
ATOM   1069  CE2 TYR A 654      37.110  38.940  44.390  1.00  0.00           C
ATOM   1070  HE2 TYR A 654      36.350  39.670  44.160  1.00  0.00           H
ATOM   1071  C   TYR A 654      37.080  34.160  45.230  1.00  0.00           C
ATOM   1072  O   TYR A 654      36.610  34.370  44.120  1.00  0.00           O
ATOM   1073  N   SER A 655      38.030  33.270  45.470  1.00  0.00           N
ATOM   1074  HN  SER A 655      38.440  33.210  46.370  1.00  0.00           H
ATOM   1075  CA  SER A 655      38.570  32.450  44.430  1.00  0.00           C
ATOM   1076  HA  SER A 655      38.670  32.950  43.480  1.00  0.00           H
ATOM   1077  CB  SER A 655      39.990  31.980  44.850  1.00  0.00           C
ATOM   1078  HB1 SER A 655      40.580  32.890  45.110  1.00  0.00           H
ATOM   1079  HB2 SER A 655      40.380  31.500  43.930  1.00  0.00           H
ATOM   1080  OG  SER A 655      39.910  31.250  46.050  1.00  0.00           O
ATOM   1081  HG1 SER A 655      39.770  31.940  46.710  1.00  0.00           H
ATOM   1082  C   SER A 655      37.590  31.270  44.100  1.00  0.00           C
ATOM   1083  O   SER A 655      37.450  31.000  42.900  1.00  0.00           O
ATOM   1084  N   LEU A 656      36.950  30.690  45.070  1.00  0.00           N
ATOM   1085  HN  LEU A 656      37.180  30.920  46.020  1.00  0.00           H
ATOM   1086  CA  LEU A 656      35.980  29.620  44.850  1.00  0.00           C
ATOM   1087  HA  LEU A 656      36.540  28.800  44.420  1.00  0.00           H
ATOM   1088  CB  LEU A 656      35.550  29.090  46.170  1.00  0.00           C
ATOM   1089  HB1 LEU A 656      35.130  29.940  46.730  1.00  0.00           H
ATOM   1090  HB2 LEU A 656      36.380  28.650  46.790  1.00  0.00           H
ATOM   1091  CG  LEU A 656      34.310  28.040  46.290  1.00  0.00           C
ATOM   1092  HG  LEU A 656      33.380  28.420  45.820  1.00  0.00           H
ATOM   1093  CD1 LEU A 656      34.610  26.680  45.710  1.00  0.00           C
ATOM   1094 HD11 LEU A 656      34.870  26.680  44.630  1.00  0.00           H
ATOM   1095 HD12 LEU A 656      33.740  26.010  45.930  1.00  0.00           H
ATOM   1096 HD13 LEU A 656      35.440  26.260  46.320  1.00  0.00           H
ATOM   1097  CD2 LEU A 656      33.880  27.840  47.790  1.00  0.00           C
ATOM   1098 HD21 LEU A 656      34.400  26.950  48.210  1.00  0.00           H
ATOM   1099 HD22 LEU A 656      32.790  27.720  47.920  1.00  0.00           H
ATOM   1100 HD23 LEU A 656      34.200  28.750  48.330  1.00  0.00           H
ATOM   1101  C   LEU A 656      34.800  30.010  43.930  1.00  0.00           C
ATOM   1102  O   LEU A 656      34.490  29.410  42.890  1.00  0.00           O
ATOM   1103  N   PHE A 657      34.290  31.180  44.210  1.00  0.00           N
ATOM   1104  HN  PHE A 657      34.600  31.670  45.020  1.00  0.00           H
ATOM   1105  CA  PHE A 657      33.230  31.820  43.530  1.00  0.00           C
ATOM   1106  HA  PHE A 657      32.670  31.040  43.040  1.00  0.00           H
ATOM   1107  CB  PHE A 657      32.290  32.510  44.580  1.00  0.00           C
ATOM   1108  HB1 PHE A 657      31.430  33.050  44.110  1.00  0.00           H
ATOM   1109  HB2 PHE A 657      32.930  33.240  45.110  1.00  0.00           H
ATOM   1110  CG  PHE A 657      31.640  31.560  45.550  1.00  0.00           C
ATOM   1111  CD1 PHE A 657      30.980  30.430  45.090  1.00  0.00           C
ATOM   1112  HD1 PHE A 657      30.900  30.270  44.020  1.00  0.00           H
ATOM   1113  CE1 PHE A 657      30.650  29.430  45.970  1.00  0.00           C
ATOM   1114  HE1 PHE A 657      30.250  28.510  45.550  1.00  0.00           H
ATOM   1115  CZ  PHE A 657      30.800  29.580  47.350  1.00  0.00           C
ATOM   1116  HZ  PHE A 657      30.430  28.820  48.020  1.00  0.00           H
ATOM   1117  CD2 PHE A 657      31.700  31.790  46.990  1.00  0.00           C
ATOM   1118  HD2 PHE A 657      32.250  32.660  47.300  1.00  0.00           H
ATOM   1119  CE2 PHE A 657      31.310  30.780  47.900  1.00  0.00           C
ATOM   1120  HE2 PHE A 657      31.350  30.920  48.970  1.00  0.00           H
ATOM   1121  C   PHE A 657      33.640  32.760  42.410  1.00  0.00           C
ATOM   1122  O   PHE A 657      32.780  33.530  41.990  1.00  0.00           O
ATOM   1123  N   ALA A 658      34.920  32.720  41.910  1.00  0.00           N
ATOM   1124  HN  ALA A 658      35.490  32.030  42.350  1.00  0.00           H
ATOM   1125  CA  ALA A 658      35.460  33.290  40.710  1.00  0.00           C
ATOM   1126  HA  ALA A 658      36.470  33.570  40.960  1.00  0.00           H
ATOM   1127  CB  ALA A 658      35.430  32.300  39.520  1.00  0.00           C
ATOM   1128  HB1 ALA A 658      36.030  31.440  39.900  1.00  0.00           H
ATOM   1129  HB2 ALA A 658      35.810  32.690  38.550  1.00  0.00           H
ATOM   1130  HB3 ALA A 658      34.380  31.920  39.490  1.00  0.00           H
ATOM   1131  C   ALA A 658      34.800  34.580  40.270  1.00  0.00           C
ATOM   1132  O   ALA A 658      34.080  34.670  39.260  1.00  0.00           O
ATOM   1133  N   GLY A 659      35.050  35.700  41.030  1.00  0.00           N
ATOM   1134  HN  GLY A 659      35.470  35.760  41.930  1.00  0.00           H
ATOM   1135  CA  GLY A 659      34.740  37.050  40.610  1.00  0.00           C
ATOM   1136  HA1 GLY A 659      34.780  37.740  41.440  1.00  0.00           H
ATOM   1137  HA2 GLY A 659      33.770  36.970  40.150  1.00  0.00           H
ATOM   1138  C   GLY A 659      35.610  37.680  39.570  1.00  0.00           C
ATOM   1139  O   GLY A 659      35.170  38.490  38.810  1.00  0.00           O
ATOM   1140  N   GLN A 660      36.860  37.190  39.420  1.00  0.00           N
ATOM   1141  HN  GLN A 660      37.200  36.550  40.100  1.00  0.00           H
ATOM   1142  CA  GLN A 660      37.600  37.400  38.190  1.00  0.00           C
ATOM   1143  HA  GLN A 660      37.070  37.160  37.290  1.00  0.00           H
ATOM   1144  CB  GLN A 660      38.180  38.900  38.130  1.00  0.00           C
ATOM   1145  HB1 GLN A 660      38.850  39.160  38.970  1.00  0.00           H
ATOM   1146  HB2 GLN A 660      37.310  39.580  38.230  1.00  0.00           H
ATOM   1147  CG  GLN A 660      38.700  39.380  36.740  1.00  0.00           C
ATOM   1148  HG1 GLN A 660      39.800  39.190  36.660  1.00  0.00           H
ATOM   1149  HG2 GLN A 660      38.700  40.490  36.750  1.00  0.00           H
ATOM   1150  CD  GLN A 660      38.100  38.690  35.450  1.00  0.00           C
ATOM   1151  OE1 GLN A 660      38.750  37.900  34.750  1.00  0.00           O
ATOM   1152  NE2 GLN A 660      36.740  38.990  35.170  1.00  0.00           N
ATOM   1153 HE21 GLN A 660      36.230  38.670  34.380  1.00  0.00           H
ATOM   1154 HE22 GLN A 660      36.340  39.800  35.610  1.00  0.00           H
ATOM   1155  C   GLN A 660      38.840  36.530  38.410  1.00  0.00           C
ATOM   1156  O   GLN A 660      39.770  36.900  39.090  1.00  0.00           O
ATOM   1157  N   PRO A 661      38.890  35.290  37.740  1.00  0.00           N
ATOM   1158  CD  PRO A 661      37.970  35.020  36.630  1.00  0.00           C
ATOM   1159  HD1 PRO A 661      38.280  35.680  35.800  1.00  0.00           H
ATOM   1160  HD2 PRO A 661      36.960  35.160  37.060  1.00  0.00           H
ATOM   1161  CA  PRO A 661      39.740  34.110  38.050  1.00  0.00           C
ATOM   1162  HA  PRO A 661      39.250  33.630  38.880  1.00  0.00           H
ATOM   1163  CB  PRO A 661      39.640  33.400  36.750  1.00  0.00           C
ATOM   1164  HB1 PRO A 661      39.980  32.350  36.820  1.00  0.00           H
ATOM   1165  HB2 PRO A 661      40.340  33.750  35.950  1.00  0.00           H
ATOM   1166  CG  PRO A 661      38.140  33.590  36.320  1.00  0.00           C
ATOM   1167  HG1 PRO A 661      37.910  33.350  35.270  1.00  0.00           H
ATOM   1168  HG2 PRO A 661      37.500  32.910  36.910  1.00  0.00           H
ATOM   1169  C   PRO A 661      41.130  34.400  38.570  1.00  0.00           C
ATOM   1170  O   PRO A 661      41.470  33.930  39.670  1.00  0.00           O
ATOM   1171  N   LEU A 662      41.940  35.210  37.860  1.00  0.00           N
ATOM   1172  HN  LEU A 662      41.680  35.360  36.900  1.00  0.00           H
ATOM   1173  CA  LEU A 662      43.370  35.390  38.180  1.00  0.00           C
ATOM   1174  HA  LEU A 662      43.810  34.630  38.810  1.00  0.00           H
ATOM   1175  CB  LEU A 662      44.190  35.330  36.900  1.00  0.00           C
ATOM   1176  HB1 LEU A 662      45.230  35.680  37.040  1.00  0.00           H
ATOM   1177  HB2 LEU A 662      43.780  35.970  36.100  1.00  0.00           H
ATOM   1178  CG  LEU A 662      44.300  33.910  36.330  1.00  0.00           C
ATOM   1179  HG  LEU A 662      43.340  33.380  36.190  1.00  0.00           H
ATOM   1180  CD1 LEU A 662      44.860  34.040  34.930  1.00  0.00           C
ATOM   1181 HD11 LEU A 662      45.690  34.770  34.910  1.00  0.00           H
ATOM   1182 HD12 LEU A 662      44.020  34.350  34.270  1.00  0.00           H
ATOM   1183 HD13 LEU A 662      45.200  33.030  34.630  1.00  0.00           H
ATOM   1184  CD2 LEU A 662      45.170  32.950  37.120  1.00  0.00           C
ATOM   1185 HD21 LEU A 662      45.470  32.000  36.650  1.00  0.00           H
ATOM   1186 HD22 LEU A 662      44.700  32.670  38.080  1.00  0.00           H
ATOM   1187 HD23 LEU A 662      46.080  33.490  37.460  1.00  0.00           H
ATOM   1188  C   LEU A 662      43.720  36.630  38.940  1.00  0.00           C
ATOM   1189  O   LEU A 662      44.870  36.940  39.190  1.00  0.00           O
ATOM   1190  N   THR A 663      42.710  37.450  39.350  1.00  0.00           N
ATOM   1191  HN  THR A 663      41.780  37.250  39.070  1.00  0.00           H
ATOM   1192  CA  THR A 663      42.890  38.540  40.360  1.00  0.00           C
ATOM   1193  HA  THR A 663      43.730  39.110  40.000  1.00  0.00           H
ATOM   1194  CB  THR A 663      41.730  39.510  40.540  1.00  0.00           C
ATOM   1195  HB  THR A 663      42.040  40.210  41.350  1.00  0.00           H
ATOM   1196  OG1 THR A 663      40.510  38.870  40.870  1.00  0.00           O
ATOM   1197  HG1 THR A 663      40.360  38.340  40.100  1.00  0.00           H
ATOM   1198  CG2 THR A 663      41.480  40.270  39.210  1.00  0.00           C
ATOM   1199 HG21 THR A 663      40.840  41.170  39.400  1.00  0.00           H
ATOM   1200 HG22 THR A 663      40.960  39.680  38.450  1.00  0.00           H
ATOM   1201 HG23 THR A 663      42.460  40.650  38.840  1.00  0.00           H
ATOM   1202  C   THR A 663      43.270  37.990  41.780  1.00  0.00           C
ATOM   1203  O   THR A 663      42.750  36.960  42.180  1.00  0.00           O
ATOM   1204  N   ILE A 664      44.150  38.740  42.510  1.00  0.00           N
ATOM   1205  HN  ILE A 664      44.480  39.560  42.060  1.00  0.00           H
ATOM   1206  CA  ILE A 664      44.670  38.450  43.850  1.00  0.00           C
ATOM   1207  HA  ILE A 664      44.110  37.580  44.180  1.00  0.00           H
ATOM   1208  CB  ILE A 664      46.220  38.290  43.820  1.00  0.00           C
ATOM   1209  HB  ILE A 664      46.710  39.090  43.220  1.00  0.00           H
ATOM   1210  CG2 ILE A 664      46.970  38.440  45.170  1.00  0.00           C
ATOM   1211 HG21 ILE A 664      46.430  37.850  45.950  1.00  0.00           H
ATOM   1212 HG22 ILE A 664      47.000  39.500  45.540  1.00  0.00           H
ATOM   1213 HG23 ILE A 664      48.000  38.030  45.080  1.00  0.00           H
ATOM   1214  CG1 ILE A 664      46.490  36.930  43.150  1.00  0.00           C
ATOM   1215 HG11 ILE A 664      47.590  36.750  43.110  1.00  0.00           H
ATOM   1216 HG12 ILE A 664      46.270  36.940  42.060  1.00  0.00           H
ATOM   1217  CD  ILE A 664      45.820  35.680  43.960  1.00  0.00           C
ATOM   1218  HD1 ILE A 664      46.430  35.500  44.860  1.00  0.00           H
ATOM   1219  HD2 ILE A 664      45.830  34.790  43.270  1.00  0.00           H
ATOM   1220  HD3 ILE A 664      44.770  35.770  44.310  1.00  0.00           H
ATOM   1221  C   ILE A 664      44.320  39.540  44.830  1.00  0.00           C
ATOM   1222  O   ILE A 664      44.630  40.720  44.570  1.00  0.00           O
ATOM   1223  N   LEU A 665      43.630  39.140  45.860  1.00  0.00           N
ATOM   1224  HN  LEU A 665      43.310  38.200  45.880  1.00  0.00           H
ATOM   1225  CA  LEU A 665      43.430  40.040  47.040  1.00  0.00           C
ATOM   1226  HA  LEU A 665      43.140  41.000  46.630  1.00  0.00           H
ATOM   1227  CB  LEU A 665      42.400  39.530  48.090  1.00  0.00           C
ATOM   1228  HB1 LEU A 665      42.140  40.390  48.750  1.00  0.00           H
ATOM   1229  HB2 LEU A 665      42.950  38.770  48.700  1.00  0.00           H
ATOM   1230  CG  LEU A 665      41.120  38.820  47.640  1.00  0.00           C
ATOM   1231  HG  LEU A 665      41.360  37.820  47.220  1.00  0.00           H
ATOM   1232  CD1 LEU A 665      40.290  38.520  48.940  1.00  0.00           C
ATOM   1233 HD11 LEU A 665      39.370  37.940  48.700  1.00  0.00           H
ATOM   1234 HD12 LEU A 665      39.910  39.490  49.340  1.00  0.00           H
ATOM   1235 HD13 LEU A 665      40.890  38.080  49.770  1.00  0.00           H
ATOM   1236  CD2 LEU A 665      40.280  39.640  46.680  1.00  0.00           C
ATOM   1237 HD21 LEU A 665      40.810  40.050  45.790  1.00  0.00           H
ATOM   1238 HD22 LEU A 665      39.910  40.530  47.230  1.00  0.00           H
ATOM   1239 HD23 LEU A 665      39.400  39.060  46.350  1.00  0.00           H
ATOM   1240  C   LEU A 665      44.800  40.340  47.660  1.00  0.00           C
ATOM   1241  O   LEU A 665      45.660  39.480  47.710  1.00  0.00           O
ATOM   1242  N   GLY A 666      45.110  41.610  48.040  1.00  0.00           N
ATOM   1243  HN  GLY A 666      44.400  42.300  47.960  1.00  0.00           H
ATOM   1244  CA  GLY A 666      46.300  42.000  48.690  1.00  0.00           C
ATOM   1245  HA1 GLY A 666      47.020  42.440  48.010  1.00  0.00           H
ATOM   1246  HA2 GLY A 666      46.700  41.120  49.160  1.00  0.00           H
ATOM   1247  C   GLY A 666      45.940  43.070  49.720  1.00  0.00           C
ATOM   1248  O   GLY A 666      44.810  43.480  49.930  1.00  0.00           O
ATOM   1249  N   SER A 667      46.970  43.670  50.340  1.00  0.00           N
ATOM   1250  HN  SER A 667      47.860  43.490  49.930  1.00  0.00           H
ATOM   1251  CA  SER A 667      46.760  44.840  51.170  1.00  0.00           C
ATOM   1252  HA  SER A 667      45.960  44.520  51.820  1.00  0.00           H
ATOM   1253  CB  SER A 667      47.990  45.150  51.990  1.00  0.00           C
ATOM   1254  HB1 SER A 667      48.790  45.610  51.370  1.00  0.00           H
ATOM   1255  HB2 SER A 667      48.310  44.140  52.320  1.00  0.00           H
ATOM   1256  OG  SER A 667      47.730  46.090  53.070  1.00  0.00           O
ATOM   1257  HG1 SER A 667      47.060  45.640  53.580  1.00  0.00           H
ATOM   1258  C   SER A 667      46.250  46.050  50.420  1.00  0.00           C
ATOM   1259  O   SER A 667      46.610  46.120  49.250  1.00  0.00           O
ATOM   1260  N   THR A 668      45.460  46.900  51.090  1.00  0.00           N
ATOM   1261  HN  THR A 668      45.140  46.760  52.020  1.00  0.00           H
ATOM   1262  CA  THR A 668      44.900  48.110  50.550  1.00  0.00           C
ATOM   1263  HA  THR A 668      45.230  48.370  49.560  1.00  0.00           H
ATOM   1264  CB  THR A 668      43.330  48.000  50.360  1.00  0.00           C
ATOM   1265  HB  THR A 668      43.280  47.250  49.550  1.00  0.00           H
ATOM   1266  OG1 THR A 668      42.610  49.200  50.030  1.00  0.00           O
ATOM   1267  HG1 THR A 668      42.770  49.350  49.100  1.00  0.00           H
ATOM   1268  CG2 THR A 668      42.750  47.350  51.640  1.00  0.00           C
ATOM   1269 HG21 THR A 668      43.090  46.310  51.790  1.00  0.00           H
ATOM   1270 HG22 THR A 668      41.650  47.210  51.470  1.00  0.00           H
ATOM   1271 HG23 THR A 668      42.950  47.960  52.550  1.00  0.00           H
ATOM   1272  C   THR A 668      45.310  49.330  51.310  1.00  0.00           C
ATOM   1273  O   THR A 668      44.970  49.560  52.480  1.00  0.00           O
ATOM   1274  N   GLY A 669      46.110  50.300  50.670  1.00  0.00           N
ATOM   1275  HN  GLY A 669      46.520  50.010  49.800  1.00  0.00           H
ATOM   1276  CA  GLY A 669      46.450  51.650  51.200  1.00  0.00           C
ATOM   1277  HA1 GLY A 669      47.080  52.180  50.500  1.00  0.00           H
ATOM   1278  HA2 GLY A 669      47.020  51.470  52.110  1.00  0.00           H
ATOM   1279  C   GLY A 669      45.410  52.640  51.690  1.00  0.00           C
ATOM   1280  O   GLY A 669      45.550  53.240  52.710  1.00  0.00           O
ATOM   1281  N   PRO A 670      44.240  52.850  51.010  1.00  0.00           N
ATOM   1282  CD  PRO A 670      44.010  52.330  49.690  1.00  0.00           C
ATOM   1283  HD1 PRO A 670      44.080  51.250  49.450  1.00  0.00           H
ATOM   1284  HD2 PRO A 670      44.580  52.930  48.960  1.00  0.00           H
ATOM   1285  CA  PRO A 670      43.270  53.800  51.420  1.00  0.00           C
ATOM   1286  HA  PRO A 670      43.770  54.710  51.700  1.00  0.00           H
ATOM   1287  CB  PRO A 670      42.410  54.050  50.130  1.00  0.00           C
ATOM   1288  HB1 PRO A 670      42.790  54.920  49.560  1.00  0.00           H
ATOM   1289  HB2 PRO A 670      41.360  54.280  50.440  1.00  0.00           H
ATOM   1290  CG  PRO A 670      42.550  52.720  49.360  1.00  0.00           C
ATOM   1291  HG1 PRO A 670      41.740  52.040  49.710  1.00  0.00           H
ATOM   1292  HG2 PRO A 670      42.480  52.920  48.280  1.00  0.00           H
ATOM   1293  C   PRO A 670      42.440  53.340  52.610  1.00  0.00           C
ATOM   1294  O   PRO A 670      41.930  54.140  53.410  1.00  0.00           O
ATOM   1295  N   VAL A 671      42.290  52.050  52.820  1.00  0.00           N
ATOM   1296  HN  VAL A 671      42.550  51.390  52.110  1.00  0.00           H
ATOM   1297  CA  VAL A 671      41.670  51.540  54.050  1.00  0.00           C
ATOM   1298  HA  VAL A 671      40.750  52.090  54.160  1.00  0.00           H
ATOM   1299  CB  VAL A 671      41.410  50.040  53.990  1.00  0.00           C
ATOM   1300  HB  VAL A 671      42.360  49.480  53.850  1.00  0.00           H
ATOM   1301  CG1 VAL A 671      40.590  49.550  55.160  1.00  0.00           C
ATOM   1302 HG11 VAL A 671      40.350  48.470  55.060  1.00  0.00           H
ATOM   1303 HG12 VAL A 671      39.610  50.080  55.250  1.00  0.00           H
ATOM   1304 HG13 VAL A 671      41.160  49.600  56.110  1.00  0.00           H
ATOM   1305  CG2 VAL A 671      40.610  49.670  52.660  1.00  0.00           C
ATOM   1306 HG21 VAL A 671      40.510  48.570  52.700  1.00  0.00           H
ATOM   1307 HG22 VAL A 671      41.100  50.080  51.750  1.00  0.00           H
ATOM   1308 HG23 VAL A 671      39.590  50.120  52.630  1.00  0.00           H
ATOM   1309  C   VAL A 671      42.530  51.770  55.310  1.00  0.00           C
ATOM   1310  O   VAL A 671      41.940  52.170  56.360  1.00  0.00           O
ATOM   1311  N   LEU A 672      43.870  51.720  55.230  1.00  0.00           N
ATOM   1312  HN  LEU A 672      44.200  51.220  54.430  1.00  0.00           H
ATOM   1313  CA  LEU A 672      44.840  52.020  56.310  1.00  0.00           C
ATOM   1314  HA  LEU A 672      44.690  51.280  57.090  1.00  0.00           H
ATOM   1315  CB  LEU A 672      46.310  51.950  55.880  1.00  0.00           C
ATOM   1316  HB1 LEU A 672      46.550  52.690  55.080  1.00  0.00           H
ATOM   1317  HB2 LEU A 672      46.180  50.910  55.520  1.00  0.00           H
ATOM   1318  CG  LEU A 672      47.420  52.210  57.000  1.00  0.00           C
ATOM   1319  HG  LEU A 672      47.030  51.950  58.010  1.00  0.00           H
ATOM   1320  CD1 LEU A 672      48.740  51.340  56.710  1.00  0.00           C
ATOM   1321 HD11 LEU A 672      49.050  51.520  55.660  1.00  0.00           H
ATOM   1322 HD12 LEU A 672      48.540  50.260  56.840  1.00  0.00           H
ATOM   1323 HD13 LEU A 672      49.540  51.650  57.410  1.00  0.00           H
ATOM   1324  CD2 LEU A 672      47.970  53.690  56.910  1.00  0.00           C
ATOM   1325 HD21 LEU A 672      48.740  53.860  57.680  1.00  0.00           H
ATOM   1326 HD22 LEU A 672      47.170  54.430  57.110  1.00  0.00           H
ATOM   1327 HD23 LEU A 672      48.450  53.800  55.910  1.00  0.00           H
ATOM   1328  C   LEU A 672      44.610  53.380  56.860  1.00  0.00           C
ATOM   1329  O   LEU A 672      44.520  53.450  58.050  1.00  0.00           O
ATOM   1330  N   VAL A 673      44.450  54.410  56.030  1.00  0.00           N
ATOM   1331  HN  VAL A 673      44.610  54.190  55.060  1.00  0.00           H
ATOM   1332  CA  VAL A 673      44.110  55.750  56.390  1.00  0.00           C
ATOM   1333  HA  VAL A 673      44.830  56.070  57.130  1.00  0.00           H
ATOM   1334  CB  VAL A 673      44.230  56.700  55.220  1.00  0.00           C
ATOM   1335  HB  VAL A 673      43.390  56.380  54.560  1.00  0.00           H
ATOM   1336  CG1 VAL A 673      43.960  58.200  55.660  1.00  0.00           C
ATOM   1337 HG11 VAL A 673      44.510  58.850  54.940  1.00  0.00           H
ATOM   1338 HG12 VAL A 673      44.210  58.440  56.710  1.00  0.00           H
ATOM   1339 HG13 VAL A 673      42.880  58.360  55.500  1.00  0.00           H
ATOM   1340  CG2 VAL A 673      45.560  56.580  54.440  1.00  0.00           C
ATOM   1341 HG21 VAL A 673      46.430  56.690  55.130  1.00  0.00           H
ATOM   1342 HG22 VAL A 673      45.630  57.470  53.770  1.00  0.00           H
ATOM   1343 HG23 VAL A 673      45.680  55.620  53.890  1.00  0.00           H
ATOM   1344  C   VAL A 673      42.740  55.850  56.980  1.00  0.00           C
ATOM   1345  O   VAL A 673      42.560  56.380  58.050  1.00  0.00           O
ATOM   1346  N   PHE A 674      41.720  55.170  56.370  1.00  0.00           N
ATOM   1347  HN  PHE A 674      41.960  54.680  55.540  1.00  0.00           H
ATOM   1348  CA  PHE A 674      40.320  55.250  56.940  1.00  0.00           C
ATOM   1349  HA  PHE A 674      40.020  56.270  57.150  1.00  0.00           H
ATOM   1350  CB  PHE A 674      39.320  54.560  55.890  1.00  0.00           C
ATOM   1351  HB1 PHE A 674      39.760  53.570  55.640  1.00  0.00           H
ATOM   1352  HB2 PHE A 674      39.340  55.230  55.000  1.00  0.00           H
ATOM   1353  CG  PHE A 674      37.890  54.320  56.310  1.00  0.00           C
ATOM   1354  CD1 PHE A 674      36.910  55.130  55.730  1.00  0.00           C
ATOM   1355  HD1 PHE A 674      37.110  55.860  54.970  1.00  0.00           H
ATOM   1356  CE1 PHE A 674      35.580  55.070  56.180  1.00  0.00           C
ATOM   1357  HE1 PHE A 674      34.830  55.700  55.750  1.00  0.00           H
ATOM   1358  CZ  PHE A 674      35.240  54.130  57.190  1.00  0.00           C
ATOM   1359  HZ  PHE A 674      34.330  54.150  57.790  1.00  0.00           H
ATOM   1360  CD2 PHE A 674      37.570  53.340  57.290  1.00  0.00           C
ATOM   1361  HD2 PHE A 674      38.330  52.710  57.730  1.00  0.00           H
ATOM   1362  CE2 PHE A 674      36.280  53.210  57.670  1.00  0.00           C
ATOM   1363  HE2 PHE A 674      36.000  52.430  58.360  1.00  0.00           H
ATOM   1364  C   PHE A 674      40.220  54.660  58.360  1.00  0.00           C
ATOM   1365  O   PHE A 674      39.580  55.190  59.240  1.00  0.00           O
ATOM   1366  N   GLU A 675      40.880  53.450  58.510  1.00  0.00           N
ATOM   1367  HN  GLU A 675      41.380  53.050  57.740  1.00  0.00           H
ATOM   1368  CA  GLU A 675      40.950  52.730  59.750  1.00  0.00           C
ATOM   1369  HA  GLU A 675      39.920  52.590  60.060  1.00  0.00           H
ATOM   1370  CB  GLU A 675      41.760  51.440  59.660  1.00  0.00           C
ATOM   1371  HB1 GLU A 675      42.050  51.050  60.660  1.00  0.00           H
ATOM   1372  HB2 GLU A 675      42.660  51.610  59.030  1.00  0.00           H
ATOM   1373  CG  GLU A 675      40.870  50.300  58.980  1.00  0.00           C
ATOM   1374  HG1 GLU A 675      41.550  49.680  58.360  1.00  0.00           H
ATOM   1375  HG2 GLU A 675      40.150  50.780  58.280  1.00  0.00           H
ATOM   1376  CD  GLU A 675      40.170  49.400  60.010  1.00  0.00           C
ATOM   1377  OE1 GLU A 675      39.360  49.920  60.840  1.00  0.00           O
ATOM   1378  OE2 GLU A 675      40.320  48.180  59.940  1.00  0.00           O
ATOM   1379  C   GLU A 675      41.740  53.520  60.940  1.00  0.00           C
ATOM   1380  O   GLU A 675      41.170  53.500  62.010  1.00  0.00           O
ATOM   1381  N   LYS A 676      42.950  54.170  60.720  1.00  0.00           N
ATOM   1382  HN  LYS A 676      43.270  54.010  59.800  1.00  0.00           H
ATOM   1383  CA  LYS A 676      43.570  55.030  61.630  1.00  0.00           C
ATOM   1384  HA  LYS A 676      43.660  54.570  62.600  1.00  0.00           H
ATOM   1385  CB  LYS A 676      45.050  55.400  61.290  1.00  0.00           C
ATOM   1386  HB1 LYS A 676      45.390  55.960  62.180  1.00  0.00           H
ATOM   1387  HB2 LYS A 676      45.100  56.080  60.420  1.00  0.00           H
ATOM   1388  CG  LYS A 676      46.080  54.270  61.200  1.00  0.00           C
ATOM   1389  HG1 LYS A 676      46.170  53.860  60.180  1.00  0.00           H
ATOM   1390  HG2 LYS A 676      45.820  53.450  61.900  1.00  0.00           H
ATOM   1391  CD  LYS A 676      47.450  54.820  61.570  1.00  0.00           C
ATOM   1392  HD1 LYS A 676      48.240  54.040  61.580  1.00  0.00           H
ATOM   1393  HD2 LYS A 676      47.390  55.220  62.610  1.00  0.00           H
ATOM   1394  CE  LYS A 676      47.930  55.990  60.710  1.00  0.00           C
ATOM   1395  HE1 LYS A 676      47.120  56.730  60.890  1.00  0.00           H
ATOM   1396  HE2 LYS A 676      48.190  55.740  59.670  1.00  0.00           H
ATOM   1397  NZ  LYS A 676      49.160  56.550  61.170  1.00  0.00           N
ATOM   1398  HZ1 LYS A 676      49.230  56.190  62.150  1.00  0.00           H
ATOM   1399  HZ2 LYS A 676      49.060  57.580  61.120  1.00  0.00           H
ATOM   1400  HZ3 LYS A 676      49.920  56.250  60.540  1.00  0.00           H
ATOM   1401  C   LYS A 676      42.760  56.320  61.910  1.00  0.00           C
ATOM   1402  O   LYS A 676      42.890  56.840  62.960  1.00  0.00           O
ATOM   1403  N   ILE A 677      42.050  56.910  60.940  1.00  0.00           N
ATOM   1404  HN  ILE A 677      42.080  56.500  60.030  1.00  0.00           H
ATOM   1405  CA  ILE A 677      41.190  58.040  61.240  1.00  0.00           C
ATOM   1406  HA  ILE A 677      41.780  58.730  61.820  1.00  0.00           H
ATOM   1407  CB  ILE A 677      40.590  58.880  60.040  1.00  0.00           C
ATOM   1408  HB  ILE A 677      40.010  58.190  59.400  1.00  0.00           H
ATOM   1409  CG2 ILE A 677      39.760  59.970  60.640  1.00  0.00           C
ATOM   1410 HG21 ILE A 677      40.320  60.550  61.410  1.00  0.00           H
ATOM   1411 HG22 ILE A 677      38.840  59.670  61.190  1.00  0.00           H
ATOM   1412 HG23 ILE A 677      39.400  60.670  59.850  1.00  0.00           H
ATOM   1413  CG1 ILE A 677      41.650  59.480  59.140  1.00  0.00           C
ATOM   1414 HG11 ILE A 677      42.490  58.750  59.240  1.00  0.00           H
ATOM   1415 HG12 ILE A 677      41.910  60.500  59.500  1.00  0.00           H
ATOM   1416  CD  ILE A 677      41.230  59.820  57.680  1.00  0.00           C
ATOM   1417  HD1 ILE A 677      41.100  58.980  56.970  1.00  0.00           H
ATOM   1418  HD2 ILE A 677      41.950  60.540  57.220  1.00  0.00           H
ATOM   1419  HD3 ILE A 677      40.240  60.330  57.740  1.00  0.00           H
ATOM   1420  C   ILE A 677      40.070  57.570  62.110  1.00  0.00           C
ATOM   1421  O   ILE A 677      39.850  58.170  63.210  1.00  0.00           O
ATOM   1422  N   LEU A 678      39.400  56.450  61.830  1.00  0.00           N
ATOM   1423  HN  LEU A 678      39.720  55.950  61.020  1.00  0.00           H
ATOM   1424  CA  LEU A 678      38.370  55.890  62.650  1.00  0.00           C
ATOM   1425  HA  LEU A 678      37.480  56.470  62.550  1.00  0.00           H
ATOM   1426  CB  LEU A 678      37.910  54.640  61.850  1.00  0.00           C
ATOM   1427  HB1 LEU A 678      38.820  54.220  61.400  1.00  0.00           H
ATOM   1428  HB2 LEU A 678      37.270  54.990  61.010  1.00  0.00           H
ATOM   1429  CG  LEU A 678      37.160  53.430  62.580  1.00  0.00           C
ATOM   1430  HG  LEU A 678      37.780  53.040  63.420  1.00  0.00           H
ATOM   1431  CD1 LEU A 678      35.740  53.870  63.080  1.00  0.00           C
ATOM   1432 HD11 LEU A 678      35.750  54.710  63.810  1.00  0.00           H
ATOM   1433 HD12 LEU A 678      35.210  53.070  63.650  1.00  0.00           H
ATOM   1434 HD13 LEU A 678      35.250  54.050  62.090  1.00  0.00           H
ATOM   1435  CD2 LEU A 678      37.040  52.330  61.480  1.00  0.00           C
ATOM   1436 HD21 LEU A 678      36.390  52.800  60.710  1.00  0.00           H
ATOM   1437 HD22 LEU A 678      36.540  51.410  61.850  1.00  0.00           H
ATOM   1438 HD23 LEU A 678      38.070  52.130  61.100  1.00  0.00           H
ATOM   1439  C   LEU A 678      38.730  55.540  64.110  1.00  0.00           C
ATOM   1440  O   LEU A 678      38.040  55.840  65.080  1.00  0.00           O
ATOM   1441  N   TYR A 679      39.880  54.860  64.280  1.00  0.00           N
ATOM   1442  HN  TYR A 679      40.480  54.850  63.490  1.00  0.00           H
ATOM   1443  CA  TYR A 679      40.500  54.590  65.610  1.00  0.00           C
ATOM   1444  HA  TYR A 679      39.810  54.030  66.230  1.00  0.00           H
ATOM   1445  CB  TYR A 679      41.730  53.710  65.420  1.00  0.00           C
ATOM   1446  HB1 TYR A 679      42.450  54.270  64.760  1.00  0.00           H
ATOM   1447  HB2 TYR A 679      41.370  52.850  64.810  1.00  0.00           H
ATOM   1448  CG  TYR A 679      42.340  53.250  66.700  1.00  0.00           C
ATOM   1449  CD1 TYR A 679      43.410  54.050  67.240  1.00  0.00           C
ATOM   1450  HD1 TYR A 679      43.800  54.890  66.690  1.00  0.00           H
ATOM   1451  CE1 TYR A 679      43.980  53.730  68.450  1.00  0.00           C
ATOM   1452  HE1 TYR A 679      44.860  54.260  68.790  1.00  0.00           H
ATOM   1453  CZ  TYR A 679      43.480  52.680  69.200  1.00  0.00           C
ATOM   1454  OH  TYR A 679      44.040  52.370  70.410  1.00  0.00           O
ATOM   1455  HH  TYR A 679      44.490  53.150  70.730  1.00  0.00           H
ATOM   1456  CD2 TYR A 679      41.950  52.110  67.440  1.00  0.00           C
ATOM   1457  HD2 TYR A 679      41.100  51.560  67.050  1.00  0.00           H
ATOM   1458  CE2 TYR A 679      42.460  51.870  68.700  1.00  0.00           C
ATOM   1459  HE2 TYR A 679      42.070  51.170  69.420  1.00  0.00           H
ATOM   1460  C   TYR A 679      40.800  55.840  66.450  1.00  0.00           C
ATOM   1461  O   TYR A 679      40.730  55.750  67.680  1.00  0.00           O
ATOM   1462  N   LYS A 680      41.060  57.050  65.810  1.00  0.00           N
ATOM   1463  HN  LYS A 680      41.110  57.140  64.820  1.00  0.00           H
ATOM   1464  CA  LYS A 680      41.400  58.210  66.620  1.00  0.00           C
ATOM   1465  HA  LYS A 680      42.150  57.900  67.340  1.00  0.00           H
ATOM   1466  CB  LYS A 680      41.910  59.380  65.590  1.00  0.00           C
ATOM   1467  HB1 LYS A 680      41.090  59.670  64.900  1.00  0.00           H
ATOM   1468  HB2 LYS A 680      42.660  58.800  65.010  1.00  0.00           H
ATOM   1469  CG  LYS A 680      42.610  60.540  66.320  1.00  0.00           C
ATOM   1470  HG1 LYS A 680      43.180  61.150  65.580  1.00  0.00           H
ATOM   1471  HG2 LYS A 680      43.280  60.310  67.180  1.00  0.00           H
ATOM   1472  CD  LYS A 680      41.570  61.570  66.880  1.00  0.00           C
ATOM   1473  HD1 LYS A 680      41.030  61.170  67.770  1.00  0.00           H
ATOM   1474  HD2 LYS A 680      40.900  61.770  66.010  1.00  0.00           H
ATOM   1475  CE  LYS A 680      42.260  62.860  67.330  1.00  0.00           C
ATOM   1476  HE1 LYS A 680      42.710  63.400  66.470  1.00  0.00           H
ATOM   1477  HE2 LYS A 680      42.990  62.660  68.130  1.00  0.00           H
ATOM   1478  NZ  LYS A 680      41.300  63.790  67.880  1.00  0.00           N
ATOM   1479  HZ1 LYS A 680      40.850  63.470  68.760  1.00  0.00           H
ATOM   1480  HZ2 LYS A 680      40.620  64.070  67.150  1.00  0.00           H
ATOM   1481  HZ3 LYS A 680      41.800  64.690  68.020  1.00  0.00           H
ATOM   1482  C   LYS A 680      40.150  58.610  67.350  1.00  0.00           C
ATOM   1483  O   LYS A 680      40.240  59.100  68.520  1.00  0.00           O
ATOM   1484  N   PHE A 681      38.970  58.490  66.660  1.00  0.00           N
ATOM   1485  HN  PHE A 681      38.860  58.380  65.670  1.00  0.00           H
ATOM   1486  CA  PHE A 681      37.710  58.880  67.280  1.00  0.00           C
ATOM   1487  HA  PHE A 681      37.930  59.770  67.840  1.00  0.00           H
ATOM   1488  CB  PHE A 681      36.590  59.330  66.330  1.00  0.00           C
ATOM   1489  HB1 PHE A 681      35.770  59.660  66.970  1.00  0.00           H
ATOM   1490  HB2 PHE A 681      36.220  58.560  65.600  1.00  0.00           H
ATOM   1491  CG  PHE A 681      37.040  60.490  65.510  1.00  0.00           C
ATOM   1492  CD1 PHE A 681      37.170  60.330  64.100  1.00  0.00           C
ATOM   1493  HD1 PHE A 681      37.010  59.370  63.650  1.00  0.00           H
ATOM   1494  CE1 PHE A 681      37.490  61.470  63.310  1.00  0.00           C
ATOM   1495  HE1 PHE A 681      37.620  61.420  62.240  1.00  0.00           H
ATOM   1496  CZ  PHE A 681      37.800  62.710  63.930  1.00  0.00           C
ATOM   1497  HZ  PHE A 681      38.110  63.530  63.310  1.00  0.00           H
ATOM   1498  CD2 PHE A 681      37.400  61.680  66.090  1.00  0.00           C
ATOM   1499  HD2 PHE A 681      37.490  61.790  67.160  1.00  0.00           H
ATOM   1500  CE2 PHE A 681      37.740  62.850  65.340  1.00  0.00           C
ATOM   1501  HE2 PHE A 681      37.900  63.760  65.890  1.00  0.00           H
ATOM   1502  C   PHE A 681      37.240  57.900  68.370  1.00  0.00           C
ATOM   1503  O   PHE A 681      36.670  58.270  69.400  1.00  0.00           O
ATOM   1504  N   CYS A 682      37.460  56.600  68.140  1.00  0.00           N
ATOM   1505  HN  CYS A 682      37.600  56.390  67.180  1.00  0.00           H
ATOM   1506  CA  CYS A 682      37.240  55.610  69.150  1.00  0.00           C
ATOM   1507  HA  CYS A 682      36.200  55.590  69.410  1.00  0.00           H
ATOM   1508  CB  CYS A 682      37.730  54.240  68.590  1.00  0.00           C
ATOM   1509  HB1 CYS A 682      37.570  53.510  69.410  1.00  0.00           H
ATOM   1510  HB2 CYS A 682      38.830  54.320  68.430  1.00  0.00           H
ATOM   1511  SG  CYS A 682      36.940  53.790  66.980  1.00  0.00           S
ATOM   1512  HG1 CYS A 682      37.390  54.880  66.380  1.00  0.00           H
ATOM   1513  C   CYS A 682      38.080  55.950  70.370  1.00  0.00           C
ATOM   1514  O   CYS A 682      37.560  55.840  71.490  1.00  0.00           O
ATOM   1515  N   ARG A 683      39.360  56.290  70.200  1.00  0.00           N
ATOM   1516  HN  ARG A 683      39.790  56.240  69.300  1.00  0.00           H
ATOM   1517  CA  ARG A 683      40.230  56.690  71.320  1.00  0.00           C
ATOM   1518  HA  ARG A 683      40.150  55.910  72.060  1.00  0.00           H
ATOM   1519  CB  ARG A 683      41.710  56.720  70.720  1.00  0.00           C
ATOM   1520  HB1 ARG A 683      41.760  57.400  69.850  1.00  0.00           H
ATOM   1521  HB2 ARG A 683      41.910  55.720  70.280  1.00  0.00           H
ATOM   1522  CG  ARG A 683      42.890  57.180  71.650  1.00  0.00           C
ATOM   1523  HG1 ARG A 683      42.830  58.280  71.690  1.00  0.00           H
ATOM   1524  HG2 ARG A 683      43.800  56.870  71.100  1.00  0.00           H
ATOM   1525  CD  ARG A 683      42.960  56.480  72.980  1.00  0.00           C
ATOM   1526  HD1 ARG A 683      43.340  55.460  72.790  1.00  0.00           H
ATOM   1527  HD2 ARG A 683      41.980  56.470  73.500  1.00  0.00           H
ATOM   1528  NE  ARG A 683      43.880  57.380  73.800  1.00  0.00           N
ATOM   1529  HE  ARG A 683      44.510  58.060  73.400  1.00  0.00           H
ATOM   1530  CZ  ARG A 683      43.800  57.570  75.110  1.00  0.00           C
ATOM   1531  NH1 ARG A 683      44.450  58.520  75.710  1.00  0.00           N
ATOM   1532 HH11 ARG A 683      44.380  58.650  76.700  1.00  0.00           H
ATOM   1533 HH12 ARG A 683      45.130  59.050  75.190  1.00  0.00           H
ATOM   1534  NH2 ARG A 683      42.960  56.940  75.900  1.00  0.00           N
ATOM   1535 HH21 ARG A 683      42.540  56.120  75.510  1.00  0.00           H
ATOM   1536 HH22 ARG A 683      42.890  57.260  76.840  1.00  0.00           H
ATOM   1537  C   ARG A 683      39.830  57.910  72.100  1.00  0.00           C
ATOM   1538  O   ARG A 683      39.660  57.840  73.310  1.00  0.00           O
ATOM   1539  N   ASP A 684      39.510  59.070  71.430  1.00  0.00           N
ATOM   1540  HN  ASP A 684      39.540  59.120  70.440  1.00  0.00           H
ATOM   1541  CA  ASP A 684      38.880  60.250  71.900  1.00  0.00           C
ATOM   1542  HA  ASP A 684      39.570  60.690  72.610  1.00  0.00           H
ATOM   1543  CB  ASP A 684      38.660  61.210  70.690  1.00  0.00           C
ATOM   1544  HB1 ASP A 684      37.830  61.910  70.870  1.00  0.00           H
ATOM   1545  HB2 ASP A 684      38.590  60.630  69.750  1.00  0.00           H
ATOM   1546  CG  ASP A 684      39.820  62.180  70.490  1.00  0.00           C
ATOM   1547  OD1 ASP A 684      39.600  63.110  69.740  1.00  0.00           O
ATOM   1548  OD2 ASP A 684      40.960  61.880  70.960  1.00  0.00           O
ATOM   1549  C   ASP A 684      37.570  59.960  72.680  1.00  0.00           C
ATOM   1550  O   ASP A 684      37.570  60.450  73.790  1.00  0.00           O
ATOM   1551  N   TYR A 685      36.560  59.240  72.210  1.00  0.00           N
ATOM   1552  HN  TYR A 685      36.620  58.830  71.300  1.00  0.00           H
ATOM   1553  CA  TYR A 685      35.270  59.120  72.950  1.00  0.00           C
ATOM   1554  HA  TYR A 685      35.210  59.940  73.660  1.00  0.00           H
ATOM   1555  CB  TYR A 685      34.040  59.230  72.000  1.00  0.00           C
ATOM   1556  HB1 TYR A 685      33.050  58.910  72.410  1.00  0.00           H
ATOM   1557  HB2 TYR A 685      34.300  58.660  71.070  1.00  0.00           H
ATOM   1558  CG  TYR A 685      34.140  60.650  71.510  1.00  0.00           C
ATOM   1559  CD1 TYR A 685      34.610  60.980  70.230  1.00  0.00           C
ATOM   1560  HD1 TYR A 685      34.970  60.250  69.530  1.00  0.00           H
ATOM   1561  CE1 TYR A 685      34.660  62.340  69.820  1.00  0.00           C
ATOM   1562  HE1 TYR A 685      35.280  62.490  68.960  1.00  0.00           H
ATOM   1563  CZ  TYR A 685      34.210  63.350  70.690  1.00  0.00           C
ATOM   1564  OH  TYR A 685      34.400  64.700  70.330  1.00  0.00           O
ATOM   1565  HH  TYR A 685      34.740  64.700  69.440  1.00  0.00           H
ATOM   1566  CD2 TYR A 685      33.690  61.670  72.410  1.00  0.00           C
ATOM   1567  HD2 TYR A 685      33.330  61.390  73.380  1.00  0.00           H
ATOM   1568  CE2 TYR A 685      33.680  62.980  71.940  1.00  0.00           C
ATOM   1569  HE2 TYR A 685      33.310  63.740  72.610  1.00  0.00           H
ATOM   1570  C   TYR A 685      35.090  57.840  73.820  1.00  0.00           C
ATOM   1571  O   TYR A 685      34.020  57.480  74.270  1.00  0.00           O
ATOM   1572  N   GLN A 686      36.220  57.080  73.970  1.00  0.00           N
ATOM   1573  HN  GLN A 686      37.050  57.470  73.590  1.00  0.00           H
ATOM   1574  CA  GLN A 686      36.420  55.830  74.760  1.00  0.00           C
ATOM   1575  HA  GLN A 686      37.440  55.510  74.840  1.00  0.00           H
ATOM   1576  CB  GLN A 686      35.880  55.950  76.190  1.00  0.00           C
ATOM   1577  HB1 GLN A 686      36.280  55.040  76.710  1.00  0.00           H
ATOM   1578  HB2 GLN A 686      34.780  56.030  76.270  1.00  0.00           H
ATOM   1579  CG  GLN A 686      36.550  56.990  77.130  1.00  0.00           C
ATOM   1580  HG1 GLN A 686      36.490  56.640  78.180  1.00  0.00           H
ATOM   1581  HG2 GLN A 686      35.930  57.900  76.980  1.00  0.00           H
ATOM   1582  CD  GLN A 686      37.920  57.310  76.730  1.00  0.00           C
ATOM   1583  OE1 GLN A 686      38.880  56.570  76.730  1.00  0.00           O
ATOM   1584  NE2 GLN A 686      38.090  58.510  76.180  1.00  0.00           N
ATOM   1585 HE21 GLN A 686      39.000  58.850  75.970  1.00  0.00           H
ATOM   1586 HE22 GLN A 686      37.300  58.960  75.780  1.00  0.00           H
ATOM   1587  C   GLN A 686      35.670  54.610  74.180  1.00  0.00           C
ATOM   1588  O   GLN A 686      35.590  53.580  74.870  1.00  0.00           O
ATOM   1589  N   LEU A 687      35.200  54.760  72.890  1.00  0.00           N
ATOM   1590  HN  LEU A 687      35.050  55.650  72.460  1.00  0.00           H
ATOM   1591  CA  LEU A 687      34.350  53.830  72.230  1.00  0.00           C
ATOM   1592  HA  LEU A 687      33.570  53.700  72.980  1.00  0.00           H
ATOM   1593  CB  LEU A 687      33.690  54.370  70.910  1.00  0.00           C
ATOM   1594  HB1 LEU A 687      32.790  53.730  70.800  1.00  0.00           H
ATOM   1595  HB2 LEU A 687      34.240  54.090  69.990  1.00  0.00           H
ATOM   1596  CG  LEU A 687      33.360  55.860  70.940  1.00  0.00           C
ATOM   1597  HG  LEU A 687      34.240  56.440  71.300  1.00  0.00           H
ATOM   1598  CD1 LEU A 687      32.860  56.380  69.580  1.00  0.00           C
ATOM   1599 HD11 LEU A 687      32.810  57.480  69.620  1.00  0.00           H
ATOM   1600 HD12 LEU A 687      31.980  55.820  69.200  1.00  0.00           H
ATOM   1601 HD13 LEU A 687      33.730  56.190  68.910  1.00  0.00           H
ATOM   1602  CD2 LEU A 687      32.200  56.120  71.870  1.00  0.00           C
ATOM   1603 HD21 LEU A 687      31.310  55.820  71.280  1.00  0.00           H
ATOM   1604 HD22 LEU A 687      32.060  57.210  71.990  1.00  0.00           H
ATOM   1605 HD23 LEU A 687      32.310  55.700  72.890  1.00  0.00           H
ATOM   1606  C   LEU A 687      35.080  52.440  71.980  1.00  0.00           C
ATOM   1607  O   LEU A 687      36.330  52.400  71.790  1.00  0.00           O
ATOM   1608  N   SER A 688      34.340  51.290  71.970  1.00  0.00           N
ATOM   1609  HN  SER A 688      33.350  51.340  72.110  1.00  0.00           H
ATOM   1610  CA  SER A 688      34.740  50.010  71.380  1.00  0.00           C
ATOM   1611  HA  SER A 688      35.670  49.720  71.850  1.00  0.00           H
ATOM   1612  CB  SER A 688      33.800  48.780  71.700  1.00  0.00           C
ATOM   1613  HB1 SER A 688      32.790  49.210  71.540  1.00  0.00           H
ATOM   1614  HB2 SER A 688      33.970  48.470  72.750  1.00  0.00           H
ATOM   1615  OG  SER A 688      34.010  47.670  70.840  1.00  0.00           O
ATOM   1616  HG1 SER A 688      34.670  47.090  71.240  1.00  0.00           H
ATOM   1617  C   SER A 688      34.990  50.130  69.890  1.00  0.00           C
ATOM   1618  O   SER A 688      34.090  50.440  69.060  1.00  0.00           O
ATOM   1619  N   TYR A 689      36.290  50.090  69.450  1.00  0.00           N
ATOM   1620  HN  TYR A 689      36.950  49.880  70.170  1.00  0.00           H
ATOM   1621  CA  TYR A 689      36.670  50.130  68.100  1.00  0.00           C
ATOM   1622  HA  TYR A 689      36.220  51.030  67.700  1.00  0.00           H
ATOM   1623  CB  TYR A 689      38.200  50.390  67.920  1.00  0.00           C
ATOM   1624  HB1 TYR A 689      38.600  49.720  68.710  1.00  0.00           H
ATOM   1625  HB2 TYR A 689      38.530  51.420  68.200  1.00  0.00           H
ATOM   1626  CG  TYR A 689      38.970  50.080  66.680  1.00  0.00           C
ATOM   1627  CD1 TYR A 689      39.990  49.210  66.630  1.00  0.00           C
ATOM   1628  HD1 TYR A 689      40.270  48.720  67.540  1.00  0.00           H
ATOM   1629  CE1 TYR A 689      40.660  49.000  65.430  1.00  0.00           C
ATOM   1630  HE1 TYR A 689      41.470  48.290  65.430  1.00  0.00           H
ATOM   1631  CZ  TYR A 689      40.360  49.650  64.230  1.00  0.00           C
ATOM   1632  OH  TYR A 689      40.970  49.370  62.950  1.00  0.00           O
ATOM   1633  HH  TYR A 689      40.560  49.830  62.220  1.00  0.00           H
ATOM   1634  CD2 TYR A 689      38.550  50.670  65.440  1.00  0.00           C
ATOM   1635  HD2 TYR A 689      37.730  51.370  65.460  1.00  0.00           H
ATOM   1636  CE2 TYR A 689      39.220  50.470  64.230  1.00  0.00           C
ATOM   1637  HE2 TYR A 689      38.830  50.870  63.320  1.00  0.00           H
ATOM   1638  C   TYR A 689      36.140  49.050  67.210  1.00  0.00           C
ATOM   1639  O   TYR A 689      35.620  49.250  66.120  1.00  0.00           O
ATOM   1640  N   LEU A 690      36.300  47.760  67.690  1.00  0.00           N
ATOM   1641  HN  LEU A 690      36.800  47.680  68.560  1.00  0.00           H
ATOM   1642  CA  LEU A 690      35.710  46.550  67.090  1.00  0.00           C
ATOM   1643  HA  LEU A 690      35.910  46.550  66.030  1.00  0.00           H
ATOM   1644  CB  LEU A 690      36.100  45.220  67.770  1.00  0.00           C
ATOM   1645  HB1 LEU A 690      35.520  44.420  67.270  1.00  0.00           H
ATOM   1646  HB2 LEU A 690      35.900  45.170  68.860  1.00  0.00           H
ATOM   1647  CG  LEU A 690      37.590  45.080  67.540  1.00  0.00           C
ATOM   1648  HG  LEU A 690      38.200  45.950  67.830  1.00  0.00           H
ATOM   1649  CD1 LEU A 690      38.170  44.010  68.450  1.00  0.00           C
ATOM   1650 HD11 LEU A 690      39.280  43.960  68.490  1.00  0.00           H
ATOM   1651 HD12 LEU A 690      37.720  43.070  68.080  1.00  0.00           H
ATOM   1652 HD13 LEU A 690      37.800  44.200  69.490  1.00  0.00           H
ATOM   1653  CD2 LEU A 690      37.940  44.840  66.050  1.00  0.00           C
ATOM   1654 HD21 LEU A 690      37.530  43.860  65.730  1.00  0.00           H
ATOM   1655 HD22 LEU A 690      39.020  44.750  65.820  1.00  0.00           H
ATOM   1656 HD23 LEU A 690      37.530  45.650  65.400  1.00  0.00           H
ATOM   1657  C   LEU A 690      34.200  46.640  66.960  1.00  0.00           C
ATOM   1658  O   LEU A 690      33.750  46.500  65.840  1.00  0.00           O
ATOM   1659  N   SER A 691      33.450  47.060  67.960  1.00  0.00           N
ATOM   1660  HN  SER A 691      33.890  47.230  68.840  1.00  0.00           H
ATOM   1661  CA  SER A 691      32.020  47.200  67.890  1.00  0.00           C
ATOM   1662  HA  SER A 691      31.660  46.270  67.470  1.00  0.00           H
ATOM   1663  CB  SER A 691      31.340  47.160  69.290  1.00  0.00           C
ATOM   1664  HB1 SER A 691      31.660  48.120  69.780  1.00  0.00           H
ATOM   1665  HB2 SER A 691      31.680  46.330  69.940  1.00  0.00           H
ATOM   1666  OG  SER A 691      29.920  47.130  69.210  1.00  0.00           O
ATOM   1667  HG1 SER A 691      29.760  46.360  68.660  1.00  0.00           H
ATOM   1668  C   SER A 691      31.460  48.220  66.890  1.00  0.00           C
ATOM   1669  O   SER A 691      30.630  47.990  66.020  1.00  0.00           O
ATOM   1670  N   LEU A 692      32.090  49.410  66.910  1.00  0.00           N
ATOM   1671  HN  LEU A 692      32.920  49.360  67.450  1.00  0.00           H
ATOM   1672  CA  LEU A 692      31.800  50.600  66.110  1.00  0.00           C
ATOM   1673  HA  LEU A 692      30.740  50.720  66.010  1.00  0.00           H
ATOM   1674  CB  LEU A 692      32.480  51.920  66.530  1.00  0.00           C
ATOM   1675  HB1 LEU A 692      33.590  51.890  66.440  1.00  0.00           H
ATOM   1676  HB2 LEU A 692      32.220  52.160  67.580  1.00  0.00           H
ATOM   1677  CG  LEU A 692      32.110  53.210  65.820  1.00  0.00           C
ATOM   1678  HG  LEU A 692      32.280  53.190  64.720  1.00  0.00           H
ATOM   1679  CD1 LEU A 692      30.640  53.580  66.090  1.00  0.00           C
ATOM   1680 HD11 LEU A 692      30.360  54.430  65.440  1.00  0.00           H
ATOM   1681 HD12 LEU A 692      30.480  53.900  67.150  1.00  0.00           H
ATOM   1682 HD13 LEU A 692      29.980  52.760  65.740  1.00  0.00           H
ATOM   1683  CD2 LEU A 692      32.970  54.340  66.380  1.00  0.00           C
ATOM   1684 HD21 LEU A 692      34.050  54.090  66.330  1.00  0.00           H
ATOM   1685 HD22 LEU A 692      32.690  54.590  67.440  1.00  0.00           H
ATOM   1686 HD23 LEU A 692      32.700  55.190  65.720  1.00  0.00           H
ATOM   1687  C   LEU A 692      32.160  50.290  64.620  1.00  0.00           C
ATOM   1688  O   LEU A 692      31.390  50.540  63.710  1.00  0.00           O
ATOM   1689  N   ARG A 693      33.390  49.720  64.400  1.00  0.00           N
ATOM   1690  HN  ARG A 693      34.000  49.480  65.150  1.00  0.00           H
ATOM   1691  CA  ARG A 693      33.840  49.190  63.120  1.00  0.00           C
ATOM   1692  HA  ARG A 693      34.040  50.010  62.440  1.00  0.00           H
ATOM   1693  CB  ARG A 693      35.140  48.430  63.370  1.00  0.00           C
ATOM   1694  HB1 ARG A 693      35.040  47.650  64.140  1.00  0.00           H
ATOM   1695  HB2 ARG A 693      35.760  49.270  63.750  1.00  0.00           H
ATOM   1696  CG  ARG A 693      35.870  47.940  62.110  1.00  0.00           C
ATOM   1697  HG1 ARG A 693      35.800  48.660  61.260  1.00  0.00           H
ATOM   1698  HG2 ARG A 693      35.360  47.010  61.780  1.00  0.00           H
ATOM   1699  CD  ARG A 693      37.290  47.520  62.430  1.00  0.00           C
ATOM   1700  HD1 ARG A 693      37.260  46.690  63.170  1.00  0.00           H
ATOM   1701  HD2 ARG A 693      37.840  48.380  62.870  1.00  0.00           H
ATOM   1702  NE  ARG A 693      37.910  47.120  61.090  1.00  0.00           N
ATOM   1703  HE  ARG A 693      38.660  47.710  60.760  1.00  0.00           H
ATOM   1704  CZ  ARG A 693      37.770  45.970  60.440  1.00  0.00           C
ATOM   1705  NH1 ARG A 693      36.940  45.000  60.860  1.00  0.00           N
ATOM   1706 HH11 ARG A 693      36.500  45.120  61.750  1.00  0.00           H
ATOM   1707 HH12 ARG A 693      36.880  44.130  60.370  1.00  0.00           H
ATOM   1708  NH2 ARG A 693      38.450  45.820  59.280  1.00  0.00           N
ATOM   1709 HH21 ARG A 693      38.180  45.140  58.600  1.00  0.00           H
ATOM   1710 HH22 ARG A 693      38.950  46.610  58.920  1.00  0.00           H
ATOM   1711  C   ARG A 693      32.910  48.180  62.430  1.00  0.00           C
ATOM   1712  O   ARG A 693      32.560  48.290  61.310  1.00  0.00           O
ATOM   1713  N   THR A 694      32.560  47.160  63.200  1.00  0.00           N
ATOM   1714  HN  THR A 694      32.870  47.100  64.160  1.00  0.00           H
ATOM   1715  CA  THR A 694      31.660  46.050  62.830  1.00  0.00           C
ATOM   1716  HA  THR A 694      32.110  45.480  62.020  1.00  0.00           H
ATOM   1717  CB  THR A 694      31.540  44.980  63.920  1.00  0.00           C
ATOM   1718  HB  THR A 694      31.570  45.520  64.890  1.00  0.00           H
ATOM   1719  OG1 THR A 694      32.640  44.160  63.760  1.00  0.00           O
ATOM   1720  HG1 THR A 694      32.340  43.390  63.270  1.00  0.00           H
ATOM   1721  CG2 THR A 694      30.320  44.120  63.840  1.00  0.00           C
ATOM   1722 HG21 THR A 694      29.430  44.790  63.900  1.00  0.00           H
ATOM   1723 HG22 THR A 694      30.160  43.370  64.640  1.00  0.00           H
ATOM   1724 HG23 THR A 694      30.080  43.610  62.880  1.00  0.00           H
ATOM   1725  C   THR A 694      30.250  46.610  62.340  1.00  0.00           C
ATOM   1726  O   THR A 694      29.600  46.090  61.430  1.00  0.00           O
ATOM   1727  N   SER A 695      29.800  47.740  63.040  1.00  0.00           N
ATOM   1728  HN  SER A 695      30.260  48.090  63.850  1.00  0.00           H
ATOM   1729  CA  SER A 695      28.620  48.460  62.680  1.00  0.00           C
ATOM   1730  HA  SER A 695      27.900  47.650  62.720  1.00  0.00           H
ATOM   1731  CB  SER A 695      28.250  49.490  63.700  1.00  0.00           C
ATOM   1732  HB1 SER A 695      27.330  50.060  63.430  1.00  0.00           H
ATOM   1733  HB2 SER A 695      28.970  50.350  63.720  1.00  0.00           H
ATOM   1734  OG  SER A 695      28.160  48.830  64.960  1.00  0.00           O
ATOM   1735  HG1 SER A 695      29.030  48.540  65.260  1.00  0.00           H
ATOM   1736  C   SER A 695      28.760  49.070  61.290  1.00  0.00           C
ATOM   1737  O   SER A 695      28.010  48.780  60.360  1.00  0.00           O
ATOM   1738  N   ILE A 696      29.880  49.820  61.110  1.00  0.00           N
ATOM   1739  HN  ILE A 696      30.480  50.020  61.870  1.00  0.00           H
ATOM   1740  CA  ILE A 696      30.130  50.440  59.830  1.00  0.00           C
ATOM   1741  HA  ILE A 696      29.360  51.090  59.440  1.00  0.00           H
ATOM   1742  CB  ILE A 696      31.440  51.220  60.010  1.00  0.00           C
ATOM   1743  HB  ILE A 696      32.230  50.550  60.430  1.00  0.00           H
ATOM   1744  CG2 ILE A 696      32.030  51.770  58.680  1.00  0.00           C
ATOM   1745 HG21 ILE A 696      33.060  52.130  58.930  1.00  0.00           H
ATOM   1746 HG22 ILE A 696      31.470  52.610  58.220  1.00  0.00           H
ATOM   1747 HG23 ILE A 696      32.170  50.950  57.940  1.00  0.00           H
ATOM   1748  CG1 ILE A 696      31.190  52.430  60.990  1.00  0.00           C
ATOM   1749 HG11 ILE A 696      30.940  52.010  61.990  1.00  0.00           H
ATOM   1750 HG12 ILE A 696      30.350  53.020  60.540  1.00  0.00           H
ATOM   1751  CD  ILE A 696      32.310  53.470  61.230  1.00  0.00           C
ATOM   1752  HD1 ILE A 696      32.380  54.080  60.300  1.00  0.00           H
ATOM   1753  HD2 ILE A 696      33.280  52.980  61.450  1.00  0.00           H
ATOM   1754  HD3 ILE A 696      31.980  54.150  62.030  1.00  0.00           H
ATOM   1755  C   ILE A 696      30.220  49.410  58.650  1.00  0.00           C
ATOM   1756  O   ILE A 696      29.910  49.630  57.460  1.00  0.00           O
ATOM   1757  N   GLY A 697      30.800  48.220  58.980  1.00  0.00           N
ATOM   1758  HN  GLY A 697      31.100  48.190  59.920  1.00  0.00           H
ATOM   1759  CA  GLY A 697      31.130  47.180  58.100  1.00  0.00           C
ATOM   1760  HA1 GLY A 697      31.710  46.480  58.680  1.00  0.00           H
ATOM   1761  HA2 GLY A 697      31.630  47.630  57.240  1.00  0.00           H
ATOM   1762  C   GLY A 697      29.940  46.460  57.550  1.00  0.00           C
ATOM   1763  O   GLY A 697      29.860  46.160  56.340  1.00  0.00           O
ATOM   1764  N   LEU A 698      28.950  46.040  58.330  1.00  0.00           N
ATOM   1765  HN  LEU A 698      28.930  46.440  59.250  1.00  0.00           H
ATOM   1766  CA  LEU A 698      27.730  45.560  57.830  1.00  0.00           C
ATOM   1767  HA  LEU A 698      27.820  44.690  57.200  1.00  0.00           H
ATOM   1768  CB  LEU A 698      26.810  45.240  59.010  1.00  0.00           C
ATOM   1769  HB1 LEU A 698      25.760  45.050  58.690  1.00  0.00           H
ATOM   1770  HB2 LEU A 698      26.780  46.060  59.770  1.00  0.00           H
ATOM   1771  CG  LEU A 698      27.330  44.110  59.890  1.00  0.00           C
ATOM   1772  HG  LEU A 698      28.320  44.460  60.290  1.00  0.00           H
ATOM   1773  CD1 LEU A 698      26.400  43.920  61.090  1.00  0.00           C
ATOM   1774 HD11 LEU A 698      26.540  44.740  61.840  1.00  0.00           H
ATOM   1775 HD12 LEU A 698      26.670  42.950  61.540  1.00  0.00           H
ATOM   1776 HD13 LEU A 698      25.300  43.910  60.910  1.00  0.00           H
ATOM   1777  CD2 LEU A 698      27.630  42.790  59.080  1.00  0.00           C
ATOM   1778 HD21 LEU A 698      28.160  43.050  58.140  1.00  0.00           H
ATOM   1779 HD22 LEU A 698      26.630  42.320  58.880  1.00  0.00           H
ATOM   1780 HD23 LEU A 698      28.210  42.160  59.770  1.00  0.00           H
ATOM   1781  C   LEU A 698      27.010  46.460  56.820  1.00  0.00           C
ATOM   1782  O   LEU A 698      26.330  46.030  55.880  1.00  0.00           O
ATOM   1783  N   TRP A 699      27.030  47.770  57.190  1.00  0.00           N
ATOM   1784  HN  TRP A 699      27.360  48.080  58.070  1.00  0.00           H
ATOM   1785  CA  TRP A 699      26.490  48.850  56.360  1.00  0.00           C
ATOM   1786  HA  TRP A 699      25.470  48.620  56.070  1.00  0.00           H
ATOM   1787  CB  TRP A 699      26.520  50.250  56.990  1.00  0.00           C
ATOM   1788  HB1 TRP A 699      26.290  50.980  56.200  1.00  0.00           H
ATOM   1789  HB2 TRP A 699      27.570  50.450  57.300  1.00  0.00           H
ATOM   1790  CG  TRP A 699      25.640  50.540  58.130  1.00  0.00           C
ATOM   1791  CD1 TRP A 699      26.090  50.910  59.370  1.00  0.00           C
ATOM   1792  HD1 TRP A 699      27.140  51.020  59.560  1.00  0.00           H
ATOM   1793  NE1 TRP A 699      24.950  51.300  60.070  1.00  0.00           N
ATOM   1794  HE1 TRP A 699      24.940  51.880  60.850  1.00  0.00           H
ATOM   1795  CE2 TRP A 699      23.830  51.080  59.330  1.00  0.00           C
ATOM   1796  CD2 TRP A 699      24.180  50.570  58.120  1.00  0.00           C
ATOM   1797  CE3 TRP A 699      23.160  50.290  57.140  1.00  0.00           C
ATOM   1798  HE3 TRP A 699      23.460  50.000  56.140  1.00  0.00           H
ATOM   1799  CZ3 TRP A 699      21.890  50.560  57.520  1.00  0.00           C
ATOM   1800  HZ3 TRP A 699      21.080  50.460  56.810  1.00  0.00           H
ATOM   1801  CZ2 TRP A 699      22.520  51.200  59.760  1.00  0.00           C
ATOM   1802  HZ2 TRP A 699      22.220  51.430  60.770  1.00  0.00           H
ATOM   1803  CH2 TRP A 699      21.580  51.100  58.760  1.00  0.00           C
ATOM   1804  HH2 TRP A 699      20.510  51.120  58.960  1.00  0.00           H
ATOM   1805  C   TRP A 699      27.180  49.010  55.030  1.00  0.00           C
ATOM   1806  O   TRP A 699      26.590  49.240  54.010  1.00  0.00           O
ATOM   1807  N   THR A 700      28.480  48.950  55.060  1.00  0.00           N
ATOM   1808  HN  THR A 700      28.910  48.840  55.950  1.00  0.00           H
ATOM   1809  CA  THR A 700      29.330  48.960  53.890  1.00  0.00           C
ATOM   1810  HA  THR A 700      29.010  49.850  53.360  1.00  0.00           H
ATOM   1811  CB  THR A 700      30.860  49.180  54.130  1.00  0.00           C
ATOM   1812  HB  THR A 700      31.220  48.250  54.650  1.00  0.00           H
ATOM   1813  OG1 THR A 700      31.210  50.230  55.050  1.00  0.00           O
ATOM   1814  HG1 THR A 700      31.050  49.760  55.880  1.00  0.00           H
ATOM   1815  CG2 THR A 700      31.610  49.320  52.860  1.00  0.00           C
ATOM   1816 HG21 THR A 700      32.710  49.400  52.950  1.00  0.00           H
ATOM   1817 HG22 THR A 700      31.180  50.170  52.310  1.00  0.00           H
ATOM   1818 HG23 THR A 700      31.540  48.480  52.130  1.00  0.00           H
ATOM   1819  C   THR A 700      29.000  47.710  52.990  1.00  0.00           C
ATOM   1820  O   THR A 700      28.750  47.840  51.790  1.00  0.00           O
ATOM   1821  N   SER A 701      28.800  46.530  53.540  1.00  0.00           N
ATOM   1822  HN  SER A 701      29.170  46.380  54.460  1.00  0.00           H
ATOM   1823  CA  SER A 701      28.420  45.260  52.890  1.00  0.00           C
ATOM   1824  HA  SER A 701      29.230  45.070  52.220  1.00  0.00           H
ATOM   1825  CB  SER A 701      28.350  44.050  53.820  1.00  0.00           C
ATOM   1826  HB1 SER A 701      27.740  44.260  54.730  1.00  0.00           H
ATOM   1827  HB2 SER A 701      29.390  43.940  54.170  1.00  0.00           H
ATOM   1828  OG  SER A 701      27.870  42.810  53.240  1.00  0.00           O
ATOM   1829  HG1 SER A 701      28.540  42.360  52.730  1.00  0.00           H
ATOM   1830  C   SER A 701      27.170  45.410  52.130  1.00  0.00           C
ATOM   1831  O   SER A 701      27.140  45.260  50.910  1.00  0.00           O
ATOM   1832  N   PHE A 702      26.210  46.020  52.900  1.00  0.00           N
ATOM   1833  HN  PHE A 702      26.410  46.160  53.870  1.00  0.00           H
ATOM   1834  CA  PHE A 702      24.930  46.330  52.260  1.00  0.00           C
ATOM   1835  HA  PHE A 702      24.500  45.400  51.920  1.00  0.00           H
ATOM   1836  CB  PHE A 702      24.000  46.910  53.400  1.00  0.00           C
ATOM   1837  HB1 PHE A 702      24.500  47.800  53.830  1.00  0.00           H
ATOM   1838  HB2 PHE A 702      23.920  46.060  54.120  1.00  0.00           H
ATOM   1839  CG  PHE A 702      22.550  47.250  53.120  1.00  0.00           C
ATOM   1840  CD1 PHE A 702      21.770  46.630  52.070  1.00  0.00           C
ATOM   1841  HD1 PHE A 702      22.040  45.830  51.410  1.00  0.00           H
ATOM   1842  CE1 PHE A 702      20.410  47.040  51.920  1.00  0.00           C
ATOM   1843  HE1 PHE A 702      19.760  46.530  51.210  1.00  0.00           H
ATOM   1844  CZ  PHE A 702      19.850  47.900  52.820  1.00  0.00           C
ATOM   1845  HZ  PHE A 702      18.780  48.100  52.730  1.00  0.00           H
ATOM   1846  CD2 PHE A 702      21.990  48.320  53.870  1.00  0.00           C
ATOM   1847  HD2 PHE A 702      22.530  48.770  54.700  1.00  0.00           H
ATOM   1848  CE2 PHE A 702      20.620  48.620  53.800  1.00  0.00           C
ATOM   1849  HE2 PHE A 702      20.100  49.310  54.440  1.00  0.00           H
ATOM   1850  C   PHE A 702      24.910  47.310  51.110  1.00  0.00           C
ATOM   1851  O   PHE A 702      24.100  47.220  50.180  1.00  0.00           O
ATOM   1852  N   LEU A 703      25.720  48.360  51.190  1.00  0.00           N
ATOM   1853  HN  LEU A 703      26.110  48.610  52.060  1.00  0.00           H
ATOM   1854  CA  LEU A 703      25.790  49.420  50.180  1.00  0.00           C
ATOM   1855  HA  LEU A 703      24.790  49.690  49.880  1.00  0.00           H
ATOM   1856  CB  LEU A 703      26.640  50.630  50.710  1.00  0.00           C
ATOM   1857  HB1 LEU A 703      26.990  51.290  49.880  1.00  0.00           H
ATOM   1858  HB2 LEU A 703      27.520  50.110  51.170  1.00  0.00           H
ATOM   1859  CG  LEU A 703      25.840  51.550  51.630  1.00  0.00           C
ATOM   1860  HG  LEU A 703      25.390  51.000  52.480  1.00  0.00           H
ATOM   1861  CD1 LEU A 703      26.830  52.600  52.270  1.00  0.00           C
ATOM   1862 HD11 LEU A 703      26.410  53.180  53.120  1.00  0.00           H
ATOM   1863 HD12 LEU A 703      27.120  53.370  51.510  1.00  0.00           H
ATOM   1864 HD13 LEU A 703      27.750  52.110  52.650  1.00  0.00           H
ATOM   1865  CD2 LEU A 703      24.600  52.260  51.010  1.00  0.00           C
ATOM   1866 HD21 LEU A 703      24.680  52.270  49.900  1.00  0.00           H
ATOM   1867 HD22 LEU A 703      24.420  53.210  51.550  1.00  0.00           H
ATOM   1868 HD23 LEU A 703      23.670  51.660  51.110  1.00  0.00           H
ATOM   1869  C   LEU A 703      26.510  48.910  48.950  1.00  0.00           C
ATOM   1870  O   LEU A 703      26.140  49.300  47.830  1.00  0.00           O
ATOM   1871  N   CYS A 704      27.450  47.950  49.130  1.00  0.00           N
ATOM   1872  HN  CYS A 704      27.650  47.680  50.070  1.00  0.00           H
ATOM   1873  CA  CYS A 704      27.940  47.120  48.020  1.00  0.00           C
ATOM   1874  HA  CYS A 704      28.400  47.800  47.330  1.00  0.00           H
ATOM   1875  CB  CYS A 704      29.100  46.230  48.470  1.00  0.00           C
ATOM   1876  HB1 CYS A 704      29.490  45.560  47.670  1.00  0.00           H
ATOM   1877  HB2 CYS A 704      28.750  45.470  49.200  1.00  0.00           H
ATOM   1878  SG  CYS A 704      30.490  47.280  48.960  1.00  0.00           S
ATOM   1879  HG1 CYS A 704      29.770  47.560  50.040  1.00  0.00           H
ATOM   1880  C   CYS A 704      26.860  46.340  47.240  1.00  0.00           C
ATOM   1881  O   CYS A 704      26.830  46.310  45.940  1.00  0.00           O
ATOM   1882  N   ILE A 705      25.950  45.670  47.930  1.00  0.00           N
ATOM   1883  HN  ILE A 705      25.910  45.810  48.920  1.00  0.00           H
ATOM   1884  CA  ILE A 705      24.750  44.960  47.340  1.00  0.00           C
ATOM   1885  HA  ILE A 705      25.190  44.240  46.670  1.00  0.00           H
ATOM   1886  CB  ILE A 705      23.970  44.080  48.370  1.00  0.00           C
ATOM   1887  HB  ILE A 705      23.660  44.730  49.220  1.00  0.00           H
ATOM   1888  CG2 ILE A 705      22.700  43.480  47.750  1.00  0.00           C
ATOM   1889 HG21 ILE A 705      22.400  42.500  48.190  1.00  0.00           H
ATOM   1890 HG22 ILE A 705      23.070  43.090  46.770  1.00  0.00           H
ATOM   1891 HG23 ILE A 705      21.810  44.130  47.660  1.00  0.00           H
ATOM   1892  CG1 ILE A 705      24.840  42.910  48.950  1.00  0.00           C
ATOM   1893 HG11 ILE A 705      25.830  43.280  49.300  1.00  0.00           H
ATOM   1894 HG12 ILE A 705      25.090  42.130  48.200  1.00  0.00           H
ATOM   1895  CD  ILE A 705      24.260  42.160  50.140  1.00  0.00           C
ATOM   1896  HD1 ILE A 705      24.940  41.300  50.310  1.00  0.00           H
ATOM   1897  HD2 ILE A 705      23.260  41.720  49.940  1.00  0.00           H
ATOM   1898  HD3 ILE A 705      24.230  42.900  50.950  1.00  0.00           H
ATOM   1899  C   ILE A 705      23.760  45.840  46.560  1.00  0.00           C
ATOM   1900  O   ILE A 705      23.410  45.580  45.410  1.00  0.00           O
ATOM   1901  N   VAL A 706      23.360  47.000  47.150  1.00  0.00           N
ATOM   1902  HN  VAL A 706      23.820  47.180  48.030  1.00  0.00           H
ATOM   1903  CA  VAL A 706      22.570  48.100  46.550  1.00  0.00           C
ATOM   1904  HA  VAL A 706      21.590  47.770  46.220  1.00  0.00           H
ATOM   1905  CB  VAL A 706      22.270  49.280  47.510  1.00  0.00           C
ATOM   1906  HB  VAL A 706      23.180  49.700  47.970  1.00  0.00           H
ATOM   1907  CG1 VAL A 706      21.640  50.480  46.700  1.00  0.00           C
ATOM   1908 HG11 VAL A 706      22.400  50.980  46.070  1.00  0.00           H
ATOM   1909 HG12 VAL A 706      21.180  51.270  47.350  1.00  0.00           H
ATOM   1910 HG13 VAL A 706      20.850  50.120  46.010  1.00  0.00           H
ATOM   1911  CG2 VAL A 706      21.330  48.790  48.630  1.00  0.00           C
ATOM   1912 HG21 VAL A 706      20.800  49.600  49.170  1.00  0.00           H
ATOM   1913 HG22 VAL A 706      21.670  48.020  49.350  1.00  0.00           H
ATOM   1914 HG23 VAL A 706      20.560  48.210  48.080  1.00  0.00           H
ATOM   1915  C   VAL A 706      23.200  48.710  45.300  1.00  0.00           C
ATOM   1916  O   VAL A 706      22.610  48.960  44.250  1.00  0.00           O
ATOM   1917  N   LEU A 707      24.520  48.920  45.340  1.00  0.00           N
ATOM   1918  HN  LEU A 707      25.100  48.800  46.130  1.00  0.00           H
ATOM   1919  CA  LEU A 707      25.350  49.480  44.240  1.00  0.00           C
ATOM   1920  HA  LEU A 707      25.010  50.480  44.010  1.00  0.00           H
ATOM   1921  CB  LEU A 707      26.820  49.580  44.730  1.00  0.00           C
ATOM   1922  HB1 LEU A 707      27.200  48.630  45.140  1.00  0.00           H
ATOM   1923  HB2 LEU A 707      26.720  50.240  45.620  1.00  0.00           H
ATOM   1924  CG  LEU A 707      27.830  50.160  43.750  1.00  0.00           C
ATOM   1925  HG  LEU A 707      28.040  49.480  42.890  1.00  0.00           H
ATOM   1926  CD1 LEU A 707      27.300  51.530  43.300  1.00  0.00           C
ATOM   1927 HD11 LEU A 707      28.130  52.070  42.800  1.00  0.00           H
ATOM   1928 HD12 LEU A 707      26.890  52.150  44.130  1.00  0.00           H
ATOM   1929 HD13 LEU A 707      26.520  51.490  42.510  1.00  0.00           H
ATOM   1930  CD2 LEU A 707      29.180  50.360  44.470  1.00  0.00           C
ATOM   1931 HD21 LEU A 707      29.870  50.670  43.650  1.00  0.00           H
ATOM   1932 HD22 LEU A 707      29.560  49.440  44.950  1.00  0.00           H
ATOM   1933 HD23 LEU A 707      29.090  51.150  45.240  1.00  0.00           H
ATOM   1934  C   LEU A 707      25.390  48.640  43.000  1.00  0.00           C
ATOM   1935  O   LEU A 707      25.150  49.160  41.940  1.00  0.00           O
ATOM   1936  N   VAL A 708      25.540  47.360  43.170  1.00  0.00           N
ATOM   1937  HN  VAL A 708      25.510  47.020  44.110  1.00  0.00           H
ATOM   1938  CA  VAL A 708      25.710  46.440  42.040  1.00  0.00           C
ATOM   1939  HA  VAL A 708      26.290  47.000  41.330  1.00  0.00           H
ATOM   1940  CB  VAL A 708      26.500  45.160  42.350  1.00  0.00           C
ATOM   1941  HB  VAL A 708      26.530  44.490  41.470  1.00  0.00           H
ATOM   1942  CG1 VAL A 708      27.960  45.600  42.660  1.00  0.00           C
ATOM   1943 HG11 VAL A 708      27.890  46.100  43.650  1.00  0.00           H
ATOM   1944 HG12 VAL A 708      28.360  46.310  41.910  1.00  0.00           H
ATOM   1945 HG13 VAL A 708      28.640  44.720  42.680  1.00  0.00           H
ATOM   1946  CG2 VAL A 708      25.950  44.370  43.630  1.00  0.00           C
ATOM   1947 HG21 VAL A 708      26.290  44.770  44.610  1.00  0.00           H
ATOM   1948 HG22 VAL A 708      26.370  43.360  43.470  1.00  0.00           H
ATOM   1949 HG23 VAL A 708      24.850  44.190  43.500  1.00  0.00           H
ATOM   1950  C   VAL A 708      24.370  46.180  41.340  1.00  0.00           C
ATOM   1951  O   VAL A 708      24.360  45.740  40.180  1.00  0.00           O
ATOM   1952  N   ALA A 709      23.160  46.530  41.990  1.00  0.00           N
ATOM   1953  HN  ALA A 709      23.130  46.870  42.920  1.00  0.00           H
ATOM   1954  CA  ALA A 709      21.820  46.500  41.320  1.00  0.00           C
ATOM   1955  HA  ALA A 709      21.720  45.740  40.570  1.00  0.00           H
ATOM   1956  CB  ALA A 709      20.760  46.140  42.310  1.00  0.00           C
ATOM   1957  HB1 ALA A 709      20.710  46.720  43.260  1.00  0.00           H
ATOM   1958  HB2 ALA A 709      20.790  45.100  42.720  1.00  0.00           H
ATOM   1959  HB3 ALA A 709      19.790  46.210  41.770  1.00  0.00           H
ATOM   1960  C   ALA A 709      21.560  47.810  40.630  1.00  0.00           C
ATOM   1961  O   ALA A 709      20.970  47.830  39.560  1.00  0.00           O
ATOM   1962  N   THR A 710      21.960  48.970  41.270  1.00  0.00           N
ATOM   1963  HN  THR A 710      22.360  48.970  42.180  1.00  0.00           H
ATOM   1964  CA  THR A 710      21.880  50.330  40.770  1.00  0.00           C
ATOM   1965  HA  THR A 710      20.830  50.450  40.530  1.00  0.00           H
ATOM   1966  CB  THR A 710      22.480  51.330  41.860  1.00  0.00           C
ATOM   1967  HB  THR A 710      23.500  51.020  42.170  1.00  0.00           H
ATOM   1968  OG1 THR A 710      21.580  51.380  42.960  1.00  0.00           O
ATOM   1969  HG1 THR A 710      21.840  50.710  43.590  1.00  0.00           H
ATOM   1970  CG2 THR A 710      22.410  52.710  41.280  1.00  0.00           C
ATOM   1971 HG21 THR A 710      23.260  52.860  40.600  1.00  0.00           H
ATOM   1972 HG22 THR A 710      22.370  53.550  42.020  1.00  0.00           H
ATOM   1973 HG23 THR A 710      21.450  52.760  40.710  1.00  0.00           H
ATOM   1974  C   THR A 710      22.670  50.460  39.500  1.00  0.00           C
ATOM   1975  O   THR A 710      22.160  51.170  38.600  1.00  0.00           O
ATOM   1976  N   ASP A 711      23.840  49.860  39.310  1.00  0.00           N
ATOM   1977  HN  ASP A 711      24.270  49.500  40.140  1.00  0.00           H
ATOM   1978  CA  ASP A 711      24.810  49.880  38.150  1.00  0.00           C
ATOM   1979  HA  ASP A 711      25.350  48.950  38.130  1.00  0.00           H
ATOM   1980  CB  ASP A 711      24.150  50.140  36.740  1.00  0.00           C
ATOM   1981  HB1 ASP A 711      23.750  51.170  36.700  1.00  0.00           H
ATOM   1982  HB2 ASP A 711      23.370  49.370  36.560  1.00  0.00           H
ATOM   1983  CG  ASP A 711      25.080  49.930  35.570  1.00  0.00           C
ATOM   1984  OD1 ASP A 711      24.960  50.540  34.500  1.00  0.00           O
ATOM   1985  OD2 ASP A 711      26.070  49.140  35.780  1.00  0.00           O
ATOM   1986  C   ASP A 711      25.940  50.900  38.300  1.00  0.00           C
ATOM   1987  O   ASP A 711      25.760  52.140  38.430  1.00  0.00           O
ATOM   1988  N   ALA A 712      27.200  50.470  38.510  1.00  0.00           N
ATOM   1989  HN  ALA A 712      27.470  49.510  38.550  1.00  0.00           H
ATOM   1990  CA  ALA A 712      28.290  51.430  38.720  1.00  0.00           C
ATOM   1991  HA  ALA A 712      27.930  52.410  38.960  1.00  0.00           H
ATOM   1992  CB  ALA A 712      29.190  50.810  39.740  1.00  0.00           C
ATOM   1993  HB1 ALA A 712      28.700  50.340  40.620  1.00  0.00           H
ATOM   1994  HB2 ALA A 712      29.860  51.600  40.160  1.00  0.00           H
ATOM   1995  HB3 ALA A 712      29.760  49.980  39.270  1.00  0.00           H
ATOM   1996  C   ALA A 712      29.030  51.660  37.350  1.00  0.00           C
ATOM   1997  O   ALA A 712      30.200  52.130  37.260  1.00  0.00           O
ATOM   1998  N   SER A 713      28.370  51.210  36.230  1.00  0.00           N
ATOM   1999  HN  SER A 713      27.580  50.620  36.420  1.00  0.00           H
ATOM   2000  CA  SER A 713      28.900  51.330  34.840  1.00  0.00           C
ATOM   2001  HA  SER A 713      29.800  50.740  34.830  1.00  0.00           H
ATOM   2002  CB  SER A 713      27.950  50.780  33.690  1.00  0.00           C
ATOM   2003  HB1 SER A 713      28.380  50.900  32.670  1.00  0.00           H
ATOM   2004  HB2 SER A 713      26.940  51.270  33.730  1.00  0.00           H
ATOM   2005  OG  SER A 713      27.810  49.370  33.880  1.00  0.00           O
ATOM   2006  HG1 SER A 713      27.170  49.320  34.590  1.00  0.00           H
ATOM   2007  C   SER A 713      29.360  52.720  34.390  1.00  0.00           C
ATOM   2008  O   SER A 713      30.360  52.880  33.700  1.00  0.00           O
ATOM   2009  N   SER A 714      28.540  53.790  34.680  1.00  0.00           N
ATOM   2010  HN  SER A 714      27.700  53.720  35.220  1.00  0.00           H
ATOM   2011  CA  SER A 714      28.930  55.150  34.330  1.00  0.00           C
ATOM   2012  HA  SER A 714      29.420  55.170  33.370  1.00  0.00           H
ATOM   2013  CB  SER A 714      27.640  56.010  34.260  1.00  0.00           C
ATOM   2014  HB1 SER A 714      27.940  57.040  34.000  1.00  0.00           H
ATOM   2015  HB2 SER A 714      27.030  56.090  35.180  1.00  0.00           H
ATOM   2016  OG  SER A 714      26.760  55.520  33.340  1.00  0.00           O
ATOM   2017  HG1 SER A 714      26.470  54.680  33.690  1.00  0.00           H
ATOM   2018  C   SER A 714      29.970  55.700  35.290  1.00  0.00           C
ATOM   2019  O   SER A 714      30.850  56.430  34.880  1.00  0.00           O
ATOM   2020  N   LEU A 715      29.970  55.190  36.600  1.00  0.00           N
ATOM   2021  HN  LEU A 715      29.410  54.410  36.870  1.00  0.00           H
ATOM   2022  CA  LEU A 715      30.900  55.530  37.580  1.00  0.00           C
ATOM   2023  HA  LEU A 715      31.010  56.600  37.610  1.00  0.00           H
ATOM   2024  CB  LEU A 715      30.500  54.950  38.900  1.00  0.00           C
ATOM   2025  HB1 LEU A 715      31.250  55.240  39.660  1.00  0.00           H
ATOM   2026  HB2 LEU A 715      30.390  53.850  38.870  1.00  0.00           H
ATOM   2027  CG  LEU A 715      29.150  55.500  39.550  1.00  0.00           C
ATOM   2028  HG  LEU A 715      28.340  55.180  38.870  1.00  0.00           H
ATOM   2029  CD1 LEU A 715      28.830  54.950  40.970  1.00  0.00           C
ATOM   2030 HD11 LEU A 715      29.730  54.980  41.630  1.00  0.00           H
ATOM   2031 HD12 LEU A 715      28.440  53.930  40.820  1.00  0.00           H
ATOM   2032 HD13 LEU A 715      27.980  55.540  41.410  1.00  0.00           H
ATOM   2033  CD2 LEU A 715      29.200  57.000  39.460  1.00  0.00           C
ATOM   2034 HD21 LEU A 715      30.020  57.390  40.090  1.00  0.00           H
ATOM   2035 HD22 LEU A 715      28.210  57.300  39.860  1.00  0.00           H
ATOM   2036 HD23 LEU A 715      29.310  57.590  38.530  1.00  0.00           H
ATOM   2037  C   LEU A 715      32.320  55.090  37.170  1.00  0.00           C
ATOM   2038  O   LEU A 715      33.340  55.730  37.340  1.00  0.00           O
ATOM   2039  N   VAL A 716      32.380  53.880  36.560  1.00  0.00           N
ATOM   2040  HN  VAL A 716      31.640  53.240  36.380  1.00  0.00           H
ATOM   2041  CA  VAL A 716      33.630  53.380  36.050  1.00  0.00           C
ATOM   2042  HA  VAL A 716      34.480  53.530  36.710  1.00  0.00           H
ATOM   2043  CB  VAL A 716      33.580  51.860  35.880  1.00  0.00           C
ATOM   2044  HB  VAL A 716      32.710  51.490  35.280  1.00  0.00           H
ATOM   2045  CG1 VAL A 716      34.810  51.370  35.180  1.00  0.00           C
ATOM   2046 HG11 VAL A 716      34.870  51.570  34.100  1.00  0.00           H
ATOM   2047 HG12 VAL A 716      34.940  50.270  35.340  1.00  0.00           H
ATOM   2048 HG13 VAL A 716      35.700  51.850  35.640  1.00  0.00           H
ATOM   2049  CG2 VAL A 716      33.350  51.200  37.210  1.00  0.00           C
ATOM   2050 HG21 VAL A 716      34.160  51.350  37.950  1.00  0.00           H
ATOM   2051 HG22 VAL A 716      33.360  50.100  37.060  1.00  0.00           H
ATOM   2052 HG23 VAL A 716      32.380  51.550  37.600  1.00  0.00           H
ATOM   2053  C   VAL A 716      34.000  54.170  34.760  1.00  0.00           C
ATOM   2054  O   VAL A 716      35.200  54.380  34.540  1.00  0.00           O
ATOM   2055  N   CYS A 717      33.050  54.650  33.880  1.00  0.00           N
ATOM   2056  HN  CYS A 717      32.090  54.410  33.840  1.00  0.00           H
ATOM   2057  CA  CYS A 717      33.380  55.480  32.730  1.00  0.00           C
ATOM   2058  HA  CYS A 717      34.070  54.950  32.090  1.00  0.00           H
ATOM   2059  CB  CYS A 717      32.180  55.750  31.850  1.00  0.00           C
ATOM   2060  HB1 CYS A 717      32.530  56.400  31.020  1.00  0.00           H
ATOM   2061  HB2 CYS A 717      31.460  56.340  32.460  1.00  0.00           H
ATOM   2062  SG  CYS A 717      31.470  54.250  31.100  1.00  0.00           S
ATOM   2063  HG1 CYS A 717      32.000  54.400  29.890  1.00  0.00           H
ATOM   2064  C   CYS A 717      34.160  56.790  33.170  1.00  0.00           C
ATOM   2065  O   CYS A 717      35.100  57.240  32.530  1.00  0.00           O
ATOM   2066  N   TYR A 718      33.770  57.370  34.320  1.00  0.00           N
ATOM   2067  HN  TYR A 718      33.060  56.980  34.900  1.00  0.00           H
ATOM   2068  CA  TYR A 718      34.290  58.540  34.930  1.00  0.00           C
ATOM   2069  HA  TYR A 718      34.430  59.160  34.070  1.00  0.00           H
ATOM   2070  CB  TYR A 718      33.310  59.150  35.960  1.00  0.00           C
ATOM   2071  HB1 TYR A 718      33.740  60.030  36.480  1.00  0.00           H
ATOM   2072  HB2 TYR A 718      33.090  58.390  36.740  1.00  0.00           H
ATOM   2073  CG  TYR A 718      32.060  59.580  35.390  1.00  0.00           C
ATOM   2074  CD1 TYR A 718      30.870  59.120  35.910  1.00  0.00           C
ATOM   2075  HD1 TYR A 718      30.930  58.330  36.630  1.00  0.00           H
ATOM   2076  CE1 TYR A 718      29.620  59.640  35.490  1.00  0.00           C
ATOM   2077  HE1 TYR A 718      28.710  59.260  35.950  1.00  0.00           H
ATOM   2078  CZ  TYR A 718      29.570  60.640  34.540  1.00  0.00           C
ATOM   2079  OH  TYR A 718      28.270  61.120  34.180  1.00  0.00           O
ATOM   2080  HH  TYR A 718      28.390  61.750  33.470  1.00  0.00           H
ATOM   2081  CD2 TYR A 718      32.000  60.680  34.530  1.00  0.00           C
ATOM   2082  HD2 TYR A 718      32.910  61.200  34.240  1.00  0.00           H
ATOM   2083  CE2 TYR A 718      30.730  61.210  34.150  1.00  0.00           C
ATOM   2084  HE2 TYR A 718      30.750  62.190  33.700  1.00  0.00           H
ATOM   2085  C   TYR A 718      35.690  58.370  35.600  1.00  0.00           C
ATOM   2086  O   TYR A 718      36.330  59.440  35.710  1.00  0.00           O
ATOM   2087  N   ILE A 719      36.160  57.190  35.890  1.00  0.00           N
ATOM   2088  HN  ILE A 719      35.710  56.330  35.670  1.00  0.00           H
ATOM   2089  CA  ILE A 719      37.490  56.950  36.510  1.00  0.00           C
ATOM   2090  HA  ILE A 719      37.660  57.810  37.140  1.00  0.00           H
ATOM   2091  CB  ILE A 719      37.560  55.670  37.340  1.00  0.00           C
ATOM   2092  HB  ILE A 719      37.030  54.840  36.810  1.00  0.00           H
ATOM   2093  CG2 ILE A 719      38.980  55.400  37.660  1.00  0.00           C
ATOM   2094 HG21 ILE A 719      39.510  55.090  36.740  1.00  0.00           H
ATOM   2095 HG22 ILE A 719      38.900  54.620  38.440  1.00  0.00           H
ATOM   2096 HG23 ILE A 719      39.510  56.250  38.150  1.00  0.00           H
ATOM   2097  CG1 ILE A 719      36.760  55.830  38.680  1.00  0.00           C
ATOM   2098 HG11 ILE A 719      36.820  54.840  39.190  1.00  0.00           H
ATOM   2099 HG12 ILE A 719      35.690  56.080  38.590  1.00  0.00           H
ATOM   2100  CD  ILE A 719      37.150  57.050  39.530  1.00  0.00           C
ATOM   2101  HD1 ILE A 719      37.060  56.720  40.590  1.00  0.00           H
ATOM   2102  HD2 ILE A 719      36.580  57.990  39.450  1.00  0.00           H
ATOM   2103  HD3 ILE A 719      38.210  57.310  39.290  1.00  0.00           H
ATOM   2104  C   ILE A 719      38.410  56.970  35.340  1.00  0.00           C
ATOM   2105  O   ILE A 719      38.130  56.200  34.410  1.00  0.00           O
ATOM   2106  N   THR A 720      39.410  57.870  35.280  1.00  0.00           N
ATOM   2107  HN  THR A 720      39.670  58.540  35.970  1.00  0.00           H
ATOM   2108  CA  THR A 720      40.470  57.850  34.200  1.00  0.00           C
ATOM   2109  HA  THR A 720      40.480  56.850  33.760  1.00  0.00           H
ATOM   2110  CB  THR A 720      40.330  58.910  33.140  1.00  0.00           C
ATOM   2111  HB  THR A 720      41.070  58.690  32.330  1.00  0.00           H
ATOM   2112  OG1 THR A 720      40.690  60.270  33.490  1.00  0.00           O
ATOM   2113  HG1 THR A 720      40.810  60.730  32.660  1.00  0.00           H
ATOM   2114  CG2 THR A 720      38.920  58.920  32.650  1.00  0.00           C
ATOM   2115 HG21 THR A 720      38.580  57.880  32.470  1.00  0.00           H
ATOM   2116 HG22 THR A 720      38.920  59.580  31.770  1.00  0.00           H
ATOM   2117 HG23 THR A 720      38.120  59.340  33.310  1.00  0.00           H
ATOM   2118  C   THR A 720      41.730  58.000  34.890  1.00  0.00           C
ATOM   2119  O   THR A 720      41.750  58.330  36.080  1.00  0.00           O
ATOM   2120  N   ARG A 721      42.880  57.770  34.250  1.00  0.00           N
ATOM   2121  HN  ARG A 721      42.880  57.340  33.350  1.00  0.00           H
ATOM   2122  CA  ARG A 721      44.240  57.910  34.770  1.00  0.00           C
ATOM   2123  HA  ARG A 721      44.380  57.140  35.510  1.00  0.00           H
ATOM   2124  CB  ARG A 721      45.310  57.780  33.550  1.00  0.00           C
ATOM   2125  HB1 ARG A 721      46.330  58.220  33.650  1.00  0.00           H
ATOM   2126  HB2 ARG A 721      44.830  58.310  32.710  1.00  0.00           H
ATOM   2127  CG  ARG A 721      45.600  56.300  33.140  1.00  0.00           C
ATOM   2128  HG1 ARG A 721      45.840  56.320  32.050  1.00  0.00           H
ATOM   2129  HG2 ARG A 721      44.710  55.660  33.330  1.00  0.00           H
ATOM   2130  CD  ARG A 721      46.720  55.510  33.870  1.00  0.00           C
ATOM   2131  HD1 ARG A 721      47.450  56.240  34.270  1.00  0.00           H
ATOM   2132  HD2 ARG A 721      47.110  54.840  33.080  1.00  0.00           H
ATOM   2133  NE  ARG A 721      46.080  54.690  34.970  1.00  0.00           N
ATOM   2134  HE  ARG A 721      45.110  54.760  35.210  1.00  0.00           H
ATOM   2135  CZ  ARG A 721      46.800  53.790  35.680  1.00  0.00           C
ATOM   2136  NH1 ARG A 721      48.090  53.730  35.600  1.00  0.00           N
ATOM   2137 HH11 ARG A 721      48.580  54.190  34.860  1.00  0.00           H
ATOM   2138 HH12 ARG A 721      48.730  53.240  36.190  1.00  0.00           H
ATOM   2139  NH2 ARG A 721      46.200  53.080  36.690  1.00  0.00           N
ATOM   2140 HH21 ARG A 721      45.200  53.130  36.730  1.00  0.00           H
ATOM   2141 HH22 ARG A 721      46.770  52.430  37.190  1.00  0.00           H
ATOM   2142  C   ARG A 721      44.680  59.110  35.570  1.00  0.00           C
ATOM   2143  O   ARG A 721      45.540  58.960  36.480  1.00  0.00           O
ATOM   2144  N   PHE A 722      44.140  60.320  35.260  1.00  0.00           N
ATOM   2145  HN  PHE A 722      43.580  60.230  34.450  1.00  0.00           H
ATOM   2146  CA  PHE A 722      44.380  61.530  36.010  1.00  0.00           C
ATOM   2147  HA  PHE A 722      45.450  61.710  35.970  1.00  0.00           H
ATOM   2148  CB  PHE A 722      43.470  62.670  35.310  1.00  0.00           C
ATOM   2149  HB1 PHE A 722      42.450  62.260  35.190  1.00  0.00           H
ATOM   2150  HB2 PHE A 722      43.970  62.920  34.350  1.00  0.00           H
ATOM   2151  CG  PHE A 722      43.470  63.920  36.060  1.00  0.00           C
ATOM   2152  CD1 PHE A 722      42.320  64.420  36.620  1.00  0.00           C
ATOM   2153  HD1 PHE A 722      41.410  63.830  36.720  1.00  0.00           H
ATOM   2154  CE1 PHE A 722      42.300  65.630  37.300  1.00  0.00           C
ATOM   2155  HE1 PHE A 722      41.410  66.140  37.640  1.00  0.00           H
ATOM   2156  CZ  PHE A 722      43.480  66.360  37.620  1.00  0.00           C
ATOM   2157  HZ  PHE A 722      43.470  67.250  38.230  1.00  0.00           H
ATOM   2158  CD2 PHE A 722      44.650  64.740  36.290  1.00  0.00           C
ATOM   2159  HD2 PHE A 722      45.510  64.250  35.850  1.00  0.00           H
ATOM   2160  CE2 PHE A 722      44.720  65.840  37.080  1.00  0.00           C
ATOM   2161  HE2 PHE A 722      45.650  66.300  37.380  1.00  0.00           H
ATOM   2162  C   PHE A 722      43.900  61.390  37.390  1.00  0.00           C
ATOM   2163  O   PHE A 722      44.580  61.730  38.320  1.00  0.00           O
ATOM   2164  N   THR A 723      42.720  60.730  37.570  1.00  0.00           N
ATOM   2165  HN  THR A 723      42.190  60.440  36.780  1.00  0.00           H
ATOM   2166  CA  THR A 723      42.190  60.410  38.870  1.00  0.00           C
ATOM   2167  HA  THR A 723      42.190  61.280  39.490  1.00  0.00           H
ATOM   2168  CB  THR A 723      40.720  59.880  38.770  1.00  0.00           C
ATOM   2169  HB  THR A 723      40.550  59.410  37.790  1.00  0.00           H
ATOM   2170  OG1 THR A 723      39.810  60.990  38.770  1.00  0.00           O
ATOM   2171  HG1 THR A 723      39.660  61.230  37.850  1.00  0.00           H
ATOM   2172  CG2 THR A 723      40.260  59.160  40.000  1.00  0.00           C
ATOM   2173 HG21 THR A 723      40.500  59.700  40.940  1.00  0.00           H
ATOM   2174 HG22 THR A 723      40.770  58.180  40.100  1.00  0.00           H
ATOM   2175 HG23 THR A 723      39.180  58.970  39.850  1.00  0.00           H
ATOM   2176  C   THR A 723      43.040  59.400  39.570  1.00  0.00           C
ATOM   2177  O   THR A 723      43.320  59.540  40.780  1.00  0.00           O
ATOM   2178  N   GLU A 724      43.390  58.310  38.780  1.00  0.00           N
ATOM   2179  HN  GLU A 724      43.040  58.270  37.840  1.00  0.00           H
ATOM   2180  CA  GLU A 724      44.080  57.160  39.250  1.00  0.00           C
ATOM   2181  HA  GLU A 724      43.500  56.900  40.140  1.00  0.00           H
ATOM   2182  CB  GLU A 724      44.210  56.140  38.180  1.00  0.00           C
ATOM   2183  HB1 GLU A 724      44.840  55.320  38.610  1.00  0.00           H
ATOM   2184  HB2 GLU A 724      44.740  56.530  37.280  1.00  0.00           H
ATOM   2185  CG  GLU A 724      42.850  55.550  37.670  1.00  0.00           C
ATOM   2186  HG1 GLU A 724      42.290  56.290  37.050  1.00  0.00           H
ATOM   2187  HG2 GLU A 724      42.170  55.050  38.390  1.00  0.00           H
ATOM   2188  CD  GLU A 724      43.230  54.400  36.710  1.00  0.00           C
ATOM   2189  OE1 GLU A 724      43.360  54.720  35.510  1.00  0.00           O
ATOM   2190  OE2 GLU A 724      43.400  53.230  37.140  1.00  0.00           O
ATOM   2191  C   GLU A 724      45.480  57.390  39.750  1.00  0.00           C
ATOM   2192  O   GLU A 724      45.850  56.900  40.780  1.00  0.00           O
ATOM   2193  N   GLU A 725      46.370  58.030  38.960  1.00  0.00           N
ATOM   2194  HN  GLU A 725      46.040  58.320  38.060  1.00  0.00           H
ATOM   2195  CA  GLU A 725      47.700  58.380  39.320  1.00  0.00           C
ATOM   2196  HA  GLU A 725      48.150  57.500  39.760  1.00  0.00           H
ATOM   2197  CB  GLU A 725      48.560  58.640  38.180  1.00  0.00           C
ATOM   2198  HB1 GLU A 725      49.620  58.810  38.410  1.00  0.00           H
ATOM   2199  HB2 GLU A 725      48.340  59.590  37.630  1.00  0.00           H
ATOM   2200  CG  GLU A 725      48.580  57.430  37.130  1.00  0.00           C
ATOM   2201  HG1 GLU A 725      47.580  57.320  36.660  1.00  0.00           H
ATOM   2202  HG2 GLU A 725      48.880  56.560  37.760  1.00  0.00           H
ATOM   2203  CD  GLU A 725      49.730  57.430  36.130  1.00  0.00           C
ATOM   2204  OE1 GLU A 725      50.890  57.680  36.560  1.00  0.00           O
ATOM   2205  OE2 GLU A 725      49.540  57.240  34.910  1.00  0.00           O
ATOM   2206  C   GLU A 725      47.770  59.440  40.370  1.00  0.00           C
ATOM   2207  O   GLU A 725      48.420  59.290  41.350  1.00  0.00           O
ATOM   2208  N   ALA A 726      46.970  60.490  40.360  1.00  0.00           N
ATOM   2209  HN  ALA A 726      46.380  60.630  39.560  1.00  0.00           H
ATOM   2210  CA  ALA A 726      46.820  61.510  41.420  1.00  0.00           C
ATOM   2211  HA  ALA A 726      47.760  62.010  41.640  1.00  0.00           H
ATOM   2212  CB  ALA A 726      45.910  62.660  40.950  1.00  0.00           C
ATOM   2213  HB1 ALA A 726      44.900  62.250  40.770  1.00  0.00           H
ATOM   2214  HB2 ALA A 726      46.310  63.260  40.110  1.00  0.00           H
ATOM   2215  HB3 ALA A 726      45.670  63.390  41.750  1.00  0.00           H
ATOM   2216  C   ALA A 726      46.360  61.100  42.830  1.00  0.00           C
ATOM   2217  O   ALA A 726      47.090  61.390  43.820  1.00  0.00           O
ATOM   2218  N   PHE A 727      45.300  60.350  42.910  1.00  0.00           N
ATOM   2219  HN  PHE A 727      44.670  60.070  42.190  1.00  0.00           H
ATOM   2220  CA  PHE A 727      44.820  59.760  44.160  1.00  0.00           C
ATOM   2221  HA  PHE A 727      44.650  60.560  44.850  1.00  0.00           H
ATOM   2222  CB  PHE A 727      43.520  58.940  43.840  1.00  0.00           C
ATOM   2223  HB1 PHE A 727      43.920  58.090  43.260  1.00  0.00           H
ATOM   2224  HB2 PHE A 727      42.770  59.510  43.250  1.00  0.00           H
ATOM   2225  CG  PHE A 727      42.860  58.590  45.190  1.00  0.00           C
ATOM   2226  CD1 PHE A 727      42.530  57.230  45.430  1.00  0.00           C
ATOM   2227  HD1 PHE A 727      42.800  56.490  44.690  1.00  0.00           H
ATOM   2228  CE1 PHE A 727      42.020  56.900  46.720  1.00  0.00           C
ATOM   2229  HE1 PHE A 727      41.770  55.860  46.820  1.00  0.00           H
ATOM   2230  CZ  PHE A 727      41.520  57.980  47.580  1.00  0.00           C
ATOM   2231  HZ  PHE A 727      40.900  57.720  48.430  1.00  0.00           H
ATOM   2232  CD2 PHE A 727      42.510  59.540  46.100  1.00  0.00           C
ATOM   2233  HD2 PHE A 727      42.650  60.590  45.880  1.00  0.00           H
ATOM   2234  CE2 PHE A 727      41.890  59.320  47.300  1.00  0.00           C
ATOM   2235  HE2 PHE A 727      41.550  60.200  47.810  1.00  0.00           H
ATOM   2236  C   PHE A 727      45.900  58.830  44.750  1.00  0.00           C
ATOM   2237  O   PHE A 727      46.200  58.890  45.950  1.00  0.00           O
ATOM   2238  N   ALA A 728      46.510  58.030  43.820  1.00  0.00           N
ATOM   2239  HN  ALA A 728      46.200  58.030  42.870  1.00  0.00           H
ATOM   2240  CA  ALA A 728      47.610  57.120  44.160  1.00  0.00           C
ATOM   2241  HA  ALA A 728      47.240  56.410  44.890  1.00  0.00           H
ATOM   2242  CB  ALA A 728      48.090  56.300  43.020  1.00  0.00           C
ATOM   2243  HB1 ALA A 728      48.800  55.470  43.270  1.00  0.00           H
ATOM   2244  HB2 ALA A 728      48.510  56.860  42.150  1.00  0.00           H
ATOM   2245  HB3 ALA A 728      47.320  55.760  42.410  1.00  0.00           H
ATOM   2246  C   ALA A 728      48.810  57.880  44.690  1.00  0.00           C
ATOM   2247  O   ALA A 728      49.490  57.410  45.630  1.00  0.00           O
ATOM   2248  N   ALA A 729      49.170  59.060  44.120  1.00  0.00           N
ATOM   2249  HN  ALA A 729      48.700  59.510  43.360  1.00  0.00           H
ATOM   2250  CA  ALA A 729      50.360  59.750  44.490  1.00  0.00           C
ATOM   2251  HA  ALA A 729      51.250  59.150  44.410  1.00  0.00           H
ATOM   2252  CB  ALA A 729      50.610  60.970  43.570  1.00  0.00           C
ATOM   2253  HB1 ALA A 729      51.420  61.590  44.040  1.00  0.00           H
ATOM   2254  HB2 ALA A 729      49.700  61.540  43.290  1.00  0.00           H
ATOM   2255  HB3 ALA A 729      50.980  60.610  42.590  1.00  0.00           H
ATOM   2256  C   ALA A 729      50.220  60.130  45.970  1.00  0.00           C
ATOM   2257  O   ALA A 729      51.120  59.910  46.790  1.00  0.00           O
ATOM   2258  N   LEU A 730      49.000  60.560  46.360  1.00  0.00           N
ATOM   2259  HN  LEU A 730      48.270  60.510  45.680  1.00  0.00           H
ATOM   2260  CA  LEU A 730      48.730  61.020  47.700  1.00  0.00           C
ATOM   2261  HA  LEU A 730      49.610  61.560  47.990  1.00  0.00           H
ATOM   2262  CB  LEU A 730      47.360  61.760  47.650  1.00  0.00           C
ATOM   2263  HB1 LEU A 730      46.660  60.950  47.390  1.00  0.00           H
ATOM   2264  HB2 LEU A 730      47.380  62.360  46.720  1.00  0.00           H
ATOM   2265  CG  LEU A 730      46.980  62.680  48.830  1.00  0.00           C
ATOM   2266  HG  LEU A 730      46.070  63.310  48.700  1.00  0.00           H
ATOM   2267  CD1 LEU A 730      46.530  61.900  50.140  1.00  0.00           C
ATOM   2268 HD11 LEU A 730      45.550  61.430  49.910  1.00  0.00           H
ATOM   2269 HD12 LEU A 730      46.500  62.530  51.050  1.00  0.00           H
ATOM   2270 HD13 LEU A 730      47.270  61.100  50.340  1.00  0.00           H
ATOM   2271  CD2 LEU A 730      48.130  63.710  49.200  1.00  0.00           C
ATOM   2272 HD21 LEU A 730      49.110  63.220  49.400  1.00  0.00           H
ATOM   2273 HD22 LEU A 730      47.870  64.270  50.140  1.00  0.00           H
ATOM   2274 HD23 LEU A 730      48.310  64.510  48.460  1.00  0.00           H
ATOM   2275  C   LEU A 730      48.860  59.980  48.780  1.00  0.00           C
ATOM   2276  O   LEU A 730      49.450  60.200  49.820  1.00  0.00           O
ATOM   2277  N   ILE A 731      48.290  58.800  48.480  1.00  0.00           N
ATOM   2278  HN  ILE A 731      47.880  58.660  47.590  1.00  0.00           H
ATOM   2279  CA  ILE A 731      48.540  57.620  49.330  1.00  0.00           C
ATOM   2280  HA  ILE A 731      48.250  57.900  50.330  1.00  0.00           H
ATOM   2281  CB  ILE A 731      47.780  56.340  48.810  1.00  0.00           C
ATOM   2282  HB  ILE A 731      48.180  56.160  47.790  1.00  0.00           H
ATOM   2283  CG2 ILE A 731      48.010  55.040  49.610  1.00  0.00           C
ATOM   2284 HG21 ILE A 731      47.510  54.200  49.100  1.00  0.00           H
ATOM   2285 HG22 ILE A 731      47.540  55.020  50.610  1.00  0.00           H
ATOM   2286 HG23 ILE A 731      49.110  54.810  49.640  1.00  0.00           H
ATOM   2287  CG1 ILE A 731      46.270  56.620  48.590  1.00  0.00           C
ATOM   2288 HG11 ILE A 731      45.820  55.670  48.210  1.00  0.00           H
ATOM   2289 HG12 ILE A 731      46.140  57.450  47.870  1.00  0.00           H
ATOM   2290  CD  ILE A 731      45.430  56.900  49.890  1.00  0.00           C
ATOM   2291  HD1 ILE A 731      45.830  57.800  50.410  1.00  0.00           H
ATOM   2292  HD2 ILE A 731      45.370  56.000  50.540  1.00  0.00           H
ATOM   2293  HD3 ILE A 731      44.410  56.990  49.450  1.00  0.00           H
ATOM   2294  C   ILE A 731      50.040  57.190  49.440  1.00  0.00           C
ATOM   2295  O   ILE A 731      50.590  56.980  50.560  1.00  0.00           O
ATOM   2296  N   CYS A 732      50.760  57.200  48.270  1.00  0.00           N
ATOM   2297  HN  CYS A 732      50.370  57.560  47.430  1.00  0.00           H
ATOM   2298  CA  CYS A 732      52.200  56.920  48.260  1.00  0.00           C
ATOM   2299  HA  CYS A 732      52.360  55.970  48.750  1.00  0.00           H
ATOM   2300  CB  CYS A 732      52.660  56.810  46.780  1.00  0.00           C
ATOM   2301  HB1 CYS A 732      53.750  56.640  46.660  1.00  0.00           H
ATOM   2302  HB2 CYS A 732      52.390  57.800  46.350  1.00  0.00           H
ATOM   2303  SG  CYS A 732      51.750  55.470  45.880  1.00  0.00           S
ATOM   2304  HG1 CYS A 732      50.790  56.250  45.400  1.00  0.00           H
ATOM   2305  C   CYS A 732      53.020  57.920  49.050  1.00  0.00           C
ATOM   2306  O   CYS A 732      53.880  57.430  49.740  1.00  0.00           O
ATOM   2307  N   ILE A 733      52.710  59.200  49.020  1.00  0.00           N
ATOM   2308  HN  ILE A 733      51.990  59.460  48.390  1.00  0.00           H
ATOM   2309  CA  ILE A 733      53.340  60.270  49.820  1.00  0.00           C
ATOM   2310  HA  ILE A 733      54.400  60.130  49.660  1.00  0.00           H
ATOM   2311  CB  ILE A 733      52.960  61.650  49.300  1.00  0.00           C
ATOM   2312  HB  ILE A 733      51.860  61.680  49.120  1.00  0.00           H
ATOM   2313  CG2 ILE A 733      53.270  62.760  50.300  1.00  0.00           C
ATOM   2314 HG21 ILE A 733      52.870  62.550  51.320  1.00  0.00           H
ATOM   2315 HG22 ILE A 733      53.060  63.770  49.880  1.00  0.00           H
ATOM   2316 HG23 ILE A 733      54.370  62.860  50.360  1.00  0.00           H
ATOM   2317  CG1 ILE A 733      53.420  61.940  47.810  1.00  0.00           C
ATOM   2318 HG11 ILE A 733      53.170  61.060  47.160  1.00  0.00           H
ATOM   2319 HG12 ILE A 733      54.520  62.070  47.660  1.00  0.00           H
ATOM   2320  CD  ILE A 733      52.840  63.300  47.150  1.00  0.00           C
ATOM   2321  HD1 ILE A 733      53.520  63.750  46.390  1.00  0.00           H
ATOM   2322  HD2 ILE A 733      52.590  64.050  47.920  1.00  0.00           H
ATOM   2323  HD3 ILE A 733      51.870  63.090  46.660  1.00  0.00           H
ATOM   2324  C   ILE A 733      53.060  60.030  51.280  1.00  0.00           C
ATOM   2325  O   ILE A 733      53.910  60.290  52.130  1.00  0.00           O
ATOM   2326  N   ILE A 734      51.830  59.550  51.610  1.00  0.00           N
ATOM   2327  HN  ILE A 734      51.100  59.490  50.940  1.00  0.00           H
ATOM   2328  CA  ILE A 734      51.400  59.170  53.010  1.00  0.00           C
ATOM   2329  HA  ILE A 734      51.540  60.000  53.690  1.00  0.00           H
ATOM   2330  CB  ILE A 734      49.930  58.870  53.170  1.00  0.00           C
ATOM   2331  HB  ILE A 734      49.540  58.270  52.320  1.00  0.00           H
ATOM   2332  CG2 ILE A 734      49.610  58.160  54.590  1.00  0.00           C
ATOM   2333 HG21 ILE A 734      48.500  58.070  54.690  1.00  0.00           H
ATOM   2334 HG22 ILE A 734      49.990  58.710  55.480  1.00  0.00           H
ATOM   2335 HG23 ILE A 734      50.110  57.170  54.610  1.00  0.00           H
ATOM   2336  CG1 ILE A 734      49.230  60.220  53.150  1.00  0.00           C
ATOM   2337 HG11 ILE A 734      49.460  60.670  52.160  1.00  0.00           H
ATOM   2338 HG12 ILE A 734      49.650  60.910  53.900  1.00  0.00           H
ATOM   2339  CD  ILE A 734      47.700  60.070  53.490  1.00  0.00           C
ATOM   2340  HD1 ILE A 734      47.190  59.300  52.870  1.00  0.00           H
ATOM   2341  HD2 ILE A 734      47.150  61.000  53.230  1.00  0.00           H
ATOM   2342  HD3 ILE A 734      47.460  59.880  54.550  1.00  0.00           H
ATOM   2343  C   ILE A 734      52.360  58.080  53.570  1.00  0.00           C
ATOM   2344  O   ILE A 734      52.820  58.120  54.730  1.00  0.00           O
ATOM   2345  N   PHE A 735      52.630  57.130  52.740  1.00  0.00           N
ATOM   2346  HN  PHE A 735      52.030  57.010  51.950  1.00  0.00           H
ATOM   2347  CA  PHE A 735      53.450  56.020  53.100  1.00  0.00           C
ATOM   2348  HA  PHE A 735      53.000  55.610  53.990  1.00  0.00           H
ATOM   2349  CB  PHE A 735      53.360  54.910  52.000  1.00  0.00           C
ATOM   2350  HB1 PHE A 735      54.130  54.140  52.230  1.00  0.00           H
ATOM   2351  HB2 PHE A 735      53.590  55.420  51.030  1.00  0.00           H
ATOM   2352  CG  PHE A 735      52.050  54.110  51.860  1.00  0.00           C
ATOM   2353  CD1 PHE A 735      51.670  53.450  50.670  1.00  0.00           C
ATOM   2354  HD1 PHE A 735      52.220  53.660  49.770  1.00  0.00           H
ATOM   2355  CE1 PHE A 735      50.530  52.640  50.600  1.00  0.00           C
ATOM   2356  HE1 PHE A 735      50.340  52.190  49.640  1.00  0.00           H
ATOM   2357  CZ  PHE A 735      49.850  52.310  51.770  1.00  0.00           C
ATOM   2358  HZ  PHE A 735      48.990  51.660  51.700  1.00  0.00           H
ATOM   2359  CD2 PHE A 735      51.330  53.760  53.040  1.00  0.00           C
ATOM   2360  HD2 PHE A 735      51.630  54.130  54.010  1.00  0.00           H
ATOM   2361  CE2 PHE A 735      50.240  52.870  52.960  1.00  0.00           C
ATOM   2362  HE2 PHE A 735      49.670  52.710  53.870  1.00  0.00           H
ATOM   2363  C   PHE A 735      54.850  56.250  53.490  1.00  0.00           C
ATOM   2364  O   PHE A 735      55.400  55.730  54.460  1.00  0.00           O
ATOM   2365  N   ILE A 736      55.490  57.180  52.680  1.00  0.00           N
ATOM   2366  HN  ILE A 736      55.020  57.640  51.940  1.00  0.00           H
ATOM   2367  CA  ILE A 736      56.840  57.610  53.010  1.00  0.00           C
ATOM   2368  HA  ILE A 736      57.410  56.770  53.380  1.00  0.00           H
ATOM   2369  CB  ILE A 736      57.600  58.130  51.780  1.00  0.00           C
ATOM   2370  HB  ILE A 736      58.520  58.670  52.080  1.00  0.00           H
ATOM   2371  CG2 ILE A 736      58.130  56.910  50.950  1.00  0.00           C
ATOM   2372 HG21 ILE A 736      58.560  56.080  51.570  1.00  0.00           H
ATOM   2373 HG22 ILE A 736      58.940  57.230  50.260  1.00  0.00           H
ATOM   2374 HG23 ILE A 736      57.340  56.400  50.380  1.00  0.00           H
ATOM   2375  CG1 ILE A 736      56.920  59.150  50.780  1.00  0.00           C
ATOM   2376 HG11 ILE A 736      56.720  60.140  51.250  1.00  0.00           H
ATOM   2377 HG12 ILE A 736      56.040  58.710  50.280  1.00  0.00           H
ATOM   2378  CD  ILE A 736      57.830  59.520  49.580  1.00  0.00           C
ATOM   2379  HD1 ILE A 736      58.900  59.660  49.810  1.00  0.00           H
ATOM   2380  HD2 ILE A 736      57.440  60.380  48.980  1.00  0.00           H
ATOM   2381  HD3 ILE A 736      57.850  58.670  48.860  1.00  0.00           H
ATOM   2382  C   ILE A 736      56.830  58.640  54.060  1.00  0.00           C
ATOM   2383  O   ILE A 736      57.800  58.810  54.870  1.00  0.00           O
ATOM   2384  N   TYR A 737      55.750  59.330  54.260  1.00  0.00           N
ATOM   2385  HN  TYR A 737      55.080  59.340  53.520  1.00  0.00           H
ATOM   2386  CA  TYR A 737      55.590  60.160  55.450  1.00  0.00           C
ATOM   2387  HA  TYR A 737      56.510  60.700  55.620  1.00  0.00           H
ATOM   2388  CB  TYR A 737      54.410  61.160  55.230  1.00  0.00           C
ATOM   2389  HB1 TYR A 737      53.430  60.650  55.090  1.00  0.00           H
ATOM   2390  HB2 TYR A 737      54.620  61.620  54.230  1.00  0.00           H
ATOM   2391  CG  TYR A 737      54.320  62.250  56.300  1.00  0.00           C
ATOM   2392  CD1 TYR A 737      53.700  62.250  57.490  1.00  0.00           C
ATOM   2393  HD1 TYR A 737      53.330  61.270  57.770  1.00  0.00           H
ATOM   2394  CE1 TYR A 737      53.670  63.380  58.330  1.00  0.00           C
ATOM   2395  HE1 TYR A 737      53.190  63.380  59.290  1.00  0.00           H
ATOM   2396  CZ  TYR A 737      54.280  64.640  57.940  1.00  0.00           C
ATOM   2397  OH  TYR A 737      54.180  65.760  58.810  1.00  0.00           O
ATOM   2398  HH  TYR A 737      54.850  66.370  58.480  1.00  0.00           H
ATOM   2399  CD2 TYR A 737      54.850  63.500  55.810  1.00  0.00           C
ATOM   2400  HD2 TYR A 737      55.170  63.620  54.780  1.00  0.00           H
ATOM   2401  CE2 TYR A 737      54.840  64.680  56.630  1.00  0.00           C
ATOM   2402  HE2 TYR A 737      55.140  65.640  56.250  1.00  0.00           H
ATOM   2403  C   TYR A 737      55.290  59.330  56.780  1.00  0.00           C
ATOM   2404  O   TYR A 737      55.960  59.610  57.800  1.00  0.00           O
ATOM   2405  N   GLU A 738      54.460  58.280  56.730  1.00  0.00           N
ATOM   2406  HN  GLU A 738      53.830  58.130  55.970  1.00  0.00           H
ATOM   2407  CA  GLU A 738      54.210  57.340  57.790  1.00  0.00           C
ATOM   2408  HA  GLU A 738      54.020  57.950  58.660  1.00  0.00           H
ATOM   2409  CB  GLU A 738      53.110  56.390  57.390  1.00  0.00           C
ATOM   2410  HB1 GLU A 738      53.090  55.370  57.860  1.00  0.00           H
ATOM   2411  HB2 GLU A 738      53.360  56.060  56.360  1.00  0.00           H
ATOM   2412  CG  GLU A 738      51.700  57.040  57.350  1.00  0.00           C
ATOM   2413  HG1 GLU A 738      51.070  56.350  56.740  1.00  0.00           H
ATOM   2414  HG2 GLU A 738      51.720  58.080  56.980  1.00  0.00           H
ATOM   2415  CD  GLU A 738      51.020  57.050  58.690  1.00  0.00           C
ATOM   2416  OE1 GLU A 738      50.890  55.930  59.230  1.00  0.00           O
ATOM   2417  OE2 GLU A 738      50.600  58.140  59.190  1.00  0.00           O
ATOM   2418  C   GLU A 738      55.470  56.600  58.160  1.00  0.00           C
ATOM   2419  O   GLU A 738      55.720  56.420  59.380  1.00  0.00           O
ATOM   2420  N   ALA A 739      56.300  56.230  57.260  1.00  0.00           N
ATOM   2421  HN  ALA A 739      55.920  56.220  56.340  1.00  0.00           H
ATOM   2422  CA  ALA A 739      57.560  55.570  57.570  1.00  0.00           C
ATOM   2423  HA  ALA A 739      57.470  54.810  58.330  1.00  0.00           H
ATOM   2424  CB  ALA A 739      58.040  55.040  56.220  1.00  0.00           C
ATOM   2425  HB1 ALA A 739      57.440  54.190  55.830  1.00  0.00           H
ATOM   2426  HB2 ALA A 739      59.010  54.520  56.430  1.00  0.00           H
ATOM   2427  HB3 ALA A 739      58.120  55.920  55.550  1.00  0.00           H
ATOM   2428  C   ALA A 739      58.520  56.490  58.320  1.00  0.00           C
ATOM   2429  O   ALA A 739      59.160  56.090  59.320  1.00  0.00           O
ATOM   2430  N   LEU A 740      58.650  57.730  57.880  1.00  0.00           N
ATOM   2431  HN  LEU A 740      58.030  57.940  57.120  1.00  0.00           H
ATOM   2432  CA  LEU A 740      59.340  58.840  58.460  1.00  0.00           C
ATOM   2433  HA  LEU A 740      60.340  58.490  58.660  1.00  0.00           H
ATOM   2434  CB  LEU A 740      59.400  60.110  57.500  1.00  0.00           C
ATOM   2435  HB1 LEU A 740      58.360  60.510  57.490  1.00  0.00           H
ATOM   2436  HB2 LEU A 740      59.670  59.670  56.520  1.00  0.00           H
ATOM   2437  CG  LEU A 740      60.430  61.270  57.820  1.00  0.00           C
ATOM   2438  HG  LEU A 740      59.890  61.810  58.630  1.00  0.00           H
ATOM   2439  CD1 LEU A 740      61.850  60.780  58.330  1.00  0.00           C
ATOM   2440 HD11 LEU A 740      62.320  60.270  57.470  1.00  0.00           H
ATOM   2441 HD12 LEU A 740      61.880  60.020  59.140  1.00  0.00           H
ATOM   2442 HD13 LEU A 740      62.410  61.660  58.730  1.00  0.00           H
ATOM   2443  CD2 LEU A 740      60.650  62.150  56.620  1.00  0.00           C
ATOM   2444 HD21 LEU A 740      61.010  63.170  56.860  1.00  0.00           H
ATOM   2445 HD22 LEU A 740      59.660  62.290  56.120  1.00  0.00           H
ATOM   2446 HD23 LEU A 740      61.510  61.680  56.090  1.00  0.00           H
ATOM   2447  C   LEU A 740      58.840  59.210  59.870  1.00  0.00           C
ATOM   2448  O   LEU A 740      59.630  59.370  60.810  1.00  0.00           O
ATOM   2449  N   GLU A 741      57.510  59.210  60.150  1.00  0.00           N
ATOM   2450  HN  GLU A 741      56.890  59.050  59.380  1.00  0.00           H
ATOM   2451  CA  GLU A 741      57.050  59.510  61.480  1.00  0.00           C
ATOM   2452  HA  GLU A 741      57.590  60.410  61.740  1.00  0.00           H
ATOM   2453  CB  GLU A 741      55.500  59.640  61.600  1.00  0.00           C
ATOM   2454  HB1 GLU A 741      55.170  59.880  62.630  1.00  0.00           H
ATOM   2455  HB2 GLU A 741      55.110  58.630  61.350  1.00  0.00           H
ATOM   2456  CG  GLU A 741      54.840  60.740  60.730  1.00  0.00           C
ATOM   2457  HG1 GLU A 741      54.580  60.420  59.700  1.00  0.00           H
ATOM   2458  HG2 GLU A 741      55.550  61.590  60.720  1.00  0.00           H
ATOM   2459  CD  GLU A 741      53.630  61.380  61.480  1.00  0.00           C
ATOM   2460  OE1 GLU A 741      53.800  62.480  62.110  1.00  0.00           O
ATOM   2461  OE2 GLU A 741      52.450  60.820  61.390  1.00  0.00           O
ATOM   2462  C   GLU A 741      57.370  58.470  62.470  1.00  0.00           C
ATOM   2463  O   GLU A 741      57.610  58.810  63.640  1.00  0.00           O
ATOM   2464  N   LYS A 742      57.610  57.180  62.080  1.00  0.00           N
ATOM   2465  HN  LYS A 742      57.380  56.860  61.160  1.00  0.00           H
ATOM   2466  CA  LYS A 742      58.030  56.120  62.900  1.00  0.00           C
ATOM   2467  HA  LYS A 742      57.590  56.020  63.890  1.00  0.00           H
ATOM   2468  CB  LYS A 742      57.850  54.890  62.010  1.00  0.00           C
ATOM   2469  HB1 LYS A 742      58.740  54.660  61.390  1.00  0.00           H
ATOM   2470  HB2 LYS A 742      56.990  55.010  61.320  1.00  0.00           H
ATOM   2471  CG  LYS A 742      57.810  53.590  62.890  1.00  0.00           C
ATOM   2472  HG1 LYS A 742      58.730  53.600  63.490  1.00  0.00           H
ATOM   2473  HG2 LYS A 742      57.830  52.740  62.170  1.00  0.00           H
ATOM   2474  CD  LYS A 742      56.640  53.430  63.850  1.00  0.00           C
ATOM   2475  HD1 LYS A 742      56.580  54.260  64.600  1.00  0.00           H
ATOM   2476  HD2 LYS A 742      56.960  52.500  64.360  1.00  0.00           H
ATOM   2477  CE  LYS A 742      55.290  53.360  63.130  1.00  0.00           C
ATOM   2478  HE1 LYS A 742      55.290  52.680  62.250  1.00  0.00           H
ATOM   2479  HE2 LYS A 742      55.230  54.350  62.640  1.00  0.00           H
ATOM   2480  NZ  LYS A 742      54.140  52.990  63.940  1.00  0.00           N
ATOM   2481  HZ1 LYS A 742      53.220  52.840  63.480  1.00  0.00           H
ATOM   2482  HZ2 LYS A 742      54.030  53.810  64.580  1.00  0.00           H
ATOM   2483  HZ3 LYS A 742      54.310  52.130  64.510  1.00  0.00           H
ATOM   2484  C   LYS A 742      59.460  56.370  63.320  1.00  0.00           C
ATOM   2485  O   LYS A 742      59.900  56.210  64.450  1.00  0.00           O
ATOM   2486  N   LEU A 743      60.290  56.880  62.370  1.00  0.00           N
ATOM   2487  HN  LEU A 743      59.930  56.930  61.450  1.00  0.00           H
ATOM   2488  CA  LEU A 743      61.720  57.190  62.580  1.00  0.00           C
ATOM   2489  HA  LEU A 743      62.140  56.300  63.000  1.00  0.00           H
ATOM   2490  CB  LEU A 743      62.380  57.680  61.220  1.00  0.00           C
ATOM   2491  HB1 LEU A 743      62.060  58.740  61.110  1.00  0.00           H
ATOM   2492  HB2 LEU A 743      62.080  57.100  60.320  1.00  0.00           H
ATOM   2493  CG  LEU A 743      63.910  57.620  61.260  1.00  0.00           C
ATOM   2494  HG  LEU A 743      64.350  58.280  62.040  1.00  0.00           H
ATOM   2495  CD1 LEU A 743      64.450  56.270  61.590  1.00  0.00           C
ATOM   2496 HD11 LEU A 743      65.500  56.140  61.270  1.00  0.00           H
ATOM   2497 HD12 LEU A 743      63.850  55.520  61.030  1.00  0.00           H
ATOM   2498 HD13 LEU A 743      64.460  56.010  62.670  1.00  0.00           H
ATOM   2499  CD2 LEU A 743      64.370  58.010  59.890  1.00  0.00           C
ATOM   2500 HD21 LEU A 743      64.080  57.240  59.140  1.00  0.00           H
ATOM   2501 HD22 LEU A 743      65.470  58.080  59.930  1.00  0.00           H
ATOM   2502 HD23 LEU A 743      63.970  58.990  59.520  1.00  0.00           H
ATOM   2503  C   LEU A 743      61.950  58.260  63.710  1.00  0.00           C
ATOM   2504  O   LEU A 743      62.840  58.200  64.560  1.00  0.00           O
ATOM   2505  N   PHE A 744      61.080  59.310  63.730  1.00  0.00           N
ATOM   2506  HN  PHE A 744      60.450  59.410  62.970  1.00  0.00           H
ATOM   2507  CA  PHE A 744      60.880  60.220  64.820  1.00  0.00           C
ATOM   2508  HA  PHE A 744      61.840  60.630  65.100  1.00  0.00           H
ATOM   2509  CB  PHE A 744      59.910  61.300  64.410  1.00  0.00           C
ATOM   2510  HB1 PHE A 744      59.470  61.880  65.240  1.00  0.00           H
ATOM   2511  HB2 PHE A 744      59.030  60.820  63.930  1.00  0.00           H
ATOM   2512  CG  PHE A 744      60.570  62.230  63.470  1.00  0.00           C
ATOM   2513  CD1 PHE A 744      61.700  63.010  63.890  1.00  0.00           C
ATOM   2514  HD1 PHE A 744      62.120  62.830  64.860  1.00  0.00           H
ATOM   2515  CE1 PHE A 744      62.240  63.950  63.000  1.00  0.00           C
ATOM   2516  HE1 PHE A 744      62.990  64.620  63.390  1.00  0.00           H
ATOM   2517  CZ  PHE A 744      61.580  64.230  61.810  1.00  0.00           C
ATOM   2518  HZ  PHE A 744      61.940  65.070  61.230  1.00  0.00           H
ATOM   2519  CD2 PHE A 744      60.090  62.400  62.210  1.00  0.00           C
ATOM   2520  HD2 PHE A 744      59.200  61.870  61.910  1.00  0.00           H
ATOM   2521  CE2 PHE A 744      60.490  63.440  61.360  1.00  0.00           C
ATOM   2522  HE2 PHE A 744      60.060  63.630  60.390  1.00  0.00           H
ATOM   2523  C   PHE A 744      60.460  59.610  66.140  1.00  0.00           C
ATOM   2524  O   PHE A 744      61.000  59.970  67.200  1.00  0.00           O
ATOM   2525  N   ASP A 745      59.540  58.740  66.130  1.00  0.00           N
ATOM   2526  HN  ASP A 745      59.050  58.510  65.290  1.00  0.00           H
ATOM   2527  CA  ASP A 745      59.020  58.060  67.240  1.00  0.00           C
ATOM   2528  HA  ASP A 745      58.730  58.730  68.040  1.00  0.00           H
ATOM   2529  CB  ASP A 745      57.740  57.300  66.960  1.00  0.00           C
ATOM   2530  HB1 ASP A 745      57.460  56.630  67.800  1.00  0.00           H
ATOM   2531  HB2 ASP A 745      57.800  56.680  66.040  1.00  0.00           H
ATOM   2532  CG  ASP A 745      56.580  58.230  66.780  1.00  0.00           C
ATOM   2533  OD1 ASP A 745      56.590  59.360  67.340  1.00  0.00           O
ATOM   2534  OD2 ASP A 745      55.560  57.780  66.170  1.00  0.00           O
ATOM   2535  C   ASP A 745      60.050  57.190  67.920  1.00  0.00           C
ATOM   2536  O   ASP A 745      60.200  57.220  69.110  1.00  0.00           O
ATOM   2537  N   LEU A 746      60.840  56.390  67.150  1.00  0.00           N
ATOM   2538  HN  LEU A 746      60.420  56.340  66.250  1.00  0.00           H
ATOM   2539  CA  LEU A 746      62.060  55.650  67.500  1.00  0.00           C
ATOM   2540  HA  LEU A 746      61.900  54.900  68.260  1.00  0.00           H
ATOM   2541  CB  LEU A 746      62.530  54.930  66.210  1.00  0.00           C
ATOM   2542  HB1 LEU A 746      63.590  54.610  66.360  1.00  0.00           H
ATOM   2543  HB2 LEU A 746      62.640  55.630  65.350  1.00  0.00           H
ATOM   2544  CG  LEU A 746      61.850  53.660  65.780  1.00  0.00           C
ATOM   2545  HG  LEU A 746      60.790  53.960  65.600  1.00  0.00           H
ATOM   2546  CD1 LEU A 746      62.360  53.110  64.450  1.00  0.00           C
ATOM   2547 HD11 LEU A 746      62.800  53.950  63.870  1.00  0.00           H
ATOM   2548 HD12 LEU A 746      61.600  52.630  63.780  1.00  0.00           H
ATOM   2549 HD13 LEU A 746      63.210  52.410  64.580  1.00  0.00           H
ATOM   2550  CD2 LEU A 746      61.920  52.520  66.790  1.00  0.00           C
ATOM   2551 HD21 LEU A 746      61.290  51.640  66.590  1.00  0.00           H
ATOM   2552 HD22 LEU A 746      61.620  52.850  67.800  1.00  0.00           H
ATOM   2553 HD23 LEU A 746      62.980  52.210  66.960  1.00  0.00           H
ATOM   2554  C   LEU A 746      63.150  56.510  68.110  1.00  0.00           C
ATOM   2555  O   LEU A 746      63.750  56.100  69.100  1.00  0.00           O
ATOM   2556  N   GLY A 747      63.520  57.720  67.500  1.00  0.00           N
ATOM   2557  HN  GLY A 747      63.070  57.940  66.640  1.00  0.00           H
ATOM   2558  CA  GLY A 747      64.370  58.820  67.960  1.00  0.00           C
ATOM   2559  HA1 GLY A 747      64.260  59.530  67.160  1.00  0.00           H
ATOM   2560  HA2 GLY A 747      65.400  58.460  67.980  1.00  0.00           H
ATOM   2561  C   GLY A 747      63.950  59.340  69.260  1.00  0.00           C
ATOM   2562  O   GLY A 747      64.700  59.480  70.200  1.00  0.00           O
ATOM   2563  N   GLU A 748      62.640  59.650  69.410  1.00  0.00           N
ATOM   2564  HN  GLU A 748      62.000  59.710  68.650  1.00  0.00           H
ATOM   2565  CA  GLU A 748      62.250  60.020  70.770  1.00  0.00           C
ATOM   2566  HA  GLU A 748      63.020  60.660  71.180  1.00  0.00           H
ATOM   2567  CB  GLU A 748      60.790  60.590  70.640  1.00  0.00           C
ATOM   2568  HB1 GLU A 748      60.370  60.630  71.670  1.00  0.00           H
ATOM   2569  HB2 GLU A 748      60.130  59.890  70.080  1.00  0.00           H
ATOM   2570  CG  GLU A 748      60.620  62.020  69.910  1.00  0.00           C
ATOM   2571  HG1 GLU A 748      60.470  61.790  68.830  1.00  0.00           H
ATOM   2572  HG2 GLU A 748      61.520  62.630  70.130  1.00  0.00           H
ATOM   2573  CD  GLU A 748      59.440  62.730  70.490  1.00  0.00           C
ATOM   2574  OE1 GLU A 748      59.470  63.940  70.900  1.00  0.00           O
ATOM   2575  OE2 GLU A 748      58.380  62.070  70.580  1.00  0.00           O
ATOM   2576  C   GLU A 748      62.120  58.840  71.710  1.00  0.00           C
ATOM   2577  O   GLU A 748      62.240  59.130  72.900  1.00  0.00           O
ATOM   2578  N   THR A 749      62.080  57.560  71.230  1.00  0.00           N
ATOM   2579  HN  THR A 749      61.930  57.380  70.270  1.00  0.00           H
ATOM   2580  CA  THR A 749      62.170  56.410  72.150  1.00  0.00           C
ATOM   2581  HA  THR A 749      61.460  56.620  72.940  1.00  0.00           H
ATOM   2582  CB  THR A 749      61.500  55.120  71.560  1.00  0.00           C
ATOM   2583  HB  THR A 749      62.140  54.740  70.730  1.00  0.00           H
ATOM   2584  OG1 THR A 749      60.200  55.400  71.010  1.00  0.00           O
ATOM   2585  HG1 THR A 749      60.220  56.190  70.480  1.00  0.00           H
ATOM   2586  CG2 THR A 749      61.270  54.010  72.620  1.00  0.00           C
ATOM   2587 HG21 THR A 749      60.640  54.390  73.460  1.00  0.00           H
ATOM   2588 HG22 THR A 749      62.190  53.600  73.080  1.00  0.00           H
ATOM   2589 HG23 THR A 749      60.610  53.190  72.260  1.00  0.00           H
ATOM   2590  C   THR A 749      63.540  56.080  72.650  1.00  0.00           C
ATOM   2591  O   THR A 749      63.750  56.210  73.830  1.00  0.00           O
ATOM   2592  N   TYR A 750      64.470  55.620  71.780  1.00  0.00           N
ATOM   2593  HN  TYR A 750      64.340  55.610  70.790  1.00  0.00           H
ATOM   2594  CA  TYR A 750      65.690  55.080  72.240  1.00  0.00           C
ATOM   2595  HA  TYR A 750      65.550  54.630  73.220  1.00  0.00           H
ATOM   2596  CB  TYR A 750      66.210  53.840  71.480  1.00  0.00           C
ATOM   2597  HB1 TYR A 750      67.090  53.450  72.020  1.00  0.00           H
ATOM   2598  HB2 TYR A 750      66.330  54.100  70.410  1.00  0.00           H
ATOM   2599  CG  TYR A 750      65.190  52.750  71.600  1.00  0.00           C
ATOM   2600  CD1 TYR A 750      64.690  52.320  70.390  1.00  0.00           C
ATOM   2601  HD1 TYR A 750      65.000  52.890  69.530  1.00  0.00           H
ATOM   2602  CE1 TYR A 750      63.740  51.300  70.290  1.00  0.00           C
ATOM   2603  HE1 TYR A 750      63.410  50.950  69.330  1.00  0.00           H
ATOM   2604  CZ  TYR A 750      63.260  50.680  71.470  1.00  0.00           C
ATOM   2605  OH  TYR A 750      62.380  49.610  71.220  1.00  0.00           O
ATOM   2606  HH  TYR A 750      62.080  49.310  72.090  1.00  0.00           H
ATOM   2607  CD2 TYR A 750      64.640  52.160  72.750  1.00  0.00           C
ATOM   2608  HD2 TYR A 750      65.150  52.460  73.660  1.00  0.00           H
ATOM   2609  CE2 TYR A 750      63.670  51.170  72.750  1.00  0.00           C
ATOM   2610  HE2 TYR A 750      63.410  50.670  73.680  1.00  0.00           H
ATOM   2611  C   TYR A 750      66.800  56.160  72.240  1.00  0.00           C
ATOM   2612  O   TYR A 750      66.820  56.970  71.360  1.00  0.00           O
ATOM   2613  N   ALA A 751      67.590  56.290  73.340  1.00  0.00           N
ATOM   2614  HN  ALA A 751      67.420  55.740  74.160  1.00  0.00           H
ATOM   2615  CA  ALA A 751      68.860  57.080  73.470  1.00  0.00           C
ATOM   2616  HA  ALA A 751      68.560  58.110  73.380  1.00  0.00           H
ATOM   2617  CB  ALA A 751      69.610  56.870  74.820  1.00  0.00           C
ATOM   2618  HB1 ALA A 751      68.930  56.790  75.690  1.00  0.00           H
ATOM   2619  HB2 ALA A 751      70.350  57.660  75.040  1.00  0.00           H
ATOM   2620  HB3 ALA A 751      70.180  55.920  74.850  1.00  0.00           H
ATOM   2621  C   ALA A 751      69.790  56.900  72.260  1.00  0.00           C
ATOM   2622  O   ALA A 751      69.710  56.050  71.400  1.00  0.00           O
ATOM   2623  N   PHE A 752      70.740  57.850  72.200  1.00  0.00           N
ATOM   2624  HN  PHE A 752      70.800  58.590  72.870  1.00  0.00           H
ATOM   2625  CA  PHE A 752      71.660  57.810  71.030  1.00  0.00           C
ATOM   2626  HA  PHE A 752      71.420  57.000  70.360  1.00  0.00           H
ATOM   2627  CB  PHE A 752      71.560  59.240  70.380  1.00  0.00           C
ATOM   2628  HB1 PHE A 752      71.810  60.030  71.110  1.00  0.00           H
ATOM   2629  HB2 PHE A 752      70.520  59.520  70.130  1.00  0.00           H
ATOM   2630  CG  PHE A 752      72.340  59.330  69.020  1.00  0.00           C
ATOM   2631  CD1 PHE A 752      72.190  58.470  67.940  1.00  0.00           C
ATOM   2632  HD1 PHE A 752      71.450  57.680  68.010  1.00  0.00           H
ATOM   2633  CE1 PHE A 752      72.900  58.580  66.770  1.00  0.00           C
ATOM   2634  HE1 PHE A 752      72.870  57.730  66.090  1.00  0.00           H
ATOM   2635  CZ  PHE A 752      73.840  59.540  66.670  1.00  0.00           C
ATOM   2636  HZ  PHE A 752      74.460  59.750  65.800  1.00  0.00           H
ATOM   2637  CD2 PHE A 752      73.390  60.330  68.950  1.00  0.00           C
ATOM   2638  HD2 PHE A 752      73.510  60.880  69.860  1.00  0.00           H
ATOM   2639  CE2 PHE A 752      74.130  60.440  67.730  1.00  0.00           C
ATOM   2640  HE2 PHE A 752      74.880  61.210  67.660  1.00  0.00           H
ATOM   2641  C   PHE A 752      73.100  57.600  71.390  1.00  0.00           C
ATOM   2642  O   PHE A 752      73.520  58.260  72.340  1.00  0.00           O
ATOM   2643  N   PRO A 822      73.920  56.770  70.840  1.00  0.00           N
ATOM   2644  CD  PRO A 822      75.360  56.920  71.000  1.00  0.00           C
ATOM   2645  HD1 PRO A 822      75.830  56.160  71.640  1.00  0.00           H
ATOM   2646  HD2 PRO A 822      75.580  57.950  71.350  1.00  0.00           H
ATOM   2647  CA  PRO A 822      73.620  55.920  69.710  1.00  0.00           C
ATOM   2648  HA  PRO A 822      73.140  56.600  69.020  1.00  0.00           H
ATOM   2649  CB  PRO A 822      75.020  55.430  69.220  1.00  0.00           C
ATOM   2650  HB1 PRO A 822      75.050  55.210  68.130  1.00  0.00           H
ATOM   2651  HB2 PRO A 822      75.320  54.490  69.730  1.00  0.00           H
ATOM   2652  CG  PRO A 822      75.960  56.610  69.610  1.00  0.00           C
ATOM   2653  HG1 PRO A 822      77.020  56.310  69.660  1.00  0.00           H
ATOM   2654  HG2 PRO A 822      75.850  57.540  69.010  1.00  0.00           H
ATOM   2655  C   PRO A 822      72.610  54.790  70.010  1.00  0.00           C
ATOM   2656  O   PRO A 822      71.640  54.670  69.260  1.00  0.00           O
ATOM   2657  N   ASP A 823      72.920  53.890  71.030  1.00  0.00           N
ATOM   2658  HN  ASP A 823      73.780  54.040  71.510  1.00  0.00           H
ATOM   2659  CA  ASP A 823      72.140  52.800  71.550  1.00  0.00           C
ATOM   2660  HA  ASP A 823      72.910  52.180  71.990  1.00  0.00           H
ATOM   2661  CB  ASP A 823      71.340  53.190  72.790  1.00  0.00           C
ATOM   2662  HB1 ASP A 823      70.340  53.650  72.640  1.00  0.00           H
ATOM   2663  HB2 ASP A 823      71.980  53.980  73.260  1.00  0.00           H
ATOM   2664  CG  ASP A 823      71.130  52.060  73.850  1.00  0.00           C
ATOM   2665  OD1 ASP A 823      70.260  52.360  74.770  1.00  0.00           O
ATOM   2666  OD2 ASP A 823      71.830  51.020  73.850  1.00  0.00           O
ATOM   2667  C   ASP A 823      71.430  52.000  70.480  1.00  0.00           C
ATOM   2668  O   ASP A 823      71.980  51.730  69.380  1.00  0.00           O
ATOM   2669  N   VAL A 824      70.140  51.620  70.700  1.00  0.00           N
ATOM   2670  HN  VAL A 824      69.780  51.850  71.600  1.00  0.00           H
ATOM   2671  CA  VAL A 824      69.280  50.830  69.810  1.00  0.00           C
ATOM   2672  HA  VAL A 824      69.800  49.920  69.520  1.00  0.00           H
ATOM   2673  CB  VAL A 824      68.020  50.450  70.650  1.00  0.00           C
ATOM   2674  HB  VAL A 824      67.440  51.340  70.960  1.00  0.00           H
ATOM   2675  CG1 VAL A 824      67.180  49.380  69.820  1.00  0.00           C
ATOM   2676 HG11 VAL A 824      66.330  49.140  70.510  1.00  0.00           H
ATOM   2677 HG12 VAL A 824      67.840  48.500  69.640  1.00  0.00           H
ATOM   2678 HG13 VAL A 824      66.710  49.740  68.880  1.00  0.00           H
ATOM   2679  CG2 VAL A 824      68.580  49.840  71.950  1.00  0.00           C
ATOM   2680 HG21 VAL A 824      69.080  50.610  72.570  1.00  0.00           H
ATOM   2681 HG22 VAL A 824      69.180  48.920  71.750  1.00  0.00           H
ATOM   2682 HG23 VAL A 824      67.660  49.560  72.510  1.00  0.00           H
ATOM   2683  C   VAL A 824      68.830  51.630  68.610  1.00  0.00           C
ATOM   2684  O   VAL A 824      68.670  51.140  67.480  1.00  0.00           O
ATOM   2685  N   LEU A 825      68.650  52.940  68.800  1.00  0.00           N
ATOM   2686  HN  LEU A 825      68.850  53.280  69.720  1.00  0.00           H
ATOM   2687  CA  LEU A 825      68.290  53.930  67.800  1.00  0.00           C
ATOM   2688  HA  LEU A 825      67.270  53.720  67.470  1.00  0.00           H
ATOM   2689  CB  LEU A 825      68.260  55.410  68.300  1.00  0.00           C
ATOM   2690  HB1 LEU A 825      69.080  55.560  69.020  1.00  0.00           H
ATOM   2691  HB2 LEU A 825      67.330  55.610  68.880  1.00  0.00           H
ATOM   2692  CG  LEU A 825      68.310  56.500  67.300  1.00  0.00           C
ATOM   2693  HG  LEU A 825      69.220  56.430  66.670  1.00  0.00           H
ATOM   2694  CD1 LEU A 825      67.030  56.520  66.360  1.00  0.00           C
ATOM   2695 HD11 LEU A 825      66.110  56.370  66.960  1.00  0.00           H
ATOM   2696 HD12 LEU A 825      67.100  55.610  65.720  1.00  0.00           H
ATOM   2697 HD13 LEU A 825      66.910  57.290  65.570  1.00  0.00           H
ATOM   2698  CD2 LEU A 825      68.450  57.860  68.010  1.00  0.00           C
ATOM   2699 HD21 LEU A 825      68.390  58.660  67.240  1.00  0.00           H
ATOM   2700 HD22 LEU A 825      69.300  57.870  68.730  1.00  0.00           H
ATOM   2701 HD23 LEU A 825      67.580  57.970  68.690  1.00  0.00           H
ATOM   2702  C   LEU A 825      69.170  53.810  66.570  1.00  0.00           C
ATOM   2703  O   LEU A 825      68.650  53.690  65.500  1.00  0.00           O
ATOM   2704  N   PHE A 826      70.500  53.990  66.730  1.00  0.00           N
ATOM   2705  HN  PHE A 826      70.770  54.330  67.620  1.00  0.00           H
ATOM   2706  CA  PHE A 826      71.410  53.920  65.650  1.00  0.00           C
ATOM   2707  HA  PHE A 826      71.200  54.680  64.900  1.00  0.00           H
ATOM   2708  CB  PHE A 826      72.800  54.060  66.280  1.00  0.00           C
ATOM   2709  HB1 PHE A 826      72.910  53.310  67.080  1.00  0.00           H
ATOM   2710  HB2 PHE A 826      72.980  55.060  66.710  1.00  0.00           H
ATOM   2711  CG  PHE A 826      73.870  53.840  65.330  1.00  0.00           C
ATOM   2712  CD1 PHE A 826      74.060  54.820  64.350  1.00  0.00           C
ATOM   2713  HD1 PHE A 826      73.360  55.640  64.330  1.00  0.00           H
ATOM   2714  CE1 PHE A 826      75.040  54.600  63.370  1.00  0.00           C
ATOM   2715  HE1 PHE A 826      75.070  55.440  62.700  1.00  0.00           H
ATOM   2716  CZ  PHE A 826      75.890  53.480  63.410  1.00  0.00           C
ATOM   2717  HZ  PHE A 826      76.760  53.490  62.750  1.00  0.00           H
ATOM   2718  CD2 PHE A 826      74.660  52.680  65.330  1.00  0.00           C
ATOM   2719  HD2 PHE A 826      74.470  51.980  66.120  1.00  0.00           H
ATOM   2720  CE2 PHE A 826      75.650  52.410  64.340  1.00  0.00           C
ATOM   2721  HE2 PHE A 826      76.300  51.550  64.300  1.00  0.00           H
ATOM   2722  C   PHE A 826      71.260  52.600  64.870  1.00  0.00           C
ATOM   2723  O   PHE A 826      71.300  52.620  63.640  1.00  0.00           O
ATOM   2724  N   TRP A 827      71.170  51.490  65.600  1.00  0.00           N
ATOM   2725  HN  TRP A 827      71.330  51.590  66.580  1.00  0.00           H
ATOM   2726  CA  TRP A 827      70.840  50.210  65.010  1.00  0.00           C
ATOM   2727  HA  TRP A 827      71.560  50.010  64.230  1.00  0.00           H
ATOM   2728  CB  TRP A 827      70.910  48.960  65.890  1.00  0.00           C
ATOM   2729  HB1 TRP A 827      70.770  48.020  65.300  1.00  0.00           H
ATOM   2730  HB2 TRP A 827      70.100  48.970  66.650  1.00  0.00           H
ATOM   2731  CG  TRP A 827      72.230  48.840  66.600  1.00  0.00           C
ATOM   2732  CD1 TRP A 827      72.520  49.010  67.910  1.00  0.00           C
ATOM   2733  HD1 TRP A 827      71.750  49.360  68.600  1.00  0.00           H
ATOM   2734  NE1 TRP A 827      73.810  48.860  68.080  1.00  0.00           N
ATOM   2735  HE1 TRP A 827      74.460  49.180  68.740  1.00  0.00           H
ATOM   2736  CE2 TRP A 827      74.410  48.450  66.910  1.00  0.00           C
ATOM   2737  CD2 TRP A 827      73.410  48.390  65.950  1.00  0.00           C
ATOM   2738  CE3 TRP A 827      73.730  47.960  64.700  1.00  0.00           C
ATOM   2739  HE3 TRP A 827      72.970  47.840  63.940  1.00  0.00           H
ATOM   2740  CZ3 TRP A 827      74.990  47.540  64.350  1.00  0.00           C
ATOM   2741  HZ3 TRP A 827      75.180  47.320  63.320  1.00  0.00           H
ATOM   2742  CZ2 TRP A 827      75.730  48.160  66.580  1.00  0.00           C
ATOM   2743  HZ2 TRP A 827      76.430  48.130  67.400  1.00  0.00           H
ATOM   2744  CH2 TRP A 827      76.020  47.630  65.270  1.00  0.00           C
ATOM   2745  HH2 TRP A 827      77.020  47.320  65.000  1.00  0.00           H
ATOM   2746  C   TRP A 827      69.550  50.140  64.250  1.00  0.00           C
ATOM   2747  O   TRP A 827      69.580  49.650  63.110  1.00  0.00           O
ATOM   2748  N   CYS A 828      68.450  50.670  64.780  1.00  0.00           N
ATOM   2749  HN  CYS A 828      68.370  50.980  65.720  1.00  0.00           H
ATOM   2750  CA  CYS A 828      67.200  50.840  64.110  1.00  0.00           C
ATOM   2751  HA  CYS A 828      66.790  49.850  63.950  1.00  0.00           H
ATOM   2752  CB  CYS A 828      66.120  51.490  65.030  1.00  0.00           C
ATOM   2753  HB1 CYS A 828      65.130  51.550  64.520  1.00  0.00           H
ATOM   2754  HB2 CYS A 828      66.430  52.500  65.360  1.00  0.00           H
ATOM   2755  SG  CYS A 828      65.830  50.640  66.590  1.00  0.00           S
ATOM   2756  HG1 CYS A 828      66.820  51.140  67.300  1.00  0.00           H
ATOM   2757  C   CYS A 828      67.190  51.630  62.830  1.00  0.00           C
ATOM   2758  O   CYS A 828      66.590  51.280  61.840  1.00  0.00           O
ATOM   2759  N   VAL A 829      67.980  52.730  62.890  1.00  0.00           N
ATOM   2760  HN  VAL A 829      68.430  53.020  63.720  1.00  0.00           H
ATOM   2761  CA  VAL A 829      68.330  53.540  61.740  1.00  0.00           C
ATOM   2762  HA  VAL A 829      67.460  53.840  61.180  1.00  0.00           H
ATOM   2763  CB  VAL A 829      69.160  54.760  62.120  1.00  0.00           C
ATOM   2764  HB  VAL A 829      69.890  54.520  62.910  1.00  0.00           H
ATOM   2765  CG1 VAL A 829      69.880  55.450  60.970  1.00  0.00           C
ATOM   2766 HG11 VAL A 829      70.380  56.400  61.240  1.00  0.00           H
ATOM   2767 HG12 VAL A 829      69.220  55.630  60.090  1.00  0.00           H
ATOM   2768 HG13 VAL A 829      70.700  54.810  60.580  1.00  0.00           H
ATOM   2769  CG2 VAL A 829      68.310  55.860  62.780  1.00  0.00           C
ATOM   2770 HG21 VAL A 829      67.700  56.420  62.050  1.00  0.00           H
ATOM   2771 HG22 VAL A 829      69.000  56.580  63.280  1.00  0.00           H
ATOM   2772 HG23 VAL A 829      67.570  55.580  63.560  1.00  0.00           H
ATOM   2773  C   VAL A 829      69.110  52.770  60.620  1.00  0.00           C
ATOM   2774  O   VAL A 829      68.740  52.870  59.470  1.00  0.00           O
ATOM   2775  N   ILE A 830      70.230  52.100  60.890  1.00  0.00           N
ATOM   2776  HN  ILE A 830      70.640  52.190  61.790  1.00  0.00           H
ATOM   2777  CA  ILE A 830      70.950  51.410  59.870  1.00  0.00           C
ATOM   2778  HA  ILE A 830      71.040  52.150  59.090  1.00  0.00           H
ATOM   2779  CB  ILE A 830      72.430  51.080  60.240  1.00  0.00           C
ATOM   2780  HB  ILE A 830      72.830  51.980  60.740  1.00  0.00           H
ATOM   2781  CG2 ILE A 830      72.520  49.920  61.190  1.00  0.00           C
ATOM   2782 HG21 ILE A 830      73.480  50.070  61.740  1.00  0.00           H
ATOM   2783 HG22 ILE A 830      72.450  48.930  60.690  1.00  0.00           H
ATOM   2784 HG23 ILE A 830      71.630  49.900  61.860  1.00  0.00           H
ATOM   2785  CG1 ILE A 830      73.250  50.810  58.950  1.00  0.00           C
ATOM   2786 HG11 ILE A 830      73.160  51.730  58.330  1.00  0.00           H
ATOM   2787 HG12 ILE A 830      72.880  49.890  58.440  1.00  0.00           H
ATOM   2788  CD  ILE A 830      74.740  50.490  59.220  1.00  0.00           C
ATOM   2789  HD1 ILE A 830      75.260  50.250  58.270  1.00  0.00           H
ATOM   2790  HD2 ILE A 830      74.910  49.630  59.900  1.00  0.00           H
ATOM   2791  HD3 ILE A 830      75.230  51.400  59.610  1.00  0.00           H
ATOM   2792  C   ILE A 830      70.220  50.180  59.340  1.00  0.00           C
ATOM   2793  O   ILE A 830      70.290  50.010  58.150  1.00  0.00           O
ATOM   2794  N   LEU A 831      69.450  49.440  60.210  1.00  0.00           N
ATOM   2795  HN  LEU A 831      69.340  49.730  61.160  1.00  0.00           H
ATOM   2796  CA  LEU A 831      68.700  48.220  59.840  1.00  0.00           C
ATOM   2797  HA  LEU A 831      69.380  47.580  59.310  1.00  0.00           H
ATOM   2798  CB  LEU A 831      68.120  47.620  61.180  1.00  0.00           C
ATOM   2799  HB1 LEU A 831      67.540  48.360  61.760  1.00  0.00           H
ATOM   2800  HB2 LEU A 831      69.040  47.540  61.800  1.00  0.00           H
ATOM   2801  CG  LEU A 831      67.420  46.210  61.000  1.00  0.00           C
ATOM   2802  HG  LEU A 831      66.570  46.370  60.290  1.00  0.00           H
ATOM   2803  CD1 LEU A 831      68.350  45.230  60.270  1.00  0.00           C
ATOM   2804 HD11 LEU A 831      68.630  45.560  59.250  1.00  0.00           H
ATOM   2805 HD12 LEU A 831      67.900  44.210  60.240  1.00  0.00           H
ATOM   2806 HD13 LEU A 831      69.250  45.240  60.910  1.00  0.00           H
ATOM   2807  CD2 LEU A 831      66.740  45.550  62.270  1.00  0.00           C
ATOM   2808 HD21 LEU A 831      65.820  46.080  62.580  1.00  0.00           H
ATOM   2809 HD22 LEU A 831      67.380  45.480  63.170  1.00  0.00           H
ATOM   2810 HD23 LEU A 831      66.570  44.480  62.030  1.00  0.00           H
ATOM   2811  C   LEU A 831      67.510  48.520  58.890  1.00  0.00           C
ATOM   2812  O   LEU A 831      67.340  47.800  57.900  1.00  0.00           O
ATOM   2813  N   PHE A 832      66.790  49.590  59.160  1.00  0.00           N
ATOM   2814  HN  PHE A 832      66.980  50.040  60.040  1.00  0.00           H
ATOM   2815  CA  PHE A 832      65.570  50.080  58.510  1.00  0.00           C
ATOM   2816  HA  PHE A 832      64.880  49.270  58.520  1.00  0.00           H
ATOM   2817  CB  PHE A 832      65.220  51.520  59.180  1.00  0.00           C
ATOM   2818  HB1 PHE A 832      66.130  52.140  59.300  1.00  0.00           H
ATOM   2819  HB2 PHE A 832      64.900  51.400  60.240  1.00  0.00           H
ATOM   2820  CG  PHE A 832      64.170  52.320  58.450  1.00  0.00           C
ATOM   2821  CD1 PHE A 832      64.120  53.700  58.700  1.00  0.00           C
ATOM   2822  HD1 PHE A 832      65.010  54.110  59.170  1.00  0.00           H
ATOM   2823  CE1 PHE A 832      63.010  54.400  58.270  1.00  0.00           C
ATOM   2824  HE1 PHE A 832      62.880  55.410  58.630  1.00  0.00           H
ATOM   2825  CZ  PHE A 832      61.920  53.770  57.730  1.00  0.00           C
ATOM   2826  HZ  PHE A 832      60.910  54.120  57.580  1.00  0.00           H
ATOM   2827  CD2 PHE A 832      63.050  51.620  57.830  1.00  0.00           C
ATOM   2828  HD2 PHE A 832      62.970  50.550  57.800  1.00  0.00           H
ATOM   2829  CE2 PHE A 832      61.950  52.350  57.450  1.00  0.00           C
ATOM   2830  HE2 PHE A 832      61.130  51.760  57.060  1.00  0.00           H
ATOM   2831  C   PHE A 832      65.860  50.330  57.060  1.00  0.00           C
ATOM   2832  O   PHE A 832      65.300  49.610  56.180  1.00  0.00           O
ATOM   2833  N   PHE A 833      66.710  51.330  56.730  1.00  0.00           N
ATOM   2834  HN  PHE A 833      67.200  51.840  57.430  1.00  0.00           H
ATOM   2835  CA  PHE A 833      67.130  51.640  55.420  1.00  0.00           C
ATOM   2836  HA  PHE A 833      66.290  51.980  54.810  1.00  0.00           H
ATOM   2837  CB  PHE A 833      68.230  52.780  55.440  1.00  0.00           C
ATOM   2838  HB1 PHE A 833      68.630  53.070  54.440  1.00  0.00           H
ATOM   2839  HB2 PHE A 833      69.090  52.480  56.080  1.00  0.00           H
ATOM   2840  CG  PHE A 833      67.640  54.010  56.140  1.00  0.00           C
ATOM   2841  CD1 PHE A 833      68.540  54.720  56.960  1.00  0.00           C
ATOM   2842  HD1 PHE A 833      69.590  54.490  56.980  1.00  0.00           H
ATOM   2843  CE1 PHE A 833      68.130  55.870  57.630  1.00  0.00           C
ATOM   2844  HE1 PHE A 833      68.880  56.440  58.180  1.00  0.00           H
ATOM   2845  CZ  PHE A 833      66.780  56.370  57.450  1.00  0.00           C
ATOM   2846  HZ  PHE A 833      66.440  57.330  57.830  1.00  0.00           H
ATOM   2847  CD2 PHE A 833      66.380  54.530  55.950  1.00  0.00           C
ATOM   2848  HD2 PHE A 833      65.690  54.000  55.300  1.00  0.00           H
ATOM   2849  CE2 PHE A 833      65.990  55.620  56.610  1.00  0.00           C
ATOM   2850  HE2 PHE A 833      64.960  55.880  56.440  1.00  0.00           H
ATOM   2851  C   PHE A 833      67.860  50.540  54.590  1.00  0.00           C
ATOM   2852  O   PHE A 833      67.520  50.230  53.470  1.00  0.00           O
ATOM   2853  N   THR A 834      68.800  49.730  55.260  1.00  0.00           N
ATOM   2854  HN  THR A 834      69.040  50.020  56.180  1.00  0.00           H
ATOM   2855  CA  THR A 834      69.370  48.620  54.570  1.00  0.00           C
ATOM   2856  HA  THR A 834      69.600  48.940  53.570  1.00  0.00           H
ATOM   2857  CB  THR A 834      70.630  47.940  55.240  1.00  0.00           C
ATOM   2858  HB  THR A 834      70.810  46.980  54.730  1.00  0.00           H
ATOM   2859  OG1 THR A 834      70.280  47.720  56.590  1.00  0.00           O
ATOM   2860  HG1 THR A 834      70.440  48.510  57.130  1.00  0.00           H
ATOM   2861  CG2 THR A 834      71.870  48.830  55.140  1.00  0.00           C
ATOM   2862 HG21 THR A 834      71.770  49.690  54.440  1.00  0.00           H
ATOM   2863 HG22 THR A 834      72.610  48.130  54.670  1.00  0.00           H
ATOM   2864 HG23 THR A 834      72.220  48.950  56.190  1.00  0.00           H
ATOM   2865  C   THR A 834      68.440  47.500  54.250  1.00  0.00           C
ATOM   2866  O   THR A 834      68.600  46.820  53.230  1.00  0.00           O
ATOM   2867  N   THR A 835      67.360  47.220  55.060  1.00  0.00           N
ATOM   2868  HN  THR A 835      67.270  47.700  55.930  1.00  0.00           H
ATOM   2869  CA  THR A 835      66.290  46.260  54.700  1.00  0.00           C
ATOM   2870  HA  THR A 835      66.630  45.240  54.590  1.00  0.00           H
ATOM   2871  CB  THR A 835      65.290  46.200  55.850  1.00  0.00           C
ATOM   2872  HB  THR A 835      64.960  47.220  56.160  1.00  0.00           H
ATOM   2873  OG1 THR A 835      65.850  45.620  57.030  1.00  0.00           O
ATOM   2874  HG1 THR A 835      66.240  46.320  57.570  1.00  0.00           H
ATOM   2875  CG2 THR A 835      64.060  45.370  55.560  1.00  0.00           C
ATOM   2876 HG21 THR A 835      64.240  44.280  55.440  1.00  0.00           H
ATOM   2877 HG22 THR A 835      63.600  45.610  54.590  1.00  0.00           H
ATOM   2878 HG23 THR A 835      63.340  45.430  56.410  1.00  0.00           H
ATOM   2879  C   THR A 835      65.600  46.790  53.390  1.00  0.00           C
ATOM   2880  O   THR A 835      65.380  46.130  52.380  1.00  0.00           O
ATOM   2881  N   PHE A 836      65.330  48.080  53.330  1.00  0.00           N
ATOM   2882  HN  PHE A 836      65.550  48.680  54.100  1.00  0.00           H
ATOM   2883  CA  PHE A 836      64.950  48.830  52.090  1.00  0.00           C
ATOM   2884  HA  PHE A 836      64.110  48.260  51.760  1.00  0.00           H
ATOM   2885  CB  PHE A 836      64.440  50.260  52.470  1.00  0.00           C
ATOM   2886  HB1 PHE A 836      65.140  50.620  53.270  1.00  0.00           H
ATOM   2887  HB2 PHE A 836      63.480  50.190  53.020  1.00  0.00           H
ATOM   2888  CG  PHE A 836      64.310  51.240  51.350  1.00  0.00           C
ATOM   2889  CD1 PHE A 836      65.120  52.390  51.400  1.00  0.00           C
ATOM   2890  HD1 PHE A 836      65.580  52.640  52.340  1.00  0.00           H
ATOM   2891  CE1 PHE A 836      65.230  53.330  50.340  1.00  0.00           C
ATOM   2892  HE1 PHE A 836      65.910  54.160  50.390  1.00  0.00           H
ATOM   2893  CZ  PHE A 836      64.530  53.050  49.100  1.00  0.00           C
ATOM   2894  HZ  PHE A 836      64.540  53.850  48.390  1.00  0.00           H
ATOM   2895  CD2 PHE A 836      63.550  50.980  50.140  1.00  0.00           C
ATOM   2896  HD2 PHE A 836      62.960  50.080  50.000  1.00  0.00           H
ATOM   2897  CE2 PHE A 836      63.680  51.890  49.070  1.00  0.00           C
ATOM   2898  HE2 PHE A 836      63.050  51.720  48.210  1.00  0.00           H
ATOM   2899  C   PHE A 836      65.930  48.810  50.830  1.00  0.00           C
ATOM   2900  O   PHE A 836      65.520  48.510  49.720  1.00  0.00           O
ATOM   2901  N   PHE A 837      67.260  48.990  51.140  1.00  0.00           N
ATOM   2902  HN  PHE A 837      67.570  49.220  52.050  1.00  0.00           H
ATOM   2903  CA  PHE A 837      68.240  48.740  50.090  1.00  0.00           C
ATOM   2904  HA  PHE A 837      67.940  49.400  49.280  1.00  0.00           H
ATOM   2905  CB  PHE A 837      69.640  49.330  50.580  1.00  0.00           C
ATOM   2906  HB1 PHE A 837      70.330  49.170  49.730  1.00  0.00           H
ATOM   2907  HB2 PHE A 837      69.840  48.710  51.470  1.00  0.00           H
ATOM   2908  CG  PHE A 837      69.740  50.780  50.900  1.00  0.00           C
ATOM   2909  CD1 PHE A 837      68.890  51.770  50.440  1.00  0.00           C
ATOM   2910  HD1 PHE A 837      68.080  51.430  49.830  1.00  0.00           H
ATOM   2911  CE1 PHE A 837      68.880  53.080  50.940  1.00  0.00           C
ATOM   2912  HE1 PHE A 837      68.140  53.820  50.680  1.00  0.00           H
ATOM   2913  CZ  PHE A 837      69.830  53.420  51.890  1.00  0.00           C
ATOM   2914  HZ  PHE A 837      69.790  54.450  52.220  1.00  0.00           H
ATOM   2915  CD2 PHE A 837      70.870  51.260  51.680  1.00  0.00           C
ATOM   2916  HD2 PHE A 837      71.710  50.600  51.820  1.00  0.00           H
ATOM   2917  CE2 PHE A 837      70.880  52.600  52.170  1.00  0.00           C
ATOM   2918  HE2 PHE A 837      71.660  53.010  52.790  1.00  0.00           H
ATOM   2919  C   PHE A 837      68.470  47.330  49.540  1.00  0.00           C
ATOM   2920  O   PHE A 837      68.530  47.050  48.360  1.00  0.00           O
ATOM   2921  N   LEU A 838      68.500  46.310  50.420  1.00  0.00           N
ATOM   2922  HN  LEU A 838      68.280  46.460  51.380  1.00  0.00           H
ATOM   2923  CA  LEU A 838      68.730  44.950  49.980  1.00  0.00           C
ATOM   2924  HA  LEU A 838      69.660  44.890  49.430  1.00  0.00           H
ATOM   2925  CB  LEU A 838      68.910  44.070  51.190  1.00  0.00           C
ATOM   2926  HB1 LEU A 838      67.970  43.970  51.770  1.00  0.00           H
ATOM   2927  HB2 LEU A 838      69.780  44.450  51.770  1.00  0.00           H
ATOM   2928  CG  LEU A 838      69.270  42.580  50.880  1.00  0.00           C
ATOM   2929  HG  LEU A 838      68.320  42.110  50.510  1.00  0.00           H
ATOM   2930  CD1 LEU A 838      70.430  42.450  49.810  1.00  0.00           C
ATOM   2931 HD11 LEU A 838      70.680  41.400  49.520  1.00  0.00           H
ATOM   2932 HD12 LEU A 838      71.400  42.960  49.980  1.00  0.00           H
ATOM   2933 HD13 LEU A 838      70.030  42.940  48.890  1.00  0.00           H
ATOM   2934  CD2 LEU A 838      69.580  41.820  52.240  1.00  0.00           C
ATOM   2935 HD21 LEU A 838      70.340  42.390  52.850  1.00  0.00           H
ATOM   2936 HD22 LEU A 838      69.770  40.770  51.980  1.00  0.00           H
ATOM   2937 HD23 LEU A 838      68.600  41.820  52.760  1.00  0.00           H
ATOM   2938  C   LEU A 838      67.560  44.360  49.150  1.00  0.00           C
ATOM   2939  O   LEU A 838      67.750  43.680  48.170  1.00  0.00           O
ATOM   2940  N   SER A 839      66.300  44.630  49.600  1.00  0.00           N
ATOM   2941  HN  SER A 839      66.230  45.160  50.430  1.00  0.00           H
ATOM   2942  CA  SER A 839      65.070  44.220  48.940  1.00  0.00           C
ATOM   2943  HA  SER A 839      65.080  43.140  48.880  1.00  0.00           H
ATOM   2944  CB  SER A 839      63.880  44.640  49.790  1.00  0.00           C
ATOM   2945  HB1 SER A 839      63.880  44.030  50.730  1.00  0.00           H
ATOM   2946  HB2 SER A 839      62.990  44.330  49.220  1.00  0.00           H
ATOM   2947  OG  SER A 839      63.910  45.980  50.210  1.00  0.00           O
ATOM   2948  HG1 SER A 839      64.340  45.950  51.070  1.00  0.00           H
ATOM   2949  C   SER A 839      64.980  44.930  47.610  1.00  0.00           C
ATOM   2950  O   SER A 839      64.640  44.310  46.580  1.00  0.00           O
ATOM   2951  N   SER A 840      65.470  46.240  47.510  1.00  0.00           N
ATOM   2952  HN  SER A 840      65.690  46.730  48.340  1.00  0.00           H
ATOM   2953  CA  SER A 840      65.510  47.060  46.260  1.00  0.00           C
ATOM   2954  HA  SER A 840      64.520  46.900  45.840  1.00  0.00           H
ATOM   2955  CB  SER A 840      65.720  48.640  46.300  1.00  0.00           C
ATOM   2956  HB1 SER A 840      65.690  49.160  45.320  1.00  0.00           H
ATOM   2957  HB2 SER A 840      66.750  48.830  46.680  1.00  0.00           H
ATOM   2958  OG  SER A 840      64.790  49.200  47.200  1.00  0.00           O
ATOM   2959  HG1 SER A 840      65.070  49.030  48.110  1.00  0.00           H
ATOM   2960  C   SER A 840      66.540  46.500  45.240  1.00  0.00           C
ATOM   2961  O   SER A 840      66.330  46.350  44.050  1.00  0.00           O
ATOM   2962  N   PHE A 841      67.800  46.200  45.690  1.00  0.00           N
ATOM   2963  HN  PHE A 841      67.970  46.280  46.670  1.00  0.00           H
ATOM   2964  CA  PHE A 841      68.960  45.690  44.950  1.00  0.00           C
ATOM   2965  HA  PHE A 841      69.140  46.480  44.230  1.00  0.00           H
ATOM   2966  CB  PHE A 841      70.130  45.610  46.000  1.00  0.00           C
ATOM   2967  HB1 PHE A 841      69.680  45.060  46.850  1.00  0.00           H
ATOM   2968  HB2 PHE A 841      70.320  46.670  46.280  1.00  0.00           H
ATOM   2969  CG  PHE A 841      71.360  44.920  45.630  1.00  0.00           C
ATOM   2970  CD1 PHE A 841      72.000  45.280  44.410  1.00  0.00           C
ATOM   2971  HD1 PHE A 841      71.660  46.010  43.690  1.00  0.00           H
ATOM   2972  CE1 PHE A 841      73.120  44.550  43.990  1.00  0.00           C
ATOM   2973  HE1 PHE A 841      73.560  44.750  43.020  1.00  0.00           H
ATOM   2974  CZ  PHE A 841      73.710  43.630  44.840  1.00  0.00           C
ATOM   2975  HZ  PHE A 841      74.590  43.140  44.460  1.00  0.00           H
ATOM   2976  CD2 PHE A 841      71.910  43.840  46.390  1.00  0.00           C
ATOM   2977  HD2 PHE A 841      71.330  43.540  47.240  1.00  0.00           H
ATOM   2978  CE2 PHE A 841      73.140  43.230  46.020  1.00  0.00           C
ATOM   2979  HE2 PHE A 841      73.470  42.360  46.570  1.00  0.00           H
ATOM   2980  C   PHE A 841      68.640  44.260  44.350  1.00  0.00           C
ATOM   2981  O   PHE A 841      69.060  43.860  43.260  1.00  0.00           O
ATOM   2982  N   LEU A 842      67.910  43.500  45.240  1.00  0.00           N
ATOM   2983  HN  LEU A 842      67.390  43.870  46.000  1.00  0.00           H
ATOM   2984  CA  LEU A 842      67.520  42.150  44.930  1.00  0.00           C
ATOM   2985  HA  LEU A 842      68.360  41.700  44.420  1.00  0.00           H
ATOM   2986  CB  LEU A 842      67.260  41.400  46.130  1.00  0.00           C
ATOM   2987  HB1 LEU A 842      66.760  40.450  45.830  1.00  0.00           H
ATOM   2988  HB2 LEU A 842      66.590  41.990  46.790  1.00  0.00           H
ATOM   2989  CG  LEU A 842      68.500  40.860  46.840  1.00  0.00           C
ATOM   2990  HG  LEU A 842      69.150  41.730  47.110  1.00  0.00           H
ATOM   2991  CD1 LEU A 842      68.110  40.140  48.200  1.00  0.00           C
ATOM   2992 HD11 LEU A 842      67.510  39.220  48.050  1.00  0.00           H
ATOM   2993 HD12 LEU A 842      67.460  40.770  48.840  1.00  0.00           H
ATOM   2994 HD13 LEU A 842      68.980  39.990  48.870  1.00  0.00           H
ATOM   2995  CD2 LEU A 842      69.460  39.940  46.070  1.00  0.00           C
ATOM   2996 HD21 LEU A 842      69.840  40.340  45.110  1.00  0.00           H
ATOM   2997 HD22 LEU A 842      68.980  38.960  45.910  1.00  0.00           H
ATOM   2998 HD23 LEU A 842      70.350  39.850  46.720  1.00  0.00           H
ATOM   2999  C   LEU A 842      66.410  42.200  43.940  1.00  0.00           C
ATOM   3000  O   LEU A 842      66.320  41.410  43.000  1.00  0.00           O
ATOM   3001  N   LYS A 843      65.510  43.180  44.000  1.00  0.00           N
ATOM   3002  HN  LYS A 843      65.440  43.760  44.800  1.00  0.00           H
ATOM   3003  CA  LYS A 843      64.570  43.430  42.940  1.00  0.00           C
ATOM   3004  HA  LYS A 843      63.940  42.560  42.820  1.00  0.00           H
ATOM   3005  CB  LYS A 843      63.520  44.580  43.370  1.00  0.00           C
ATOM   3006  HB1 LYS A 843      64.060  45.470  43.750  1.00  0.00           H
ATOM   3007  HB2 LYS A 843      62.960  44.180  44.230  1.00  0.00           H
ATOM   3008  CG  LYS A 843      62.490  45.000  42.330  1.00  0.00           C
ATOM   3009  HG1 LYS A 843      62.790  45.480  41.370  1.00  0.00           H
ATOM   3010  HG2 LYS A 843      61.980  45.790  42.920  1.00  0.00           H
ATOM   3011  CD  LYS A 843      61.500  43.990  41.810  1.00  0.00           C
ATOM   3012  HD1 LYS A 843      61.270  43.330  42.680  1.00  0.00           H
ATOM   3013  HD2 LYS A 843      61.940  43.350  41.020  1.00  0.00           H
ATOM   3014  CE  LYS A 843      60.120  44.530  41.260  1.00  0.00           C
ATOM   3015  HE1 LYS A 843      59.670  45.250  41.980  1.00  0.00           H
ATOM   3016  HE2 LYS A 843      59.420  43.690  41.050  1.00  0.00           H
ATOM   3017  NZ  LYS A 843      60.280  45.210  39.980  1.00  0.00           N
ATOM   3018  HZ1 LYS A 843      59.350  45.550  39.640  1.00  0.00           H
ATOM   3019  HZ2 LYS A 843      60.690  44.650  39.190  1.00  0.00           H
ATOM   3020  HZ3 LYS A 843      60.920  46.010  40.100  1.00  0.00           H
ATOM   3021  C   LYS A 843      65.180  43.810  41.540  1.00  0.00           C
ATOM   3022  O   LYS A 843      64.520  43.590  40.520  1.00  0.00           O
ATOM   3023  N   GLN A 844      66.370  44.410  41.490  1.00  0.00           N
ATOM   3024  HN  GLN A 844      66.770  44.830  42.300  1.00  0.00           H
ATOM   3025  CA  GLN A 844      67.040  44.680  40.250  1.00  0.00           C
ATOM   3026  HA  GLN A 844      66.280  45.040  39.560  1.00  0.00           H
ATOM   3027  CB  GLN A 844      68.050  45.860  40.320  1.00  0.00           C
ATOM   3028  HB1 GLN A 844      68.630  45.850  39.370  1.00  0.00           H
ATOM   3029  HB2 GLN A 844      68.800  45.580  41.090  1.00  0.00           H
ATOM   3030  CG  GLN A 844      67.610  47.380  40.370  1.00  0.00           C
ATOM   3031  HG1 GLN A 844      68.320  47.940  39.740  1.00  0.00           H
ATOM   3032  HG2 GLN A 844      67.550  47.640  41.450  1.00  0.00           H
ATOM   3033  CD  GLN A 844      66.200  47.650  39.860  1.00  0.00           C
ATOM   3034  OE1 GLN A 844      65.260  48.080  40.560  1.00  0.00           O
ATOM   3035  NE2 GLN A 844      66.130  47.460  38.520  1.00  0.00           N
ATOM   3036 HE21 GLN A 844      67.020  47.390  38.060  1.00  0.00           H
ATOM   3037 HE22 GLN A 844      65.240  47.620  38.080  1.00  0.00           H
ATOM   3038  C   GLN A 844      67.720  43.380  39.630  1.00  0.00           C
ATOM   3039  O   GLN A 844      68.050  43.280  38.470  1.00  0.00           O
ATOM   3040  N   PHE A 845      68.030  42.350  40.490  1.00  0.00           N
ATOM   3041  HN  PHE A 845      67.760  42.420  41.450  1.00  0.00           H
ATOM   3042  CA  PHE A 845      68.900  41.170  40.290  1.00  0.00           C
ATOM   3043  HA  PHE A 845      69.850  41.650  40.090  1.00  0.00           H
ATOM   3044  CB  PHE A 845      68.940  40.220  41.550  1.00  0.00           C
ATOM   3045  HB1 PHE A 845      68.060  39.520  41.490  1.00  0.00           H
ATOM   3046  HB2 PHE A 845      68.920  40.850  42.450  1.00  0.00           H
ATOM   3047  CG  PHE A 845      70.250  39.500  41.650  1.00  0.00           C
ATOM   3048  CD1 PHE A 845      70.350  38.230  41.200  1.00  0.00           C
ATOM   3049  HD1 PHE A 845      69.580  37.670  40.690  1.00  0.00           H
ATOM   3050  CE1 PHE A 845      71.620  37.520  41.230  1.00  0.00           C
ATOM   3051  HE1 PHE A 845      71.810  36.550  40.780  1.00  0.00           H
ATOM   3052  CZ  PHE A 845      72.740  38.150  41.690  1.00  0.00           C
ATOM   3053  HZ  PHE A 845      73.700  37.670  41.670  1.00  0.00           H
ATOM   3054  CD2 PHE A 845      71.440  40.070  42.130  1.00  0.00           C
ATOM   3055  HD2 PHE A 845      71.500  41.050  42.580  1.00  0.00           H
ATOM   3056  CE2 PHE A 845      72.630  39.430  42.160  1.00  0.00           C
ATOM   3057  HE2 PHE A 845      73.510  39.900  42.600  1.00  0.00           H
ATOM   3058  C   PHE A 845      68.590  40.410  39.040  1.00  0.00           C
ATOM   3059  O   PHE A 845      69.490  39.890  38.360  1.00  0.00           O
ATOM   3060  N   LYS A 846      67.360  40.340  38.650  1.00  0.00           N
ATOM   3061  HN  LYS A 846      66.700  40.820  39.200  1.00  0.00           H
ATOM   3062  CA  LYS A 846      66.940  39.670  37.420  1.00  0.00           C
ATOM   3063  HA  LYS A 846      67.480  38.730  37.470  1.00  0.00           H
ATOM   3064  CB  LYS A 846      65.370  39.470  37.320  1.00  0.00           C
ATOM   3065  HB1 LYS A 846      65.120  39.120  38.340  1.00  0.00           H
ATOM   3066  HB2 LYS A 846      65.270  38.710  36.520  1.00  0.00           H
ATOM   3067  CG  LYS A 846      64.560  40.730  37.010  1.00  0.00           C
ATOM   3068  HG1 LYS A 846      64.890  41.080  36.010  1.00  0.00           H
ATOM   3069  HG2 LYS A 846      64.850  41.530  37.730  1.00  0.00           H
ATOM   3070  CD  LYS A 846      63.120  40.300  37.210  1.00  0.00           C
ATOM   3071  HD1 LYS A 846      62.430  41.150  37.370  1.00  0.00           H
ATOM   3072  HD2 LYS A 846      63.110  39.690  38.140  1.00  0.00           H
ATOM   3073  CE  LYS A 846      62.540  39.400  36.070  1.00  0.00           C
ATOM   3074  HE1 LYS A 846      63.280  38.590  35.860  1.00  0.00           H
ATOM   3075  HE2 LYS A 846      62.330  40.140  35.260  1.00  0.00           H
ATOM   3076  NZ  LYS A 846      61.350  38.750  36.530  1.00  0.00           N
ATOM   3077  HZ1 LYS A 846      60.590  39.370  36.890  1.00  0.00           H
ATOM   3078  HZ2 LYS A 846      61.540  38.200  37.370  1.00  0.00           H
ATOM   3079  HZ3 LYS A 846      60.970  38.100  35.800  1.00  0.00           H
ATOM   3080  C   LYS A 846      67.480  40.320  36.080  1.00  0.00           C
ATOM   3081  O   LYS A 846      67.200  39.780  35.020  1.00  0.00           O
ATOM   3082  N   THR A 847      68.130  41.450  36.260  1.00  0.00           N
ATOM   3083  HN  THR A 847      67.970  41.910  37.130  1.00  0.00           H
ATOM   3084  CA  THR A 847      68.730  42.220  35.220  1.00  0.00           C
ATOM   3085  HA  THR A 847      68.580  41.770  34.250  1.00  0.00           H
ATOM   3086  CB  THR A 847      68.230  43.650  35.060  1.00  0.00           C
ATOM   3087  HB  THR A 847      68.620  44.080  34.120  1.00  0.00           H
ATOM   3088  OG1 THR A 847      68.490  44.470  36.080  1.00  0.00           O
ATOM   3089  HG1 THR A 847      68.040  44.110  36.850  1.00  0.00           H
ATOM   3090  CG2 THR A 847      66.660  43.530  34.910  1.00  0.00           C
ATOM   3091 HG21 THR A 847      66.470  43.050  33.920  1.00  0.00           H
ATOM   3092 HG22 THR A 847      66.340  44.600  34.950  1.00  0.00           H
ATOM   3093 HG23 THR A 847      66.100  42.930  35.650  1.00  0.00           H
ATOM   3094  C   THR A 847      70.260  42.200  35.340  1.00  0.00           C
ATOM   3095  O   THR A 847      70.970  42.800  34.500  1.00  0.00           O
ATOM   3096  N   LYS A 848      70.770  41.500  36.380  1.00  0.00           N
ATOM   3097  HN  LYS A 848      70.140  41.040  37.020  1.00  0.00           H
ATOM   3098  CA  LYS A 848      72.180  41.110  36.570  1.00  0.00           C
ATOM   3099  HA  LYS A 848      72.770  41.940  36.220  1.00  0.00           H
ATOM   3100  CB  LYS A 848      72.590  40.840  38.090  1.00  0.00           C
ATOM   3101  HB1 LYS A 848      73.490  40.180  38.070  1.00  0.00           H
ATOM   3102  HB2 LYS A 848      71.800  40.260  38.610  1.00  0.00           H
ATOM   3103  CG  LYS A 848      72.740  42.120  38.940  1.00  0.00           C
ATOM   3104  HG1 LYS A 848      72.990  41.760  39.970  1.00  0.00           H
ATOM   3105  HG2 LYS A 848      71.780  42.610  39.180  1.00  0.00           H
ATOM   3106  CD  LYS A 848      73.840  43.090  38.430  1.00  0.00           C
ATOM   3107  HD1 LYS A 848      74.020  43.080  37.330  1.00  0.00           H
ATOM   3108  HD2 LYS A 848      74.750  42.620  38.870  1.00  0.00           H
ATOM   3109  CE  LYS A 848      73.700  44.500  39.040  1.00  0.00           C
ATOM   3110  HE1 LYS A 848      73.690  44.280  40.130  1.00  0.00           H
ATOM   3111  HE2 LYS A 848      72.710  44.940  38.840  1.00  0.00           H
ATOM   3112  NZ  LYS A 848      74.690  45.460  38.540  1.00  0.00           N
ATOM   3113  HZ1 LYS A 848      75.540  44.870  38.470  1.00  0.00           H
ATOM   3114  HZ2 LYS A 848      74.880  46.310  39.110  1.00  0.00           H
ATOM   3115  HZ3 LYS A 848      74.360  45.640  37.570  1.00  0.00           H
ATOM   3116  C   LYS A 848      72.580  39.950  35.660  1.00  0.00           C
ATOM   3117  O   LYS A 848      71.750  39.210  35.080  1.00  0.00           O
ATOM   3118  N   ARG A 849      73.850  39.770  35.440  1.00  0.00           N
ATOM   3119  HN  ARG A 849      74.440  40.460  35.850  1.00  0.00           H
ATOM   3120  CA  ARG A 849      74.490  38.720  34.730  1.00  0.00           C
ATOM   3121  HA  ARG A 849      73.810  38.180  34.090  1.00  0.00           H
ATOM   3122  CB  ARG A 849      75.640  39.290  33.840  1.00  0.00           C
ATOM   3123  HB1 ARG A 849      76.060  38.520  33.160  1.00  0.00           H
ATOM   3124  HB2 ARG A 849      76.400  39.740  34.520  1.00  0.00           H
ATOM   3125  CG  ARG A 849      75.080  40.340  32.820  1.00  0.00           C
ATOM   3126  HG1 ARG A 849      74.790  41.260  33.380  1.00  0.00           H
ATOM   3127  HG2 ARG A 849      74.110  39.880  32.510  1.00  0.00           H
ATOM   3128  CD  ARG A 849      75.940  40.430  31.560  1.00  0.00           C
ATOM   3129  HD1 ARG A 849      76.110  39.420  31.120  1.00  0.00           H
ATOM   3130  HD2 ARG A 849      76.880  40.970  31.760  1.00  0.00           H
ATOM   3131  NE  ARG A 849      75.140  41.220  30.540  1.00  0.00           N
ATOM   3132  HE  ARG A 849      75.210  42.210  30.630  1.00  0.00           H
ATOM   3133  CZ  ARG A 849      74.120  40.850  29.760  1.00  0.00           C
ATOM   3134  NH1 ARG A 849      73.300  41.790  29.420  1.00  0.00           N
ATOM   3135 HH11 ARG A 849      73.780  42.680  29.430  1.00  0.00           H
ATOM   3136 HH12 ARG A 849      72.540  41.480  28.850  1.00  0.00           H
ATOM   3137  NH2 ARG A 849      73.830  39.580  29.640  1.00  0.00           N
ATOM   3138 HH21 ARG A 849      74.450  38.880  29.980  1.00  0.00           H
ATOM   3139 HH22 ARG A 849      72.960  39.370  29.210  1.00  0.00           H
ATOM   3140  C   ARG A 849      75.110  37.680  35.730  1.00  0.00           C
ATOM   3141  O   ARG A 849      75.840  36.810  35.260  1.00  0.00           O
ATOM   3142  N   TYR A 850      74.740  37.750  37.020  1.00  0.00           N
ATOM   3143  HN  TYR A 850      73.950  38.320  37.220  1.00  0.00           H
ATOM   3144  CA  TYR A 850      75.360  37.070  38.140  1.00  0.00           C
ATOM   3145  HA  TYR A 850      76.340  36.730  37.850  1.00  0.00           H
ATOM   3146  CB  TYR A 850      75.570  38.070  39.430  1.00  0.00           C
ATOM   3147  HB1 TYR A 850      75.840  37.510  40.340  1.00  0.00           H
ATOM   3148  HB2 TYR A 850      74.570  38.510  39.620  1.00  0.00           H
ATOM   3149  CG  TYR A 850      76.540  39.130  39.170  1.00  0.00           C
ATOM   3150  CD1 TYR A 850      77.640  39.090  38.210  1.00  0.00           C
ATOM   3151  HD1 TYR A 850      77.810  38.260  37.550  1.00  0.00           H
ATOM   3152  CE1 TYR A 850      78.630  40.060  38.140  1.00  0.00           C
ATOM   3153  HE1 TYR A 850      79.430  40.080  37.420  1.00  0.00           H
ATOM   3154  CZ  TYR A 850      78.440  41.230  38.960  1.00  0.00           C
ATOM   3155  OH  TYR A 850      79.260  42.380  38.690  1.00  0.00           O
ATOM   3156  HH  TYR A 850      79.820  42.250  37.920  1.00  0.00           H
ATOM   3157  CD2 TYR A 850      76.560  40.230  40.050  1.00  0.00           C
ATOM   3158  HD2 TYR A 850      75.770  40.320  40.790  1.00  0.00           H
ATOM   3159  CE2 TYR A 850      77.560  41.220  40.020  1.00  0.00           C
ATOM   3160  HE2 TYR A 850      77.430  42.030  40.730  1.00  0.00           H
ATOM   3161  C   TYR A 850      74.560  35.820  38.600  1.00  0.00           C
ATOM   3162  O   TYR A 850      73.380  35.960  38.730  1.00  0.00           O
ATOM   3163  N   PHE A 851      75.300  34.720  38.830  1.00  0.00           N
ATOM   3164  HN  PHE A 851      76.280  34.710  38.640  1.00  0.00           H
ATOM   3165  CA  PHE A 851      74.780  33.360  38.990  1.00  0.00           C
ATOM   3166  HA  PHE A 851      75.670  32.760  39.140  1.00  0.00           H
ATOM   3167  CB  PHE A 851      73.810  33.230  40.190  1.00  0.00           C
ATOM   3168  HB1 PHE A 851      73.400  32.190  40.290  1.00  0.00           H
ATOM   3169  HB2 PHE A 851      72.920  33.880  40.070  1.00  0.00           H
ATOM   3170  CG  PHE A 851      74.530  33.500  41.440  1.00  0.00           C
ATOM   3171  CD1 PHE A 851      74.030  34.530  42.290  1.00  0.00           C
ATOM   3172  HD1 PHE A 851      73.210  35.170  42.020  1.00  0.00           H
ATOM   3173  CE1 PHE A 851      74.770  34.720  43.540  1.00  0.00           C
ATOM   3174  HE1 PHE A 851      74.470  35.480  44.240  1.00  0.00           H
ATOM   3175  CZ  PHE A 851      75.850  33.930  43.900  1.00  0.00           C
ATOM   3176  HZ  PHE A 851      76.360  34.090  44.830  1.00  0.00           H
ATOM   3177  CD2 PHE A 851      75.550  32.670  41.760  1.00  0.00           C
ATOM   3178  HD2 PHE A 851      75.930  31.910  41.100  1.00  0.00           H
ATOM   3179  CE2 PHE A 851      76.190  32.890  42.970  1.00  0.00           C
ATOM   3180  HE2 PHE A 851      77.030  32.260  43.180  1.00  0.00           H
ATOM   3181  C   PHE A 851      74.140  32.800  37.680  1.00  0.00           C
ATOM   3182  O   PHE A 851      73.860  33.590  36.780  1.00  0.00           O
ATOM   3183  N   PRO A 852      73.940  31.480  37.480  1.00  0.00           N
ATOM   3184  CD  PRO A 852      74.470  30.410  38.350  1.00  0.00           C
ATOM   3185  HD1 PRO A 852      73.990  30.520  39.360  1.00  0.00           H
ATOM   3186  HD2 PRO A 852      75.550  30.540  38.570  1.00  0.00           H
ATOM   3187  CA  PRO A 852      72.970  30.880  36.510  1.00  0.00           C
ATOM   3188  HA  PRO A 852      73.350  30.920  35.510  1.00  0.00           H
ATOM   3189  CB  PRO A 852      72.700  29.420  37.070  1.00  0.00           C
ATOM   3190  HB1 PRO A 852      72.500  28.650  36.290  1.00  0.00           H
ATOM   3191  HB2 PRO A 852      71.950  29.420  37.890  1.00  0.00           H
ATOM   3192  CG  PRO A 852      74.090  29.040  37.700  1.00  0.00           C
ATOM   3193  HG1 PRO A 852      73.920  28.320  38.520  1.00  0.00           H
ATOM   3194  HG2 PRO A 852      74.700  28.610  36.890  1.00  0.00           H
ATOM   3195  C   PRO A 852      71.570  31.550  36.400  1.00  0.00           C
ATOM   3196  O   PRO A 852      71.140  32.150  37.350  1.00  0.00           O
ATOM   3197  N   THR A 853      70.930  31.470  35.160  1.00  0.00           N
ATOM   3198  HN  THR A 853      71.350  30.860  34.490  1.00  0.00           H
ATOM   3199  CA  THR A 853      69.810  32.270  34.740  1.00  0.00           C
ATOM   3200  HA  THR A 853      70.140  33.290  34.700  1.00  0.00           H
ATOM   3201  CB  THR A 853      69.370  31.940  33.270  1.00  0.00           C
ATOM   3202  HB  THR A 853      69.320  30.820  33.190  1.00  0.00           H
ATOM   3203  OG1 THR A 853      70.390  32.410  32.390  1.00  0.00           O
ATOM   3204  HG1 THR A 853      71.070  31.750  32.520  1.00  0.00           H
ATOM   3205  CG2 THR A 853      68.090  32.640  32.820  1.00  0.00           C
ATOM   3206 HG21 THR A 853      68.160  33.720  33.020  1.00  0.00           H
ATOM   3207 HG22 THR A 853      67.210  32.180  33.320  1.00  0.00           H
ATOM   3208 HG23 THR A 853      67.760  32.440  31.780  1.00  0.00           H
ATOM   3209  C   THR A 853      68.620  32.150  35.680  1.00  0.00           C
ATOM   3210  O   THR A 853      68.020  33.140  36.090  1.00  0.00           O
ATOM   3211  N   LYS A 854      68.270  30.870  36.030  1.00  0.00           N
ATOM   3212  HN  LYS A 854      68.730  30.120  35.560  1.00  0.00           H
ATOM   3213  CA  LYS A 854      67.140  30.630  36.910  1.00  0.00           C
ATOM   3214  HA  LYS A 854      66.240  31.170  36.650  1.00  0.00           H
ATOM   3215  CB  LYS A 854      66.870  29.060  36.880  1.00  0.00           C
ATOM   3216  HB1 LYS A 854      66.000  28.790  37.500  1.00  0.00           H
ATOM   3217  HB2 LYS A 854      67.780  28.480  37.170  1.00  0.00           H
ATOM   3218  CG  LYS A 854      66.440  28.730  35.480  1.00  0.00           C
ATOM   3219  HG1 LYS A 854      67.110  29.160  34.710  1.00  0.00           H
ATOM   3220  HG2 LYS A 854      65.400  29.140  35.420  1.00  0.00           H
ATOM   3221  CD  LYS A 854      66.260  27.230  35.220  1.00  0.00           C
ATOM   3222  HD1 LYS A 854      67.300  26.840  35.140  1.00  0.00           H
ATOM   3223  HD2 LYS A 854      65.840  27.150  34.200  1.00  0.00           H
ATOM   3224  CE  LYS A 854      65.420  26.320  36.210  1.00  0.00           C
ATOM   3225  HE1 LYS A 854      65.040  26.970  37.030  1.00  0.00           H
ATOM   3226  HE2 LYS A 854      66.060  25.460  36.520  1.00  0.00           H
ATOM   3227  NZ  LYS A 854      64.140  26.020  35.690  1.00  0.00           N
ATOM   3228  HZ1 LYS A 854      63.630  25.320  36.270  1.00  0.00           H
ATOM   3229  HZ2 LYS A 854      64.270  25.650  34.720  1.00  0.00           H
ATOM   3230  HZ3 LYS A 854      63.550  26.870  35.610  1.00  0.00           H
ATOM   3231  C   LYS A 854      67.310  31.000  38.360  1.00  0.00           C
ATOM   3232  O   LYS A 854      66.350  31.430  39.030  1.00  0.00           O
ATOM   3233  N   VAL A 855      68.490  30.900  38.900  1.00  0.00           N
ATOM   3234  HN  VAL A 855      69.250  30.730  38.280  1.00  0.00           H
ATOM   3235  CA  VAL A 855      69.030  31.310  40.200  1.00  0.00           C
ATOM   3236  HA  VAL A 855      68.380  30.980  40.990  1.00  0.00           H
ATOM   3237  CB  VAL A 855      70.450  30.800  40.400  1.00  0.00           C
ATOM   3238  HB  VAL A 855      71.170  31.370  39.770  1.00  0.00           H
ATOM   3239  CG1 VAL A 855      70.870  31.320  41.830  1.00  0.00           C
ATOM   3240 HG11 VAL A 855      70.240  30.830  42.590  1.00  0.00           H
ATOM   3241 HG12 VAL A 855      70.930  32.420  41.950  1.00  0.00           H
ATOM   3242 HG13 VAL A 855      71.920  30.940  41.970  1.00  0.00           H
ATOM   3243  CG2 VAL A 855      70.520  29.270  40.170  1.00  0.00           C
ATOM   3244 HG21 VAL A 855      70.160  29.010  39.160  1.00  0.00           H
ATOM   3245 HG22 VAL A 855      69.890  28.750  40.910  1.00  0.00           H
ATOM   3246 HG23 VAL A 855      71.580  28.890  40.200  1.00  0.00           H
ATOM   3247  C   VAL A 855      68.910  32.850  40.380  1.00  0.00           C
ATOM   3248  O   VAL A 855      68.510  33.370  41.390  1.00  0.00           O
ATOM   3249  N   ARG A 856      69.150  33.660  39.290  1.00  0.00           N
ATOM   3250  HN  ARG A 856      69.440  33.160  38.480  1.00  0.00           H
ATOM   3251  CA  ARG A 856      68.800  35.080  39.360  1.00  0.00           C
ATOM   3252  HA  ARG A 856      68.980  35.370  40.380  1.00  0.00           H
ATOM   3253  CB  ARG A 856      69.720  35.920  38.440  1.00  0.00           C
ATOM   3254  HB1 ARG A 856      70.690  35.800  38.970  1.00  0.00           H
ATOM   3255  HB2 ARG A 856      69.490  37.000  38.520  1.00  0.00           H
ATOM   3256  CG  ARG A 856      69.880  35.560  36.920  1.00  0.00           C
ATOM   3257  HG1 ARG A 856      68.850  35.760  36.540  1.00  0.00           H
ATOM   3258  HG2 ARG A 856      70.070  34.470  36.930  1.00  0.00           H
ATOM   3259  CD  ARG A 856      71.080  36.180  36.230  1.00  0.00           C
ATOM   3260  HD1 ARG A 856      72.050  35.800  36.630  1.00  0.00           H
ATOM   3261  HD2 ARG A 856      71.070  37.290  36.290  1.00  0.00           H
ATOM   3262  NE  ARG A 856      71.050  35.900  34.740  1.00  0.00           N
ATOM   3263  HE  ARG A 856      70.200  36.120  34.250  1.00  0.00           H
ATOM   3264  CZ  ARG A 856      72.010  35.410  33.980  1.00  0.00           C
ATOM   3265  NH1 ARG A 856      73.030  34.670  34.300  1.00  0.00           N
ATOM   3266 HH11 ARG A 856      73.210  34.320  35.220  1.00  0.00           H
ATOM   3267 HH12 ARG A 856      73.320  34.130  33.520  1.00  0.00           H
ATOM   3268  NH2 ARG A 856      71.710  35.370  32.670  1.00  0.00           N
ATOM   3269 HH21 ARG A 856      72.180  34.750  32.050  1.00  0.00           H
ATOM   3270 HH22 ARG A 856      70.860  35.780  32.350  1.00  0.00           H
ATOM   3271  C   ARG A 856      67.330  35.470  39.190  1.00  0.00           C
ATOM   3272  O   ARG A 856      66.770  36.310  39.930  1.00  0.00           O
ATOM   3273  N   SER A 857      66.640  34.710  38.250  1.00  0.00           N
ATOM   3274  HN  SER A 857      67.100  34.020  37.700  1.00  0.00           H
ATOM   3275  CA  SER A 857      65.170  34.910  38.130  1.00  0.00           C
ATOM   3276  HA  SER A 857      64.920  35.920  37.880  1.00  0.00           H
ATOM   3277  CB  SER A 857      64.580  34.050  37.040  1.00  0.00           C
ATOM   3278  HB1 SER A 857      64.830  32.970  37.180  1.00  0.00           H
ATOM   3279  HB2 SER A 857      65.160  34.340  36.140  1.00  0.00           H
ATOM   3280  OG  SER A 857      63.220  34.140  36.740  1.00  0.00           O
ATOM   3281  HG1 SER A 857      62.720  33.780  37.480  1.00  0.00           H
ATOM   3282  C   SER A 857      64.350  34.560  39.380  1.00  0.00           C
ATOM   3283  O   SER A 857      63.520  35.300  39.880  1.00  0.00           O
ATOM   3284  N   THR A 858      64.830  33.360  39.980  1.00  0.00           N
ATOM   3285  HN  THR A 858      65.530  32.780  39.560  1.00  0.00           H
ATOM   3286  CA  THR A 858      64.290  32.900  41.290  1.00  0.00           C
ATOM   3287  HA  THR A 858      63.250  32.690  41.120  1.00  0.00           H
ATOM   3288  CB  THR A 858      64.750  31.580  41.890  1.00  0.00           C
ATOM   3289  HB  THR A 858      65.790  31.820  42.160  1.00  0.00           H
ATOM   3290  OG1 THR A 858      64.610  30.530  40.910  1.00  0.00           O
ATOM   3291  HG1 THR A 858      65.180  30.770  40.170  1.00  0.00           H
ATOM   3292  CG2 THR A 858      63.900  31.120  43.160  1.00  0.00           C
ATOM   3293 HG21 THR A 858      62.820  31.090  42.870  1.00  0.00           H
ATOM   3294 HG22 THR A 858      63.930  31.840  44.000  1.00  0.00           H
ATOM   3295 HG23 THR A 858      64.180  30.090  43.460  1.00  0.00           H
ATOM   3296  C   THR A 858      64.460  33.950  42.320  1.00  0.00           C
ATOM   3297  O   THR A 858      63.570  34.180  43.070  1.00  0.00           O
ATOM   3298  N   ILE A 859      65.660  34.510  42.410  1.00  0.00           N
ATOM   3299  HN  ILE A 859      66.310  34.280  41.690  1.00  0.00           H
ATOM   3300  CA  ILE A 859      66.040  35.550  43.410  1.00  0.00           C
ATOM   3301  HA  ILE A 859      65.800  35.110  44.360  1.00  0.00           H
ATOM   3302  CB  ILE A 859      67.560  35.920  43.370  1.00  0.00           C
ATOM   3303  HB  ILE A 859      67.940  35.940  42.330  1.00  0.00           H
ATOM   3304  CG2 ILE A 859      67.960  37.330  43.960  1.00  0.00           C
ATOM   3305 HG21 ILE A 859      67.520  38.110  43.290  1.00  0.00           H
ATOM   3306 HG22 ILE A 859      69.060  37.440  43.950  1.00  0.00           H
ATOM   3307 HG23 ILE A 859      67.490  37.540  44.950  1.00  0.00           H
ATOM   3308  CG1 ILE A 859      68.360  34.840  44.130  1.00  0.00           C
ATOM   3309 HG11 ILE A 859      68.050  33.860  43.690  1.00  0.00           H
ATOM   3310 HG12 ILE A 859      68.010  34.800  45.200  1.00  0.00           H
ATOM   3311  CD  ILE A 859      69.900  35.030  44.110  1.00  0.00           C
ATOM   3312  HD1 ILE A 859      70.430  34.280  44.760  1.00  0.00           H
ATOM   3313  HD2 ILE A 859      70.250  35.990  44.530  1.00  0.00           H
ATOM   3314  HD3 ILE A 859      70.360  34.970  43.100  1.00  0.00           H
ATOM   3315  C   ILE A 859      65.180  36.760  43.470  1.00  0.00           C
ATOM   3316  O   ILE A 859      64.770  37.170  44.550  1.00  0.00           O
ATOM   3317  N   SER A 860      64.880  37.410  42.370  1.00  0.00           N
ATOM   3318  HN  SER A 860      65.290  37.080  41.530  1.00  0.00           H
ATOM   3319  CA  SER A 860      64.040  38.530  42.280  1.00  0.00           C
ATOM   3320  HA  SER A 860      64.470  39.310  42.910  1.00  0.00           H
ATOM   3321  CB  SER A 860      64.010  39.280  40.890  1.00  0.00           C
ATOM   3322  HB1 SER A 860      63.080  39.860  40.700  1.00  0.00           H
ATOM   3323  HB2 SER A 860      63.930  38.480  40.120  1.00  0.00           H
ATOM   3324  OG  SER A 860      65.130  40.200  40.570  1.00  0.00           O
ATOM   3325  HG1 SER A 860      65.020  41.000  41.080  1.00  0.00           H
ATOM   3326  C   SER A 860      62.640  38.300  42.690  1.00  0.00           C
ATOM   3327  O   SER A 860      62.020  39.210  43.230  1.00  0.00           O
ATOM   3328  N   ASP A 861      62.090  37.110  42.400  1.00  0.00           N
ATOM   3329  HN  ASP A 861      62.680  36.490  41.880  1.00  0.00           H
ATOM   3330  CA  ASP A 861      60.690  36.770  42.780  1.00  0.00           C
ATOM   3331  HA  ASP A 861      60.030  37.500  42.340  1.00  0.00           H
ATOM   3332  CB  ASP A 861      60.310  35.410  42.180  1.00  0.00           C
ATOM   3333  HB1 ASP A 861      59.370  34.930  42.510  1.00  0.00           H
ATOM   3334  HB2 ASP A 861      61.070  34.620  42.390  1.00  0.00           H
ATOM   3335  CG  ASP A 861      60.060  35.580  40.680  1.00  0.00           C
ATOM   3336  OD1 ASP A 861      59.790  34.490  40.120  1.00  0.00           O
ATOM   3337  OD2 ASP A 861      60.000  36.630  40.070  1.00  0.00           O
ATOM   3338  C   ASP A 861      60.440  36.660  44.230  1.00  0.00           C
ATOM   3339  O   ASP A 861      59.440  37.220  44.760  1.00  0.00           O
ATOM   3340  N   PHE A 862      61.370  35.990  45.000  1.00  0.00           N
ATOM   3341  HN  PHE A 862      62.140  35.580  44.510  1.00  0.00           H
ATOM   3342  CA  PHE A 862      61.320  35.880  46.380  1.00  0.00           C
ATOM   3343  HA  PHE A 862      60.310  35.910  46.780  1.00  0.00           H
ATOM   3344  CB  PHE A 862      61.850  34.520  46.860  1.00  0.00           C
ATOM   3345  HB1 PHE A 862      61.880  34.360  47.960  1.00  0.00           H
ATOM   3346  HB2 PHE A 862      62.890  34.330  46.520  1.00  0.00           H
ATOM   3347  CG  PHE A 862      60.880  33.370  46.410  1.00  0.00           C
ATOM   3348  CD1 PHE A 862      60.970  32.670  45.160  1.00  0.00           C
ATOM   3349  HD1 PHE A 862      61.670  33.040  44.410  1.00  0.00           H
ATOM   3350  CE1 PHE A 862      60.110  31.650  44.860  1.00  0.00           C
ATOM   3351  HE1 PHE A 862      60.230  31.210  43.870  1.00  0.00           H
ATOM   3352  CZ  PHE A 862      59.150  31.270  45.780  1.00  0.00           C
ATOM   3353  HZ  PHE A 862      58.520  30.470  45.420  1.00  0.00           H
ATOM   3354  CD2 PHE A 862      59.860  32.980  47.310  1.00  0.00           C
ATOM   3355  HD2 PHE A 862      59.750  33.520  48.240  1.00  0.00           H
ATOM   3356  CE2 PHE A 862      59.000  31.960  46.980  1.00  0.00           C
ATOM   3357  HE2 PHE A 862      58.250  31.660  47.720  1.00  0.00           H
ATOM   3358  C   PHE A 862      62.180  37.020  47.090  1.00  0.00           C
ATOM   3359  O   PHE A 862      62.660  36.850  48.190  1.00  0.00           O
ATOM   3360  N   ALA A 863      62.470  38.180  46.420  1.00  0.00           N
ATOM   3361  HN  ALA A 863      62.230  38.270  45.460  1.00  0.00           H
ATOM   3362  CA  ALA A 863      63.360  39.220  46.980  1.00  0.00           C
ATOM   3363  HA  ALA A 863      64.340  38.780  46.980  1.00  0.00           H
ATOM   3364  CB  ALA A 863      63.270  40.540  46.160  1.00  0.00           C
ATOM   3365  HB1 ALA A 863      62.260  41.000  46.180  1.00  0.00           H
ATOM   3366  HB2 ALA A 863      63.550  40.370  45.090  1.00  0.00           H
ATOM   3367  HB3 ALA A 863      63.910  41.360  46.530  1.00  0.00           H
ATOM   3368  C   ALA A 863      63.020  39.710  48.370  1.00  0.00           C
ATOM   3369  O   ALA A 863      63.790  39.840  49.350  1.00  0.00           O
ATOM   3370  N   VAL A 864      61.760  40.040  48.550  1.00  0.00           N
ATOM   3371  HN  VAL A 864      61.210  40.160  47.730  1.00  0.00           H
ATOM   3372  CA  VAL A 864      61.290  40.510  49.890  1.00  0.00           C
ATOM   3373  HA  VAL A 864      62.060  41.220  50.150  1.00  0.00           H
ATOM   3374  CB  VAL A 864      59.940  41.160  49.920  1.00  0.00           C
ATOM   3375  HB  VAL A 864      59.150  40.530  49.440  1.00  0.00           H
ATOM   3376  CG1 VAL A 864      59.340  41.460  51.360  1.00  0.00           C
ATOM   3377 HG11 VAL A 864      58.390  42.010  51.190  1.00  0.00           H
ATOM   3378 HG12 VAL A 864      60.040  42.070  51.980  1.00  0.00           H
ATOM   3379 HG13 VAL A 864      59.190  40.450  51.800  1.00  0.00           H
ATOM   3380  CG2 VAL A 864      59.930  42.430  49.060  1.00  0.00           C
ATOM   3381 HG21 VAL A 864      60.510  43.250  49.550  1.00  0.00           H
ATOM   3382 HG22 VAL A 864      58.900  42.840  48.910  1.00  0.00           H
ATOM   3383 HG23 VAL A 864      60.410  42.220  48.090  1.00  0.00           H
ATOM   3384  C   VAL A 864      61.390  39.430  50.930  1.00  0.00           C
ATOM   3385  O   VAL A 864      61.940  39.650  52.060  1.00  0.00           O
ATOM   3386  N   PHE A 865      60.920  38.170  50.550  1.00  0.00           N
ATOM   3387  HN  PHE A 865      60.380  38.070  49.710  1.00  0.00           H
ATOM   3388  CA  PHE A 865      61.050  36.970  51.400  1.00  0.00           C
ATOM   3389  HA  PHE A 865      60.540  37.250  52.310  1.00  0.00           H
ATOM   3390  CB  PHE A 865      60.480  35.750  50.630  1.00  0.00           C
ATOM   3391  HB1 PHE A 865      60.980  35.500  49.670  1.00  0.00           H
ATOM   3392  HB2 PHE A 865      59.450  35.990  50.290  1.00  0.00           H
ATOM   3393  CG  PHE A 865      60.470  34.480  51.440  1.00  0.00           C
ATOM   3394  CD1 PHE A 865      59.260  34.050  52.130  1.00  0.00           C
ATOM   3395  HD1 PHE A 865      58.430  34.740  52.110  1.00  0.00           H
ATOM   3396  CE1 PHE A 865      59.250  32.910  52.960  1.00  0.00           C
ATOM   3397  HE1 PHE A 865      58.380  32.700  53.570  1.00  0.00           H
ATOM   3398  CZ  PHE A 865      60.360  32.150  53.000  1.00  0.00           C
ATOM   3399  HZ  PHE A 865      60.330  31.250  53.610  1.00  0.00           H
ATOM   3400  CD2 PHE A 865      61.560  33.570  51.500  1.00  0.00           C
ATOM   3401  HD2 PHE A 865      62.330  33.830  50.790  1.00  0.00           H
ATOM   3402  CE2 PHE A 865      61.500  32.390  52.260  1.00  0.00           C
ATOM   3403  HE2 PHE A 865      62.350  31.740  52.370  1.00  0.00           H
ATOM   3404  C   PHE A 865      62.550  36.870  51.790  1.00  0.00           C
ATOM   3405  O   PHE A 865      62.940  36.750  52.940  1.00  0.00           O
ATOM   3406  N   LEU A 866      63.510  36.910  50.820  1.00  0.00           N
ATOM   3407  HN  LEU A 866      63.220  36.860  49.870  1.00  0.00           H
ATOM   3408  CA  LEU A 866      64.900  36.810  51.100  1.00  0.00           C
ATOM   3409  HA  LEU A 866      64.970  35.860  51.620  1.00  0.00           H
ATOM   3410  CB  LEU A 866      65.610  36.810  49.730  1.00  0.00           C
ATOM   3411  HB1 LEU A 866      66.690  36.990  49.860  1.00  0.00           H
ATOM   3412  HB2 LEU A 866      65.140  37.630  49.160  1.00  0.00           H
ATOM   3413  CG  LEU A 866      65.460  35.500  48.950  1.00  0.00           C
ATOM   3414  HG  LEU A 866      64.390  35.210  48.960  1.00  0.00           H
ATOM   3415  CD1 LEU A 866      65.960  35.590  47.510  1.00  0.00           C
ATOM   3416 HD11 LEU A 866      65.320  36.400  47.080  1.00  0.00           H
ATOM   3417 HD12 LEU A 866      65.750  34.680  46.900  1.00  0.00           H
ATOM   3418 HD13 LEU A 866      67.050  35.750  47.520  1.00  0.00           H
ATOM   3419  CD2 LEU A 866      66.170  34.310  49.660  1.00  0.00           C
ATOM   3420 HD21 LEU A 866      65.680  34.120  50.630  1.00  0.00           H
ATOM   3421 HD22 LEU A 866      67.270  34.350  49.850  1.00  0.00           H
ATOM   3422 HD23 LEU A 866      65.910  33.370  49.130  1.00  0.00           H
ATOM   3423  C   LEU A 866      65.460  37.830  51.980  1.00  0.00           C
ATOM   3424  O   LEU A 866      66.220  37.600  52.880  1.00  0.00           O
ATOM   3425  N   THR A 867      65.070  39.110  51.780  1.00  0.00           N
ATOM   3426  HN  THR A 867      64.460  39.340  51.020  1.00  0.00           H
ATOM   3427  CA  THR A 867      65.390  40.190  52.660  1.00  0.00           C
ATOM   3428  HA  THR A 867      66.430  40.460  52.590  1.00  0.00           H
ATOM   3429  CB  THR A 867      64.620  41.470  52.350  1.00  0.00           C
ATOM   3430  HB  THR A 867      63.540  41.300  52.500  1.00  0.00           H
ATOM   3431  OG1 THR A 867      64.730  41.740  50.930  1.00  0.00           O
ATOM   3432  HG1 THR A 867      64.280  41.050  50.450  1.00  0.00           H
ATOM   3433  CG2 THR A 867      65.060  42.730  53.140  1.00  0.00           C
ATOM   3434 HG21 THR A 867      64.460  43.580  52.760  1.00  0.00           H
ATOM   3435 HG22 THR A 867      66.110  42.890  52.800  1.00  0.00           H
ATOM   3436 HG23 THR A 867      65.040  42.650  54.250  1.00  0.00           H
ATOM   3437  C   THR A 867      65.160  39.940  54.130  1.00  0.00           C
ATOM   3438  O   THR A 867      66.000  40.090  55.010  1.00  0.00           O
ATOM   3439  N   ILE A 868      63.890  39.620  54.500  1.00  0.00           N
ATOM   3440  HN  ILE A 868      63.160  39.430  53.860  1.00  0.00           H
ATOM   3441  CA  ILE A 868      63.510  39.330  55.840  1.00  0.00           C
ATOM   3442  HA  ILE A 868      63.900  40.100  56.490  1.00  0.00           H
ATOM   3443  CB  ILE A 868      61.970  39.280  55.910  1.00  0.00           C
ATOM   3444  HB  ILE A 868      61.660  38.360  55.360  1.00  0.00           H
ATOM   3445  CG2 ILE A 868      61.690  39.260  57.490  1.00  0.00           C
ATOM   3446 HG21 ILE A 868      62.150  38.380  58.000  1.00  0.00           H
ATOM   3447 HG22 ILE A 868      60.590  39.410  57.510  1.00  0.00           H
ATOM   3448 HG23 ILE A 868      62.240  40.030  58.070  1.00  0.00           H
ATOM   3449  CG1 ILE A 868      61.180  40.510  55.260  1.00  0.00           C
ATOM   3450 HG11 ILE A 868      61.510  40.510  54.200  1.00  0.00           H
ATOM   3451 HG12 ILE A 868      61.560  41.470  55.680  1.00  0.00           H
ATOM   3452  CD  ILE A 868      59.720  40.340  55.350  1.00  0.00           C
ATOM   3453  HD1 ILE A 868      59.410  39.420  55.880  1.00  0.00           H
ATOM   3454  HD2 ILE A 868      59.210  40.510  54.380  1.00  0.00           H
ATOM   3455  HD3 ILE A 868      59.400  41.160  56.040  1.00  0.00           H
ATOM   3456  C   ILE A 868      64.140  38.080  56.410  1.00  0.00           C
ATOM   3457  O   ILE A 868      64.670  38.130  57.500  1.00  0.00           O
ATOM   3458  N   VAL A 869      64.230  36.970  55.590  1.00  0.00           N
ATOM   3459  HN  VAL A 869      63.790  37.130  54.710  1.00  0.00           H
ATOM   3460  CA  VAL A 869      65.020  35.750  55.950  1.00  0.00           C
ATOM   3461  HA  VAL A 869      64.570  35.400  56.860  1.00  0.00           H
ATOM   3462  CB  VAL A 869      64.830  34.580  54.890  1.00  0.00           C
ATOM   3463  HB  VAL A 869      64.980  34.880  53.830  1.00  0.00           H
ATOM   3464  CG1 VAL A 869      65.820  33.450  55.230  1.00  0.00           C
ATOM   3465 HG11 VAL A 869      65.510  32.590  54.590  1.00  0.00           H
ATOM   3466 HG12 VAL A 869      65.710  33.230  56.310  1.00  0.00           H
ATOM   3467 HG13 VAL A 869      66.890  33.660  55.070  1.00  0.00           H
ATOM   3468  CG2 VAL A 869      63.360  34.120  54.940  1.00  0.00           C
ATOM   3469 HG21 VAL A 869      63.170  33.620  55.920  1.00  0.00           H
ATOM   3470 HG22 VAL A 869      63.070  33.560  54.030  1.00  0.00           H
ATOM   3471 HG23 VAL A 869      62.640  34.960  54.820  1.00  0.00           H
ATOM   3472  C   VAL A 869      66.460  36.140  56.290  1.00  0.00           C
ATOM   3473  O   VAL A 869      66.920  35.680  57.330  1.00  0.00           O
ATOM   3474  N   ILE A 870      67.110  36.940  55.430  1.00  0.00           N
ATOM   3475  HN  ILE A 870      66.590  37.240  54.640  1.00  0.00           H
ATOM   3476  CA  ILE A 870      68.470  37.430  55.740  1.00  0.00           C
ATOM   3477  HA  ILE A 870      69.140  36.600  55.940  1.00  0.00           H
ATOM   3478  CB  ILE A 870      69.020  38.240  54.460  1.00  0.00           C
ATOM   3479  HB  ILE A 870      68.190  38.810  54.000  1.00  0.00           H
ATOM   3480  CG2 ILE A 870      70.040  39.350  54.860  1.00  0.00           C
ATOM   3481 HG21 ILE A 870      70.800  38.960  55.580  1.00  0.00           H
ATOM   3482 HG22 ILE A 870      69.620  40.310  55.230  1.00  0.00           H
ATOM   3483 HG23 ILE A 870      70.640  39.520  53.950  1.00  0.00           H
ATOM   3484  CG1 ILE A 870      69.500  37.220  53.430  1.00  0.00           C
ATOM   3485 HG11 ILE A 870      68.730  36.430  53.320  1.00  0.00           H
ATOM   3486 HG12 ILE A 870      70.410  36.710  53.780  1.00  0.00           H
ATOM   3487  CD  ILE A 870      69.750  37.800  52.030  1.00  0.00           C
ATOM   3488  HD1 ILE A 870      70.720  38.310  51.850  1.00  0.00           H
ATOM   3489  HD2 ILE A 870      68.910  38.500  51.810  1.00  0.00           H
ATOM   3490  HD3 ILE A 870      69.610  36.940  51.320  1.00  0.00           H
ATOM   3491  C   ILE A 870      68.530  38.320  57.020  1.00  0.00           C
ATOM   3492  O   ILE A 870      69.400  38.140  57.890  1.00  0.00           O
ATOM   3493  N   MET A 871      67.570  39.280  57.220  1.00  0.00           N
ATOM   3494  HN  MET A 871      66.900  39.440  56.500  1.00  0.00           H
ATOM   3495  CA  MET A 871      67.640  40.160  58.360  1.00  0.00           C
ATOM   3496  HA  MET A 871      68.700  40.320  58.450  1.00  0.00           H
ATOM   3497  CB  MET A 871      66.950  41.600  58.160  1.00  0.00           C
ATOM   3498  HB1 MET A 871      66.760  42.000  59.180  1.00  0.00           H
ATOM   3499  HB2 MET A 871      65.980  41.540  57.630  1.00  0.00           H
ATOM   3500  CG  MET A 871      67.780  42.560  57.270  1.00  0.00           C
ATOM   3501  HG1 MET A 871      67.190  43.440  56.940  1.00  0.00           H
ATOM   3502  HG2 MET A 871      68.130  42.090  56.330  1.00  0.00           H
ATOM   3503  SD  MET A 871      69.360  42.930  58.050  1.00  0.00           S
ATOM   3504  CE  MET A 871      70.020  43.840  56.530  1.00  0.00           C
ATOM   3505  HE1 MET A 871      70.150  43.220  55.610  1.00  0.00           H
ATOM   3506  HE2 MET A 871      70.970  44.400  56.660  1.00  0.00           H
ATOM   3507  HE3 MET A 871      69.330  44.560  56.050  1.00  0.00           H
ATOM   3508  C   MET A 871      67.280  39.410  59.700  1.00  0.00           C
ATOM   3509  O   MET A 871      67.970  39.620  60.760  1.00  0.00           O
ATOM   3510  N   VAL A 872      66.330  38.450  59.600  1.00  0.00           N
ATOM   3511  HN  VAL A 872      65.840  38.320  58.740  1.00  0.00           H
ATOM   3512  CA  VAL A 872      66.040  37.520  60.680  1.00  0.00           C
ATOM   3513  HA  VAL A 872      66.030  38.110  61.590  1.00  0.00           H
ATOM   3514  CB  VAL A 872      64.730  36.830  60.450  1.00  0.00           C
ATOM   3515  HB  VAL A 872      64.640  36.520  59.390  1.00  0.00           H
ATOM   3516  CG1 VAL A 872      64.620  35.620  61.410  1.00  0.00           C
ATOM   3517 HG11 VAL A 872      65.390  34.920  61.020  1.00  0.00           H
ATOM   3518 HG12 VAL A 872      63.670  35.040  61.340  1.00  0.00           H
ATOM   3519 HG13 VAL A 872      64.860  35.770  62.490  1.00  0.00           H
ATOM   3520  CG2 VAL A 872      63.550  37.810  60.720  1.00  0.00           C
ATOM   3521 HG21 VAL A 872      63.530  38.660  59.990  1.00  0.00           H
ATOM   3522 HG22 VAL A 872      63.650  38.330  61.710  1.00  0.00           H
ATOM   3523 HG23 VAL A 872      62.660  37.180  60.560  1.00  0.00           H
ATOM   3524  C   VAL A 872      67.260  36.600  60.940  1.00  0.00           C
ATOM   3525  O   VAL A 872      67.690  36.210  62.060  1.00  0.00           O
ATOM   3526  N   THR A 873      68.010  36.170  59.930  1.00  0.00           N
ATOM   3527  HN  THR A 873      67.630  36.310  59.010  1.00  0.00           H
ATOM   3528  CA  THR A 873      69.190  35.330  60.060  1.00  0.00           C
ATOM   3529  HA  THR A 873      68.900  34.570  60.770  1.00  0.00           H
ATOM   3530  CB  THR A 873      69.630  34.700  58.740  1.00  0.00           C
ATOM   3531  HB  THR A 873      69.760  35.440  57.920  1.00  0.00           H
ATOM   3532  OG1 THR A 873      68.680  33.780  58.250  1.00  0.00           O
ATOM   3533  HG1 THR A 873      67.950  34.270  57.860  1.00  0.00           H
ATOM   3534  CG2 THR A 873      70.930  33.890  58.820  1.00  0.00           C
ATOM   3535 HG21 THR A 873      70.960  33.030  59.520  1.00  0.00           H
ATOM   3536 HG22 THR A 873      71.790  34.530  59.150  1.00  0.00           H
ATOM   3537 HG23 THR A 873      71.220  33.600  57.780  1.00  0.00           H
ATOM   3538  C   THR A 873      70.420  36.040  60.710  1.00  0.00           C
ATOM   3539  O   THR A 873      71.120  35.520  61.560  1.00  0.00           O
ATOM   3540  N   ILE A 874      70.630  37.340  60.290  1.00  0.00           N
ATOM   3541  HN  ILE A 874      70.030  37.650  59.560  1.00  0.00           H
ATOM   3542  CA  ILE A 874      71.570  38.290  60.900  1.00  0.00           C
ATOM   3543  HA  ILE A 874      72.560  37.880  61.030  1.00  0.00           H
ATOM   3544  CB  ILE A 874      71.620  39.520  59.920  1.00  0.00           C
ATOM   3545  HB  ILE A 874      70.530  39.630  59.800  1.00  0.00           H
ATOM   3546  CG2 ILE A 874      72.310  40.660  60.710  1.00  0.00           C
ATOM   3547 HG21 ILE A 874      71.870  40.980  61.680  1.00  0.00           H
ATOM   3548 HG22 ILE A 874      72.460  41.560  60.080  1.00  0.00           H
ATOM   3549 HG23 ILE A 874      73.350  40.380  61.020  1.00  0.00           H
ATOM   3550  CG1 ILE A 874      72.170  39.420  58.480  1.00  0.00           C
ATOM   3551 HG11 ILE A 874      71.710  40.230  57.870  1.00  0.00           H
ATOM   3552 HG12 ILE A 874      71.750  38.530  57.950  1.00  0.00           H
ATOM   3553  CD  ILE A 874      73.710  39.430  58.390  1.00  0.00           C
ATOM   3554  HD1 ILE A 874      74.200  40.220  58.990  1.00  0.00           H
ATOM   3555  HD2 ILE A 874      74.130  39.650  57.380  1.00  0.00           H
ATOM   3556  HD3 ILE A 874      74.220  38.540  58.830  1.00  0.00           H
ATOM   3557  C   ILE A 874      71.260  38.510  62.410  1.00  0.00           C
ATOM   3558  O   ILE A 874      72.180  38.610  63.220  1.00  0.00           O
ATOM   3559  N   ASP A 875      69.960  38.600  62.800  1.00  0.00           N
ATOM   3560  HN  ASP A 875      69.220  38.620  62.140  1.00  0.00           H
ATOM   3561  CA  ASP A 875      69.500  38.750  64.160  1.00  0.00           C
ATOM   3562  HA  ASP A 875      69.900  39.610  64.670  1.00  0.00           H
ATOM   3563  CB  ASP A 875      67.970  38.960  64.300  1.00  0.00           C
ATOM   3564  HB1 ASP A 875      67.450  37.990  64.130  1.00  0.00           H
ATOM   3565  HB2 ASP A 875      67.600  39.690  63.550  1.00  0.00           H
ATOM   3566  CG  ASP A 875      67.570  39.470  65.700  1.00  0.00           C
ATOM   3567  OD1 ASP A 875      68.440  39.930  66.480  1.00  0.00           O
ATOM   3568  OD2 ASP A 875      66.350  39.430  66.010  1.00  0.00           O
ATOM   3569  C   ASP A 875      69.990  37.450  64.950  1.00  0.00           C
ATOM   3570  O   ASP A 875      70.400  37.490  66.080  1.00  0.00           O
ATOM   3571  N   TYR A 876      69.950  36.250  64.350  1.00  0.00           N
ATOM   3572  HN  TYR A 876      69.530  36.120  63.460  1.00  0.00           H
ATOM   3573  CA  TYR A 876      70.250  35.050  64.980  1.00  0.00           C
ATOM   3574  HA  TYR A 876      69.820  35.090  65.970  1.00  0.00           H
ATOM   3575  CB  TYR A 876      69.540  34.010  64.110  1.00  0.00           C
ATOM   3576  HB1 TYR A 876      69.740  34.160  63.030  1.00  0.00           H
ATOM   3577  HB2 TYR A 876      68.460  34.050  64.360  1.00  0.00           H
ATOM   3578  CG  TYR A 876      69.770  32.610  64.570  1.00  0.00           C
ATOM   3579  CD1 TYR A 876      70.180  31.590  63.690  1.00  0.00           C
ATOM   3580  HD1 TYR A 876      70.250  31.870  62.650  1.00  0.00           H
ATOM   3581  CE1 TYR A 876      70.600  30.340  64.150  1.00  0.00           C
ATOM   3582  HE1 TYR A 876      71.000  29.640  63.430  1.00  0.00           H
ATOM   3583  CZ  TYR A 876      70.490  30.080  65.500  1.00  0.00           C
ATOM   3584  OH  TYR A 876      70.990  28.820  65.950  1.00  0.00           O
ATOM   3585  HH  TYR A 876      71.590  28.460  65.280  1.00  0.00           H
ATOM   3586  CD2 TYR A 876      69.620  32.320  65.890  1.00  0.00           C
ATOM   3587  HD2 TYR A 876      69.160  33.030  66.570  1.00  0.00           H
ATOM   3588  CE2 TYR A 876      69.920  31.000  66.380  1.00  0.00           C
ATOM   3589  HE2 TYR A 876      69.780  30.740  67.410  1.00  0.00           H
ATOM   3590  C   TYR A 876      71.730  34.810  65.140  1.00  0.00           C
ATOM   3591  O   TYR A 876      72.130  34.710  66.290  1.00  0.00           O
ATOM   3592  N   LEU A 877      72.480  34.740  64.020  1.00  0.00           N
ATOM   3593  HN  LEU A 877      71.970  34.680  63.160  1.00  0.00           H
ATOM   3594  CA  LEU A 877      73.880  34.690  63.950  1.00  0.00           C
ATOM   3595  HA  LEU A 877      74.180  33.740  64.390  1.00  0.00           H
ATOM   3596  CB  LEU A 877      74.360  34.610  62.480  1.00  0.00           C
ATOM   3597  HB1 LEU A 877      75.470  34.610  62.460  1.00  0.00           H
ATOM   3598  HB2 LEU A 877      74.000  35.480  61.900  1.00  0.00           H
ATOM   3599  CG  LEU A 877      73.850  33.350  61.670  1.00  0.00           C
ATOM   3600  HG  LEU A 877      72.740  33.470  61.580  1.00  0.00           H
ATOM   3601  CD1 LEU A 877      74.430  33.500  60.340  1.00  0.00           C
ATOM   3602 HD11 LEU A 877      74.050  32.630  59.760  1.00  0.00           H
ATOM   3603 HD12 LEU A 877      75.550  33.480  60.330  1.00  0.00           H
ATOM   3604 HD13 LEU A 877      73.970  34.420  59.940  1.00  0.00           H
ATOM   3605  CD2 LEU A 877      74.270  31.930  62.280  1.00  0.00           C
ATOM   3606 HD21 LEU A 877      75.380  31.900  62.360  1.00  0.00           H
ATOM   3607 HD22 LEU A 877      73.900  31.100  61.660  1.00  0.00           H
ATOM   3608 HD23 LEU A 877      73.850  31.840  63.310  1.00  0.00           H
ATOM   3609  C   LEU A 877      74.680  35.790  64.670  1.00  0.00           C
ATOM   3610  O   LEU A 877      75.670  35.410  65.310  1.00  0.00           O
ATOM   3611  N   VAL A 878      74.250  37.090  64.620  1.00  0.00           N
ATOM   3612  HN  VAL A 878      73.520  37.440  64.040  1.00  0.00           H
ATOM   3613  CA  VAL A 878      74.990  38.150  65.260  1.00  0.00           C
ATOM   3614  HA  VAL A 878      75.710  37.670  65.910  1.00  0.00           H
ATOM   3615  CB  VAL A 878      75.800  39.000  64.280  1.00  0.00           C
ATOM   3616  HB  VAL A 878      75.090  39.600  63.670  1.00  0.00           H
ATOM   3617  CG1 VAL A 878      76.700  39.890  65.070  1.00  0.00           C
ATOM   3618 HG11 VAL A 878      77.270  39.400  65.890  1.00  0.00           H
ATOM   3619 HG12 VAL A 878      76.170  40.800  65.440  1.00  0.00           H
ATOM   3620 HG13 VAL A 878      77.540  40.290  64.450  1.00  0.00           H
ATOM   3621  CG2 VAL A 878      76.590  38.100  63.310  1.00  0.00           C
ATOM   3622 HG21 VAL A 878      77.200  37.360  63.840  1.00  0.00           H
ATOM   3623 HG22 VAL A 878      77.230  38.790  62.720  1.00  0.00           H
ATOM   3624 HG23 VAL A 878      75.870  37.590  62.620  1.00  0.00           H
ATOM   3625  C   VAL A 878      74.160  38.900  66.340  1.00  0.00           C
ATOM   3626  O   VAL A 878      74.630  39.210  67.440  1.00  0.00           O
ATOM   3627  N   GLY A 879      72.930  39.370  65.930  1.00  0.00           N
ATOM   3628  HN  GLY A 879      72.590  39.050  65.040  1.00  0.00           H
ATOM   3629  CA  GLY A 879      72.010  40.090  66.820  1.00  0.00           C
ATOM   3630  HA1 GLY A 879      72.210  39.890  67.860  1.00  0.00           H
ATOM   3631  HA2 GLY A 879      71.010  39.820  66.550  1.00  0.00           H
ATOM   3632  C   GLY A 879      72.030  41.570  66.580  1.00  0.00           C
ATOM   3633  O   GLY A 879      73.020  42.220  66.850  1.00  0.00           O
ATOM   3634  N   VAL A 880      70.890  42.110  66.170  1.00  0.00           N
ATOM   3635  HN  VAL A 880      70.100  41.530  66.020  1.00  0.00           H
ATOM   3636  CA  VAL A 880      70.760  43.560  65.910  1.00  0.00           C
ATOM   3637  HA  VAL A 880      71.760  43.940  66.120  1.00  0.00           H
ATOM   3638  CB  VAL A 880      70.340  43.920  64.500  1.00  0.00           C
ATOM   3639  HB  VAL A 880      71.250  43.760  63.870  1.00  0.00           H
ATOM   3640  CG1 VAL A 880      69.230  42.950  63.920  1.00  0.00           C
ATOM   3641 HG11 VAL A 880      69.380  41.860  64.130  1.00  0.00           H
ATOM   3642 HG12 VAL A 880      69.090  43.130  62.850  1.00  0.00           H
ATOM   3643 HG13 VAL A 880      68.280  43.210  64.430  1.00  0.00           H
ATOM   3644  CG2 VAL A 880      70.010  45.500  64.480  1.00  0.00           C
ATOM   3645 HG21 VAL A 880      70.880  46.030  64.910  1.00  0.00           H
ATOM   3646 HG22 VAL A 880      69.060  45.730  64.990  1.00  0.00           H
ATOM   3647 HG23 VAL A 880      69.900  45.820  63.420  1.00  0.00           H
ATOM   3648  C   VAL A 880      69.850  44.170  66.940  1.00  0.00           C
ATOM   3649  O   VAL A 880      68.660  43.790  66.970  1.00  0.00           O
ATOM   3650  N   PRO A 881      70.200  45.100  67.860  1.00  0.00           N
ATOM   3651  CD  PRO A 881      71.580  45.290  68.300  1.00  0.00           C
ATOM   3652  HD1 PRO A 881      72.020  46.210  67.830  1.00  0.00           H
ATOM   3653  HD2 PRO A 881      72.100  44.310  68.300  1.00  0.00           H
ATOM   3654  CA  PRO A 881      69.250  45.710  68.820  1.00  0.00           C
ATOM   3655  HA  PRO A 881      68.760  44.930  69.380  1.00  0.00           H
ATOM   3656  CB  PRO A 881      70.230  46.550  69.700  1.00  0.00           C
ATOM   3657  HB1 PRO A 881      69.750  46.610  70.690  1.00  0.00           H
ATOM   3658  HB2 PRO A 881      70.260  47.600  69.330  1.00  0.00           H
ATOM   3659  CG  PRO A 881      71.550  45.790  69.730  1.00  0.00           C
ATOM   3660  HG1 PRO A 881      72.290  46.560  70.020  1.00  0.00           H
ATOM   3661  HG2 PRO A 881      71.490  45.020  70.530  1.00  0.00           H
ATOM   3662  C   PRO A 881      68.140  46.420  68.140  1.00  0.00           C
ATOM   3663  O   PRO A 881      68.260  47.240  67.210  1.00  0.00           O
ATOM   3664  N   SER A 882      66.900  46.070  68.490  1.00  0.00           N
ATOM   3665  HN  SER A 882      66.820  45.440  69.260  1.00  0.00           H
ATOM   3666  CA  SER A 882      65.740  46.530  67.740  1.00  0.00           C
ATOM   3667  HA  SER A 882      65.740  47.590  67.540  1.00  0.00           H
ATOM   3668  CB  SER A 882      65.700  46.010  66.240  1.00  0.00           C
ATOM   3669  HB1 SER A 882      66.490  46.530  65.670  1.00  0.00           H
ATOM   3670  HB2 SER A 882      64.710  46.240  65.790  1.00  0.00           H
ATOM   3671  OG  SER A 882      66.000  44.620  66.110  1.00  0.00           O
ATOM   3672  HG1 SER A 882      66.940  44.490  66.270  1.00  0.00           H
ATOM   3673  C   SER A 882      64.470  46.160  68.410  1.00  0.00           C
ATOM   3674  O   SER A 882      64.350  45.060  68.960  1.00  0.00           O
ATOM   3675  N   PRO A 883      63.290  46.790  68.390  1.00  0.00           N
ATOM   3676  CD  PRO A 883      63.180  48.180  67.860  1.00  0.00           C
ATOM   3677  HD1 PRO A 883      63.470  48.200  66.790  1.00  0.00           H
ATOM   3678  HD2 PRO A 883      63.740  48.950  68.440  1.00  0.00           H
ATOM   3679  CA  PRO A 883      62.050  46.290  68.800  1.00  0.00           C
ATOM   3680  HA  PRO A 883      62.110  45.980  69.830  1.00  0.00           H
ATOM   3681  CB  PRO A 883      61.000  47.440  68.690  1.00  0.00           C
ATOM   3682  HB1 PRO A 883      60.720  47.600  69.750  1.00  0.00           H
ATOM   3683  HB2 PRO A 883      60.080  47.060  68.220  1.00  0.00           H
ATOM   3684  CG  PRO A 883      61.690  48.620  68.010  1.00  0.00           C
ATOM   3685  HG1 PRO A 883      61.190  48.810  67.030  1.00  0.00           H
ATOM   3686  HG2 PRO A 883      61.570  49.430  68.750  1.00  0.00           H
ATOM   3687  C   PRO A 883      61.590  45.050  68.000  1.00  0.00           C
ATOM   3688  O   PRO A 883      61.780  44.960  66.810  1.00  0.00           O
ATOM   3689  N   LYS A 884      61.010  44.020  68.670  1.00  0.00           N
ATOM   3690  HN  LYS A 884      60.660  44.160  69.590  1.00  0.00           H
ATOM   3691  CA  LYS A 884      60.330  42.850  67.990  1.00  0.00           C
ATOM   3692  HA  LYS A 884      60.910  42.670  67.100  1.00  0.00           H
ATOM   3693  CB  LYS A 884      60.290  41.490  68.710  1.00  0.00           C
ATOM   3694  HB1 LYS A 884      59.730  40.680  68.230  1.00  0.00           H
ATOM   3695  HB2 LYS A 884      59.760  41.460  69.690  1.00  0.00           H
ATOM   3696  CG  LYS A 884      61.750  40.830  68.970  1.00  0.00           C
ATOM   3697  HG1 LYS A 884      61.790  40.130  69.830  1.00  0.00           H
ATOM   3698  HG2 LYS A 884      62.450  41.660  69.190  1.00  0.00           H
ATOM   3699  CD  LYS A 884      62.310  40.220  67.610  1.00  0.00           C
ATOM   3700  HD1 LYS A 884      62.390  40.980  66.810  1.00  0.00           H
ATOM   3701  HD2 LYS A 884      61.580  39.520  67.160  1.00  0.00           H
ATOM   3702  CE  LYS A 884      63.590  39.470  67.710  1.00  0.00           C
ATOM   3703  HE1 LYS A 884      63.830  38.850  66.820  1.00  0.00           H
ATOM   3704  HE2 LYS A 884      63.470  38.820  68.610  1.00  0.00           H
ATOM   3705  NZ  LYS A 884      64.700  40.420  67.850  1.00  0.00           N
ATOM   3706  HZ1 LYS A 884      64.910  40.570  68.850  1.00  0.00           H
ATOM   3707  HZ2 LYS A 884      64.430  41.370  67.540  1.00  0.00           H
ATOM   3708  HZ3 LYS A 884      65.550  40.030  67.390  1.00  0.00           H
ATOM   3709  C   LYS A 884      58.860  43.230  67.580  1.00  0.00           C
ATOM   3710  O   LYS A 884      58.120  43.930  68.240  1.00  0.00           O
ATOM   3711  N   LEU A 885      58.340  42.690  66.430  1.00  0.00           N
ATOM   3712  HN  LEU A 885      58.960  42.160  65.860  1.00  0.00           H
ATOM   3713  CA  LEU A 885      56.880  42.630  66.120  1.00  0.00           C
ATOM   3714  HA  LEU A 885      56.430  43.610  66.180  1.00  0.00           H
ATOM   3715  CB  LEU A 885      56.720  41.930  64.750  1.00  0.00           C
ATOM   3716  HB1 LEU A 885      57.520  41.170  64.630  1.00  0.00           H
ATOM   3717  HB2 LEU A 885      56.950  42.660  63.950  1.00  0.00           H
ATOM   3718  CG  LEU A 885      55.370  41.380  64.360  1.00  0.00           C
ATOM   3719  HG  LEU A 885      55.080  40.690  65.180  1.00  0.00           H
ATOM   3720  CD1 LEU A 885      54.330  42.470  64.310  1.00  0.00           C
ATOM   3721 HD11 LEU A 885      53.380  42.070  63.900  1.00  0.00           H
ATOM   3722 HD12 LEU A 885      54.500  43.350  63.650  1.00  0.00           H
ATOM   3723 HD13 LEU A 885      54.180  42.800  65.360  1.00  0.00           H
ATOM   3724  CD2 LEU A 885      55.430  40.730  63.030  1.00  0.00           C
ATOM   3725 HD21 LEU A 885      55.910  39.750  63.160  1.00  0.00           H
ATOM   3726 HD22 LEU A 885      55.970  41.400  62.340  1.00  0.00           H
ATOM   3727 HD23 LEU A 885      54.410  40.510  62.650  1.00  0.00           H
ATOM   3728  C   LEU A 885      56.320  41.760  67.260  1.00  0.00           C
ATOM   3729  O   LEU A 885      56.900  40.690  67.640  1.00  0.00           O
ATOM   3730  N   HSD A 886      55.150  42.220  67.770  1.00  0.00           N
ATOM   3731  HN  HSD A 886      54.840  43.120  67.450  1.00  0.00           H
ATOM   3732  CA  HSD A 886      54.230  41.330  68.550  1.00  0.00           C
ATOM   3733  HA  HSD A 886      54.790  40.590  69.100  1.00  0.00           H
ATOM   3734  CB  HSD A 886      53.480  42.040  69.680  1.00  0.00           C
ATOM   3735  HB1 HSD A 886      52.930  42.850  69.170  1.00  0.00           H
ATOM   3736  HB2 HSD A 886      54.120  42.420  70.480  1.00  0.00           H
ATOM   3737  ND1 HSD A 886      52.210  40.360  71.230  1.00  0.00           N
ATOM   3738  HD1 HSD A 886      53.020  40.100  71.760  1.00  0.00           H
ATOM   3739  CG  HSD A 886      52.260  41.280  70.200  1.00  0.00           C
ATOM   3740  CE1 HSD A 886      50.920  40.160  71.570  1.00  0.00           C
ATOM   3741  HE1 HSD A 886      50.670  39.470  72.370  1.00  0.00           H
ATOM   3742  NE2 HSD A 886      50.120  40.790  70.760  1.00  0.00           N
ATOM   3743  CD2 HSD A 886      50.930  41.500  69.880  1.00  0.00           C
ATOM   3744  HD2 HSD A 886      50.530  42.210  69.150  1.00  0.00           H
ATOM   3745  C   HSD A 886      53.390  40.470  67.590  1.00  0.00           C
ATOM   3746  O   HSD A 886      52.750  40.990  66.630  1.00  0.00           O
ATOM   3747  N   VAL A 887      53.320  39.140  67.880  1.00  0.00           N
ATOM   3748  HN  VAL A 887      53.850  38.810  68.680  1.00  0.00           H
ATOM   3749  CA  VAL A 887      52.380  38.200  67.350  1.00  0.00           C
ATOM   3750  HA  VAL A 887      51.600  38.800  66.890  1.00  0.00           H
ATOM   3751  CB  VAL A 887      53.040  37.230  66.370  1.00  0.00           C
ATOM   3752  HB  VAL A 887      53.810  36.570  66.850  1.00  0.00           H
ATOM   3753  CG1 VAL A 887      51.920  36.360  65.830  1.00  0.00           C
ATOM   3754 HG11 VAL A 887      52.180  35.330  65.530  1.00  0.00           H
ATOM   3755 HG12 VAL A 887      51.360  36.940  65.050  1.00  0.00           H
ATOM   3756 HG13 VAL A 887      51.170  36.190  66.630  1.00  0.00           H
ATOM   3757  CG2 VAL A 887      53.800  38.050  65.250  1.00  0.00           C
ATOM   3758 HG21 VAL A 887      54.670  38.510  65.750  1.00  0.00           H
ATOM   3759 HG22 VAL A 887      53.200  38.900  64.870  1.00  0.00           H
ATOM   3760 HG23 VAL A 887      54.090  37.260  64.510  1.00  0.00           H
ATOM   3761  C   VAL A 887      51.730  37.380  68.510  1.00  0.00           C
ATOM   3762  O   VAL A 887      52.460  36.640  69.140  1.00  0.00           O
ATOM   3763  N   PRO A 888      50.440  37.520  68.930  1.00  0.00           N
ATOM   3764  CD  PRO A 888      49.410  38.340  68.120  1.00  0.00           C
ATOM   3765  HD1 PRO A 888      49.380  37.970  67.070  1.00  0.00           H
ATOM   3766  HD2 PRO A 888      49.530  39.440  68.240  1.00  0.00           H
ATOM   3767  CA  PRO A 888      49.790  36.710  69.940  1.00  0.00           C
ATOM   3768  HA  PRO A 888      50.330  36.770  70.880  1.00  0.00           H
ATOM   3769  CB  PRO A 888      48.440  37.380  70.090  1.00  0.00           C
ATOM   3770  HB1 PRO A 888      48.630  38.320  70.670  1.00  0.00           H
ATOM   3771  HB2 PRO A 888      47.630  36.770  70.550  1.00  0.00           H
ATOM   3772  CG  PRO A 888      48.030  37.880  68.700  1.00  0.00           C
ATOM   3773  HG1 PRO A 888      47.650  37.110  68.020  1.00  0.00           H
ATOM   3774  HG2 PRO A 888      47.480  38.840  68.790  1.00  0.00           H
ATOM   3775  C   PRO A 888      49.630  35.230  69.560  1.00  0.00           C
ATOM   3776  O   PRO A 888      49.460  34.810  68.430  1.00  0.00           O
ATOM   3777  N   GLU A 889      49.880  34.400  70.580  1.00  0.00           N
ATOM   3778  HN  GLU A 889      50.320  34.650  71.440  1.00  0.00           H
ATOM   3779  CA  GLU A 889      49.860  32.980  70.520  1.00  0.00           C
ATOM   3780  HA  GLU A 889      50.350  32.700  69.610  1.00  0.00           H
ATOM   3781  CB  GLU A 889      50.580  32.420  71.770  1.00  0.00           C
ATOM   3782  HB1 GLU A 889      50.570  31.320  71.760  1.00  0.00           H
ATOM   3783  HB2 GLU A 889      49.970  32.690  72.650  1.00  0.00           H
ATOM   3784  CG  GLU A 889      52.040  32.970  71.930  1.00  0.00           C
ATOM   3785  HG1 GLU A 889      52.510  33.180  70.960  1.00  0.00           H
ATOM   3786  HG2 GLU A 889      52.630  32.130  72.360  1.00  0.00           H
ATOM   3787  CD  GLU A 889      52.150  34.010  72.960  1.00  0.00           C
ATOM   3788  OE1 GLU A 889      53.100  33.920  73.810  1.00  0.00           O
ATOM   3789  OE2 GLU A 889      51.310  34.960  72.960  1.00  0.00           O
ATOM   3790  C   GLU A 889      48.460  32.450  70.390  1.00  0.00           C
ATOM   3791  O   GLU A 889      47.620  32.760  71.170  1.00  0.00           O
ATOM   3792  N   LYS A 890      48.300  31.510  69.380  1.00  0.00           N
ATOM   3793  HN  LYS A 890      49.030  31.430  68.700  1.00  0.00           H
ATOM   3794  CA  LYS A 890      47.240  30.570  69.210  1.00  0.00           C
ATOM   3795  HA  LYS A 890      47.680  29.830  68.560  1.00  0.00           H
ATOM   3796  CB  LYS A 890      46.670  29.830  70.470  1.00  0.00           C
ATOM   3797  HB1 LYS A 890      46.030  29.040  70.030  1.00  0.00           H
ATOM   3798  HB2 LYS A 890      46.080  30.510  71.130  1.00  0.00           H
ATOM   3799  CG  LYS A 890      47.820  29.240  71.270  1.00  0.00           C
ATOM   3800  HG1 LYS A 890      48.380  30.030  71.810  1.00  0.00           H
ATOM   3801  HG2 LYS A 890      48.530  28.690  70.630  1.00  0.00           H
ATOM   3802  CD  LYS A 890      47.310  28.200  72.380  1.00  0.00           C
ATOM   3803  HD1 LYS A 890      46.540  28.680  73.020  1.00  0.00           H
ATOM   3804  HD2 LYS A 890      48.170  27.870  73.010  1.00  0.00           H
ATOM   3805  CE  LYS A 890      46.780  26.910  71.680  1.00  0.00           C
ATOM   3806  HE1 LYS A 890      47.630  26.380  71.190  1.00  0.00           H
ATOM   3807  HE2 LYS A 890      46.100  27.240  70.860  1.00  0.00           H
ATOM   3808  NZ  LYS A 890      46.090  26.050  72.630  1.00  0.00           N
ATOM   3809  HZ1 LYS A 890      46.640  25.860  73.500  1.00  0.00           H
ATOM   3810  HZ2 LYS A 890      45.850  25.170  72.120  1.00  0.00           H
ATOM   3811  HZ3 LYS A 890      45.230  26.560  72.950  1.00  0.00           H
ATOM   3812  C   LYS A 890      45.900  31.100  68.580  1.00  0.00           C
ATOM   3813  O   LYS A 890      45.620  32.270  68.510  1.00  0.00           O
ATOM   3814  N   PHE A 891      45.190  30.190  67.870  1.00  0.00           N
ATOM   3815  HN  PHE A 891      45.470  29.240  67.800  1.00  0.00           H
ATOM   3816  CA  PHE A 891      44.040  30.620  67.150  1.00  0.00           C
ATOM   3817  HA  PHE A 891      44.360  31.530  66.640  1.00  0.00           H
ATOM   3818  CB  PHE A 891      43.690  29.570  66.000  1.00  0.00           C
ATOM   3819  HB1 PHE A 891      43.360  28.590  66.390  1.00  0.00           H
ATOM   3820  HB2 PHE A 891      44.510  29.430  65.250  1.00  0.00           H
ATOM   3821  CG  PHE A 891      42.510  29.910  65.090  1.00  0.00           C
ATOM   3822  CD1 PHE A 891      42.740  30.830  64.060  1.00  0.00           C
ATOM   3823  HD1 PHE A 891      43.670  31.360  63.920  1.00  0.00           H
ATOM   3824  CE1 PHE A 891      41.640  31.240  63.270  1.00  0.00           C
ATOM   3825  HE1 PHE A 891      41.720  32.060  62.570  1.00  0.00           H
ATOM   3826  CZ  PHE A 891      40.390  30.740  63.540  1.00  0.00           C
ATOM   3827  HZ  PHE A 891      39.530  31.010  62.940  1.00  0.00           H
ATOM   3828  CD2 PHE A 891      41.290  29.460  65.400  1.00  0.00           C
ATOM   3829  HD2 PHE A 891      41.160  28.860  66.280  1.00  0.00           H
ATOM   3830  CE2 PHE A 891      40.190  29.880  64.640  1.00  0.00           C
ATOM   3831  HE2 PHE A 891      39.240  29.430  64.890  1.00  0.00           H
ATOM   3832  C   PHE A 891      42.890  30.880  68.080  1.00  0.00           C
ATOM   3833  O   PHE A 891      41.900  31.650  67.740  1.00  0.00           O
ATOM   3834  N   GLU A 892      42.930  30.200  69.300  1.00  0.00           N
ATOM   3835  HN  GLU A 892      43.690  29.620  69.560  1.00  0.00           H
ATOM   3836  CA  GLU A 892      41.930  30.300  70.320  1.00  0.00           C
ATOM   3837  HA  GLU A 892      41.100  29.790  69.850  1.00  0.00           H
ATOM   3838  CB  GLU A 892      42.380  29.460  71.570  1.00  0.00           C
ATOM   3839  HB1 GLU A 892      41.590  29.730  72.300  1.00  0.00           H
ATOM   3840  HB2 GLU A 892      43.320  29.930  71.960  1.00  0.00           H
ATOM   3841  CG  GLU A 892      42.500  27.890  71.430  1.00  0.00           C
ATOM   3842  HG1 GLU A 892      43.250  27.550  70.690  1.00  0.00           H
ATOM   3843  HG2 GLU A 892      41.510  27.600  71.010  1.00  0.00           H
ATOM   3844  CD  GLU A 892      42.790  27.310  72.820  1.00  0.00           C
ATOM   3845  OE1 GLU A 892      41.770  26.870  73.360  1.00  0.00           O
ATOM   3846  OE2 GLU A 892      43.870  27.390  73.450  1.00  0.00           O
ATOM   3847  C   GLU A 892      41.670  31.730  70.740  1.00  0.00           C
ATOM   3848  O   GLU A 892      42.630  32.420  71.050  1.00  0.00           O
ATOM   3849  N   PRO A 893      40.450  32.290  70.840  1.00  0.00           N
ATOM   3850  CD  PRO A 893      39.220  31.590  70.370  1.00  0.00           C
ATOM   3851  HD1 PRO A 893      38.950  30.610  70.840  1.00  0.00           H
ATOM   3852  HD2 PRO A 893      39.310  31.360  69.290  1.00  0.00           H
ATOM   3853  CA  PRO A 893      40.060  33.490  71.570  1.00  0.00           C
ATOM   3854  HA  PRO A 893      40.400  34.190  70.810  1.00  0.00           H
ATOM   3855  CB  PRO A 893      38.530  33.480  71.720  1.00  0.00           C
ATOM   3856  HB1 PRO A 893      38.010  34.470  71.770  1.00  0.00           H
ATOM   3857  HB2 PRO A 893      38.270  32.860  72.600  1.00  0.00           H
ATOM   3858  CG  PRO A 893      38.080  32.640  70.500  1.00  0.00           C
ATOM   3859  HG1 PRO A 893      37.090  32.180  70.660  1.00  0.00           H
ATOM   3860  HG2 PRO A 893      38.000  33.220  69.550  1.00  0.00           H
ATOM   3861  C   PRO A 893      40.780  33.870  72.870  1.00  0.00           C
ATOM   3862  O   PRO A 893      40.740  33.270  73.920  1.00  0.00           O
ATOM   3863  N   THR A 894      41.460  35.010  72.810  1.00  0.00           N
ATOM   3864  HN  THR A 894      41.620  35.490  71.960  1.00  0.00           H
ATOM   3865  CA  THR A 894      42.040  35.610  74.070  1.00  0.00           C
ATOM   3866  HA  THR A 894      42.370  34.740  74.630  1.00  0.00           H
ATOM   3867  CB  THR A 894      43.170  36.660  73.980  1.00  0.00           C
ATOM   3868  HB  THR A 894      43.190  37.380  74.830  1.00  0.00           H
ATOM   3869  OG1 THR A 894      43.020  37.520  72.820  1.00  0.00           O
ATOM   3870  HG1 THR A 894      42.430  38.190  73.170  1.00  0.00           H
ATOM   3871  CG2 THR A 894      44.520  36.090  73.840  1.00  0.00           C
ATOM   3872 HG21 THR A 894      44.810  35.810  74.880  1.00  0.00           H
ATOM   3873 HG22 THR A 894      45.270  36.820  73.460  1.00  0.00           H
ATOM   3874 HG23 THR A 894      44.460  35.170  73.230  1.00  0.00           H
ATOM   3875  C   THR A 894      40.950  36.230  75.000  1.00  0.00           C
ATOM   3876  O   THR A 894      40.970  36.070  76.240  1.00  0.00           O
ATOM   3877  N   HSD A 895      39.990  36.850  74.420  1.00  0.00           N
ATOM   3878  HN  HSD A 895      40.090  37.070  73.460  1.00  0.00           H
ATOM   3879  CA  HSD A 895      38.790  37.340  75.060  1.00  0.00           C
ATOM   3880  HA  HSD A 895      39.090  38.230  75.590  1.00  0.00           H
ATOM   3881  CB  HSD A 895      37.620  37.710  74.030  1.00  0.00           C
ATOM   3882  HB1 HSD A 895      36.830  38.130  74.680  1.00  0.00           H
ATOM   3883  HB2 HSD A 895      37.240  36.780  73.570  1.00  0.00           H
ATOM   3884  ND1 HSD A 895      38.370  38.270  71.630  1.00  0.00           N
ATOM   3885  HD1 HSD A 895      38.200  37.390  71.190  1.00  0.00           H
ATOM   3886  CG  HSD A 895      38.130  38.600  72.970  1.00  0.00           C
ATOM   3887  CE1 HSD A 895      38.610  39.450  70.920  1.00  0.00           C
ATOM   3888  HE1 HSD A 895      38.720  39.540  69.830  1.00  0.00           H
ATOM   3889  NE2 HSD A 895      38.520  40.530  71.680  1.00  0.00           N
ATOM   3890  CD2 HSD A 895      38.180  40.000  73.000  1.00  0.00           C
ATOM   3891  HD2 HSD A 895      38.000  40.690  73.810  1.00  0.00           H
ATOM   3892  C   HSD A 895      38.150  36.340  76.020  1.00  0.00           C
ATOM   3893  O   HSD A 895      37.910  35.210  75.580  1.00  0.00           O
ATOM   3894  N   PRO A 896      37.760  36.710  77.260  1.00  0.00           N
ATOM   3895  CD  PRO A 896      38.400  37.880  77.930  1.00  0.00           C
ATOM   3896  HD1 PRO A 896      38.140  38.840  77.430  1.00  0.00           H
ATOM   3897  HD2 PRO A 896      39.490  37.720  77.960  1.00  0.00           H
ATOM   3898  CA  PRO A 896      36.930  35.910  78.150  1.00  0.00           C
ATOM   3899  HA  PRO A 896      37.230  34.870  78.160  1.00  0.00           H
ATOM   3900  CB  PRO A 896      37.380  36.420  79.550  1.00  0.00           C
ATOM   3901  HB1 PRO A 896      38.290  35.830  79.790  1.00  0.00           H
ATOM   3902  HB2 PRO A 896      36.580  36.350  80.300  1.00  0.00           H
ATOM   3903  CG  PRO A 896      37.890  37.890  79.360  1.00  0.00           C
ATOM   3904  HG1 PRO A 896      37.040  38.580  79.540  1.00  0.00           H
ATOM   3905  HG2 PRO A 896      38.630  38.180  80.130  1.00  0.00           H
ATOM   3906  C   PRO A 896      35.460  35.830  77.910  1.00  0.00           C
ATOM   3907  O   PRO A 896      34.950  34.720  77.730  1.00  0.00           O
ATOM   3908  N   GLU A 897      34.750  36.950  77.790  1.00  0.00           N
ATOM   3909  HN  GLU A 897      35.210  37.840  77.760  1.00  0.00           H
ATOM   3910  CA  GLU A 897      33.300  36.970  77.720  1.00  0.00           C
ATOM   3911  HA  GLU A 897      32.950  36.310  78.490  1.00  0.00           H
ATOM   3912  CB  GLU A 897      32.900  38.390  78.160  1.00  0.00           C
ATOM   3913  HB1 GLU A 897      33.140  38.640  79.220  1.00  0.00           H
ATOM   3914  HB2 GLU A 897      31.800  38.430  78.040  1.00  0.00           H
ATOM   3915  CG  GLU A 897      33.540  39.490  77.270  1.00  0.00           C
ATOM   3916  HG1 GLU A 897      33.280  39.270  76.220  1.00  0.00           H
ATOM   3917  HG2 GLU A 897      34.630  39.580  77.420  1.00  0.00           H
ATOM   3918  CD  GLU A 897      32.930  40.820  77.720  1.00  0.00           C
ATOM   3919  OE1 GLU A 897      31.780  41.140  77.370  1.00  0.00           O
ATOM   3920  OE2 GLU A 897      33.610  41.460  78.550  1.00  0.00           O
ATOM   3921  C   GLU A 897      32.710  36.530  76.380  1.00  0.00           C
ATOM   3922  O   GLU A 897      31.500  36.260  76.240  1.00  0.00           O
ATOM   3923  N   ARG A 898      33.510  36.390  75.350  1.00  0.00           N
ATOM   3924  HN  ARG A 898      34.480  36.480  75.560  1.00  0.00           H
ATOM   3925  CA  ARG A 898      33.030  36.210  74.010  1.00  0.00           C
ATOM   3926  HA  ARG A 898      32.210  35.510  74.050  1.00  0.00           H
ATOM   3927  CB  ARG A 898      32.510  37.650  73.420  1.00  0.00           C
ATOM   3928  HB1 ARG A 898      31.910  38.110  74.240  1.00  0.00           H
ATOM   3929  HB2 ARG A 898      31.780  37.390  72.630  1.00  0.00           H
ATOM   3930  CG  ARG A 898      33.460  38.800  73.000  1.00  0.00           C
ATOM   3931  HG1 ARG A 898      34.140  39.110  73.820  1.00  0.00           H
ATOM   3932  HG2 ARG A 898      32.850  39.710  72.810  1.00  0.00           H
ATOM   3933  CD  ARG A 898      34.270  38.610  71.760  1.00  0.00           C
ATOM   3934  HD1 ARG A 898      33.520  38.180  71.080  1.00  0.00           H
ATOM   3935  HD2 ARG A 898      35.070  37.850  71.900  1.00  0.00           H
ATOM   3936  NE  ARG A 898      34.760  39.890  71.180  1.00  0.00           N
ATOM   3937  HE  ARG A 898      34.580  40.790  71.550  1.00  0.00           H
ATOM   3938  CZ  ARG A 898      35.420  39.900  70.000  1.00  0.00           C
ATOM   3939  NH1 ARG A 898      35.710  38.830  69.310  1.00  0.00           N
ATOM   3940 HH11 ARG A 898      36.130  39.030  68.420  1.00  0.00           H
ATOM   3941 HH12 ARG A 898      35.270  37.980  69.610  1.00  0.00           H
ATOM   3942  NH2 ARG A 898      35.920  41.070  69.600  1.00  0.00           N
ATOM   3943 HH21 ARG A 898      36.660  41.030  68.920  1.00  0.00           H
ATOM   3944 HH22 ARG A 898      36.020  41.720  70.350  1.00  0.00           H
ATOM   3945  C   ARG A 898      34.070  35.600  73.080  1.00  0.00           C
ATOM   3946  O   ARG A 898      35.220  35.550  73.480  1.00  0.00           O
ATOM   3947  N   GLY A 899      33.670  35.000  71.940  1.00  0.00           N
ATOM   3948  HN  GLY A 899      32.700  35.030  71.710  1.00  0.00           H
ATOM   3949  CA  GLY A 899      34.510  34.230  71.020  1.00  0.00           C
ATOM   3950  HA1 GLY A 899      34.000  33.340  70.680  1.00  0.00           H
ATOM   3951  HA2 GLY A 899      35.390  33.920  71.560  1.00  0.00           H
ATOM   3952  C   GLY A 899      34.960  35.110  69.900  1.00  0.00           C
ATOM   3953  O   GLY A 899      35.480  36.220  70.040  1.00  0.00           O
ATOM   3954  N   TRP A 900      35.000  34.540  68.720  1.00  0.00           N
ATOM   3955  HN  TRP A 900      34.810  33.570  68.600  1.00  0.00           H
ATOM   3956  CA  TRP A 900      35.330  35.240  67.490  1.00  0.00           C
ATOM   3957  HA  TRP A 900      36.190  35.860  67.680  1.00  0.00           H
ATOM   3958  CB  TRP A 900      35.720  34.260  66.320  1.00  0.00           C
ATOM   3959  HB1 TRP A 900      35.420  34.580  65.290  1.00  0.00           H
ATOM   3960  HB2 TRP A 900      35.170  33.320  66.530  1.00  0.00           H
ATOM   3961  CG  TRP A 900      37.140  33.810  66.300  1.00  0.00           C
ATOM   3962  CD1 TRP A 900      37.540  32.590  66.670  1.00  0.00           C
ATOM   3963  HD1 TRP A 900      36.940  31.880  67.220  1.00  0.00           H
ATOM   3964  NE1 TRP A 900      38.890  32.450  66.480  1.00  0.00           N
ATOM   3965  HE1 TRP A 900      39.460  31.660  66.550  1.00  0.00           H
ATOM   3966  CE2 TRP A 900      39.400  33.700  66.060  1.00  0.00           C
ATOM   3967  CD2 TRP A 900      38.310  34.570  66.000  1.00  0.00           C
ATOM   3968  CE3 TRP A 900      38.450  35.890  65.620  1.00  0.00           C
ATOM   3969  HE3 TRP A 900      37.580  36.510  65.420  1.00  0.00           H
ATOM   3970  CZ3 TRP A 900      39.740  36.360  65.460  1.00  0.00           C
ATOM   3971  HZ3 TRP A 900      39.860  37.380  65.140  1.00  0.00           H
ATOM   3972  CZ2 TRP A 900      40.660  34.060  65.730  1.00  0.00           C
ATOM   3973  HZ2 TRP A 900      41.480  33.360  65.690  1.00  0.00           H
ATOM   3974  CH2 TRP A 900      40.830  35.440  65.570  1.00  0.00           C
ATOM   3975  HH2 TRP A 900      41.820  35.780  65.270  1.00  0.00           H
ATOM   3976  C   TRP A 900      34.320  36.280  67.020  1.00  0.00           C
ATOM   3977  O   TRP A 900      34.660  37.300  66.410  1.00  0.00           O
ATOM   3978  N   ILE A 901      32.970  35.930  67.280  1.00  0.00           N
ATOM   3979  HN  ILE A 901      32.600  35.100  67.700  1.00  0.00           H
ATOM   3980  CA  ILE A 901      31.900  36.870  66.940  1.00  0.00           C
ATOM   3981  HA  ILE A 901      31.930  37.240  65.920  1.00  0.00           H
ATOM   3982  CB  ILE A 901      30.560  36.080  66.880  1.00  0.00           C
ATOM   3983  HB  ILE A 901      30.560  35.520  67.830  1.00  0.00           H
ATOM   3984  CG2 ILE A 901      29.240  36.840  66.810  1.00  0.00           C
ATOM   3985 HG21 ILE A 901      28.350  36.180  66.790  1.00  0.00           H
ATOM   3986 HG22 ILE A 901      29.220  37.600  66.010  1.00  0.00           H
ATOM   3987 HG23 ILE A 901      29.170  37.440  67.740  1.00  0.00           H
ATOM   3988  CG1 ILE A 901      30.550  35.000  65.750  1.00  0.00           C
ATOM   3989 HG11 ILE A 901      29.740  34.270  65.950  1.00  0.00           H
ATOM   3990 HG12 ILE A 901      31.500  34.440  65.890  1.00  0.00           H
ATOM   3991  CD  ILE A 901      30.550  35.550  64.320  1.00  0.00           C
ATOM   3992  HD1 ILE A 901      29.800  36.370  64.240  1.00  0.00           H
ATOM   3993  HD2 ILE A 901      30.450  34.780  63.520  1.00  0.00           H
ATOM   3994  HD3 ILE A 901      31.490  36.130  64.140  1.00  0.00           H
ATOM   3995  C   ILE A 901      31.770  38.090  67.770  1.00  0.00           C
ATOM   3996  O   ILE A 901      31.670  38.010  69.000  1.00  0.00           O
ATOM   3997  N   ILE A 902      31.580  39.240  67.090  1.00  0.00           N
ATOM   3998  HN  ILE A 902      31.590  39.140  66.100  1.00  0.00           H
ATOM   3999  CA  ILE A 902      31.550  40.600  67.660  1.00  0.00           C
ATOM   4000  HA  ILE A 902      31.580  40.400  68.710  1.00  0.00           H
ATOM   4001  CB  ILE A 902      32.740  41.530  67.420  1.00  0.00           C
ATOM   4002  HB  ILE A 902      33.670  41.080  67.840  1.00  0.00           H
ATOM   4003  CG2 ILE A 902      33.120  41.680  65.960  1.00  0.00           C
ATOM   4004 HG21 ILE A 902      32.210  41.860  65.360  1.00  0.00           H
ATOM   4005 HG22 ILE A 902      33.380  40.700  65.510  1.00  0.00           H
ATOM   4006 HG23 ILE A 902      33.910  42.450  65.770  1.00  0.00           H
ATOM   4007  CG1 ILE A 902      32.640  42.840  68.210  1.00  0.00           C
ATOM   4008 HG11 ILE A 902      31.720  43.320  67.790  1.00  0.00           H
ATOM   4009 HG12 ILE A 902      33.540  43.410  67.850  1.00  0.00           H
ATOM   4010  CD  ILE A 902      32.570  42.890  69.750  1.00  0.00           C
ATOM   4011  HD1 ILE A 902      32.310  43.940  69.960  1.00  0.00           H
ATOM   4012  HD2 ILE A 902      33.520  42.520  70.200  1.00  0.00           H
ATOM   4013  HD3 ILE A 902      31.670  42.270  69.960  1.00  0.00           H
ATOM   4014  C   ILE A 902      30.230  41.260  67.310  1.00  0.00           C
ATOM   4015  O   ILE A 902      29.790  41.240  66.170  1.00  0.00           O
ATOM   4016  N   SER A 903      29.570  41.910  68.330  1.00  0.00           N
ATOM   4017  HN  SER A 903      30.030  41.960  69.210  1.00  0.00           H
ATOM   4018  CA  SER A 903      28.390  42.800  68.170  1.00  0.00           C
ATOM   4019  HA  SER A 903      27.610  42.150  67.800  1.00  0.00           H
ATOM   4020  CB  SER A 903      27.980  43.190  69.580  1.00  0.00           C
ATOM   4021  HB1 SER A 903      28.760  43.700  70.200  1.00  0.00           H
ATOM   4022  HB2 SER A 903      27.800  42.260  70.150  1.00  0.00           H
ATOM   4023  OG  SER A 903      26.650  43.810  69.590  1.00  0.00           O
ATOM   4024  HG1 SER A 903      26.760  44.650  69.150  1.00  0.00           H
ATOM   4025  C   SER A 903      28.620  44.120  67.370  1.00  0.00           C
ATOM   4026  O   SER A 903      29.710  44.770  67.600  1.00  0.00           O
ATOM   4027  N   PRO A 904      27.660  44.520  66.470  1.00  0.00           N
ATOM   4028  CD  PRO A 904      26.520  43.660  66.030  1.00  0.00           C
ATOM   4029  HD1 PRO A 904      26.030  43.220  66.940  1.00  0.00           H
ATOM   4030  HD2 PRO A 904      26.870  42.830  65.390  1.00  0.00           H
ATOM   4031  CA  PRO A 904      27.350  45.950  66.100  1.00  0.00           C
ATOM   4032  HA  PRO A 904      28.200  46.480  65.690  1.00  0.00           H
ATOM   4033  CB  PRO A 904      26.160  45.900  65.100  1.00  0.00           C
ATOM   4034  HB1 PRO A 904      26.690  45.980  64.130  1.00  0.00           H
ATOM   4035  HB2 PRO A 904      25.390  46.690  65.200  1.00  0.00           H
ATOM   4036  CG  PRO A 904      25.530  44.480  65.220  1.00  0.00           C
ATOM   4037  HG1 PRO A 904      24.620  44.590  65.850  1.00  0.00           H
ATOM   4038  HG2 PRO A 904      25.190  44.090  64.250  1.00  0.00           H
ATOM   4039  C   PRO A 904      26.940  46.720  67.400  1.00  0.00           C
ATOM   4040  O   PRO A 904      26.870  46.110  68.480  1.00  0.00           O
ATOM   4041  N   LEU A 905      26.770  48.060  67.420  1.00  0.00           N
ATOM   4042  HN  LEU A 905      26.880  48.620  66.600  1.00  0.00           H
ATOM   4043  CA  LEU A 905      26.640  48.830  68.710  1.00  0.00           C
ATOM   4044  HA  LEU A 905      27.440  48.560  69.380  1.00  0.00           H
ATOM   4045  CB  LEU A 905      26.540  50.360  68.550  1.00  0.00           C
ATOM   4046  HB1 LEU A 905      26.470  50.760  69.580  1.00  0.00           H
ATOM   4047  HB2 LEU A 905      25.650  50.640  67.940  1.00  0.00           H
ATOM   4048  CG  LEU A 905      27.790  51.090  67.960  1.00  0.00           C
ATOM   4049  HG  LEU A 905      27.810  50.700  66.930  1.00  0.00           H
ATOM   4050  CD1 LEU A 905      27.560  52.620  67.790  1.00  0.00           C
ATOM   4051 HD11 LEU A 905      27.930  52.970  66.810  1.00  0.00           H
ATOM   4052 HD12 LEU A 905      28.030  53.230  68.580  1.00  0.00           H
ATOM   4053 HD13 LEU A 905      26.460  52.780  67.750  1.00  0.00           H
ATOM   4054  CD2 LEU A 905      29.080  50.800  68.740  1.00  0.00           C
ATOM   4055 HD21 LEU A 905      29.230  49.720  68.920  1.00  0.00           H
ATOM   4056 HD22 LEU A 905      28.980  51.140  69.790  1.00  0.00           H
ATOM   4057 HD23 LEU A 905      29.920  51.330  68.230  1.00  0.00           H
ATOM   4058  C   LEU A 905      25.280  48.500  69.490  1.00  0.00           C
ATOM   4059  O   LEU A 905      24.200  48.860  69.010  1.00  0.00           O
ATOM   4060  N   GLY A 906      25.370  47.810  70.660  1.00  0.00           N
ATOM   4061  HN  GLY A 906      26.280  47.550  70.960  1.00  0.00           H
ATOM   4062  CA  GLY A 906      24.160  47.420  71.300  1.00  0.00           C
ATOM   4063  HA1 GLY A 906      24.200  46.360  71.490  1.00  0.00           H
ATOM   4064  HA2 GLY A 906      23.310  47.740  70.720  1.00  0.00           H
ATOM   4065  C   GLY A 906      24.040  48.120  72.580  1.00  0.00           C
ATOM   4066  O   GLY A 906      22.960  48.210  73.180  1.00  0.00           O
ATOM   4067  N   ASP A 907      25.160  48.650  73.090  1.00  0.00           N
ATOM   4068  HN  ASP A 907      26.030  48.610  72.600  1.00  0.00           H
ATOM   4069  CA  ASP A 907      25.220  49.200  74.460  1.00  0.00           C
ATOM   4070  HA  ASP A 907      24.340  48.800  74.920  1.00  0.00           H
ATOM   4071  CB  ASP A 907      26.560  48.750  75.120  1.00  0.00           C
ATOM   4072  HB1 ASP A 907      26.810  49.130  76.130  1.00  0.00           H
ATOM   4073  HB2 ASP A 907      27.440  48.950  74.460  1.00  0.00           H
ATOM   4074  CG  ASP A 907      26.570  47.220  75.340  1.00  0.00           C
ATOM   4075  OD1 ASP A 907      27.640  46.540  75.340  1.00  0.00           O
ATOM   4076  OD2 ASP A 907      25.400  46.700  75.570  1.00  0.00           O
ATOM   4077  C   ASP A 907      24.980  50.730  74.380  1.00  0.00           C
ATOM   4078  O   ASP A 907      25.060  51.390  75.400  1.00  0.00           O
ATOM   4079  N   ASN A 908      24.840  51.290  73.180  1.00  0.00           N
ATOM   4080  HN  ASN A 908      24.660  50.730  72.370  1.00  0.00           H
ATOM   4081  CA  ASN A 908      24.540  52.740  73.020  1.00  0.00           C
ATOM   4082  HA  ASN A 908      24.600  53.210  74.000  1.00  0.00           H
ATOM   4083  CB  ASN A 908      25.530  53.350  72.120  1.00  0.00           C
ATOM   4084  HB1 ASN A 908      25.380  54.410  71.850  1.00  0.00           H
ATOM   4085  HB2 ASN A 908      25.520  52.810  71.150  1.00  0.00           H
ATOM   4086  CG  ASN A 908      26.910  53.200  72.740  1.00  0.00           C
ATOM   4087  OD1 ASN A 908      27.680  52.310  72.450  1.00  0.00           O
ATOM   4088  ND2 ASN A 908      27.260  54.230  73.560  1.00  0.00           N
ATOM   4089 HD21 ASN A 908      28.210  54.310  73.830  1.00  0.00           H
ATOM   4090 HD22 ASN A 908      26.640  55.020  73.590  1.00  0.00           H
ATOM   4091  C   ASN A 908      23.170  52.810  72.330  1.00  0.00           C
ATOM   4092  O   ASN A 908      22.940  51.950  71.480  1.00  0.00           O
ATOM   4093  N   PRO A 909      22.240  53.700  72.560  1.00  0.00           N
ATOM   4094  CD  PRO A 909      22.420  54.850  73.520  1.00  0.00           C
ATOM   4095  HD1 PRO A 909      23.190  55.480  73.020  1.00  0.00           H
ATOM   4096  HD2 PRO A 909      22.770  54.460  74.490  1.00  0.00           H
ATOM   4097  CA  PRO A 909      21.010  53.870  71.750  1.00  0.00           C
ATOM   4098  HA  PRO A 909      20.340  53.090  72.040  1.00  0.00           H
ATOM   4099  CB  PRO A 909      20.530  55.280  72.140  1.00  0.00           C
ATOM   4100  HB1 PRO A 909      19.430  55.280  72.010  1.00  0.00           H
ATOM   4101  HB2 PRO A 909      20.950  56.110  71.540  1.00  0.00           H
ATOM   4102  CG  PRO A 909      21.050  55.510  73.570  1.00  0.00           C
ATOM   4103  HG1 PRO A 909      21.120  56.580  73.830  1.00  0.00           H
ATOM   4104  HG2 PRO A 909      20.510  55.050  74.420  1.00  0.00           H
ATOM   4105  C   PRO A 909      21.020  53.600  70.270  1.00  0.00           C
ATOM   4106  O   PRO A 909      21.870  54.110  69.550  1.00  0.00           O
ATOM   4107  N   TRP A 910      19.960  52.890  69.770  1.00  0.00           N
ATOM   4108  HN  TRP A 910      19.260  52.510  70.380  1.00  0.00           H
ATOM   4109  CA  TRP A 910      19.990  52.150  68.520  1.00  0.00           C
ATOM   4110  HA  TRP A 910      20.820  51.460  68.670  1.00  0.00           H
ATOM   4111  CB  TRP A 910      18.580  51.440  68.430  1.00  0.00           C
ATOM   4112  HB1 TRP A 910      17.840  52.260  68.290  1.00  0.00           H
ATOM   4113  HB2 TRP A 910      18.370  50.920  69.390  1.00  0.00           H
ATOM   4114  CG  TRP A 910      18.450  50.480  67.260  1.00  0.00           C
ATOM   4115  CD1 TRP A 910      18.800  49.130  67.410  1.00  0.00           C
ATOM   4116  HD1 TRP A 910      19.070  48.690  68.350  1.00  0.00           H
ATOM   4117  NE1 TRP A 910      18.910  48.500  66.170  1.00  0.00           N
ATOM   4118  HE1 TRP A 910      19.370  47.660  65.990  1.00  0.00           H
ATOM   4119  CE2 TRP A 910      18.680  49.470  65.240  1.00  0.00           C
ATOM   4120  CD2 TRP A 910      18.350  50.700  65.880  1.00  0.00           C
ATOM   4121  CE3 TRP A 910      18.170  51.810  65.060  1.00  0.00           C
ATOM   4122  HE3 TRP A 910      18.030  52.770  65.530  1.00  0.00           H
ATOM   4123  CZ3 TRP A 910      18.370  51.730  63.670  1.00  0.00           C
ATOM   4124  HZ3 TRP A 910      18.120  52.610  63.100  1.00  0.00           H
ATOM   4125  CZ2 TRP A 910      18.820  49.360  63.830  1.00  0.00           C
ATOM   4126  HZ2 TRP A 910      19.030  48.410  63.350  1.00  0.00           H
ATOM   4127  CH2 TRP A 910      18.650  50.500  63.040  1.00  0.00           C
ATOM   4128  HH2 TRP A 910      18.850  50.490  61.980  1.00  0.00           H
ATOM   4129  C   TRP A 910      20.220  53.100  67.350  1.00  0.00           C
ATOM   4130  O   TRP A 910      20.990  52.770  66.480  1.00  0.00           O
ATOM   4131  N   TRP A 911      19.670  54.320  67.390  1.00  0.00           N
ATOM   4132  HN  TRP A 911      19.120  54.630  68.160  1.00  0.00           H
ATOM   4133  CA  TRP A 911      20.030  55.320  66.470  1.00  0.00           C
ATOM   4134  HA  TRP A 911      19.680  54.980  65.510  1.00  0.00           H
ATOM   4135  CB  TRP A 911      19.140  56.580  66.670  1.00  0.00           C
ATOM   4136  HB1 TRP A 911      18.090  56.310  66.410  1.00  0.00           H
ATOM   4137  HB2 TRP A 911      19.530  57.300  65.940  1.00  0.00           H
ATOM   4138  CG  TRP A 911      19.170  57.170  68.030  1.00  0.00           C
ATOM   4139  CD1 TRP A 911      18.140  57.020  68.940  1.00  0.00           C
ATOM   4140  HD1 TRP A 911      17.240  56.480  68.700  1.00  0.00           H
ATOM   4141  NE1 TRP A 911      18.570  57.550  70.100  1.00  0.00           N
ATOM   4142  HE1 TRP A 911      17.910  57.680  70.800  1.00  0.00           H
ATOM   4143  CE2 TRP A 911      19.820  58.120  70.030  1.00  0.00           C
ATOM   4144  CD2 TRP A 911      20.220  57.900  68.690  1.00  0.00           C
ATOM   4145  CE3 TRP A 911      21.420  58.450  68.210  1.00  0.00           C
ATOM   4146  HE3 TRP A 911      21.720  58.470  67.170  1.00  0.00           H
ATOM   4147  CZ3 TRP A 911      22.150  59.220  69.150  1.00  0.00           C
ATOM   4148  HZ3 TRP A 911      23.080  59.650  68.820  1.00  0.00           H
ATOM   4149  CZ2 TRP A 911      20.670  58.580  70.980  1.00  0.00           C
ATOM   4150  HZ2 TRP A 911      20.350  58.550  72.010  1.00  0.00           H
ATOM   4151  CH2 TRP A 911      21.810  59.160  70.490  1.00  0.00           C
ATOM   4152  HH2 TRP A 911      22.540  59.560  71.180  1.00  0.00           H
ATOM   4153  C   TRP A 911      21.450  55.790  66.230  1.00  0.00           C
ATOM   4154  O   TRP A 911      21.620  56.420  65.210  1.00  0.00           O
ATOM   4155  N   THR A 912      22.440  55.430  67.090  1.00  0.00           N
ATOM   4156  HN  THR A 912      22.110  54.870  67.840  1.00  0.00           H
ATOM   4157  CA  THR A 912      23.880  55.620  66.900  1.00  0.00           C
ATOM   4158  HA  THR A 912      24.100  56.660  66.710  1.00  0.00           H
ATOM   4159  CB  THR A 912      24.740  55.220  68.090  1.00  0.00           C
ATOM   4160  HB  THR A 912      25.790  55.180  67.700  1.00  0.00           H
ATOM   4161  OG1 THR A 912      24.310  53.960  68.550  1.00  0.00           O
ATOM   4162  HG1 THR A 912      23.390  54.130  68.770  1.00  0.00           H
ATOM   4163  CG2 THR A 912      24.640  56.170  69.260  1.00  0.00           C
ATOM   4164 HG21 THR A 912      23.580  56.300  69.550  1.00  0.00           H
ATOM   4165 HG22 THR A 912      25.050  57.190  69.130  1.00  0.00           H
ATOM   4166 HG23 THR A 912      25.060  55.710  70.190  1.00  0.00           H
ATOM   4167  C   THR A 912      24.370  54.940  65.630  1.00  0.00           C
ATOM   4168  O   THR A 912      25.100  55.540  64.860  1.00  0.00           O
ATOM   4169  N   LEU A 913      23.910  53.780  65.340  1.00  0.00           N
ATOM   4170  HN  LEU A 913      23.200  53.470  65.960  1.00  0.00           H
ATOM   4171  CA  LEU A 913      24.100  52.970  64.180  1.00  0.00           C
ATOM   4172  HA  LEU A 913      25.150  52.740  64.120  1.00  0.00           H
ATOM   4173  CB  LEU A 913      23.290  51.650  64.160  1.00  0.00           C
ATOM   4174  HB1 LEU A 913      23.340  51.150  63.160  1.00  0.00           H
ATOM   4175  HB2 LEU A 913      22.230  51.850  64.410  1.00  0.00           H
ATOM   4176  CG  LEU A 913      23.670  50.660  65.240  1.00  0.00           C
ATOM   4177  HG  LEU A 913      23.840  51.190  66.190  1.00  0.00           H
ATOM   4178  CD1 LEU A 913      22.470  49.680  65.490  1.00  0.00           C
ATOM   4179 HD11 LEU A 913      22.410  49.090  64.560  1.00  0.00           H
ATOM   4180 HD12 LEU A 913      21.540  50.230  65.750  1.00  0.00           H
ATOM   4181 HD13 LEU A 913      22.660  48.950  66.300  1.00  0.00           H
ATOM   4182  CD2 LEU A 913      24.940  50.080  64.890  1.00  0.00           C
ATOM   4183 HD21 LEU A 913      25.210  49.240  65.580  1.00  0.00           H
ATOM   4184 HD22 LEU A 913      25.780  50.800  64.820  1.00  0.00           H
ATOM   4185 HD23 LEU A 913      25.040  49.720  63.850  1.00  0.00           H
ATOM   4186  C   LEU A 913      23.860  53.660  62.870  1.00  0.00           C
ATOM   4187  O   LEU A 913      24.520  53.430  61.880  1.00  0.00           O
ATOM   4188  N   LEU A 914      22.810  54.480  62.830  1.00  0.00           N
ATOM   4189  HN  LEU A 914      22.280  54.710  63.650  1.00  0.00           H
ATOM   4190  CA  LEU A 914      22.520  55.370  61.650  1.00  0.00           C
ATOM   4191  HA  LEU A 914      22.570  54.740  60.770  1.00  0.00           H
ATOM   4192  CB  LEU A 914      21.090  55.760  61.640  1.00  0.00           C
ATOM   4193  HB1 LEU A 914      20.920  56.300  60.690  1.00  0.00           H
ATOM   4194  HB2 LEU A 914      20.900  56.320  62.580  1.00  0.00           H
ATOM   4195  CG  LEU A 914      20.030  54.650  61.570  1.00  0.00           C
ATOM   4196  HG  LEU A 914      20.170  54.110  62.530  1.00  0.00           H
ATOM   4197  CD1 LEU A 914      18.590  55.240  61.730  1.00  0.00           C
ATOM   4198 HD11 LEU A 914      18.400  55.680  62.730  1.00  0.00           H
ATOM   4199 HD12 LEU A 914      17.840  54.410  61.760  1.00  0.00           H
ATOM   4200 HD13 LEU A 914      18.450  55.980  60.890  1.00  0.00           H
ATOM   4201  CD2 LEU A 914      20.170  53.730  60.310  1.00  0.00           C
ATOM   4202 HD21 LEU A 914      19.900  54.310  59.400  1.00  0.00           H
ATOM   4203 HD22 LEU A 914      19.470  52.880  60.270  1.00  0.00           H
ATOM   4204 HD23 LEU A 914      21.160  53.240  60.120  1.00  0.00           H
ATOM   4205  C   LEU A 914      23.440  56.570  61.560  1.00  0.00           C
ATOM   4206  O   LEU A 914      23.670  57.090  60.490  1.00  0.00           O
ATOM   4207  N   ILE A 915      24.080  57.000  62.700  1.00  0.00           N
ATOM   4208  HN  ILE A 915      24.020  56.440  63.530  1.00  0.00           H
ATOM   4209  CA  ILE A 915      25.260  57.890  62.610  1.00  0.00           C
ATOM   4210  HA  ILE A 915      25.010  58.690  61.920  1.00  0.00           H
ATOM   4211  CB  ILE A 915      25.670  58.480  63.910  1.00  0.00           C
ATOM   4212  HB  ILE A 915      26.210  57.810  64.620  1.00  0.00           H
ATOM   4213  CG2 ILE A 915      26.630  59.630  63.550  1.00  0.00           C
ATOM   4214 HG21 ILE A 915      27.550  59.330  63.000  1.00  0.00           H
ATOM   4215 HG22 ILE A 915      26.970  60.150  64.460  1.00  0.00           H
ATOM   4216 HG23 ILE A 915      26.130  60.460  63.000  1.00  0.00           H
ATOM   4217  CG1 ILE A 915      24.420  58.920  64.600  1.00  0.00           C
ATOM   4218 HG11 ILE A 915      23.760  58.060  64.850  1.00  0.00           H
ATOM   4219 HG12 ILE A 915      23.780  59.550  63.950  1.00  0.00           H
ATOM   4220  CD  ILE A 915      24.520  59.700  65.940  1.00  0.00           C
ATOM   4221  HD1 ILE A 915      25.190  59.140  66.630  1.00  0.00           H
ATOM   4222  HD2 ILE A 915      23.510  59.820  66.390  1.00  0.00           H
ATOM   4223  HD3 ILE A 915      24.950  60.680  65.690  1.00  0.00           H
ATOM   4224  C   ILE A 915      26.390  57.100  62.020  1.00  0.00           C
ATOM   4225  O   ILE A 915      27.140  57.520  61.210  1.00  0.00           O
ATOM   4226  N   ALA A 916      26.580  55.770  62.340  1.00  0.00           N
ATOM   4227  HN  ALA A 916      26.020  55.370  63.070  1.00  0.00           H
ATOM   4228  CA  ALA A 916      27.610  54.820  61.770  1.00  0.00           C
ATOM   4229  HA  ALA A 916      28.510  55.420  61.770  1.00  0.00           H
ATOM   4230  CB  ALA A 916      27.830  53.580  62.640  1.00  0.00           C
ATOM   4231  HB1 ALA A 916      28.890  53.320  62.450  1.00  0.00           H
ATOM   4232  HB2 ALA A 916      27.270  52.670  62.350  1.00  0.00           H
ATOM   4233  HB3 ALA A 916      27.690  53.750  63.720  1.00  0.00           H
ATOM   4234  C   ALA A 916      27.420  54.470  60.260  1.00  0.00           C
ATOM   4235  O   ALA A 916      28.300  53.970  59.600  1.00  0.00           O
ATOM   4236  N   ALA A 917      26.250  54.760  59.690  1.00  0.00           N
ATOM   4237  HN  ALA A 917      25.440  54.780  60.270  1.00  0.00           H
ATOM   4238  CA  ALA A 917      26.010  54.630  58.280  1.00  0.00           C
ATOM   4239  HA  ALA A 917      26.300  53.640  57.950  1.00  0.00           H
ATOM   4240  CB  ALA A 917      24.460  54.630  57.990  1.00  0.00           C
ATOM   4241  HB1 ALA A 917      23.950  53.860  58.620  1.00  0.00           H
ATOM   4242  HB2 ALA A 917      24.280  54.310  56.950  1.00  0.00           H
ATOM   4243  HB3 ALA A 917      24.020  55.640  58.120  1.00  0.00           H
ATOM   4244  C   ALA A 917      26.620  55.710  57.510  1.00  0.00           C
ATOM   4245  O   ALA A 917      27.100  55.460  56.390  1.00  0.00           O
ATOM   4246  N   ILE A 918      27.000  56.900  58.090  1.00  0.00           N
ATOM   4247  HN  ILE A 918      26.870  57.090  59.060  1.00  0.00           H
ATOM   4248  CA  ILE A 918      27.620  57.970  57.330  1.00  0.00           C
ATOM   4249  HA  ILE A 918      27.140  58.020  56.360  1.00  0.00           H
ATOM   4250  CB  ILE A 918      27.460  59.320  58.010  1.00  0.00           C
ATOM   4251  HB  ILE A 918      28.090  59.410  58.930  1.00  0.00           H
ATOM   4252  CG2 ILE A 918      28.070  60.400  57.020  1.00  0.00           C
ATOM   4253 HG21 ILE A 918      27.990  61.390  57.520  1.00  0.00           H
ATOM   4254 HG22 ILE A 918      27.490  60.440  56.080  1.00  0.00           H
ATOM   4255 HG23 ILE A 918      29.110  60.190  56.720  1.00  0.00           H
ATOM   4256  CG1 ILE A 918      25.950  59.620  58.310  1.00  0.00           C
ATOM   4257 HG11 ILE A 918      25.960  60.630  58.770  1.00  0.00           H
ATOM   4258 HG12 ILE A 918      25.480  58.990  59.110  1.00  0.00           H
ATOM   4259  CD  ILE A 918      24.990  59.550  57.140  1.00  0.00           C
ATOM   4260  HD1 ILE A 918      23.950  59.860  57.380  1.00  0.00           H
ATOM   4261  HD2 ILE A 918      24.960  58.540  56.680  1.00  0.00           H
ATOM   4262  HD3 ILE A 918      25.290  60.120  56.230  1.00  0.00           H
ATOM   4263  C   ILE A 918      29.040  57.560  56.970  1.00  0.00           C
ATOM   4264  O   ILE A 918      29.430  57.900  55.840  1.00  0.00           O
ATOM   4265  N   PRO A 919      29.980  56.930  57.740  1.00  0.00           N
ATOM   4266  CD  PRO A 919      30.030  56.980  59.270  1.00  0.00           C
ATOM   4267  HD1 PRO A 919      29.350  56.220  59.700  1.00  0.00           H
ATOM   4268  HD2 PRO A 919      29.560  57.930  59.610  1.00  0.00           H
ATOM   4269  CA  PRO A 919      31.240  56.540  57.250  1.00  0.00           C
ATOM   4270  HA  PRO A 919      31.650  57.360  56.670  1.00  0.00           H
ATOM   4271  CB  PRO A 919      32.110  56.160  58.420  1.00  0.00           C
ATOM   4272  HB1 PRO A 919      33.160  56.410  58.150  1.00  0.00           H
ATOM   4273  HB2 PRO A 919      32.190  55.050  58.530  1.00  0.00           H
ATOM   4274  CG  PRO A 919      31.520  56.960  59.570  1.00  0.00           C
ATOM   4275  HG1 PRO A 919      31.820  56.700  60.600  1.00  0.00           H
ATOM   4276  HG2 PRO A 919      31.830  58.010  59.350  1.00  0.00           H
ATOM   4277  C   PRO A 919      31.150  55.390  56.310  1.00  0.00           C
ATOM   4278  O   PRO A 919      32.110  55.100  55.660  1.00  0.00           O
ATOM   4279  N   ALA A 920      30.070  54.600  56.250  1.00  0.00           N
ATOM   4280  HN  ALA A 920      29.340  54.640  56.930  1.00  0.00           H
ATOM   4281  CA  ALA A 920      30.060  53.390  55.420  1.00  0.00           C
ATOM   4282  HA  ALA A 920      30.960  52.880  55.700  1.00  0.00           H
ATOM   4283  CB  ALA A 920      28.900  52.610  55.870  1.00  0.00           C
ATOM   4284  HB1 ALA A 920      27.980  53.210  55.690  1.00  0.00           H
ATOM   4285  HB2 ALA A 920      28.830  52.420  56.970  1.00  0.00           H
ATOM   4286  HB3 ALA A 920      28.800  51.690  55.270  1.00  0.00           H
ATOM   4287  C   ALA A 920      29.980  53.760  53.930  1.00  0.00           C
ATOM   4288  O   ALA A 920      30.480  53.140  53.010  1.00  0.00           O
ATOM   4289  N   LEU A 921      29.320  54.940  53.650  1.00  0.00           N
ATOM   4290  HN  LEU A 921      28.740  55.290  54.380  1.00  0.00           H
ATOM   4291  CA  LEU A 921      29.110  55.700  52.400  1.00  0.00           C
ATOM   4292  HA  LEU A 921      28.690  54.930  51.760  1.00  0.00           H
ATOM   4293  CB  LEU A 921      28.280  57.000  52.590  1.00  0.00           C
ATOM   4294  HB1 LEU A 921      28.290  57.710  51.740  1.00  0.00           H
ATOM   4295  HB2 LEU A 921      28.740  57.590  53.420  1.00  0.00           H
ATOM   4296  CG  LEU A 921      26.840  56.750  53.110  1.00  0.00           C
ATOM   4297  HG  LEU A 921      26.910  56.020  53.930  1.00  0.00           H
ATOM   4298  CD1 LEU A 921      26.170  58.100  53.610  1.00  0.00           C
ATOM   4299 HD11 LEU A 921      26.090  58.720  52.700  1.00  0.00           H
ATOM   4300 HD12 LEU A 921      26.880  58.700  54.220  1.00  0.00           H
ATOM   4301 HD13 LEU A 921      25.210  58.010  54.140  1.00  0.00           H
ATOM   4302  CD2 LEU A 921      26.020  56.030  52.010  1.00  0.00           C
ATOM   4303 HD21 LEU A 921      25.470  56.690  51.300  1.00  0.00           H
ATOM   4304 HD22 LEU A 921      25.230  55.410  52.480  1.00  0.00           H
ATOM   4305 HD23 LEU A 921      26.590  55.300  51.380  1.00  0.00           H
ATOM   4306  C   LEU A 921      30.340  56.160  51.800  1.00  0.00           C
ATOM   4307  O   LEU A 921      30.580  55.950  50.620  1.00  0.00           O
ATOM   4308  N   LEU A 922      31.240  56.710  52.650  1.00  0.00           N
ATOM   4309  HN  LEU A 922      31.020  56.840  53.610  1.00  0.00           H
ATOM   4310  CA  LEU A 922      32.640  57.000  52.290  1.00  0.00           C
ATOM   4311  HA  LEU A 922      32.590  57.620  51.410  1.00  0.00           H
ATOM   4312  CB  LEU A 922      33.300  57.640  53.530  1.00  0.00           C
ATOM   4313  HB1 LEU A 922      34.350  57.980  53.370  1.00  0.00           H
ATOM   4314  HB2 LEU A 922      33.260  56.850  54.300  1.00  0.00           H
ATOM   4315  CG  LEU A 922      32.600  58.820  54.180  1.00  0.00           C
ATOM   4316  HG  LEU A 922      31.640  58.400  54.540  1.00  0.00           H
ATOM   4317  CD1 LEU A 922      33.490  59.340  55.340  1.00  0.00           C
ATOM   4318 HD11 LEU A 922      33.950  58.500  55.930  1.00  0.00           H
ATOM   4319 HD12 LEU A 922      32.860  59.940  56.020  1.00  0.00           H
ATOM   4320 HD13 LEU A 922      34.250  60.040  54.930  1.00  0.00           H
ATOM   4321  CD2 LEU A 922      32.300  59.860  53.140  1.00  0.00           C
ATOM   4322 HD21 LEU A 922      32.140  60.830  53.660  1.00  0.00           H
ATOM   4323 HD22 LEU A 922      31.430  59.530  52.550  1.00  0.00           H
ATOM   4324 HD23 LEU A 922      33.190  60.030  52.490  1.00  0.00           H
ATOM   4325  C   LEU A 922      33.480  55.710  51.920  1.00  0.00           C
ATOM   4326  O   LEU A 922      34.200  55.680  50.930  1.00  0.00           O
ATOM   4327  N   CYS A 923      33.380  54.600  52.770  1.00  0.00           N
ATOM   4328  HN  CYS A 923      32.830  54.720  53.590  1.00  0.00           H
ATOM   4329  CA  CYS A 923      34.090  53.350  52.620  1.00  0.00           C
ATOM   4330  HA  CYS A 923      35.160  53.540  52.630  1.00  0.00           H
ATOM   4331  CB  CYS A 923      33.830  52.350  53.800  1.00  0.00           C
ATOM   4332  HB1 CYS A 923      32.820  51.920  53.700  1.00  0.00           H
ATOM   4333  HB2 CYS A 923      33.810  52.750  54.840  1.00  0.00           H
ATOM   4334  SG  CYS A 923      35.040  50.980  53.920  1.00  0.00           S
ATOM   4335  HG1 CYS A 923      35.790  51.610  54.810  1.00  0.00           H
ATOM   4336  C   CYS A 923      33.720  52.600  51.330  1.00  0.00           C
ATOM   4337  O   CYS A 923      34.550  52.010  50.610  1.00  0.00           O
ATOM   4338  N   THR A 924      32.460  52.630  50.950  1.00  0.00           N
ATOM   4339  HN  THR A 924      31.830  53.090  51.570  1.00  0.00           H
ATOM   4340  CA  THR A 924      31.940  52.150  49.710  1.00  0.00           C
ATOM   4341  HA  THR A 924      32.170  51.110  49.750  1.00  0.00           H
ATOM   4342  CB  THR A 924      30.410  52.220  49.470  1.00  0.00           C
ATOM   4343  HB  THR A 924      30.130  53.200  49.020  1.00  0.00           H
ATOM   4344  OG1 THR A 924      29.770  51.820  50.680  1.00  0.00           O
ATOM   4345  HG1 THR A 924      29.880  52.430  51.410  1.00  0.00           H
ATOM   4346  CG2 THR A 924      29.840  51.150  48.420  1.00  0.00           C
ATOM   4347 HG21 THR A 924      30.330  51.290  47.420  1.00  0.00           H
ATOM   4348 HG22 THR A 924      28.740  51.250  48.250  1.00  0.00           H
ATOM   4349 HG23 THR A 924      29.990  50.080  48.670  1.00  0.00           H
ATOM   4350  C   THR A 924      32.720  52.710  48.480  1.00  0.00           C
ATOM   4351  O   THR A 924      33.110  51.910  47.590  1.00  0.00           O
ATOM   4352  N   ILE A 925      32.990  54.040  48.500  1.00  0.00           N
ATOM   4353  HN  ILE A 925      32.630  54.630  49.230  1.00  0.00           H
ATOM   4354  CA  ILE A 925      33.700  54.700  47.390  1.00  0.00           C
ATOM   4355  HA  ILE A 925      33.160  54.450  46.490  1.00  0.00           H
ATOM   4356  CB  ILE A 925      33.740  56.260  47.570  1.00  0.00           C
ATOM   4357  HB  ILE A 925      34.320  56.430  48.490  1.00  0.00           H
ATOM   4358  CG2 ILE A 925      34.500  56.980  46.430  1.00  0.00           C
ATOM   4359 HG21 ILE A 925      34.650  58.030  46.760  1.00  0.00           H
ATOM   4360 HG22 ILE A 925      33.850  56.970  45.530  1.00  0.00           H
ATOM   4361 HG23 ILE A 925      35.420  56.360  46.340  1.00  0.00           H
ATOM   4362  CG1 ILE A 925      32.290  56.810  47.820  1.00  0.00           C
ATOM   4363 HG11 ILE A 925      31.660  56.180  48.470  1.00  0.00           H
ATOM   4364 HG12 ILE A 925      31.750  56.910  46.850  1.00  0.00           H
ATOM   4365  CD  ILE A 925      32.280  58.160  48.480  1.00  0.00           C
ATOM   4366  HD1 ILE A 925      32.980  58.200  49.350  1.00  0.00           H
ATOM   4367  HD2 ILE A 925      31.240  58.260  48.870  1.00  0.00           H
ATOM   4368  HD3 ILE A 925      32.460  58.970  47.770  1.00  0.00           H
ATOM   4369  C   ILE A 925      35.100  54.090  47.350  1.00  0.00           C
ATOM   4370  O   ILE A 925      35.580  53.690  46.290  1.00  0.00           O
ATOM   4371  N   LEU A 926      35.850  53.910  48.440  1.00  0.00           N
ATOM   4372  HN  LEU A 926      35.340  54.070  49.290  1.00  0.00           H
ATOM   4373  CA  LEU A 926      37.190  53.300  48.450  1.00  0.00           C
ATOM   4374  HA  LEU A 926      37.820  53.620  47.640  1.00  0.00           H
ATOM   4375  CB  LEU A 926      37.910  53.600  49.770  1.00  0.00           C
ATOM   4376  HB1 LEU A 926      38.890  53.130  49.950  1.00  0.00           H
ATOM   4377  HB2 LEU A 926      37.160  53.230  50.490  1.00  0.00           H
ATOM   4378  CG  LEU A 926      38.020  55.100  50.050  1.00  0.00           C
ATOM   4379  HG  LEU A 926      37.010  55.550  50.070  1.00  0.00           H
ATOM   4380  CD1 LEU A 926      38.670  55.400  51.330  1.00  0.00           C
ATOM   4381 HD11 LEU A 926      39.500  54.690  51.560  1.00  0.00           H
ATOM   4382 HD12 LEU A 926      37.940  55.510  52.160  1.00  0.00           H
ATOM   4383 HD13 LEU A 926      39.080  56.430  51.210  1.00  0.00           H
ATOM   4384  CD2 LEU A 926      38.740  55.880  48.890  1.00  0.00           C
ATOM   4385 HD21 LEU A 926      38.440  55.540  47.870  1.00  0.00           H
ATOM   4386 HD22 LEU A 926      39.840  55.670  48.930  1.00  0.00           H
ATOM   4387 HD23 LEU A 926      38.630  56.970  48.970  1.00  0.00           H
ATOM   4388  C   LEU A 926      37.240  51.810  48.210  1.00  0.00           C
ATOM   4389  O   LEU A 926      38.180  51.400  47.430  1.00  0.00           O
ATOM   4390  N   ILE A 927      36.320  50.920  48.720  1.00  0.00           N
ATOM   4391  HN  ILE A 927      35.590  51.240  49.310  1.00  0.00           H
ATOM   4392  CA  ILE A 927      36.070  49.570  48.140  1.00  0.00           C
ATOM   4393  HA  ILE A 927      36.930  48.940  48.260  1.00  0.00           H
ATOM   4394  CB  ILE A 927      34.940  48.830  48.900  1.00  0.00           C
ATOM   4395  HB  ILE A 927      33.950  49.290  49.040  1.00  0.00           H
ATOM   4396  CG2 ILE A 927      34.660  47.490  48.200  1.00  0.00           C
ATOM   4397 HG21 ILE A 927      34.060  47.660  47.270  1.00  0.00           H
ATOM   4398 HG22 ILE A 927      33.950  46.870  48.800  1.00  0.00           H
ATOM   4399 HG23 ILE A 927      35.600  46.940  48.010  1.00  0.00           H
ATOM   4400  CG1 ILE A 927      35.320  48.510  50.380  1.00  0.00           C
ATOM   4401 HG11 ILE A 927      34.480  47.940  50.830  1.00  0.00           H
ATOM   4402 HG12 ILE A 927      35.440  49.510  50.860  1.00  0.00           H
ATOM   4403  CD  ILE A 927      36.640  47.700  50.660  1.00  0.00           C
ATOM   4404  HD1 ILE A 927      37.470  48.340  50.310  1.00  0.00           H
ATOM   4405  HD2 ILE A 927      36.630  46.790  50.020  1.00  0.00           H
ATOM   4406  HD3 ILE A 927      36.890  47.430  51.720  1.00  0.00           H
ATOM   4407  C   ILE A 927      35.920  49.510  46.640  1.00  0.00           C
ATOM   4408  O   ILE A 927      36.510  48.740  45.930  1.00  0.00           O
ATOM   4409  N   PHE A 928      35.090  50.490  46.170  1.00  0.00           N
ATOM   4410  HN  PHE A 928      34.650  51.130  46.790  1.00  0.00           H
ATOM   4411  CA  PHE A 928      34.820  50.560  44.720  1.00  0.00           C
ATOM   4412  HA  PHE A 928      34.690  49.600  44.250  1.00  0.00           H
ATOM   4413  CB  PHE A 928      33.550  51.420  44.460  1.00  0.00           C
ATOM   4414  HB1 PHE A 928      33.650  52.350  45.060  1.00  0.00           H
ATOM   4415  HB2 PHE A 928      32.650  50.890  44.850  1.00  0.00           H
ATOM   4416  CG  PHE A 928      33.430  51.800  43.040  1.00  0.00           C
ATOM   4417  CD1 PHE A 928      32.660  51.150  42.080  1.00  0.00           C
ATOM   4418  HD1 PHE A 928      32.060  50.260  42.280  1.00  0.00           H
ATOM   4419  CE1 PHE A 928      32.540  51.680  40.770  1.00  0.00           C
ATOM   4420  HE1 PHE A 928      31.960  51.100  40.080  1.00  0.00           H
ATOM   4421  CZ  PHE A 928      33.140  52.890  40.440  1.00  0.00           C
ATOM   4422  HZ  PHE A 928      33.210  53.150  39.390  1.00  0.00           H
ATOM   4423  CD2 PHE A 928      34.080  53.040  42.630  1.00  0.00           C
ATOM   4424  HD2 PHE A 928      34.600  53.590  43.410  1.00  0.00           H
ATOM   4425  CE2 PHE A 928      34.030  53.500  41.350  1.00  0.00           C
ATOM   4426  HE2 PHE A 928      34.480  54.400  40.950  1.00  0.00           H
ATOM   4427  C   PHE A 928      36.120  50.910  44.010  1.00  0.00           C
ATOM   4428  O   PHE A 928      36.490  50.260  43.050  1.00  0.00           O
ATOM   4429  N   MET A 929      36.840  51.870  44.630  1.00  0.00           N
ATOM   4430  HN  MET A 929      36.400  52.440  45.330  1.00  0.00           H
ATOM   4431  CA  MET A 929      38.090  52.510  44.050  1.00  0.00           C
ATOM   4432  HA  MET A 929      37.920  52.790  43.030  1.00  0.00           H
ATOM   4433  CB  MET A 929      38.610  53.720  44.830  1.00  0.00           C
ATOM   4434  HB1 MET A 929      38.910  53.470  45.880  1.00  0.00           H
ATOM   4435  HB2 MET A 929      37.750  54.410  44.930  1.00  0.00           H
ATOM   4436  CG  MET A 929      39.840  54.560  44.220  1.00  0.00           C
ATOM   4437  HG1 MET A 929      40.780  54.000  44.300  1.00  0.00           H
ATOM   4438  HG2 MET A 929      40.010  55.420  44.890  1.00  0.00           H
ATOM   4439  SD  MET A 929      39.470  55.030  42.410  1.00  0.00           S
ATOM   4440  CE  MET A 929      41.120  55.450  41.880  1.00  0.00           C
ATOM   4441  HE1 MET A 929      41.050  55.530  40.770  1.00  0.00           H
ATOM   4442  HE2 MET A 929      41.820  54.610  42.080  1.00  0.00           H
ATOM   4443  HE3 MET A 929      41.520  56.380  42.350  1.00  0.00           H
ATOM   4444  C   MET A 929      39.230  51.480  43.950  1.00  0.00           C
ATOM   4445  O   MET A 929      40.000  51.480  42.950  1.00  0.00           O
ATOM   4446  N   ASP A 930      39.420  50.550  44.880  1.00  0.00           N
ATOM   4447  HN  ASP A 930      38.940  50.600  45.760  1.00  0.00           H
ATOM   4448  CA  ASP A 930      40.560  49.690  44.880  1.00  0.00           C
ATOM   4449  HA  ASP A 930      41.340  50.040  44.220  1.00  0.00           H
ATOM   4450  CB  ASP A 930      41.070  49.590  46.390  1.00  0.00           C
ATOM   4451  HB1 ASP A 930      40.240  49.110  46.940  1.00  0.00           H
ATOM   4452  HB2 ASP A 930      41.400  50.610  46.710  1.00  0.00           H
ATOM   4453  CG  ASP A 930      42.250  48.670  46.460  1.00  0.00           C
ATOM   4454  OD1 ASP A 930      43.230  48.990  47.230  1.00  0.00           O
ATOM   4455  OD2 ASP A 930      42.390  47.750  45.660  1.00  0.00           O
ATOM   4456  C   ASP A 930      40.130  48.350  44.270  1.00  0.00           C
ATOM   4457  O   ASP A 930      40.710  47.960  43.270  1.00  0.00           O
ATOM   4458  N   GLN A 931      39.090  47.690  44.800  1.00  0.00           N
ATOM   4459  HN  GLN A 931      38.490  48.090  45.490  1.00  0.00           H
ATOM   4460  CA  GLN A 931      38.630  46.420  44.220  1.00  0.00           C
ATOM   4461  HA  GLN A 931      39.460  45.780  44.420  1.00  0.00           H
ATOM   4462  CB  GLN A 931      37.410  45.790  45.090  1.00  0.00           C
ATOM   4463  HB1 GLN A 931      36.650  46.590  45.190  1.00  0.00           H
ATOM   4464  HB2 GLN A 931      37.810  45.640  46.110  1.00  0.00           H
ATOM   4465  CG  GLN A 931      36.880  44.450  44.550  1.00  0.00           C
ATOM   4466  HG1 GLN A 931      36.330  44.680  43.610  1.00  0.00           H
ATOM   4467  HG2 GLN A 931      36.130  44.150  45.320  1.00  0.00           H
ATOM   4468  CD  GLN A 931      37.950  43.430  44.480  1.00  0.00           C
ATOM   4469  OE1 GLN A 931      38.620  43.090  45.450  1.00  0.00           O
ATOM   4470  NE2 GLN A 931      38.220  42.910  43.250  1.00  0.00           N
ATOM   4471 HE21 GLN A 931      39.060  42.360  43.210  1.00  0.00           H
ATOM   4472 HE22 GLN A 931      37.860  43.340  42.420  1.00  0.00           H
ATOM   4473  C   GLN A 931      38.230  46.370  42.760  1.00  0.00           C
ATOM   4474  O   GLN A 931      38.680  45.540  41.980  1.00  0.00           O
ATOM   4475  N   GLN A 932      37.260  47.280  42.360  1.00  0.00           N
ATOM   4476  HN  GLN A 932      36.890  48.020  42.910  1.00  0.00           H
ATOM   4477  CA  GLN A 932      36.550  47.060  41.100  1.00  0.00           C
ATOM   4478  HA  GLN A 932      36.290  46.020  40.980  1.00  0.00           H
ATOM   4479  CB  GLN A 932      35.160  47.790  41.270  1.00  0.00           C
ATOM   4480  HB1 GLN A 932      35.400  48.860  41.480  1.00  0.00           H
ATOM   4481  HB2 GLN A 932      34.750  47.460  42.250  1.00  0.00           H
ATOM   4482  CG  GLN A 932      34.050  47.720  40.170  1.00  0.00           C
ATOM   4483  HG1 GLN A 932      34.200  48.420  39.320  1.00  0.00           H
ATOM   4484  HG2 GLN A 932      33.170  48.020  40.770  1.00  0.00           H
ATOM   4485  CD  GLN A 932      33.650  46.400  39.520  1.00  0.00           C
ATOM   4486  OE1 GLN A 932      34.230  45.380  39.920  1.00  0.00           O
ATOM   4487  NE2 GLN A 932      32.750  46.430  38.530  1.00  0.00           N
ATOM   4488 HE21 GLN A 932      32.470  47.310  38.180  1.00  0.00           H
ATOM   4489 HE22 GLN A 932      32.560  45.510  38.190  1.00  0.00           H
ATOM   4490  C   GLN A 932      37.310  47.430  39.850  1.00  0.00           C
ATOM   4491  O   GLN A 932      37.300  46.640  38.910  1.00  0.00           O
ATOM   4492  N   ILE A 933      38.100  48.480  39.980  1.00  0.00           N
ATOM   4493  HN  ILE A 933      38.080  49.100  40.760  1.00  0.00           H
ATOM   4494  CA  ILE A 933      38.960  49.020  38.980  1.00  0.00           C
ATOM   4495  HA  ILE A 933      38.460  49.240  38.050  1.00  0.00           H
ATOM   4496  CB  ILE A 933      39.690  50.250  39.450  1.00  0.00           C
ATOM   4497  HB  ILE A 933      40.300  49.960  40.340  1.00  0.00           H
ATOM   4498  CG2 ILE A 933      40.610  50.950  38.310  1.00  0.00           C
ATOM   4499 HG21 ILE A 933      39.940  51.250  37.480  1.00  0.00           H
ATOM   4500 HG22 ILE A 933      41.470  50.320  38.010  1.00  0.00           H
ATOM   4501 HG23 ILE A 933      41.050  51.880  38.730  1.00  0.00           H
ATOM   4502  CG1 ILE A 933      38.720  51.370  40.020  1.00  0.00           C
ATOM   4503 HG11 ILE A 933      39.420  52.200  40.220  1.00  0.00           H
ATOM   4504 HG12 ILE A 933      38.160  51.060  40.940  1.00  0.00           H
ATOM   4505  CD  ILE A 933      37.610  51.800  38.990  1.00  0.00           C
ATOM   4506  HD1 ILE A 933      38.060  52.290  38.100  1.00  0.00           H
ATOM   4507  HD2 ILE A 933      36.890  52.520  39.440  1.00  0.00           H
ATOM   4508  HD3 ILE A 933      37.000  50.970  38.570  1.00  0.00           H
ATOM   4509  C   ILE A 933      39.990  48.050  38.490  1.00  0.00           C
ATOM   4510  O   ILE A 933      40.210  47.770  37.330  1.00  0.00           O
ATOM   4511  N   THR A 934      40.610  47.390  39.480  1.00  0.00           N
ATOM   4512  HN  THR A 934      40.400  47.710  40.400  1.00  0.00           H
ATOM   4513  CA  THR A 934      41.540  46.310  39.250  1.00  0.00           C
ATOM   4514  HA  THR A 934      42.350  46.660  38.630  1.00  0.00           H
ATOM   4515  CB  THR A 934      42.040  45.830  40.590  1.00  0.00           C
ATOM   4516  HB  THR A 934      41.140  45.560  41.190  1.00  0.00           H
ATOM   4517  OG1 THR A 934      42.810  46.850  41.220  1.00  0.00           O
ATOM   4518  HG1 THR A 934      43.560  47.080  40.670  1.00  0.00           H
ATOM   4519  CG2 THR A 934      42.940  44.550  40.430  1.00  0.00           C
ATOM   4520 HG21 THR A 934      43.440  44.160  41.360  1.00  0.00           H
ATOM   4521 HG22 THR A 934      43.770  44.860  39.760  1.00  0.00           H
ATOM   4522 HG23 THR A 934      42.400  43.700  39.950  1.00  0.00           H
ATOM   4523  C   THR A 934      40.900  45.110  38.540  1.00  0.00           C
ATOM   4524  O   THR A 934      41.490  44.450  37.670  1.00  0.00           O
ATOM   4525  N   ALA A 935      39.680  44.840  38.760  1.00  0.00           N
ATOM   4526  HN  ALA A 935      39.110  45.360  39.390  1.00  0.00           H
ATOM   4527  CA  ALA A 935      39.000  43.840  37.940  1.00  0.00           C
ATOM   4528  HA  ALA A 935      39.560  42.910  37.910  1.00  0.00           H
ATOM   4529  CB  ALA A 935      37.660  43.420  38.550  1.00  0.00           C
ATOM   4530  HB1 ALA A 935      37.050  44.330  38.680  1.00  0.00           H
ATOM   4531  HB2 ALA A 935      37.930  43.000  39.540  1.00  0.00           H
ATOM   4532  HB3 ALA A 935      37.190  42.630  37.930  1.00  0.00           H
ATOM   4533  C   ALA A 935      38.820  44.240  36.460  1.00  0.00           C
ATOM   4534  O   ALA A 935      38.900  43.410  35.520  1.00  0.00           O
ATOM   4535  N   VAL A 936      38.540  45.570  36.160  1.00  0.00           N
ATOM   4536  HN  VAL A 936      38.470  46.260  36.860  1.00  0.00           H
ATOM   4537  CA  VAL A 936      38.320  46.120  34.810  1.00  0.00           C
ATOM   4538  HA  VAL A 936      37.530  45.550  34.350  1.00  0.00           H
ATOM   4539  CB  VAL A 936      37.820  47.640  34.740  1.00  0.00           C
ATOM   4540  HB  VAL A 936      38.610  48.300  35.160  1.00  0.00           H
ATOM   4541  CG1 VAL A 936      37.610  47.980  33.240  1.00  0.00           C
ATOM   4542 HG11 VAL A 936      36.890  47.310  32.730  1.00  0.00           H
ATOM   4543 HG12 VAL A 936      38.570  47.870  32.700  1.00  0.00           H
ATOM   4544 HG13 VAL A 936      37.160  49.000  33.290  1.00  0.00           H
ATOM   4545  CG2 VAL A 936      36.500  47.820  35.570  1.00  0.00           C
ATOM   4546 HG21 VAL A 936      36.300  48.920  35.710  1.00  0.00           H
ATOM   4547 HG22 VAL A 936      36.680  47.290  36.520  1.00  0.00           H
ATOM   4548 HG23 VAL A 936      35.730  47.360  34.930  1.00  0.00           H
ATOM   4549  C   VAL A 936      39.480  45.910  33.930  1.00  0.00           C
ATOM   4550  O   VAL A 936      39.430  45.570  32.750  1.00  0.00           O
ATOM   4551  N   ILE A 937      40.690  46.170  34.410  1.00  0.00           N
ATOM   4552  HN  ILE A 937      40.750  46.500  35.340  1.00  0.00           H
ATOM   4553  CA  ILE A 937      41.870  46.270  33.530  1.00  0.00           C
ATOM   4554  HA  ILE A 937      41.590  46.740  32.600  1.00  0.00           H
ATOM   4555  CB  ILE A 937      42.900  47.140  34.280  1.00  0.00           C
ATOM   4556  HB  ILE A 937      43.730  47.200  33.540  1.00  0.00           H
ATOM   4557  CG2 ILE A 937      42.250  48.620  34.370  1.00  0.00           C
ATOM   4558 HG21 ILE A 937      41.380  48.690  35.060  1.00  0.00           H
ATOM   4559 HG22 ILE A 937      41.950  49.080  33.410  1.00  0.00           H
ATOM   4560 HG23 ILE A 937      43.010  49.230  34.910  1.00  0.00           H
ATOM   4561  CG1 ILE A 937      43.380  46.620  35.690  1.00  0.00           C
ATOM   4562 HG11 ILE A 937      42.560  46.100  36.210  1.00  0.00           H
ATOM   4563 HG12 ILE A 937      43.600  47.530  36.280  1.00  0.00           H
ATOM   4564  CD  ILE A 937      44.640  45.720  35.600  1.00  0.00           C
ATOM   4565  HD1 ILE A 937      44.460  45.000  34.770  1.00  0.00           H
ATOM   4566  HD2 ILE A 937      44.770  45.120  36.520  1.00  0.00           H
ATOM   4567  HD3 ILE A 937      45.580  46.280  35.400  1.00  0.00           H
ATOM   4568  C   ILE A 937      42.500  44.830  33.270  1.00  0.00           C
ATOM   4569  O   ILE A 937      43.380  44.660  32.480  1.00  0.00           O
ATOM   4570  N   ILE A 938      42.050  43.780  33.940  1.00  0.00           N
ATOM   4571  HN  ILE A 938      41.460  43.880  34.740  1.00  0.00           H
ATOM   4572  CA  ILE A 938      42.390  42.370  33.520  1.00  0.00           C
ATOM   4573  HA  ILE A 938      43.430  42.190  33.290  1.00  0.00           H
ATOM   4574  CB  ILE A 938      42.020  41.270  34.510  1.00  0.00           C
ATOM   4575  HB  ILE A 938      40.920  41.160  34.620  1.00  0.00           H
ATOM   4576  CG2 ILE A 938      42.530  39.880  33.970  1.00  0.00           C
ATOM   4577 HG21 ILE A 938      43.600  39.880  33.660  1.00  0.00           H
ATOM   4578 HG22 ILE A 938      41.940  39.510  33.110  1.00  0.00           H
ATOM   4579 HG23 ILE A 938      42.420  39.160  34.810  1.00  0.00           H
ATOM   4580  CG1 ILE A 938      42.720  41.520  35.880  1.00  0.00           C
ATOM   4581 HG11 ILE A 938      42.620  40.600  36.490  1.00  0.00           H
ATOM   4582 HG12 ILE A 938      42.070  42.240  36.430  1.00  0.00           H
ATOM   4583  CD  ILE A 938      44.230  41.980  35.980  1.00  0.00           C
ATOM   4584  HD1 ILE A 938      45.000  41.200  35.860  1.00  0.00           H
ATOM   4585  HD2 ILE A 938      44.440  42.520  36.930  1.00  0.00           H
ATOM   4586  HD3 ILE A 938      44.330  42.790  35.220  1.00  0.00           H
ATOM   4587  C   ILE A 938      41.710  42.070  32.250  1.00  0.00           C
ATOM   4588  O   ILE A 938      42.240  41.550  31.310  1.00  0.00           O
ATOM   4589  N   ASN A 939      40.520  42.670  32.010  1.00  0.00           N
ATOM   4590  HN  ASN A 939      40.110  43.310  32.650  1.00  0.00           H
ATOM   4591  CA  ASN A 939      39.720  42.500  30.850  1.00  0.00           C
ATOM   4592  HA  ASN A 939      39.700  41.450  30.590  1.00  0.00           H
ATOM   4593  CB  ASN A 939      38.290  42.890  31.010  1.00  0.00           C
ATOM   4594  HB1 ASN A 939      38.170  43.990  30.910  1.00  0.00           H
ATOM   4595  HB2 ASN A 939      37.840  42.660  32.000  1.00  0.00           H
ATOM   4596  CG  ASN A 939      37.320  42.270  30.000  1.00  0.00           C
ATOM   4597  OD1 ASN A 939      37.710  41.570  29.010  1.00  0.00           O
ATOM   4598  ND2 ASN A 939      35.980  42.230  30.270  1.00  0.00           N
ATOM   4599 HD21 ASN A 939      35.520  42.630  31.060  1.00  0.00           H
ATOM   4600 HD22 ASN A 939      35.380  41.610  29.760  1.00  0.00           H
ATOM   4601  C   ASN A 939      40.380  43.290  29.700  1.00  0.00           C
ATOM   4602  O   ASN A 939      41.180  44.210  29.900  1.00  0.00           O
ATOM   4603  N   ARG A 940      40.140  42.930  28.400  1.00  0.00           N
ATOM   4604  HN  ARG A 940      39.490  42.180  28.300  1.00  0.00           H
ATOM   4605  CA  ARG A 940      40.840  43.430  27.260  1.00  0.00           C
ATOM   4606  HA  ARG A 940      41.620  44.130  27.530  1.00  0.00           H
ATOM   4607  CB  ARG A 940      41.410  42.230  26.350  1.00  0.00           C
ATOM   4608  HB1 ARG A 940      42.100  42.690  25.600  1.00  0.00           H
ATOM   4609  HB2 ARG A 940      40.640  41.690  25.770  1.00  0.00           H
ATOM   4610  CG  ARG A 940      42.070  41.170  27.260  1.00  0.00           C
ATOM   4611  HG1 ARG A 940      41.280  40.630  27.840  1.00  0.00           H
ATOM   4612  HG2 ARG A 940      42.600  41.740  28.050  1.00  0.00           H
ATOM   4613  CD  ARG A 940      43.010  40.130  26.560  1.00  0.00           C
ATOM   4614  HD1 ARG A 940      43.570  39.560  27.330  1.00  0.00           H
ATOM   4615  HD2 ARG A 940      43.770  40.630  25.920  1.00  0.00           H
ATOM   4616  NE  ARG A 940      42.170  39.270  25.710  1.00  0.00           N
ATOM   4617  HE  ARG A 940      41.190  39.440  25.810  1.00  0.00           H
ATOM   4618  CZ  ARG A 940      42.610  38.370  24.880  1.00  0.00           C
ATOM   4619  NH1 ARG A 940      41.770  37.320  24.580  1.00  0.00           N
ATOM   4620 HH11 ARG A 940      40.970  37.230  25.160  1.00  0.00           H
ATOM   4621 HH12 ARG A 940      42.010  36.530  24.000  1.00  0.00           H
ATOM   4622  NH2 ARG A 940      43.810  38.280  24.400  1.00  0.00           N
ATOM   4623 HH21 ARG A 940      44.350  39.110  24.360  1.00  0.00           H
ATOM   4624 HH22 ARG A 940      44.110  37.460  23.920  1.00  0.00           H
ATOM   4625  C   ARG A 940      39.730  44.160  26.390  1.00  0.00           C
ATOM   4626  O   ARG A 940      38.640  43.590  26.250  1.00  0.00           O
ATOM   4627  N   LYS A 941      40.140  45.300  25.720  1.00  0.00           N
ATOM   4628  HN  LYS A 941      41.050  45.640  25.980  1.00  0.00           H
ATOM   4629  CA  LYS A 941      39.190  46.050  24.930  1.00  0.00           C
ATOM   4630  HA  LYS A 941      38.340  46.410  25.500  1.00  0.00           H
ATOM   4631  CB  LYS A 941      39.870  47.430  24.530  1.00  0.00           C
ATOM   4632  HB1 LYS A 941      40.870  47.310  24.070  1.00  0.00           H
ATOM   4633  HB2 LYS A 941      40.010  47.890  25.530  1.00  0.00           H
ATOM   4634  CG  LYS A 941      39.070  48.340  23.560  1.00  0.00           C
ATOM   4635  HG1 LYS A 941      38.120  48.640  24.050  1.00  0.00           H
ATOM   4636  HG2 LYS A 941      38.770  47.690  22.710  1.00  0.00           H
ATOM   4637  CD  LYS A 941      39.770  49.590  22.910  1.00  0.00           C
ATOM   4638  HD1 LYS A 941      39.220  50.230  22.190  1.00  0.00           H
ATOM   4639  HD2 LYS A 941      40.570  49.060  22.360  1.00  0.00           H
ATOM   4640  CE  LYS A 941      40.570  50.470  23.890  1.00  0.00           C
ATOM   4641  HE1 LYS A 941      41.500  49.960  24.250  1.00  0.00           H
ATOM   4642  HE2 LYS A 941      39.790  50.750  24.630  1.00  0.00           H
ATOM   4643  NZ  LYS A 941      41.110  51.700  23.310  1.00  0.00           N
ATOM   4644  HZ1 LYS A 941      40.330  52.380  23.470  1.00  0.00           H
ATOM   4645  HZ2 LYS A 941      41.310  51.650  22.290  1.00  0.00           H
ATOM   4646  HZ3 LYS A 941      41.980  51.910  23.850  1.00  0.00           H
ATOM   4647  C   LYS A 941      38.610  45.440  23.680  1.00  0.00           C
ATOM   4648  O   LYS A 941      37.350  45.570  23.420  1.00  0.00           O
ATOM   4649  N   GLU A 942      39.390  44.570  23.090  1.00  0.00           N
ATOM   4650  HN  GLU A 942      40.320  44.400  23.400  1.00  0.00           H
ATOM   4651  CA  GLU A 942      38.900  43.590  22.110  1.00  0.00           C
ATOM   4652  HA  GLU A 942      37.820  43.660  21.990  1.00  0.00           H
ATOM   4653  CB  GLU A 942      39.390  44.000  20.650  1.00  0.00           C
ATOM   4654  HB1 GLU A 942      39.110  43.260  19.870  1.00  0.00           H
ATOM   4655  HB2 GLU A 942      40.490  44.090  20.580  1.00  0.00           H
ATOM   4656  CG  GLU A 942      38.770  45.430  20.240  1.00  0.00           C
ATOM   4657  HG1 GLU A 942      39.340  46.230  20.770  1.00  0.00           H
ATOM   4658  HG2 GLU A 942      37.690  45.500  20.450  1.00  0.00           H
ATOM   4659  CD  GLU A 942      39.040  45.560  18.720  1.00  0.00           C
ATOM   4660  OE1 GLU A 942      40.120  46.120  18.310  1.00  0.00           O
ATOM   4661  OE2 GLU A 942      38.110  45.180  17.950  1.00  0.00           O
ATOM   4662  C   GLU A 942      39.350  42.220  22.550  1.00  0.00           C
ATOM   4663  O   GLU A 942      40.500  42.140  22.980  1.00  0.00           O
ATOM   4664  N   HSD A 943      38.580  41.130  22.370  1.00  0.00           N
ATOM   4665  HN  HSD A 943      37.650  41.300  22.080  1.00  0.00           H
ATOM   4666  CA  HSD A 943      38.870  39.740  22.550  1.00  0.00           C
ATOM   4667  HA  HSD A 943      38.090  39.190  22.020  1.00  0.00           H
ATOM   4668  CB  HSD A 943      40.180  39.200  21.850  1.00  0.00           C
ATOM   4669  HB1 HSD A 943      40.200  38.090  22.020  1.00  0.00           H
ATOM   4670  HB2 HSD A 943      41.000  39.750  22.340  1.00  0.00           H
ATOM   4671  ND1 HSD A 943      39.460  39.320  19.430  1.00  0.00           N
ATOM   4672  HD1 HSD A 943      38.480  39.190  19.600  1.00  0.00           H
ATOM   4673  CG  HSD A 943      40.390  39.510  20.430  1.00  0.00           C
ATOM   4674  CE1 HSD A 943      40.130  39.470  18.270  1.00  0.00           C
ATOM   4675  HE1 HSD A 943      39.530  39.380  17.370  1.00  0.00           H
ATOM   4676  NE2 HSD A 943      41.420  39.750  18.510  1.00  0.00           N
ATOM   4677  CD2 HSD A 943      41.520  39.850  19.890  1.00  0.00           C
ATOM   4678  HD2 HSD A 943      42.420  40.300  20.270  1.00  0.00           H
ATOM   4679  C   HSD A 943      38.730  39.270  24.050  1.00  0.00           C
ATOM   4680  O   HSD A 943      39.360  39.850  24.930  1.00  0.00           O
ATOM   4681  N   LYS A 944      37.780  38.310  24.360  1.00  0.00           N
ATOM   4682  HN  LYS A 944      37.330  37.820  23.620  1.00  0.00           H
ATOM   4683  CA  LYS A 944      37.520  37.780  25.660  1.00  0.00           C
ATOM   4684  HA  LYS A 944      37.350  38.660  26.260  1.00  0.00           H
ATOM   4685  CB  LYS A 944      36.120  37.090  25.860  1.00  0.00           C
ATOM   4686  HB1 LYS A 944      36.180  36.600  26.860  1.00  0.00           H
ATOM   4687  HB2 LYS A 944      36.120  36.310  25.080  1.00  0.00           H
ATOM   4688  CG  LYS A 944      34.940  38.050  25.560  1.00  0.00           C
ATOM   4689  HG1 LYS A 944      34.780  38.230  24.480  1.00  0.00           H
ATOM   4690  HG2 LYS A 944      35.020  38.960  26.180  1.00  0.00           H
ATOM   4691  CD  LYS A 944      33.630  37.280  25.920  1.00  0.00           C
ATOM   4692  HD1 LYS A 944      32.790  37.990  25.750  1.00  0.00           H
ATOM   4693  HD2 LYS A 944      33.470  37.210  27.030  1.00  0.00           H
ATOM   4694  CE  LYS A 944      33.310  35.900  25.290  1.00  0.00           C
ATOM   4695  HE1 LYS A 944      33.950  35.130  25.770  1.00  0.00           H
ATOM   4696  HE2 LYS A 944      33.420  35.820  24.190  1.00  0.00           H
ATOM   4697  NZ  LYS A 944      31.900  35.710  25.490  1.00  0.00           N
ATOM   4698  HZ1 LYS A 944      31.620  35.960  26.460  1.00  0.00           H
ATOM   4699  HZ2 LYS A 944      31.550  34.830  25.060  1.00  0.00           H
ATOM   4700  HZ3 LYS A 944      31.460  36.460  24.910  1.00  0.00           H
ATOM   4701  C   LYS A 944      38.580  36.920  26.320  1.00  0.00           C
ATOM   4702  O   LYS A 944      39.400  36.350  25.750  1.00  0.00           O
ATOM   4703  N   LEU A 945      38.550  36.950  27.620  1.00  0.00           N
ATOM   4704  HN  LEU A 945      37.940  37.630  28.010  1.00  0.00           H
ATOM   4705  CA  LEU A 945      39.380  36.070  28.460  1.00  0.00           C
ATOM   4706  HA  LEU A 945      40.410  36.100  28.120  1.00  0.00           H
ATOM   4707  CB  LEU A 945      39.450  36.630  29.930  1.00  0.00           C
ATOM   4708  HB1 LEU A 945      40.050  35.930  30.560  1.00  0.00           H
ATOM   4709  HB2 LEU A 945      38.390  36.690  30.270  1.00  0.00           H
ATOM   4710  CG  LEU A 945      40.110  38.040  30.070  1.00  0.00           C
ATOM   4711  HG  LEU A 945      39.610  38.750  29.380  1.00  0.00           H
ATOM   4712  CD1 LEU A 945      39.870  38.640  31.500  1.00  0.00           C
ATOM   4713 HD11 LEU A 945      40.340  37.980  32.260  1.00  0.00           H
ATOM   4714 HD12 LEU A 945      38.810  38.760  31.820  1.00  0.00           H
ATOM   4715 HD13 LEU A 945      40.330  39.660  31.530  1.00  0.00           H
ATOM   4716  CD2 LEU A 945      41.580  38.000  29.740  1.00  0.00           C
ATOM   4717 HD21 LEU A 945      41.960  39.020  29.890  1.00  0.00           H
ATOM   4718 HD22 LEU A 945      41.720  37.600  28.710  1.00  0.00           H
ATOM   4719 HD23 LEU A 945      42.190  37.320  30.370  1.00  0.00           H
ATOM   4720  C   LEU A 945      38.920  34.650  28.330  1.00  0.00           C
ATOM   4721  O   LEU A 945      37.740  34.400  28.020  1.00  0.00           O
ATOM   4722  N   LYS A 946      39.890  33.660  28.470  1.00  0.00           N
ATOM   4723  HN  LYS A 946      40.820  33.950  28.700  1.00  0.00           H
ATOM   4724  CA  LYS A 946      39.730  32.250  28.290  1.00  0.00           C
ATOM   4725  HA  LYS A 946      39.350  32.020  27.310  1.00  0.00           H
ATOM   4726  CB  LYS A 946      41.140  31.550  28.580  1.00  0.00           C
ATOM   4727  HB1 LYS A 946      41.370  31.800  29.630  1.00  0.00           H
ATOM   4728  HB2 LYS A 946      41.910  32.100  27.980  1.00  0.00           H
ATOM   4729  CG  LYS A 946      41.130  30.130  28.400  1.00  0.00           C
ATOM   4730  HG1 LYS A 946      40.590  29.950  27.450  1.00  0.00           H
ATOM   4731  HG2 LYS A 946      40.480  29.650  29.160  1.00  0.00           H
ATOM   4732  CD  LYS A 946      42.550  29.490  28.390  1.00  0.00           C
ATOM   4733  HD1 LYS A 946      42.990  29.500  29.410  1.00  0.00           H
ATOM   4734  HD2 LYS A 946      43.210  30.090  27.740  1.00  0.00           H
ATOM   4735  CE  LYS A 946      42.490  28.090  27.820  1.00  0.00           C
ATOM   4736  HE1 LYS A 946      42.580  28.180  26.710  1.00  0.00           H
ATOM   4737  HE2 LYS A 946      41.500  27.640  28.040  1.00  0.00           H
ATOM   4738  NZ  LYS A 946      43.640  27.250  28.370  1.00  0.00           N
ATOM   4739  HZ1 LYS A 946      44.530  27.520  27.900  1.00  0.00           H
ATOM   4740  HZ2 LYS A 946      43.430  26.260  28.150  1.00  0.00           H
ATOM   4741  HZ3 LYS A 946      43.620  27.440  29.380  1.00  0.00           H
ATOM   4742  C   LYS A 946      38.610  31.740  29.260  1.00  0.00           C
ATOM   4743  O   LYS A 946      37.670  31.170  28.760  1.00  0.00           O
ATOM   4744  N   LYS A 947      38.590  32.190  30.540  1.00  0.00           N
ATOM   4745  HN  LYS A 947      39.360  32.740  30.870  1.00  0.00           H
ATOM   4746  CA  LYS A 947      37.470  31.890  31.430  1.00  0.00           C
ATOM   4747  HA  LYS A 947      36.800  31.200  30.940  1.00  0.00           H
ATOM   4748  CB  LYS A 947      38.010  31.210  32.740  1.00  0.00           C
ATOM   4749  HB1 LYS A 947      37.130  30.860  33.310  1.00  0.00           H
ATOM   4750  HB2 LYS A 947      38.630  31.940  33.300  1.00  0.00           H
ATOM   4751  CG  LYS A 947      38.990  30.030  32.630  1.00  0.00           C
ATOM   4752  HG1 LYS A 947      39.550  29.800  33.570  1.00  0.00           H
ATOM   4753  HG2 LYS A 947      39.730  30.380  31.880  1.00  0.00           H
ATOM   4754  CD  LYS A 947      38.370  28.790  31.970  1.00  0.00           C
ATOM   4755  HD1 LYS A 947      37.840  29.080  31.040  1.00  0.00           H
ATOM   4756  HD2 LYS A 947      37.600  28.420  32.680  1.00  0.00           H
ATOM   4757  CE  LYS A 947      39.480  27.780  31.730  1.00  0.00           C
ATOM   4758  HE1 LYS A 947      40.410  28.340  31.510  1.00  0.00           H
ATOM   4759  HE2 LYS A 947      39.310  27.250  30.760  1.00  0.00           H
ATOM   4760  NZ  LYS A 947      39.710  26.870  32.840  1.00  0.00           N
ATOM   4761  HZ1 LYS A 947      38.900  26.240  32.980  1.00  0.00           H
ATOM   4762  HZ2 LYS A 947      39.890  27.420  33.720  1.00  0.00           H
ATOM   4763  HZ3 LYS A 947      40.580  26.340  32.670  1.00  0.00           H
ATOM   4764  C   LYS A 947      36.790  33.230  31.700  1.00  0.00           C
ATOM   4765  O   LYS A 947      35.600  33.450  31.430  1.00  0.00           O
ATOM   4766  N   GLY A 948      37.500  34.260  32.170  1.00  0.00           N
ATOM   4767  HN  GLY A 948      38.420  34.040  32.470  1.00  0.00           H
ATOM   4768  CA  GLY A 948      36.910  35.550  32.670  1.00  0.00           C
ATOM   4769  HA1 GLY A 948      36.570  36.080  31.790  1.00  0.00           H
ATOM   4770  HA2 GLY A 948      37.630  36.170  33.170  1.00  0.00           H
ATOM   4771  C   GLY A 948      35.750  35.390  33.630  1.00  0.00           C
ATOM   4772  O   GLY A 948      35.400  34.340  34.030  1.00  0.00           O
ATOM   4773  N   ALA A 949      35.040  36.470  33.990  1.00  0.00           N
ATOM   4774  HN  ALA A 949      35.210  37.390  33.640  1.00  0.00           H
ATOM   4775  CA  ALA A 949      33.900  36.350  34.850  1.00  0.00           C
ATOM   4776  HA  ALA A 949      33.330  35.480  34.550  1.00  0.00           H
ATOM   4777  CB  ALA A 949      34.150  36.230  36.370  1.00  0.00           C
ATOM   4778  HB1 ALA A 949      33.250  35.880  36.920  1.00  0.00           H
ATOM   4779  HB2 ALA A 949      34.610  37.160  36.760  1.00  0.00           H
ATOM   4780  HB3 ALA A 949      34.930  35.440  36.480  1.00  0.00           H
ATOM   4781  C   ALA A 949      33.000  37.550  34.630  1.00  0.00           C
ATOM   4782  O   ALA A 949      33.290  38.460  33.820  1.00  0.00           O
ATOM   4783  N   GLY A 950      31.810  37.650  35.350  1.00  0.00           N
ATOM   4784  HN  GLY A 950      31.640  36.860  35.950  1.00  0.00           H
ATOM   4785  CA  GLY A 950      30.820  38.820  35.320  1.00  0.00           C
ATOM   4786  HA1 GLY A 950      30.020  38.560  35.980  1.00  0.00           H
ATOM   4787  HA2 GLY A 950      30.480  38.960  34.300  1.00  0.00           H
ATOM   4788  C   GLY A 950      31.390  40.120  35.820  1.00  0.00           C
ATOM   4789  O   GLY A 950      32.140  40.220  36.790  1.00  0.00           O
ATOM   4790  N   TYR A 951      31.020  41.220  35.220  1.00  0.00           N
ATOM   4791  HN  TYR A 951      30.380  41.020  34.480  1.00  0.00           H
ATOM   4792  CA  TYR A 951      31.590  42.510  35.390  1.00  0.00           C
ATOM   4793  HA  TYR A 951      32.640  42.360  35.160  1.00  0.00           H
ATOM   4794  CB  TYR A 951      31.110  43.420  34.200  1.00  0.00           C
ATOM   4795  HB1 TYR A 951      30.020  43.260  34.110  1.00  0.00           H
ATOM   4796  HB2 TYR A 951      31.470  43.190  33.180  1.00  0.00           H
ATOM   4797  CG  TYR A 951      31.340  44.950  34.360  1.00  0.00           C
ATOM   4798  CD1 TYR A 951      32.510  45.530  34.040  1.00  0.00           C
ATOM   4799  HD1 TYR A 951      33.260  44.830  33.690  1.00  0.00           H
ATOM   4800  CE1 TYR A 951      32.680  46.930  34.170  1.00  0.00           C
ATOM   4801  HE1 TYR A 951      33.660  47.380  33.990  1.00  0.00           H
ATOM   4802  CZ  TYR A 951      31.600  47.750  34.490  1.00  0.00           C
ATOM   4803  OH  TYR A 951      31.850  49.120  34.730  1.00  0.00           O
ATOM   4804  HH  TYR A 951      32.330  49.460  33.970  1.00  0.00           H
ATOM   4805  CD2 TYR A 951      30.290  45.780  34.720  1.00  0.00           C
ATOM   4806  HD2 TYR A 951      29.360  45.280  34.960  1.00  0.00           H
ATOM   4807  CE2 TYR A 951      30.420  47.170  34.850  1.00  0.00           C
ATOM   4808  HE2 TYR A 951      29.610  47.730  35.290  1.00  0.00           H
ATOM   4809  C   TYR A 951      31.480  43.110  36.790  1.00  0.00           C
ATOM   4810  O   TYR A 951      32.410  43.770  37.280  1.00  0.00           O
ATOM   4811  N   HSD A 952      30.310  42.910  37.450  1.00  0.00           N
ATOM   4812  HN  HSD A 952      29.490  42.580  37.000  1.00  0.00           H
ATOM   4813  CA  HSD A 952      30.150  43.450  38.730  1.00  0.00           C
ATOM   4814  HA  HSD A 952      30.930  44.150  38.980  1.00  0.00           H
ATOM   4815  CB  HSD A 952      28.720  44.070  38.820  1.00  0.00           C
ATOM   4816  HB1 HSD A 952      28.350  44.090  39.870  1.00  0.00           H
ATOM   4817  HB2 HSD A 952      28.040  43.310  38.410  1.00  0.00           H
ATOM   4818  ND1 HSD A 952      27.780  45.930  37.380  1.00  0.00           N
ATOM   4819  HD1 HSD A 952      27.100  45.420  36.850  1.00  0.00           H
ATOM   4820  CG  HSD A 952      28.630  45.450  38.340  1.00  0.00           C
ATOM   4821  CE1 HSD A 952      27.870  47.280  37.340  1.00  0.00           C
ATOM   4822  HE1 HSD A 952      27.360  47.810  36.530  1.00  0.00           H
ATOM   4823  NE2 HSD A 952      28.730  47.760  38.210  1.00  0.00           N
ATOM   4824  CD2 HSD A 952      29.240  46.520  38.890  1.00  0.00           C
ATOM   4825  HD2 HSD A 952      30.050  46.520  39.600  1.00  0.00           H
ATOM   4826  C   HSD A 952      30.380  42.440  39.920  1.00  0.00           C
ATOM   4827  O   HSD A 952      30.260  42.790  41.070  1.00  0.00           O
ATOM   4828  N   LEU A 953      30.720  41.180  39.590  1.00  0.00           N
ATOM   4829  HN  LEU A 953      30.830  40.970  38.630  1.00  0.00           H
ATOM   4830  CA  LEU A 953      30.470  40.010  40.470  1.00  0.00           C
ATOM   4831  HA  LEU A 953      29.680  40.180  41.180  1.00  0.00           H
ATOM   4832  CB  LEU A 953      30.250  38.690  39.640  1.00  0.00           C
ATOM   4833  HB1 LEU A 953      31.080  38.710  38.910  1.00  0.00           H
ATOM   4834  HB2 LEU A 953      29.270  38.720  39.140  1.00  0.00           H
ATOM   4835  CG  LEU A 953      30.240  37.370  40.510  1.00  0.00           C
ATOM   4836  HG  LEU A 953      31.170  37.330  41.120  1.00  0.00           H
ATOM   4837  CD1 LEU A 953      28.910  37.300  41.190  1.00  0.00           C
ATOM   4838 HD11 LEU A 953      28.780  36.290  41.640  1.00  0.00           H
ATOM   4839 HD12 LEU A 953      28.050  37.530  40.520  1.00  0.00           H
ATOM   4840 HD13 LEU A 953      28.800  38.090  41.960  1.00  0.00           H
ATOM   4841  CD2 LEU A 953      30.470  36.220  39.500  1.00  0.00           C
ATOM   4842 HD21 LEU A 953      31.400  36.380  38.920  1.00  0.00           H
ATOM   4843 HD22 LEU A 953      29.630  35.950  38.810  1.00  0.00           H
ATOM   4844 HD23 LEU A 953      30.590  35.300  40.120  1.00  0.00           H
ATOM   4845  C   LEU A 953      31.620  39.940  41.490  1.00  0.00           C
ATOM   4846  O   LEU A 953      31.470  39.560  42.650  1.00  0.00           O
ATOM   4847  N   ASP A 954      32.830  40.410  41.110  1.00  0.00           N
ATOM   4848  HN  ASP A 954      32.900  40.860  40.230  1.00  0.00           H
ATOM   4849  CA  ASP A 954      33.950  40.550  41.940  1.00  0.00           C
ATOM   4850  HA  ASP A 954      34.190  39.550  42.290  1.00  0.00           H
ATOM   4851  CB  ASP A 954      35.200  40.980  41.140  1.00  0.00           C
ATOM   4852  HB1 ASP A 954      35.110  40.380  40.220  1.00  0.00           H
ATOM   4853  HB2 ASP A 954      36.210  40.840  41.590  1.00  0.00           H
ATOM   4854  CG  ASP A 954      35.140  42.450  40.790  1.00  0.00           C
ATOM   4855  OD1 ASP A 954      35.930  43.280  41.240  1.00  0.00           O
ATOM   4856  OD2 ASP A 954      34.070  42.780  40.030  1.00  0.00           O
ATOM   4857  HD2 ASP A 954      34.090  43.740  39.970  1.00  0.00           H
ATOM   4858  C   ASP A 954      33.660  41.370  43.190  1.00  0.00           C
ATOM   4859  O   ASP A 954      33.820  41.060  44.340  1.00  0.00           O
ATOM   4860  N   LEU A 955      33.040  42.580  42.960  1.00  0.00           N
ATOM   4861  HN  LEU A 955      32.710  42.730  42.030  1.00  0.00           H
ATOM   4862  CA  LEU A 955      32.600  43.560  43.970  1.00  0.00           C
ATOM   4863  HA  LEU A 955      33.480  43.760  44.580  1.00  0.00           H
ATOM   4864  CB  LEU A 955      32.210  44.830  43.210  1.00  0.00           C
ATOM   4865  HB1 LEU A 955      31.440  44.690  42.430  1.00  0.00           H
ATOM   4866  HB2 LEU A 955      33.090  45.230  42.660  1.00  0.00           H
ATOM   4867  CG  LEU A 955      31.720  45.980  44.090  1.00  0.00           C
ATOM   4868  HG  LEU A 955      30.880  45.480  44.610  1.00  0.00           H
ATOM   4869  CD1 LEU A 955      32.840  46.410  45.110  1.00  0.00           C
ATOM   4870 HD11 LEU A 955      33.710  46.780  44.520  1.00  0.00           H
ATOM   4871 HD12 LEU A 955      33.070  45.550  45.770  1.00  0.00           H
ATOM   4872 HD13 LEU A 955      32.460  47.300  45.660  1.00  0.00           H
ATOM   4873  CD2 LEU A 955      31.280  47.170  43.220  1.00  0.00           C
ATOM   4874 HD21 LEU A 955      32.140  47.660  42.720  1.00  0.00           H
ATOM   4875 HD22 LEU A 955      30.780  48.020  43.740  1.00  0.00           H
ATOM   4876 HD23 LEU A 955      30.620  46.830  42.390  1.00  0.00           H
ATOM   4877  C   LEU A 955      31.500  42.990  44.860  1.00  0.00           C
ATOM   4878  O   LEU A 955      31.560  43.270  46.040  1.00  0.00           O
ATOM   4879  N   LEU A 956      30.490  42.240  44.320  1.00  0.00           N
ATOM   4880  HN  LEU A 956      30.610  42.030  43.360  1.00  0.00           H
ATOM   4881  CA  LEU A 956      29.510  41.480  45.090  1.00  0.00           C
ATOM   4882  HA  LEU A 956      29.050  42.200  45.730  1.00  0.00           H
ATOM   4883  CB  LEU A 956      28.490  40.760  44.180  1.00  0.00           C
ATOM   4884  HB1 LEU A 956      28.920  39.980  43.500  1.00  0.00           H
ATOM   4885  HB2 LEU A 956      27.980  41.570  43.620  1.00  0.00           H
ATOM   4886  CG  LEU A 956      27.310  39.960  44.980  1.00  0.00           C
ATOM   4887  HG  LEU A 956      27.730  39.200  45.650  1.00  0.00           H
ATOM   4888  CD1 LEU A 956      26.370  40.810  45.810  1.00  0.00           C
ATOM   4889 HD11 LEU A 956      26.930  41.030  46.740  1.00  0.00           H
ATOM   4890 HD12 LEU A 956      25.420  40.330  46.140  1.00  0.00           H
ATOM   4891 HD13 LEU A 956      26.330  41.790  45.300  1.00  0.00           H
ATOM   4892  CD2 LEU A 956      26.320  39.220  44.010  1.00  0.00           C
ATOM   4893 HD21 LEU A 956      25.620  38.580  44.600  1.00  0.00           H
ATOM   4894 HD22 LEU A 956      26.970  38.640  43.320  1.00  0.00           H
ATOM   4895 HD23 LEU A 956      25.610  39.910  43.520  1.00  0.00           H
ATOM   4896  C   LEU A 956      30.190  40.450  46.010  1.00  0.00           C
ATOM   4897  O   LEU A 956      29.920  40.400  47.170  1.00  0.00           O
ATOM   4898  N   MET A 957      31.140  39.590  45.500  1.00  0.00           N
ATOM   4899  HN  MET A 957      31.410  39.730  44.540  1.00  0.00           H
ATOM   4900  CA  MET A 957      31.910  38.620  46.280  1.00  0.00           C
ATOM   4901  HA  MET A 957      31.170  38.030  46.810  1.00  0.00           H
ATOM   4902  CB  MET A 957      32.810  37.600  45.410  1.00  0.00           C
ATOM   4903  HB1 MET A 957      33.390  37.050  46.180  1.00  0.00           H
ATOM   4904  HB2 MET A 957      33.570  38.220  44.880  1.00  0.00           H
ATOM   4905  CG  MET A 957      32.010  36.650  44.560  1.00  0.00           C
ATOM   4906  HG1 MET A 957      32.690  35.860  44.200  1.00  0.00           H
ATOM   4907  HG2 MET A 957      31.620  37.120  43.630  1.00  0.00           H
ATOM   4908  SD  MET A 957      30.540  35.900  45.370  1.00  0.00           S
ATOM   4909  CE  MET A 957      31.240  35.120  46.840  1.00  0.00           C
ATOM   4910  HE1 MET A 957      31.170  35.640  47.810  1.00  0.00           H
ATOM   4911  HE2 MET A 957      32.270  34.750  46.660  1.00  0.00           H
ATOM   4912  HE3 MET A 957      30.720  34.140  46.930  1.00  0.00           H
ATOM   4913  C   MET A 957      32.690  39.250  47.440  1.00  0.00           C
ATOM   4914  O   MET A 957      32.760  38.760  48.540  1.00  0.00           O
ATOM   4915  N   VAL A 958      33.380  40.390  47.180  1.00  0.00           N
ATOM   4916  HN  VAL A 958      33.430  40.720  46.240  1.00  0.00           H
ATOM   4917  CA  VAL A 958      33.750  41.350  48.300  1.00  0.00           C
ATOM   4918  HA  VAL A 958      34.460  40.780  48.880  1.00  0.00           H
ATOM   4919  CB  VAL A 958      34.650  42.610  47.990  1.00  0.00           C
ATOM   4920  HB  VAL A 958      34.360  43.080  47.040  1.00  0.00           H
ATOM   4921  CG1 VAL A 958      34.620  43.660  49.040  1.00  0.00           C
ATOM   4922 HG11 VAL A 958      33.650  44.150  49.280  1.00  0.00           H
ATOM   4923 HG12 VAL A 958      35.410  44.420  48.880  1.00  0.00           H
ATOM   4924 HG13 VAL A 958      34.870  43.240  50.040  1.00  0.00           H
ATOM   4925  CG2 VAL A 958      36.080  42.190  47.750  1.00  0.00           C
ATOM   4926 HG21 VAL A 958      36.640  43.130  47.560  1.00  0.00           H
ATOM   4927 HG22 VAL A 958      36.170  41.460  46.910  1.00  0.00           H
ATOM   4928 HG23 VAL A 958      36.460  41.760  48.700  1.00  0.00           H
ATOM   4929  C   VAL A 958      32.590  41.800  49.160  1.00  0.00           C
ATOM   4930  O   VAL A 958      32.670  41.690  50.410  1.00  0.00           O
ATOM   4931  N   GLY A 959      31.470  42.310  48.650  1.00  0.00           N
ATOM   4932  HN  GLY A 959      31.560  42.710  47.750  1.00  0.00           H
ATOM   4933  CA  GLY A 959      30.300  42.610  49.470  1.00  0.00           C
ATOM   4934  HA1 GLY A 959      29.580  42.540  48.670  1.00  0.00           H
ATOM   4935  HA2 GLY A 959      30.450  43.560  49.960  1.00  0.00           H
ATOM   4936  C   GLY A 959      29.900  41.600  50.510  1.00  0.00           C
ATOM   4937  O   GLY A 959      29.960  41.910  51.720  1.00  0.00           O
ATOM   4938  N   VAL A 960      29.520  40.370  50.170  1.00  0.00           N
ATOM   4939  HN  VAL A 960      29.570  40.050  49.230  1.00  0.00           H
ATOM   4940  CA  VAL A 960      29.160  39.240  51.050  1.00  0.00           C
ATOM   4941  HA  VAL A 960      28.380  39.620  51.680  1.00  0.00           H
ATOM   4942  CB  VAL A 960      28.620  38.020  50.210  1.00  0.00           C
ATOM   4943  HB  VAL A 960      27.690  38.340  49.700  1.00  0.00           H
ATOM   4944  CG1 VAL A 960      29.530  37.720  49.010  1.00  0.00           C
ATOM   4945 HG11 VAL A 960      30.600  37.790  49.280  1.00  0.00           H
ATOM   4946 HG12 VAL A 960      29.450  38.280  48.060  1.00  0.00           H
ATOM   4947 HG13 VAL A 960      29.470  36.630  48.780  1.00  0.00           H
ATOM   4948  CG2 VAL A 960      28.250  36.760  50.950  1.00  0.00           C
ATOM   4949 HG21 VAL A 960      27.750  36.940  51.930  1.00  0.00           H
ATOM   4950 HG22 VAL A 960      29.210  36.250  51.220  1.00  0.00           H
ATOM   4951 HG23 VAL A 960      27.500  36.110  50.470  1.00  0.00           H
ATOM   4952  C   VAL A 960      30.290  38.890  51.970  1.00  0.00           C
ATOM   4953  O   VAL A 960      30.070  38.740  53.180  1.00  0.00           O
ATOM   4954  N   MET A 961      31.480  38.790  51.490  1.00  0.00           N
ATOM   4955  HN  MET A 961      31.710  39.020  50.540  1.00  0.00           H
ATOM   4956  CA  MET A 961      32.630  38.380  52.320  1.00  0.00           C
ATOM   4957  HA  MET A 961      32.260  37.570  52.920  1.00  0.00           H
ATOM   4958  CB  MET A 961      33.740  37.810  51.620  1.00  0.00           C
ATOM   4959  HB1 MET A 961      34.560  37.440  52.270  1.00  0.00           H
ATOM   4960  HB2 MET A 961      34.260  38.390  50.820  1.00  0.00           H
ATOM   4961  CG  MET A 961      33.460  36.400  51.020  1.00  0.00           C
ATOM   4962  HG1 MET A 961      34.430  36.030  50.630  1.00  0.00           H
ATOM   4963  HG2 MET A 961      32.970  36.720  50.080  1.00  0.00           H
ATOM   4964  SD  MET A 961      32.530  35.130  51.950  1.00  0.00           S
ATOM   4965  CE  MET A 961      33.870  34.830  53.060  1.00  0.00           C
ATOM   4966  HE1 MET A 961      33.830  33.870  53.630  1.00  0.00           H
ATOM   4967  HE2 MET A 961      33.750  35.600  53.860  1.00  0.00           H
ATOM   4968  HE3 MET A 961      34.810  34.860  52.470  1.00  0.00           H
ATOM   4969  C   MET A 961      33.050  39.380  53.400  1.00  0.00           C
ATOM   4970  O   MET A 961      33.460  39.040  54.530  1.00  0.00           O
ATOM   4971  N   LEU A 962      32.910  40.710  53.080  1.00  0.00           N
ATOM   4972  HN  LEU A 962      32.710  40.980  52.140  1.00  0.00           H
ATOM   4973  CA  LEU A 962      33.190  41.710  53.980  1.00  0.00           C
ATOM   4974  HA  LEU A 962      34.110  41.630  54.540  1.00  0.00           H
ATOM   4975  CB  LEU A 962      33.140  43.100  53.300  1.00  0.00           C
ATOM   4976  HB1 LEU A 962      32.180  43.170  52.750  1.00  0.00           H
ATOM   4977  HB2 LEU A 962      33.970  43.080  52.560  1.00  0.00           H
ATOM   4978  CG  LEU A 962      33.420  44.370  54.120  1.00  0.00           C
ATOM   4979  HG  LEU A 962      33.930  44.130  55.070  1.00  0.00           H
ATOM   4980  CD1 LEU A 962      34.270  45.450  53.290  1.00  0.00           C
ATOM   4981 HD11 LEU A 962      35.230  44.950  53.030  1.00  0.00           H
ATOM   4982 HD12 LEU A 962      34.530  46.360  53.850  1.00  0.00           H
ATOM   4983 HD13 LEU A 962      33.730  45.770  52.360  1.00  0.00           H
ATOM   4984  CD2 LEU A 962      32.120  45.040  54.580  1.00  0.00           C
ATOM   4985 HD21 LEU A 962      31.560  44.410  55.310  1.00  0.00           H
ATOM   4986 HD22 LEU A 962      31.520  45.150  53.650  1.00  0.00           H
ATOM   4987 HD23 LEU A 962      32.190  46.110  54.880  1.00  0.00           H
ATOM   4988  C   LEU A 962      32.150  41.730  55.070  1.00  0.00           C
ATOM   4989  O   LEU A 962      32.420  42.080  56.230  1.00  0.00           O
ATOM   4990  N   GLY A 963      30.860  41.380  54.820  1.00  0.00           N
ATOM   4991  HN  GLY A 963      30.630  41.260  53.850  1.00  0.00           H
ATOM   4992  CA  GLY A 963      29.890  41.020  55.890  1.00  0.00           C
ATOM   4993  HA1 GLY A 963      29.030  40.720  55.300  1.00  0.00           H
ATOM   4994  HA2 GLY A 963      29.700  41.750  56.660  1.00  0.00           H
ATOM   4995  C   GLY A 963      30.260  39.850  56.680  1.00  0.00           C
ATOM   4996  O   GLY A 963      30.300  39.960  57.900  1.00  0.00           O
ATOM   4997  N   VAL A 964      30.630  38.740  56.070  1.00  0.00           N
ATOM   4998  HN  VAL A 964      30.680  38.740  55.070  1.00  0.00           H
ATOM   4999  CA  VAL A 964      31.230  37.570  56.820  1.00  0.00           C
ATOM   5000  HA  VAL A 964      30.420  37.240  57.430  1.00  0.00           H
ATOM   5001  CB  VAL A 964      31.700  36.470  55.810  1.00  0.00           C
ATOM   5002  HB  VAL A 964      32.300  36.900  54.990  1.00  0.00           H
ATOM   5003  CG1 VAL A 964      32.440  35.270  56.540  1.00  0.00           C
ATOM   5004 HG11 VAL A 964      32.290  34.350  55.950  1.00  0.00           H
ATOM   5005 HG12 VAL A 964      32.130  35.230  57.600  1.00  0.00           H
ATOM   5006 HG13 VAL A 964      33.530  35.480  56.640  1.00  0.00           H
ATOM   5007  CG2 VAL A 964      30.370  36.030  55.040  1.00  0.00           C
ATOM   5008 HG21 VAL A 964      30.200  36.630  54.110  1.00  0.00           H
ATOM   5009 HG22 VAL A 964      29.450  36.020  55.670  1.00  0.00           H
ATOM   5010 HG23 VAL A 964      30.430  34.970  54.690  1.00  0.00           H
ATOM   5011  C   VAL A 964      32.380  37.980  57.730  1.00  0.00           C
ATOM   5012  O   VAL A 964      32.500  37.520  58.850  1.00  0.00           O
ATOM   5013  N   CYS A 965      33.240  38.880  57.230  1.00  0.00           N
ATOM   5014  HN  CYS A 965      33.070  39.210  56.310  1.00  0.00           H
ATOM   5015  CA  CYS A 965      34.400  39.420  58.000  1.00  0.00           C
ATOM   5016  HA  CYS A 965      34.890  38.620  58.530  1.00  0.00           H
ATOM   5017  CB  CYS A 965      35.440  40.140  57.050  1.00  0.00           C
ATOM   5018  HB1 CYS A 965      35.970  40.920  57.630  1.00  0.00           H
ATOM   5019  HB2 CYS A 965      34.890  40.690  56.270  1.00  0.00           H
ATOM   5020  SG  CYS A 965      36.700  39.060  56.420  1.00  0.00           S
ATOM   5021  HG1 CYS A 965      36.200  38.780  55.230  1.00  0.00           H
ATOM   5022  C   CYS A 965      33.980  40.350  59.180  1.00  0.00           C
ATOM   5023  O   CYS A 965      34.590  40.310  60.240  1.00  0.00           O
ATOM   5024  N   SER A 966      32.920  41.190  58.960  1.00  0.00           N
ATOM   5025  HN  SER A 966      32.440  41.210  58.090  1.00  0.00           H
ATOM   5026  CA  SER A 966      32.510  42.290  59.850  1.00  0.00           C
ATOM   5027  HA  SER A 966      33.390  42.840  60.120  1.00  0.00           H
ATOM   5028  CB  SER A 966      31.490  43.160  59.250  1.00  0.00           C
ATOM   5029  HB1 SER A 966      31.220  43.910  60.040  1.00  0.00           H
ATOM   5030  HB2 SER A 966      30.510  42.800  58.880  1.00  0.00           H
ATOM   5031  OG  SER A 966      32.050  43.880  58.110  1.00  0.00           O
ATOM   5032  HG1 SER A 966      32.200  43.230  57.420  1.00  0.00           H
ATOM   5033  C   SER A 966      31.930  41.670  61.120  1.00  0.00           C
ATOM   5034  O   SER A 966      32.270  42.040  62.200  1.00  0.00           O
ATOM   5035  N   VAL A 967      31.050  40.590  61.060  1.00  0.00           N
ATOM   5036  HN  VAL A 967      30.690  40.220  60.210  1.00  0.00           H
ATOM   5037  CA  VAL A 967      30.670  39.780  62.210  1.00  0.00           C
ATOM   5038  HA  VAL A 967      30.210  40.390  62.970  1.00  0.00           H
ATOM   5039  CB  VAL A 967      29.620  38.770  61.850  1.00  0.00           C
ATOM   5040  HB  VAL A 967      29.440  38.060  62.690  1.00  0.00           H
ATOM   5041  CG1 VAL A 967      28.250  39.470  61.690  1.00  0.00           C
ATOM   5042 HG11 VAL A 967      28.250  40.330  61.000  1.00  0.00           H
ATOM   5043 HG12 VAL A 967      28.000  39.820  62.710  1.00  0.00           H
ATOM   5044 HG13 VAL A 967      27.470  38.770  61.320  1.00  0.00           H
ATOM   5045  CG2 VAL A 967      29.890  37.890  60.620  1.00  0.00           C
ATOM   5046 HG21 VAL A 967      30.780  37.220  60.750  1.00  0.00           H
ATOM   5047 HG22 VAL A 967      30.110  38.520  59.750  1.00  0.00           H
ATOM   5048 HG23 VAL A 967      29.070  37.150  60.500  1.00  0.00           H
ATOM   5049  C   VAL A 967      31.770  39.050  62.950  1.00  0.00           C
ATOM   5050  O   VAL A 967      31.790  39.070  64.180  1.00  0.00           O
ATOM   5051  N   MET A 968      32.810  38.520  62.240  1.00  0.00           N
ATOM   5052  HN  MET A 968      32.880  38.630  61.260  1.00  0.00           H
ATOM   5053  CA  MET A 968      34.030  37.850  62.740  1.00  0.00           C
ATOM   5054  HA  MET A 968      33.550  37.370  63.600  1.00  0.00           H
ATOM   5055  CB  MET A 968      34.670  36.940  61.650  1.00  0.00           C
ATOM   5056  HB1 MET A 968      35.640  36.540  62.030  1.00  0.00           H
ATOM   5057  HB2 MET A 968      34.740  37.530  60.720  1.00  0.00           H
ATOM   5058  CG  MET A 968      33.880  35.620  61.300  1.00  0.00           C
ATOM   5059  HG1 MET A 968      34.520  35.190  60.510  1.00  0.00           H
ATOM   5060  HG2 MET A 968      32.920  35.820  60.780  1.00  0.00           H
[truncated: 6,873,249 more chars]
