# Supplementary material for: CryoEM and computational modeling structural insights into the pH regulator NBCn1
Source: Nat Commun. 2025 Nov 11;16:9932. doi: 10.1038/s41467-025-64868-z (PMC12606367; doi:10.1038/s41467-025-64868-z)
Supplement: Supplementary file 7 — Supplementary Data 5 [file 41467_2025_64868_MOESM7_ESM.zip › 100ns_z_restr_MD_NBCn1_2NaCO3/hNBCn1_IF/z-restr_hNBCn1_IF_2NaCO3_first_step_6.pdb]

REMARK    GENERATED BY TRJCONV
TITLE     Title t= 4100.00000 step= 2050000
REMARK    THIS IS A SIMULATION BOX
CRYST1   93.039   93.039  103.207  90.00  90.00  90.00 P 1           1
MODEL        1
ATOM      1  N   LEU A 585      21.260  39.110  39.710  1.00  0.00           N
ATOM      2  HT1 LEU A 585      21.940  39.040  38.930  1.00  0.00           H
ATOM      3  HT2 LEU A 585      20.790  40.030  39.680  1.00  0.00           H
ATOM      4  HT3 LEU A 585      20.560  38.360  39.530  1.00  0.00           H
ATOM      5  CA  LEU A 585      21.750  38.860  41.070  1.00  0.00           C
ATOM      6  HA  LEU A 585      22.430  39.680  41.250  1.00  0.00           H
ATOM      7  CB  LEU A 585      20.540  38.860  42.000  1.00  0.00           C
ATOM      8  HB1 LEU A 585      21.000  38.780  43.010  1.00  0.00           H
ATOM      9  HB2 LEU A 585      19.820  38.040  41.810  1.00  0.00           H
ATOM     10  CG  LEU A 585      19.800  40.160  42.210  1.00  0.00           C
ATOM     11  HG  LEU A 585      19.220  40.430  41.300  1.00  0.00           H
ATOM     12  CD1 LEU A 585      18.900  40.140  43.400  1.00  0.00           C
ATOM     13 HD11 LEU A 585      19.490  40.090  44.340  1.00  0.00           H
ATOM     14 HD12 LEU A 585      18.170  39.290  43.310  1.00  0.00           H
ATOM     15 HD13 LEU A 585      18.330  41.090  43.360  1.00  0.00           H
ATOM     16  CD2 LEU A 585      20.710  41.400  42.370  1.00  0.00           C
ATOM     17 HD21 LEU A 585      21.370  41.620  41.500  1.00  0.00           H
ATOM     18 HD22 LEU A 585      21.380  41.320  43.260  1.00  0.00           H
ATOM     19 HD23 LEU A 585      20.060  42.290  42.520  1.00  0.00           H
ATOM     20  C   LEU A 585      22.680  37.630  41.230  1.00  0.00           C
ATOM     21  O   LEU A 585      23.820  37.730  41.510  1.00  0.00           O
ATOM     22  N   ILE A 586      22.190  36.390  40.930  1.00  0.00           N
ATOM     23  HN  ILE A 586      21.240  36.320  40.610  1.00  0.00           H
ATOM     24  CA  ILE A 586      22.880  35.170  41.370  1.00  0.00           C
ATOM     25  HA  ILE A 586      23.760  35.340  41.980  1.00  0.00           H
ATOM     26  CB  ILE A 586      21.940  34.500  42.310  1.00  0.00           C
ATOM     27  HB  ILE A 586      20.990  34.240  41.810  1.00  0.00           H
ATOM     28  CG2 ILE A 586      22.570  33.220  42.870  1.00  0.00           C
ATOM     29 HG21 ILE A 586      22.650  32.470  42.070  1.00  0.00           H
ATOM     30 HG22 ILE A 586      21.880  32.880  43.680  1.00  0.00           H
ATOM     31 HG23 ILE A 586      23.500  33.570  43.370  1.00  0.00           H
ATOM     32  CG1 ILE A 586      21.560  35.450  43.520  1.00  0.00           C
ATOM     33 HG11 ILE A 586      20.870  34.850  44.150  1.00  0.00           H
ATOM     34 HG12 ILE A 586      20.840  36.180  43.100  1.00  0.00           H
ATOM     35  CD  ILE A 586      22.720  36.030  44.360  1.00  0.00           C
ATOM     36  HD1 ILE A 586      23.370  36.720  43.790  1.00  0.00           H
ATOM     37  HD2 ILE A 586      23.240  35.210  44.920  1.00  0.00           H
ATOM     38  HD3 ILE A 586      22.300  36.630  45.200  1.00  0.00           H
ATOM     39  C   ILE A 586      23.190  34.340  40.120  1.00  0.00           C
ATOM     40  O   ILE A 586      23.680  33.170  40.080  1.00  0.00           O
ATOM     41  N   LEU A 587      23.020  34.980  38.970  1.00  0.00           N
ATOM     42  HN  LEU A 587      22.720  35.940  39.010  1.00  0.00           H
ATOM     43  CA  LEU A 587      23.240  34.300  37.640  1.00  0.00           C
ATOM     44  HA  LEU A 587      22.530  33.480  37.560  1.00  0.00           H
ATOM     45  CB  LEU A 587      22.800  35.320  36.550  1.00  0.00           C
ATOM     46  HB1 LEU A 587      23.460  36.210  36.680  1.00  0.00           H
ATOM     47  HB2 LEU A 587      21.740  35.560  36.770  1.00  0.00           H
ATOM     48  CG  LEU A 587      22.710  34.980  35.060  1.00  0.00           C
ATOM     49  HG  LEU A 587      23.700  34.580  34.750  1.00  0.00           H
ATOM     50  CD1 LEU A 587      21.680  33.960  34.650  1.00  0.00           C
ATOM     51 HD11 LEU A 587      21.580  33.950  33.540  1.00  0.00           H
ATOM     52 HD12 LEU A 587      20.740  34.150  35.190  1.00  0.00           H
ATOM     53 HD13 LEU A 587      21.920  32.910  34.950  1.00  0.00           H
ATOM     54  CD2 LEU A 587      22.510  36.300  34.260  1.00  0.00           C
ATOM     55 HD21 LEU A 587      23.200  37.060  34.690  1.00  0.00           H
ATOM     56 HD22 LEU A 587      21.450  36.620  34.340  1.00  0.00           H
ATOM     57 HD23 LEU A 587      22.740  36.260  33.180  1.00  0.00           H
ATOM     58  C   LEU A 587      24.650  33.750  37.350  1.00  0.00           C
ATOM     59  O   LEU A 587      24.770  32.680  36.780  1.00  0.00           O
ATOM     60  N   ASP A 588      25.750  34.520  37.590  1.00  0.00           N
ATOM     61  HN  ASP A 588      25.680  35.400  38.030  1.00  0.00           H
ATOM     62  CA  ASP A 588      27.120  34.190  37.210  1.00  0.00           C
ATOM     63  HA  ASP A 588      27.210  33.940  36.160  1.00  0.00           H
ATOM     64  CB  ASP A 588      28.000  35.440  37.400  1.00  0.00           C
ATOM     65  HB1 ASP A 588      29.050  35.170  37.130  1.00  0.00           H
ATOM     66  HB2 ASP A 588      27.920  35.750  38.480  1.00  0.00           H
ATOM     67  CG  ASP A 588      27.530  36.560  36.480  1.00  0.00           C
ATOM     68  OD1 ASP A 588      27.720  36.490  35.290  1.00  0.00           O
ATOM     69  OD2 ASP A 588      26.860  37.500  36.980  1.00  0.00           O
ATOM     70  C   ASP A 588      27.640  33.010  38.100  1.00  0.00           C
ATOM     71  O   ASP A 588      28.200  32.070  37.610  1.00  0.00           O
ATOM     72  N   ILE A 589      27.180  32.950  39.420  1.00  0.00           N
ATOM     73  HN  ILE A 589      26.740  33.730  39.830  1.00  0.00           H
ATOM     74  CA  ILE A 589      27.390  31.740  40.230  1.00  0.00           C
ATOM     75  HA  ILE A 589      28.460  31.630  40.310  1.00  0.00           H
ATOM     76  CB  ILE A 589      26.900  31.940  41.660  1.00  0.00           C
ATOM     77  HB  ILE A 589      25.810  32.050  41.820  1.00  0.00           H
ATOM     78  CG2 ILE A 589      27.280  30.690  42.530  1.00  0.00           C
ATOM     79 HG21 ILE A 589      26.840  30.730  43.560  1.00  0.00           H
ATOM     80 HG22 ILE A 589      28.380  30.600  42.570  1.00  0.00           H
ATOM     81 HG23 ILE A 589      26.870  29.750  42.070  1.00  0.00           H
ATOM     82  CG1 ILE A 589      27.510  33.140  42.360  1.00  0.00           C
ATOM     83 HG11 ILE A 589      27.100  34.040  41.850  1.00  0.00           H
ATOM     84 HG12 ILE A 589      28.620  33.090  42.290  1.00  0.00           H
ATOM     85  CD  ILE A 589      27.200  33.360  43.850  1.00  0.00           C
ATOM     86  HD1 ILE A 589      27.440  34.410  44.100  1.00  0.00           H
ATOM     87  HD2 ILE A 589      27.740  32.640  44.510  1.00  0.00           H
ATOM     88  HD3 ILE A 589      26.110  33.210  44.030  1.00  0.00           H
ATOM     89  C   ILE A 589      26.710  30.520  39.530  1.00  0.00           C
ATOM     90  O   ILE A 589      27.270  29.420  39.370  1.00  0.00           O
ATOM     91  N   LYS A 590      25.420  30.700  39.110  1.00  0.00           N
ATOM     92  HN  LYS A 590      24.830  31.480  39.280  1.00  0.00           H
ATOM     93  CA  LYS A 590      24.800  29.600  38.300  1.00  0.00           C
ATOM     94  HA  LYS A 590      24.860  28.680  38.870  1.00  0.00           H
ATOM     95  CB  LYS A 590      23.300  29.930  38.050  1.00  0.00           C
ATOM     96  HB1 LYS A 590      22.770  29.130  37.480  1.00  0.00           H
ATOM     97  HB2 LYS A 590      23.180  30.930  37.590  1.00  0.00           H
ATOM     98  CG  LYS A 590      22.520  29.940  39.320  1.00  0.00           C
ATOM     99  HG1 LYS A 590      22.900  30.640  40.110  1.00  0.00           H
ATOM    100  HG2 LYS A 590      22.430  28.910  39.730  1.00  0.00           H
ATOM    101  CD  LYS A 590      20.970  30.250  39.090  1.00  0.00           C
ATOM    102  HD1 LYS A 590      20.370  29.930  39.970  1.00  0.00           H
ATOM    103  HD2 LYS A 590      20.550  29.770  38.180  1.00  0.00           H
ATOM    104  CE  LYS A 590      20.710  31.740  38.890  1.00  0.00           C
ATOM    105  HE1 LYS A 590      21.220  32.110  37.970  1.00  0.00           H
ATOM    106  HE2 LYS A 590      21.070  32.340  39.750  1.00  0.00           H
ATOM    107  NZ  LYS A 590      19.290  32.000  38.720  1.00  0.00           N
ATOM    108  HZ1 LYS A 590      18.710  31.870  39.580  1.00  0.00           H
ATOM    109  HZ2 LYS A 590      18.940  31.430  37.930  1.00  0.00           H
ATOM    110  HZ3 LYS A 590      19.250  33.010  38.470  1.00  0.00           H
ATOM    111  C   LYS A 590      25.540  29.250  36.900  1.00  0.00           C
ATOM    112  O   LYS A 590      25.650  28.110  36.650  1.00  0.00           O
ATOM    113  N   ARG A 591      26.130  30.210  36.130  1.00  0.00           N
ATOM    114  HN  ARG A 591      26.090  31.130  36.510  1.00  0.00           H
ATOM    115  CA  ARG A 591      26.760  30.030  34.810  1.00  0.00           C
ATOM    116  HA  ARG A 591      26.270  29.310  34.170  1.00  0.00           H
ATOM    117  CB  ARG A 591      26.790  31.350  33.920  1.00  0.00           C
ATOM    118  HB1 ARG A 591      27.710  31.290  33.290  1.00  0.00           H
ATOM    119  HB2 ARG A 591      26.950  32.260  34.540  1.00  0.00           H
ATOM    120  CG  ARG A 591      25.560  31.510  32.990  1.00  0.00           C
ATOM    121  HG1 ARG A 591      24.630  31.150  33.490  1.00  0.00           H
ATOM    122  HG2 ARG A 591      25.630  30.830  32.130  1.00  0.00           H
ATOM    123  CD  ARG A 591      25.330  32.900  32.440  1.00  0.00           C
ATOM    124  HD1 ARG A 591      26.130  33.000  31.670  1.00  0.00           H
ATOM    125  HD2 ARG A 591      25.430  33.740  33.150  1.00  0.00           H
ATOM    126  NE  ARG A 591      23.980  32.990  31.790  1.00  0.00           N
ATOM    127  HE  ARG A 591      23.220  32.420  32.130  1.00  0.00           H
ATOM    128  CZ  ARG A 591      23.690  33.860  30.810  1.00  0.00           C
ATOM    129  NH1 ARG A 591      24.480  34.760  30.290  1.00  0.00           N
ATOM    130 HH11 ARG A 591      25.310  35.100  30.740  1.00  0.00           H
ATOM    131 HH12 ARG A 591      24.260  35.100  29.390  1.00  0.00           H
ATOM    132  NH2 ARG A 591      22.550  33.710  30.260  1.00  0.00           N
ATOM    133 HH21 ARG A 591      22.220  34.270  29.500  1.00  0.00           H
ATOM    134 HH22 ARG A 591      21.900  33.130  30.750  1.00  0.00           H
ATOM    135  C   ARG A 591      28.090  29.380  34.970  1.00  0.00           C
ATOM    136  O   ARG A 591      28.480  28.520  34.180  1.00  0.00           O
ATOM    137  N   LYS A 592      28.900  29.640  36.000  1.00  0.00           N
ATOM    138  HN  LYS A 592      28.720  30.370  36.650  1.00  0.00           H
ATOM    139  CA  LYS A 592      30.190  28.920  36.220  1.00  0.00           C
ATOM    140  HA  LYS A 592      30.480  28.300  35.380  1.00  0.00           H
ATOM    141  CB  LYS A 592      31.290  29.900  36.690  1.00  0.00           C
ATOM    142  HB1 LYS A 592      32.220  29.410  37.050  1.00  0.00           H
ATOM    143  HB2 LYS A 592      30.910  30.480  37.560  1.00  0.00           H
ATOM    144  CG  LYS A 592      31.680  30.900  35.530  1.00  0.00           C
ATOM    145  HG1 LYS A 592      32.520  31.590  35.740  1.00  0.00           H
ATOM    146  HG2 LYS A 592      30.910  31.650  35.260  1.00  0.00           H
ATOM    147  CD  LYS A 592      31.890  30.280  34.200  1.00  0.00           C
ATOM    148  HD1 LYS A 592      30.950  29.790  33.860  1.00  0.00           H
ATOM    149  HD2 LYS A 592      32.640  29.460  34.300  1.00  0.00           H
ATOM    150  CE  LYS A 592      32.540  31.260  33.160  1.00  0.00           C
ATOM    151  HE1 LYS A 592      33.560  31.560  33.470  1.00  0.00           H
ATOM    152  HE2 LYS A 592      31.980  32.200  32.970  1.00  0.00           H
ATOM    153  NZ  LYS A 592      32.600  30.540  31.880  1.00  0.00           N
ATOM    154  HZ1 LYS A 592      33.100  31.210  31.270  1.00  0.00           H
ATOM    155  HZ2 LYS A 592      31.690  30.330  31.420  1.00  0.00           H
ATOM    156  HZ3 LYS A 592      33.150  29.650  31.920  1.00  0.00           H
ATOM    157  C   LYS A 592      30.100  27.750  37.200  1.00  0.00           C
ATOM    158  O   LYS A 592      31.090  27.150  37.560  1.00  0.00           O
ATOM    159  N   ALA A 593      28.850  27.400  37.570  1.00  0.00           N
ATOM    160  HN  ALA A 593      28.100  28.000  37.310  1.00  0.00           H
ATOM    161  CA  ALA A 593      28.570  26.260  38.400  1.00  0.00           C
ATOM    162  HA  ALA A 593      28.990  26.400  39.380  1.00  0.00           H
ATOM    163  CB  ALA A 593      27.120  26.320  38.910  1.00  0.00           C
ATOM    164  HB1 ALA A 593      26.850  27.210  39.510  1.00  0.00           H
ATOM    165  HB2 ALA A 593      27.070  25.500  39.660  1.00  0.00           H
ATOM    166  HB3 ALA A 593      26.330  26.170  38.170  1.00  0.00           H
ATOM    167  C   ALA A 593      28.910  24.910  37.840  1.00  0.00           C
ATOM    168  O   ALA A 593      29.530  24.120  38.520  1.00  0.00           O
ATOM    169  N   PRO A 594      28.590  24.550  36.540  1.00  0.00           N
ATOM    170  CD  PRO A 594      27.550  25.200  35.650  1.00  0.00           C
ATOM    171  HD1 PRO A 594      27.800  26.270  35.550  1.00  0.00           H
ATOM    172  HD2 PRO A 594      26.600  24.930  36.160  1.00  0.00           H
ATOM    173  CA  PRO A 594      28.910  23.180  36.080  1.00  0.00           C
ATOM    174  HA  PRO A 594      28.600  22.550  36.900  1.00  0.00           H
ATOM    175  CB  PRO A 594      27.930  22.980  34.850  1.00  0.00           C
ATOM    176  HB1 PRO A 594      26.990  22.470  35.160  1.00  0.00           H
ATOM    177  HB2 PRO A 594      28.360  22.400  34.000  1.00  0.00           H
ATOM    178  CG  PRO A 594      27.610  24.390  34.390  1.00  0.00           C
ATOM    179  HG1 PRO A 594      28.500  24.730  33.820  1.00  0.00           H
ATOM    180  HG2 PRO A 594      26.720  24.490  33.730  1.00  0.00           H
ATOM    181  C   PRO A 594      30.400  22.980  35.780  1.00  0.00           C
ATOM    182  O   PRO A 594      30.890  21.920  35.520  1.00  0.00           O
ATOM    183  N   PHE A 595      31.270  24.100  35.710  1.00  0.00           N
ATOM    184  HN  PHE A 595      30.700  24.910  35.880  1.00  0.00           H
ATOM    185  CA  PHE A 595      32.660  24.040  35.170  1.00  0.00           C
ATOM    186  HA  PHE A 595      32.740  23.160  34.570  1.00  0.00           H
ATOM    187  CB  PHE A 595      32.810  25.290  34.240  1.00  0.00           C
ATOM    188  HB1 PHE A 595      33.850  25.380  33.830  1.00  0.00           H
ATOM    189  HB2 PHE A 595      32.680  26.210  34.860  1.00  0.00           H
ATOM    190  CG  PHE A 595      31.810  25.200  33.120  1.00  0.00           C
ATOM    191  CD1 PHE A 595      31.420  24.010  32.410  1.00  0.00           C
ATOM    192  HD1 PHE A 595      31.900  23.080  32.690  1.00  0.00           H
ATOM    193  CE1 PHE A 595      30.500  23.990  31.380  1.00  0.00           C
ATOM    194  HE1 PHE A 595      30.250  23.030  30.960  1.00  0.00           H
ATOM    195  CZ  PHE A 595      29.970  25.250  30.950  1.00  0.00           C
ATOM    196  HZ  PHE A 595      29.210  25.330  30.190  1.00  0.00           H
ATOM    197  CD2 PHE A 595      31.290  26.420  32.620  1.00  0.00           C
ATOM    198  HD2 PHE A 595      31.650  27.340  33.050  1.00  0.00           H
ATOM    199  CE2 PHE A 595      30.390  26.440  31.560  1.00  0.00           C
ATOM    200  HE2 PHE A 595      30.090  27.400  31.160  1.00  0.00           H
ATOM    201  C   PHE A 595      33.680  23.960  36.300  1.00  0.00           C
ATOM    202  O   PHE A 595      34.850  24.000  36.090  1.00  0.00           O
ATOM    203  N   PHE A 596      33.180  23.800  37.550  1.00  0.00           N
ATOM    204  HN  PHE A 596      32.220  23.530  37.530  1.00  0.00           H
ATOM    205  CA  PHE A 596      33.840  23.710  38.870  1.00  0.00           C
ATOM    206  HA  PHE A 596      34.250  24.680  39.090  1.00  0.00           H
ATOM    207  CB  PHE A 596      32.770  23.560  39.990  1.00  0.00           C
ATOM    208  HB1 PHE A 596      31.900  22.880  39.850  1.00  0.00           H
ATOM    209  HB2 PHE A 596      32.320  24.580  40.000  1.00  0.00           H
ATOM    210  CG  PHE A 596      33.280  23.450  41.420  1.00  0.00           C
ATOM    211  CD1 PHE A 596      33.480  24.680  42.130  1.00  0.00           C
ATOM    212  HD1 PHE A 596      33.270  25.620  41.660  1.00  0.00           H
ATOM    213  CE1 PHE A 596      34.040  24.670  43.390  1.00  0.00           C
ATOM    214  HE1 PHE A 596      34.290  25.620  43.870  1.00  0.00           H
ATOM    215  CZ  PHE A 596      34.340  23.440  44.080  1.00  0.00           C
ATOM    216  HZ  PHE A 596      34.850  23.470  45.040  1.00  0.00           H
ATOM    217  CD2 PHE A 596      33.590  22.180  42.050  1.00  0.00           C
ATOM    218  HD2 PHE A 596      33.540  21.250  41.510  1.00  0.00           H
ATOM    219  CE2 PHE A 596      34.030  22.230  43.390  1.00  0.00           C
ATOM    220  HE2 PHE A 596      34.290  21.300  43.870  1.00  0.00           H
ATOM    221  C   PHE A 596      35.020  22.710  38.970  1.00  0.00           C
ATOM    222  O   PHE A 596      36.150  22.970  39.430  1.00  0.00           O
ATOM    223  N   LEU A 597      34.850  21.430  38.580  1.00  0.00           N
ATOM    224  HN  LEU A 597      34.000  21.050  38.220  1.00  0.00           H
ATOM    225  CA  LEU A 597      35.910  20.420  38.780  1.00  0.00           C
ATOM    226  HA  LEU A 597      36.430  20.540  39.710  1.00  0.00           H
ATOM    227  CB  LEU A 597      35.140  18.940  38.670  1.00  0.00           C
ATOM    228  HB1 LEU A 597      35.990  18.220  38.680  1.00  0.00           H
ATOM    229  HB2 LEU A 597      34.580  18.940  37.710  1.00  0.00           H
ATOM    230  CG  LEU A 597      34.130  18.590  39.750  1.00  0.00           C
ATOM    231  HG  LEU A 597      33.250  19.250  39.700  1.00  0.00           H
ATOM    232  CD1 LEU A 597      33.770  17.100  39.610  1.00  0.00           C
ATOM    233 HD11 LEU A 597      34.640  16.420  39.770  1.00  0.00           H
ATOM    234 HD12 LEU A 597      33.430  16.880  38.580  1.00  0.00           H
ATOM    235 HD13 LEU A 597      33.060  16.710  40.370  1.00  0.00           H
ATOM    236  CD2 LEU A 597      34.760  18.790  41.130  1.00  0.00           C
ATOM    237 HD21 LEU A 597      35.110  19.830  41.250  1.00  0.00           H
ATOM    238 HD22 LEU A 597      35.670  18.150  41.160  1.00  0.00           H
ATOM    239 HD23 LEU A 597      34.020  18.550  41.920  1.00  0.00           H
ATOM    240  C   LEU A 597      37.040  20.560  37.870  1.00  0.00           C
ATOM    241  O   LEU A 597      38.120  20.080  38.040  1.00  0.00           O
ATOM    242  N   SER A 598      36.800  21.250  36.750  1.00  0.00           N
ATOM    243  HN  SER A 598      35.870  21.550  36.520  1.00  0.00           H
ATOM    244  CA  SER A 598      37.700  21.340  35.670  1.00  0.00           C
ATOM    245  HA  SER A 598      38.080  20.370  35.360  1.00  0.00           H
ATOM    246  CB  SER A 598      37.180  22.110  34.420  1.00  0.00           C
ATOM    247  HB1 SER A 598      38.010  22.530  33.820  1.00  0.00           H
ATOM    248  HB2 SER A 598      36.530  22.930  34.780  1.00  0.00           H
ATOM    249  OG  SER A 598      36.350  21.340  33.570  1.00  0.00           O
ATOM    250  HG1 SER A 598      36.930  20.740  33.110  1.00  0.00           H
ATOM    251  C   SER A 598      38.990  22.050  36.100  1.00  0.00           C
ATOM    252  O   SER A 598      40.090  21.770  35.610  1.00  0.00           O
ATOM    253  N   ASP A 599      38.820  23.120  36.950  1.00  0.00           N
ATOM    254  HN  ASP A 599      37.870  23.400  37.080  1.00  0.00           H
ATOM    255  CA  ASP A 599      39.760  23.940  37.600  1.00  0.00           C
ATOM    256  HA  ASP A 599      40.420  24.290  36.830  1.00  0.00           H
ATOM    257  CB  ASP A 599      39.060  25.090  38.370  1.00  0.00           C
ATOM    258  HB1 ASP A 599      39.710  25.660  39.070  1.00  0.00           H
ATOM    259  HB2 ASP A 599      38.180  24.670  38.900  1.00  0.00           H
ATOM    260  CG  ASP A 599      38.540  26.080  37.360  1.00  0.00           C
ATOM    261  OD1 ASP A 599      38.590  25.980  36.140  1.00  0.00           O
ATOM    262  OD2 ASP A 599      38.080  27.150  37.900  1.00  0.00           O
ATOM    263  C   ASP A 599      40.710  23.200  38.530  1.00  0.00           C
ATOM    264  O   ASP A 599      41.910  23.450  38.530  1.00  0.00           O
ATOM    265  N   PHE A 600      40.230  22.160  39.260  1.00  0.00           N
ATOM    266  HN  PHE A 600      39.290  21.850  39.180  1.00  0.00           H
ATOM    267  CA  PHE A 600      40.990  21.190  40.020  1.00  0.00           C
ATOM    268  HA  PHE A 600      41.730  21.780  40.550  1.00  0.00           H
ATOM    269  CB  PHE A 600      40.130  20.360  40.980  1.00  0.00           C
ATOM    270  HB1 PHE A 600      40.630  19.560  41.540  1.00  0.00           H
ATOM    271  HB2 PHE A 600      39.350  19.800  40.420  1.00  0.00           H
ATOM    272  CG  PHE A 600      39.510  21.250  42.040  1.00  0.00           C
ATOM    273  CD1 PHE A 600      40.300  21.410  43.220  1.00  0.00           C
ATOM    274  HD1 PHE A 600      41.230  20.890  43.250  1.00  0.00           H
ATOM    275  CE1 PHE A 600      39.860  22.190  44.330  1.00  0.00           C
ATOM    276  HE1 PHE A 600      40.560  22.270  45.150  1.00  0.00           H
ATOM    277  CZ  PHE A 600      38.680  22.880  44.220  1.00  0.00           C
ATOM    278  HZ  PHE A 600      38.380  23.670  44.900  1.00  0.00           H
ATOM    279  CD2 PHE A 600      38.320  21.900  42.070  1.00  0.00           C
ATOM    280  HD2 PHE A 600      37.640  21.860  41.240  1.00  0.00           H
ATOM    281  CE2 PHE A 600      37.940  22.800  43.040  1.00  0.00           C
ATOM    282  HE2 PHE A 600      37.080  23.380  42.740  1.00  0.00           H
ATOM    283  C   PHE A 600      41.860  20.320  39.110  1.00  0.00           C
ATOM    284  O   PHE A 600      43.060  20.130  39.320  1.00  0.00           O
ATOM    285  N   LYS A 601      41.300  19.790  37.980  1.00  0.00           N
ATOM    286  HN  LYS A 601      40.310  19.880  37.860  1.00  0.00           H
ATOM    287  CA  LYS A 601      42.040  19.060  36.900  1.00  0.00           C
ATOM    288  HA  LYS A 601      42.580  18.270  37.390  1.00  0.00           H
ATOM    289  CB  LYS A 601      41.110  18.410  35.880  1.00  0.00           C
ATOM    290  HB1 LYS A 601      40.410  19.260  35.700  1.00  0.00           H
ATOM    291  HB2 LYS A 601      40.600  17.570  36.400  1.00  0.00           H
ATOM    292  CG  LYS A 601      41.670  17.910  34.540  1.00  0.00           C
ATOM    293  HG1 LYS A 601      42.140  18.740  33.970  1.00  0.00           H
ATOM    294  HG2 LYS A 601      40.770  17.520  34.010  1.00  0.00           H
ATOM    295  CD  LYS A 601      42.660  16.730  34.610  1.00  0.00           C
ATOM    296  HD1 LYS A 601      42.180  15.900  35.160  1.00  0.00           H
ATOM    297  HD2 LYS A 601      43.480  16.970  35.310  1.00  0.00           H
ATOM    298  CE  LYS A 601      43.060  16.110  33.280  1.00  0.00           C
ATOM    299  HE1 LYS A 601      42.270  15.640  32.630  1.00  0.00           H
ATOM    300  HE2 LYS A 601      43.830  15.340  33.470  1.00  0.00           H
ATOM    301  NZ  LYS A 601      43.720  17.100  32.460  1.00  0.00           N
ATOM    302  HZ1 LYS A 601      43.190  17.960  32.190  1.00  0.00           H
ATOM    303  HZ2 LYS A 601      44.020  16.620  31.590  1.00  0.00           H
ATOM    304  HZ3 LYS A 601      44.540  17.420  33.010  1.00  0.00           H
ATOM    305  C   LYS A 601      43.080  19.990  36.210  1.00  0.00           C
ATOM    306  O   LYS A 601      44.160  19.500  35.910  1.00  0.00           O
ATOM    307  N   ASP A 602      42.760  21.280  36.090  1.00  0.00           N
ATOM    308  HN  ASP A 602      41.860  21.690  36.160  1.00  0.00           H
ATOM    309  CA  ASP A 602      43.740  22.280  35.400  1.00  0.00           C
ATOM    310  HA  ASP A 602      44.270  21.750  34.610  1.00  0.00           H
ATOM    311  CB  ASP A 602      42.810  23.420  34.780  1.00  0.00           C
ATOM    312  HB1 ASP A 602      43.390  24.320  34.470  1.00  0.00           H
ATOM    313  HB2 ASP A 602      42.220  23.680  35.680  1.00  0.00           H
ATOM    314  CG  ASP A 602      42.080  22.990  33.480  1.00  0.00           C
ATOM    315  OD1 ASP A 602      42.490  22.140  32.700  1.00  0.00           O
ATOM    316  OD2 ASP A 602      41.160  23.780  33.200  1.00  0.00           O
ATOM    317  C   ASP A 602      44.820  22.830  36.330  1.00  0.00           C
ATOM    318  O   ASP A 602      45.670  23.610  35.990  1.00  0.00           O
ATOM    319  N   ALA A 603      44.740  22.380  37.640  1.00  0.00           N
ATOM    320  HN  ALA A 603      43.950  21.830  37.900  1.00  0.00           H
ATOM    321  CA  ALA A 603      45.640  22.690  38.730  1.00  0.00           C
ATOM    322  HA  ALA A 603      46.380  23.420  38.440  1.00  0.00           H
ATOM    323  CB  ALA A 603      44.750  23.260  39.900  1.00  0.00           C
ATOM    324  HB1 ALA A 603      44.330  24.250  39.630  1.00  0.00           H
ATOM    325  HB2 ALA A 603      45.270  23.430  40.880  1.00  0.00           H
ATOM    326  HB3 ALA A 603      43.870  22.590  40.000  1.00  0.00           H
ATOM    327  C   ALA A 603      46.470  21.510  39.270  1.00  0.00           C
ATOM    328  O   ALA A 603      46.980  21.520  40.430  1.00  0.00           O
ATOM    329  N   LEU A 604      46.540  20.360  38.520  1.00  0.00           N
ATOM    330  HN  LEU A 604      45.860  20.190  37.810  1.00  0.00           H
ATOM    331  CA  LEU A 604      47.280  19.170  38.870  1.00  0.00           C
ATOM    332  HA  LEU A 604      47.340  19.090  39.960  1.00  0.00           H
ATOM    333  CB  LEU A 604      46.650  17.960  38.250  1.00  0.00           C
ATOM    334  HB1 LEU A 604      47.240  17.110  38.670  1.00  0.00           H
ATOM    335  HB2 LEU A 604      46.900  18.040  37.170  1.00  0.00           H
ATOM    336  CG  LEU A 604      45.230  17.560  38.490  1.00  0.00           C
ATOM    337  HG  LEU A 604      44.560  18.280  37.980  1.00  0.00           H
ATOM    338  CD1 LEU A 604      44.990  16.180  38.000  1.00  0.00           C
ATOM    339 HD11 LEU A 604      43.920  15.910  38.170  1.00  0.00           H
ATOM    340 HD12 LEU A 604      45.550  15.390  38.550  1.00  0.00           H
ATOM    341 HD13 LEU A 604      45.300  16.190  36.940  1.00  0.00           H
ATOM    342  CD2 LEU A 604      44.840  17.540  40.000  1.00  0.00           C
ATOM    343 HD21 LEU A 604      43.770  17.320  40.160  1.00  0.00           H
ATOM    344 HD22 LEU A 604      45.110  18.440  40.600  1.00  0.00           H
ATOM    345 HD23 LEU A 604      45.320  16.670  40.510  1.00  0.00           H
ATOM    346  C   LEU A 604      48.720  19.280  38.320  1.00  0.00           C
ATOM    347  O   LEU A 604      49.620  18.520  38.710  1.00  0.00           O
ATOM    348  N   SER A 605      49.000  20.070  37.270  1.00  0.00           N
ATOM    349  HN  SER A 605      48.270  20.570  36.810  1.00  0.00           H
ATOM    350  CA  SER A 605      50.360  20.320  36.870  1.00  0.00           C
ATOM    351  HA  SER A 605      50.820  19.420  36.460  1.00  0.00           H
ATOM    352  CB  SER A 605      50.370  21.340  35.730  1.00  0.00           C
ATOM    353  HB1 SER A 605      49.890  22.240  36.170  1.00  0.00           H
ATOM    354  HB2 SER A 605      49.750  21.010  34.850  1.00  0.00           H
ATOM    355  OG  SER A 605      51.650  21.780  35.300  1.00  0.00           O
ATOM    356  HG1 SER A 605      52.130  20.970  35.140  1.00  0.00           H
ATOM    357  C   SER A 605      51.390  20.820  37.940  1.00  0.00           C
ATOM    358  O   SER A 605      51.130  21.640  38.790  1.00  0.00           O
ATOM    359  N   LEU A 606      52.710  20.450  37.780  1.00  0.00           N
ATOM    360  HN  LEU A 606      52.960  19.920  36.970  1.00  0.00           H
ATOM    361  CA  LEU A 606      53.730  20.960  38.660  1.00  0.00           C
ATOM    362  HA  LEU A 606      53.320  20.820  39.650  1.00  0.00           H
ATOM    363  CB  LEU A 606      54.990  20.120  38.570  1.00  0.00           C
ATOM    364  HB1 LEU A 606      55.270  20.340  37.530  1.00  0.00           H
ATOM    365  HB2 LEU A 606      54.680  19.060  38.690  1.00  0.00           H
ATOM    366  CG  LEU A 606      56.070  20.400  39.640  1.00  0.00           C
ATOM    367  HG  LEU A 606      56.270  21.470  39.850  1.00  0.00           H
ATOM    368  CD1 LEU A 606      55.690  19.900  41.050  1.00  0.00           C
ATOM    369 HD11 LEU A 606      55.510  18.800  41.060  1.00  0.00           H
ATOM    370 HD12 LEU A 606      54.830  20.490  41.430  1.00  0.00           H
ATOM    371 HD13 LEU A 606      56.570  20.190  41.670  1.00  0.00           H
ATOM    372  CD2 LEU A 606      57.330  19.650  39.250  1.00  0.00           C
ATOM    373 HD21 LEU A 606      57.580  19.590  38.170  1.00  0.00           H
ATOM    374 HD22 LEU A 606      57.300  18.590  39.530  1.00  0.00           H
ATOM    375 HD23 LEU A 606      58.250  20.070  39.710  1.00  0.00           H
ATOM    376  C   LEU A 606      54.000  22.430  38.540  1.00  0.00           C
ATOM    377  O   LEU A 606      54.390  23.010  39.520  1.00  0.00           O
ATOM    378  N   GLN A 607      53.820  23.070  37.340  1.00  0.00           N
ATOM    379  HN  GLN A 607      53.530  22.600  36.510  1.00  0.00           H
ATOM    380  CA  GLN A 607      53.860  24.510  37.190  1.00  0.00           C
ATOM    381  HA  GLN A 607      54.850  24.850  37.470  1.00  0.00           H
ATOM    382  CB  GLN A 607      53.650  24.960  35.790  1.00  0.00           C
ATOM    383  HB1 GLN A 607      54.010  26.010  35.750  1.00  0.00           H
ATOM    384  HB2 GLN A 607      52.610  24.750  35.470  1.00  0.00           H
ATOM    385  CG  GLN A 607      54.510  24.200  34.690  1.00  0.00           C
ATOM    386  HG1 GLN A 607      54.050  23.210  34.530  1.00  0.00           H
ATOM    387  HG2 GLN A 607      55.540  24.060  35.060  1.00  0.00           H
ATOM    388  CD  GLN A 607      54.550  25.020  33.360  1.00  0.00           C
ATOM    389  OE1 GLN A 607      54.220  26.210  33.400  1.00  0.00           O
ATOM    390  NE2 GLN A 607      54.770  24.350  32.250  1.00  0.00           N
ATOM    391 HE21 GLN A 607      54.800  24.880  31.410  1.00  0.00           H
ATOM    392 HE22 GLN A 607      54.920  23.370  32.240  1.00  0.00           H
ATOM    393  C   GLN A 607      52.890  25.170  38.120  1.00  0.00           C
ATOM    394  O   GLN A 607      53.250  26.180  38.750  1.00  0.00           O
ATOM    395  N   CYS A 608      51.620  24.790  38.280  1.00  0.00           N
ATOM    396  HN  CYS A 608      51.290  24.050  37.690  1.00  0.00           H
ATOM    397  CA  CYS A 608      50.640  25.240  39.240  1.00  0.00           C
ATOM    398  HA  CYS A 608      50.650  26.320  39.240  1.00  0.00           H
ATOM    399  CB  CYS A 608      49.220  24.660  39.010  1.00  0.00           C
ATOM    400  HB1 CYS A 608      48.600  25.180  39.780  1.00  0.00           H
ATOM    401  HB2 CYS A 608      49.100  23.560  38.940  1.00  0.00           H
ATOM    402  SG  CYS A 608      48.490  25.320  37.410  1.00  0.00           S
ATOM    403  HG1 CYS A 608      49.310  24.810  36.490  1.00  0.00           H
ATOM    404  C   CYS A 608      50.990  25.010  40.660  1.00  0.00           C
ATOM    405  O   CYS A 608      50.840  25.850  41.540  1.00  0.00           O
ATOM    406  N   LEU A 609      51.410  23.770  41.000  1.00  0.00           N
ATOM    407  HN  LEU A 609      51.670  23.120  40.290  1.00  0.00           H
ATOM    408  CA  LEU A 609      51.810  23.560  42.380  1.00  0.00           C
ATOM    409  HA  LEU A 609      50.980  23.860  43.000  1.00  0.00           H
ATOM    410  CB  LEU A 609      52.110  22.070  42.600  1.00  0.00           C
ATOM    411  HB1 LEU A 609      52.310  21.900  43.680  1.00  0.00           H
ATOM    412  HB2 LEU A 609      53.050  21.760  42.090  1.00  0.00           H
ATOM    413  CG  LEU A 609      51.060  20.900  42.290  1.00  0.00           C
ATOM    414  HG  LEU A 609      50.640  21.140  41.290  1.00  0.00           H
ATOM    415  CD1 LEU A 609      51.680  19.520  42.290  1.00  0.00           C
ATOM    416 HD11 LEU A 609      51.000  18.650  42.200  1.00  0.00           H
ATOM    417 HD12 LEU A 609      52.200  19.480  43.270  1.00  0.00           H
ATOM    418 HD13 LEU A 609      52.430  19.550  41.460  1.00  0.00           H
ATOM    419  CD2 LEU A 609      49.940  20.890  43.360  1.00  0.00           C
ATOM    420 HD21 LEU A 609      49.530  21.910  43.520  1.00  0.00           H
ATOM    421 HD22 LEU A 609      50.210  20.500  44.360  1.00  0.00           H
ATOM    422 HD23 LEU A 609      49.050  20.370  42.960  1.00  0.00           H
ATOM    423  C   LEU A 609      52.930  24.450  42.870  1.00  0.00           C
ATOM    424  O   LEU A 609      52.830  25.060  43.940  1.00  0.00           O
ATOM    425  N   ALA A 610      53.970  24.630  42.030  1.00  0.00           N
ATOM    426  HN  ALA A 610      53.950  24.090  41.190  1.00  0.00           H
ATOM    427  CA  ALA A 610      55.060  25.540  42.190  1.00  0.00           C
ATOM    428  HA  ALA A 610      55.560  25.310  43.120  1.00  0.00           H
ATOM    429  CB  ALA A 610      56.120  25.200  41.090  1.00  0.00           C
ATOM    430  HB1 ALA A 610      55.730  25.190  40.050  1.00  0.00           H
ATOM    431  HB2 ALA A 610      56.330  24.120  41.200  1.00  0.00           H
ATOM    432  HB3 ALA A 610      56.990  25.860  41.280  1.00  0.00           H
ATOM    433  C   ALA A 610      54.640  26.970  42.210  1.00  0.00           C
ATOM    434  O   ALA A 610      55.100  27.750  43.070  1.00  0.00           O
ATOM    435  N   SER A 611      53.730  27.440  41.340  1.00  0.00           N
ATOM    436  HN  SER A 611      53.380  26.920  40.560  1.00  0.00           H
ATOM    437  CA  SER A 611      53.070  28.760  41.550  1.00  0.00           C
ATOM    438  HA  SER A 611      53.890  29.460  41.510  1.00  0.00           H
ATOM    439  CB  SER A 611      51.950  29.080  40.430  1.00  0.00           C
ATOM    440  HB1 SER A 611      51.620  30.140  40.470  1.00  0.00           H
ATOM    441  HB2 SER A 611      51.110  28.360  40.420  1.00  0.00           H
ATOM    442  OG  SER A 611      52.480  29.090  39.090  1.00  0.00           O
ATOM    443  HG1 SER A 611      52.890  28.240  38.980  1.00  0.00           H
ATOM    444  C   SER A 611      52.380  28.990  42.890  1.00  0.00           C
ATOM    445  O   SER A 611      52.420  30.090  43.390  1.00  0.00           O
ATOM    446  N   ILE A 612      51.620  27.970  43.450  1.00  0.00           N
ATOM    447  HN  ILE A 612      51.360  27.150  42.940  1.00  0.00           H
ATOM    448  CA  ILE A 612      51.010  27.920  44.730  1.00  0.00           C
ATOM    449  HA  ILE A 612      50.350  28.770  44.840  1.00  0.00           H
ATOM    450  CB  ILE A 612      50.220  26.680  44.990  1.00  0.00           C
ATOM    451  HB  ILE A 612      50.790  25.740  44.820  1.00  0.00           H
ATOM    452  CG2 ILE A 612      49.860  26.640  46.480  1.00  0.00           C
ATOM    453 HG21 ILE A 612      49.270  25.740  46.780  1.00  0.00           H
ATOM    454 HG22 ILE A 612      49.360  27.570  46.830  1.00  0.00           H
ATOM    455 HG23 ILE A 612      50.780  26.700  47.110  1.00  0.00           H
ATOM    456  CG1 ILE A 612      48.970  26.620  44.130  1.00  0.00           C
ATOM    457 HG11 ILE A 612      49.390  26.640  43.100  1.00  0.00           H
ATOM    458 HG12 ILE A 612      48.450  27.580  44.340  1.00  0.00           H
ATOM    459  CD  ILE A 612      48.200  25.280  44.270  1.00  0.00           C
ATOM    460  HD1 ILE A 612      47.240  25.260  43.700  1.00  0.00           H
ATOM    461  HD2 ILE A 612      48.070  24.980  45.320  1.00  0.00           H
ATOM    462  HD3 ILE A 612      48.790  24.510  43.740  1.00  0.00           H
ATOM    463  C   ILE A 612      52.040  28.240  45.790  1.00  0.00           C
ATOM    464  O   ILE A 612      51.860  29.060  46.680  1.00  0.00           O
ATOM    465  N   LEU A 613      53.190  27.510  45.660  1.00  0.00           N
ATOM    466  HN  LEU A 613      53.240  26.930  44.850  1.00  0.00           H
ATOM    467  CA  LEU A 613      54.340  27.670  46.530  1.00  0.00           C
ATOM    468  HA  LEU A 613      53.990  27.670  47.560  1.00  0.00           H
ATOM    469  CB  LEU A 613      55.280  26.500  46.370  1.00  0.00           C
ATOM    470  HB1 LEU A 613      55.390  26.330  45.290  1.00  0.00           H
ATOM    471  HB2 LEU A 613      54.840  25.610  46.890  1.00  0.00           H
ATOM    472  CG  LEU A 613      56.750  26.570  46.960  1.00  0.00           C
ATOM    473  HG  LEU A 613      57.220  27.370  46.350  1.00  0.00           H
ATOM    474  CD1 LEU A 613      57.010  26.690  48.470  1.00  0.00           C
ATOM    475 HD11 LEU A 613      58.100  26.830  48.650  1.00  0.00           H
ATOM    476 HD12 LEU A 613      56.550  25.920  49.100  1.00  0.00           H
ATOM    477 HD13 LEU A 613      56.500  27.600  48.850  1.00  0.00           H
ATOM    478  CD2 LEU A 613      57.400  25.220  46.540  1.00  0.00           C
ATOM    479 HD21 LEU A 613      56.920  24.360  47.070  1.00  0.00           H
ATOM    480 HD22 LEU A 613      58.500  25.190  46.650  1.00  0.00           H
ATOM    481 HD23 LEU A 613      57.160  25.170  45.460  1.00  0.00           H
ATOM    482  C   LEU A 613      55.080  29.000  46.520  1.00  0.00           C
ATOM    483  O   LEU A 613      55.280  29.580  47.550  1.00  0.00           O
ATOM    484  N   PHE A 614      55.300  29.550  45.320  1.00  0.00           N
ATOM    485  HN  PHE A 614      55.080  28.880  44.620  1.00  0.00           H
ATOM    486  CA  PHE A 614      55.770  30.850  44.930  1.00  0.00           C
ATOM    487  HA  PHE A 614      56.680  31.020  45.480  1.00  0.00           H
ATOM    488  CB  PHE A 614      56.080  30.890  43.420  1.00  0.00           C
ATOM    489  HB1 PHE A 614      55.210  30.460  42.890  1.00  0.00           H
ATOM    490  HB2 PHE A 614      56.910  30.190  43.200  1.00  0.00           H
ATOM    491  CG  PHE A 614      56.340  32.250  42.810  1.00  0.00           C
ATOM    492  CD1 PHE A 614      57.470  33.020  42.930  1.00  0.00           C
ATOM    493  HD1 PHE A 614      58.240  32.710  43.610  1.00  0.00           H
ATOM    494  CE1 PHE A 614      57.640  34.290  42.460  1.00  0.00           C
ATOM    495  HE1 PHE A 614      58.570  34.790  42.660  1.00  0.00           H
ATOM    496  CZ  PHE A 614      56.540  34.860  41.710  1.00  0.00           C
ATOM    497  HZ  PHE A 614      56.630  35.850  41.290  1.00  0.00           H
ATOM    498  CD2 PHE A 614      55.260  32.830  42.070  1.00  0.00           C
ATOM    499  HD2 PHE A 614      54.380  32.230  41.910  1.00  0.00           H
ATOM    500  CE2 PHE A 614      55.350  34.130  41.510  1.00  0.00           C
ATOM    501  HE2 PHE A 614      54.520  34.450  40.880  1.00  0.00           H
ATOM    502  C   PHE A 614      54.880  31.920  45.400  1.00  0.00           C
ATOM    503  O   PHE A 614      55.240  32.780  46.200  1.00  0.00           O
ATOM    504  N   LEU A 615      53.600  31.940  44.970  1.00  0.00           N
ATOM    505  HN  LEU A 615      53.280  31.260  44.300  1.00  0.00           H
ATOM    506  CA  LEU A 615      52.640  32.960  45.440  1.00  0.00           C
ATOM    507  HA  LEU A 615      53.130  33.900  45.250  1.00  0.00           H
ATOM    508  CB  LEU A 615      51.310  32.930  44.620  1.00  0.00           C
ATOM    509  HB1 LEU A 615      50.570  33.740  44.790  1.00  0.00           H
ATOM    510  HB2 LEU A 615      50.950  31.890  44.790  1.00  0.00           H
ATOM    511  CG  LEU A 615      51.480  33.090  43.070  1.00  0.00           C
ATOM    512  HG  LEU A 615      52.370  32.480  42.770  1.00  0.00           H
ATOM    513  CD1 LEU A 615      50.320  32.500  42.210  1.00  0.00           C
ATOM    514 HD11 LEU A 615      50.530  32.610  41.120  1.00  0.00           H
ATOM    515 HD12 LEU A 615      49.380  33.010  42.510  1.00  0.00           H
ATOM    516 HD13 LEU A 615      50.210  31.410  42.370  1.00  0.00           H
ATOM    517  CD2 LEU A 615      51.740  34.510  42.740  1.00  0.00           C
ATOM    518 HD21 LEU A 615      52.600  34.980  43.280  1.00  0.00           H
ATOM    519 HD22 LEU A 615      50.820  35.080  42.970  1.00  0.00           H
ATOM    520 HD23 LEU A 615      51.930  34.590  41.650  1.00  0.00           H
ATOM    521  C   LEU A 615      52.340  32.900  46.930  1.00  0.00           C
ATOM    522  O   LEU A 615      52.270  33.920  47.500  1.00  0.00           O
ATOM    523  N   TYR A 616      52.300  31.710  47.610  1.00  0.00           N
ATOM    524  HN  TYR A 616      52.340  30.930  47.010  1.00  0.00           H
ATOM    525  CA  TYR A 616      52.090  31.590  49.070  1.00  0.00           C
ATOM    526  HA  TYR A 616      51.240  32.240  49.190  1.00  0.00           H
ATOM    527  CB  TYR A 616      51.750  30.190  49.600  1.00  0.00           C
ATOM    528  HB1 TYR A 616      52.320  29.380  49.080  1.00  0.00           H
ATOM    529  HB2 TYR A 616      50.680  29.980  49.370  1.00  0.00           H
ATOM    530  CG  TYR A 616      51.940  30.040  51.100  1.00  0.00           C
ATOM    531  CD1 TYR A 616      52.960  29.200  51.510  1.00  0.00           C
ATOM    532  HD1 TYR A 616      53.560  28.600  50.850  1.00  0.00           H
ATOM    533  CE1 TYR A 616      53.380  29.050  52.820  1.00  0.00           C
ATOM    534  HE1 TYR A 616      54.190  28.400  53.110  1.00  0.00           H
ATOM    535  CZ  TYR A 616      52.570  29.730  53.800  1.00  0.00           C
ATOM    536  OH  TYR A 616      52.950  29.550  55.180  1.00  0.00           O
ATOM    537  HH  TYR A 616      52.220  29.800  55.770  1.00  0.00           H
ATOM    538  CD2 TYR A 616      51.160  30.700  52.060  1.00  0.00           C
ATOM    539  HD2 TYR A 616      50.460  31.460  51.760  1.00  0.00           H
ATOM    540  CE2 TYR A 616      51.440  30.500  53.410  1.00  0.00           C
ATOM    541  HE2 TYR A 616      51.040  31.060  54.250  1.00  0.00           H
ATOM    542  C   TYR A 616      53.180  32.320  49.850  1.00  0.00           C
ATOM    543  O   TYR A 616      52.930  33.080  50.790  1.00  0.00           O
ATOM    544  N   CYS A 617      54.440  32.320  49.380  1.00  0.00           N
ATOM    545  HN  CYS A 617      54.810  31.820  48.600  1.00  0.00           H
ATOM    546  CA  CYS A 617      55.600  33.080  49.970  1.00  0.00           C
ATOM    547  HA  CYS A 617      55.650  32.810  51.010  1.00  0.00           H
ATOM    548  CB  CYS A 617      56.860  32.520  49.300  1.00  0.00           C
ATOM    549  HB1 CYS A 617      57.760  33.130  49.530  1.00  0.00           H
ATOM    550  HB2 CYS A 617      56.760  32.420  48.200  1.00  0.00           H
ATOM    551  SG  CYS A 617      57.150  30.780  49.920  1.00  0.00           S
ATOM    552  HG1 CYS A 617      56.040  30.310  49.390  1.00  0.00           H
ATOM    553  C   CYS A 617      55.490  34.540  49.820  1.00  0.00           C
ATOM    554  O   CYS A 617      55.790  35.320  50.700  1.00  0.00           O
ATOM    555  N   ALA A 618      55.070  34.880  48.570  1.00  0.00           N
ATOM    556  HN  ALA A 618      54.920  34.140  47.910  1.00  0.00           H
ATOM    557  CA  ALA A 618      54.830  36.240  48.120  1.00  0.00           C
ATOM    558  HA  ALA A 618      55.640  36.920  48.330  1.00  0.00           H
ATOM    559  CB  ALA A 618      54.560  36.220  46.600  1.00  0.00           C
ATOM    560  HB1 ALA A 618      54.090  37.180  46.300  1.00  0.00           H
ATOM    561  HB2 ALA A 618      53.950  35.340  46.330  1.00  0.00           H
ATOM    562  HB3 ALA A 618      55.580  36.160  46.150  1.00  0.00           H
ATOM    563  C   ALA A 618      53.660  36.980  48.840  1.00  0.00           C
ATOM    564  O   ALA A 618      53.780  38.130  49.300  1.00  0.00           O
ATOM    565  N   CYS A 619      52.550  36.220  49.040  1.00  0.00           N
ATOM    566  HN  CYS A 619      52.620  35.260  48.780  1.00  0.00           H
ATOM    567  CA  CYS A 619      51.270  36.710  49.680  1.00  0.00           C
ATOM    568  HA  CYS A 619      51.120  37.690  49.260  1.00  0.00           H
ATOM    569  CB  CYS A 619      50.090  35.720  49.510  1.00  0.00           C
ATOM    570  HB1 CYS A 619      49.270  36.140  50.130  1.00  0.00           H
ATOM    571  HB2 CYS A 619      50.190  34.680  49.880  1.00  0.00           H
ATOM    572  SG  CYS A 619      49.510  35.740  47.780  1.00  0.00           S
ATOM    573  HG1 CYS A 619      50.470  35.030  47.190  1.00  0.00           H
ATOM    574  C   CYS A 619      51.490  36.870  51.150  1.00  0.00           C
ATOM    575  O   CYS A 619      50.700  37.530  51.790  1.00  0.00           O
ATOM    576  N   MET A 620      52.460  36.110  51.750  1.00  0.00           N
ATOM    577  HN  MET A 620      52.990  35.490  51.170  1.00  0.00           H
ATOM    578  CA  MET A 620      52.800  36.110  53.220  1.00  0.00           C
ATOM    579  HA  MET A 620      51.830  36.010  53.680  1.00  0.00           H
ATOM    580  CB  MET A 620      53.690  34.830  53.650  1.00  0.00           C
ATOM    581  HB1 MET A 620      54.470  35.020  54.420  1.00  0.00           H
ATOM    582  HB2 MET A 620      54.130  34.520  52.680  1.00  0.00           H
ATOM    583  CG  MET A 620      52.790  33.610  54.030  1.00  0.00           C
ATOM    584  HG1 MET A 620      53.480  32.740  54.010  1.00  0.00           H
ATOM    585  HG2 MET A 620      52.050  33.400  53.230  1.00  0.00           H
ATOM    586  SD  MET A 620      51.950  33.890  55.580  1.00  0.00           S
ATOM    587  CE  MET A 620      53.480  33.610  56.570  1.00  0.00           C
ATOM    588  HE1 MET A 620      54.070  34.560  56.660  1.00  0.00           H
ATOM    589  HE2 MET A 620      54.140  32.860  56.080  1.00  0.00           H
ATOM    590  HE3 MET A 620      53.230  33.490  57.640  1.00  0.00           H
ATOM    591  C   MET A 620      53.380  37.480  53.650  1.00  0.00           C
ATOM    592  O   MET A 620      53.010  38.030  54.670  1.00  0.00           O
ATOM    593  N   SER A 621      54.300  38.060  52.850  1.00  0.00           N
ATOM    594  HN  SER A 621      54.620  37.640  52.010  1.00  0.00           H
ATOM    595  CA  SER A 621      54.860  39.480  53.160  1.00  0.00           C
ATOM    596  HA  SER A 621      55.230  39.400  54.160  1.00  0.00           H
ATOM    597  CB  SER A 621      56.070  39.960  52.350  1.00  0.00           C
ATOM    598  HB1 SER A 621      56.440  40.930  52.730  1.00  0.00           H
ATOM    599  HB2 SER A 621      55.840  40.230  51.290  1.00  0.00           H
ATOM    600  OG  SER A 621      57.180  38.970  52.360  1.00  0.00           O
ATOM    601  HG1 SER A 621      57.320  38.840  53.300  1.00  0.00           H
ATOM    602  C   SER A 621      53.810  40.610  53.130  1.00  0.00           C
ATOM    603  O   SER A 621      53.830  41.330  54.140  1.00  0.00           O
ATOM    604  N   PRO A 622      52.840  40.790  52.180  1.00  0.00           N
ATOM    605  CD  PRO A 622      52.970  40.340  50.820  1.00  0.00           C
ATOM    606  HD1 PRO A 622      52.310  39.450  50.710  1.00  0.00           H
ATOM    607  HD2 PRO A 622      54.000  40.080  50.510  1.00  0.00           H
ATOM    608  CA  PRO A 622      51.910  41.940  52.270  1.00  0.00           C
ATOM    609  HA  PRO A 622      52.520  42.820  52.390  1.00  0.00           H
ATOM    610  CB  PRO A 622      51.200  41.910  50.920  1.00  0.00           C
ATOM    611  HB1 PRO A 622      50.600  42.790  50.630  1.00  0.00           H
ATOM    612  HB2 PRO A 622      50.470  41.090  51.050  1.00  0.00           H
ATOM    613  CG  PRO A 622      52.340  41.460  50.010  1.00  0.00           C
ATOM    614  HG1 PRO A 622      51.930  41.110  49.030  1.00  0.00           H
ATOM    615  HG2 PRO A 622      53.160  42.200  49.890  1.00  0.00           H
ATOM    616  C   PRO A 622      51.020  41.750  53.440  1.00  0.00           C
ATOM    617  O   PRO A 622      50.660  42.760  54.010  1.00  0.00           O
ATOM    618  N   VAL A 623      50.620  40.480  53.660  1.00  0.00           N
ATOM    619  HN  VAL A 623      50.900  39.700  53.090  1.00  0.00           H
ATOM    620  CA  VAL A 623      49.590  40.140  54.710  1.00  0.00           C
ATOM    621  HA  VAL A 623      48.830  40.910  54.610  1.00  0.00           H
ATOM    622  CB  VAL A 623      48.880  38.800  54.390  1.00  0.00           C
ATOM    623  HB  VAL A 623      49.650  38.000  54.440  1.00  0.00           H
ATOM    624  CG1 VAL A 623      47.740  38.520  55.390  1.00  0.00           C
ATOM    625 HG11 VAL A 623      47.270  37.550  55.110  1.00  0.00           H
ATOM    626 HG12 VAL A 623      46.960  39.320  55.400  1.00  0.00           H
ATOM    627 HG13 VAL A 623      48.030  38.450  56.450  1.00  0.00           H
ATOM    628  CG2 VAL A 623      48.070  38.700  53.060  1.00  0.00           C
ATOM    629 HG21 VAL A 623      47.280  39.470  52.970  1.00  0.00           H
ATOM    630 HG22 VAL A 623      47.500  37.750  53.010  1.00  0.00           H
ATOM    631 HG23 VAL A 623      48.900  38.810  52.320  1.00  0.00           H
ATOM    632  C   VAL A 623      50.090  40.360  56.100  1.00  0.00           C
ATOM    633  O   VAL A 623      49.460  41.000  56.930  1.00  0.00           O
ATOM    634  N   ILE A 624      51.340  39.860  56.330  1.00  0.00           N
ATOM    635  HN  ILE A 624      51.690  39.250  55.620  1.00  0.00           H
ATOM    636  CA  ILE A 624      52.150  40.120  57.490  1.00  0.00           C
ATOM    637  HA  ILE A 624      51.580  39.900  58.380  1.00  0.00           H
ATOM    638  CB  ILE A 624      53.420  39.200  57.720  1.00  0.00           C
ATOM    639  HB  ILE A 624      54.090  39.310  56.840  1.00  0.00           H
ATOM    640  CG2 ILE A 624      54.300  39.640  58.960  1.00  0.00           C
ATOM    641 HG21 ILE A 624      54.980  38.840  59.290  1.00  0.00           H
ATOM    642 HG22 ILE A 624      53.660  39.840  59.850  1.00  0.00           H
ATOM    643 HG23 ILE A 624      54.790  40.640  58.930  1.00  0.00           H
ATOM    644  CG1 ILE A 624      52.970  37.760  57.870  1.00  0.00           C
ATOM    645 HG11 ILE A 624      53.870  37.160  58.130  1.00  0.00           H
ATOM    646 HG12 ILE A 624      52.540  37.440  56.910  1.00  0.00           H
ATOM    647  CD  ILE A 624      51.780  37.640  58.900  1.00  0.00           C
ATOM    648  HD1 ILE A 624      51.750  36.630  59.350  1.00  0.00           H
ATOM    649  HD2 ILE A 624      50.780  37.860  58.450  1.00  0.00           H
ATOM    650  HD3 ILE A 624      51.970  38.400  59.700  1.00  0.00           H
ATOM    651  C   ILE A 624      52.570  41.610  57.680  1.00  0.00           C
ATOM    652  O   ILE A 624      52.470  42.250  58.700  1.00  0.00           O
ATOM    653  N   THR A 625      52.970  42.260  56.560  1.00  0.00           N
ATOM    654  HN  THR A 625      53.000  41.760  55.700  1.00  0.00           H
ATOM    655  CA  THR A 625      53.230  43.740  56.620  1.00  0.00           C
ATOM    656  HA  THR A 625      53.800  43.910  57.530  1.00  0.00           H
ATOM    657  CB  THR A 625      54.020  44.180  55.410  1.00  0.00           C
ATOM    658  HB  THR A 625      53.470  44.010  54.460  1.00  0.00           H
ATOM    659  OG1 THR A 625      55.150  43.350  55.350  1.00  0.00           O
ATOM    660  HG1 THR A 625      54.860  42.440  55.240  1.00  0.00           H
ATOM    661  CG2 THR A 625      54.500  45.630  55.560  1.00  0.00           C
ATOM    662 HG21 THR A 625      55.140  45.680  56.460  1.00  0.00           H
ATOM    663 HG22 THR A 625      53.640  46.330  55.700  1.00  0.00           H
ATOM    664 HG23 THR A 625      55.210  45.920  54.750  1.00  0.00           H
ATOM    665  C   THR A 625      51.980  44.610  56.840  1.00  0.00           C
ATOM    666  O   THR A 625      52.020  45.610  57.570  1.00  0.00           O
ATOM    667  N   PHE A 626      50.820  44.170  56.320  1.00  0.00           N
ATOM    668  HN  PHE A 626      50.820  43.420  55.680  1.00  0.00           H
ATOM    669  CA  PHE A 626      49.530  44.790  56.610  1.00  0.00           C
ATOM    670  HA  PHE A 626      49.540  45.870  56.420  1.00  0.00           H
ATOM    671  CB  PHE A 626      48.500  44.310  55.640  1.00  0.00           C
ATOM    672  HB1 PHE A 626      48.450  43.200  55.690  1.00  0.00           H
ATOM    673  HB2 PHE A 626      48.750  44.510  54.570  1.00  0.00           H
ATOM    674  CG  PHE A 626      47.140  44.880  55.870  1.00  0.00           C
ATOM    675  CD1 PHE A 626      46.190  44.320  56.810  1.00  0.00           C
ATOM    676  HD1 PHE A 626      46.500  43.550  57.510  1.00  0.00           H
ATOM    677  CE1 PHE A 626      44.880  44.670  56.740  1.00  0.00           C
ATOM    678  HE1 PHE A 626      44.060  44.410  57.410  1.00  0.00           H
ATOM    679  CZ  PHE A 626      44.500  45.740  56.000  1.00  0.00           C
ATOM    680  HZ  PHE A 626      43.540  46.220  56.060  1.00  0.00           H
ATOM    681  CD2 PHE A 626      46.680  45.890  55.040  1.00  0.00           C
ATOM    682  HD2 PHE A 626      47.430  46.370  54.440  1.00  0.00           H
ATOM    683  CE2 PHE A 626      45.400  46.410  55.120  1.00  0.00           C
ATOM    684  HE2 PHE A 626      45.170  47.260  54.500  1.00  0.00           H
ATOM    685  C   PHE A 626      49.180  44.630  58.080  1.00  0.00           C
ATOM    686  O   PHE A 626      48.840  45.650  58.710  1.00  0.00           O
ATOM    687  N   GLY A 627      49.300  43.380  58.630  1.00  0.00           N
ATOM    688  HN  GLY A 627      49.590  42.640  58.010  1.00  0.00           H
ATOM    689  CA  GLY A 627      49.030  43.030  60.000  1.00  0.00           C
ATOM    690  HA1 GLY A 627      49.050  41.960  60.130  1.00  0.00           H
ATOM    691  HA2 GLY A 627      48.020  43.320  60.180  1.00  0.00           H
ATOM    692  C   GLY A 627      49.920  43.700  60.940  1.00  0.00           C
ATOM    693  O   GLY A 627      49.440  44.170  61.990  1.00  0.00           O
ATOM    694  N   GLY A 628      51.260  43.730  60.700  1.00  0.00           N
ATOM    695  HN  GLY A 628      51.610  43.180  59.950  1.00  0.00           H
ATOM    696  CA  GLY A 628      52.240  44.440  61.480  1.00  0.00           C
ATOM    697  HA1 GLY A 628      53.200  44.350  60.990  1.00  0.00           H
ATOM    698  HA2 GLY A 628      52.120  44.090  62.500  1.00  0.00           H
ATOM    699  C   GLY A 628      52.080  45.970  61.500  1.00  0.00           C
ATOM    700  O   GLY A 628      52.230  46.610  62.510  1.00  0.00           O
ATOM    701  N   LEU A 629      51.740  46.620  60.370  1.00  0.00           N
ATOM    702  HN  LEU A 629      51.560  46.150  59.500  1.00  0.00           H
ATOM    703  CA  LEU A 629      51.460  48.010  60.310  1.00  0.00           C
ATOM    704  HA  LEU A 629      52.050  48.480  61.090  1.00  0.00           H
ATOM    705  CB  LEU A 629      51.650  48.720  59.000  1.00  0.00           C
ATOM    706  HB1 LEU A 629      51.080  49.670  58.970  1.00  0.00           H
ATOM    707  HB2 LEU A 629      51.420  48.040  58.160  1.00  0.00           H
ATOM    708  CG  LEU A 629      53.090  49.250  58.730  1.00  0.00           C
ATOM    709  HG  LEU A 629      53.090  49.470  57.630  1.00  0.00           H
ATOM    710  CD1 LEU A 629      53.430  50.530  59.470  1.00  0.00           C
ATOM    711 HD11 LEU A 629      54.450  50.940  59.390  1.00  0.00           H
ATOM    712 HD12 LEU A 629      53.360  50.350  60.550  1.00  0.00           H
ATOM    713 HD13 LEU A 629      52.850  51.450  59.230  1.00  0.00           H
ATOM    714  CD2 LEU A 629      54.100  48.090  59.070  1.00  0.00           C
ATOM    715 HD21 LEU A 629      55.080  48.450  58.690  1.00  0.00           H
ATOM    716 HD22 LEU A 629      53.820  47.110  58.640  1.00  0.00           H
ATOM    717 HD23 LEU A 629      54.180  48.060  60.180  1.00  0.00           H
ATOM    718  C   LEU A 629      50.100  48.340  60.930  1.00  0.00           C
ATOM    719  O   LEU A 629      50.070  49.190  61.790  1.00  0.00           O
ATOM    720  N   LEU A 630      49.050  47.530  60.630  1.00  0.00           N
ATOM    721  HN  LEU A 630      49.130  46.770  59.990  1.00  0.00           H
ATOM    722  CA  LEU A 630      47.740  47.760  61.340  1.00  0.00           C
ATOM    723  HA  LEU A 630      47.560  48.800  61.090  1.00  0.00           H
ATOM    724  CB  LEU A 630      46.590  46.850  60.780  1.00  0.00           C
ATOM    725  HB1 LEU A 630      47.020  45.840  60.930  1.00  0.00           H
ATOM    726  HB2 LEU A 630      46.610  46.970  59.680  1.00  0.00           H
ATOM    727  CG  LEU A 630      45.180  47.090  61.400  1.00  0.00           C
ATOM    728  HG  LEU A 630      45.290  47.120  62.500  1.00  0.00           H
ATOM    729  CD1 LEU A 630      44.430  48.260  60.960  1.00  0.00           C
ATOM    730 HD11 LEU A 630      43.510  48.340  61.580  1.00  0.00           H
ATOM    731 HD12 LEU A 630      44.190  48.320  59.870  1.00  0.00           H
ATOM    732 HD13 LEU A 630      45.000  49.180  61.180  1.00  0.00           H
ATOM    733  CD2 LEU A 630      44.380  45.810  61.040  1.00  0.00           C
ATOM    734 HD21 LEU A 630      43.380  45.820  61.500  1.00  0.00           H
ATOM    735 HD22 LEU A 630      44.950  44.970  61.470  1.00  0.00           H
ATOM    736 HD23 LEU A 630      44.300  45.560  59.960  1.00  0.00           H
ATOM    737  C   LEU A 630      47.790  47.610  62.850  1.00  0.00           C
ATOM    738  O   LEU A 630      47.230  48.430  63.550  1.00  0.00           O
ATOM    739  N   GLY A 631      48.530  46.570  63.460  1.00  0.00           N
ATOM    740  HN  GLY A 631      48.990  45.900  62.880  1.00  0.00           H
ATOM    741  CA  GLY A 631      48.560  46.530  64.980  1.00  0.00           C
ATOM    742  HA1 GLY A 631      49.190  45.690  65.210  1.00  0.00           H
ATOM    743  HA2 GLY A 631      47.560  46.470  65.400  1.00  0.00           H
ATOM    744  C   GLY A 631      49.190  47.760  65.570  1.00  0.00           C
ATOM    745  O   GLY A 631      48.720  48.410  66.520  1.00  0.00           O
ATOM    746  N   GLU A 632      50.330  48.240  65.020  1.00  0.00           N
ATOM    747  HN  GLU A 632      50.780  47.680  64.340  1.00  0.00           H
ATOM    748  CA  GLU A 632      50.860  49.520  65.380  1.00  0.00           C
ATOM    749  HA  GLU A 632      50.890  49.660  66.450  1.00  0.00           H
ATOM    750  CB  GLU A 632      52.270  49.780  64.720  1.00  0.00           C
ATOM    751  HB1 GLU A 632      52.640  50.820  64.800  1.00  0.00           H
ATOM    752  HB2 GLU A 632      52.150  49.610  63.630  1.00  0.00           H
ATOM    753  CG  GLU A 632      53.340  48.810  65.250  1.00  0.00           C
ATOM    754  HG1 GLU A 632      54.300  48.890  64.710  1.00  0.00           H
ATOM    755  HG2 GLU A 632      52.960  47.770  65.170  1.00  0.00           H
ATOM    756  CD  GLU A 632      53.670  48.930  66.790  1.00  0.00           C
ATOM    757  OE1 GLU A 632      53.420  48.000  67.590  1.00  0.00           O
ATOM    758  OE2 GLU A 632      54.270  49.980  67.140  1.00  0.00           O
ATOM    759  C   GLU A 632      50.000  50.670  65.080  1.00  0.00           C
ATOM    760  O   GLU A 632      49.920  51.610  65.870  1.00  0.00           O
ATOM    761  N   ALA A 633      49.310  50.790  63.970  1.00  0.00           N
ATOM    762  HN  ALA A 633      49.410  50.040  63.340  1.00  0.00           H
ATOM    763  CA  ALA A 633      48.330  51.840  63.700  1.00  0.00           C
ATOM    764  HA  ALA A 633      48.830  52.750  64.020  1.00  0.00           H
ATOM    765  CB  ALA A 633      47.950  51.760  62.210  1.00  0.00           C
ATOM    766  HB1 ALA A 633      47.440  50.790  61.990  1.00  0.00           H
ATOM    767  HB2 ALA A 633      48.860  51.750  61.570  1.00  0.00           H
ATOM    768  HB3 ALA A 633      47.250  52.600  62.000  1.00  0.00           H
ATOM    769  C   ALA A 633      47.110  51.930  64.660  1.00  0.00           C
ATOM    770  O   ALA A 633      46.710  52.990  65.070  1.00  0.00           O
ATOM    771  N   THR A 634      46.490  50.750  64.960  1.00  0.00           N
ATOM    772  HN  THR A 634      46.920  49.920  64.610  1.00  0.00           H
ATOM    773  CA  THR A 634      45.240  50.770  65.760  1.00  0.00           C
ATOM    774  HA  THR A 634      44.720  51.710  65.610  1.00  0.00           H
ATOM    775  CB  THR A 634      44.200  49.700  65.330  1.00  0.00           C
ATOM    776  HB  THR A 634      43.300  49.680  65.970  1.00  0.00           H
ATOM    777  OG1 THR A 634      44.800  48.410  65.330  1.00  0.00           O
ATOM    778  HG1 THR A 634      45.480  48.440  64.650  1.00  0.00           H
ATOM    779  CG2 THR A 634      43.780  49.980  63.820  1.00  0.00           C
ATOM    780 HG21 THR A 634      43.360  50.980  63.640  1.00  0.00           H
ATOM    781 HG22 THR A 634      43.100  49.120  63.580  1.00  0.00           H
ATOM    782 HG23 THR A 634      44.680  49.800  63.180  1.00  0.00           H
ATOM    783  C   THR A 634      45.530  50.600  67.210  1.00  0.00           C
ATOM    784  O   THR A 634      44.670  50.580  68.070  1.00  0.00           O
ATOM    785  N   GLU A 635      46.780  50.570  67.560  1.00  0.00           N
ATOM    786  HN  GLU A 635      47.550  50.650  66.940  1.00  0.00           H
ATOM    787  CA  GLU A 635      47.160  50.530  68.940  1.00  0.00           C
ATOM    788  HA  GLU A 635      48.230  50.420  68.860  1.00  0.00           H
ATOM    789  CB  GLU A 635      47.050  51.820  69.830  1.00  0.00           C
ATOM    790  HB1 GLU A 635      47.520  51.750  70.830  1.00  0.00           H
ATOM    791  HB2 GLU A 635      45.940  51.900  69.940  1.00  0.00           H
ATOM    792  CG  GLU A 635      47.610  53.140  69.150  1.00  0.00           C
ATOM    793  HG1 GLU A 635      47.200  53.300  68.130  1.00  0.00           H
ATOM    794  HG2 GLU A 635      48.720  53.070  69.110  1.00  0.00           H
ATOM    795  CD  GLU A 635      47.300  54.430  69.910  1.00  0.00           C
ATOM    796  OE1 GLU A 635      47.780  55.500  69.510  1.00  0.00           O
ATOM    797  OE2 GLU A 635      46.420  54.300  70.730  1.00  0.00           O
ATOM    798  C   GLU A 635      46.930  49.130  69.660  1.00  0.00           C
ATOM    799  O   GLU A 635      46.410  49.030  70.750  1.00  0.00           O
ATOM    800  N   GLY A 636      47.250  48.070  68.910  1.00  0.00           N
ATOM    801  HN  GLY A 636      47.700  48.280  68.060  1.00  0.00           H
ATOM    802  CA  GLY A 636      47.020  46.680  69.340  1.00  0.00           C
ATOM    803  HA1 GLY A 636      47.460  46.580  70.330  1.00  0.00           H
ATOM    804  HA2 GLY A 636      47.510  46.090  68.590  1.00  0.00           H
ATOM    805  C   GLY A 636      45.520  46.240  69.330  1.00  0.00           C
ATOM    806  O   GLY A 636      45.110  45.270  69.950  1.00  0.00           O
ATOM    807  N   ARG A 637      44.600  46.940  68.570  1.00  0.00           N
ATOM    808  HN  ARG A 637      44.920  47.730  68.040  1.00  0.00           H
ATOM    809  CA  ARG A 637      43.230  46.490  68.440  1.00  0.00           C
ATOM    810  HA  ARG A 637      42.940  46.120  69.410  1.00  0.00           H
ATOM    811  CB  ARG A 637      42.260  47.690  68.170  1.00  0.00           C
ATOM    812  HB1 ARG A 637      41.410  47.270  67.580  1.00  0.00           H
ATOM    813  HB2 ARG A 637      42.700  48.460  67.500  1.00  0.00           H
ATOM    814  CG  ARG A 637      41.820  48.360  69.480  1.00  0.00           C
ATOM    815  HG1 ARG A 637      41.320  47.600  70.110  1.00  0.00           H
ATOM    816  HG2 ARG A 637      40.980  49.080  69.330  1.00  0.00           H
ATOM    817  CD  ARG A 637      42.880  49.040  70.330  1.00  0.00           C
ATOM    818  HD1 ARG A 637      43.190  49.910  69.740  1.00  0.00           H
ATOM    819  HD2 ARG A 637      43.780  48.440  70.590  1.00  0.00           H
ATOM    820  NE  ARG A 637      42.260  49.540  71.640  1.00  0.00           N
ATOM    821  HE  ARG A 637      41.280  49.740  71.610  1.00  0.00           H
ATOM    822  CZ  ARG A 637      42.980  50.330  72.450  1.00  0.00           C
ATOM    823  NH1 ARG A 637      42.360  50.890  73.520  1.00  0.00           N
ATOM    824 HH11 ARG A 637      41.410  50.620  73.710  1.00  0.00           H
ATOM    825 HH12 ARG A 637      42.900  51.350  74.230  1.00  0.00           H
ATOM    826  NH2 ARG A 637      44.260  50.460  72.380  1.00  0.00           N
ATOM    827 HH21 ARG A 637      44.720  50.010  71.610  1.00  0.00           H
ATOM    828 HH22 ARG A 637      44.760  50.990  73.050  1.00  0.00           H
ATOM    829  C   ARG A 637      42.960  45.340  67.360  1.00  0.00           C
ATOM    830  O   ARG A 637      42.060  44.540  67.650  1.00  0.00           O
ATOM    831  N   ILE A 638      43.670  45.260  66.220  1.00  0.00           N
ATOM    832  HN  ILE A 638      44.440  45.790  65.880  1.00  0.00           H
ATOM    833  CA  ILE A 638      43.560  44.040  65.340  1.00  0.00           C
ATOM    834  HA  ILE A 638      43.460  43.240  66.070  1.00  0.00           H
ATOM    835  CB  ILE A 638      42.530  44.030  64.220  1.00  0.00           C
ATOM    836  HB  ILE A 638      42.870  43.710  63.220  1.00  0.00           H
ATOM    837  CG2 ILE A 638      41.540  42.850  64.570  1.00  0.00           C
ATOM    838 HG21 ILE A 638      40.640  42.810  63.910  1.00  0.00           H
ATOM    839 HG22 ILE A 638      41.200  42.940  65.610  1.00  0.00           H
ATOM    840 HG23 ILE A 638      42.120  41.900  64.550  1.00  0.00           H
ATOM    841  CG1 ILE A 638      41.740  45.340  64.120  1.00  0.00           C
ATOM    842 HG11 ILE A 638      42.420  46.220  64.050  1.00  0.00           H
ATOM    843 HG12 ILE A 638      41.210  45.460  65.090  1.00  0.00           H
ATOM    844  CD  ILE A 638      40.710  45.450  63.000  1.00  0.00           C
ATOM    845  HD1 ILE A 638      40.080  44.540  62.930  1.00  0.00           H
ATOM    846  HD2 ILE A 638      41.150  45.680  62.020  1.00  0.00           H
ATOM    847  HD3 ILE A 638      39.970  46.260  63.220  1.00  0.00           H
ATOM    848  C   ILE A 638      45.000  43.920  64.710  1.00  0.00           C
ATOM    849  O   ILE A 638      45.680  44.930  64.530  1.00  0.00           O
ATOM    850  N   SER A 639      45.470  42.740  64.290  1.00  0.00           N
ATOM    851  HN  SER A 639      45.010  41.890  64.510  1.00  0.00           H
ATOM    852  CA  SER A 639      46.820  42.620  63.750  1.00  0.00           C
ATOM    853  HA  SER A 639      46.950  43.460  63.090  1.00  0.00           H
ATOM    854  CB  SER A 639      47.880  42.780  64.950  1.00  0.00           C
ATOM    855  HB1 SER A 639      47.790  41.900  65.630  1.00  0.00           H
ATOM    856  HB2 SER A 639      47.610  43.690  65.530  1.00  0.00           H
ATOM    857  OG  SER A 639      49.210  42.780  64.450  1.00  0.00           O
ATOM    858  HG1 SER A 639      49.100  43.480  63.790  1.00  0.00           H
ATOM    859  C   SER A 639      46.980  41.440  62.850  1.00  0.00           C
ATOM    860  O   SER A 639      46.140  41.080  62.060  1.00  0.00           O
ATOM    861  N   ALA A 640      48.200  40.820  62.870  1.00  0.00           N
ATOM    862  HN  ALA A 640      48.790  41.180  63.580  1.00  0.00           H
ATOM    863  CA  ALA A 640      48.650  39.780  62.030  1.00  0.00           C
ATOM    864  HA  ALA A 640      48.650  39.980  60.970  1.00  0.00           H
ATOM    865  CB  ALA A 640      50.070  39.640  62.450  1.00  0.00           C
ATOM    866  HB1 ALA A 640      50.560  38.760  61.980  1.00  0.00           H
ATOM    867  HB2 ALA A 640      50.020  39.490  63.550  1.00  0.00           H
ATOM    868  HB3 ALA A 640      50.630  40.600  62.310  1.00  0.00           H
ATOM    869  C   ALA A 640      47.860  38.500  62.030  1.00  0.00           C
ATOM    870  O   ALA A 640      47.510  37.980  60.920  1.00  0.00           O
ATOM    871  N   ILE A 641      47.450  37.930  63.220  1.00  0.00           N
ATOM    872  HN  ILE A 641      47.750  38.370  64.060  1.00  0.00           H
ATOM    873  CA  ILE A 641      46.730  36.660  63.350  1.00  0.00           C
ATOM    874  HA  ILE A 641      47.230  35.890  62.790  1.00  0.00           H
ATOM    875  CB  ILE A 641      46.680  36.240  64.870  1.00  0.00           C
ATOM    876  HB  ILE A 641      46.550  37.130  65.510  1.00  0.00           H
ATOM    877  CG2 ILE A 641      45.420  35.350  65.100  1.00  0.00           C
ATOM    878 HG21 ILE A 641      44.470  35.910  65.020  1.00  0.00           H
ATOM    879 HG22 ILE A 641      45.460  34.920  66.130  1.00  0.00           H
ATOM    880 HG23 ILE A 641      45.320  34.490  64.420  1.00  0.00           H
ATOM    881  CG1 ILE A 641      48.050  35.620  65.220  1.00  0.00           C
ATOM    882 HG11 ILE A 641      48.010  35.240  66.250  1.00  0.00           H
ATOM    883 HG12 ILE A 641      48.830  36.410  65.180  1.00  0.00           H
ATOM    884  CD  ILE A 641      48.570  34.380  64.370  1.00  0.00           C
ATOM    885  HD1 ILE A 641      48.790  34.590  63.300  1.00  0.00           H
ATOM    886  HD2 ILE A 641      47.790  33.610  64.230  1.00  0.00           H
ATOM    887  HD3 ILE A 641      49.440  33.860  64.810  1.00  0.00           H
ATOM    888  C   ILE A 641      45.400  36.820  62.690  1.00  0.00           C
ATOM    889  O   ILE A 641      45.040  36.110  61.730  1.00  0.00           O
ATOM    890  N   GLU A 642      44.700  37.870  63.170  1.00  0.00           N
ATOM    891  HN  GLU A 642      45.050  38.460  63.890  1.00  0.00           H
ATOM    892  CA  GLU A 642      43.410  38.260  62.640  1.00  0.00           C
ATOM    893  HA  GLU A 642      42.720  37.450  62.790  1.00  0.00           H
ATOM    894  CB  GLU A 642      42.830  39.410  63.460  1.00  0.00           C
ATOM    895  HB1 GLU A 642      41.740  39.460  63.230  1.00  0.00           H
ATOM    896  HB2 GLU A 642      43.220  40.410  63.170  1.00  0.00           H
ATOM    897  CG  GLU A 642      42.880  39.110  65.020  1.00  0.00           C
ATOM    898  HG1 GLU A 642      43.080  38.040  65.230  1.00  0.00           H
ATOM    899  HG2 GLU A 642      41.930  39.530  65.410  1.00  0.00           H
ATOM    900  CD  GLU A 642      43.960  39.890  65.710  1.00  0.00           C
ATOM    901  OE1 GLU A 642      43.620  40.730  66.580  1.00  0.00           O
ATOM    902  OE2 GLU A 642      45.090  39.800  65.220  1.00  0.00           O
ATOM    903  C   GLU A 642      43.310  38.680  61.140  1.00  0.00           C
ATOM    904  O   GLU A 642      42.390  38.300  60.370  1.00  0.00           O
ATOM    905  N   SER A 643      44.330  39.350  60.680  1.00  0.00           N
ATOM    906  HN  SER A 643      44.990  39.650  61.370  1.00  0.00           H
ATOM    907  CA  SER A 643      44.660  39.590  59.250  1.00  0.00           C
ATOM    908  HA  SER A 643      43.830  40.180  58.860  1.00  0.00           H
ATOM    909  CB  SER A 643      45.860  40.490  58.990  1.00  0.00           C
ATOM    910  HB1 SER A 643      46.090  40.640  57.920  1.00  0.00           H
ATOM    911  HB2 SER A 643      46.760  39.960  59.370  1.00  0.00           H
ATOM    912  OG  SER A 643      45.570  41.720  59.590  1.00  0.00           O
ATOM    913  HG1 SER A 643      45.710  41.660  60.540  1.00  0.00           H
ATOM    914  C   SER A 643      44.890  38.370  58.410  1.00  0.00           C
ATOM    915  O   SER A 643      44.370  38.260  57.300  1.00  0.00           O
ATOM    916  N   LEU A 644      45.630  37.330  58.890  1.00  0.00           N
ATOM    917  HN  LEU A 644      46.190  37.510  59.690  1.00  0.00           H
ATOM    918  CA  LEU A 644      45.770  36.060  58.180  1.00  0.00           C
ATOM    919  HA  LEU A 644      46.090  36.290  57.170  1.00  0.00           H
ATOM    920  CB  LEU A 644      46.830  35.020  58.790  1.00  0.00           C
ATOM    921  HB1 LEU A 644      46.630  34.140  58.130  1.00  0.00           H
ATOM    922  HB2 LEU A 644      46.440  34.920  59.820  1.00  0.00           H
ATOM    923  CG  LEU A 644      48.280  35.440  58.780  1.00  0.00           C
ATOM    924  HG  LEU A 644      48.430  36.520  58.970  1.00  0.00           H
ATOM    925  CD1 LEU A 644      49.040  34.600  59.890  1.00  0.00           C
ATOM    926 HD11 LEU A 644      50.090  34.980  59.910  1.00  0.00           H
ATOM    927 HD12 LEU A 644      49.050  33.580  59.470  1.00  0.00           H
ATOM    928 HD13 LEU A 644      48.500  34.590  60.850  1.00  0.00           H
ATOM    929  CD2 LEU A 644      48.990  35.280  57.460  1.00  0.00           C
ATOM    930 HD21 LEU A 644      48.490  35.930  56.710  1.00  0.00           H
ATOM    931 HD22 LEU A 644      49.010  34.240  57.070  1.00  0.00           H
ATOM    932 HD23 LEU A 644      50.050  35.610  57.520  1.00  0.00           H
ATOM    933  C   LEU A 644      44.390  35.340  58.050  1.00  0.00           C
ATOM    934  O   LEU A 644      44.100  34.690  57.030  1.00  0.00           O
ATOM    935  N   PHE A 645      43.650  35.390  59.180  1.00  0.00           N
ATOM    936  HN  PHE A 645      43.920  35.870  59.990  1.00  0.00           H
ATOM    937  CA  PHE A 645      42.410  34.680  59.250  1.00  0.00           C
ATOM    938  HA  PHE A 645      42.610  33.690  58.860  1.00  0.00           H
ATOM    939  CB  PHE A 645      42.000  34.590  60.690  1.00  0.00           C
ATOM    940  HB1 PHE A 645      41.850  35.540  61.250  1.00  0.00           H
ATOM    941  HB2 PHE A 645      42.820  34.000  61.140  1.00  0.00           H
ATOM    942  CG  PHE A 645      40.870  33.700  60.910  1.00  0.00           C
ATOM    943  CD1 PHE A 645      40.290  33.730  62.230  1.00  0.00           C
ATOM    944  HD1 PHE A 645      40.610  34.470  62.940  1.00  0.00           H
ATOM    945  CE1 PHE A 645      39.260  32.860  62.580  1.00  0.00           C
ATOM    946  HE1 PHE A 645      38.710  32.930  63.500  1.00  0.00           H
ATOM    947  CZ  PHE A 645      38.800  32.000  61.570  1.00  0.00           C
ATOM    948  HZ  PHE A 645      37.890  31.480  61.780  1.00  0.00           H
ATOM    949  CD2 PHE A 645      40.440  32.750  59.980  1.00  0.00           C
ATOM    950  HD2 PHE A 645      40.900  32.650  59.010  1.00  0.00           H
ATOM    951  CE2 PHE A 645      39.370  31.870  60.270  1.00  0.00           C
ATOM    952  HE2 PHE A 645      38.860  31.270  59.530  1.00  0.00           H
ATOM    953  C   PHE A 645      41.310  35.410  58.430  1.00  0.00           C
ATOM    954  O   PHE A 645      40.500  34.750  57.730  1.00  0.00           O
ATOM    955  N   GLY A 646      41.310  36.750  58.420  1.00  0.00           N
ATOM    956  HN  GLY A 646      41.760  37.250  59.160  1.00  0.00           H
ATOM    957  CA  GLY A 646      40.570  37.630  57.470  1.00  0.00           C
ATOM    958  HA1 GLY A 646      40.820  38.660  57.670  1.00  0.00           H
ATOM    959  HA2 GLY A 646      39.520  37.420  57.530  1.00  0.00           H
ATOM    960  C   GLY A 646      40.960  37.340  56.080  1.00  0.00           C
ATOM    961  O   GLY A 646      40.060  37.020  55.290  1.00  0.00           O
ATOM    962  N   ALA A 647      42.240  37.450  55.660  1.00  0.00           N
ATOM    963  HN  ALA A 647      42.950  37.660  56.330  1.00  0.00           H
ATOM    964  CA  ALA A 647      42.610  37.310  54.290  1.00  0.00           C
ATOM    965  HA  ALA A 647      42.120  38.100  53.740  1.00  0.00           H
ATOM    966  CB  ALA A 647      44.170  37.420  54.080  1.00  0.00           C
ATOM    967  HB1 ALA A 647      44.490  38.420  54.410  1.00  0.00           H
ATOM    968  HB2 ALA A 647      44.300  37.280  52.980  1.00  0.00           H
ATOM    969  HB3 ALA A 647      44.720  36.720  54.740  1.00  0.00           H
ATOM    970  C   ALA A 647      42.270  35.910  53.750  1.00  0.00           C
ATOM    971  O   ALA A 647      41.870  35.810  52.600  1.00  0.00           O
ATOM    972  N   SER A 648      42.460  34.860  54.510  1.00  0.00           N
ATOM    973  HN  SER A 648      42.940  35.000  55.370  1.00  0.00           H
ATOM    974  CA  SER A 648      42.050  33.520  54.240  1.00  0.00           C
ATOM    975  HA  SER A 648      42.210  33.530  53.160  1.00  0.00           H
ATOM    976  CB  SER A 648      42.780  32.420  55.000  1.00  0.00           C
ATOM    977  HB1 SER A 648      43.890  32.580  54.920  1.00  0.00           H
ATOM    978  HB2 SER A 648      42.640  31.360  54.710  1.00  0.00           H
ATOM    979  OG  SER A 648      42.630  32.480  56.440  1.00  0.00           O
ATOM    980  HG1 SER A 648      43.060  33.310  56.670  1.00  0.00           H
ATOM    981  C   SER A 648      40.570  33.340  54.180  1.00  0.00           C
ATOM    982  O   SER A 648      40.060  32.780  53.210  1.00  0.00           O
ATOM    983  N   LEU A 649      39.740  33.730  55.200  1.00  0.00           N
ATOM    984  HN  LEU A 649      40.080  34.050  56.080  1.00  0.00           H
ATOM    985  CA  LEU A 649      38.270  33.480  55.190  1.00  0.00           C
ATOM    986  HA  LEU A 649      38.170  32.420  54.990  1.00  0.00           H
ATOM    987  CB  LEU A 649      37.730  34.010  56.560  1.00  0.00           C
ATOM    988  HB1 LEU A 649      37.800  35.080  56.810  1.00  0.00           H
ATOM    989  HB2 LEU A 649      38.420  33.590  57.330  1.00  0.00           H
ATOM    990  CG  LEU A 649      36.250  33.630  56.910  1.00  0.00           C
ATOM    991  HG  LEU A 649      35.660  34.100  56.090  1.00  0.00           H
ATOM    992  CD1 LEU A 649      35.860  32.140  56.830  1.00  0.00           C
ATOM    993 HD11 LEU A 649      36.440  31.620  57.620  1.00  0.00           H
ATOM    994 HD12 LEU A 649      36.040  31.650  55.850  1.00  0.00           H
ATOM    995 HD13 LEU A 649      34.800  32.010  57.120  1.00  0.00           H
ATOM    996  CD2 LEU A 649      35.960  34.310  58.200  1.00  0.00           C
ATOM    997 HD21 LEU A 649      36.040  35.420  58.180  1.00  0.00           H
ATOM    998 HD22 LEU A 649      36.650  33.830  58.920  1.00  0.00           H
ATOM    999 HD23 LEU A 649      34.950  34.020  58.560  1.00  0.00           H
ATOM   1000  C   LEU A 649      37.600  34.320  54.100  1.00  0.00           C
ATOM   1001  O   LEU A 649      36.630  33.860  53.520  1.00  0.00           O
ATOM   1002  N   THR A 650      38.060  35.540  53.780  1.00  0.00           N
ATOM   1003  HN  THR A 650      38.680  36.000  54.420  1.00  0.00           H
ATOM   1004  CA  THR A 650      37.660  36.290  52.600  1.00  0.00           C
ATOM   1005  HA  THR A 650      36.590  36.330  52.670  1.00  0.00           H
ATOM   1006  CB  THR A 650      38.150  37.770  52.640  1.00  0.00           C
ATOM   1007  HB  THR A 650      39.250  37.740  52.720  1.00  0.00           H
ATOM   1008  OG1 THR A 650      37.720  38.400  53.830  1.00  0.00           O
ATOM   1009  HG1 THR A 650      37.820  37.770  54.550  1.00  0.00           H
ATOM   1010  CG2 THR A 650      37.570  38.460  51.350  1.00  0.00           C
ATOM   1011 HG21 THR A 650      37.940  37.990  50.410  1.00  0.00           H
ATOM   1012 HG22 THR A 650      37.790  39.540  51.500  1.00  0.00           H
ATOM   1013 HG23 THR A 650      36.460  38.490  51.240  1.00  0.00           H
ATOM   1014  C   THR A 650      38.030  35.560  51.320  1.00  0.00           C
ATOM   1015  O   THR A 650      37.270  35.450  50.330  1.00  0.00           O
ATOM   1016  N   GLY A 651      39.270  35.080  51.300  1.00  0.00           N
ATOM   1017  HN  GLY A 651      39.770  35.110  52.150  1.00  0.00           H
ATOM   1018  CA  GLY A 651      39.940  34.490  50.170  1.00  0.00           C
ATOM   1019  HA1 GLY A 651      40.880  34.100  50.560  1.00  0.00           H
ATOM   1020  HA2 GLY A 651      40.000  35.130  49.300  1.00  0.00           H
ATOM   1021  C   GLY A 651      39.340  33.190  49.700  1.00  0.00           C
ATOM   1022  O   GLY A 651      39.070  33.020  48.440  1.00  0.00           O
ATOM   1023  N   ILE A 652      39.180  32.190  50.570  1.00  0.00           N
ATOM   1024  HN  ILE A 652      39.400  32.450  51.510  1.00  0.00           H
ATOM   1025  CA  ILE A 652      38.750  30.830  50.290  1.00  0.00           C
ATOM   1026  HA  ILE A 652      39.400  30.430  49.520  1.00  0.00           H
ATOM   1027  CB  ILE A 652      38.740  29.980  51.570  1.00  0.00           C
ATOM   1028  HB  ILE A 652      38.340  30.640  52.370  1.00  0.00           H
ATOM   1029  CG2 ILE A 652      37.880  28.760  51.410  1.00  0.00           C
ATOM   1030 HG21 ILE A 652      37.870  28.140  52.320  1.00  0.00           H
ATOM   1031 HG22 ILE A 652      38.430  28.260  50.580  1.00  0.00           H
ATOM   1032 HG23 ILE A 652      36.820  28.990  51.150  1.00  0.00           H
ATOM   1033  CG1 ILE A 652      40.210  29.590  51.930  1.00  0.00           C
ATOM   1034 HG11 ILE A 652      40.800  30.450  51.540  1.00  0.00           H
ATOM   1035 HG12 ILE A 652      40.540  28.720  51.320  1.00  0.00           H
ATOM   1036  CD  ILE A 652      40.340  29.480  53.470  1.00  0.00           C
ATOM   1037  HD1 ILE A 652      41.430  29.550  53.720  1.00  0.00           H
ATOM   1038  HD2 ILE A 652      39.960  28.500  53.790  1.00  0.00           H
ATOM   1039  HD3 ILE A 652      39.730  30.280  53.940  1.00  0.00           H
ATOM   1040  C   ILE A 652      37.410  30.920  49.710  1.00  0.00           C
ATOM   1041  O   ILE A 652      37.080  30.270  48.720  1.00  0.00           O
ATOM   1042  N   ALA A 653      36.510  31.670  50.280  1.00  0.00           N
ATOM   1043  HN  ALA A 653      36.710  32.200  51.090  1.00  0.00           H
ATOM   1044  CA  ALA A 653      35.140  31.820  49.810  1.00  0.00           C
ATOM   1045  HA  ALA A 653      34.600  30.910  49.610  1.00  0.00           H
ATOM   1046  CB  ALA A 653      34.220  32.600  50.840  1.00  0.00           C
ATOM   1047  HB1 ALA A 653      33.160  32.660  50.500  1.00  0.00           H
ATOM   1048  HB2 ALA A 653      34.570  33.630  51.030  1.00  0.00           H
ATOM   1049  HB3 ALA A 653      34.170  31.960  51.750  1.00  0.00           H
ATOM   1050  C   ALA A 653      35.070  32.520  48.400  1.00  0.00           C
ATOM   1051  O   ALA A 653      34.230  32.190  47.530  1.00  0.00           O
ATOM   1052  N   TYR A 654      35.900  33.590  48.210  1.00  0.00           N
ATOM   1053  HN  TYR A 654      36.360  33.810  49.080  1.00  0.00           H
ATOM   1054  CA  TYR A 654      36.100  34.360  46.970  1.00  0.00           C
ATOM   1055  HA  TYR A 654      35.180  34.860  46.740  1.00  0.00           H
ATOM   1056  CB  TYR A 654      37.280  35.400  47.090  1.00  0.00           C
ATOM   1057  HB1 TYR A 654      38.250  34.890  47.270  1.00  0.00           H
ATOM   1058  HB2 TYR A 654      37.070  35.980  48.010  1.00  0.00           H
ATOM   1059  CG  TYR A 654      37.450  36.440  45.960  1.00  0.00           C
ATOM   1060  CD1 TYR A 654      38.740  36.560  45.320  1.00  0.00           C
ATOM   1061  HD1 TYR A 654      39.410  35.720  45.350  1.00  0.00           H
ATOM   1062  CE1 TYR A 654      38.990  37.650  44.470  1.00  0.00           C
ATOM   1063  HE1 TYR A 654      39.860  37.790  43.830  1.00  0.00           H
ATOM   1064  CZ  TYR A 654      38.050  38.630  44.380  1.00  0.00           C
ATOM   1065  OH  TYR A 654      38.370  39.800  43.650  1.00  0.00           O
ATOM   1066  HH  TYR A 654      39.140  39.520  43.140  1.00  0.00           H
ATOM   1067  CD2 TYR A 654      36.510  37.510  45.820  1.00  0.00           C
ATOM   1068  HD2 TYR A 654      35.580  37.470  46.350  1.00  0.00           H
ATOM   1069  CE2 TYR A 654      36.810  38.610  45.030  1.00  0.00           C
ATOM   1070  HE2 TYR A 654      36.170  39.480  44.980  1.00  0.00           H
ATOM   1071  C   TYR A 654      36.490  33.440  45.810  1.00  0.00           C
ATOM   1072  O   TYR A 654      36.130  33.630  44.650  1.00  0.00           O
ATOM   1073  N   SER A 655      37.460  32.520  46.100  1.00  0.00           N
ATOM   1074  HN  SER A 655      37.890  32.450  47.000  1.00  0.00           H
ATOM   1075  CA  SER A 655      38.050  31.660  45.110  1.00  0.00           C
ATOM   1076  HA  SER A 655      38.080  32.090  44.120  1.00  0.00           H
ATOM   1077  CB  SER A 655      39.520  31.140  45.280  1.00  0.00           C
ATOM   1078  HB1 SER A 655      40.150  31.840  44.710  1.00  0.00           H
ATOM   1079  HB2 SER A 655      39.660  30.120  44.880  1.00  0.00           H
ATOM   1080  OG  SER A 655      39.880  31.220  46.610  1.00  0.00           O
ATOM   1081  HG1 SER A 655      39.810  32.140  46.860  1.00  0.00           H
ATOM   1082  C   SER A 655      37.270  30.370  44.950  1.00  0.00           C
ATOM   1083  O   SER A 655      37.200  29.990  43.840  1.00  0.00           O
ATOM   1084  N   LEU A 656      36.660  29.790  45.950  1.00  0.00           N
ATOM   1085  HN  LEU A 656      36.850  30.160  46.860  1.00  0.00           H
ATOM   1086  CA  LEU A 656      35.790  28.670  45.790  1.00  0.00           C
ATOM   1087  HA  LEU A 656      36.410  27.950  45.290  1.00  0.00           H
ATOM   1088  CB  LEU A 656      35.200  28.110  47.090  1.00  0.00           C
ATOM   1089  HB1 LEU A 656      34.450  28.760  47.590  1.00  0.00           H
ATOM   1090  HB2 LEU A 656      36.070  27.890  47.760  1.00  0.00           H
ATOM   1091  CG  LEU A 656      34.540  26.680  46.910  1.00  0.00           C
ATOM   1092  HG  LEU A 656      34.920  26.360  45.920  1.00  0.00           H
ATOM   1093  CD1 LEU A 656      35.140  25.680  47.860  1.00  0.00           C
ATOM   1094 HD11 LEU A 656      34.590  24.720  47.800  1.00  0.00           H
ATOM   1095 HD12 LEU A 656      35.040  26.010  48.920  1.00  0.00           H
ATOM   1096 HD13 LEU A 656      36.170  25.330  47.650  1.00  0.00           H
ATOM   1097  CD2 LEU A 656      33.010  26.630  46.900  1.00  0.00           C
ATOM   1098 HD21 LEU A 656      32.680  27.240  46.030  1.00  0.00           H
ATOM   1099 HD22 LEU A 656      32.630  27.200  47.760  1.00  0.00           H
ATOM   1100 HD23 LEU A 656      32.640  25.580  46.930  1.00  0.00           H
ATOM   1101  C   LEU A 656      34.620  28.880  44.850  1.00  0.00           C
ATOM   1102  O   LEU A 656      34.420  28.200  43.830  1.00  0.00           O
ATOM   1103  N   PHE A 657      33.790  29.900  45.170  1.00  0.00           N
ATOM   1104  HN  PHE A 657      33.880  30.380  46.040  1.00  0.00           H
ATOM   1105  CA  PHE A 657      32.720  30.280  44.320  1.00  0.00           C
ATOM   1106  HA  PHE A 657      32.230  29.400  43.940  1.00  0.00           H
ATOM   1107  CB  PHE A 657      31.650  31.160  45.120  1.00  0.00           C
ATOM   1108  HB1 PHE A 657      30.930  31.590  44.390  1.00  0.00           H
ATOM   1109  HB2 PHE A 657      32.230  31.870  45.730  1.00  0.00           H
ATOM   1110  CG  PHE A 657      30.800  30.340  46.010  1.00  0.00           C
ATOM   1111  CD1 PHE A 657      29.610  29.720  45.590  1.00  0.00           C
ATOM   1112  HD1 PHE A 657      29.380  29.870  44.530  1.00  0.00           H
ATOM   1113  CE1 PHE A 657      28.800  29.050  46.420  1.00  0.00           C
ATOM   1114  HE1 PHE A 657      27.960  28.520  46.000  1.00  0.00           H
ATOM   1115  CZ  PHE A 657      29.240  28.810  47.760  1.00  0.00           C
ATOM   1116  HZ  PHE A 657      28.620  28.180  48.390  1.00  0.00           H
ATOM   1117  CD2 PHE A 657      31.180  30.180  47.340  1.00  0.00           C
ATOM   1118  HD2 PHE A 657      32.040  30.690  47.750  1.00  0.00           H
ATOM   1119  CE2 PHE A 657      30.460  29.390  48.140  1.00  0.00           C
ATOM   1120  HE2 PHE A 657      30.760  29.310  49.180  1.00  0.00           H
ATOM   1121  C   PHE A 657      33.180  31.160  43.190  1.00  0.00           C
ATOM   1122  O   PHE A 657      32.460  31.520  42.270  1.00  0.00           O
ATOM   1123  N   ALA A 658      34.470  31.500  43.150  1.00  0.00           N
ATOM   1124  HN  ALA A 658      35.000  31.030  43.850  1.00  0.00           H
ATOM   1125  CA  ALA A 658      35.120  32.230  42.120  1.00  0.00           C
ATOM   1126  HA  ALA A 658      36.130  32.460  42.450  1.00  0.00           H
ATOM   1127  CB  ALA A 658      35.370  31.380  40.860  1.00  0.00           C
ATOM   1128  HB1 ALA A 658      34.400  31.010  40.460  1.00  0.00           H
ATOM   1129  HB2 ALA A 658      36.070  30.560  41.110  1.00  0.00           H
ATOM   1130  HB3 ALA A 658      35.870  31.930  40.040  1.00  0.00           H
ATOM   1131  C   ALA A 658      34.580  33.590  41.710  1.00  0.00           C
ATOM   1132  O   ALA A 658      34.210  33.840  40.540  1.00  0.00           O
ATOM   1133  N   GLY A 659      34.660  34.580  42.670  1.00  0.00           N
ATOM   1134  HN  GLY A 659      34.930  34.220  43.570  1.00  0.00           H
ATOM   1135  CA  GLY A 659      34.620  36.020  42.500  1.00  0.00           C
ATOM   1136  HA1 GLY A 659      35.010  36.530  43.370  1.00  0.00           H
ATOM   1137  HA2 GLY A 659      33.620  36.280  42.170  1.00  0.00           H
ATOM   1138  C   GLY A 659      35.510  36.620  41.440  1.00  0.00           C
ATOM   1139  O   GLY A 659      35.070  37.200  40.450  1.00  0.00           O
ATOM   1140  N   GLN A 660      36.890  36.600  41.610  1.00  0.00           N
ATOM   1141  HN  GLN A 660      37.320  36.170  42.390  1.00  0.00           H
ATOM   1142  CA  GLN A 660      37.760  36.840  40.510  1.00  0.00           C
ATOM   1143  HA  GLN A 660      37.410  36.280  39.640  1.00  0.00           H
ATOM   1144  CB  GLN A 660      37.830  38.340  40.130  1.00  0.00           C
ATOM   1145  HB1 GLN A 660      38.040  38.840  41.100  1.00  0.00           H
ATOM   1146  HB2 GLN A 660      36.850  38.650  39.710  1.00  0.00           H
ATOM   1147  CG  GLN A 660      38.850  38.840  39.070  1.00  0.00           C
ATOM   1148  HG1 GLN A 660      39.880  38.820  39.480  1.00  0.00           H
ATOM   1149  HG2 GLN A 660      38.610  39.910  38.920  1.00  0.00           H
ATOM   1150  CD  GLN A 660      38.910  37.990  37.780  1.00  0.00           C
ATOM   1151  OE1 GLN A 660      39.630  36.970  37.740  1.00  0.00           O
ATOM   1152  NE2 GLN A 660      37.990  38.400  36.820  1.00  0.00           N
ATOM   1153 HE21 GLN A 660      37.970  37.880  35.960  1.00  0.00           H
ATOM   1154 HE22 GLN A 660      37.450  39.230  36.920  1.00  0.00           H
ATOM   1155  C   GLN A 660      39.130  36.280  40.830  1.00  0.00           C
ATOM   1156  O   GLN A 660      39.880  37.060  41.420  1.00  0.00           O
ATOM   1157  N   PRO A 661      39.450  35.000  40.570  1.00  0.00           N
ATOM   1158  CD  PRO A 661      38.540  34.040  39.950  1.00  0.00           C
ATOM   1159  HD1 PRO A 661      38.090  34.440  39.010  1.00  0.00           H
ATOM   1160  HD2 PRO A 661      37.680  33.730  40.580  1.00  0.00           H
ATOM   1161  CA  PRO A 661      40.600  34.350  41.210  1.00  0.00           C
ATOM   1162  HA  PRO A 661      40.620  34.500  42.280  1.00  0.00           H
ATOM   1163  CB  PRO A 661      40.300  32.860  40.740  1.00  0.00           C
ATOM   1164  HB1 PRO A 661      39.790  32.190  41.460  1.00  0.00           H
ATOM   1165  HB2 PRO A 661      41.270  32.360  40.510  1.00  0.00           H
ATOM   1166  CG  PRO A 661      39.460  32.950  39.490  1.00  0.00           C
ATOM   1167  HG1 PRO A 661      40.160  33.290  38.700  1.00  0.00           H
ATOM   1168  HG2 PRO A 661      38.930  32.000  39.290  1.00  0.00           H
ATOM   1169  C   PRO A 661      41.940  34.840  40.790  1.00  0.00           C
ATOM   1170  O   PRO A 661      42.900  34.750  41.570  1.00  0.00           O
ATOM   1171  N   LEU A 662      42.070  35.510  39.680  1.00  0.00           N
ATOM   1172  HN  LEU A 662      41.250  35.790  39.190  1.00  0.00           H
ATOM   1173  CA  LEU A 662      43.330  35.990  39.120  1.00  0.00           C
ATOM   1174  HA  LEU A 662      44.090  35.250  39.260  1.00  0.00           H
ATOM   1175  CB  LEU A 662      43.120  36.360  37.620  1.00  0.00           C
ATOM   1176  HB1 LEU A 662      44.070  36.790  37.260  1.00  0.00           H
ATOM   1177  HB2 LEU A 662      42.340  37.140  37.480  1.00  0.00           H
ATOM   1178  CG  LEU A 662      42.920  35.050  36.810  1.00  0.00           C
ATOM   1179  HG  LEU A 662      41.970  34.520  37.050  1.00  0.00           H
ATOM   1180  CD1 LEU A 662      42.910  35.300  35.300  1.00  0.00           C
ATOM   1181 HD11 LEU A 662      42.840  34.350  34.730  1.00  0.00           H
ATOM   1182 HD12 LEU A 662      43.830  35.830  34.990  1.00  0.00           H
ATOM   1183 HD13 LEU A 662      41.980  35.820  34.990  1.00  0.00           H
ATOM   1184  CD2 LEU A 662      44.150  34.050  37.010  1.00  0.00           C
ATOM   1185 HD21 LEU A 662      43.920  33.270  37.770  1.00  0.00           H
ATOM   1186 HD22 LEU A 662      45.030  34.630  37.380  1.00  0.00           H
ATOM   1187 HD23 LEU A 662      44.420  33.560  36.050  1.00  0.00           H
ATOM   1188  C   LEU A 662      43.700  37.320  39.840  1.00  0.00           C
ATOM   1189  O   LEU A 662      44.870  37.680  39.790  1.00  0.00           O
ATOM   1190  N   THR A 663      42.740  37.930  40.570  1.00  0.00           N
ATOM   1191  HN  THR A 663      41.810  37.580  40.630  1.00  0.00           H
ATOM   1192  CA  THR A 663      43.070  39.080  41.530  1.00  0.00           C
ATOM   1193  HA  THR A 663      43.960  39.610  41.210  1.00  0.00           H
ATOM   1194  CB  THR A 663      41.900  40.070  41.710  1.00  0.00           C
ATOM   1195  HB  THR A 663      42.130  40.730  42.570  1.00  0.00           H
ATOM   1196  OG1 THR A 663      40.660  39.530  41.950  1.00  0.00           O
ATOM   1197  HG1 THR A 663      40.770  38.600  41.780  1.00  0.00           H
ATOM   1198  CG2 THR A 663      41.860  41.020  40.500  1.00  0.00           C
ATOM   1199 HG21 THR A 663      40.960  41.670  40.460  1.00  0.00           H
ATOM   1200 HG22 THR A 663      41.910  40.540  39.510  1.00  0.00           H
ATOM   1201 HG23 THR A 663      42.690  41.750  40.440  1.00  0.00           H
ATOM   1202  C   THR A 663      43.270  38.400  42.890  1.00  0.00           C
ATOM   1203  O   THR A 663      42.480  37.550  43.290  1.00  0.00           O
ATOM   1204  N   ILE A 664      44.400  38.750  43.530  1.00  0.00           N
ATOM   1205  HN  ILE A 664      45.040  39.450  43.210  1.00  0.00           H
ATOM   1206  CA  ILE A 664      44.830  38.110  44.780  1.00  0.00           C
ATOM   1207  HA  ILE A 664      44.000  37.470  45.060  1.00  0.00           H
ATOM   1208  CB  ILE A 664      46.230  37.420  44.860  1.00  0.00           C
ATOM   1209  HB  ILE A 664      46.990  38.090  44.410  1.00  0.00           H
ATOM   1210  CG2 ILE A 664      46.640  37.080  46.300  1.00  0.00           C
ATOM   1211 HG21 ILE A 664      45.760  36.660  46.820  1.00  0.00           H
ATOM   1212 HG22 ILE A 664      46.920  37.930  46.950  1.00  0.00           H
ATOM   1213 HG23 ILE A 664      47.520  36.380  46.250  1.00  0.00           H
ATOM   1214  CG1 ILE A 664      46.130  36.230  43.920  1.00  0.00           C
ATOM   1215 HG11 ILE A 664      47.190  36.000  43.670  1.00  0.00           H
ATOM   1216 HG12 ILE A 664      45.630  36.590  42.990  1.00  0.00           H
ATOM   1217  CD  ILE A 664      45.530  34.940  44.490  1.00  0.00           C
ATOM   1218  HD1 ILE A 664      45.890  34.030  43.990  1.00  0.00           H
ATOM   1219  HD2 ILE A 664      44.420  34.940  44.460  1.00  0.00           H
ATOM   1220  HD3 ILE A 664      45.780  34.840  45.570  1.00  0.00           H
ATOM   1221  C   ILE A 664      44.810  39.220  45.760  1.00  0.00           C
ATOM   1222  O   ILE A 664      45.320  40.350  45.470  1.00  0.00           O
ATOM   1223  N   LEU A 665      44.110  39.010  46.940  1.00  0.00           N
ATOM   1224  HN  LEU A 665      43.520  38.210  46.940  1.00  0.00           H
ATOM   1225  CA  LEU A 665      43.890  39.970  47.930  1.00  0.00           C
ATOM   1226  HA  LEU A 665      43.460  40.820  47.440  1.00  0.00           H
ATOM   1227  CB  LEU A 665      42.820  39.440  48.920  1.00  0.00           C
ATOM   1228  HB1 LEU A 665      42.380  40.260  49.530  1.00  0.00           H
ATOM   1229  HB2 LEU A 665      43.300  38.690  49.590  1.00  0.00           H
ATOM   1230  CG  LEU A 665      41.610  38.660  48.280  1.00  0.00           C
ATOM   1231  HG  LEU A 665      42.000  37.820  47.670  1.00  0.00           H
ATOM   1232  CD1 LEU A 665      40.680  37.980  49.300  1.00  0.00           C
ATOM   1233 HD11 LEU A 665      41.260  37.220  49.870  1.00  0.00           H
ATOM   1234 HD12 LEU A 665      39.810  37.530  48.790  1.00  0.00           H
ATOM   1235 HD13 LEU A 665      40.270  38.760  49.980  1.00  0.00           H
ATOM   1236  CD2 LEU A 665      40.860  39.660  47.330  1.00  0.00           C
ATOM   1237 HD21 LEU A 665      41.520  40.080  46.530  1.00  0.00           H
ATOM   1238 HD22 LEU A 665      40.420  40.420  48.010  1.00  0.00           H
ATOM   1239 HD23 LEU A 665      40.000  39.210  46.800  1.00  0.00           H
ATOM   1240  C   LEU A 665      45.220  40.390  48.610  1.00  0.00           C
ATOM   1241  O   LEU A 665      46.150  39.620  48.650  1.00  0.00           O
ATOM   1242  N   GLY A 666      45.280  41.540  49.270  1.00  0.00           N
ATOM   1243  HN  GLY A 666      44.510  42.150  49.110  1.00  0.00           H
ATOM   1244  CA  GLY A 666      46.530  41.900  49.900  1.00  0.00           C
ATOM   1245  HA1 GLY A 666      47.350  42.060  49.220  1.00  0.00           H
ATOM   1246  HA2 GLY A 666      46.830  41.130  50.600  1.00  0.00           H
ATOM   1247  C   GLY A 666      46.570  43.160  50.850  1.00  0.00           C
ATOM   1248  O   GLY A 666      45.690  43.430  51.600  1.00  0.00           O
ATOM   1249  N   SER A 667      47.650  44.000  50.600  1.00  0.00           N
ATOM   1250  HN  SER A 667      48.110  44.020  49.720  1.00  0.00           H
ATOM   1251  CA  SER A 667      48.070  45.120  51.480  1.00  0.00           C
ATOM   1252  HA  SER A 667      47.870  44.790  52.490  1.00  0.00           H
ATOM   1253  CB  SER A 667      49.570  45.410  51.500  1.00  0.00           C
ATOM   1254  HB1 SER A 667      50.060  44.520  51.940  1.00  0.00           H
ATOM   1255  HB2 SER A 667      49.880  46.260  52.160  1.00  0.00           H
ATOM   1256  OG  SER A 667      50.110  45.620  50.200  1.00  0.00           O
ATOM   1257  HG1 SER A 667      49.750  46.450  49.880  1.00  0.00           H
ATOM   1258  C   SER A 667      47.240  46.320  51.130  1.00  0.00           C
ATOM   1259  O   SER A 667      47.770  47.350  50.630  1.00  0.00           O
ATOM   1260  N   THR A 668      45.910  46.300  51.350  1.00  0.00           N
ATOM   1261  HN  THR A 668      45.430  45.480  51.680  1.00  0.00           H
ATOM   1262  CA  THR A 668      45.150  47.420  50.950  1.00  0.00           C
ATOM   1263  HA  THR A 668      45.520  47.630  49.960  1.00  0.00           H
ATOM   1264  CB  THR A 668      43.630  47.130  50.760  1.00  0.00           C
ATOM   1265  HB  THR A 668      43.490  46.450  49.910  1.00  0.00           H
ATOM   1266  OG1 THR A 668      42.970  48.370  50.350  1.00  0.00           O
ATOM   1267  HG1 THR A 668      42.760  48.280  49.420  1.00  0.00           H
ATOM   1268  CG2 THR A 668      42.970  46.450  51.980  1.00  0.00           C
ATOM   1269 HG21 THR A 668      41.870  46.440  51.870  1.00  0.00           H
ATOM   1270 HG22 THR A 668      43.120  47.090  52.880  1.00  0.00           H
ATOM   1271 HG23 THR A 668      43.330  45.400  52.050  1.00  0.00           H
ATOM   1272  C   THR A 668      45.360  48.740  51.780  1.00  0.00           C
ATOM   1273  O   THR A 668      44.690  49.070  52.750  1.00  0.00           O
ATOM   1274  N   GLY A 669      46.180  49.690  51.240  1.00  0.00           N
ATOM   1275  HN  GLY A 669      46.630  49.450  50.380  1.00  0.00           H
ATOM   1276  CA  GLY A 669      46.440  50.970  51.850  1.00  0.00           C
ATOM   1277  HA1 GLY A 669      47.130  51.570  51.280  1.00  0.00           H
ATOM   1278  HA2 GLY A 669      46.840  50.750  52.830  1.00  0.00           H
ATOM   1279  C   GLY A 669      45.230  51.940  52.110  1.00  0.00           C
ATOM   1280  O   GLY A 669      45.220  52.520  53.160  1.00  0.00           O
ATOM   1281  N   PRO A 670      44.180  52.080  51.280  1.00  0.00           N
ATOM   1282  CD  PRO A 670      44.150  51.710  49.850  1.00  0.00           C
ATOM   1283  HD1 PRO A 670      43.660  50.740  49.670  1.00  0.00           H
ATOM   1284  HD2 PRO A 670      45.150  51.930  49.430  1.00  0.00           H
ATOM   1285  CA  PRO A 670      43.080  53.040  51.540  1.00  0.00           C
ATOM   1286  HA  PRO A 670      43.600  53.980  51.660  1.00  0.00           H
ATOM   1287  CB  PRO A 670      42.250  52.980  50.240  1.00  0.00           C
ATOM   1288  HB1 PRO A 670      41.710  53.940  50.220  1.00  0.00           H
ATOM   1289  HB2 PRO A 670      41.530  52.130  50.230  1.00  0.00           H
ATOM   1290  CG  PRO A 670      43.210  52.780  49.170  1.00  0.00           C
ATOM   1291  HG1 PRO A 670      42.760  52.340  48.250  1.00  0.00           H
ATOM   1292  HG2 PRO A 670      43.810  53.650  48.840  1.00  0.00           H
ATOM   1293  C   PRO A 670      42.200  52.590  52.710  1.00  0.00           C
ATOM   1294  O   PRO A 670      41.740  53.400  53.570  1.00  0.00           O
ATOM   1295  N   VAL A 671      41.950  51.290  52.760  1.00  0.00           N
ATOM   1296  HN  VAL A 671      42.540  50.780  52.150  1.00  0.00           H
ATOM   1297  CA  VAL A 671      41.420  50.580  53.940  1.00  0.00           C
ATOM   1298  HA  VAL A 671      40.470  51.070  54.100  1.00  0.00           H
ATOM   1299  CB  VAL A 671      41.060  49.150  53.670  1.00  0.00           C
ATOM   1300  HB  VAL A 671      42.050  48.650  53.570  1.00  0.00           H
ATOM   1301  CG1 VAL A 671      40.220  48.600  54.900  1.00  0.00           C
ATOM   1302 HG11 VAL A 671      40.840  48.640  55.820  1.00  0.00           H
ATOM   1303 HG12 VAL A 671      40.030  47.540  54.600  1.00  0.00           H
ATOM   1304 HG13 VAL A 671      39.280  49.100  55.180  1.00  0.00           H
ATOM   1305  CG2 VAL A 671      40.240  48.920  52.330  1.00  0.00           C
ATOM   1306 HG21 VAL A 671      39.230  49.350  52.570  1.00  0.00           H
ATOM   1307 HG22 VAL A 671      40.210  47.860  52.060  1.00  0.00           H
ATOM   1308 HG23 VAL A 671      40.680  49.430  51.440  1.00  0.00           H
ATOM   1309  C   VAL A 671      42.250  50.780  55.200  1.00  0.00           C
ATOM   1310  O   VAL A 671      41.740  51.090  56.300  1.00  0.00           O
ATOM   1311  N   LEU A 672      43.640  50.580  55.170  1.00  0.00           N
ATOM   1312  HN  LEU A 672      44.130  50.210  54.390  1.00  0.00           H
ATOM   1313  CA  LEU A 672      44.480  50.760  56.350  1.00  0.00           C
ATOM   1314  HA  LEU A 672      44.030  50.210  57.160  1.00  0.00           H
ATOM   1315  CB  LEU A 672      45.880  50.240  56.040  1.00  0.00           C
ATOM   1316  HB1 LEU A 672      46.160  50.840  55.150  1.00  0.00           H
ATOM   1317  HB2 LEU A 672      45.880  49.180  55.730  1.00  0.00           H
ATOM   1318  CG  LEU A 672      46.880  50.410  57.190  1.00  0.00           C
ATOM   1319  HG  LEU A 672      47.070  51.500  57.260  1.00  0.00           H
ATOM   1320  CD1 LEU A 672      46.370  49.800  58.500  1.00  0.00           C
ATOM   1321 HD11 LEU A 672      47.160  49.770  59.290  1.00  0.00           H
ATOM   1322 HD12 LEU A 672      46.030  48.750  58.320  1.00  0.00           H
ATOM   1323 HD13 LEU A 672      45.460  50.280  58.910  1.00  0.00           H
ATOM   1324  CD2 LEU A 672      48.190  49.720  56.810  1.00  0.00           C
ATOM   1325 HD21 LEU A 672      47.950  48.690  56.460  1.00  0.00           H
ATOM   1326 HD22 LEU A 672      48.870  49.490  57.650  1.00  0.00           H
ATOM   1327 HD23 LEU A 672      48.700  50.290  56.000  1.00  0.00           H
ATOM   1328  C   LEU A 672      44.520  52.190  56.860  1.00  0.00           C
ATOM   1329  O   LEU A 672      44.510  52.460  58.040  1.00  0.00           O
ATOM   1330  N   VAL A 673      44.490  53.120  55.940  1.00  0.00           N
ATOM   1331  HN  VAL A 673      44.550  52.860  54.980  1.00  0.00           H
ATOM   1332  CA  VAL A 673      44.330  54.560  56.120  1.00  0.00           C
ATOM   1333  HA  VAL A 673      45.150  54.940  56.710  1.00  0.00           H
ATOM   1334  CB  VAL A 673      44.460  55.220  54.760  1.00  0.00           C
ATOM   1335  HB  VAL A 673      43.890  54.610  54.020  1.00  0.00           H
ATOM   1336  CG1 VAL A 673      43.660  56.550  54.590  1.00  0.00           C
ATOM   1337 HG11 VAL A 673      43.900  57.000  53.610  1.00  0.00           H
ATOM   1338 HG12 VAL A 673      43.990  57.320  55.320  1.00  0.00           H
ATOM   1339 HG13 VAL A 673      42.550  56.450  54.630  1.00  0.00           H
ATOM   1340  CG2 VAL A 673      45.890  55.360  54.270  1.00  0.00           C
ATOM   1341 HG21 VAL A 673      45.910  55.520  53.180  1.00  0.00           H
ATOM   1342 HG22 VAL A 673      46.420  54.410  54.520  1.00  0.00           H
ATOM   1343 HG23 VAL A 673      46.370  56.220  54.780  1.00  0.00           H
ATOM   1344  C   VAL A 673      42.970  54.880  56.860  1.00  0.00           C
ATOM   1345  O   VAL A 673      42.930  55.720  57.750  1.00  0.00           O
ATOM   1346  N   PHE A 674      41.820  54.230  56.400  1.00  0.00           N
ATOM   1347  HN  PHE A 674      41.930  53.630  55.610  1.00  0.00           H
ATOM   1348  CA  PHE A 674      40.510  54.310  56.960  1.00  0.00           C
ATOM   1349  HA  PHE A 674      40.340  55.360  57.120  1.00  0.00           H
ATOM   1350  CB  PHE A 674      39.440  53.790  55.940  1.00  0.00           C
ATOM   1351  HB1 PHE A 674      39.840  52.790  55.630  1.00  0.00           H
ATOM   1352  HB2 PHE A 674      39.460  54.410  55.030  1.00  0.00           H
ATOM   1353  CG  PHE A 674      38.030  53.850  56.510  1.00  0.00           C
ATOM   1354  CD1 PHE A 674      37.190  54.950  56.190  1.00  0.00           C
ATOM   1355  HD1 PHE A 674      37.610  55.740  55.580  1.00  0.00           H
ATOM   1356  CE1 PHE A 674      35.870  55.070  56.680  1.00  0.00           C
ATOM   1357  HE1 PHE A 674      35.320  55.970  56.480  1.00  0.00           H
ATOM   1358  CZ  PHE A 674      35.280  53.880  57.180  1.00  0.00           C
ATOM   1359  HZ  PHE A 674      34.240  53.870  57.480  1.00  0.00           H
ATOM   1360  CD2 PHE A 674      37.460  52.780  57.130  1.00  0.00           C
ATOM   1361  HD2 PHE A 674      37.950  51.850  57.350  1.00  0.00           H
ATOM   1362  CE2 PHE A 674      36.080  52.720  57.400  1.00  0.00           C
ATOM   1363  HE2 PHE A 674      35.590  51.840  57.780  1.00  0.00           H
ATOM   1364  C   PHE A 674      40.420  53.750  58.310  1.00  0.00           C
ATOM   1365  O   PHE A 674      39.850  54.390  59.250  1.00  0.00           O
ATOM   1366  N   GLU A 675      40.920  52.570  58.630  1.00  0.00           N
ATOM   1367  HN  GLU A 675      41.330  52.000  57.920  1.00  0.00           H
ATOM   1368  CA  GLU A 675      40.990  52.010  59.990  1.00  0.00           C
ATOM   1369  HA  GLU A 675      39.990  51.720  60.300  1.00  0.00           H
ATOM   1370  CB  GLU A 675      41.710  50.610  60.030  1.00  0.00           C
ATOM   1371  HB1 GLU A 675      41.950  50.310  61.070  1.00  0.00           H
ATOM   1372  HB2 GLU A 675      42.620  50.690  59.400  1.00  0.00           H
ATOM   1373  CG  GLU A 675      40.920  49.540  59.310  1.00  0.00           C
ATOM   1374  HG1 GLU A 675      41.500  48.650  58.980  1.00  0.00           H
ATOM   1375  HG2 GLU A 675      40.610  50.060  58.370  1.00  0.00           H
ATOM   1376  CD  GLU A 675      39.540  49.150  59.880  1.00  0.00           C
ATOM   1377  OE1 GLU A 675      38.900  48.290  59.140  1.00  0.00           O
ATOM   1378  OE2 GLU A 675      39.110  49.630  60.930  1.00  0.00           O
ATOM   1379  C   GLU A 675      41.660  52.960  60.940  1.00  0.00           C
ATOM   1380  O   GLU A 675      41.190  53.180  62.100  1.00  0.00           O
ATOM   1381  N   LYS A 676      42.780  53.570  60.620  1.00  0.00           N
ATOM   1382  HN  LYS A 676      43.200  53.360  59.730  1.00  0.00           H
ATOM   1383  CA  LYS A 676      43.410  54.580  61.470  1.00  0.00           C
ATOM   1384  HA  LYS A 676      43.540  54.180  62.460  1.00  0.00           H
ATOM   1385  CB  LYS A 676      44.810  54.920  60.870  1.00  0.00           C
ATOM   1386  HB1 LYS A 676      44.760  55.330  59.840  1.00  0.00           H
ATOM   1387  HB2 LYS A 676      45.360  53.960  60.810  1.00  0.00           H
ATOM   1388  CG  LYS A 676      45.710  55.830  61.720  1.00  0.00           C
ATOM   1389  HG1 LYS A 676      45.960  55.490  62.750  1.00  0.00           H
ATOM   1390  HG2 LYS A 676      45.090  56.740  61.830  1.00  0.00           H
ATOM   1391  CD  LYS A 676      47.020  56.110  60.940  1.00  0.00           C
ATOM   1392  HD1 LYS A 676      46.850  56.280  59.860  1.00  0.00           H
ATOM   1393  HD2 LYS A 676      47.630  55.180  61.030  1.00  0.00           H
ATOM   1394  CE  LYS A 676      47.730  57.330  61.610  1.00  0.00           C
ATOM   1395  HE1 LYS A 676      47.480  57.500  62.680  1.00  0.00           H
ATOM   1396  HE2 LYS A 676      47.330  58.220  61.080  1.00  0.00           H
ATOM   1397  NZ  LYS A 676      49.160  57.290  61.380  1.00  0.00           N
ATOM   1398  HZ1 LYS A 676      49.540  58.160  61.810  1.00  0.00           H
ATOM   1399  HZ2 LYS A 676      49.340  57.160  60.360  1.00  0.00           H
ATOM   1400  HZ3 LYS A 676      49.570  56.440  61.810  1.00  0.00           H
ATOM   1401  C   LYS A 676      42.530  55.860  61.610  1.00  0.00           C
ATOM   1402  O   LYS A 676      42.280  56.320  62.700  1.00  0.00           O
ATOM   1403  N   ILE A 677      41.940  56.390  60.480  1.00  0.00           N
ATOM   1404  HN  ILE A 677      42.130  55.960  59.590  1.00  0.00           H
ATOM   1405  CA  ILE A 677      40.890  57.390  60.590  1.00  0.00           C
ATOM   1406  HA  ILE A 677      41.290  58.290  61.030  1.00  0.00           H
ATOM   1407  CB  ILE A 677      40.370  57.760  59.180  1.00  0.00           C
ATOM   1408  HB  ILE A 677      40.220  56.850  58.550  1.00  0.00           H
ATOM   1409  CG2 ILE A 677      39.000  58.450  59.300  1.00  0.00           C
ATOM   1410 HG21 ILE A 677      39.030  59.290  60.030  1.00  0.00           H
ATOM   1411 HG22 ILE A 677      38.240  57.760  59.710  1.00  0.00           H
ATOM   1412 HG23 ILE A 677      38.590  58.920  58.390  1.00  0.00           H
ATOM   1413  CG1 ILE A 677      41.380  58.680  58.350  1.00  0.00           C
ATOM   1414 HG11 ILE A 677      42.380  58.230  58.560  1.00  0.00           H
ATOM   1415 HG12 ILE A 677      41.290  59.710  58.730  1.00  0.00           H
ATOM   1416  CD  ILE A 677      41.100  58.660  56.820  1.00  0.00           C
ATOM   1417  HD1 ILE A 677      40.150  59.190  56.590  1.00  0.00           H
ATOM   1418  HD2 ILE A 677      40.930  57.630  56.440  1.00  0.00           H
ATOM   1419  HD3 ILE A 677      41.880  59.160  56.220  1.00  0.00           H
ATOM   1420  C   ILE A 677      39.790  56.960  61.450  1.00  0.00           C
ATOM   1421  O   ILE A 677      39.310  57.750  62.280  1.00  0.00           O
ATOM   1422  N   LEU A 678      39.230  55.750  61.340  1.00  0.00           N
ATOM   1423  HN  LEU A 678      39.580  55.240  60.560  1.00  0.00           H
ATOM   1424  CA  LEU A 678      38.260  55.070  62.200  1.00  0.00           C
ATOM   1425  HA  LEU A 678      37.410  55.730  62.170  1.00  0.00           H
ATOM   1426  CB  LEU A 678      37.900  53.560  61.740  1.00  0.00           C
ATOM   1427  HB1 LEU A 678      38.500  52.740  62.200  1.00  0.00           H
ATOM   1428  HB2 LEU A 678      37.960  53.460  60.640  1.00  0.00           H
ATOM   1429  CG  LEU A 678      36.470  53.100  62.040  1.00  0.00           C
ATOM   1430  HG  LEU A 678      36.220  52.990  63.120  1.00  0.00           H
ATOM   1431  CD1 LEU A 678      35.430  54.090  61.470  1.00  0.00           C
ATOM   1432 HD11 LEU A 678      34.400  53.710  61.580  1.00  0.00           H
ATOM   1433 HD12 LEU A 678      35.630  54.280  60.390  1.00  0.00           H
ATOM   1434 HD13 LEU A 678      35.310  55.060  61.990  1.00  0.00           H
ATOM   1435  CD2 LEU A 678      36.070  51.690  61.490  1.00  0.00           C
ATOM   1436 HD21 LEU A 678      35.040  51.400  61.730  1.00  0.00           H
ATOM   1437 HD22 LEU A 678      36.830  51.000  61.940  1.00  0.00           H
ATOM   1438 HD23 LEU A 678      36.230  51.500  60.400  1.00  0.00           H
ATOM   1439  C   LEU A 678      38.690  55.070  63.700  1.00  0.00           C
ATOM   1440  O   LEU A 678      37.990  55.640  64.530  1.00  0.00           O
ATOM   1441  N   TYR A 679      39.800  54.450  64.090  1.00  0.00           N
ATOM   1442  HN  TYR A 679      40.460  54.190  63.390  1.00  0.00           H
ATOM   1443  CA  TYR A 679      40.250  54.280  65.430  1.00  0.00           C
ATOM   1444  HA  TYR A 679      39.460  53.790  65.980  1.00  0.00           H
ATOM   1445  CB  TYR A 679      41.520  53.430  65.430  1.00  0.00           C
ATOM   1446  HB1 TYR A 679      42.200  53.970  64.720  1.00  0.00           H
ATOM   1447  HB2 TYR A 679      41.210  52.530  64.870  1.00  0.00           H
ATOM   1448  CG  TYR A 679      42.220  53.220  66.660  1.00  0.00           C
ATOM   1449  CD1 TYR A 679      41.550  52.650  67.810  1.00  0.00           C
ATOM   1450  HD1 TYR A 679      40.570  52.210  67.670  1.00  0.00           H
ATOM   1451  CE1 TYR A 679      42.090  52.750  69.090  1.00  0.00           C
ATOM   1452  HE1 TYR A 679      41.660  52.240  69.950  1.00  0.00           H
ATOM   1453  CZ  TYR A 679      43.270  53.550  69.230  1.00  0.00           C
ATOM   1454  OH  TYR A 679      43.880  53.640  70.470  1.00  0.00           O
ATOM   1455  HH  TYR A 679      44.760  54.010  70.380  1.00  0.00           H
ATOM   1456  CD2 TYR A 679      43.420  53.890  66.840  1.00  0.00           C
ATOM   1457  HD2 TYR A 679      43.910  54.370  66.000  1.00  0.00           H
ATOM   1458  CE2 TYR A 679      44.020  53.950  68.120  1.00  0.00           C
ATOM   1459  HE2 TYR A 679      44.950  54.470  68.310  1.00  0.00           H
ATOM   1460  C   TYR A 679      40.490  55.650  66.110  1.00  0.00           C
ATOM   1461  O   TYR A 679      40.070  55.930  67.230  1.00  0.00           O
ATOM   1462  N   LYS A 680      41.180  56.540  65.440  1.00  0.00           N
ATOM   1463  HN  LYS A 680      41.590  56.300  64.570  1.00  0.00           H
ATOM   1464  CA  LYS A 680      41.570  57.830  65.900  1.00  0.00           C
ATOM   1465  HA  LYS A 680      41.890  57.730  66.930  1.00  0.00           H
ATOM   1466  CB  LYS A 680      42.830  58.340  65.120  1.00  0.00           C
ATOM   1467  HB1 LYS A 680      42.980  59.390  65.440  1.00  0.00           H
ATOM   1468  HB2 LYS A 680      42.550  58.390  64.040  1.00  0.00           H
ATOM   1469  CG  LYS A 680      44.000  57.480  65.480  1.00  0.00           C
ATOM   1470  HG1 LYS A 680      44.850  57.700  64.800  1.00  0.00           H
ATOM   1471  HG2 LYS A 680      43.740  56.410  65.360  1.00  0.00           H
ATOM   1472  CD  LYS A 680      44.510  57.730  66.900  1.00  0.00           C
ATOM   1473  HD1 LYS A 680      43.880  57.210  67.670  1.00  0.00           H
ATOM   1474  HD2 LYS A 680      44.580  58.830  67.080  1.00  0.00           H
ATOM   1475  CE  LYS A 680      45.900  57.210  67.200  1.00  0.00           C
ATOM   1476  HE1 LYS A 680      46.650  57.760  66.570  1.00  0.00           H
ATOM   1477  HE2 LYS A 680      45.890  56.110  67.030  1.00  0.00           H
ATOM   1478  NZ  LYS A 680      46.180  57.490  68.680  1.00  0.00           N
ATOM   1479  HZ1 LYS A 680      46.850  56.790  69.030  1.00  0.00           H
ATOM   1480  HZ2 LYS A 680      45.300  57.530  69.230  1.00  0.00           H
ATOM   1481  HZ3 LYS A 680      46.700  58.400  68.770  1.00  0.00           H
ATOM   1482  C   LYS A 680      40.450  58.790  65.970  1.00  0.00           C
ATOM   1483  O   LYS A 680      40.360  59.680  66.820  1.00  0.00           O
ATOM   1484  N   PHE A 681      39.470  58.670  65.050  1.00  0.00           N
ATOM   1485  HN  PHE A 681      39.510  58.310  64.130  1.00  0.00           H
ATOM   1486  CA  PHE A 681      38.170  59.210  65.340  1.00  0.00           C
ATOM   1487  HA  PHE A 681      38.170  60.290  65.410  1.00  0.00           H
ATOM   1488  CB  PHE A 681      37.170  58.910  64.100  1.00  0.00           C
ATOM   1489  HB1 PHE A 681      37.380  57.840  63.920  1.00  0.00           H
ATOM   1490  HB2 PHE A 681      37.480  59.510  63.220  1.00  0.00           H
ATOM   1491  CG  PHE A 681      35.690  59.230  64.210  1.00  0.00           C
ATOM   1492  CD1 PHE A 681      35.290  60.480  64.770  1.00  0.00           C
ATOM   1493  HD1 PHE A 681      36.030  61.220  65.010  1.00  0.00           H
ATOM   1494  CE1 PHE A 681      33.970  60.770  64.850  1.00  0.00           C
ATOM   1495  HE1 PHE A 681      33.640  61.670  65.350  1.00  0.00           H
ATOM   1496  CZ  PHE A 681      33.040  59.840  64.390  1.00  0.00           C
ATOM   1497  HZ  PHE A 681      32.020  60.190  64.400  1.00  0.00           H
ATOM   1498  CD2 PHE A 681      34.690  58.200  63.870  1.00  0.00           C
ATOM   1499  HD2 PHE A 681      34.970  57.290  63.380  1.00  0.00           H
ATOM   1500  CE2 PHE A 681      33.380  58.560  64.020  1.00  0.00           C
ATOM   1501  HE2 PHE A 681      32.580  57.860  63.880  1.00  0.00           H
ATOM   1502  C   PHE A 681      37.490  58.740  66.610  1.00  0.00           C
ATOM   1503  O   PHE A 681      37.010  59.500  67.460  1.00  0.00           O
ATOM   1504  N   CYS A 682      37.430  57.380  66.800  1.00  0.00           N
ATOM   1505  HN  CYS A 682      37.820  56.830  66.070  1.00  0.00           H
ATOM   1506  CA  CYS A 682      36.770  56.810  67.960  1.00  0.00           C
ATOM   1507  HA  CYS A 682      35.740  57.130  67.930  1.00  0.00           H
ATOM   1508  CB  CYS A 682      36.770  55.210  67.920  1.00  0.00           C
ATOM   1509  HB1 CYS A 682      36.400  54.780  68.870  1.00  0.00           H
ATOM   1510  HB2 CYS A 682      37.820  54.890  67.750  1.00  0.00           H
ATOM   1511  SG  CYS A 682      35.660  54.620  66.530  1.00  0.00           S
ATOM   1512  HG1 CYS A 682      36.550  55.090  65.670  1.00  0.00           H
ATOM   1513  C   CYS A 682      37.310  57.230  69.290  1.00  0.00           C
ATOM   1514  O   CYS A 682      36.580  57.570  70.230  1.00  0.00           O
ATOM   1515  N   ARG A 683      38.660  57.220  69.400  1.00  0.00           N
ATOM   1516  HN  ARG A 683      39.260  56.870  68.680  1.00  0.00           H
ATOM   1517  CA  ARG A 683      39.320  57.650  70.630  1.00  0.00           C
ATOM   1518  HA  ARG A 683      38.850  56.990  71.350  1.00  0.00           H
ATOM   1519  CB  ARG A 683      40.830  57.400  70.610  1.00  0.00           C
ATOM   1520  HB1 ARG A 683      41.430  58.070  71.270  1.00  0.00           H
ATOM   1521  HB2 ARG A 683      41.110  57.740  69.590  1.00  0.00           H
ATOM   1522  CG  ARG A 683      41.280  55.930  70.500  1.00  0.00           C
ATOM   1523  HG1 ARG A 683      42.330  55.980  70.170  1.00  0.00           H
ATOM   1524  HG2 ARG A 683      40.560  55.350  69.880  1.00  0.00           H
ATOM   1525  CD  ARG A 683      41.450  55.300  71.910  1.00  0.00           C
ATOM   1526  HD1 ARG A 683      42.250  55.840  72.450  1.00  0.00           H
ATOM   1527  HD2 ARG A 683      41.820  54.260  71.710  1.00  0.00           H
ATOM   1528  NE  ARG A 683      40.240  55.270  72.770  1.00  0.00           N
ATOM   1529  HE  ARG A 683      39.370  55.480  72.310  1.00  0.00           H
ATOM   1530  CZ  ARG A 683      40.190  54.740  73.970  1.00  0.00           C
ATOM   1531  NH1 ARG A 683      39.040  54.580  74.650  1.00  0.00           N
ATOM   1532 HH11 ARG A 683      38.980  54.510  75.650  1.00  0.00           H
ATOM   1533 HH12 ARG A 683      38.230  54.990  74.210  1.00  0.00           H
ATOM   1534  NH2 ARG A 683      41.220  54.540  74.740  1.00  0.00           N
ATOM   1535 HH21 ARG A 683      42.160  54.520  74.390  1.00  0.00           H
ATOM   1536 HH22 ARG A 683      41.010  54.270  75.680  1.00  0.00           H
ATOM   1537  C   ARG A 683      38.970  59.040  71.230  1.00  0.00           C
ATOM   1538  O   ARG A 683      38.860  59.130  72.400  1.00  0.00           O
ATOM   1539  N   ASP A 684      38.860  60.100  70.380  1.00  0.00           N
ATOM   1540  HN  ASP A 684      38.850  59.930  69.390  1.00  0.00           H
ATOM   1541  CA  ASP A 684      38.680  61.450  70.990  1.00  0.00           C
ATOM   1542  HA  ASP A 684      38.900  61.460  72.050  1.00  0.00           H
ATOM   1543  CB  ASP A 684      39.450  62.530  70.280  1.00  0.00           C
ATOM   1544  HB1 ASP A 684      39.220  63.470  70.820  1.00  0.00           H
ATOM   1545  HB2 ASP A 684      39.180  62.500  69.210  1.00  0.00           H
ATOM   1546  CG  ASP A 684      40.940  62.450  70.340  1.00  0.00           C
ATOM   1547  OD1 ASP A 684      41.390  61.910  71.400  1.00  0.00           O
ATOM   1548  OD2 ASP A 684      41.650  63.070  69.470  1.00  0.00           O
ATOM   1549  C   ASP A 684      37.200  61.890  71.000  1.00  0.00           C
ATOM   1550  O   ASP A 684      36.850  62.820  71.800  1.00  0.00           O
ATOM   1551  N   TYR A 685      36.300  61.200  70.280  1.00  0.00           N
ATOM   1552  HN  TYR A 685      36.620  60.570  69.570  1.00  0.00           H
ATOM   1553  CA  TYR A 685      34.860  61.380  70.310  1.00  0.00           C
ATOM   1554  HA  TYR A 685      34.720  62.290  70.890  1.00  0.00           H
ATOM   1555  CB  TYR A 685      34.370  61.660  68.860  1.00  0.00           C
ATOM   1556  HB1 TYR A 685      33.260  61.780  68.770  1.00  0.00           H
ATOM   1557  HB2 TYR A 685      34.660  60.840  68.170  1.00  0.00           H
ATOM   1558  CG  TYR A 685      35.000  62.970  68.390  1.00  0.00           C
ATOM   1559  CD1 TYR A 685      36.160  63.090  67.580  1.00  0.00           C
ATOM   1560  HD1 TYR A 685      36.730  62.190  67.420  1.00  0.00           H
ATOM   1561  CE1 TYR A 685      36.510  64.460  67.260  1.00  0.00           C
ATOM   1562  HE1 TYR A 685      37.430  64.480  66.700  1.00  0.00           H
ATOM   1563  CZ  TYR A 685      35.820  65.550  67.630  1.00  0.00           C
ATOM   1564  OH  TYR A 685      36.260  66.810  67.290  1.00  0.00           O
ATOM   1565  HH  TYR A 685      37.160  66.620  67.010  1.00  0.00           H
ATOM   1566  CD2 TYR A 685      34.160  64.100  68.680  1.00  0.00           C
ATOM   1567  HD2 TYR A 685      33.190  64.000  69.170  1.00  0.00           H
ATOM   1568  CE2 TYR A 685      34.580  65.360  68.300  1.00  0.00           C
ATOM   1569  HE2 TYR A 685      33.970  66.200  68.580  1.00  0.00           H
ATOM   1570  C   TYR A 685      34.200  60.320  71.060  1.00  0.00           C
ATOM   1571  O   TYR A 685      33.010  60.380  71.150  1.00  0.00           O
ATOM   1572  N   GLN A 686      34.930  59.350  71.680  1.00  0.00           N
ATOM   1573  HN  GLN A 686      35.910  59.300  71.500  1.00  0.00           H
ATOM   1574  CA  GLN A 686      34.400  58.510  72.770  1.00  0.00           C
ATOM   1575  HA  GLN A 686      35.260  58.080  73.260  1.00  0.00           H
ATOM   1576  CB  GLN A 686      33.630  59.310  73.900  1.00  0.00           C
ATOM   1577  HB1 GLN A 686      33.380  58.680  74.770  1.00  0.00           H
ATOM   1578  HB2 GLN A 686      32.670  59.680  73.460  1.00  0.00           H
ATOM   1579  CG  GLN A 686      34.400  60.500  74.400  1.00  0.00           C
ATOM   1580  HG1 GLN A 686      33.600  61.110  74.880  1.00  0.00           H
ATOM   1581  HG2 GLN A 686      34.900  61.140  73.650  1.00  0.00           H
ATOM   1582  CD  GLN A 686      35.460  59.990  75.410  1.00  0.00           C
ATOM   1583  OE1 GLN A 686      35.570  58.850  75.820  1.00  0.00           O
ATOM   1584  NE2 GLN A 686      36.210  60.900  76.150  1.00  0.00           N
ATOM   1585 HE21 GLN A 686      36.890  60.590  76.810  1.00  0.00           H
ATOM   1586 HE22 GLN A 686      36.250  61.880  75.930  1.00  0.00           H
ATOM   1587  C   GLN A 686      33.600  57.310  72.290  1.00  0.00           C
ATOM   1588  O   GLN A 686      32.800  56.770  73.060  1.00  0.00           O
ATOM   1589  N   LEU A 687      33.800  56.890  71.000  1.00  0.00           N
ATOM   1590  HN  LEU A 687      34.660  57.090  70.540  1.00  0.00           H
ATOM   1591  CA  LEU A 687      33.040  55.770  70.470  1.00  0.00           C
ATOM   1592  HA  LEU A 687      32.070  55.660  70.930  1.00  0.00           H
ATOM   1593  CB  LEU A 687      32.900  55.940  68.970  1.00  0.00           C
ATOM   1594  HB1 LEU A 687      32.250  55.130  68.570  1.00  0.00           H
ATOM   1595  HB2 LEU A 687      33.900  55.910  68.510  1.00  0.00           H
ATOM   1596  CG  LEU A 687      32.310  57.300  68.460  1.00  0.00           C
ATOM   1597  HG  LEU A 687      32.780  58.020  69.170  1.00  0.00           H
ATOM   1598  CD1 LEU A 687      32.750  57.800  67.060  1.00  0.00           C
ATOM   1599 HD11 LEU A 687      33.820  57.700  66.780  1.00  0.00           H
ATOM   1600 HD12 LEU A 687      32.560  58.890  66.960  1.00  0.00           H
ATOM   1601 HD13 LEU A 687      32.220  57.390  66.170  1.00  0.00           H
ATOM   1602  CD2 LEU A 687      30.730  57.440  68.690  1.00  0.00           C
ATOM   1603 HD21 LEU A 687      30.470  57.420  69.770  1.00  0.00           H
ATOM   1604 HD22 LEU A 687      30.180  56.660  68.110  1.00  0.00           H
ATOM   1605 HD23 LEU A 687      30.430  58.450  68.340  1.00  0.00           H
ATOM   1606  C   LEU A 687      33.880  54.490  70.630  1.00  0.00           C
ATOM   1607  O   LEU A 687      35.070  54.510  70.850  1.00  0.00           O
ATOM   1608  N   SER A 688      33.280  53.280  70.470  1.00  0.00           N
ATOM   1609  HN  SER A 688      32.350  53.280  70.110  1.00  0.00           H
ATOM   1610  CA  SER A 688      34.080  52.070  70.610  1.00  0.00           C
ATOM   1611  HA  SER A 688      34.960  52.270  71.200  1.00  0.00           H
ATOM   1612  CB  SER A 688      33.380  51.030  71.430  1.00  0.00           C
ATOM   1613  HB1 SER A 688      32.420  50.660  70.990  1.00  0.00           H
ATOM   1614  HB2 SER A 688      33.030  51.630  72.310  1.00  0.00           H
ATOM   1615  OG  SER A 688      34.110  49.800  71.730  1.00  0.00           O
ATOM   1616  HG1 SER A 688      33.520  49.230  72.220  1.00  0.00           H
ATOM   1617  C   SER A 688      34.400  51.610  69.230  1.00  0.00           C
ATOM   1618  O   SER A 688      33.540  51.320  68.390  1.00  0.00           O
ATOM   1619  N   TYR A 689      35.730  51.610  68.910  1.00  0.00           N
ATOM   1620  HN  TYR A 689      36.430  51.970  69.510  1.00  0.00           H
ATOM   1621  CA  TYR A 689      36.210  51.110  67.620  1.00  0.00           C
ATOM   1622  HA  TYR A 689      35.880  51.750  66.830  1.00  0.00           H
ATOM   1623  CB  TYR A 689      37.770  51.180  67.660  1.00  0.00           C
ATOM   1624  HB1 TYR A 689      38.040  50.800  68.670  1.00  0.00           H
ATOM   1625  HB2 TYR A 689      38.060  52.260  67.710  1.00  0.00           H
ATOM   1626  CG  TYR A 689      38.490  50.560  66.470  1.00  0.00           C
ATOM   1627  CD1 TYR A 689      39.530  49.640  66.630  1.00  0.00           C
ATOM   1628  HD1 TYR A 689      39.870  49.330  67.600  1.00  0.00           H
ATOM   1629  CE1 TYR A 689      40.250  49.210  65.500  1.00  0.00           C
ATOM   1630  HE1 TYR A 689      41.030  48.470  65.470  1.00  0.00           H
ATOM   1631  CZ  TYR A 689      39.780  49.600  64.240  1.00  0.00           C
ATOM   1632  OH  TYR A 689      40.350  48.950  63.060  1.00  0.00           O
ATOM   1633  HH  TYR A 689      39.980  49.320  62.250  1.00  0.00           H
ATOM   1634  CD2 TYR A 689      38.070  50.930  65.220  1.00  0.00           C
ATOM   1635  HD2 TYR A 689      37.300  51.680  65.110  1.00  0.00           H
ATOM   1636  CE2 TYR A 689      38.670  50.470  64.100  1.00  0.00           C
ATOM   1637  HE2 TYR A 689      38.340  50.790  63.120  1.00  0.00           H
ATOM   1638  C   TYR A 689      35.640  49.750  67.220  1.00  0.00           C
ATOM   1639  O   TYR A 689      34.910  49.770  66.230  1.00  0.00           O
ATOM   1640  N   LEU A 690      35.920  48.700  68.010  1.00  0.00           N
ATOM   1641  HN  LEU A 690      36.270  48.770  68.950  1.00  0.00           H
ATOM   1642  CA  LEU A 690      35.670  47.320  67.560  1.00  0.00           C
ATOM   1643  HA  LEU A 690      36.100  47.240  66.570  1.00  0.00           H
ATOM   1644  CB  LEU A 690      36.370  46.180  68.470  1.00  0.00           C
ATOM   1645  HB1 LEU A 690      36.080  45.160  68.150  1.00  0.00           H
ATOM   1646  HB2 LEU A 690      36.100  46.450  69.500  1.00  0.00           H
ATOM   1647  CG  LEU A 690      37.920  46.270  68.390  1.00  0.00           C
ATOM   1648  HG  LEU A 690      38.360  47.220  68.740  1.00  0.00           H
ATOM   1649  CD1 LEU A 690      38.420  45.290  69.420  1.00  0.00           C
ATOM   1650 HD11 LEU A 690      39.510  45.440  69.560  1.00  0.00           H
ATOM   1651 HD12 LEU A 690      38.230  44.230  69.150  1.00  0.00           H
ATOM   1652 HD13 LEU A 690      38.090  45.560  70.450  1.00  0.00           H
ATOM   1653  CD2 LEU A 690      38.470  46.140  66.900  1.00  0.00           C
ATOM   1654 HD21 LEU A 690      38.480  47.130  66.380  1.00  0.00           H
ATOM   1655 HD22 LEU A 690      37.790  45.400  66.440  1.00  0.00           H
ATOM   1656 HD23 LEU A 690      39.450  45.640  66.960  1.00  0.00           H
ATOM   1657  C   LEU A 690      34.210  47.030  67.380  1.00  0.00           C
ATOM   1658  O   LEU A 690      33.790  46.530  66.380  1.00  0.00           O
ATOM   1659  N   SER A 691      33.410  47.380  68.330  1.00  0.00           N
ATOM   1660  HN  SER A 691      33.830  47.880  69.080  1.00  0.00           H
ATOM   1661  CA  SER A 691      31.940  47.370  68.290  1.00  0.00           C
ATOM   1662  HA  SER A 691      31.680  46.320  68.150  1.00  0.00           H
ATOM   1663  CB  SER A 691      31.330  47.780  69.640  1.00  0.00           C
ATOM   1664  HB1 SER A 691      31.440  48.860  69.860  1.00  0.00           H
ATOM   1665  HB2 SER A 691      31.810  47.160  70.430  1.00  0.00           H
ATOM   1666  OG  SER A 691      29.940  47.530  69.720  1.00  0.00           O
ATOM   1667  HG1 SER A 691      29.740  46.590  69.610  1.00  0.00           H
ATOM   1668  C   SER A 691      31.260  48.260  67.270  1.00  0.00           C
ATOM   1669  O   SER A 691      30.350  47.830  66.580  1.00  0.00           O
ATOM   1670  N   LEU A 692      31.650  49.540  67.070  1.00  0.00           N
ATOM   1671  HN  LEU A 692      32.410  49.980  67.540  1.00  0.00           H
ATOM   1672  CA  LEU A 692      31.090  50.360  65.950  1.00  0.00           C
ATOM   1673  HA  LEU A 692      30.010  50.340  66.050  1.00  0.00           H
ATOM   1674  CB  LEU A 692      31.500  51.880  66.190  1.00  0.00           C
ATOM   1675  HB1 LEU A 692      32.600  51.870  66.080  1.00  0.00           H
ATOM   1676  HB2 LEU A 692      31.350  52.110  67.270  1.00  0.00           H
ATOM   1677  CG  LEU A 692      30.950  53.010  65.320  1.00  0.00           C
ATOM   1678  HG  LEU A 692      30.940  52.740  64.240  1.00  0.00           H
ATOM   1679  CD1 LEU A 692      29.450  53.380  65.680  1.00  0.00           C
ATOM   1680 HD11 LEU A 692      29.370  53.590  66.770  1.00  0.00           H
ATOM   1681 HD12 LEU A 692      28.810  52.480  65.530  1.00  0.00           H
ATOM   1682 HD13 LEU A 692      29.100  54.280  65.130  1.00  0.00           H
ATOM   1683  CD2 LEU A 692      31.740  54.360  65.540  1.00  0.00           C
ATOM   1684 HD21 LEU A 692      31.370  55.280  65.010  1.00  0.00           H
ATOM   1685 HD22 LEU A 692      32.720  54.170  65.040  1.00  0.00           H
ATOM   1686 HD23 LEU A 692      31.710  54.540  66.630  1.00  0.00           H
ATOM   1687  C   LEU A 692      31.540  49.840  64.600  1.00  0.00           C
ATOM   1688  O   LEU A 692      30.800  49.770  63.650  1.00  0.00           O
ATOM   1689  N   ARG A 693      32.830  49.530  64.430  1.00  0.00           N
ATOM   1690  HN  ARG A 693      33.390  49.550  65.260  1.00  0.00           H
ATOM   1691  CA  ARG A 693      33.400  49.110  63.140  1.00  0.00           C
ATOM   1692  HA  ARG A 693      33.190  49.900  62.420  1.00  0.00           H
ATOM   1693  CB  ARG A 693      34.940  48.920  63.240  1.00  0.00           C
ATOM   1694  HB1 ARG A 693      35.200  48.330  64.150  1.00  0.00           H
ATOM   1695  HB2 ARG A 693      35.460  49.910  63.330  1.00  0.00           H
ATOM   1696  CG  ARG A 693      35.610  48.210  62.040  1.00  0.00           C
ATOM   1697  HG1 ARG A 693      35.940  49.020  61.360  1.00  0.00           H
ATOM   1698  HG2 ARG A 693      34.930  47.550  61.440  1.00  0.00           H
ATOM   1699  CD  ARG A 693      36.910  47.300  62.510  1.00  0.00           C
ATOM   1700  HD1 ARG A 693      36.570  46.420  63.100  1.00  0.00           H
ATOM   1701  HD2 ARG A 693      37.560  47.730  63.290  1.00  0.00           H
ATOM   1702  NE  ARG A 693      37.750  46.940  61.320  1.00  0.00           N
ATOM   1703  HE  ARG A 693      38.090  47.690  60.750  1.00  0.00           H
ATOM   1704  CZ  ARG A 693      37.490  45.850  60.620  1.00  0.00           C
ATOM   1705  NH1 ARG A 693      36.960  44.770  61.130  1.00  0.00           N
ATOM   1706 HH11 ARG A 693      37.010  44.710  62.120  1.00  0.00           H
ATOM   1707 HH12 ARG A 693      37.250  43.990  60.590  1.00  0.00           H
ATOM   1708  NH2 ARG A 693      37.950  45.800  59.410  1.00  0.00           N
ATOM   1709 HH21 ARG A 693      37.340  45.320  58.790  1.00  0.00           H
ATOM   1710 HH22 ARG A 693      38.320  46.660  59.040  1.00  0.00           H
ATOM   1711  C   ARG A 693      32.740  47.860  62.580  1.00  0.00           C
ATOM   1712  O   ARG A 693      32.360  47.840  61.390  1.00  0.00           O
ATOM   1713  N   THR A 694      32.430  46.820  63.430  1.00  0.00           N
ATOM   1714  HN  THR A 694      32.950  46.880  64.280  1.00  0.00           H
ATOM   1715  CA  THR A 694      31.660  45.630  63.020  1.00  0.00           C
ATOM   1716  HA  THR A 694      32.190  45.100  62.220  1.00  0.00           H
ATOM   1717  CB  THR A 694      31.440  44.640  64.080  1.00  0.00           C
ATOM   1718  HB  THR A 694      31.370  45.080  65.090  1.00  0.00           H
ATOM   1719  OG1 THR A 694      32.600  43.720  64.100  1.00  0.00           O
ATOM   1720  HG1 THR A 694      32.350  42.820  63.850  1.00  0.00           H
ATOM   1721  CG2 THR A 694      30.290  43.720  63.820  1.00  0.00           C
ATOM   1722 HG21 THR A 694      30.340  42.850  64.520  1.00  0.00           H
ATOM   1723 HG22 THR A 694      30.170  43.340  62.790  1.00  0.00           H
ATOM   1724 HG23 THR A 694      29.330  44.260  63.930  1.00  0.00           H
ATOM   1725  C   THR A 694      30.320  46.060  62.380  1.00  0.00           C
ATOM   1726  O   THR A 694      30.100  45.660  61.240  1.00  0.00           O
ATOM   1727  N   SER A 695      29.510  46.930  63.010  1.00  0.00           N
ATOM   1728  HN  SER A 695      29.840  47.270  63.880  1.00  0.00           H
ATOM   1729  CA  SER A 695      28.260  47.450  62.500  1.00  0.00           C
ATOM   1730  HA  SER A 695      27.600  46.620  62.290  1.00  0.00           H
ATOM   1731  CB  SER A 695      27.550  48.380  63.530  1.00  0.00           C
ATOM   1732  HB1 SER A 695      26.510  48.560  63.200  1.00  0.00           H
ATOM   1733  HB2 SER A 695      28.000  49.400  63.500  1.00  0.00           H
ATOM   1734  OG  SER A 695      27.530  47.740  64.810  1.00  0.00           O
ATOM   1735  HG1 SER A 695      28.450  47.660  65.060  1.00  0.00           H
ATOM   1736  C   SER A 695      28.460  48.170  61.220  1.00  0.00           C
ATOM   1737  O   SER A 695      27.610  48.060  60.340  1.00  0.00           O
ATOM   1738  N   ILE A 696      29.480  49.070  60.910  1.00  0.00           N
ATOM   1739  HN  ILE A 696      30.110  49.210  61.660  1.00  0.00           H
ATOM   1740  CA  ILE A 696      29.810  49.850  59.750  1.00  0.00           C
ATOM   1741  HA  ILE A 696      29.000  50.520  59.480  1.00  0.00           H
ATOM   1742  CB  ILE A 696      31.090  50.690  59.890  1.00  0.00           C
ATOM   1743  HB  ILE A 696      31.960  50.090  60.230  1.00  0.00           H
ATOM   1744  CG2 ILE A 696      31.530  51.240  58.540  1.00  0.00           C
ATOM   1745 HG21 ILE A 696      31.810  50.460  57.790  1.00  0.00           H
ATOM   1746 HG22 ILE A 696      32.480  51.750  58.760  1.00  0.00           H
ATOM   1747 HG23 ILE A 696      30.770  51.870  58.030  1.00  0.00           H
ATOM   1748  CG1 ILE A 696      30.890  51.880  60.800  1.00  0.00           C
ATOM   1749 HG11 ILE A 696      30.200  51.550  61.600  1.00  0.00           H
ATOM   1750 HG12 ILE A 696      30.220  52.630  60.330  1.00  0.00           H
ATOM   1751  CD  ILE A 696      32.120  52.490  61.500  1.00  0.00           C
ATOM   1752  HD1 ILE A 696      32.760  51.810  62.090  1.00  0.00           H
ATOM   1753  HD2 ILE A 696      31.800  53.330  62.150  1.00  0.00           H
ATOM   1754  HD3 ILE A 696      32.800  53.020  60.790  1.00  0.00           H
ATOM   1755  C   ILE A 696      30.040  48.780  58.630  1.00  0.00           C
ATOM   1756  O   ILE A 696      29.550  48.970  57.560  1.00  0.00           O
ATOM   1757  N   GLY A 697      30.770  47.630  58.990  1.00  0.00           N
ATOM   1758  HN  GLY A 697      31.200  47.580  59.890  1.00  0.00           H
ATOM   1759  CA  GLY A 697      30.820  46.460  58.130  1.00  0.00           C
ATOM   1760  HA1 GLY A 697      31.460  45.750  58.590  1.00  0.00           H
ATOM   1761  HA2 GLY A 697      31.230  46.830  57.200  1.00  0.00           H
ATOM   1762  C   GLY A 697      29.520  45.700  57.770  1.00  0.00           C
ATOM   1763  O   GLY A 697      29.420  45.130  56.670  1.00  0.00           O
ATOM   1764  N   LEU A 698      28.510  45.710  58.630  1.00  0.00           N
ATOM   1765  HN  LEU A 698      28.670  46.070  59.550  1.00  0.00           H
ATOM   1766  CA  LEU A 698      27.120  45.320  58.220  1.00  0.00           C
ATOM   1767  HA  LEU A 698      27.100  44.360  57.700  1.00  0.00           H
ATOM   1768  CB  LEU A 698      26.210  45.260  59.420  1.00  0.00           C
ATOM   1769  HB1 LEU A 698      25.150  45.100  59.130  1.00  0.00           H
ATOM   1770  HB2 LEU A 698      26.220  46.200  60.010  1.00  0.00           H
ATOM   1771  CG  LEU A 698      26.540  44.160  60.410  1.00  0.00           C
ATOM   1772  HG  LEU A 698      27.630  44.110  60.550  1.00  0.00           H
ATOM   1773  CD1 LEU A 698      25.820  44.330  61.770  1.00  0.00           C
ATOM   1774 HD11 LEU A 698      26.150  45.240  62.310  1.00  0.00           H
ATOM   1775 HD12 LEU A 698      25.940  43.450  62.440  1.00  0.00           H
ATOM   1776 HD13 LEU A 698      24.730  44.430  61.660  1.00  0.00           H
ATOM   1777  CD2 LEU A 698      26.090  42.780  59.880  1.00  0.00           C
ATOM   1778 HD21 LEU A 698      24.980  42.680  59.910  1.00  0.00           H
ATOM   1779 HD22 LEU A 698      26.470  42.010  60.590  1.00  0.00           H
ATOM   1780 HD23 LEU A 698      26.410  42.480  58.860  1.00  0.00           H
ATOM   1781  C   LEU A 698      26.390  46.160  57.230  1.00  0.00           C
ATOM   1782  O   LEU A 698      25.840  45.680  56.210  1.00  0.00           O
ATOM   1783  N   TRP A 699      26.490  47.500  57.440  1.00  0.00           N
ATOM   1784  HN  TRP A 699      26.910  47.880  58.260  1.00  0.00           H
ATOM   1785  CA  TRP A 699      26.050  48.360  56.390  1.00  0.00           C
ATOM   1786  HA  TRP A 699      24.990  48.230  56.220  1.00  0.00           H
ATOM   1787  CB  TRP A 699      26.090  49.800  56.870  1.00  0.00           C
ATOM   1788  HB1 TRP A 699      25.820  50.510  56.050  1.00  0.00           H
ATOM   1789  HB2 TRP A 699      27.130  49.920  57.210  1.00  0.00           H
ATOM   1790  CG  TRP A 699      25.230  50.040  58.060  1.00  0.00           C
ATOM   1791  CD1 TRP A 699      25.630  50.680  59.180  1.00  0.00           C
ATOM   1792  HD1 TRP A 699      26.660  50.830  59.460  1.00  0.00           H
ATOM   1793  NE1 TRP A 699      24.520  51.120  59.830  1.00  0.00           N
ATOM   1794  HE1 TRP A 699      24.520  51.680  60.630  1.00  0.00           H
ATOM   1795  CE2 TRP A 699      23.420  50.780  59.190  1.00  0.00           C
ATOM   1796  CD2 TRP A 699      23.800  50.120  58.020  1.00  0.00           C
ATOM   1797  CE3 TRP A 699      22.850  49.590  57.180  1.00  0.00           C
ATOM   1798  HE3 TRP A 699      23.060  48.960  56.320  1.00  0.00           H
ATOM   1799  CZ3 TRP A 699      21.530  49.880  57.460  1.00  0.00           C
ATOM   1800  HZ3 TRP A 699      20.780  49.510  56.790  1.00  0.00           H
ATOM   1801  CZ2 TRP A 699      22.140  51.080  59.500  1.00  0.00           C
ATOM   1802  HZ2 TRP A 699      21.840  51.670  60.350  1.00  0.00           H
ATOM   1803  CH2 TRP A 699      21.170  50.650  58.520  1.00  0.00           C
ATOM   1804  HH2 TRP A 699      20.130  50.700  58.800  1.00  0.00           H
ATOM   1805  C   TRP A 699      26.850  48.380  55.150  1.00  0.00           C
ATOM   1806  O   TRP A 699      26.280  48.440  54.090  1.00  0.00           O
ATOM   1807  N   THR A 700      28.190  48.280  55.200  1.00  0.00           N
ATOM   1808  HN  THR A 700      28.470  48.190  56.160  1.00  0.00           H
ATOM   1809  CA  THR A 700      29.090  48.320  54.090  1.00  0.00           C
ATOM   1810  HA  THR A 700      28.920  49.160  53.430  1.00  0.00           H
ATOM   1811  CB  THR A 700      30.580  48.340  54.430  1.00  0.00           C
ATOM   1812  HB  THR A 700      30.860  47.460  55.040  1.00  0.00           H
ATOM   1813  OG1 THR A 700      30.930  49.400  55.330  1.00  0.00           O
ATOM   1814  HG1 THR A 700      30.540  49.270  56.210  1.00  0.00           H
ATOM   1815  CG2 THR A 700      31.530  48.490  53.170  1.00  0.00           C
ATOM   1816 HG21 THR A 700      30.980  49.210  52.520  1.00  0.00           H
ATOM   1817 HG22 THR A 700      31.610  47.550  52.570  1.00  0.00           H
ATOM   1818 HG23 THR A 700      32.520  48.940  53.350  1.00  0.00           H
ATOM   1819  C   THR A 700      28.950  47.070  53.260  1.00  0.00           C
ATOM   1820  O   THR A 700      28.880  47.180  52.000  1.00  0.00           O
ATOM   1821  N   SER A 701      28.740  45.860  53.820  1.00  0.00           N
ATOM   1822  HN  SER A 701      28.820  45.780  54.810  1.00  0.00           H
ATOM   1823  CA  SER A 701      28.350  44.570  53.250  1.00  0.00           C
ATOM   1824  HA  SER A 701      29.090  44.180  52.570  1.00  0.00           H
ATOM   1825  CB  SER A 701      28.230  43.510  54.370  1.00  0.00           C
ATOM   1826  HB1 SER A 701      27.630  43.990  55.180  1.00  0.00           H
ATOM   1827  HB2 SER A 701      29.240  43.330  54.790  1.00  0.00           H
ATOM   1828  OG  SER A 701      27.700  42.330  53.930  1.00  0.00           O
ATOM   1829  HG1 SER A 701      28.310  41.950  53.300  1.00  0.00           H
ATOM   1830  C   SER A 701      27.010  44.690  52.530  1.00  0.00           C
ATOM   1831  O   SER A 701      26.790  44.290  51.400  1.00  0.00           O
ATOM   1832  N   PHE A 702      25.960  45.270  53.190  1.00  0.00           N
ATOM   1833  HN  PHE A 702      26.030  45.580  54.130  1.00  0.00           H
ATOM   1834  CA  PHE A 702      24.700  45.460  52.590  1.00  0.00           C
ATOM   1835  HA  PHE A 702      24.400  44.510  52.180  1.00  0.00           H
ATOM   1836  CB  PHE A 702      23.730  45.900  53.700  1.00  0.00           C
ATOM   1837  HB1 PHE A 702      24.240  46.460  54.510  1.00  0.00           H
ATOM   1838  HB2 PHE A 702      23.280  45.020  54.210  1.00  0.00           H
ATOM   1839  CG  PHE A 702      22.590  46.840  53.340  1.00  0.00           C
ATOM   1840  CD1 PHE A 702      21.300  46.420  52.970  1.00  0.00           C
ATOM   1841  HD1 PHE A 702      21.040  45.370  52.990  1.00  0.00           H
ATOM   1842  CE1 PHE A 702      20.310  47.330  52.640  1.00  0.00           C
ATOM   1843  HE1 PHE A 702      19.290  47.000  52.510  1.00  0.00           H
ATOM   1844  CZ  PHE A 702      20.570  48.690  52.440  1.00  0.00           C
ATOM   1845  HZ  PHE A 702      19.770  49.380  52.190  1.00  0.00           H
ATOM   1846  CD2 PHE A 702      22.800  48.200  53.160  1.00  0.00           C
ATOM   1847  HD2 PHE A 702      23.790  48.500  53.470  1.00  0.00           H
ATOM   1848  CE2 PHE A 702      21.870  49.120  52.700  1.00  0.00           C
ATOM   1849  HE2 PHE A 702      22.100  50.170  52.660  1.00  0.00           H
ATOM   1850  C   PHE A 702      24.710  46.380  51.370  1.00  0.00           C
ATOM   1851  O   PHE A 702      24.070  46.110  50.340  1.00  0.00           O
ATOM   1852  N   LEU A 703      25.420  47.510  51.470  1.00  0.00           N
ATOM   1853  HN  LEU A 703      25.970  47.620  52.300  1.00  0.00           H
ATOM   1854  CA  LEU A 703      25.550  48.540  50.450  1.00  0.00           C
ATOM   1855  HA  LEU A 703      24.590  49.010  50.330  1.00  0.00           H
ATOM   1856  CB  LEU A 703      26.470  49.650  50.950  1.00  0.00           C
ATOM   1857  HB1 LEU A 703      26.780  50.300  50.110  1.00  0.00           H
ATOM   1858  HB2 LEU A 703      27.370  49.300  51.490  1.00  0.00           H
ATOM   1859  CG  LEU A 703      25.720  50.750  51.840  1.00  0.00           C
ATOM   1860  HG  LEU A 703      25.290  50.210  52.720  1.00  0.00           H
ATOM   1861  CD1 LEU A 703      26.710  51.650  52.510  1.00  0.00           C
ATOM   1862 HD11 LEU A 703      26.350  52.180  53.410  1.00  0.00           H
ATOM   1863 HD12 LEU A 703      27.140  52.320  51.740  1.00  0.00           H
ATOM   1864 HD13 LEU A 703      27.540  50.970  52.840  1.00  0.00           H
ATOM   1865  CD2 LEU A 703      24.580  51.440  51.080  1.00  0.00           C
ATOM   1866 HD21 LEU A 703      24.290  52.270  51.750  1.00  0.00           H
ATOM   1867 HD22 LEU A 703      23.740  50.770  50.810  1.00  0.00           H
ATOM   1868 HD23 LEU A 703      25.000  51.760  50.090  1.00  0.00           H
ATOM   1869  C   LEU A 703      26.070  48.070  49.130  1.00  0.00           C
ATOM   1870  O   LEU A 703      25.620  48.450  48.040  1.00  0.00           O
ATOM   1871  N   CYS A 704      27.070  47.150  49.150  1.00  0.00           N
ATOM   1872  HN  CYS A 704      27.470  47.100  50.070  1.00  0.00           H
ATOM   1873  CA  CYS A 704      27.680  46.300  48.180  1.00  0.00           C
ATOM   1874  HA  CYS A 704      27.910  47.000  47.390  1.00  0.00           H
ATOM   1875  CB  CYS A 704      28.950  45.570  48.700  1.00  0.00           C
ATOM   1876  HB1 CYS A 704      29.210  44.870  47.890  1.00  0.00           H
ATOM   1877  HB2 CYS A 704      28.770  44.950  49.610  1.00  0.00           H
ATOM   1878  SG  CYS A 704      30.280  46.760  49.190  1.00  0.00           S
ATOM   1879  HG1 CYS A 704      29.590  47.330  50.150  1.00  0.00           H
ATOM   1880  C   CYS A 704      26.680  45.370  47.480  1.00  0.00           C
ATOM   1881  O   CYS A 704      26.690  45.340  46.240  1.00  0.00           O
ATOM   1882  N   ILE A 705      25.690  44.710  48.200  1.00  0.00           N
ATOM   1883  HN  ILE A 705      25.560  44.850  49.180  1.00  0.00           H
ATOM   1884  CA  ILE A 705      24.670  43.880  47.560  1.00  0.00           C
ATOM   1885  HA  ILE A 705      25.130  43.160  46.900  1.00  0.00           H
ATOM   1886  CB  ILE A 705      23.870  43.070  48.590  1.00  0.00           C
ATOM   1887  HB  ILE A 705      23.250  43.800  49.160  1.00  0.00           H
ATOM   1888  CG2 ILE A 705      22.980  42.040  47.810  1.00  0.00           C
ATOM   1889 HG21 ILE A 705      22.310  41.490  48.510  1.00  0.00           H
ATOM   1890 HG22 ILE A 705      23.390  41.230  47.150  1.00  0.00           H
ATOM   1891 HG23 ILE A 705      22.220  42.590  47.210  1.00  0.00           H
ATOM   1892  CG1 ILE A 705      24.860  42.250  49.480  1.00  0.00           C
ATOM   1893 HG11 ILE A 705      25.320  43.040  50.120  1.00  0.00           H
ATOM   1894 HG12 ILE A 705      25.670  41.690  48.970  1.00  0.00           H
ATOM   1895  CD  ILE A 705      24.250  41.310  50.510  1.00  0.00           C
ATOM   1896  HD1 ILE A 705      23.310  41.720  50.940  1.00  0.00           H
ATOM   1897  HD2 ILE A 705      24.930  40.990  51.330  1.00  0.00           H
ATOM   1898  HD3 ILE A 705      23.990  40.340  50.040  1.00  0.00           H
ATOM   1899  C   ILE A 705      23.820  44.780  46.700  1.00  0.00           C
ATOM   1900  O   ILE A 705      23.560  44.400  45.540  1.00  0.00           O
ATOM   1901  N   VAL A 706      23.290  45.960  47.250  1.00  0.00           N
ATOM   1902  HN  VAL A 706      23.530  46.240  48.180  1.00  0.00           H
ATOM   1903  CA  VAL A 706      22.420  46.960  46.570  1.00  0.00           C
ATOM   1904  HA  VAL A 706      21.520  46.460  46.240  1.00  0.00           H
ATOM   1905  CB  VAL A 706      21.960  48.020  47.580  1.00  0.00           C
ATOM   1906  HB  VAL A 706      22.860  48.440  48.080  1.00  0.00           H
ATOM   1907  CG1 VAL A 706      21.070  49.070  46.880  1.00  0.00           C
ATOM   1908 HG11 VAL A 706      20.260  48.510  46.360  1.00  0.00           H
ATOM   1909 HG12 VAL A 706      21.540  49.730  46.130  1.00  0.00           H
ATOM   1910 HG13 VAL A 706      20.580  49.650  47.690  1.00  0.00           H
ATOM   1911  CG2 VAL A 706      21.170  47.420  48.770  1.00  0.00           C
ATOM   1912 HG21 VAL A 706      21.780  46.720  49.380  1.00  0.00           H
ATOM   1913 HG22 VAL A 706      20.160  47.160  48.390  1.00  0.00           H
ATOM   1914 HG23 VAL A 706      21.180  48.260  49.490  1.00  0.00           H
ATOM   1915  C   VAL A 706      23.130  47.520  45.240  1.00  0.00           C
ATOM   1916  O   VAL A 706      22.530  47.740  44.210  1.00  0.00           O
ATOM   1917  N   LEU A 707      24.400  47.840  45.370  1.00  0.00           N
ATOM   1918  HN  LEU A 707      24.800  47.760  46.290  1.00  0.00           H
ATOM   1919  CA  LEU A 707      25.250  48.340  44.220  1.00  0.00           C
ATOM   1920  HA  LEU A 707      24.680  49.050  43.660  1.00  0.00           H
ATOM   1921  CB  LEU A 707      26.500  48.970  44.900  1.00  0.00           C
ATOM   1922  HB1 LEU A 707      27.140  48.140  45.260  1.00  0.00           H
ATOM   1923  HB2 LEU A 707      26.170  49.570  45.780  1.00  0.00           H
ATOM   1924  CG  LEU A 707      27.360  49.920  44.060  1.00  0.00           C
ATOM   1925  HG  LEU A 707      27.960  49.400  43.270  1.00  0.00           H
ATOM   1926  CD1 LEU A 707      26.460  51.010  43.570  1.00  0.00           C
ATOM   1927 HD11 LEU A 707      26.990  51.680  42.850  1.00  0.00           H
ATOM   1928 HD12 LEU A 707      26.010  51.660  44.340  1.00  0.00           H
ATOM   1929 HD13 LEU A 707      25.590  50.580  43.040  1.00  0.00           H
ATOM   1930  CD2 LEU A 707      28.420  50.580  45.000  1.00  0.00           C
ATOM   1931 HD21 LEU A 707      27.910  51.120  45.810  1.00  0.00           H
ATOM   1932 HD22 LEU A 707      29.130  51.250  44.470  1.00  0.00           H
ATOM   1933 HD23 LEU A 707      29.050  49.740  45.380  1.00  0.00           H
ATOM   1934  C   LEU A 707      25.660  47.230  43.200  1.00  0.00           C
ATOM   1935  O   LEU A 707      26.040  47.610  42.080  1.00  0.00           O
ATOM   1936  N   VAL A 708      25.490  45.910  43.510  1.00  0.00           N
ATOM   1937  HN  VAL A 708      25.500  45.690  44.480  1.00  0.00           H
ATOM   1938  CA  VAL A 708      25.360  44.830  42.570  1.00  0.00           C
ATOM   1939  HA  VAL A 708      25.940  45.010  41.680  1.00  0.00           H
ATOM   1940  CB  VAL A 708      25.800  43.500  43.170  1.00  0.00           C
ATOM   1941  HB  VAL A 708      25.350  43.390  44.180  1.00  0.00           H
ATOM   1942  CG1 VAL A 708      25.480  42.260  42.360  1.00  0.00           C
ATOM   1943 HG11 VAL A 708      26.000  41.350  42.720  1.00  0.00           H
ATOM   1944 HG12 VAL A 708      25.750  42.450  41.290  1.00  0.00           H
ATOM   1945 HG13 VAL A 708      24.380  42.090  42.410  1.00  0.00           H
ATOM   1946  CG2 VAL A 708      27.310  43.620  43.350  1.00  0.00           C
ATOM   1947 HG21 VAL A 708      27.750  44.560  43.740  1.00  0.00           H
ATOM   1948 HG22 VAL A 708      27.820  43.510  42.370  1.00  0.00           H
ATOM   1949 HG23 VAL A 708      27.580  42.720  43.940  1.00  0.00           H
ATOM   1950  C   VAL A 708      23.940  44.700  41.960  1.00  0.00           C
ATOM   1951  O   VAL A 708      23.690  44.290  40.840  1.00  0.00           O
ATOM   1952  N   ALA A 709      22.900  45.000  42.720  1.00  0.00           N
ATOM   1953  HN  ALA A 709      23.070  45.170  43.690  1.00  0.00           H
ATOM   1954  CA  ALA A 709      21.540  45.070  42.170  1.00  0.00           C
ATOM   1955  HA  ALA A 709      21.360  44.070  41.810  1.00  0.00           H
ATOM   1956  CB  ALA A 709      20.510  45.360  43.250  1.00  0.00           C
ATOM   1957  HB1 ALA A 709      20.710  44.780  44.180  1.00  0.00           H
ATOM   1958  HB2 ALA A 709      19.460  45.160  42.910  1.00  0.00           H
ATOM   1959  HB3 ALA A 709      20.520  46.450  43.480  1.00  0.00           H
ATOM   1960  C   ALA A 709      21.320  45.940  41.010  1.00  0.00           C
ATOM   1961  O   ALA A 709      20.680  45.570  40.060  1.00  0.00           O
ATOM   1962  N   THR A 710      21.940  47.170  41.140  1.00  0.00           N
ATOM   1963  HN  THR A 710      22.600  47.320  41.870  1.00  0.00           H
ATOM   1964  CA  THR A 710      21.960  48.190  40.140  1.00  0.00           C
ATOM   1965  HA  THR A 710      21.120  48.070  39.490  1.00  0.00           H
ATOM   1966  CB  THR A 710      21.720  49.570  40.720  1.00  0.00           C
ATOM   1967  HB  THR A 710      20.820  49.610  41.370  1.00  0.00           H
ATOM   1968  OG1 THR A 710      21.470  50.510  39.650  1.00  0.00           O
ATOM   1969  HG1 THR A 710      20.800  50.140  39.070  1.00  0.00           H
ATOM   1970  CG2 THR A 710      22.950  50.000  41.500  1.00  0.00           C
ATOM   1971 HG21 THR A 710      22.820  50.950  42.080  1.00  0.00           H
ATOM   1972 HG22 THR A 710      23.790  50.220  40.810  1.00  0.00           H
ATOM   1973 HG23 THR A 710      23.250  49.140  42.140  1.00  0.00           H
ATOM   1974  C   THR A 710      23.180  48.230  39.200  1.00  0.00           C
ATOM   1975  O   THR A 710      24.170  47.700  39.550  1.00  0.00           O
ATOM   1976  N   ASP A 711      23.130  48.820  37.980  1.00  0.00           N
ATOM   1977  HN  ASP A 711      22.290  49.220  37.630  1.00  0.00           H
ATOM   1978  CA  ASP A 711      24.300  49.050  37.090  1.00  0.00           C
ATOM   1979  HA  ASP A 711      24.800  48.100  37.110  1.00  0.00           H
ATOM   1980  CB  ASP A 711      23.720  49.370  35.690  1.00  0.00           C
ATOM   1981  HB1 ASP A 711      23.270  50.390  35.720  1.00  0.00           H
ATOM   1982  HB2 ASP A 711      22.920  48.650  35.420  1.00  0.00           H
ATOM   1983  CG  ASP A 711      24.840  49.360  34.650  1.00  0.00           C
ATOM   1984  OD1 ASP A 711      24.700  50.010  33.610  1.00  0.00           O
ATOM   1985  OD2 ASP A 711      25.940  48.740  34.850  1.00  0.00           O
ATOM   1986  C   ASP A 711      25.300  50.180  37.630  1.00  0.00           C
ATOM   1987  O   ASP A 711      24.900  51.390  37.580  1.00  0.00           O
ATOM   1988  N   ALA A 712      26.530  49.780  37.960  1.00  0.00           N
ATOM   1989  HN  ALA A 712      26.700  48.800  38.020  1.00  0.00           H
ATOM   1990  CA  ALA A 712      27.570  50.700  38.410  1.00  0.00           C
ATOM   1991  HA  ALA A 712      27.110  51.570  38.860  1.00  0.00           H
ATOM   1992  CB  ALA A 712      28.530  50.020  39.440  1.00  0.00           C
ATOM   1993  HB1 ALA A 712      28.000  49.690  40.360  1.00  0.00           H
ATOM   1994  HB2 ALA A 712      29.360  50.680  39.770  1.00  0.00           H
ATOM   1995  HB3 ALA A 712      28.890  49.050  39.030  1.00  0.00           H
ATOM   1996  C   ALA A 712      28.440  51.150  37.200  1.00  0.00           C
ATOM   1997  O   ALA A 712      29.480  51.810  37.400  1.00  0.00           O
ATOM   1998  N   SER A 713      28.220  50.600  35.980  1.00  0.00           N
ATOM   1999  HN  SER A 713      27.340  50.150  35.810  1.00  0.00           H
ATOM   2000  CA  SER A 713      29.190  50.630  34.850  1.00  0.00           C
ATOM   2001  HA  SER A 713      30.140  50.170  35.090  1.00  0.00           H
ATOM   2002  CB  SER A 713      28.600  50.020  33.590  1.00  0.00           C
ATOM   2003  HB1 SER A 713      29.390  49.870  32.830  1.00  0.00           H
ATOM   2004  HB2 SER A 713      27.690  50.520  33.180  1.00  0.00           H
ATOM   2005  OG  SER A 713      28.270  48.690  33.910  1.00  0.00           O
ATOM   2006  HG1 SER A 713      27.350  48.670  34.210  1.00  0.00           H
ATOM   2007  C   SER A 713      29.510  52.100  34.520  1.00  0.00           C
ATOM   2008  O   SER A 713      30.660  52.450  34.200  1.00  0.00           O
ATOM   2009  N   SER A 714      28.550  53.030  34.560  1.00  0.00           N
ATOM   2010  HN  SER A 714      27.590  52.840  34.800  1.00  0.00           H
ATOM   2011  CA  SER A 714      28.710  54.510  34.230  1.00  0.00           C
ATOM   2012  HA  SER A 714      29.290  54.500  33.330  1.00  0.00           H
ATOM   2013  CB  SER A 714      27.460  55.390  34.000  1.00  0.00           C
ATOM   2014  HB1 SER A 714      27.810  56.420  33.790  1.00  0.00           H
ATOM   2015  HB2 SER A 714      26.760  55.470  34.860  1.00  0.00           H
ATOM   2016  OG  SER A 714      26.810  54.880  32.810  1.00  0.00           O
ATOM   2017  HG1 SER A 714      26.450  54.020  33.010  1.00  0.00           H
ATOM   2018  C   SER A 714      29.580  55.110  35.240  1.00  0.00           C
ATOM   2019  O   SER A 714      30.320  56.000  34.840  1.00  0.00           O
ATOM   2020  N   LEU A 715      29.540  54.640  36.540  1.00  0.00           N
ATOM   2021  HN  LEU A 715      29.110  53.770  36.730  1.00  0.00           H
ATOM   2022  CA  LEU A 715      30.360  55.250  37.540  1.00  0.00           C
ATOM   2023  HA  LEU A 715      30.210  56.320  37.520  1.00  0.00           H
ATOM   2024  CB  LEU A 715      29.910  54.920  38.990  1.00  0.00           C
ATOM   2025  HB1 LEU A 715      30.420  55.570  39.730  1.00  0.00           H
ATOM   2026  HB2 LEU A 715      30.290  53.920  39.280  1.00  0.00           H
ATOM   2027  CG  LEU A 715      28.360  54.900  39.200  1.00  0.00           C
ATOM   2028  HG  LEU A 715      27.840  54.220  38.490  1.00  0.00           H
ATOM   2029  CD1 LEU A 715      28.020  54.450  40.660  1.00  0.00           C
ATOM   2030 HD11 LEU A 715      28.530  53.480  40.870  1.00  0.00           H
ATOM   2031 HD12 LEU A 715      26.920  54.260  40.760  1.00  0.00           H
ATOM   2032 HD13 LEU A 715      28.250  55.230  41.420  1.00  0.00           H
ATOM   2033  CD2 LEU A 715      27.770  56.300  39.030  1.00  0.00           C
ATOM   2034 HD21 LEU A 715      26.660  56.320  38.970  1.00  0.00           H
ATOM   2035 HD22 LEU A 715      28.180  56.800  38.130  1.00  0.00           H
ATOM   2036 HD23 LEU A 715      28.050  56.860  39.950  1.00  0.00           H
ATOM   2037  C   LEU A 715      31.870  54.940  37.330  1.00  0.00           C
ATOM   2038  O   LEU A 715      32.770  55.700  37.640  1.00  0.00           O
ATOM   2039  N   VAL A 716      32.250  53.760  36.800  1.00  0.00           N
ATOM   2040  HN  VAL A 716      31.580  53.070  36.580  1.00  0.00           H
ATOM   2041  CA  VAL A 716      33.600  53.520  36.280  1.00  0.00           C
ATOM   2042  HA  VAL A 716      34.270  53.530  37.130  1.00  0.00           H
ATOM   2043  CB  VAL A 716      33.600  52.100  35.700  1.00  0.00           C
ATOM   2044  HB  VAL A 716      33.080  52.150  34.720  1.00  0.00           H
ATOM   2045  CG1 VAL A 716      35.070  51.670  35.360  1.00  0.00           C
ATOM   2046 HG11 VAL A 716      35.460  52.440  34.650  1.00  0.00           H
ATOM   2047 HG12 VAL A 716      35.030  50.660  34.900  1.00  0.00           H
ATOM   2048 HG13 VAL A 716      35.690  51.460  36.260  1.00  0.00           H
ATOM   2049  CG2 VAL A 716      32.930  50.990  36.450  1.00  0.00           C
ATOM   2050 HG21 VAL A 716      33.370  50.680  37.430  1.00  0.00           H
ATOM   2051 HG22 VAL A 716      32.980  50.030  35.890  1.00  0.00           H
ATOM   2052 HG23 VAL A 716      31.860  51.210  36.660  1.00  0.00           H
ATOM   2053  C   VAL A 716      34.080  54.530  35.170  1.00  0.00           C
ATOM   2054  O   VAL A 716      35.210  55.050  35.120  1.00  0.00           O
ATOM   2055  N   CYS A 717      33.160  54.860  34.190  1.00  0.00           N
ATOM   2056  HN  CYS A 717      32.260  54.420  34.200  1.00  0.00           H
ATOM   2057  CA  CYS A 717      33.440  55.690  33.050  1.00  0.00           C
ATOM   2058  HA  CYS A 717      34.320  55.290  32.580  1.00  0.00           H
ATOM   2059  CB  CYS A 717      32.320  55.600  32.040  1.00  0.00           C
ATOM   2060  HB1 CYS A 717      31.440  56.220  32.330  1.00  0.00           H
ATOM   2061  HB2 CYS A 717      32.040  54.520  32.040  1.00  0.00           H
ATOM   2062  SG  CYS A 717      32.910  56.180  30.420  1.00  0.00           S
ATOM   2063  HG1 CYS A 717      32.860  57.490  30.520  1.00  0.00           H
ATOM   2064  C   CYS A 717      33.820  57.120  33.480  1.00  0.00           C
ATOM   2065  O   CYS A 717      34.670  57.690  32.800  1.00  0.00           O
ATOM   2066  N   TYR A 718      33.080  57.640  34.460  1.00  0.00           N
ATOM   2067  HN  TYR A 718      32.320  57.130  34.860  1.00  0.00           H
ATOM   2068  CA  TYR A 718      33.360  59.000  34.840  1.00  0.00           C
ATOM   2069  HA  TYR A 718      33.310  59.540  33.910  1.00  0.00           H
ATOM   2070  CB  TYR A 718      32.270  59.410  35.900  1.00  0.00           C
ATOM   2071  HB1 TYR A 718      32.580  60.440  36.180  1.00  0.00           H
ATOM   2072  HB2 TYR A 718      32.330  58.710  36.750  1.00  0.00           H
ATOM   2073  CG  TYR A 718      30.890  59.500  35.320  1.00  0.00           C
ATOM   2074  CD1 TYR A 718      30.610  60.460  34.260  1.00  0.00           C
ATOM   2075  HD1 TYR A 718      31.430  61.030  33.830  1.00  0.00           H
ATOM   2076  CE1 TYR A 718      29.310  60.680  33.860  1.00  0.00           C
ATOM   2077  HE1 TYR A 718      29.130  61.530  33.210  1.00  0.00           H
ATOM   2078  CZ  TYR A 718      28.240  59.950  34.470  1.00  0.00           C
ATOM   2079  OH  TYR A 718      26.970  60.010  33.970  1.00  0.00           O
ATOM   2080  HH  TYR A 718      27.050  60.640  33.250  1.00  0.00           H
ATOM   2081  CD2 TYR A 718      29.790  58.760  35.860  1.00  0.00           C
ATOM   2082  HD2 TYR A 718      30.030  58.080  36.670  1.00  0.00           H
ATOM   2083  CE2 TYR A 718      28.520  59.000  35.410  1.00  0.00           C
ATOM   2084  HE2 TYR A 718      27.700  58.370  35.740  1.00  0.00           H
ATOM   2085  C   TYR A 718      34.690  59.120  35.530  1.00  0.00           C
ATOM   2086  O   TYR A 718      35.240  60.170  35.540  1.00  0.00           O
ATOM   2087  N   ILE A 719      35.280  58.050  36.100  1.00  0.00           N
ATOM   2088  HN  ILE A 719      34.790  57.190  35.960  1.00  0.00           H
ATOM   2089  CA  ILE A 719      36.590  58.090  36.650  1.00  0.00           C
ATOM   2090  HA  ILE A 719      36.890  59.040  37.070  1.00  0.00           H
ATOM   2091  CB  ILE A 719      36.810  57.050  37.680  1.00  0.00           C
ATOM   2092  HB  ILE A 719      36.720  56.030  37.270  1.00  0.00           H
ATOM   2093  CG2 ILE A 719      38.250  57.240  38.310  1.00  0.00           C
ATOM   2094 HG21 ILE A 719      38.350  58.330  38.470  1.00  0.00           H
ATOM   2095 HG22 ILE A 719      38.940  56.780  37.580  1.00  0.00           H
ATOM   2096 HG23 ILE A 719      38.220  56.660  39.260  1.00  0.00           H
ATOM   2097  CG1 ILE A 719      35.760  57.200  38.830  1.00  0.00           C
ATOM   2098 HG11 ILE A 719      35.680  56.310  39.470  1.00  0.00           H
ATOM   2099 HG12 ILE A 719      34.730  57.350  38.410  1.00  0.00           H
ATOM   2100  CD  ILE A 719      36.060  58.380  39.670  1.00  0.00           C
ATOM   2101  HD1 ILE A 719      36.320  59.190  38.950  1.00  0.00           H
ATOM   2102  HD2 ILE A 719      37.020  58.350  40.240  1.00  0.00           H
ATOM   2103  HD3 ILE A 719      35.310  58.820  40.350  1.00  0.00           H
ATOM   2104  C   ILE A 719      37.610  57.940  35.540  1.00  0.00           C
ATOM   2105  O   ILE A 719      37.900  56.820  35.080  1.00  0.00           O
ATOM   2106  N   THR A 720      38.280  59.040  35.100  1.00  0.00           N
ATOM   2107  HN  THR A 720      38.230  60.000  35.370  1.00  0.00           H
ATOM   2108  CA  THR A 720      39.340  59.020  34.060  1.00  0.00           C
ATOM   2109  HA  THR A 720      39.340  58.090  33.500  1.00  0.00           H
ATOM   2110  CB  THR A 720      39.280  60.150  33.050  1.00  0.00           C
ATOM   2111  HB  THR A 720      39.820  59.780  32.150  1.00  0.00           H
ATOM   2112  OG1 THR A 720      39.930  61.380  33.480  1.00  0.00           O
ATOM   2113  HG1 THR A 720      40.460  61.620  32.710  1.00  0.00           H
ATOM   2114  CG2 THR A 720      37.870  60.620  32.760  1.00  0.00           C
ATOM   2115 HG21 THR A 720      37.420  61.110  33.650  1.00  0.00           H
ATOM   2116 HG22 THR A 720      37.250  59.720  32.580  1.00  0.00           H
ATOM   2117 HG23 THR A 720      37.760  61.180  31.810  1.00  0.00           H
ATOM   2118  C   THR A 720      40.680  58.960  34.870  1.00  0.00           C
ATOM   2119  O   THR A 720      40.740  59.010  36.080  1.00  0.00           O
ATOM   2120  N   ARG A 721      41.810  58.790  34.130  1.00  0.00           N
ATOM   2121  HN  ARG A 721      41.660  58.630  33.150  1.00  0.00           H
ATOM   2122  CA  ARG A 721      43.150  58.590  34.680  1.00  0.00           C
ATOM   2123  HA  ARG A 721      43.020  57.800  35.400  1.00  0.00           H
ATOM   2124  CB  ARG A 721      44.090  58.100  33.580  1.00  0.00           C
ATOM   2125  HB1 ARG A 721      45.160  58.330  33.800  1.00  0.00           H
ATOM   2126  HB2 ARG A 721      43.870  58.670  32.640  1.00  0.00           H
ATOM   2127  CG  ARG A 721      43.870  56.620  33.140  1.00  0.00           C
ATOM   2128  HG1 ARG A 721      44.510  56.520  32.230  1.00  0.00           H
ATOM   2129  HG2 ARG A 721      42.890  56.300  32.740  1.00  0.00           H
ATOM   2130  CD  ARG A 721      44.330  55.580  34.110  1.00  0.00           C
ATOM   2131  HD1 ARG A 721      44.040  54.520  33.930  1.00  0.00           H
ATOM   2132  HD2 ARG A 721      43.800  55.960  35.010  1.00  0.00           H
ATOM   2133  NE  ARG A 721      45.860  55.680  34.200  1.00  0.00           N
ATOM   2134  HE  ARG A 721      46.400  56.120  33.490  1.00  0.00           H
ATOM   2135  CZ  ARG A 721      46.620  55.050  35.110  1.00  0.00           C
ATOM   2136  NH1 ARG A 721      46.140  54.340  36.090  1.00  0.00           N
ATOM   2137 HH11 ARG A 721      45.170  54.530  36.250  1.00  0.00           H
ATOM   2138 HH12 ARG A 721      46.730  53.900  36.780  1.00  0.00           H
ATOM   2139  NH2 ARG A 721      47.860  54.980  35.010  1.00  0.00           N
ATOM   2140 HH21 ARG A 721      48.340  55.540  34.340  1.00  0.00           H
ATOM   2141 HH22 ARG A 721      48.340  54.290  35.550  1.00  0.00           H
ATOM   2142  C   ARG A 721      43.660  59.700  35.570  1.00  0.00           C
ATOM   2143  O   ARG A 721      44.350  59.360  36.560  1.00  0.00           O
ATOM   2144  N   PHE A 722      43.200  60.960  35.400  1.00  0.00           N
ATOM   2145  HN  PHE A 722      42.630  61.250  34.630  1.00  0.00           H
ATOM   2146  CA  PHE A 722      43.670  61.990  36.320  1.00  0.00           C
ATOM   2147  HA  PHE A 722      44.740  62.080  36.230  1.00  0.00           H
ATOM   2148  CB  PHE A 722      43.090  63.430  36.010  1.00  0.00           C
ATOM   2149  HB1 PHE A 722      42.010  63.270  35.820  1.00  0.00           H
ATOM   2150  HB2 PHE A 722      43.460  63.710  35.000  1.00  0.00           H
ATOM   2151  CG  PHE A 722      43.270  64.500  37.060  1.00  0.00           C
ATOM   2152  CD1 PHE A 722      44.370  65.370  37.000  1.00  0.00           C
ATOM   2153  HD1 PHE A 722      45.190  65.350  36.310  1.00  0.00           H
ATOM   2154  CE1 PHE A 722      44.520  66.440  37.820  1.00  0.00           C
ATOM   2155  HE1 PHE A 722      45.410  67.050  37.730  1.00  0.00           H
ATOM   2156  CZ  PHE A 722      43.620  66.700  38.820  1.00  0.00           C
ATOM   2157  HZ  PHE A 722      43.850  67.520  39.470  1.00  0.00           H
ATOM   2158  CD2 PHE A 722      42.300  64.800  37.950  1.00  0.00           C
ATOM   2159  HD2 PHE A 722      41.370  64.260  38.060  1.00  0.00           H
ATOM   2160  CE2 PHE A 722      42.480  65.900  38.830  1.00  0.00           C
ATOM   2161  HE2 PHE A 722      41.810  66.050  39.680  1.00  0.00           H
ATOM   2162  C   PHE A 722      43.350  61.640  37.790  1.00  0.00           C
ATOM   2163  O   PHE A 722      44.250  61.790  38.640  1.00  0.00           O
ATOM   2164  N   THR A 723      42.080  61.230  38.030  1.00  0.00           N
ATOM   2165  HN  THR A 723      41.480  61.410  37.260  1.00  0.00           H
ATOM   2166  CA  THR A 723      41.460  60.840  39.280  1.00  0.00           C
ATOM   2167  HA  THR A 723      41.550  61.710  39.920  1.00  0.00           H
ATOM   2168  CB  THR A 723      39.900  60.650  39.310  1.00  0.00           C
ATOM   2169  HB  THR A 723      39.500  59.980  38.510  1.00  0.00           H
ATOM   2170  OG1 THR A 723      39.240  61.910  39.150  1.00  0.00           O
ATOM   2171  HG1 THR A 723      39.370  62.150  38.230  1.00  0.00           H
ATOM   2172  CG2 THR A 723      39.440  60.110  40.600  1.00  0.00           C
ATOM   2173 HG21 THR A 723      39.430  59.000  40.640  1.00  0.00           H
ATOM   2174 HG22 THR A 723      38.400  60.410  40.780  1.00  0.00           H
ATOM   2175 HG23 THR A 723      40.060  60.420  41.470  1.00  0.00           H
ATOM   2176  C   THR A 723      42.140  59.550  39.880  1.00  0.00           C
ATOM   2177  O   THR A 723      42.460  59.380  41.040  1.00  0.00           O
ATOM   2178  N   GLU A 724      42.400  58.590  38.930  1.00  0.00           N
ATOM   2179  HN  GLU A 724      41.940  58.580  38.050  1.00  0.00           H
ATOM   2180  CA  GLU A 724      43.160  57.360  39.220  1.00  0.00           C
ATOM   2181  HA  GLU A 724      42.680  56.910  40.090  1.00  0.00           H
ATOM   2182  CB  GLU A 724      43.180  56.440  38.020  1.00  0.00           C
ATOM   2183  HB1 GLU A 724      43.830  55.610  38.380  1.00  0.00           H
ATOM   2184  HB2 GLU A 724      43.780  56.930  37.230  1.00  0.00           H
ATOM   2185  CG  GLU A 724      41.800  55.840  37.560  1.00  0.00           C
ATOM   2186  HG1 GLU A 724      41.060  56.620  37.320  1.00  0.00           H
ATOM   2187  HG2 GLU A 724      41.320  55.310  38.410  1.00  0.00           H
ATOM   2188  CD  GLU A 724      42.020  54.670  36.550  1.00  0.00           C
ATOM   2189  OE1 GLU A 724      43.160  54.250  36.420  1.00  0.00           O
ATOM   2190  OE2 GLU A 724      41.010  54.130  36.030  1.00  0.00           O
ATOM   2191  C   GLU A 724      44.610  57.530  39.760  1.00  0.00           C
ATOM   2192  O   GLU A 724      44.930  56.980  40.770  1.00  0.00           O
ATOM   2193  N   GLU A 725      45.480  58.300  39.010  1.00  0.00           N
ATOM   2194  HN  GLU A 725      45.080  58.770  38.220  1.00  0.00           H
ATOM   2195  CA  GLU A 725      46.870  58.510  39.300  1.00  0.00           C
ATOM   2196  HA  GLU A 725      47.150  57.510  39.610  1.00  0.00           H
ATOM   2197  CB  GLU A 725      47.610  59.080  38.030  1.00  0.00           C
ATOM   2198  HB1 GLU A 725      48.610  59.460  38.350  1.00  0.00           H
ATOM   2199  HB2 GLU A 725      47.030  59.840  37.460  1.00  0.00           H
ATOM   2200  CG  GLU A 725      47.980  57.940  37.030  1.00  0.00           C
ATOM   2201  HG1 GLU A 725      47.100  57.480  36.510  1.00  0.00           H
ATOM   2202  HG2 GLU A 725      48.530  57.160  37.600  1.00  0.00           H
ATOM   2203  CD  GLU A 725      48.990  58.310  35.920  1.00  0.00           C
ATOM   2204  OE1 GLU A 725      48.670  58.240  34.740  1.00  0.00           O
ATOM   2205  OE2 GLU A 725      50.120  58.770  36.250  1.00  0.00           O
ATOM   2206  C   GLU A 725      47.080  59.480  40.510  1.00  0.00           C
ATOM   2207  O   GLU A 725      48.000  59.240  41.240  1.00  0.00           O
ATOM   2208  N   ALA A 726      46.200  60.500  40.740  1.00  0.00           N
ATOM   2209  HN  ALA A 726      45.410  60.650  40.140  1.00  0.00           H
ATOM   2210  CA  ALA A 726      46.230  61.230  42.030  1.00  0.00           C
ATOM   2211  HA  ALA A 726      47.270  61.450  42.270  1.00  0.00           H
ATOM   2212  CB  ALA A 726      45.410  62.520  42.100  1.00  0.00           C
ATOM   2213  HB1 ALA A 726      45.280  63.100  43.030  1.00  0.00           H
ATOM   2214  HB2 ALA A 726      44.400  62.220  41.750  1.00  0.00           H
ATOM   2215  HB3 ALA A 726      45.850  63.230  41.370  1.00  0.00           H
ATOM   2216  C   ALA A 726      45.890  60.340  43.220  1.00  0.00           C
ATOM   2217  O   ALA A 726      46.570  60.260  44.250  1.00  0.00           O
ATOM   2218  N   PHE A 727      44.820  59.540  43.120  1.00  0.00           N
ATOM   2219  HN  PHE A 727      44.190  59.570  42.350  1.00  0.00           H
ATOM   2220  CA  PHE A 727      44.440  58.620  44.190  1.00  0.00           C
ATOM   2221  HA  PHE A 727      44.380  59.160  45.130  1.00  0.00           H
ATOM   2222  CB  PHE A 727      43.020  57.970  43.900  1.00  0.00           C
ATOM   2223  HB1 PHE A 727      43.090  57.320  42.990  1.00  0.00           H
ATOM   2224  HB2 PHE A 727      42.260  58.720  43.570  1.00  0.00           H
ATOM   2225  CG  PHE A 727      42.480  57.240  45.130  1.00  0.00           C
ATOM   2226  CD1 PHE A 727      42.610  55.800  45.190  1.00  0.00           C
ATOM   2227  HD1 PHE A 727      43.260  55.230  44.540  1.00  0.00           H
ATOM   2228  CE1 PHE A 727      41.940  55.030  46.180  1.00  0.00           C
ATOM   2229  HE1 PHE A 727      42.160  53.980  46.290  1.00  0.00           H
ATOM   2230  CZ  PHE A 727      41.120  55.670  47.080  1.00  0.00           C
ATOM   2231  HZ  PHE A 727      40.690  55.180  47.930  1.00  0.00           H
ATOM   2232  CD2 PHE A 727      41.540  57.850  46.010  1.00  0.00           C
ATOM   2233  HD2 PHE A 727      41.360  58.910  46.110  1.00  0.00           H
ATOM   2234  CE2 PHE A 727      40.920  57.100  47.060  1.00  0.00           C
ATOM   2235  HE2 PHE A 727      40.200  57.550  47.740  1.00  0.00           H
ATOM   2236  C   PHE A 727      45.470  57.570  44.480  1.00  0.00           C
ATOM   2237  O   PHE A 727      45.840  57.210  45.550  1.00  0.00           O
ATOM   2238  N   ALA A 728      46.160  57.110  43.440  1.00  0.00           N
ATOM   2239  HN  ALA A 728      45.820  57.340  42.530  1.00  0.00           H
ATOM   2240  CA  ALA A 728      47.340  56.290  43.550  1.00  0.00           C
ATOM   2241  HA  ALA A 728      47.030  55.440  44.150  1.00  0.00           H
ATOM   2242  CB  ALA A 728      47.750  55.800  42.200  1.00  0.00           C
ATOM   2243  HB1 ALA A 728      47.860  56.660  41.520  1.00  0.00           H
ATOM   2244  HB2 ALA A 728      46.980  55.120  41.790  1.00  0.00           H
ATOM   2245  HB3 ALA A 728      48.660  55.160  42.290  1.00  0.00           H
ATOM   2246  C   ALA A 728      48.590  56.890  44.290  1.00  0.00           C
ATOM   2247  O   ALA A 728      49.080  56.330  45.290  1.00  0.00           O
ATOM   2248  N   ALA A 729      48.950  58.080  43.790  1.00  0.00           N
ATOM   2249  HN  ALA A 729      48.540  58.450  42.970  1.00  0.00           H
ATOM   2250  CA  ALA A 729      50.040  58.810  44.440  1.00  0.00           C
ATOM   2251  HA  ALA A 729      51.010  58.340  44.370  1.00  0.00           H
ATOM   2252  CB  ALA A 729      50.460  60.040  43.580  1.00  0.00           C
ATOM   2253  HB1 ALA A 729      50.740  59.650  42.570  1.00  0.00           H
ATOM   2254  HB2 ALA A 729      51.340  60.470  44.080  1.00  0.00           H
ATOM   2255  HB3 ALA A 729      49.610  60.760  43.590  1.00  0.00           H
ATOM   2256  C   ALA A 729      49.820  59.190  45.880  1.00  0.00           C
ATOM   2257  O   ALA A 729      50.700  59.160  46.780  1.00  0.00           O
ATOM   2258  N   LEU A 730      48.610  59.630  46.270  1.00  0.00           N
ATOM   2259  HN  LEU A 730      47.820  59.750  45.670  1.00  0.00           H
ATOM   2260  CA  LEU A 730      48.360  59.910  47.650  1.00  0.00           C
ATOM   2261  HA  LEU A 730      49.030  60.740  47.870  1.00  0.00           H
ATOM   2262  CB  LEU A 730      46.970  60.460  47.800  1.00  0.00           C
ATOM   2263  HB1 LEU A 730      46.140  59.730  47.680  1.00  0.00           H
ATOM   2264  HB2 LEU A 730      46.920  61.200  46.970  1.00  0.00           H
ATOM   2265  CG  LEU A 730      46.770  61.250  49.140  1.00  0.00           C
ATOM   2266  HG  LEU A 730      47.080  60.600  49.990  1.00  0.00           H
ATOM   2267  CD1 LEU A 730      47.660  62.550  49.140  1.00  0.00           C
ATOM   2268 HD11 LEU A 730      48.690  62.340  49.510  1.00  0.00           H
ATOM   2269 HD12 LEU A 730      47.150  63.300  49.780  1.00  0.00           H
ATOM   2270 HD13 LEU A 730      47.740  62.920  48.100  1.00  0.00           H
ATOM   2271  CD2 LEU A 730      45.290  61.540  49.310  1.00  0.00           C
ATOM   2272 HD21 LEU A 730      45.010  62.240  48.490  1.00  0.00           H
ATOM   2273 HD22 LEU A 730      45.110  62.030  50.300  1.00  0.00           H
ATOM   2274 HD23 LEU A 730      44.720  60.580  49.320  1.00  0.00           H
ATOM   2275  C   LEU A 730      48.680  58.810  48.660  1.00  0.00           C
ATOM   2276  O   LEU A 730      49.250  58.960  49.750  1.00  0.00           O
ATOM   2277  N   ILE A 731      48.330  57.560  48.230  1.00  0.00           N
ATOM   2278  HN  ILE A 731      47.710  57.440  47.450  1.00  0.00           H
ATOM   2279  CA  ILE A 731      48.650  56.420  49.040  1.00  0.00           C
ATOM   2280  HA  ILE A 731      48.400  56.610  50.070  1.00  0.00           H
ATOM   2281  CB  ILE A 731      47.840  55.140  48.660  1.00  0.00           C
ATOM   2282  HB  ILE A 731      48.130  54.930  47.600  1.00  0.00           H
ATOM   2283  CG2 ILE A 731      48.200  54.040  49.600  1.00  0.00           C
ATOM   2284 HG21 ILE A 731      47.560  53.190  49.280  1.00  0.00           H
ATOM   2285 HG22 ILE A 731      47.980  54.320  50.650  1.00  0.00           H
ATOM   2286 HG23 ILE A 731      49.240  53.670  49.490  1.00  0.00           H
ATOM   2287  CG1 ILE A 731      46.300  55.360  48.700  1.00  0.00           C
ATOM   2288 HG11 ILE A 731      45.760  54.420  48.420  1.00  0.00           H
ATOM   2289 HG12 ILE A 731      46.030  56.170  47.990  1.00  0.00           H
ATOM   2290  CD  ILE A 731      45.820  55.790  50.130  1.00  0.00           C
ATOM   2291  HD1 ILE A 731      44.720  55.890  49.990  1.00  0.00           H
ATOM   2292  HD2 ILE A 731      46.180  56.820  50.270  1.00  0.00           H
ATOM   2293  HD3 ILE A 731      45.970  55.050  50.950  1.00  0.00           H
ATOM   2294  C   ILE A 731      50.130  56.210  49.080  1.00  0.00           C
ATOM   2295  O   ILE A 731      50.610  55.900  50.170  1.00  0.00           O
ATOM   2296  N   CYS A 732      50.880  56.420  47.970  1.00  0.00           N
ATOM   2297  HN  CYS A 732      50.420  56.700  47.130  1.00  0.00           H
ATOM   2298  CA  CYS A 732      52.340  56.180  47.990  1.00  0.00           C
ATOM   2299  HA  CYS A 732      52.540  55.180  48.300  1.00  0.00           H
ATOM   2300  CB  CYS A 732      52.930  56.320  46.540  1.00  0.00           C
ATOM   2301  HB1 CYS A 732      54.000  56.040  46.500  1.00  0.00           H
ATOM   2302  HB2 CYS A 732      52.710  57.380  46.290  1.00  0.00           H
ATOM   2303  SG  CYS A 732      52.120  55.340  45.190  1.00  0.00           S
ATOM   2304  HG1 CYS A 732      52.840  54.260  45.440  1.00  0.00           H
ATOM   2305  C   CYS A 732      53.100  57.180  48.930  1.00  0.00           C
ATOM   2306  O   CYS A 732      53.940  56.750  49.680  1.00  0.00           O
ATOM   2307  N   ILE A 733      52.630  58.450  48.900  1.00  0.00           N
ATOM   2308  HN  ILE A 733      51.860  58.620  48.300  1.00  0.00           H
ATOM   2309  CA  ILE A 733      53.030  59.510  49.820  1.00  0.00           C
ATOM   2310  HA  ILE A 733      54.110  59.560  49.800  1.00  0.00           H
ATOM   2311  CB  ILE A 733      52.330  60.900  49.510  1.00  0.00           C
ATOM   2312  HB  ILE A 733      51.240  60.750  49.350  1.00  0.00           H
ATOM   2313  CG2 ILE A 733      52.530  61.860  50.620  1.00  0.00           C
ATOM   2314 HG21 ILE A 733      53.560  62.030  50.990  1.00  0.00           H
ATOM   2315 HG22 ILE A 733      52.060  61.540  51.590  1.00  0.00           H
ATOM   2316 HG23 ILE A 733      52.230  62.890  50.370  1.00  0.00           H
ATOM   2317  CG1 ILE A 733      52.990  61.470  48.190  1.00  0.00           C
ATOM   2318 HG11 ILE A 733      53.220  60.680  47.460  1.00  0.00           H
ATOM   2319 HG12 ILE A 733      53.850  62.090  48.490  1.00  0.00           H
ATOM   2320  CD  ILE A 733      52.210  62.400  47.360  1.00  0.00           C
ATOM   2321  HD1 ILE A 733      51.240  61.970  47.030  1.00  0.00           H
ATOM   2322  HD2 ILE A 733      52.780  62.470  46.410  1.00  0.00           H
ATOM   2323  HD3 ILE A 733      52.150  63.410  47.830  1.00  0.00           H
ATOM   2324  C   ILE A 733      52.730  59.100  51.310  1.00  0.00           C
ATOM   2325  O   ILE A 733      53.690  59.130  52.120  1.00  0.00           O
ATOM   2326  N   ILE A 734      51.560  58.510  51.600  1.00  0.00           N
ATOM   2327  HN  ILE A 734      50.800  58.430  50.960  1.00  0.00           H
ATOM   2328  CA  ILE A 734      51.220  57.860  52.870  1.00  0.00           C
ATOM   2329  HA  ILE A 734      51.470  58.520  53.680  1.00  0.00           H
ATOM   2330  CB  ILE A 734      49.750  57.530  53.030  1.00  0.00           C
ATOM   2331  HB  ILE A 734      49.490  56.880  52.170  1.00  0.00           H
ATOM   2332  CG2 ILE A 734      49.530  56.740  54.310  1.00  0.00           C
ATOM   2333 HG21 ILE A 734      50.030  55.750  54.410  1.00  0.00           H
ATOM   2334 HG22 ILE A 734      48.460  56.530  54.520  1.00  0.00           H
ATOM   2335 HG23 ILE A 734      49.960  57.370  55.110  1.00  0.00           H
ATOM   2336  CG1 ILE A 734      48.830  58.780  53.100  1.00  0.00           C
ATOM   2337 HG11 ILE A 734      49.040  59.500  52.270  1.00  0.00           H
ATOM   2338 HG12 ILE A 734      48.990  59.380  54.020  1.00  0.00           H
ATOM   2339  CD  ILE A 734      47.480  58.310  52.870  1.00  0.00           C
ATOM   2340  HD1 ILE A 734      47.020  57.770  53.720  1.00  0.00           H
ATOM   2341  HD2 ILE A 734      47.420  57.680  51.960  1.00  0.00           H
ATOM   2342  HD3 ILE A 734      46.880  59.200  52.570  1.00  0.00           H
ATOM   2343  C   ILE A 734      52.150  56.660  53.170  1.00  0.00           C
ATOM   2344  O   ILE A 734      52.870  56.710  54.180  1.00  0.00           O
ATOM   2345  N   PHE A 735      52.340  55.680  52.280  1.00  0.00           N
ATOM   2346  HN  PHE A 735      51.930  55.950  51.400  1.00  0.00           H
ATOM   2347  CA  PHE A 735      53.320  54.580  52.580  1.00  0.00           C
ATOM   2348  HA  PHE A 735      52.930  54.170  53.490  1.00  0.00           H
ATOM   2349  CB  PHE A 735      53.340  53.520  51.460  1.00  0.00           C
ATOM   2350  HB1 PHE A 735      54.240  52.890  51.580  1.00  0.00           H
ATOM   2351  HB2 PHE A 735      53.230  53.940  50.440  1.00  0.00           H
ATOM   2352  CG  PHE A 735      52.140  52.590  51.650  1.00  0.00           C
ATOM   2353  CD1 PHE A 735      50.930  53.040  52.190  1.00  0.00           C
ATOM   2354  HD1 PHE A 735      50.620  53.970  52.640  1.00  0.00           H
ATOM   2355  CE1 PHE A 735      49.880  52.070  52.160  1.00  0.00           C
ATOM   2356  HE1 PHE A 735      48.850  52.350  52.360  1.00  0.00           H
ATOM   2357  CZ  PHE A 735      50.130  50.680  51.760  1.00  0.00           C
ATOM   2358  HZ  PHE A 735      49.280  50.020  51.730  1.00  0.00           H
ATOM   2359  CD2 PHE A 735      52.340  51.240  51.250  1.00  0.00           C
ATOM   2360  HD2 PHE A 735      53.300  50.950  50.860  1.00  0.00           H
ATOM   2361  CE2 PHE A 735      51.310  50.300  51.240  1.00  0.00           C
ATOM   2362  HE2 PHE A 735      51.580  49.390  50.710  1.00  0.00           H
ATOM   2363  C   PHE A 735      54.760  55.010  52.940  1.00  0.00           C
ATOM   2364  O   PHE A 735      55.410  54.480  53.840  1.00  0.00           O
ATOM   2365  N   ILE A 736      55.330  55.950  52.110  1.00  0.00           N
ATOM   2366  HN  ILE A 736      54.840  56.260  51.290  1.00  0.00           H
ATOM   2367  CA  ILE A 736      56.580  56.520  52.460  1.00  0.00           C
ATOM   2368  HA  ILE A 736      57.320  55.750  52.520  1.00  0.00           H
ATOM   2369  CB  ILE A 736      57.080  57.370  51.330  1.00  0.00           C
ATOM   2370  HB  ILE A 736      56.240  58.010  51.000  1.00  0.00           H
ATOM   2371  CG2 ILE A 736      58.320  58.160  51.720  1.00  0.00           C
ATOM   2372 HG21 ILE A 736      58.240  59.020  52.420  1.00  0.00           H
ATOM   2373 HG22 ILE A 736      58.570  58.590  50.730  1.00  0.00           H
ATOM   2374 HG23 ILE A 736      59.110  57.450  52.080  1.00  0.00           H
ATOM   2375  CG1 ILE A 736      57.290  56.540  50.060  1.00  0.00           C
ATOM   2376 HG11 ILE A 736      56.460  55.830  49.920  1.00  0.00           H
ATOM   2377 HG12 ILE A 736      58.220  55.910  50.080  1.00  0.00           H
ATOM   2378  CD  ILE A 736      57.270  57.370  48.730  1.00  0.00           C
ATOM   2379  HD1 ILE A 736      58.160  58.030  48.710  1.00  0.00           H
ATOM   2380  HD2 ILE A 736      56.410  58.030  48.530  1.00  0.00           H
ATOM   2381  HD3 ILE A 736      57.360  56.580  47.940  1.00  0.00           H
ATOM   2382  C   ILE A 736      56.610  57.360  53.750  1.00  0.00           C
ATOM   2383  O   ILE A 736      57.370  57.070  54.640  1.00  0.00           O
ATOM   2384  N   TYR A 737      55.670  58.330  53.940  1.00  0.00           N
ATOM   2385  HN  TYR A 737      54.960  58.420  53.260  1.00  0.00           H
ATOM   2386  CA  TYR A 737      55.630  59.200  55.120  1.00  0.00           C
ATOM   2387  HA  TYR A 737      56.650  59.440  55.380  1.00  0.00           H
ATOM   2388  CB  TYR A 737      54.930  60.460  54.700  1.00  0.00           C
ATOM   2389  HB1 TYR A 737      53.840  60.290  54.500  1.00  0.00           H
ATOM   2390  HB2 TYR A 737      55.460  60.780  53.780  1.00  0.00           H
ATOM   2391  CG  TYR A 737      54.890  61.540  55.710  1.00  0.00           C
ATOM   2392  CD1 TYR A 737      54.220  61.460  56.920  1.00  0.00           C
ATOM   2393  HD1 TYR A 737      53.730  60.590  57.340  1.00  0.00           H
ATOM   2394  CE1 TYR A 737      54.240  62.610  57.790  1.00  0.00           C
ATOM   2395  HE1 TYR A 737      53.850  62.610  58.800  1.00  0.00           H
ATOM   2396  CZ  TYR A 737      54.940  63.770  57.500  1.00  0.00           C
ATOM   2397  OH  TYR A 737      55.040  64.910  58.440  1.00  0.00           O
ATOM   2398  HH  TYR A 737      54.850  64.610  59.340  1.00  0.00           H
ATOM   2399  CD2 TYR A 737      55.580  62.750  55.370  1.00  0.00           C
ATOM   2400  HD2 TYR A 737      56.170  62.850  54.460  1.00  0.00           H
ATOM   2401  CE2 TYR A 737      55.650  63.790  56.220  1.00  0.00           C
ATOM   2402  HE2 TYR A 737      56.270  64.660  56.040  1.00  0.00           H
ATOM   2403  C   TYR A 737      55.310  58.460  56.380  1.00  0.00           C
ATOM   2404  O   TYR A 737      56.020  58.700  57.410  1.00  0.00           O
ATOM   2405  N   GLU A 738      54.430  57.430  56.440  1.00  0.00           N
ATOM   2406  HN  GLU A 738      53.870  57.170  55.650  1.00  0.00           H
ATOM   2407  CA  GLU A 738      54.050  56.790  57.680  1.00  0.00           C
ATOM   2408  HA  GLU A 738      53.770  57.550  58.390  1.00  0.00           H
ATOM   2409  CB  GLU A 738      52.830  55.840  57.500  1.00  0.00           C
ATOM   2410  HB1 GLU A 738      52.790  55.330  58.480  1.00  0.00           H
ATOM   2411  HB2 GLU A 738      53.100  55.030  56.770  1.00  0.00           H
ATOM   2412  CG  GLU A 738      51.430  56.510  57.200  1.00  0.00           C
ATOM   2413  HG1 GLU A 738      50.760  55.780  56.710  1.00  0.00           H
ATOM   2414  HG2 GLU A 738      51.580  57.380  56.520  1.00  0.00           H
ATOM   2415  CD  GLU A 738      50.810  57.100  58.460  1.00  0.00           C
ATOM   2416  OE1 GLU A 738      51.280  58.110  59.010  1.00  0.00           O
ATOM   2417  OE2 GLU A 738      49.700  56.610  58.870  1.00  0.00           O
ATOM   2418  C   GLU A 738      55.170  56.030  58.260  1.00  0.00           C
ATOM   2419  O   GLU A 738      55.430  55.990  59.430  1.00  0.00           O
ATOM   2420  N   ALA A 739      56.080  55.410  57.430  1.00  0.00           N
ATOM   2421  HN  ALA A 739      55.970  55.590  56.460  1.00  0.00           H
ATOM   2422  CA  ALA A 739      57.180  54.570  57.900  1.00  0.00           C
ATOM   2423  HA  ALA A 739      56.750  53.900  58.630  1.00  0.00           H
ATOM   2424  CB  ALA A 739      57.480  53.750  56.670  1.00  0.00           C
ATOM   2425  HB1 ALA A 739      58.130  54.290  55.930  1.00  0.00           H
ATOM   2426  HB2 ALA A 739      56.590  53.350  56.160  1.00  0.00           H
ATOM   2427  HB3 ALA A 739      57.920  52.780  56.980  1.00  0.00           H
ATOM   2428  C   ALA A 739      58.270  55.410  58.460  1.00  0.00           C
ATOM   2429  O   ALA A 739      58.850  55.100  59.470  1.00  0.00           O
ATOM   2430  N   LEU A 740      58.510  56.520  57.750  1.00  0.00           N
ATOM   2431  HN  LEU A 740      57.980  56.660  56.910  1.00  0.00           H
ATOM   2432  CA  LEU A 740      59.590  57.420  57.990  1.00  0.00           C
ATOM   2433  HA  LEU A 740      60.440  56.830  58.330  1.00  0.00           H
ATOM   2434  CB  LEU A 740      59.920  58.360  56.790  1.00  0.00           C
ATOM   2435  HB1 LEU A 740      60.590  59.190  57.090  1.00  0.00           H
ATOM   2436  HB2 LEU A 740      58.960  58.740  56.390  1.00  0.00           H
ATOM   2437  CG  LEU A 740      60.640  57.740  55.630  1.00  0.00           C
ATOM   2438  HG  LEU A 740      60.070  56.860  55.260  1.00  0.00           H
ATOM   2439  CD1 LEU A 740      60.800  58.660  54.420  1.00  0.00           C
ATOM   2440 HD11 LEU A 740      61.440  59.510  54.740  1.00  0.00           H
ATOM   2441 HD12 LEU A 740      59.840  59.080  54.050  1.00  0.00           H
ATOM   2442 HD13 LEU A 740      61.170  58.070  53.550  1.00  0.00           H
ATOM   2443  CD2 LEU A 740      62.000  57.180  55.940  1.00  0.00           C
ATOM   2444 HD21 LEU A 740      62.730  58.010  56.090  1.00  0.00           H
ATOM   2445 HD22 LEU A 740      62.430  56.610  55.090  1.00  0.00           H
ATOM   2446 HD23 LEU A 740      61.990  56.620  56.890  1.00  0.00           H
ATOM   2447  C   LEU A 740      59.320  58.260  59.210  1.00  0.00           C
ATOM   2448  O   LEU A 740      60.120  58.520  60.090  1.00  0.00           O
ATOM   2449  N   GLU A 741      58.010  58.600  59.430  1.00  0.00           N
ATOM   2450  HN  GLU A 741      57.310  58.370  58.750  1.00  0.00           H
ATOM   2451  CA  GLU A 741      57.530  59.300  60.600  1.00  0.00           C
ATOM   2452  HA  GLU A 741      58.120  60.190  60.670  1.00  0.00           H
ATOM   2453  CB  GLU A 741      56.050  59.850  60.410  1.00  0.00           C
ATOM   2454  HB1 GLU A 741      55.370  59.130  59.890  1.00  0.00           H
ATOM   2455  HB2 GLU A 741      56.120  60.650  59.650  1.00  0.00           H
ATOM   2456  CG  GLU A 741      55.500  60.440  61.720  1.00  0.00           C
ATOM   2457  HG1 GLU A 741      56.310  61.000  62.230  1.00  0.00           H
ATOM   2458  HG2 GLU A 741      55.120  59.610  62.350  1.00  0.00           H
ATOM   2459  CD  GLU A 741      54.350  61.330  61.390  1.00  0.00           C
ATOM   2460  OE1 GLU A 741      53.330  60.890  60.820  1.00  0.00           O
ATOM   2461  OE2 GLU A 741      54.520  62.540  61.640  1.00  0.00           O
ATOM   2462  C   GLU A 741      57.900  58.560  61.950  1.00  0.00           C
ATOM   2463  O   GLU A 741      58.240  59.100  63.000  1.00  0.00           O
ATOM   2464  N   LYS A 742      57.670  57.210  61.960  1.00  0.00           N
ATOM   2465  HN  LYS A 742      57.410  56.810  61.080  1.00  0.00           H
ATOM   2466  CA  LYS A 742      57.700  56.300  63.060  1.00  0.00           C
ATOM   2467  HA  LYS A 742      56.990  56.580  63.830  1.00  0.00           H
ATOM   2468  CB  LYS A 742      57.420  54.840  62.570  1.00  0.00           C
ATOM   2469  HB1 LYS A 742      58.230  54.470  61.910  1.00  0.00           H
ATOM   2470  HB2 LYS A 742      56.500  54.910  61.960  1.00  0.00           H
ATOM   2471  CG  LYS A 742      57.030  53.770  63.740  1.00  0.00           C
ATOM   2472  HG1 LYS A 742      58.020  53.590  64.200  1.00  0.00           H
ATOM   2473  HG2 LYS A 742      56.680  52.840  63.260  1.00  0.00           H
ATOM   2474  CD  LYS A 742      56.040  54.250  64.840  1.00  0.00           C
ATOM   2475  HD1 LYS A 742      55.000  54.440  64.490  1.00  0.00           H
ATOM   2476  HD2 LYS A 742      56.500  55.150  65.310  1.00  0.00           H
ATOM   2477  CE  LYS A 742      55.980  53.190  65.950  1.00  0.00           C
ATOM   2478  HE1 LYS A 742      55.480  53.690  66.810  1.00  0.00           H
ATOM   2479  HE2 LYS A 742      56.920  52.790  66.370  1.00  0.00           H
ATOM   2480  NZ  LYS A 742      55.160  52.040  65.540  1.00  0.00           N
ATOM   2481  HZ1 LYS A 742      54.250  52.470  65.250  1.00  0.00           H
ATOM   2482  HZ2 LYS A 742      54.900  51.440  66.350  1.00  0.00           H
ATOM   2483  HZ3 LYS A 742      55.620  51.460  64.820  1.00  0.00           H
ATOM   2484  C   LYS A 742      59.050  56.380  63.760  1.00  0.00           C
ATOM   2485  O   LYS A 742      59.190  56.300  64.960  1.00  0.00           O
ATOM   2486  N   LEU A 743      60.200  56.460  62.920  1.00  0.00           N
ATOM   2487  HN  LEU A 743      59.880  56.360  61.970  1.00  0.00           H
ATOM   2488  CA  LEU A 743      61.600  56.400  63.310  1.00  0.00           C
ATOM   2489  HA  LEU A 743      61.750  55.500  63.870  1.00  0.00           H
ATOM   2490  CB  LEU A 743      62.520  56.600  62.020  1.00  0.00           C
ATOM   2491  HB1 LEU A 743      63.530  56.600  62.490  1.00  0.00           H
ATOM   2492  HB2 LEU A 743      62.240  57.580  61.570  1.00  0.00           H
ATOM   2493  CG  LEU A 743      62.440  55.460  61.010  1.00  0.00           C
ATOM   2494  HG  LEU A 743      61.400  55.080  61.000  1.00  0.00           H
ATOM   2495  CD1 LEU A 743      62.900  55.890  59.640  1.00  0.00           C
ATOM   2496 HD11 LEU A 743      63.870  56.430  59.650  1.00  0.00           H
ATOM   2497 HD12 LEU A 743      62.050  56.530  59.270  1.00  0.00           H
ATOM   2498 HD13 LEU A 743      63.050  55.020  58.950  1.00  0.00           H
ATOM   2499  CD2 LEU A 743      63.160  54.180  61.590  1.00  0.00           C
ATOM   2500 HD21 LEU A 743      62.880  53.240  61.070  1.00  0.00           H
ATOM   2501 HD22 LEU A 743      62.900  54.120  62.670  1.00  0.00           H
ATOM   2502 HD23 LEU A 743      64.250  54.340  61.400  1.00  0.00           H
ATOM   2503  C   LEU A 743      61.830  57.510  64.420  1.00  0.00           C
ATOM   2504  O   LEU A 743      62.670  57.330  65.270  1.00  0.00           O
ATOM   2505  N   PHE A 744      61.230  58.710  64.310  1.00  0.00           N
ATOM   2506  HN  PHE A 744      60.510  58.850  63.620  1.00  0.00           H
ATOM   2507  CA  PHE A 744      61.270  59.780  65.320  1.00  0.00           C
ATOM   2508  HA  PHE A 744      62.310  59.960  65.560  1.00  0.00           H
ATOM   2509  CB  PHE A 744      60.640  61.110  64.970  1.00  0.00           C
ATOM   2510  HB1 PHE A 744      60.320  61.670  65.880  1.00  0.00           H
ATOM   2511  HB2 PHE A 744      59.690  60.870  64.440  1.00  0.00           H
ATOM   2512  CG  PHE A 744      61.410  61.920  63.980  1.00  0.00           C
ATOM   2513  CD1 PHE A 744      61.550  61.510  62.700  1.00  0.00           C
ATOM   2514  HD1 PHE A 744      61.390  60.460  62.510  1.00  0.00           H
ATOM   2515  CE1 PHE A 744      62.190  62.410  61.750  1.00  0.00           C
ATOM   2516  HE1 PHE A 744      62.340  62.090  60.730  1.00  0.00           H
ATOM   2517  CZ  PHE A 744      62.650  63.640  62.160  1.00  0.00           C
ATOM   2518  HZ  PHE A 744      62.960  64.320  61.370  1.00  0.00           H
ATOM   2519  CD2 PHE A 744      61.870  63.190  64.390  1.00  0.00           C
ATOM   2520  HD2 PHE A 744      61.740  63.520  65.410  1.00  0.00           H
ATOM   2521  CE2 PHE A 744      62.500  64.040  63.450  1.00  0.00           C
ATOM   2522  HE2 PHE A 744      62.810  65.040  63.700  1.00  0.00           H
ATOM   2523  C   PHE A 744      60.690  59.300  66.690  1.00  0.00           C
ATOM   2524  O   PHE A 744      61.360  59.400  67.710  1.00  0.00           O
ATOM   2525  N   ASP A 745      59.500  58.660  66.650  1.00  0.00           N
ATOM   2526  HN  ASP A 745      59.000  58.510  65.800  1.00  0.00           H
ATOM   2527  CA  ASP A 745      58.880  58.050  67.780  1.00  0.00           C
ATOM   2528  HA  ASP A 745      58.800  58.890  68.450  1.00  0.00           H
ATOM   2529  CB  ASP A 745      57.420  57.630  67.410  1.00  0.00           C
ATOM   2530  HB1 ASP A 745      57.440  56.850  66.620  1.00  0.00           H
ATOM   2531  HB2 ASP A 745      56.870  58.490  66.960  1.00  0.00           H
ATOM   2532  CG  ASP A 745      56.560  57.190  68.610  1.00  0.00           C
ATOM   2533  OD1 ASP A 745      55.620  56.380  68.460  1.00  0.00           O
ATOM   2534  OD2 ASP A 745      56.740  57.850  69.680  1.00  0.00           O
ATOM   2535  C   ASP A 745      59.690  56.900  68.500  1.00  0.00           C
ATOM   2536  O   ASP A 745      59.730  56.760  69.690  1.00  0.00           O
ATOM   2537  N   LEU A 746      60.240  55.970  67.660  1.00  0.00           N
ATOM   2538  HN  LEU A 746      59.980  56.040  66.700  1.00  0.00           H
ATOM   2539  CA  LEU A 746      61.000  54.810  68.040  1.00  0.00           C
ATOM   2540  HA  LEU A 746      60.330  54.150  68.580  1.00  0.00           H
ATOM   2541  CB  LEU A 746      61.410  54.160  66.670  1.00  0.00           C
ATOM   2542  HB1 LEU A 746      62.090  54.760  66.000  1.00  0.00           H
ATOM   2543  HB2 LEU A 746      60.480  54.160  66.060  1.00  0.00           H
ATOM   2544  CG  LEU A 746      61.960  52.730  66.850  1.00  0.00           C
ATOM   2545  HG  LEU A 746      61.410  52.290  67.720  1.00  0.00           H
ATOM   2546  CD1 LEU A 746      61.690  52.040  65.510  1.00  0.00           C
ATOM   2547 HD11 LEU A 746      62.040  52.630  64.640  1.00  0.00           H
ATOM   2548 HD12 LEU A 746      60.600  51.840  65.380  1.00  0.00           H
ATOM   2549 HD13 LEU A 746      62.200  51.050  65.510  1.00  0.00           H
ATOM   2550  CD2 LEU A 746      63.450  52.930  66.990  1.00  0.00           C
ATOM   2551 HD21 LEU A 746      64.000  52.000  66.760  1.00  0.00           H
ATOM   2552 HD22 LEU A 746      63.620  53.280  68.030  1.00  0.00           H
ATOM   2553 HD23 LEU A 746      63.840  53.560  66.160  1.00  0.00           H
ATOM   2554  C   LEU A 746      62.190  55.330  68.900  1.00  0.00           C
ATOM   2555  O   LEU A 746      62.480  54.820  70.020  1.00  0.00           O
ATOM   2556  N   GLY A 747      62.900  56.400  68.410  1.00  0.00           N
ATOM   2557  HN  GLY A 747      62.750  56.640  67.460  1.00  0.00           H
ATOM   2558  CA  GLY A 747      63.940  57.130  69.160  1.00  0.00           C
ATOM   2559  HA1 GLY A 747      64.140  57.940  68.490  1.00  0.00           H
ATOM   2560  HA2 GLY A 747      64.800  56.490  69.250  1.00  0.00           H
ATOM   2561  C   GLY A 747      63.560  57.590  70.540  1.00  0.00           C
ATOM   2562  O   GLY A 747      64.350  57.460  71.520  1.00  0.00           O
ATOM   2563  N   GLU A 748      62.430  58.320  70.640  1.00  0.00           N
ATOM   2564  HN  GLU A 748      61.830  58.540  69.880  1.00  0.00           H
ATOM   2565  CA  GLU A 748      61.920  58.840  71.890  1.00  0.00           C
ATOM   2566  HA  GLU A 748      62.710  59.350  72.420  1.00  0.00           H
ATOM   2567  CB  GLU A 748      60.900  59.860  71.630  1.00  0.00           C
ATOM   2568  HB1 GLU A 748      60.090  60.050  72.380  1.00  0.00           H
ATOM   2569  HB2 GLU A 748      60.310  59.460  70.790  1.00  0.00           H
ATOM   2570  CG  GLU A 748      61.480  61.270  71.240  1.00  0.00           C
ATOM   2571  HG1 GLU A 748      60.780  61.620  70.460  1.00  0.00           H
ATOM   2572  HG2 GLU A 748      62.500  61.110  70.830  1.00  0.00           H
ATOM   2573  CD  GLU A 748      61.500  62.230  72.360  1.00  0.00           C
ATOM   2574  OE1 GLU A 748      62.470  62.190  73.110  1.00  0.00           O
ATOM   2575  OE2 GLU A 748      60.450  62.970  72.580  1.00  0.00           O
ATOM   2576  C   GLU A 748      61.440  57.800  72.920  1.00  0.00           C
ATOM   2577  O   GLU A 748      61.550  57.960  74.170  1.00  0.00           O
ATOM   2578  N   THR A 749      60.890  56.690  72.350  1.00  0.00           N
ATOM   2579  HN  THR A 749      60.640  56.760  71.390  1.00  0.00           H
ATOM   2580  CA  THR A 749      60.360  55.570  73.190  1.00  0.00           C
ATOM   2581  HA  THR A 749      59.850  56.040  74.010  1.00  0.00           H
ATOM   2582  CB  THR A 749      59.370  54.710  72.420  1.00  0.00           C
ATOM   2583  HB  THR A 749      59.890  54.370  71.500  1.00  0.00           H
ATOM   2584  OG1 THR A 749      58.220  55.500  72.260  1.00  0.00           O
ATOM   2585  HG1 THR A 749      58.540  56.400  72.130  1.00  0.00           H
ATOM   2586  CG2 THR A 749      58.950  53.430  73.180  1.00  0.00           C
ATOM   2587 HG21 THR A 749      58.560  53.690  74.190  1.00  0.00           H
ATOM   2588 HG22 THR A 749      59.900  52.910  73.450  1.00  0.00           H
ATOM   2589 HG23 THR A 749      58.220  52.800  72.660  1.00  0.00           H
ATOM   2590  C   THR A 749      61.520  54.740  73.720  1.00  0.00           C
ATOM   2591  O   THR A 749      61.610  54.580  74.910  1.00  0.00           O
ATOM   2592  N   TYR A 750      62.530  54.360  72.910  1.00  0.00           N
ATOM   2593  HN  TYR A 750      62.320  54.460  71.940  1.00  0.00           H
ATOM   2594  CA  TYR A 750      63.440  53.360  73.320  1.00  0.00           C
ATOM   2595  HA  TYR A 750      63.200  52.900  74.270  1.00  0.00           H
ATOM   2596  CB  TYR A 750      63.690  52.220  72.240  1.00  0.00           C
ATOM   2597  HB1 TYR A 750      64.500  51.560  72.620  1.00  0.00           H
ATOM   2598  HB2 TYR A 750      64.020  52.680  71.280  1.00  0.00           H
ATOM   2599  CG  TYR A 750      62.430  51.450  71.910  1.00  0.00           C
ATOM   2600  CD1 TYR A 750      61.740  51.650  70.700  1.00  0.00           C
ATOM   2601  HD1 TYR A 750      62.150  52.360  70.000  1.00  0.00           H
ATOM   2602  CE1 TYR A 750      60.670  50.830  70.330  1.00  0.00           C
ATOM   2603  HE1 TYR A 750      60.210  50.960  69.370  1.00  0.00           H
ATOM   2604  CZ  TYR A 750      60.300  49.710  71.120  1.00  0.00           C
ATOM   2605  OH  TYR A 750      59.260  48.900  70.700  1.00  0.00           O
ATOM   2606  HH  TYR A 750      59.010  49.270  69.850  1.00  0.00           H
ATOM   2607  CD2 TYR A 750      61.990  50.370  72.740  1.00  0.00           C
ATOM   2608  HD2 TYR A 750      62.350  50.190  73.740  1.00  0.00           H
ATOM   2609  CE2 TYR A 750      60.870  49.630  72.400  1.00  0.00           C
ATOM   2610  HE2 TYR A 750      60.650  48.790  73.030  1.00  0.00           H
ATOM   2611  C   TYR A 750      64.770  53.970  73.690  1.00  0.00           C
ATOM   2612  O   TYR A 750      65.750  53.230  73.830  1.00  0.00           O
ATOM   2613  N   ALA A 751      64.800  55.300  73.830  1.00  0.00           N
ATOM   2614  HN  ALA A 751      63.950  55.770  73.600  1.00  0.00           H
ATOM   2615  CA  ALA A 751      65.950  56.200  73.990  1.00  0.00           C
ATOM   2616  HA  ALA A 751      65.550  57.190  73.830  1.00  0.00           H
ATOM   2617  CB  ALA A 751      66.410  56.020  75.420  1.00  0.00           C
ATOM   2618  HB1 ALA A 751      67.050  55.110  75.530  1.00  0.00           H
ATOM   2619  HB2 ALA A 751      65.480  55.930  76.020  1.00  0.00           H
ATOM   2620  HB3 ALA A 751      66.940  56.910  75.820  1.00  0.00           H
ATOM   2621  C   ALA A 751      67.080  56.060  72.940  1.00  0.00           C
ATOM   2622  O   ALA A 751      66.920  55.570  71.840  1.00  0.00           O
ATOM   2623  N   PHE A 752      68.240  56.580  73.370  1.00  0.00           N
ATOM   2624  HN  PHE A 752      68.370  56.900  74.310  1.00  0.00           H
ATOM   2625  CA  PHE A 752      69.380  56.700  72.520  1.00  0.00           C
ATOM   2626  HA  PHE A 752      69.240  56.270  71.550  1.00  0.00           H
ATOM   2627  CB  PHE A 752      69.840  58.190  72.500  1.00  0.00           C
ATOM   2628  HB1 PHE A 752      69.980  58.640  73.510  1.00  0.00           H
ATOM   2629  HB2 PHE A 752      69.020  58.800  72.070  1.00  0.00           H
ATOM   2630  CG  PHE A 752      70.910  58.600  71.560  1.00  0.00           C
ATOM   2631  CD1 PHE A 752      70.820  58.590  70.180  1.00  0.00           C
ATOM   2632  HD1 PHE A 752      69.860  58.430  69.710  1.00  0.00           H
ATOM   2633  CE1 PHE A 752      71.900  58.890  69.310  1.00  0.00           C
ATOM   2634  HE1 PHE A 752      71.650  58.960  68.260  1.00  0.00           H
ATOM   2635  CZ  PHE A 752      73.150  59.120  69.890  1.00  0.00           C
ATOM   2636  HZ  PHE A 752      74.010  59.310  69.260  1.00  0.00           H
ATOM   2637  CD2 PHE A 752      72.200  58.820  72.150  1.00  0.00           C
ATOM   2638  HD2 PHE A 752      72.400  58.860  73.210  1.00  0.00           H
ATOM   2639  CE2 PHE A 752      73.310  59.040  71.290  1.00  0.00           C
ATOM   2640  HE2 PHE A 752      74.310  59.010  71.720  1.00  0.00           H
ATOM   2641  C   PHE A 752      70.580  55.970  73.210  1.00  0.00           C
ATOM   2642  O   PHE A 752      70.700  56.090  74.420  1.00  0.00           O
ATOM   2643  N   PRO A 822      71.480  55.150  72.660  1.00  0.00           N
ATOM   2644  CD  PRO A 822      72.830  55.190  73.280  1.00  0.00           C
ATOM   2645  HD1 PRO A 822      72.850  54.300  73.970  1.00  0.00           H
ATOM   2646  HD2 PRO A 822      73.150  56.120  73.800  1.00  0.00           H
ATOM   2647  CA  PRO A 822      71.560  54.820  71.220  1.00  0.00           C
ATOM   2648  HA  PRO A 822      70.750  55.290  70.690  1.00  0.00           H
ATOM   2649  CB  PRO A 822      72.890  55.370  70.870  1.00  0.00           C
ATOM   2650  HB1 PRO A 822      72.700  56.480  70.790  1.00  0.00           H
ATOM   2651  HB2 PRO A 822      73.140  54.960  69.870  1.00  0.00           H
ATOM   2652  CG  PRO A 822      73.790  54.970  72.060  1.00  0.00           C
ATOM   2653  HG1 PRO A 822      74.300  53.980  72.110  1.00  0.00           H
ATOM   2654  HG2 PRO A 822      74.550  55.730  72.340  1.00  0.00           H
ATOM   2655  C   PRO A 822      71.450  53.370  70.980  1.00  0.00           C
ATOM   2656  O   PRO A 822      71.460  52.950  69.780  1.00  0.00           O
ATOM   2657  N   ASP A 823      71.320  52.490  72.010  1.00  0.00           N
ATOM   2658  HN  ASP A 823      71.270  52.770  72.960  1.00  0.00           H
ATOM   2659  CA  ASP A 823      71.690  51.000  71.890  1.00  0.00           C
ATOM   2660  HA  ASP A 823      72.700  50.940  71.520  1.00  0.00           H
ATOM   2661  CB  ASP A 823      71.670  50.350  73.310  1.00  0.00           C
ATOM   2662  HB1 ASP A 823      72.020  49.300  73.290  1.00  0.00           H
ATOM   2663  HB2 ASP A 823      70.610  50.390  73.620  1.00  0.00           H
ATOM   2664  CG  ASP A 823      72.590  51.160  74.250  1.00  0.00           C
ATOM   2665  OD1 ASP A 823      73.720  51.510  73.810  1.00  0.00           O
ATOM   2666  OD2 ASP A 823      72.290  51.350  75.420  1.00  0.00           O
ATOM   2667  C   ASP A 823      70.890  50.220  70.920  1.00  0.00           C
ATOM   2668  O   ASP A 823      71.380  49.420  70.190  1.00  0.00           O
ATOM   2669  N   VAL A 824      69.580  50.480  70.950  1.00  0.00           N
ATOM   2670  HN  VAL A 824      69.160  51.210  71.480  1.00  0.00           H
ATOM   2671  CA  VAL A 824      68.620  49.760  70.200  1.00  0.00           C
ATOM   2672  HA  VAL A 824      69.030  48.810  69.870  1.00  0.00           H
ATOM   2673  CB  VAL A 824      67.420  49.430  71.070  1.00  0.00           C
ATOM   2674  HB  VAL A 824      66.980  50.350  71.540  1.00  0.00           H
ATOM   2675  CG1 VAL A 824      66.270  48.860  70.300  1.00  0.00           C
ATOM   2676 HG11 VAL A 824      66.510  47.960  69.700  1.00  0.00           H
ATOM   2677 HG12 VAL A 824      65.840  49.610  69.610  1.00  0.00           H
ATOM   2678 HG13 VAL A 824      65.390  48.730  70.970  1.00  0.00           H
ATOM   2679  CG2 VAL A 824      67.780  48.450  72.110  1.00  0.00           C
ATOM   2680 HG21 VAL A 824      68.450  47.700  71.650  1.00  0.00           H
ATOM   2681 HG22 VAL A 824      66.870  48.010  72.550  1.00  0.00           H
ATOM   2682 HG23 VAL A 824      68.360  48.900  72.950  1.00  0.00           H
ATOM   2683  C   VAL A 824      68.300  50.400  68.910  1.00  0.00           C
ATOM   2684  O   VAL A 824      68.270  49.750  67.870  1.00  0.00           O
ATOM   2685  N   LEU A 825      68.100  51.710  68.980  1.00  0.00           N
ATOM   2686  HN  LEU A 825      67.970  52.050  69.910  1.00  0.00           H
ATOM   2687  CA  LEU A 825      67.860  52.610  67.920  1.00  0.00           C
ATOM   2688  HA  LEU A 825      66.920  52.250  67.510  1.00  0.00           H
ATOM   2689  CB  LEU A 825      67.730  54.030  68.510  1.00  0.00           C
ATOM   2690  HB1 LEU A 825      68.710  54.300  68.970  1.00  0.00           H
ATOM   2691  HB2 LEU A 825      66.940  53.970  69.280  1.00  0.00           H
ATOM   2692  CG  LEU A 825      67.460  55.180  67.590  1.00  0.00           C
ATOM   2693  HG  LEU A 825      68.150  55.250  66.730  1.00  0.00           H
ATOM   2694  CD1 LEU A 825      66.030  54.980  67.080  1.00  0.00           C
ATOM   2695 HD11 LEU A 825      65.950  54.080  66.430  1.00  0.00           H
ATOM   2696 HD12 LEU A 825      65.550  55.900  66.680  1.00  0.00           H
ATOM   2697 HD13 LEU A 825      65.480  54.850  68.030  1.00  0.00           H
ATOM   2698  CD2 LEU A 825      67.460  56.510  68.380  1.00  0.00           C
ATOM   2699 HD21 LEU A 825      68.480  56.850  68.680  1.00  0.00           H
ATOM   2700 HD22 LEU A 825      66.890  56.530  69.330  1.00  0.00           H
ATOM   2701 HD23 LEU A 825      67.060  57.230  67.630  1.00  0.00           H
ATOM   2702  C   LEU A 825      68.940  52.660  66.780  1.00  0.00           C
ATOM   2703  O   LEU A 825      68.640  52.780  65.580  1.00  0.00           O
ATOM   2704  N   PHE A 826      70.260  52.630  67.180  1.00  0.00           N
ATOM   2705  HN  PHE A 826      70.530  52.580  68.150  1.00  0.00           H
ATOM   2706  CA  PHE A 826      71.350  52.470  66.190  1.00  0.00           C
ATOM   2707  HA  PHE A 826      71.550  53.450  65.800  1.00  0.00           H
ATOM   2708  CB  PHE A 826      72.670  52.070  66.970  1.00  0.00           C
ATOM   2709  HB1 PHE A 826      72.380  51.250  67.660  1.00  0.00           H
ATOM   2710  HB2 PHE A 826      72.930  52.920  67.620  1.00  0.00           H
ATOM   2711  CG  PHE A 826      73.830  51.570  66.070  1.00  0.00           C
ATOM   2712  CD1 PHE A 826      74.510  50.400  66.420  1.00  0.00           C
ATOM   2713  HD1 PHE A 826      74.160  49.880  67.300  1.00  0.00           H
ATOM   2714  CE1 PHE A 826      75.530  49.870  65.620  1.00  0.00           C
ATOM   2715  HE1 PHE A 826      75.980  48.920  65.900  1.00  0.00           H
ATOM   2716  CZ  PHE A 826      75.890  50.520  64.470  1.00  0.00           C
ATOM   2717  HZ  PHE A 826      76.710  50.190  63.860  1.00  0.00           H
ATOM   2718  CD2 PHE A 826      74.200  52.190  64.920  1.00  0.00           C
ATOM   2719  HD2 PHE A 826      73.720  53.120  64.620  1.00  0.00           H
ATOM   2720  CE2 PHE A 826      75.220  51.710  64.140  1.00  0.00           C
ATOM   2721  HE2 PHE A 826      75.400  52.230  63.200  1.00  0.00           H
ATOM   2722  C   PHE A 826      71.050  51.480  65.060  1.00  0.00           C
ATOM   2723  O   PHE A 826      71.020  51.730  63.870  1.00  0.00           O
ATOM   2724  N   TRP A 827      70.860  50.160  65.430  1.00  0.00           N
ATOM   2725  HN  TRP A 827      71.080  49.870  66.370  1.00  0.00           H
ATOM   2726  CA  TRP A 827      70.390  49.100  64.580  1.00  0.00           C
ATOM   2727  HA  TRP A 827      71.060  49.100  63.720  1.00  0.00           H
ATOM   2728  CB  TRP A 827      70.390  47.710  65.240  1.00  0.00           C
ATOM   2729  HB1 TRP A 827      70.180  46.960  64.440  1.00  0.00           H
ATOM   2730  HB2 TRP A 827      69.580  47.610  65.990  1.00  0.00           H
ATOM   2731  CG  TRP A 827      71.640  47.300  65.960  1.00  0.00           C
ATOM   2732  CD1 TRP A 827      71.850  47.610  67.290  1.00  0.00           C
ATOM   2733  HD1 TRP A 827      71.300  48.310  67.890  1.00  0.00           H
ATOM   2734  NE1 TRP A 827      73.030  46.950  67.710  1.00  0.00           N
ATOM   2735  HE1 TRP A 827      73.520  47.180  68.530  1.00  0.00           H
ATOM   2736  CE2 TRP A 827      73.580  46.350  66.630  1.00  0.00           C
ATOM   2737  CD2 TRP A 827      72.770  46.550  65.510  1.00  0.00           C
ATOM   2738  CE3 TRP A 827      73.110  45.880  64.340  1.00  0.00           C
ATOM   2739  HE3 TRP A 827      72.400  45.880  63.530  1.00  0.00           H
ATOM   2740  CZ3 TRP A 827      74.220  45.130  64.310  1.00  0.00           C
ATOM   2741  HZ3 TRP A 827      74.610  44.840  63.330  1.00  0.00           H
ATOM   2742  CZ2 TRP A 827      74.720  45.520  66.570  1.00  0.00           C
ATOM   2743  HZ2 TRP A 827      75.450  45.540  67.360  1.00  0.00           H
ATOM   2744  CH2 TRP A 827      75.100  44.970  65.360  1.00  0.00           C
ATOM   2745  HH2 TRP A 827      76.000  44.380  65.300  1.00  0.00           H
ATOM   2746  C   TRP A 827      68.990  49.240  63.950  1.00  0.00           C
ATOM   2747  O   TRP A 827      68.680  48.900  62.870  1.00  0.00           O
ATOM   2748  N   CYS A 828      68.000  49.820  64.760  1.00  0.00           N
ATOM   2749  HN  CYS A 828      68.090  50.000  65.740  1.00  0.00           H
ATOM   2750  CA  CYS A 828      66.660  50.080  64.210  1.00  0.00           C
ATOM   2751  HA  CYS A 828      66.220  49.170  63.830  1.00  0.00           H
ATOM   2752  CB  CYS A 828      65.720  50.600  65.310  1.00  0.00           C
ATOM   2753  HB1 CYS A 828      64.780  51.020  64.900  1.00  0.00           H
ATOM   2754  HB2 CYS A 828      66.250  51.410  65.840  1.00  0.00           H
ATOM   2755  SG  CYS A 828      65.560  49.320  66.570  1.00  0.00           S
ATOM   2756  HG1 CYS A 828      66.810  49.050  66.950  1.00  0.00           H
ATOM   2757  C   CYS A 828      66.630  51.090  63.120  1.00  0.00           C
ATOM   2758  O   CYS A 828      66.040  50.810  62.070  1.00  0.00           O
ATOM   2759  N   VAL A 829      67.480  52.170  63.150  1.00  0.00           N
ATOM   2760  HN  VAL A 829      68.020  52.310  63.980  1.00  0.00           H
ATOM   2761  CA  VAL A 829      67.780  53.040  62.050  1.00  0.00           C
ATOM   2762  HA  VAL A 829      66.800  53.350  61.680  1.00  0.00           H
ATOM   2763  CB  VAL A 829      68.560  54.400  62.360  1.00  0.00           C
ATOM   2764  HB  VAL A 829      69.490  54.160  62.920  1.00  0.00           H
ATOM   2765  CG1 VAL A 829      68.980  55.230  61.130  1.00  0.00           C
ATOM   2766 HG11 VAL A 829      68.170  55.410  60.410  1.00  0.00           H
ATOM   2767 HG12 VAL A 829      69.930  54.890  60.650  1.00  0.00           H
ATOM   2768 HG13 VAL A 829      69.250  56.260  61.430  1.00  0.00           H
ATOM   2769  CG2 VAL A 829      67.740  55.200  63.360  1.00  0.00           C
ATOM   2770 HG21 VAL A 829      66.800  55.450  62.820  1.00  0.00           H
ATOM   2771 HG22 VAL A 829      68.230  56.150  63.630  1.00  0.00           H
ATOM   2772 HG23 VAL A 829      67.400  54.590  64.220  1.00  0.00           H
ATOM   2773  C   VAL A 829      68.420  52.360  60.840  1.00  0.00           C
ATOM   2774  O   VAL A 829      68.020  52.440  59.660  1.00  0.00           O
ATOM   2775  N   ILE A 830      69.490  51.630  61.120  1.00  0.00           N
ATOM   2776  HN  ILE A 830      69.900  51.720  62.020  1.00  0.00           H
ATOM   2777  CA  ILE A 830      70.160  50.820  60.180  1.00  0.00           C
ATOM   2778  HA  ILE A 830      70.530  51.400  59.340  1.00  0.00           H
ATOM   2779  CB  ILE A 830      71.490  50.350  60.680  1.00  0.00           C
ATOM   2780  HB  ILE A 830      71.310  49.830  61.640  1.00  0.00           H
ATOM   2781  CG2 ILE A 830      72.180  49.360  59.730  1.00  0.00           C
ATOM   2782 HG21 ILE A 830      72.310  49.750  58.700  1.00  0.00           H
ATOM   2783 HG22 ILE A 830      71.620  48.400  59.610  1.00  0.00           H
ATOM   2784 HG23 ILE A 830      73.180  49.160  60.170  1.00  0.00           H
ATOM   2785  CG1 ILE A 830      72.450  51.650  61.050  1.00  0.00           C
ATOM   2786 HG11 ILE A 830      73.300  51.390  61.710  1.00  0.00           H
ATOM   2787 HG12 ILE A 830      72.040  52.290  61.850  1.00  0.00           H
ATOM   2788  CD  ILE A 830      72.910  52.460  59.860  1.00  0.00           C
ATOM   2789  HD1 ILE A 830      73.790  53.110  60.080  1.00  0.00           H
ATOM   2790  HD2 ILE A 830      72.030  53.030  59.500  1.00  0.00           H
ATOM   2791  HD3 ILE A 830      73.220  51.900  58.940  1.00  0.00           H
ATOM   2792  C   ILE A 830      69.330  49.730  59.540  1.00  0.00           C
ATOM   2793  O   ILE A 830      69.320  49.720  58.360  1.00  0.00           O
ATOM   2794  N   LEU A 831      68.510  48.840  60.280  1.00  0.00           N
ATOM   2795  HN  LEU A 831      68.520  48.880  61.270  1.00  0.00           H
ATOM   2796  CA  LEU A 831      67.600  47.820  59.730  1.00  0.00           C
ATOM   2797  HA  LEU A 831      68.210  47.140  59.150  1.00  0.00           H
ATOM   2798  CB  LEU A 831      66.940  47.000  60.900  1.00  0.00           C
ATOM   2799  HB1 LEU A 831      66.140  46.350  60.490  1.00  0.00           H
ATOM   2800  HB2 LEU A 831      66.510  47.820  61.510  1.00  0.00           H
ATOM   2801  CG  LEU A 831      67.860  46.080  61.680  1.00  0.00           C
ATOM   2802  HG  LEU A 831      68.880  46.520  61.620  1.00  0.00           H
ATOM   2803  CD1 LEU A 831      67.580  45.900  63.140  1.00  0.00           C
ATOM   2804 HD11 LEU A 831      68.470  45.610  63.750  1.00  0.00           H
ATOM   2805 HD12 LEU A 831      66.800  45.130  63.340  1.00  0.00           H
ATOM   2806 HD13 LEU A 831      67.200  46.820  63.630  1.00  0.00           H
ATOM   2807  CD2 LEU A 831      67.930  44.710  60.920  1.00  0.00           C
ATOM   2808 HD21 LEU A 831      68.690  44.010  61.330  1.00  0.00           H
ATOM   2809 HD22 LEU A 831      68.260  44.920  59.890  1.00  0.00           H
ATOM   2810 HD23 LEU A 831      66.890  44.310  60.980  1.00  0.00           H
ATOM   2811  C   LEU A 831      66.590  48.410  58.750  1.00  0.00           C
ATOM   2812  O   LEU A 831      66.240  47.790  57.720  1.00  0.00           O
ATOM   2813  N   PHE A 832      66.000  49.560  59.010  1.00  0.00           N
ATOM   2814  HN  PHE A 832      66.300  50.020  59.850  1.00  0.00           H
ATOM   2815  CA  PHE A 832      65.080  50.330  58.110  1.00  0.00           C
ATOM   2816  HA  PHE A 832      64.300  49.620  57.870  1.00  0.00           H
ATOM   2817  CB  PHE A 832      64.570  51.500  58.970  1.00  0.00           C
ATOM   2818  HB1 PHE A 832      65.410  52.150  59.300  1.00  0.00           H
ATOM   2819  HB2 PHE A 832      64.060  51.160  59.890  1.00  0.00           H
ATOM   2820  CG  PHE A 832      63.590  52.410  58.200  1.00  0.00           C
ATOM   2821  CD1 PHE A 832      62.310  52.500  58.620  1.00  0.00           C
ATOM   2822  HD1 PHE A 832      61.970  51.940  59.480  1.00  0.00           H
ATOM   2823  CE1 PHE A 832      61.390  53.170  57.930  1.00  0.00           C
ATOM   2824  HE1 PHE A 832      60.360  53.110  58.280  1.00  0.00           H
ATOM   2825  CZ  PHE A 832      61.750  53.910  56.800  1.00  0.00           C
ATOM   2826  HZ  PHE A 832      60.960  54.430  56.290  1.00  0.00           H
ATOM   2827  CD2 PHE A 832      64.020  53.190  57.140  1.00  0.00           C
ATOM   2828  HD2 PHE A 832      65.080  53.320  57.000  1.00  0.00           H
ATOM   2829  CE2 PHE A 832      63.120  53.960  56.380  1.00  0.00           C
ATOM   2830  HE2 PHE A 832      63.500  54.430  55.480  1.00  0.00           H
ATOM   2831  C   PHE A 832      65.780  50.710  56.800  1.00  0.00           C
ATOM   2832  O   PHE A 832      65.300  50.440  55.690  1.00  0.00           O
ATOM   2833  N   PHE A 833      66.970  51.240  56.830  1.00  0.00           N
ATOM   2834  HN  PHE A 833      67.260  51.250  57.790  1.00  0.00           H
ATOM   2835  CA  PHE A 833      67.790  51.670  55.720  1.00  0.00           C
ATOM   2836  HA  PHE A 833      67.140  52.020  54.940  1.00  0.00           H
ATOM   2837  CB  PHE A 833      68.940  52.630  56.140  1.00  0.00           C
ATOM   2838  HB1 PHE A 833      69.700  52.750  55.340  1.00  0.00           H
ATOM   2839  HB2 PHE A 833      69.350  52.120  57.040  1.00  0.00           H
ATOM   2840  CG  PHE A 833      68.440  53.960  56.520  1.00  0.00           C
ATOM   2841  CD1 PHE A 833      67.530  54.580  55.600  1.00  0.00           C
ATOM   2842  HD1 PHE A 833      67.190  53.990  54.760  1.00  0.00           H
ATOM   2843  CE1 PHE A 833      67.150  55.850  55.950  1.00  0.00           C
ATOM   2844  HE1 PHE A 833      66.400  56.380  55.370  1.00  0.00           H
ATOM   2845  CZ  PHE A 833      67.820  56.560  56.970  1.00  0.00           C
ATOM   2846  HZ  PHE A 833      67.570  57.600  57.000  1.00  0.00           H
ATOM   2847  CD2 PHE A 833      69.040  54.630  57.530  1.00  0.00           C
ATOM   2848  HD2 PHE A 833      69.880  54.260  58.100  1.00  0.00           H
ATOM   2849  CE2 PHE A 833      68.710  55.930  57.830  1.00  0.00           C
ATOM   2850  HE2 PHE A 833      69.190  56.530  58.600  1.00  0.00           H
ATOM   2851  C   PHE A 833      68.330  50.460  54.930  1.00  0.00           C
ATOM   2852  O   PHE A 833      68.210  50.480  53.710  1.00  0.00           O
ATOM   2853  N   THR A 834      68.720  49.360  55.600  1.00  0.00           N
ATOM   2854  HN  THR A 834      68.630  49.310  56.600  1.00  0.00           H
ATOM   2855  CA  THR A 834      69.380  48.240  54.910  1.00  0.00           C
ATOM   2856  HA  THR A 834      69.930  48.570  54.060  1.00  0.00           H
ATOM   2857  CB  THR A 834      70.320  47.460  55.790  1.00  0.00           C
ATOM   2858  HB  THR A 834      70.520  46.410  55.500  1.00  0.00           H
ATOM   2859  OG1 THR A 834      69.880  47.450  57.130  1.00  0.00           O
ATOM   2860  HG1 THR A 834      69.920  48.370  57.420  1.00  0.00           H
ATOM   2861  CG2 THR A 834      71.680  48.220  55.840  1.00  0.00           C
ATOM   2862 HG21 THR A 834      71.500  49.230  56.250  1.00  0.00           H
ATOM   2863 HG22 THR A 834      72.180  48.340  54.850  1.00  0.00           H
ATOM   2864 HG23 THR A 834      72.480  47.780  56.470  1.00  0.00           H
ATOM   2865  C   THR A 834      68.350  47.240  54.330  1.00  0.00           C
ATOM   2866  O   THR A 834      68.660  46.640  53.310  1.00  0.00           O
ATOM   2867  N   THR A 835      67.140  47.170  54.860  1.00  0.00           N
ATOM   2868  HN  THR A 835      66.920  47.760  55.640  1.00  0.00           H
ATOM   2869  CA  THR A 835      66.010  46.610  54.230  1.00  0.00           C
ATOM   2870  HA  THR A 835      66.230  45.570  54.070  1.00  0.00           H
ATOM   2871  CB  THR A 835      64.780  46.540  55.130  1.00  0.00           C
ATOM   2872  HB  THR A 835      64.490  47.480  55.630  1.00  0.00           H
ATOM   2873  OG1 THR A 835      65.040  45.680  56.150  1.00  0.00           O
ATOM   2874  HG1 THR A 835      65.620  46.170  56.740  1.00  0.00           H
ATOM   2875  CG2 THR A 835      63.600  45.910  54.420  1.00  0.00           C
ATOM   2876 HG21 THR A 835      62.880  45.550  55.200  1.00  0.00           H
ATOM   2877 HG22 THR A 835      63.830  45.020  53.810  1.00  0.00           H
ATOM   2878 HG23 THR A 835      63.010  46.670  53.870  1.00  0.00           H
ATOM   2879  C   THR A 835      65.590  47.270  52.870  1.00  0.00           C
ATOM   2880  O   THR A 835      65.260  46.590  51.950  1.00  0.00           O
ATOM   2881  N   PHE A 836      65.580  48.630  52.820  1.00  0.00           N
ATOM   2882  HN  PHE A 836      65.710  49.160  53.670  1.00  0.00           H
ATOM   2883  CA  PHE A 836      65.230  49.360  51.650  1.00  0.00           C
ATOM   2884  HA  PHE A 836      64.260  49.030  51.320  1.00  0.00           H
ATOM   2885  CB  PHE A 836      65.110  50.870  51.970  1.00  0.00           C
ATOM   2886  HB1 PHE A 836      66.130  51.070  52.380  1.00  0.00           H
ATOM   2887  HB2 PHE A 836      64.350  51.060  52.750  1.00  0.00           H
ATOM   2888  CG  PHE A 836      64.660  51.680  50.740  1.00  0.00           C
ATOM   2889  CD1 PHE A 836      65.380  52.720  50.200  1.00  0.00           C
ATOM   2890  HD1 PHE A 836      66.250  53.130  50.700  1.00  0.00           H
ATOM   2891  CE1 PHE A 836      65.070  53.200  48.950  1.00  0.00           C
ATOM   2892  HE1 PHE A 836      65.540  54.070  48.510  1.00  0.00           H
ATOM   2893  CZ  PHE A 836      63.940  52.650  48.260  1.00  0.00           C
ATOM   2894  HZ  PHE A 836      63.670  52.980  47.270  1.00  0.00           H
ATOM   2895  CD2 PHE A 836      63.440  51.240  50.140  1.00  0.00           C
ATOM   2896  HD2 PHE A 836      62.850  50.440  50.580  1.00  0.00           H
ATOM   2897  CE2 PHE A 836      63.140  51.700  48.840  1.00  0.00           C
ATOM   2898  HE2 PHE A 836      62.190  51.340  48.500  1.00  0.00           H
ATOM   2899  C   PHE A 836      66.300  49.080  50.600  1.00  0.00           C
ATOM   2900  O   PHE A 836      65.990  49.020  49.400  1.00  0.00           O
ATOM   2901  N   PHE A 837      67.610  49.200  50.940  1.00  0.00           N
ATOM   2902  HN  PHE A 837      67.850  49.570  51.850  1.00  0.00           H
ATOM   2903  CA  PHE A 837      68.700  48.860  50.020  1.00  0.00           C
ATOM   2904  HA  PHE A 837      68.800  49.410  49.090  1.00  0.00           H
ATOM   2905  CB  PHE A 837      69.990  49.050  50.790  1.00  0.00           C
ATOM   2906  HB1 PHE A 837      69.890  48.540  51.770  1.00  0.00           H
ATOM   2907  HB2 PHE A 837      70.210  50.070  51.180  1.00  0.00           H
ATOM   2908  CG  PHE A 837      71.140  48.480  50.080  1.00  0.00           C
ATOM   2909  CD1 PHE A 837      71.690  47.200  50.400  1.00  0.00           C
ATOM   2910  HD1 PHE A 837      71.260  46.620  51.190  1.00  0.00           H
ATOM   2911  CE1 PHE A 837      72.680  46.550  49.600  1.00  0.00           C
ATOM   2912  HE1 PHE A 837      72.910  45.500  49.660  1.00  0.00           H
ATOM   2913  CZ  PHE A 837      73.020  47.220  48.400  1.00  0.00           C
ATOM   2914  HZ  PHE A 837      73.740  46.760  47.740  1.00  0.00           H
ATOM   2915  CD2 PHE A 837      71.640  49.130  48.960  1.00  0.00           C
ATOM   2916  HD2 PHE A 837      71.230  50.100  48.750  1.00  0.00           H
ATOM   2917  CE2 PHE A 837      72.480  48.480  48.050  1.00  0.00           C
ATOM   2918  HE2 PHE A 837      72.840  49.060  47.210  1.00  0.00           H
ATOM   2919  C   PHE A 837      68.620  47.380  49.500  1.00  0.00           C
ATOM   2920  O   PHE A 837      68.780  47.140  48.300  1.00  0.00           O
ATOM   2921  N   LEU A 838      68.410  46.420  50.380  1.00  0.00           N
ATOM   2922  HN  LEU A 838      68.320  46.570  51.370  1.00  0.00           H
ATOM   2923  CA  LEU A 838      68.540  45.010  50.020  1.00  0.00           C
ATOM   2924  HA  LEU A 838      69.570  44.900  49.730  1.00  0.00           H
ATOM   2925  CB  LEU A 838      68.390  44.080  51.270  1.00  0.00           C
ATOM   2926  HB1 LEU A 838      67.440  44.430  51.730  1.00  0.00           H
ATOM   2927  HB2 LEU A 838      69.200  44.330  52.000  1.00  0.00           H
ATOM   2928  CG  LEU A 838      68.380  42.550  51.170  1.00  0.00           C
ATOM   2929  HG  LEU A 838      67.500  42.300  50.520  1.00  0.00           H
ATOM   2930  CD1 LEU A 838      69.700  42.110  50.500  1.00  0.00           C
ATOM   2931 HD11 LEU A 838      69.660  42.440  49.440  1.00  0.00           H
ATOM   2932 HD12 LEU A 838      69.800  41.010  50.630  1.00  0.00           H
ATOM   2933 HD13 LEU A 838      70.520  42.660  51.020  1.00  0.00           H
ATOM   2934  CD2 LEU A 838      68.190  41.890  52.530  1.00  0.00           C
ATOM   2935 HD21 LEU A 838      67.220  42.190  52.960  1.00  0.00           H
ATOM   2936 HD22 LEU A 838      68.990  42.290  53.190  1.00  0.00           H
ATOM   2937 HD23 LEU A 838      68.260  40.790  52.520  1.00  0.00           H
ATOM   2938  C   LEU A 838      67.540  44.490  48.980  1.00  0.00           C
ATOM   2939  O   LEU A 838      67.860  43.740  48.060  1.00  0.00           O
ATOM   2940  N   SER A 839      66.270  44.940  49.150  1.00  0.00           N
ATOM   2941  HN  SER A 839      65.970  45.550  49.870  1.00  0.00           H
ATOM   2942  CA  SER A 839      65.240  44.740  48.210  1.00  0.00           C
ATOM   2943  HA  SER A 839      65.180  43.710  47.860  1.00  0.00           H
ATOM   2944  CB  SER A 839      63.840  45.160  48.750  1.00  0.00           C
ATOM   2945  HB1 SER A 839      63.550  44.590  49.650  1.00  0.00           H
ATOM   2946  HB2 SER A 839      62.960  45.000  48.080  1.00  0.00           H
ATOM   2947  OG  SER A 839      63.820  46.510  49.200  1.00  0.00           O
ATOM   2948  HG1 SER A 839      64.350  46.600  50.000  1.00  0.00           H
ATOM   2949  C   SER A 839      65.390  45.390  46.830  1.00  0.00           C
ATOM   2950  O   SER A 839      65.090  44.760  45.790  1.00  0.00           O
ATOM   2951  N   SER A 840      65.800  46.720  46.840  1.00  0.00           N
ATOM   2952  HN  SER A 840      65.840  47.150  47.730  1.00  0.00           H
ATOM   2953  CA  SER A 840      66.080  47.560  45.700  1.00  0.00           C
ATOM   2954  HA  SER A 840      65.290  47.380  44.990  1.00  0.00           H
ATOM   2955  CB  SER A 840      66.330  49.160  45.970  1.00  0.00           C
ATOM   2956  HB1 SER A 840      65.360  49.510  46.360  1.00  0.00           H
ATOM   2957  HB2 SER A 840      66.610  49.660  45.010  1.00  0.00           H
ATOM   2958  OG  SER A 840      67.410  49.380  46.900  1.00  0.00           O
ATOM   2959  HG1 SER A 840      67.070  49.270  47.790  1.00  0.00           H
ATOM   2960  C   SER A 840      67.240  47.000  44.830  1.00  0.00           C
ATOM   2961  O   SER A 840      67.150  46.920  43.620  1.00  0.00           O
ATOM   2962  N   PHE A 841      68.340  46.490  45.510  1.00  0.00           N
ATOM   2963  HN  PHE A 841      68.380  46.600  46.490  1.00  0.00           H
ATOM   2964  CA  PHE A 841      69.410  45.660  45.010  1.00  0.00           C
ATOM   2965  HA  PHE A 841      69.820  46.100  44.110  1.00  0.00           H
ATOM   2966  CB  PHE A 841      70.460  45.600  46.120  1.00  0.00           C
ATOM   2967  HB1 PHE A 841      70.000  45.480  47.120  1.00  0.00           H
ATOM   2968  HB2 PHE A 841      71.100  46.500  46.280  1.00  0.00           H
ATOM   2969  CG  PHE A 841      71.330  44.330  46.060  1.00  0.00           C
ATOM   2970  CD1 PHE A 841      70.980  43.160  46.800  1.00  0.00           C
ATOM   2971  HD1 PHE A 841      70.230  43.220  47.570  1.00  0.00           H
ATOM   2972  CE1 PHE A 841      71.770  42.020  46.600  1.00  0.00           C
ATOM   2973  HE1 PHE A 841      71.680  41.080  47.140  1.00  0.00           H
ATOM   2974  CZ  PHE A 841      72.880  42.010  45.690  1.00  0.00           C
ATOM   2975  HZ  PHE A 841      73.440  41.120  45.480  1.00  0.00           H
ATOM   2976  CD2 PHE A 841      72.410  44.400  45.300  1.00  0.00           C
ATOM   2977  HD2 PHE A 841      72.710  45.270  44.740  1.00  0.00           H
ATOM   2978  CE2 PHE A 841      73.180  43.260  45.140  1.00  0.00           C
ATOM   2979  HE2 PHE A 841      73.900  43.330  44.340  1.00  0.00           H
ATOM   2980  C   PHE A 841      68.910  44.270  44.470  1.00  0.00           C
ATOM   2981  O   PHE A 841      69.190  43.920  43.350  1.00  0.00           O
ATOM   2982  N   LEU A 842      68.080  43.530  45.180  1.00  0.00           N
ATOM   2983  HN  LEU A 842      67.980  43.650  46.160  1.00  0.00           H
ATOM   2984  CA  LEU A 842      67.410  42.290  44.560  1.00  0.00           C
ATOM   2985  HA  LEU A 842      68.260  41.730  44.210  1.00  0.00           H
ATOM   2986  CB  LEU A 842      66.750  41.430  45.700  1.00  0.00           C
ATOM   2987  HB1 LEU A 842      66.050  40.700  45.250  1.00  0.00           H
ATOM   2988  HB2 LEU A 842      66.160  42.020  46.420  1.00  0.00           H
ATOM   2989  CG  LEU A 842      67.790  40.630  46.460  1.00  0.00           C
ATOM   2990  HG  LEU A 842      68.780  41.140  46.330  1.00  0.00           H
ATOM   2991  CD1 LEU A 842      67.420  40.550  47.950  1.00  0.00           C
ATOM   2992 HD11 LEU A 842      66.870  39.630  48.230  1.00  0.00           H
ATOM   2993 HD12 LEU A 842      66.830  41.420  48.270  1.00  0.00           H
ATOM   2994 HD13 LEU A 842      68.380  40.530  48.520  1.00  0.00           H
ATOM   2995  CD2 LEU A 842      68.100  39.230  45.750  1.00  0.00           C
ATOM   2996 HD21 LEU A 842      68.310  39.570  44.710  1.00  0.00           H
ATOM   2997 HD22 LEU A 842      67.200  38.600  45.650  1.00  0.00           H
ATOM   2998 HD23 LEU A 842      68.970  38.780  46.260  1.00  0.00           H
ATOM   2999  C   LEU A 842      66.470  42.600  43.440  1.00  0.00           C
ATOM   3000  O   LEU A 842      66.480  41.990  42.350  1.00  0.00           O
ATOM   3001  N   LYS A 843      65.630  43.630  43.580  1.00  0.00           N
ATOM   3002  HN  LYS A 843      65.540  44.100  44.450  1.00  0.00           H
ATOM   3003  CA  LYS A 843      64.750  44.090  42.520  1.00  0.00           C
ATOM   3004  HA  LYS A 843      63.920  43.410  42.380  1.00  0.00           H
ATOM   3005  CB  LYS A 843      64.030  45.440  43.010  1.00  0.00           C
ATOM   3006  HB1 LYS A 843      64.770  46.230  43.240  1.00  0.00           H
ATOM   3007  HB2 LYS A 843      63.380  45.230  43.880  1.00  0.00           H
ATOM   3008  CG  LYS A 843      63.150  46.230  41.970  1.00  0.00           C
ATOM   3009  HG1 LYS A 843      63.780  46.490  41.090  1.00  0.00           H
ATOM   3010  HG2 LYS A 843      62.890  47.190  42.460  1.00  0.00           H
ATOM   3011  CD  LYS A 843      61.830  45.540  41.580  1.00  0.00           C
ATOM   3012  HD1 LYS A 843      61.150  45.510  42.450  1.00  0.00           H
ATOM   3013  HD2 LYS A 843      61.960  44.460  41.330  1.00  0.00           H
ATOM   3014  CE  LYS A 843      61.070  46.430  40.630  1.00  0.00           C
ATOM   3015  HE1 LYS A 843      61.760  46.510  39.750  1.00  0.00           H
ATOM   3016  HE2 LYS A 843      60.920  47.430  41.110  1.00  0.00           H
ATOM   3017  NZ  LYS A 843      59.840  46.010  40.250  1.00  0.00           N
ATOM   3018  HZ1 LYS A 843      59.780  45.030  39.920  1.00  0.00           H
ATOM   3019  HZ2 LYS A 843      59.460  46.530  39.430  1.00  0.00           H
ATOM   3020  HZ3 LYS A 843      59.140  46.180  41.000  1.00  0.00           H
ATOM   3021  C   LYS A 843      65.410  44.390  41.160  1.00  0.00           C
ATOM   3022  O   LYS A 843      64.920  44.050  40.060  1.00  0.00           O
ATOM   3023  N   GLN A 844      66.580  45.070  41.250  1.00  0.00           N
ATOM   3024  HN  GLN A 844      66.850  45.290  42.170  1.00  0.00           H
ATOM   3025  CA  GLN A 844      67.400  45.350  40.040  1.00  0.00           C
ATOM   3026  HA  GLN A 844      66.580  45.530  39.360  1.00  0.00           H
ATOM   3027  CB  GLN A 844      68.340  46.620  40.180  1.00  0.00           C
ATOM   3028  HB1 GLN A 844      68.840  46.720  39.200  1.00  0.00           H
ATOM   3029  HB2 GLN A 844      69.000  46.560  41.070  1.00  0.00           H
ATOM   3030  CG  GLN A 844      67.490  47.950  40.300  1.00  0.00           C
ATOM   3031  HG1 GLN A 844      68.250  48.770  40.240  1.00  0.00           H
ATOM   3032  HG2 GLN A 844      66.920  47.920  41.260  1.00  0.00           H
ATOM   3033  CD  GLN A 844      66.420  48.170  39.230  1.00  0.00           C
ATOM   3034  OE1 GLN A 844      65.300  48.580  39.520  1.00  0.00           O
ATOM   3035  NE2 GLN A 844      66.700  47.670  38.010  1.00  0.00           N
ATOM   3036 HE21 GLN A 844      65.980  47.900  37.360  1.00  0.00           H
ATOM   3037 HE22 GLN A 844      67.600  47.520  37.590  1.00  0.00           H
ATOM   3038  C   GLN A 844      68.210  44.120  39.450  1.00  0.00           C
ATOM   3039  O   GLN A 844      68.950  44.270  38.440  1.00  0.00           O
ATOM   3040  N   PHE A 845      68.030  42.850  39.890  1.00  0.00           N
ATOM   3041  HN  PHE A 845      67.540  42.690  40.740  1.00  0.00           H
ATOM   3042  CA  PHE A 845      68.610  41.690  39.190  1.00  0.00           C
ATOM   3043  HA  PHE A 845      69.650  41.890  39.030  1.00  0.00           H
ATOM   3044  CB  PHE A 845      68.580  40.470  40.100  1.00  0.00           C
ATOM   3045  HB1 PHE A 845      68.800  39.540  39.530  1.00  0.00           H
ATOM   3046  HB2 PHE A 845      67.570  40.410  40.560  1.00  0.00           H
ATOM   3047  CG  PHE A 845      69.590  40.420  41.150  1.00  0.00           C
ATOM   3048  CD1 PHE A 845      70.500  41.440  41.460  1.00  0.00           C
ATOM   3049  HD1 PHE A 845      70.430  42.340  40.870  1.00  0.00           H
ATOM   3050  CE1 PHE A 845      71.480  41.400  42.450  1.00  0.00           C
ATOM   3051  HE1 PHE A 845      72.170  42.190  42.690  1.00  0.00           H
ATOM   3052  CZ  PHE A 845      71.550  40.120  43.090  1.00  0.00           C
ATOM   3053  HZ  PHE A 845      72.360  40.090  43.800  1.00  0.00           H
ATOM   3054  CD2 PHE A 845      69.600  39.350  42.040  1.00  0.00           C
ATOM   3055  HD2 PHE A 845      68.910  38.550  41.930  1.00  0.00           H
ATOM   3056  CE2 PHE A 845      70.610  39.170  42.900  1.00  0.00           C
ATOM   3057  HE2 PHE A 845      70.650  38.220  43.410  1.00  0.00           H
ATOM   3058  C   PHE A 845      68.160  41.330  37.770  1.00  0.00           C
ATOM   3059  O   PHE A 845      68.870  40.730  37.060  1.00  0.00           O
ATOM   3060  N   LYS A 846      67.030  41.830  37.290  1.00  0.00           N
ATOM   3061  HN  LYS A 846      66.450  42.460  37.810  1.00  0.00           H
ATOM   3062  CA  LYS A 846      66.550  41.530  36.000  1.00  0.00           C
ATOM   3063  HA  LYS A 846      66.590  40.450  35.970  1.00  0.00           H
ATOM   3064  CB  LYS A 846      65.030  41.930  35.810  1.00  0.00           C
ATOM   3065  HB1 LYS A 846      64.450  41.230  36.440  1.00  0.00           H
ATOM   3066  HB2 LYS A 846      64.660  41.630  34.800  1.00  0.00           H
ATOM   3067  CG  LYS A 846      64.770  43.440  36.050  1.00  0.00           C
ATOM   3068  HG1 LYS A 846      65.320  44.180  35.420  1.00  0.00           H
ATOM   3069  HG2 LYS A 846      64.960  43.610  37.130  1.00  0.00           H
ATOM   3070  CD  LYS A 846      63.260  43.690  35.860  1.00  0.00           C
ATOM   3071  HD1 LYS A 846      62.750  42.810  36.330  1.00  0.00           H
ATOM   3072  HD2 LYS A 846      62.920  43.810  34.820  1.00  0.00           H
ATOM   3073  CE  LYS A 846      62.730  44.950  36.640  1.00  0.00           C
ATOM   3074  HE1 LYS A 846      63.240  45.810  36.180  1.00  0.00           H
ATOM   3075  HE2 LYS A 846      62.950  44.920  37.730  1.00  0.00           H
ATOM   3076  NZ  LYS A 846      61.280  45.150  36.500  1.00  0.00           N
ATOM   3077  HZ1 LYS A 846      60.790  44.330  36.920  1.00  0.00           H
ATOM   3078  HZ2 LYS A 846      61.030  45.090  35.490  1.00  0.00           H
ATOM   3079  HZ3 LYS A 846      60.940  45.960  37.030  1.00  0.00           H
ATOM   3080  C   LYS A 846      67.320  42.260  34.950  1.00  0.00           C
ATOM   3081  O   LYS A 846      67.460  41.770  33.810  1.00  0.00           O
ATOM   3082  N   THR A 847      68.080  43.360  35.270  1.00  0.00           N
ATOM   3083  HN  THR A 847      68.020  43.810  36.180  1.00  0.00           H
ATOM   3084  CA  THR A 847      68.720  44.140  34.160  1.00  0.00           C
ATOM   3085  HA  THR A 847      68.100  44.070  33.290  1.00  0.00           H
ATOM   3086  CB  THR A 847      68.930  45.610  34.470  1.00  0.00           C
ATOM   3087  HB  THR A 847      69.380  46.080  33.570  1.00  0.00           H
ATOM   3088  OG1 THR A 847      69.740  45.770  35.560  1.00  0.00           O
ATOM   3089  HG1 THR A 847      69.480  46.640  35.880  1.00  0.00           H
ATOM   3090  CG2 THR A 847      67.570  46.350  34.720  1.00  0.00           C
ATOM   3091 HG21 THR A 847      67.090  46.670  33.770  1.00  0.00           H
ATOM   3092 HG22 THR A 847      67.730  47.330  35.210  1.00  0.00           H
ATOM   3093 HG23 THR A 847      66.770  45.820  35.280  1.00  0.00           H
ATOM   3094  C   THR A 847      70.110  43.520  33.870  1.00  0.00           C
ATOM   3095  O   THR A 847      70.680  43.820  32.850  1.00  0.00           O
ATOM   3096  N   LYS A 848      70.580  42.680  34.770  1.00  0.00           N
ATOM   3097  HN  LYS A 848      70.010  42.730  35.600  1.00  0.00           H
ATOM   3098  CA  LYS A 848      71.790  42.010  34.740  1.00  0.00           C
ATOM   3099  HA  LYS A 848      72.390  42.670  34.120  1.00  0.00           H
ATOM   3100  CB  LYS A 848      72.260  41.920  36.290  1.00  0.00           C
ATOM   3101  HB1 LYS A 848      73.120  41.210  36.370  1.00  0.00           H
ATOM   3102  HB2 LYS A 848      71.380  41.690  36.920  1.00  0.00           H
ATOM   3103  CG  LYS A 848      72.870  43.180  36.900  1.00  0.00           C
ATOM   3104  HG1 LYS A 848      73.470  43.750  36.170  1.00  0.00           H
ATOM   3105  HG2 LYS A 848      73.550  42.960  37.770  1.00  0.00           H
ATOM   3106  CD  LYS A 848      71.740  44.230  37.330  1.00  0.00           C
ATOM   3107  HD1 LYS A 848      71.280  43.730  38.220  1.00  0.00           H
ATOM   3108  HD2 LYS A 848      70.920  44.290  36.580  1.00  0.00           H
ATOM   3109  CE  LYS A 848      72.240  45.630  37.610  1.00  0.00           C
ATOM   3110  HE1 LYS A 848      73.040  45.610  38.380  1.00  0.00           H
ATOM   3111  HE2 LYS A 848      71.380  46.240  37.940  1.00  0.00           H
ATOM   3112  NZ  LYS A 848      72.850  46.260  36.390  1.00  0.00           N
ATOM   3113  HZ1 LYS A 848      73.340  47.100  36.770  1.00  0.00           H
ATOM   3114  HZ2 LYS A 848      72.150  46.610  35.720  1.00  0.00           H
ATOM   3115  HZ3 LYS A 848      73.620  45.770  35.880  1.00  0.00           H
ATOM   3116  C   LYS A 848      71.750  40.650  34.040  1.00  0.00           C
ATOM   3117  O   LYS A 848      70.750  40.090  33.680  1.00  0.00           O
ATOM   3118  N   ARG A 849      72.940  39.990  33.910  1.00  0.00           N
ATOM   3119  HN  ARG A 849      73.750  40.460  34.250  1.00  0.00           H
ATOM   3120  CA  ARG A 849      73.150  38.760  33.110  1.00  0.00           C
ATOM   3121  HA  ARG A 849      72.310  38.480  32.500  1.00  0.00           H
ATOM   3122  CB  ARG A 849      74.340  39.020  32.220  1.00  0.00           C
ATOM   3123  HB1 ARG A 849      74.490  38.120  31.580  1.00  0.00           H
ATOM   3124  HB2 ARG A 849      75.230  39.120  32.880  1.00  0.00           H
ATOM   3125  CG  ARG A 849      74.190  40.290  31.250  1.00  0.00           C
ATOM   3126  HG1 ARG A 849      74.380  41.240  31.770  1.00  0.00           H
ATOM   3127  HG2 ARG A 849      73.110  40.270  30.990  1.00  0.00           H
ATOM   3128  CD  ARG A 849      75.090  40.110  30.010  1.00  0.00           C
ATOM   3129  HD1 ARG A 849      74.920  39.080  29.660  1.00  0.00           H
ATOM   3130  HD2 ARG A 849      76.110  40.350  30.390  1.00  0.00           H
ATOM   3131  NE  ARG A 849      74.680  41.110  29.010  1.00  0.00           N
ATOM   3132  HE  ARG A 849      74.390  41.930  29.490  1.00  0.00           H
ATOM   3133  CZ  ARG A 849      75.140  41.320  27.780  1.00  0.00           C
ATOM   3134  NH1 ARG A 849      75.030  42.540  27.320  1.00  0.00           N
ATOM   3135 HH11 ARG A 849      74.470  43.250  27.770  1.00  0.00           H
ATOM   3136 HH12 ARG A 849      75.330  42.700  26.380  1.00  0.00           H
ATOM   3137  NH2 ARG A 849      75.830  40.470  27.090  1.00  0.00           N
ATOM   3138 HH21 ARG A 849      75.960  39.500  27.340  1.00  0.00           H
ATOM   3139 HH22 ARG A 849      76.170  40.750  26.200  1.00  0.00           H
ATOM   3140  C   ARG A 849      73.340  37.490  33.990  1.00  0.00           C
ATOM   3141  O   ARG A 849      73.790  36.440  33.520  1.00  0.00           O
ATOM   3142  N   TYR A 850      73.250  37.660  35.320  1.00  0.00           N
ATOM   3143  HN  TYR A 850      72.900  38.560  35.580  1.00  0.00           H
ATOM   3144  CA  TYR A 850      73.190  36.650  36.410  1.00  0.00           C
ATOM   3145  HA  TYR A 850      74.110  36.100  36.260  1.00  0.00           H
ATOM   3146  CB  TYR A 850      72.770  37.330  37.790  1.00  0.00           C
ATOM   3147  HB1 TYR A 850      72.920  36.620  38.630  1.00  0.00           H
ATOM   3148  HB2 TYR A 850      71.680  37.490  37.740  1.00  0.00           H
ATOM   3149  CG  TYR A 850      73.520  38.610  38.180  1.00  0.00           C
ATOM   3150  CD1 TYR A 850      74.940  38.680  37.930  1.00  0.00           C
ATOM   3151  HD1 TYR A 850      75.350  37.850  37.370  1.00  0.00           H
ATOM   3152  CE1 TYR A 850      75.690  39.660  38.470  1.00  0.00           C
ATOM   3153  HE1 TYR A 850      76.750  39.760  38.280  1.00  0.00           H
ATOM   3154  CZ  TYR A 850      75.060  40.760  39.130  1.00  0.00           C
ATOM   3155  OH  TYR A 850      75.820  41.840  39.650  1.00  0.00           O
ATOM   3156  HH  TYR A 850      75.270  42.430  40.180  1.00  0.00           H
ATOM   3157  CD2 TYR A 850      72.950  39.620  38.920  1.00  0.00           C
ATOM   3158  HD2 TYR A 850      71.940  39.450  39.280  1.00  0.00           H
ATOM   3159  CE2 TYR A 850      73.690  40.710  39.350  1.00  0.00           C
ATOM   3160  HE2 TYR A 850      73.100  41.440  39.870  1.00  0.00           H
ATOM   3161  C   TYR A 850      72.080  35.630  36.080  1.00  0.00           C
ATOM   3162  O   TYR A 850      71.010  36.040  35.620  1.00  0.00           O
ATOM   3163  N   PHE A 851      72.300  34.380  36.380  1.00  0.00           N
ATOM   3164  HN  PHE A 851      73.100  34.160  36.950  1.00  0.00           H
ATOM   3165  CA  PHE A 851      71.340  33.270  36.370  1.00  0.00           C
ATOM   3166  HA  PHE A 851      71.920  32.380  36.530  1.00  0.00           H
ATOM   3167  CB  PHE A 851      70.240  33.440  37.440  1.00  0.00           C
ATOM   3168  HB1 PHE A 851      69.630  32.560  37.720  1.00  0.00           H
ATOM   3169  HB2 PHE A 851      69.500  34.220  37.130  1.00  0.00           H
ATOM   3170  CG  PHE A 851      70.830  34.050  38.720  1.00  0.00           C
ATOM   3171  CD1 PHE A 851      70.540  35.320  39.310  1.00  0.00           C
ATOM   3172  HD1 PHE A 851      69.710  35.890  38.930  1.00  0.00           H
ATOM   3173  CE1 PHE A 851      71.190  35.790  40.470  1.00  0.00           C
ATOM   3174  HE1 PHE A 851      70.900  36.730  40.920  1.00  0.00           H
ATOM   3175  CZ  PHE A 851      72.270  35.120  40.940  1.00  0.00           C
ATOM   3176  HZ  PHE A 851      72.740  35.590  41.780  1.00  0.00           H
ATOM   3177  CD2 PHE A 851      71.900  33.320  39.350  1.00  0.00           C
ATOM   3178  HD2 PHE A 851      72.120  32.330  38.970  1.00  0.00           H
ATOM   3179  CE2 PHE A 851      72.640  33.860  40.430  1.00  0.00           C
ATOM   3180  HE2 PHE A 851      73.620  33.440  40.600  1.00  0.00           H
ATOM   3181  C   PHE A 851      70.720  33.050  34.940  1.00  0.00           C
ATOM   3182  O   PHE A 851      71.110  33.760  33.990  1.00  0.00           O
ATOM   3183  N   PRO A 852      69.870  32.040  34.730  1.00  0.00           N
ATOM   3184  CD  PRO A 852      69.820  30.720  35.430  1.00  0.00           C
ATOM   3185  HD1 PRO A 852      69.140  30.780  36.310  1.00  0.00           H
ATOM   3186  HD2 PRO A 852      70.850  30.460  35.780  1.00  0.00           H
ATOM   3187  CA  PRO A 852      68.860  32.040  33.650  1.00  0.00           C
ATOM   3188  HA  PRO A 852      69.260  32.230  32.670  1.00  0.00           H
ATOM   3189  CB  PRO A 852      68.240  30.630  33.590  1.00  0.00           C
ATOM   3190  HB1 PRO A 852      67.950  30.310  32.570  1.00  0.00           H
ATOM   3191  HB2 PRO A 852      67.290  30.550  34.150  1.00  0.00           H
ATOM   3192  CG  PRO A 852      69.230  29.720  34.380  1.00  0.00           C
ATOM   3193  HG1 PRO A 852      68.760  28.820  34.840  1.00  0.00           H
ATOM   3194  HG2 PRO A 852      70.110  29.490  33.740  1.00  0.00           H
ATOM   3195  C   PRO A 852      67.800  33.120  33.850  1.00  0.00           C
ATOM   3196  O   PRO A 852      67.730  33.660  34.930  1.00  0.00           O
ATOM   3197  N   THR A 853      67.130  33.480  32.720  1.00  0.00           N
ATOM   3198  HN  THR A 853      67.260  32.960  31.880  1.00  0.00           H
ATOM   3199  CA  THR A 853      66.160  34.530  32.490  1.00  0.00           C
ATOM   3200  HA  THR A 853      66.640  35.440  32.840  1.00  0.00           H
ATOM   3201  CB  THR A 853      65.560  34.700  31.080  1.00  0.00           C
ATOM   3202  HB  THR A 853      64.860  33.940  30.690  1.00  0.00           H
ATOM   3203  OG1 THR A 853      66.590  34.730  30.140  1.00  0.00           O
ATOM   3204  HG1 THR A 853      67.240  34.060  30.380  1.00  0.00           H
ATOM   3205  CG2 THR A 853      64.640  35.910  30.930  1.00  0.00           C
ATOM   3206 HG21 THR A 853      63.610  35.820  31.350  1.00  0.00           H
ATOM   3207 HG22 THR A 853      64.440  36.160  29.860  1.00  0.00           H
ATOM   3208 HG23 THR A 853      65.000  36.840  31.420  1.00  0.00           H
ATOM   3209  C   THR A 853      64.990  34.390  33.360  1.00  0.00           C
ATOM   3210  O   THR A 853      64.590  35.330  33.980  1.00  0.00           O
ATOM   3211  N   LYS A 854      64.420  33.170  33.520  1.00  0.00           N
ATOM   3212  HN  LYS A 854      64.570  32.440  32.870  1.00  0.00           H
ATOM   3213  CA  LYS A 854      63.310  33.050  34.470  1.00  0.00           C
ATOM   3214  HA  LYS A 854      62.600  33.840  34.250  1.00  0.00           H
ATOM   3215  CB  LYS A 854      62.650  31.650  34.180  1.00  0.00           C
ATOM   3216  HB1 LYS A 854      62.400  31.230  35.170  1.00  0.00           H
ATOM   3217  HB2 LYS A 854      63.410  30.960  33.760  1.00  0.00           H
ATOM   3218  CG  LYS A 854      61.470  31.600  33.230  1.00  0.00           C
ATOM   3219  HG1 LYS A 854      60.600  32.100  33.710  1.00  0.00           H
ATOM   3220  HG2 LYS A 854      61.230  30.510  33.210  1.00  0.00           H
ATOM   3221  CD  LYS A 854      61.880  31.970  31.820  1.00  0.00           C
ATOM   3222  HD1 LYS A 854      62.610  31.270  31.380  1.00  0.00           H
ATOM   3223  HD2 LYS A 854      62.260  33.010  31.790  1.00  0.00           H
ATOM   3224  CE  LYS A 854      60.610  32.050  30.900  1.00  0.00           C
ATOM   3225  HE1 LYS A 854      60.830  32.530  29.920  1.00  0.00           H
ATOM   3226  HE2 LYS A 854      59.810  32.610  31.430  1.00  0.00           H
ATOM   3227  NZ  LYS A 854      59.990  30.750  30.470  1.00  0.00           N
ATOM   3228  HZ1 LYS A 854      59.260  30.900  29.750  1.00  0.00           H
ATOM   3229  HZ2 LYS A 854      59.460  30.330  31.270  1.00  0.00           H
ATOM   3230  HZ3 LYS A 854      60.680  30.050  30.130  1.00  0.00           H
ATOM   3231  C   LYS A 854      63.650  33.220  35.900  1.00  0.00           C
ATOM   3232  O   LYS A 854      62.980  33.810  36.670  1.00  0.00           O
ATOM   3233  N   VAL A 855      64.860  32.760  36.220  1.00  0.00           N
ATOM   3234  HN  VAL A 855      65.510  32.330  35.580  1.00  0.00           H
ATOM   3235  CA  VAL A 855      65.380  32.910  37.530  1.00  0.00           C
ATOM   3236  HA  VAL A 855      64.620  32.530  38.200  1.00  0.00           H
ATOM   3237  CB  VAL A 855      66.640  32.080  37.640  1.00  0.00           C
ATOM   3238  HB  VAL A 855      67.430  32.340  36.910  1.00  0.00           H
ATOM   3239  CG1 VAL A 855      67.190  32.170  39.090  1.00  0.00           C
ATOM   3240 HG11 VAL A 855      67.620  33.160  39.350  1.00  0.00           H
ATOM   3241 HG12 VAL A 855      67.980  31.400  39.240  1.00  0.00           H
ATOM   3242 HG13 VAL A 855      66.430  32.050  39.890  1.00  0.00           H
ATOM   3243  CG2 VAL A 855      66.300  30.650  37.550  1.00  0.00           C
ATOM   3244 HG21 VAL A 855      65.580  30.320  36.760  1.00  0.00           H
ATOM   3245 HG22 VAL A 855      66.020  30.250  38.550  1.00  0.00           H
ATOM   3246 HG23 VAL A 855      67.180  30.030  37.280  1.00  0.00           H
ATOM   3247  C   VAL A 855      65.610  34.330  38.010  1.00  0.00           C
ATOM   3248  O   VAL A 855      65.200  34.690  39.100  1.00  0.00           O
ATOM   3249  N   ARG A 856      66.230  35.160  37.180  1.00  0.00           N
ATOM   3250  HN  ARG A 856      66.400  34.900  36.230  1.00  0.00           H
ATOM   3251  CA  ARG A 856      66.490  36.550  37.570  1.00  0.00           C
ATOM   3252  HA  ARG A 856      66.840  36.450  38.580  1.00  0.00           H
ATOM   3253  CB  ARG A 856      67.600  37.370  36.810  1.00  0.00           C
ATOM   3254  HB1 ARG A 856      68.570  36.840  36.950  1.00  0.00           H
ATOM   3255  HB2 ARG A 856      67.670  38.390  37.230  1.00  0.00           H
ATOM   3256  CG  ARG A 856      67.330  37.560  35.370  1.00  0.00           C
ATOM   3257  HG1 ARG A 856      66.490  38.270  35.230  1.00  0.00           H
ATOM   3258  HG2 ARG A 856      66.930  36.660  34.840  1.00  0.00           H
ATOM   3259  CD  ARG A 856      68.500  38.270  34.570  1.00  0.00           C
ATOM   3260  HD1 ARG A 856      69.120  38.840  35.280  1.00  0.00           H
ATOM   3261  HD2 ARG A 856      68.230  39.010  33.780  1.00  0.00           H
ATOM   3262  NE  ARG A 856      69.360  37.200  34.120  1.00  0.00           N
ATOM   3263  HE  ARG A 856      70.000  36.740  34.740  1.00  0.00           H
ATOM   3264  CZ  ARG A 856      69.610  36.920  32.890  1.00  0.00           C
ATOM   3265  NH1 ARG A 856      69.110  37.500  31.810  1.00  0.00           N
ATOM   3266 HH11 ARG A 856      68.350  38.150  31.890  1.00  0.00           H
ATOM   3267 HH12 ARG A 856      69.430  37.250  30.900  1.00  0.00           H
ATOM   3268  NH2 ARG A 856      70.430  35.930  32.650  1.00  0.00           N
ATOM   3269 HH21 ARG A 856      70.460  35.630  31.690  1.00  0.00           H
ATOM   3270 HH22 ARG A 856      70.870  35.380  33.340  1.00  0.00           H
ATOM   3271  C   ARG A 856      65.220  37.410  37.530  1.00  0.00           C
ATOM   3272  O   ARG A 856      64.990  38.330  38.280  1.00  0.00           O
ATOM   3273  N   SER A 857      64.330  36.980  36.550  1.00  0.00           N
ATOM   3274  HN  SER A 857      64.680  36.310  35.900  1.00  0.00           H
ATOM   3275  CA  SER A 857      63.060  37.630  36.360  1.00  0.00           C
ATOM   3276  HA  SER A 857      63.270  38.680  36.300  1.00  0.00           H
ATOM   3277  CB  SER A 857      62.330  37.230  35.070  1.00  0.00           C
ATOM   3278  HB1 SER A 857      62.300  36.120  35.080  1.00  0.00           H
ATOM   3279  HB2 SER A 857      62.860  37.590  34.150  1.00  0.00           H
ATOM   3280  OG  SER A 857      60.940  37.770  34.960  1.00  0.00           O
ATOM   3281  HG1 SER A 857      60.490  37.670  35.800  1.00  0.00           H
ATOM   3282  C   SER A 857      62.170  37.330  37.550  1.00  0.00           C
ATOM   3283  O   SER A 857      61.490  38.200  37.990  1.00  0.00           O
ATOM   3284  N   THR A 858      62.160  36.040  38.070  1.00  0.00           N
ATOM   3285  HN  THR A 858      62.610  35.290  37.570  1.00  0.00           H
ATOM   3286  CA  THR A 858      61.450  35.660  39.330  1.00  0.00           C
ATOM   3287  HA  THR A 858      60.430  35.990  39.300  1.00  0.00           H
ATOM   3288  CB  THR A 858      61.500  34.190  39.640  1.00  0.00           C
ATOM   3289  HB  THR A 858      62.540  33.890  39.890  1.00  0.00           H
ATOM   3290  OG1 THR A 858      61.120  33.420  38.510  1.00  0.00           O
ATOM   3291  HG1 THR A 858      61.870  33.440  37.910  1.00  0.00           H
ATOM   3292  CG2 THR A 858      60.560  33.710  40.790  1.00  0.00           C
ATOM   3293 HG21 THR A 858      60.670  32.630  41.030  1.00  0.00           H
ATOM   3294 HG22 THR A 858      59.530  33.910  40.470  1.00  0.00           H
ATOM   3295 HG23 THR A 858      60.720  34.240  41.760  1.00  0.00           H
ATOM   3296  C   THR A 858      61.990  36.390  40.590  1.00  0.00           C
ATOM   3297  O   THR A 858      61.190  36.910  41.340  1.00  0.00           O
ATOM   3298  N   ILE A 859      63.320  36.600  40.820  1.00  0.00           N
ATOM   3299  HN  ILE A 859      63.920  36.350  40.070  1.00  0.00           H
ATOM   3300  CA  ILE A 859      63.960  37.150  42.010  1.00  0.00           C
ATOM   3301  HA  ILE A 859      63.590  36.680  42.910  1.00  0.00           H
ATOM   3302  CB  ILE A 859      65.440  36.890  42.030  1.00  0.00           C
ATOM   3303  HB  ILE A 859      65.780  37.070  40.980  1.00  0.00           H
ATOM   3304  CG2 ILE A 859      66.160  37.810  42.970  1.00  0.00           C
ATOM   3305 HG21 ILE A 859      67.000  37.260  43.450  1.00  0.00           H
ATOM   3306 HG22 ILE A 859      65.450  38.210  43.730  1.00  0.00           H
ATOM   3307 HG23 ILE A 859      66.570  38.740  42.520  1.00  0.00           H
ATOM   3308  CG1 ILE A 859      65.790  35.420  42.350  1.00  0.00           C
ATOM   3309 HG11 ILE A 859      65.030  34.800  41.830  1.00  0.00           H
ATOM   3310 HG12 ILE A 859      65.650  35.130  43.410  1.00  0.00           H
ATOM   3311  CD  ILE A 859      67.220  35.060  41.830  1.00  0.00           C
ATOM   3312  HD1 ILE A 859      67.330  33.950  41.890  1.00  0.00           H
ATOM   3313  HD2 ILE A 859      67.930  35.550  42.530  1.00  0.00           H
ATOM   3314  HD3 ILE A 859      67.350  35.360  40.770  1.00  0.00           H
ATOM   3315  C   ILE A 859      63.520  38.620  42.080  1.00  0.00           C
ATOM   3316  O   ILE A 859      63.320  39.290  43.070  1.00  0.00           O
ATOM   3317  N   SER A 860      63.400  39.240  40.920  1.00  0.00           N
ATOM   3318  HN  SER A 860      63.630  38.730  40.100  1.00  0.00           H
ATOM   3319  CA  SER A 860      62.980  40.610  40.700  1.00  0.00           C
ATOM   3320  HA  SER A 860      63.590  41.190  41.370  1.00  0.00           H
ATOM   3321  CB  SER A 860      63.180  41.110  39.230  1.00  0.00           C
ATOM   3322  HB1 SER A 860      62.400  40.580  38.640  1.00  0.00           H
ATOM   3323  HB2 SER A 860      64.140  40.830  38.750  1.00  0.00           H
ATOM   3324  OG  SER A 860      63.180  42.530  39.070  1.00  0.00           O
ATOM   3325  HG1 SER A 860      63.800  42.860  39.720  1.00  0.00           H
ATOM   3326  C   SER A 860      61.550  40.880  41.120  1.00  0.00           C
ATOM   3327  O   SER A 860      61.220  41.960  41.520  1.00  0.00           O
ATOM   3328  N   ASP A 861      60.650  39.840  41.020  1.00  0.00           N
ATOM   3329  HN  ASP A 861      60.920  38.990  40.570  1.00  0.00           H
ATOM   3330  CA  ASP A 861      59.230  39.980  41.350  1.00  0.00           C
ATOM   3331  HA  ASP A 861      58.890  40.990  41.530  1.00  0.00           H
ATOM   3332  CB  ASP A 861      58.410  39.300  40.240  1.00  0.00           C
ATOM   3333  HB1 ASP A 861      57.360  39.140  40.590  1.00  0.00           H
ATOM   3334  HB2 ASP A 861      58.810  38.270  40.130  1.00  0.00           H
ATOM   3335  CG  ASP A 861      58.430  40.040  38.930  1.00  0.00           C
ATOM   3336  OD1 ASP A 861      58.770  41.260  38.800  1.00  0.00           O
ATOM   3337  OD2 ASP A 861      57.910  39.330  38.030  1.00  0.00           O
ATOM   3338  C   ASP A 861      59.050  39.200  42.680  1.00  0.00           C
ATOM   3339  O   ASP A 861      57.930  39.020  43.100  1.00  0.00           O
ATOM   3340  N   PHE A 862      60.130  38.920  43.410  1.00  0.00           N
ATOM   3341  HN  PHE A 862      61.060  38.850  43.080  1.00  0.00           H
ATOM   3342  CA  PHE A 862      60.020  38.230  44.710  1.00  0.00           C
ATOM   3343  HA  PHE A 862      59.040  38.280  45.170  1.00  0.00           H
ATOM   3344  CB  PHE A 862      60.480  36.790  44.290  1.00  0.00           C
ATOM   3345  HB1 PHE A 862      61.580  36.910  44.180  1.00  0.00           H
ATOM   3346  HB2 PHE A 862      60.060  36.520  43.290  1.00  0.00           H
ATOM   3347  CG  PHE A 862      60.050  35.770  45.340  1.00  0.00           C
ATOM   3348  CD1 PHE A 862      58.770  35.630  45.810  1.00  0.00           C
ATOM   3349  HD1 PHE A 862      57.960  36.260  45.450  1.00  0.00           H
ATOM   3350  CE1 PHE A 862      58.410  34.610  46.720  1.00  0.00           C
ATOM   3351  HE1 PHE A 862      57.390  34.590  47.070  1.00  0.00           H
ATOM   3352  CZ  PHE A 862      59.400  33.670  47.170  1.00  0.00           C
ATOM   3353  HZ  PHE A 862      59.100  32.830  47.760  1.00  0.00           H
ATOM   3354  CD2 PHE A 862      61.060  34.900  45.840  1.00  0.00           C
ATOM   3355  HD2 PHE A 862      62.060  35.100  45.500  1.00  0.00           H
ATOM   3356  CE2 PHE A 862      60.710  33.810  46.620  1.00  0.00           C
ATOM   3357  HE2 PHE A 862      61.430  33.150  47.060  1.00  0.00           H
ATOM   3358  C   PHE A 862      60.900  38.760  45.820  1.00  0.00           C
ATOM   3359  O   PHE A 862      60.950  38.260  46.940  1.00  0.00           O
ATOM   3360  N   ALA A 863      61.500  39.870  45.560  1.00  0.00           N
ATOM   3361  HN  ALA A 863      61.400  40.150  44.610  1.00  0.00           H
ATOM   3362  CA  ALA A 863      62.530  40.570  46.300  1.00  0.00           C
ATOM   3363  HA  ALA A 863      63.410  39.960  46.250  1.00  0.00           H
ATOM   3364  CB  ALA A 863      62.870  41.900  45.590  1.00  0.00           C
ATOM   3365  HB1 ALA A 863      63.670  42.280  46.270  1.00  0.00           H
ATOM   3366  HB2 ALA A 863      62.110  42.710  45.580  1.00  0.00           H
ATOM   3367  HB3 ALA A 863      63.360  41.710  44.610  1.00  0.00           H
ATOM   3368  C   ALA A 863      62.180  40.830  47.660  1.00  0.00           C
ATOM   3369  O   ALA A 863      62.960  40.630  48.640  1.00  0.00           O
ATOM   3370  N   VAL A 864      60.930  41.250  47.920  1.00  0.00           N
ATOM   3371  HN  VAL A 864      60.270  41.350  47.190  1.00  0.00           H
ATOM   3372  CA  VAL A 864      60.510  41.340  49.370  1.00  0.00           C
ATOM   3373  HA  VAL A 864      61.160  42.100  49.780  1.00  0.00           H
ATOM   3374  CB  VAL A 864      59.110  41.880  49.600  1.00  0.00           C
ATOM   3375  HB  VAL A 864      58.860  42.040  50.660  1.00  0.00           H
ATOM   3376  CG1 VAL A 864      59.140  43.370  48.990  1.00  0.00           C
ATOM   3377 HG11 VAL A 864      59.760  43.560  48.080  1.00  0.00           H
ATOM   3378 HG12 VAL A 864      59.570  44.110  49.710  1.00  0.00           H
ATOM   3379 HG13 VAL A 864      58.120  43.710  48.740  1.00  0.00           H
ATOM   3380  CG2 VAL A 864      57.960  40.910  49.070  1.00  0.00           C
ATOM   3381 HG21 VAL A 864      57.020  41.450  48.810  1.00  0.00           H
ATOM   3382 HG22 VAL A 864      57.790  40.170  49.890  1.00  0.00           H
ATOM   3383 HG23 VAL A 864      58.320  40.360  48.180  1.00  0.00           H
ATOM   3384  C   VAL A 864      60.580  40.070  50.190  1.00  0.00           C
ATOM   3385  O   VAL A 864      60.970  40.220  51.340  1.00  0.00           O
ATOM   3386  N   PHE A 865      60.180  38.920  49.680  1.00  0.00           N
ATOM   3387  HN  PHE A 865      59.870  38.990  48.740  1.00  0.00           H
ATOM   3388  CA  PHE A 865      60.230  37.720  50.510  1.00  0.00           C
ATOM   3389  HA  PHE A 865      59.870  37.910  51.510  1.00  0.00           H
ATOM   3390  CB  PHE A 865      59.240  36.620  49.960  1.00  0.00           C
ATOM   3391  HB1 PHE A 865      59.550  36.290  48.950  1.00  0.00           H
ATOM   3392  HB2 PHE A 865      58.210  37.030  50.080  1.00  0.00           H
ATOM   3393  CG  PHE A 865      59.320  35.310  50.670  1.00  0.00           C
ATOM   3394  CD1 PHE A 865      60.160  34.310  50.210  1.00  0.00           C
ATOM   3395  HD1 PHE A 865      60.760  34.380  49.320  1.00  0.00           H
ATOM   3396  CE1 PHE A 865      60.170  33.050  50.840  1.00  0.00           C
ATOM   3397  HE1 PHE A 865      60.760  32.220  50.450  1.00  0.00           H
ATOM   3398  CZ  PHE A 865      59.510  32.790  52.030  1.00  0.00           C
ATOM   3399  HZ  PHE A 865      59.760  31.890  52.570  1.00  0.00           H
ATOM   3400  CD2 PHE A 865      58.630  35.070  51.920  1.00  0.00           C
ATOM   3401  HD2 PHE A 865      58.200  35.920  52.440  1.00  0.00           H
ATOM   3402  CE2 PHE A 865      58.770  33.900  52.630  1.00  0.00           C
ATOM   3403  HE2 PHE A 865      58.470  33.810  53.660  1.00  0.00           H
ATOM   3404  C   PHE A 865      61.720  37.320  50.700  1.00  0.00           C
ATOM   3405  O   PHE A 865      62.180  37.040  51.780  1.00  0.00           O
ATOM   3406  N   LEU A 866      62.570  37.480  49.690  1.00  0.00           N
ATOM   3407  HN  LEU A 866      62.250  37.750  48.790  1.00  0.00           H
ATOM   3408  CA  LEU A 866      64.010  37.250  49.790  1.00  0.00           C
ATOM   3409  HA  LEU A 866      64.180  36.320  50.290  1.00  0.00           H
ATOM   3410  CB  LEU A 866      64.780  37.370  48.450  1.00  0.00           C
ATOM   3411  HB1 LEU A 866      65.840  37.060  48.590  1.00  0.00           H
ATOM   3412  HB2 LEU A 866      64.790  38.430  48.120  1.00  0.00           H
ATOM   3413  CG  LEU A 866      64.170  36.540  47.190  1.00  0.00           C
ATOM   3414  HG  LEU A 866      63.090  36.820  47.210  1.00  0.00           H
ATOM   3415  CD1 LEU A 866      64.580  37.110  45.870  1.00  0.00           C
ATOM   3416 HD11 LEU A 866      64.350  38.180  45.760  1.00  0.00           H
ATOM   3417 HD12 LEU A 866      64.120  36.620  45.000  1.00  0.00           H
ATOM   3418 HD13 LEU A 866      65.680  37.030  45.710  1.00  0.00           H
ATOM   3419  CD2 LEU A 866      64.490  35.040  47.340  1.00  0.00           C
ATOM   3420 HD21 LEU A 866      63.880  34.680  48.180  1.00  0.00           H
ATOM   3421 HD22 LEU A 866      65.540  34.870  47.640  1.00  0.00           H
ATOM   3422 HD23 LEU A 866      64.170  34.520  46.420  1.00  0.00           H
ATOM   3423  C   LEU A 866      64.660  38.210  50.790  1.00  0.00           C
ATOM   3424  O   LEU A 866      65.440  37.840  51.670  1.00  0.00           O
ATOM   3425  N   THR A 867      64.290  39.540  50.740  1.00  0.00           N
ATOM   3426  HN  THR A 867      63.560  39.810  50.110  1.00  0.00           H
ATOM   3427  CA  THR A 867      64.860  40.500  51.750  1.00  0.00           C
ATOM   3428  HA  THR A 867      65.910  40.580  51.570  1.00  0.00           H
ATOM   3429  CB  THR A 867      64.160  41.850  51.350  1.00  0.00           C
ATOM   3430  HB  THR A 867      63.060  41.690  51.370  1.00  0.00           H
ATOM   3431  OG1 THR A 867      64.500  42.180  49.990  1.00  0.00           O
ATOM   3432  HG1 THR A 867      64.180  41.460  49.450  1.00  0.00           H
ATOM   3433  CG2 THR A 867      64.460  43.040  52.240  1.00  0.00           C
ATOM   3434 HG21 THR A 867      64.200  42.940  53.320  1.00  0.00           H
ATOM   3435 HG22 THR A 867      63.890  43.910  51.870  1.00  0.00           H
ATOM   3436 HG23 THR A 867      65.550  43.280  52.170  1.00  0.00           H
ATOM   3437  C   THR A 867      64.650  40.300  53.190  1.00  0.00           C
ATOM   3438  O   THR A 867      65.570  40.300  53.970  1.00  0.00           O
ATOM   3439  N   ILE A 868      63.360  39.990  53.510  1.00  0.00           N
ATOM   3440  HN  ILE A 868      62.600  39.940  52.870  1.00  0.00           H
ATOM   3441  CA  ILE A 868      62.930  39.470  54.790  1.00  0.00           C
ATOM   3442  HA  ILE A 868      63.110  40.230  55.540  1.00  0.00           H
ATOM   3443  CB  ILE A 868      61.360  39.210  54.930  1.00  0.00           C
ATOM   3444  HB  ILE A 868      61.050  38.480  54.140  1.00  0.00           H
ATOM   3445  CG2 ILE A 868      61.030  38.700  56.390  1.00  0.00           C
ATOM   3446 HG21 ILE A 868      59.920  38.630  56.410  1.00  0.00           H
ATOM   3447 HG22 ILE A 868      61.410  39.380  57.160  1.00  0.00           H
ATOM   3448 HG23 ILE A 868      61.460  37.690  56.530  1.00  0.00           H
ATOM   3449  CG1 ILE A 868      60.720  40.540  54.650  1.00  0.00           C
ATOM   3450 HG11 ILE A 868      61.040  40.690  53.600  1.00  0.00           H
ATOM   3451 HG12 ILE A 868      61.100  41.400  55.260  1.00  0.00           H
ATOM   3452  CD  ILE A 868      59.140  40.490  54.680  1.00  0.00           C
ATOM   3453  HD1 ILE A 868      58.790  39.490  54.360  1.00  0.00           H
ATOM   3454  HD2 ILE A 868      58.610  41.250  54.060  1.00  0.00           H
ATOM   3455  HD3 ILE A 868      58.780  40.710  55.700  1.00  0.00           H
ATOM   3456  C   ILE A 868      63.640  38.150  55.220  1.00  0.00           C
ATOM   3457  O   ILE A 868      64.190  38.130  56.360  1.00  0.00           O
ATOM   3458  N   VAL A 869      63.750  37.070  54.410  1.00  0.00           N
ATOM   3459  HN  VAL A 869      63.250  36.980  53.550  1.00  0.00           H
ATOM   3460  CA  VAL A 869      64.440  35.810  54.690  1.00  0.00           C
ATOM   3461  HA  VAL A 869      64.020  35.290  55.550  1.00  0.00           H
ATOM   3462  CB  VAL A 869      64.220  34.880  53.460  1.00  0.00           C
ATOM   3463  HB  VAL A 869      64.500  35.500  52.580  1.00  0.00           H
ATOM   3464  CG1 VAL A 869      65.010  33.510  53.540  1.00  0.00           C
ATOM   3465 HG11 VAL A 869      66.100  33.660  53.680  1.00  0.00           H
ATOM   3466 HG12 VAL A 869      64.840  32.880  52.650  1.00  0.00           H
ATOM   3467 HG13 VAL A 869      64.560  32.990  54.420  1.00  0.00           H
ATOM   3468  CG2 VAL A 869      62.760  34.420  53.420  1.00  0.00           C
ATOM   3469 HG21 VAL A 869      62.640  33.690  52.580  1.00  0.00           H
ATOM   3470 HG22 VAL A 869      62.070  35.280  53.430  1.00  0.00           H
ATOM   3471 HG23 VAL A 869      62.450  33.840  54.320  1.00  0.00           H
ATOM   3472  C   VAL A 869      65.920  35.990  54.990  1.00  0.00           C
ATOM   3473  O   VAL A 869      66.430  35.480  55.960  1.00  0.00           O
ATOM   3474  N   ILE A 870      66.600  36.890  54.140  1.00  0.00           N
ATOM   3475  HN  ILE A 870      66.110  37.350  53.410  1.00  0.00           H
ATOM   3476  CA  ILE A 870      68.020  37.220  54.450  1.00  0.00           C
ATOM   3477  HA  ILE A 870      68.670  36.360  54.530  1.00  0.00           H
ATOM   3478  CB  ILE A 870      68.590  38.180  53.350  1.00  0.00           C
ATOM   3479  HB  ILE A 870      67.820  38.940  53.080  1.00  0.00           H
ATOM   3480  CG2 ILE A 870      69.880  38.900  53.790  1.00  0.00           C
ATOM   3481 HG21 ILE A 870      70.350  39.450  52.940  1.00  0.00           H
ATOM   3482 HG22 ILE A 870      70.680  38.150  54.000  1.00  0.00           H
ATOM   3483 HG23 ILE A 870      69.830  39.650  54.600  1.00  0.00           H
ATOM   3484  CG1 ILE A 870      68.840  37.300  52.040  1.00  0.00           C
ATOM   3485 HG11 ILE A 870      68.000  36.590  51.830  1.00  0.00           H
ATOM   3486 HG12 ILE A 870      69.670  36.660  52.380  1.00  0.00           H
ATOM   3487  CD  ILE A 870      69.080  38.100  50.760  1.00  0.00           C
ATOM   3488  HD1 ILE A 870      68.220  38.750  50.530  1.00  0.00           H
ATOM   3489  HD2 ILE A 870      69.250  37.480  49.850  1.00  0.00           H
ATOM   3490  HD3 ILE A 870      69.840  38.910  50.740  1.00  0.00           H
ATOM   3491  C   ILE A 870      68.160  37.920  55.830  1.00  0.00           C
ATOM   3492  O   ILE A 870      68.870  37.410  56.700  1.00  0.00           O
ATOM   3493  N   MET A 871      67.330  38.960  56.160  1.00  0.00           N
ATOM   3494  HN  MET A 871      66.760  39.310  55.420  1.00  0.00           H
ATOM   3495  CA  MET A 871      67.220  39.680  57.450  1.00  0.00           C
ATOM   3496  HA  MET A 871      68.230  40.040  57.630  1.00  0.00           H
ATOM   3497  CB  MET A 871      66.180  40.890  57.380  1.00  0.00           C
ATOM   3498  HB1 MET A 871      65.740  41.100  58.380  1.00  0.00           H
ATOM   3499  HB2 MET A 871      65.380  40.600  56.680  1.00  0.00           H
ATOM   3500  CG  MET A 871      66.870  42.150  56.740  1.00  0.00           C
ATOM   3501  HG1 MET A 871      66.100  42.860  56.360  1.00  0.00           H
ATOM   3502  HG2 MET A 871      67.410  41.780  55.840  1.00  0.00           H
ATOM   3503  SD  MET A 871      68.190  42.890  57.670  1.00  0.00           S
ATOM   3504  CE  MET A 871      68.580  44.200  56.500  1.00  0.00           C
ATOM   3505  HE1 MET A 871      67.610  44.690  56.240  1.00  0.00           H
ATOM   3506  HE2 MET A 871      69.140  43.770  55.650  1.00  0.00           H
ATOM   3507  HE3 MET A 871      69.110  44.910  57.150  1.00  0.00           H
ATOM   3508  C   MET A 871      66.980  38.840  58.620  1.00  0.00           C
ATOM   3509  O   MET A 871      67.580  39.060  59.630  1.00  0.00           O
ATOM   3510  N   VAL A 872      66.110  37.760  58.510  1.00  0.00           N
ATOM   3511  HN  VAL A 872      65.650  37.560  57.650  1.00  0.00           H
ATOM   3512  CA  VAL A 872      65.860  36.740  59.560  1.00  0.00           C
ATOM   3513  HA  VAL A 872      65.950  37.290  60.490  1.00  0.00           H
ATOM   3514  CB  VAL A 872      64.530  36.120  59.600  1.00  0.00           C
ATOM   3515  HB  VAL A 872      64.540  35.310  60.350  1.00  0.00           H
ATOM   3516  CG1 VAL A 872      63.450  37.140  59.950  1.00  0.00           C
ATOM   3517 HG11 VAL A 872      63.650  37.490  60.980  1.00  0.00           H
ATOM   3518 HG12 VAL A 872      62.470  36.640  60.100  1.00  0.00           H
ATOM   3519 HG13 VAL A 872      63.430  37.990  59.210  1.00  0.00           H
ATOM   3520  CG2 VAL A 872      64.110  35.410  58.330  1.00  0.00           C
ATOM   3521 HG21 VAL A 872      64.840  34.610  58.060  1.00  0.00           H
ATOM   3522 HG22 VAL A 872      64.060  36.130  57.470  1.00  0.00           H
ATOM   3523 HG23 VAL A 872      63.080  35.030  58.450  1.00  0.00           H
ATOM   3524  C   VAL A 872      66.960  35.760  59.750  1.00  0.00           C
ATOM   3525  O   VAL A 872      67.230  35.420  60.900  1.00  0.00           O
ATOM   3526  N   THR A 873      67.620  35.420  58.690  1.00  0.00           N
ATOM   3527  HN  THR A 873      67.290  35.760  57.820  1.00  0.00           H
ATOM   3528  CA  THR A 873      68.850  34.610  58.780  1.00  0.00           C
ATOM   3529  HA  THR A 873      68.540  33.760  59.370  1.00  0.00           H
ATOM   3530  CB  THR A 873      69.230  33.940  57.380  1.00  0.00           C
ATOM   3531  HB  THR A 873      69.290  34.760  56.630  1.00  0.00           H
ATOM   3532  OG1 THR A 873      68.110  33.260  56.910  1.00  0.00           O
ATOM   3533  HG1 THR A 873      67.330  33.830  56.880  1.00  0.00           H
ATOM   3534  CG2 THR A 873      70.450  33.070  57.470  1.00  0.00           C
ATOM   3535 HG21 THR A 873      71.390  33.610  57.680  1.00  0.00           H
ATOM   3536 HG22 THR A 873      70.510  32.220  56.750  1.00  0.00           H
ATOM   3537 HG23 THR A 873      70.320  32.410  58.370  1.00  0.00           H
ATOM   3538  C   THR A 873      70.100  35.410  59.260  1.00  0.00           C
ATOM   3539  O   THR A 873      70.970  34.930  59.970  1.00  0.00           O
ATOM   3540  N   ILE A 874      70.270  36.740  59.020  1.00  0.00           N
ATOM   3541  HN  ILE A 874      69.820  37.210  58.260  1.00  0.00           H
ATOM   3542  CA  ILE A 874      71.170  37.550  59.810  1.00  0.00           C
ATOM   3543  HA  ILE A 874      72.090  37.000  59.750  1.00  0.00           H
ATOM   3544  CB  ILE A 874      71.350  38.930  59.210  1.00  0.00           C
ATOM   3545  HB  ILE A 874      70.360  39.160  58.790  1.00  0.00           H
ATOM   3546  CG2 ILE A 874      71.530  40.140  60.270  1.00  0.00           C
ATOM   3547 HG21 ILE A 874      71.770  41.090  59.750  1.00  0.00           H
ATOM   3548 HG22 ILE A 874      72.300  39.820  61.010  1.00  0.00           H
ATOM   3549 HG23 ILE A 874      70.540  40.240  60.750  1.00  0.00           H
ATOM   3550  CG1 ILE A 874      72.410  39.040  58.050  1.00  0.00           C
ATOM   3551 HG11 ILE A 874      73.410  39.060  58.520  1.00  0.00           H
ATOM   3552 HG12 ILE A 874      72.220  39.990  57.530  1.00  0.00           H
ATOM   3553  CD  ILE A 874      72.290  37.850  57.090  1.00  0.00           C
ATOM   3554  HD1 ILE A 874      72.820  36.930  57.420  1.00  0.00           H
ATOM   3555  HD2 ILE A 874      72.900  38.190  56.230  1.00  0.00           H
ATOM   3556  HD3 ILE A 874      71.270  37.680  56.690  1.00  0.00           H
ATOM   3557  C   ILE A 874      70.910  37.620  61.320  1.00  0.00           C
ATOM   3558  O   ILE A 874      71.800  37.420  62.150  1.00  0.00           O
ATOM   3559  N   ASP A 875      69.600  37.870  61.750  1.00  0.00           N
ATOM   3560  HN  ASP A 875      68.920  38.040  61.040  1.00  0.00           H
ATOM   3561  CA  ASP A 875      69.250  37.740  63.160  1.00  0.00           C
ATOM   3562  HA  ASP A 875      69.810  38.500  63.670  1.00  0.00           H
ATOM   3563  CB  ASP A 875      67.780  38.230  63.370  1.00  0.00           C
ATOM   3564  HB1 ASP A 875      66.950  37.600  62.990  1.00  0.00           H
ATOM   3565  HB2 ASP A 875      67.670  39.240  62.920  1.00  0.00           H
ATOM   3566  CG  ASP A 875      67.470  38.490  64.830  1.00  0.00           C
ATOM   3567  OD1 ASP A 875      68.440  38.700  65.620  1.00  0.00           O
ATOM   3568  OD2 ASP A 875      66.310  38.580  65.170  1.00  0.00           O
ATOM   3569  C   ASP A 875      69.420  36.320  63.790  1.00  0.00           C
ATOM   3570  O   ASP A 875      69.840  36.100  64.920  1.00  0.00           O
ATOM   3571  N   TYR A 876      68.940  35.240  63.090  1.00  0.00           N
ATOM   3572  HN  TYR A 876      68.640  35.360  62.150  1.00  0.00           H
ATOM   3573  CA  TYR A 876      69.310  33.850  63.500  1.00  0.00           C
ATOM   3574  HA  TYR A 876      69.000  33.850  64.520  1.00  0.00           H
ATOM   3575  CB  TYR A 876      68.440  32.770  62.750  1.00  0.00           C
ATOM   3576  HB1 TYR A 876      68.430  33.250  61.750  1.00  0.00           H
ATOM   3577  HB2 TYR A 876      67.450  32.740  63.250  1.00  0.00           H
ATOM   3578  CG  TYR A 876      69.080  31.400  62.520  1.00  0.00           C
ATOM   3579  CD1 TYR A 876      69.970  31.160  61.420  1.00  0.00           C
ATOM   3580  HD1 TYR A 876      70.130  31.930  60.670  1.00  0.00           H
ATOM   3581  CE1 TYR A 876      70.430  29.820  61.160  1.00  0.00           C
ATOM   3582  HE1 TYR A 876      71.130  29.710  60.350  1.00  0.00           H
ATOM   3583  CZ  TYR A 876      69.910  28.710  61.920  1.00  0.00           C
ATOM   3584  OH  TYR A 876      70.360  27.380  61.760  1.00  0.00           O
ATOM   3585  HH  TYR A 876      71.180  27.480  61.270  1.00  0.00           H
ATOM   3586  CD2 TYR A 876      68.850  30.320  63.470  1.00  0.00           C
ATOM   3587  HD2 TYR A 876      68.260  30.630  64.310  1.00  0.00           H
ATOM   3588  CE2 TYR A 876      69.110  29.030  63.020  1.00  0.00           C
ATOM   3589  HE2 TYR A 876      68.610  28.310  63.670  1.00  0.00           H
ATOM   3590  C   TYR A 876      70.800  33.530  63.560  1.00  0.00           C
ATOM   3591  O   TYR A 876      71.290  32.900  64.510  1.00  0.00           O
ATOM   3592  N   LEU A 877      71.660  34.020  62.670  1.00  0.00           N
ATOM   3593  HN  LEU A 877      71.370  34.340  61.760  1.00  0.00           H
ATOM   3594  CA  LEU A 877      73.020  33.850  62.780  1.00  0.00           C
ATOM   3595  HA  LEU A 877      73.200  32.810  63.010  1.00  0.00           H
ATOM   3596  CB  LEU A 877      73.670  34.080  61.390  1.00  0.00           C
ATOM   3597  HB1 LEU A 877      74.770  34.150  61.460  1.00  0.00           H
ATOM   3598  HB2 LEU A 877      73.350  35.120  61.150  1.00  0.00           H
ATOM   3599  CG  LEU A 877      73.400  33.100  60.250  1.00  0.00           C
ATOM   3600  HG  LEU A 877      72.300  32.970  60.220  1.00  0.00           H
ATOM   3601  CD1 LEU A 877      73.890  33.730  58.930  1.00  0.00           C
ATOM   3602 HD11 LEU A 877      73.540  33.050  58.130  1.00  0.00           H
ATOM   3603 HD12 LEU A 877      75.000  33.820  58.880  1.00  0.00           H
ATOM   3604 HD13 LEU A 877      73.470  34.750  58.870  1.00  0.00           H
ATOM   3605  CD2 LEU A 877      74.150  31.780  60.400  1.00  0.00           C
ATOM   3606 HD21 LEU A 877      73.750  31.120  59.600  1.00  0.00           H
ATOM   3607 HD22 LEU A 877      73.710  31.250  61.260  1.00  0.00           H
ATOM   3608 HD23 LEU A 877      75.250  31.850  60.510  1.00  0.00           H
ATOM   3609  C   LEU A 877      73.810  34.750  63.880  1.00  0.00           C
ATOM   3610  O   LEU A 877      74.600  34.280  64.660  1.00  0.00           O
ATOM   3611  N   VAL A 878      73.560  36.060  63.860  1.00  0.00           N
ATOM   3612  HN  VAL A 878      72.840  36.440  63.280  1.00  0.00           H
ATOM   3613  CA  VAL A 878      74.360  37.090  64.520  1.00  0.00           C
ATOM   3614  HA  VAL A 878      75.210  36.530  64.870  1.00  0.00           H
ATOM   3615  CB  VAL A 878      74.810  38.280  63.630  1.00  0.00           C
ATOM   3616  HB  VAL A 878      73.970  38.880  63.250  1.00  0.00           H
ATOM   3617  CG1 VAL A 878      75.710  39.170  64.410  1.00  0.00           C
ATOM   3618 HG11 VAL A 878      76.520  39.720  63.890  1.00  0.00           H
ATOM   3619 HG12 VAL A 878      76.270  38.580  65.160  1.00  0.00           H
ATOM   3620 HG13 VAL A 878      75.110  39.980  64.910  1.00  0.00           H
ATOM   3621  CG2 VAL A 878      75.570  37.720  62.420  1.00  0.00           C
ATOM   3622 HG21 VAL A 878      74.960  37.250  61.620  1.00  0.00           H
ATOM   3623 HG22 VAL A 878      76.290  36.940  62.730  1.00  0.00           H
ATOM   3624 HG23 VAL A 878      76.220  38.510  61.980  1.00  0.00           H
ATOM   3625  C   VAL A 878      73.740  37.630  65.870  1.00  0.00           C
ATOM   3626  O   VAL A 878      74.440  38.090  66.800  1.00  0.00           O
ATOM   3627  N   GLY A 879      72.340  37.540  66.020  1.00  0.00           N
ATOM   3628  HN  GLY A 879      71.850  37.030  65.310  1.00  0.00           H
ATOM   3629  CA  GLY A 879      71.550  38.190  67.090  1.00  0.00           C
ATOM   3630  HA1 GLY A 879      72.090  37.920  68.000  1.00  0.00           H
ATOM   3631  HA2 GLY A 879      70.550  37.770  67.100  1.00  0.00           H
ATOM   3632  C   GLY A 879      71.590  39.760  67.020  1.00  0.00           C
ATOM   3633  O   GLY A 879      72.380  40.450  67.660  1.00  0.00           O
ATOM   3634  N   VAL A 880      70.670  40.380  66.240  1.00  0.00           N
ATOM   3635  HN  VAL A 880      70.050  39.760  65.750  1.00  0.00           H
ATOM   3636  CA  VAL A 880      70.540  41.770  66.000  1.00  0.00           C
ATOM   3637  HA  VAL A 880      71.520  42.210  66.150  1.00  0.00           H
ATOM   3638  CB  VAL A 880      70.240  42.070  64.610  1.00  0.00           C
ATOM   3639  HB  VAL A 880      69.330  41.550  64.230  1.00  0.00           H
ATOM   3640  CG1 VAL A 880      70.030  43.580  64.450  1.00  0.00           C
ATOM   3641 HG11 VAL A 880      69.240  43.970  65.130  1.00  0.00           H
ATOM   3642 HG12 VAL A 880      69.800  43.910  63.410  1.00  0.00           H
ATOM   3643 HG13 VAL A 880      70.940  44.140  64.750  1.00  0.00           H
ATOM   3644  CG2 VAL A 880      71.430  41.600  63.680  1.00  0.00           C
ATOM   3645 HG21 VAL A 880      72.320  42.190  64.020  1.00  0.00           H
ATOM   3646 HG22 VAL A 880      71.380  41.900  62.610  1.00  0.00           H
ATOM   3647 HG23 VAL A 880      71.770  40.560  63.840  1.00  0.00           H
ATOM   3648  C   VAL A 880      69.500  42.400  66.940  1.00  0.00           C
ATOM   3649  O   VAL A 880      68.350  41.880  66.870  1.00  0.00           O
ATOM   3650  N   PRO A 881      69.770  43.350  67.830  1.00  0.00           N
ATOM   3651  CD  PRO A 881      71.100  43.810  68.080  1.00  0.00           C
ATOM   3652  HD1 PRO A 881      71.290  44.600  67.310  1.00  0.00           H
ATOM   3653  HD2 PRO A 881      71.930  43.080  67.940  1.00  0.00           H
ATOM   3654  CA  PRO A 881      68.830  44.140  68.630  1.00  0.00           C
ATOM   3655  HA  PRO A 881      68.400  43.370  69.260  1.00  0.00           H
ATOM   3656  CB  PRO A 881      69.710  45.190  69.360  1.00  0.00           C
ATOM   3657  HB1 PRO A 881      69.410  45.550  70.360  1.00  0.00           H
ATOM   3658  HB2 PRO A 881      69.810  46.100  68.730  1.00  0.00           H
ATOM   3659  CG  PRO A 881      71.020  44.450  69.430  1.00  0.00           C
ATOM   3660  HG1 PRO A 881      71.860  45.170  69.560  1.00  0.00           H
ATOM   3661  HG2 PRO A 881      71.120  43.700  70.250  1.00  0.00           H
ATOM   3662  C   PRO A 881      67.710  44.740  67.830  1.00  0.00           C
ATOM   3663  O   PRO A 881      68.060  45.350  66.790  1.00  0.00           O
ATOM   3664  N   SER A 882      66.390  44.660  68.210  1.00  0.00           N
ATOM   3665  HN  SER A 882      66.190  44.140  69.030  1.00  0.00           H
ATOM   3666  CA  SER A 882      65.330  45.440  67.450  1.00  0.00           C
ATOM   3667  HA  SER A 882      65.510  46.500  67.570  1.00  0.00           H
ATOM   3668  CB  SER A 882      65.140  45.010  65.940  1.00  0.00           C
ATOM   3669  HB1 SER A 882      65.180  43.890  65.970  1.00  0.00           H
ATOM   3670  HB2 SER A 882      66.080  45.410  65.510  1.00  0.00           H
ATOM   3671  OG  SER A 882      64.030  45.640  65.350  1.00  0.00           O
ATOM   3672  HG1 SER A 882      63.200  45.400  65.790  1.00  0.00           H
ATOM   3673  C   SER A 882      64.020  45.030  68.110  1.00  0.00           C
ATOM   3674  O   SER A 882      63.900  43.890  68.470  1.00  0.00           O
ATOM   3675  N   PRO A 883      62.980  45.850  68.440  1.00  0.00           N
ATOM   3676  CD  PRO A 883      62.980  47.270  68.090  1.00  0.00           C
ATOM   3677  HD1 PRO A 883      63.550  47.480  67.150  1.00  0.00           H
ATOM   3678  HD2 PRO A 883      63.380  47.880  68.910  1.00  0.00           H
ATOM   3679  CA  PRO A 883      61.680  45.320  68.620  1.00  0.00           C
ATOM   3680  HA  PRO A 883      61.730  44.650  69.460  1.00  0.00           H
ATOM   3681  CB  PRO A 883      60.840  46.630  68.800  1.00  0.00           C
ATOM   3682  HB1 PRO A 883      60.930  46.830  69.890  1.00  0.00           H
ATOM   3683  HB2 PRO A 883      59.780  46.430  68.540  1.00  0.00           H
ATOM   3684  CG  PRO A 883      61.500  47.620  67.890  1.00  0.00           C
ATOM   3685  HG1 PRO A 883      61.200  47.520  66.830  1.00  0.00           H
ATOM   3686  HG2 PRO A 883      61.230  48.630  68.280  1.00  0.00           H
ATOM   3687  C   PRO A 883      61.220  44.400  67.470  1.00  0.00           C
ATOM   3688  O   PRO A 883      61.420  44.740  66.310  1.00  0.00           O
ATOM   3689  N   LYS A 884      60.380  43.390  67.810  1.00  0.00           N
ATOM   3690  HN  LYS A 884      60.240  43.140  68.760  1.00  0.00           H
ATOM   3691  CA  LYS A 884      59.730  42.500  66.860  1.00  0.00           C
ATOM   3692  HA  LYS A 884      59.910  42.770  65.830  1.00  0.00           H
ATOM   3693  CB  LYS A 884      60.310  41.150  67.080  1.00  0.00           C
ATOM   3694  HB1 LYS A 884      59.870  40.490  66.310  1.00  0.00           H
ATOM   3695  HB2 LYS A 884      60.090  40.680  68.080  1.00  0.00           H
ATOM   3696  CG  LYS A 884      61.790  40.950  66.780  1.00  0.00           C
ATOM   3697  HG1 LYS A 884      62.410  41.740  67.260  1.00  0.00           H
ATOM   3698  HG2 LYS A 884      62.040  41.050  65.700  1.00  0.00           H
ATOM   3699  CD  LYS A 884      62.230  39.540  67.060  1.00  0.00           C
ATOM   3700  HD1 LYS A 884      61.510  38.860  66.560  1.00  0.00           H
ATOM   3701  HD2 LYS A 884      62.180  39.360  68.160  1.00  0.00           H
ATOM   3702  CE  LYS A 884      63.680  39.410  66.610  1.00  0.00           C
ATOM   3703  HE1 LYS A 884      64.420  39.820  67.330  1.00  0.00           H
ATOM   3704  HE2 LYS A 884      63.920  39.980  65.690  1.00  0.00           H
ATOM   3705  NZ  LYS A 884      64.020  37.980  66.330  1.00  0.00           N
ATOM   3706  HZ1 LYS A 884      63.370  37.680  65.570  1.00  0.00           H
ATOM   3707  HZ2 LYS A 884      64.000  37.460  67.230  1.00  0.00           H
ATOM   3708  HZ3 LYS A 884      65.010  37.990  66.010  1.00  0.00           H
ATOM   3709  C   LYS A 884      58.240  42.500  67.020  1.00  0.00           C
ATOM   3710  O   LYS A 884      57.670  43.110  68.000  1.00  0.00           O
ATOM   3711  N   LEU A 885      57.510  41.870  66.060  1.00  0.00           N
ATOM   3712  HN  LEU A 885      57.830  41.570  65.160  1.00  0.00           H
ATOM   3713  CA  LEU A 885      56.080  41.830  66.010  1.00  0.00           C
ATOM   3714  HA  LEU A 885      55.650  42.820  65.900  1.00  0.00           H
ATOM   3715  CB  LEU A 885      55.800  41.110  64.640  1.00  0.00           C
ATOM   3716  HB1 LEU A 885      56.570  40.320  64.500  1.00  0.00           H
ATOM   3717  HB2 LEU A 885      55.980  41.880  63.850  1.00  0.00           H
ATOM   3718  CG  LEU A 885      54.420  40.500  64.310  1.00  0.00           C
ATOM   3719  HG  LEU A 885      54.160  39.790  65.120  1.00  0.00           H
ATOM   3720  CD1 LEU A 885      53.280  41.600  64.530  1.00  0.00           C
ATOM   3721 HD11 LEU A 885      53.110  41.880  65.590  1.00  0.00           H
ATOM   3722 HD12 LEU A 885      52.330  41.290  64.040  1.00  0.00           H
ATOM   3723 HD13 LEU A 885      53.660  42.460  63.930  1.00  0.00           H
ATOM   3724  CD2 LEU A 885      54.350  39.850  62.900  1.00  0.00           C
ATOM   3725 HD21 LEU A 885      54.290  40.640  62.120  1.00  0.00           H
ATOM   3726 HD22 LEU A 885      53.540  39.110  62.710  1.00  0.00           H
ATOM   3727 HD23 LEU A 885      55.270  39.250  62.790  1.00  0.00           H
ATOM   3728  C   LEU A 885      55.650  40.930  67.210  1.00  0.00           C
ATOM   3729  O   LEU A 885      56.300  39.950  67.550  1.00  0.00           O
ATOM   3730  N   HSD A 886      54.530  41.220  67.950  1.00  0.00           N
ATOM   3731  HN  HSD A 886      53.980  42.020  67.670  1.00  0.00           H
ATOM   3732  CA  HSD A 886      54.000  40.390  69.060  1.00  0.00           C
ATOM   3733  HA  HSD A 886      54.750  39.630  69.180  1.00  0.00           H
ATOM   3734  CB  HSD A 886      53.960  41.130  70.380  1.00  0.00           C
ATOM   3735  HB1 HSD A 886      53.450  40.510  71.160  1.00  0.00           H
ATOM   3736  HB2 HSD A 886      53.330  42.050  70.300  1.00  0.00           H
ATOM   3737  ND1 HSD A 886      55.940  40.940  71.920  1.00  0.00           N
ATOM   3738  HD1 HSD A 886      55.540  40.210  72.470  1.00  0.00           H
ATOM   3739  CG  HSD A 886      55.300  41.560  70.940  1.00  0.00           C
ATOM   3740  CE1 HSD A 886      57.110  41.580  72.120  1.00  0.00           C
ATOM   3741  HE1 HSD A 886      57.660  41.280  73.010  1.00  0.00           H
ATOM   3742  NE2 HSD A 886      57.260  42.630  71.370  1.00  0.00           N
ATOM   3743  CD2 HSD A 886      56.100  42.630  70.590  1.00  0.00           C
ATOM   3744  HD2 HSD A 886      55.880  43.440  69.910  1.00  0.00           H
ATOM   3745  C   HSD A 886      52.700  39.810  68.690  1.00  0.00           C
ATOM   3746  O   HSD A 886      51.820  40.570  68.290  1.00  0.00           O
ATOM   3747  N   VAL A 887      52.660  38.470  68.800  1.00  0.00           N
ATOM   3748  HN  VAL A 887      53.440  38.070  69.270  1.00  0.00           H
ATOM   3749  CA  VAL A 887      51.540  37.740  68.330  1.00  0.00           C
ATOM   3750  HA  VAL A 887      50.780  38.430  68.010  1.00  0.00           H
ATOM   3751  CB  VAL A 887      51.910  36.880  67.040  1.00  0.00           C
ATOM   3752  HB  VAL A 887      53.000  36.660  67.100  1.00  0.00           H
ATOM   3753  CG1 VAL A 887      51.040  35.630  66.830  1.00  0.00           C
ATOM   3754 HG11 VAL A 887      50.010  35.830  67.160  1.00  0.00           H
ATOM   3755 HG12 VAL A 887      51.360  34.860  67.570  1.00  0.00           H
ATOM   3756 HG13 VAL A 887      51.120  35.300  65.780  1.00  0.00           H
ATOM   3757  CG2 VAL A 887      51.710  37.870  65.790  1.00  0.00           C
ATOM   3758 HG21 VAL A 887      50.620  38.030  65.650  1.00  0.00           H
ATOM   3759 HG22 VAL A 887      52.260  37.450  64.920  1.00  0.00           H
ATOM   3760 HG23 VAL A 887      52.070  38.880  66.060  1.00  0.00           H
ATOM   3761  C   VAL A 887      51.000  36.880  69.500  1.00  0.00           C
ATOM   3762  O   VAL A 887      51.760  36.240  70.100  1.00  0.00           O
ATOM   3763  N   PRO A 888      49.730  36.870  69.800  1.00  0.00           N
ATOM   3764  CD  PRO A 888      48.740  37.630  69.010  1.00  0.00           C
ATOM   3765  HD1 PRO A 888      48.980  37.670  67.930  1.00  0.00           H
ATOM   3766  HD2 PRO A 888      48.690  38.670  69.410  1.00  0.00           H
ATOM   3767  CA  PRO A 888      49.040  35.810  70.520  1.00  0.00           C
ATOM   3768  HA  PRO A 888      49.460  35.780  71.510  1.00  0.00           H
ATOM   3769  CB  PRO A 888      47.510  36.270  70.620  1.00  0.00           C
ATOM   3770  HB1 PRO A 888      47.300  37.060  71.360  1.00  0.00           H
ATOM   3771  HB2 PRO A 888      46.780  35.420  70.600  1.00  0.00           H
ATOM   3772  CG  PRO A 888      47.400  36.950  69.230  1.00  0.00           C
ATOM   3773  HG1 PRO A 888      47.310  36.200  68.410  1.00  0.00           H
ATOM   3774  HG2 PRO A 888      46.530  37.640  69.220  1.00  0.00           H
ATOM   3775  C   PRO A 888      49.230  34.340  69.930  1.00  0.00           C
ATOM   3776  O   PRO A 888      49.430  34.120  68.750  1.00  0.00           O
ATOM   3777  N   GLU A 889      49.150  33.360  70.880  1.00  0.00           N
ATOM   3778  HN  GLU A 889      49.270  33.680  71.820  1.00  0.00           H
ATOM   3779  CA  GLU A 889      49.340  31.960  70.550  1.00  0.00           C
ATOM   3780  HA  GLU A 889      49.270  31.810  69.480  1.00  0.00           H
ATOM   3781  CB  GLU A 889      50.670  31.400  71.160  1.00  0.00           C
ATOM   3782  HB1 GLU A 889      50.730  30.330  70.890  1.00  0.00           H
ATOM   3783  HB2 GLU A 889      50.570  31.510  72.270  1.00  0.00           H
ATOM   3784  CG  GLU A 889      51.980  32.150  70.650  1.00  0.00           C
ATOM   3785  HG1 GLU A 889      52.040  33.140  71.140  1.00  0.00           H
ATOM   3786  HG2 GLU A 889      51.830  32.350  69.560  1.00  0.00           H
ATOM   3787  CD  GLU A 889      53.240  31.380  70.890  1.00  0.00           C
ATOM   3788  OE1 GLU A 889      53.670  30.670  69.990  1.00  0.00           O
ATOM   3789  OE2 GLU A 889      53.860  31.580  71.980  1.00  0.00           O
ATOM   3790  C   GLU A 889      48.230  31.050  70.990  1.00  0.00           C
ATOM   3791  O   GLU A 889      47.470  31.400  71.870  1.00  0.00           O
ATOM   3792  N   LYS A 890      48.060  29.830  70.340  1.00  0.00           N
ATOM   3793  HN  LYS A 890      48.690  29.450  69.660  1.00  0.00           H
ATOM   3794  CA  LYS A 890      46.920  28.890  70.410  1.00  0.00           C
ATOM   3795  HA  LYS A 890      47.290  28.060  69.820  1.00  0.00           H
ATOM   3796  CB  LYS A 890      46.800  28.270  71.810  1.00  0.00           C
ATOM   3797  HB1 LYS A 890      45.820  27.750  71.910  1.00  0.00           H
ATOM   3798  HB2 LYS A 890      46.810  29.040  72.610  1.00  0.00           H
ATOM   3799  CG  LYS A 890      47.740  27.150  72.170  1.00  0.00           C
ATOM   3800  HG1 LYS A 890      47.750  26.300  71.450  1.00  0.00           H
ATOM   3801  HG2 LYS A 890      47.490  26.700  73.150  1.00  0.00           H
ATOM   3802  CD  LYS A 890      49.190  27.700  72.270  1.00  0.00           C
ATOM   3803  HD1 LYS A 890      49.150  28.540  72.990  1.00  0.00           H
ATOM   3804  HD2 LYS A 890      49.610  28.120  71.340  1.00  0.00           H
ATOM   3805  CE  LYS A 890      50.230  26.650  72.790  1.00  0.00           C
ATOM   3806  HE1 LYS A 890      50.260  25.820  72.060  1.00  0.00           H
ATOM   3807  HE2 LYS A 890      49.840  26.320  73.770  1.00  0.00           H
ATOM   3808  NZ  LYS A 890      51.500  27.470  73.060  1.00  0.00           N
ATOM   3809  HZ1 LYS A 890      51.400  28.220  73.770  1.00  0.00           H
ATOM   3810  HZ2 LYS A 890      51.930  27.860  72.190  1.00  0.00           H
ATOM   3811  HZ3 LYS A 890      52.130  26.790  73.520  1.00  0.00           H
ATOM   3812  C   LYS A 890      45.560  29.360  69.900  1.00  0.00           C
ATOM   3813  O   LYS A 890      44.490  28.900  70.310  1.00  0.00           O
ATOM   3814  N   PHE A 891      45.560  30.290  68.950  1.00  0.00           N
ATOM   3815  HN  PHE A 891      46.470  30.610  68.690  1.00  0.00           H
ATOM   3816  CA  PHE A 891      44.430  30.630  68.120  1.00  0.00           C
ATOM   3817  HA  PHE A 891      44.930  31.040  67.260  1.00  0.00           H
ATOM   3818  CB  PHE A 891      43.570  29.450  67.490  1.00  0.00           C
ATOM   3819  HB1 PHE A 891      43.070  28.880  68.290  1.00  0.00           H
ATOM   3820  HB2 PHE A 891      44.280  28.790  66.950  1.00  0.00           H
ATOM   3821  CG  PHE A 891      42.390  29.830  66.560  1.00  0.00           C
ATOM   3822  CD1 PHE A 891      41.090  29.340  66.740  1.00  0.00           C
ATOM   3823  HD1 PHE A 891      40.830  28.800  67.640  1.00  0.00           H
ATOM   3824  CE1 PHE A 891      40.160  29.450  65.720  1.00  0.00           C
ATOM   3825  HE1 PHE A 891      39.190  29.020  65.920  1.00  0.00           H
ATOM   3826  CZ  PHE A 891      40.370  30.250  64.590  1.00  0.00           C
ATOM   3827  HZ  PHE A 891      39.640  30.360  63.800  1.00  0.00           H
ATOM   3828  CD2 PHE A 891      42.590  30.700  65.500  1.00  0.00           C
ATOM   3829  HD2 PHE A 891      43.520  31.240  65.500  1.00  0.00           H
ATOM   3830  CE2 PHE A 891      41.660  30.850  64.450  1.00  0.00           C
ATOM   3831  HE2 PHE A 891      41.850  31.570  63.670  1.00  0.00           H
ATOM   3832  C   PHE A 891      43.520  31.780  68.640  1.00  0.00           C
ATOM   3833  O   PHE A 891      42.350  31.540  68.940  1.00  0.00           O
ATOM   3834  N   GLU A 892      44.030  32.970  68.840  1.00  0.00           N
ATOM   3835  HN  GLU A 892      45.000  33.130  68.660  1.00  0.00           H
ATOM   3836  CA  GLU A 892      43.180  33.990  69.520  1.00  0.00           C
ATOM   3837  HA  GLU A 892      42.140  33.730  69.370  1.00  0.00           H
ATOM   3838  CB  GLU A 892      43.530  33.980  71.040  1.00  0.00           C
ATOM   3839  HB1 GLU A 892      42.880  34.720  71.570  1.00  0.00           H
ATOM   3840  HB2 GLU A 892      44.480  34.490  71.300  1.00  0.00           H
ATOM   3841  CG  GLU A 892      43.450  32.620  71.770  1.00  0.00           C
ATOM   3842  HG1 GLU A 892      44.400  32.070  71.600  1.00  0.00           H
ATOM   3843  HG2 GLU A 892      42.490  32.160  71.460  1.00  0.00           H
ATOM   3844  CD  GLU A 892      43.330  32.640  73.300  1.00  0.00           C
ATOM   3845  OE1 GLU A 892      43.930  31.740  73.940  1.00  0.00           O
ATOM   3846  OE2 GLU A 892      42.700  33.530  73.890  1.00  0.00           O
ATOM   3847  C   GLU A 892      43.290  35.450  68.940  1.00  0.00           C
ATOM   3848  O   GLU A 892      44.440  35.810  68.560  1.00  0.00           O
ATOM   3849  N   PRO A 893      42.300  36.260  68.870  1.00  0.00           N
ATOM   3850  CD  PRO A 893      41.050  36.010  69.620  1.00  0.00           C
ATOM   3851  HD1 PRO A 893      41.330  35.770  70.680  1.00  0.00           H
ATOM   3852  HD2 PRO A 893      40.500  35.110  69.290  1.00  0.00           H
ATOM   3853  CA  PRO A 893      42.470  37.710  68.640  1.00  0.00           C
ATOM   3854  HA  PRO A 893      42.920  37.740  67.650  1.00  0.00           H
ATOM   3855  CB  PRO A 893      41.120  38.390  68.720  1.00  0.00           C
ATOM   3856  HB1 PRO A 893      40.850  38.700  67.690  1.00  0.00           H
ATOM   3857  HB2 PRO A 893      41.040  39.290  69.360  1.00  0.00           H
ATOM   3858  CG  PRO A 893      40.170  37.290  69.280  1.00  0.00           C
ATOM   3859  HG1 PRO A 893      39.600  37.610  70.170  1.00  0.00           H
ATOM   3860  HG2 PRO A 893      39.510  36.930  68.460  1.00  0.00           H
ATOM   3861  C   PRO A 893      43.460  38.420  69.550  1.00  0.00           C
ATOM   3862  O   PRO A 893      43.700  38.030  70.720  1.00  0.00           O
ATOM   3863  N   THR A 894      44.160  39.510  69.060  1.00  0.00           N
ATOM   3864  HN  THR A 894      43.930  39.770  68.120  1.00  0.00           H
ATOM   3865  CA  THR A 894      45.040  40.420  69.880  1.00  0.00           C
ATOM   3866  HA  THR A 894      45.800  39.840  70.380  1.00  0.00           H
ATOM   3867  CB  THR A 894      45.640  41.610  69.110  1.00  0.00           C
ATOM   3868  HB  THR A 894      44.950  42.460  68.910  1.00  0.00           H
ATOM   3869  OG1 THR A 894      46.180  41.240  67.850  1.00  0.00           O
ATOM   3870  HG1 THR A 894      45.430  41.130  67.250  1.00  0.00           H
ATOM   3871  CG2 THR A 894      46.810  42.320  69.810  1.00  0.00           C
ATOM   3872 HG21 THR A 894      46.690  42.230  70.910  1.00  0.00           H
ATOM   3873 HG22 THR A 894      46.850  43.370  69.440  1.00  0.00           H
ATOM   3874 HG23 THR A 894      47.770  41.830  69.520  1.00  0.00           H
ATOM   3875  C   THR A 894      44.240  40.970  71.000  1.00  0.00           C
ATOM   3876  O   THR A 894      44.640  41.020  72.130  1.00  0.00           O
ATOM   3877  N   HSD A 895      43.030  41.400  70.770  1.00  0.00           N
ATOM   3878  HN  HSD A 895      42.680  41.330  69.840  1.00  0.00           H
ATOM   3879  CA  HSD A 895      42.150  41.940  71.800  1.00  0.00           C
ATOM   3880  HA  HSD A 895      42.680  42.720  72.330  1.00  0.00           H
ATOM   3881  CB  HSD A 895      40.930  42.520  71.060  1.00  0.00           C
ATOM   3882  HB1 HSD A 895      40.710  41.760  70.280  1.00  0.00           H
ATOM   3883  HB2 HSD A 895      41.340  43.420  70.540  1.00  0.00           H
ATOM   3884  ND1 HSD A 895      39.570  44.000  72.580  1.00  0.00           N
ATOM   3885  HD1 HSD A 895      40.300  44.640  72.860  1.00  0.00           H
ATOM   3886  CG  HSD A 895      39.730  42.850  71.860  1.00  0.00           C
ATOM   3887  CE1 HSD A 895      38.290  44.000  73.010  1.00  0.00           C
ATOM   3888  HE1 HSD A 895      37.850  44.790  73.620  1.00  0.00           H
ATOM   3889  NE2 HSD A 895      37.620  42.880  72.640  1.00  0.00           N
ATOM   3890  CD2 HSD A 895      38.590  42.190  71.900  1.00  0.00           C
ATOM   3891  HD2 HSD A 895      38.300  41.380  71.240  1.00  0.00           H
ATOM   3892  C   HSD A 895      41.680  40.870  72.820  1.00  0.00           C
ATOM   3893  O   HSD A 895      41.270  39.760  72.410  1.00  0.00           O
ATOM   3894  N   PRO A 896      41.680  40.990  74.150  1.00  0.00           N
ATOM   3895  CD  PRO A 896      42.450  42.100  74.800  1.00  0.00           C
ATOM   3896  HD1 PRO A 896      41.840  43.030  74.880  1.00  0.00           H
ATOM   3897  HD2 PRO A 896      43.410  42.360  74.330  1.00  0.00           H
ATOM   3898  CA  PRO A 896      41.910  39.780  74.970  1.00  0.00           C
ATOM   3899  HA  PRO A 896      42.330  38.970  74.400  1.00  0.00           H
ATOM   3900  CB  PRO A 896      42.930  40.210  76.100  1.00  0.00           C
ATOM   3901  HB1 PRO A 896      43.960  40.150  75.670  1.00  0.00           H
ATOM   3902  HB2 PRO A 896      42.920  39.740  77.110  1.00  0.00           H
ATOM   3903  CG  PRO A 896      42.710  41.680  76.230  1.00  0.00           C
ATOM   3904  HG1 PRO A 896      41.860  41.920  76.900  1.00  0.00           H
ATOM   3905  HG2 PRO A 896      43.610  42.230  76.570  1.00  0.00           H
ATOM   3906  C   PRO A 896      40.700  39.430  75.670  1.00  0.00           C
ATOM   3907  O   PRO A 896      40.680  38.390  76.350  1.00  0.00           O
ATOM   3908  N   GLU A 897      39.660  40.350  75.630  1.00  0.00           N
ATOM   3909  HN  GLU A 897      39.750  41.210  75.150  1.00  0.00           H
ATOM   3910  CA  GLU A 897      38.550  40.180  76.560  1.00  0.00           C
ATOM   3911  HA  GLU A 897      38.890  39.750  77.480  1.00  0.00           H
ATOM   3912  CB  GLU A 897      37.960  41.470  77.110  1.00  0.00           C
ATOM   3913  HB1 GLU A 897      38.780  42.010  77.610  1.00  0.00           H
ATOM   3914  HB2 GLU A 897      37.280  41.210  77.950  1.00  0.00           H
ATOM   3915  CG  GLU A 897      37.230  42.400  76.030  1.00  0.00           C
ATOM   3916  HG1 GLU A 897      36.370  41.830  75.630  1.00  0.00           H
ATOM   3917  HG2 GLU A 897      37.990  42.490  75.220  1.00  0.00           H
ATOM   3918  CD  GLU A 897      36.780  43.720  76.490  1.00  0.00           C
ATOM   3919  OE1 GLU A 897      35.520  43.960  76.610  1.00  0.00           O
ATOM   3920  OE2 GLU A 897      37.650  44.570  76.660  1.00  0.00           O
ATOM   3921  C   GLU A 897      37.470  39.250  76.050  1.00  0.00           C
ATOM   3922  O   GLU A 897      36.500  38.970  76.730  1.00  0.00           O
ATOM   3923  N   ARG A 898      37.630  38.730  74.860  1.00  0.00           N
ATOM   3924  HN  ARG A 898      38.420  38.820  74.270  1.00  0.00           H
ATOM   3925  CA  ARG A 898      36.680  37.830  74.140  1.00  0.00           C
ATOM   3926  HA  ARG A 898      36.220  37.190  74.880  1.00  0.00           H
ATOM   3927  CB  ARG A 898      35.480  38.580  73.480  1.00  0.00           C
ATOM   3928  HB1 ARG A 898      35.010  39.200  74.270  1.00  0.00           H
ATOM   3929  HB2 ARG A 898      34.750  37.840  73.100  1.00  0.00           H
ATOM   3930  CG  ARG A 898      35.860  39.480  72.290  1.00  0.00           C
ATOM   3931  HG1 ARG A 898      36.650  38.910  71.760  1.00  0.00           H
ATOM   3932  HG2 ARG A 898      36.240  40.440  72.690  1.00  0.00           H
ATOM   3933  CD  ARG A 898      34.810  39.790  71.200  1.00  0.00           C
ATOM   3934  HD1 ARG A 898      34.020  40.400  71.690  1.00  0.00           H
ATOM   3935  HD2 ARG A 898      34.400  38.950  70.620  1.00  0.00           H
ATOM   3936  NE  ARG A 898      35.460  40.760  70.280  1.00  0.00           N
ATOM   3937  HE  ARG A 898      35.380  41.740  70.450  1.00  0.00           H
ATOM   3938  CZ  ARG A 898      36.260  40.470  69.280  1.00  0.00           C
ATOM   3939  NH1 ARG A 898      36.750  39.270  68.910  1.00  0.00           N
ATOM   3940 HH11 ARG A 898      37.300  39.170  68.080  1.00  0.00           H
ATOM   3941 HH12 ARG A 898      36.570  38.490  69.510  1.00  0.00           H
ATOM   3942  NH2 ARG A 898      36.840  41.520  68.750  1.00  0.00           N
ATOM   3943 HH21 ARG A 898      37.680  41.420  68.220  1.00  0.00           H
ATOM   3944 HH22 ARG A 898      36.560  42.380  69.170  1.00  0.00           H
ATOM   3945  C   ARG A 898      37.350  36.880  73.190  1.00  0.00           C
ATOM   3946  O   ARG A 898      38.460  37.000  72.710  1.00  0.00           O
ATOM   3947  N   GLY A 899      36.630  35.880  72.750  1.00  0.00           N
ATOM   3948  HN  GLY A 899      35.810  35.630  73.260  1.00  0.00           H
ATOM   3949  CA  GLY A 899      36.790  34.960  71.670  1.00  0.00           C
ATOM   3950  HA1 GLY A 899      36.150  34.110  71.840  1.00  0.00           H
ATOM   3951  HA2 GLY A 899      37.830  34.680  71.530  1.00  0.00           H
ATOM   3952  C   GLY A 899      36.470  35.510  70.310  1.00  0.00           C
ATOM   3953  O   GLY A 899      36.250  36.740  70.100  1.00  0.00           O
ATOM   3954  N   TRP A 900      36.440  34.670  69.310  1.00  0.00           N
ATOM   3955  HN  TRP A 900      36.660  33.710  69.440  1.00  0.00           H
ATOM   3956  CA  TRP A 900      36.210  35.080  67.930  1.00  0.00           C
ATOM   3957  HA  TRP A 900      36.950  35.860  67.830  1.00  0.00           H
ATOM   3958  CB  TRP A 900      36.320  33.940  66.920  1.00  0.00           C
ATOM   3959  HB1 TRP A 900      36.070  34.250  65.880  1.00  0.00           H
ATOM   3960  HB2 TRP A 900      35.650  33.130  67.280  1.00  0.00           H
ATOM   3961  CG  TRP A 900      37.750  33.580  66.690  1.00  0.00           C
ATOM   3962  CD1 TRP A 900      38.290  32.470  67.200  1.00  0.00           C
ATOM   3963  HD1 TRP A 900      37.820  31.620  67.680  1.00  0.00           H
ATOM   3964  NE1 TRP A 900      39.650  32.470  66.920  1.00  0.00           N
ATOM   3965  HE1 TRP A 900      40.290  31.820  67.260  1.00  0.00           H
ATOM   3966  CE2 TRP A 900      40.020  33.630  66.310  1.00  0.00           C
ATOM   3967  CD2 TRP A 900      38.820  34.380  66.170  1.00  0.00           C
ATOM   3968  CE3 TRP A 900      38.890  35.750  65.580  1.00  0.00           C
ATOM   3969  HE3 TRP A 900      37.980  36.250  65.310  1.00  0.00           H
ATOM   3970  CZ3 TRP A 900      40.130  36.230  65.230  1.00  0.00           C
ATOM   3971  HZ3 TRP A 900      40.200  37.230  64.820  1.00  0.00           H
ATOM   3972  CZ2 TRP A 900      41.270  34.220  66.060  1.00  0.00           C
ATOM   3973  HZ2 TRP A 900      42.210  33.710  66.220  1.00  0.00           H
ATOM   3974  CH2 TRP A 900      41.270  35.460  65.430  1.00  0.00           C
ATOM   3975  HH2 TRP A 900      42.230  35.720  65.010  1.00  0.00           H
ATOM   3976  C   TRP A 900      34.900  35.850  67.620  1.00  0.00           C
ATOM   3977  O   TRP A 900      34.950  36.890  66.930  1.00  0.00           O
ATOM   3978  N   ILE A 901      33.700  35.410  68.150  1.00  0.00           N
ATOM   3979  HN  ILE A 901      33.600  34.660  68.800  1.00  0.00           H
ATOM   3980  CA  ILE A 901      32.450  35.990  67.770  1.00  0.00           C
ATOM   3981  HA  ILE A 901      32.500  36.230  66.720  1.00  0.00           H
ATOM   3982  CB  ILE A 901      31.230  35.100  68.010  1.00  0.00           C
ATOM   3983  HB  ILE A 901      31.300  34.920  69.100  1.00  0.00           H
ATOM   3984  CG2 ILE A 901      29.840  35.700  67.680  1.00  0.00           C
ATOM   3985 HG21 ILE A 901      29.530  36.470  68.420  1.00  0.00           H
ATOM   3986 HG22 ILE A 901      29.190  34.820  67.550  1.00  0.00           H
ATOM   3987 HG23 ILE A 901      29.860  36.170  66.670  1.00  0.00           H
ATOM   3988  CG1 ILE A 901      31.330  33.720  67.200  1.00  0.00           C
ATOM   3989 HG11 ILE A 901      30.490  33.010  67.360  1.00  0.00           H
ATOM   3990 HG12 ILE A 901      32.110  33.170  67.760  1.00  0.00           H
ATOM   3991  CD  ILE A 901      31.700  33.750  65.730  1.00  0.00           C
ATOM   3992  HD1 ILE A 901      31.810  32.740  65.290  1.00  0.00           H
ATOM   3993  HD2 ILE A 901      32.670  34.240  65.510  1.00  0.00           H
ATOM   3994  HD3 ILE A 901      30.830  34.250  65.250  1.00  0.00           H
ATOM   3995  C   ILE A 901      32.240  37.310  68.470  1.00  0.00           C
ATOM   3996  O   ILE A 901      32.070  37.530  69.650  1.00  0.00           O
ATOM   3997  N   ILE A 902      32.260  38.380  67.710  1.00  0.00           N
ATOM   3998  HN  ILE A 902      32.280  38.320  66.720  1.00  0.00           H
ATOM   3999  CA  ILE A 902      31.750  39.690  68.140  1.00  0.00           C
ATOM   4000  HA  ILE A 902      31.870  39.860  69.200  1.00  0.00           H
ATOM   4001  CB  ILE A 902      32.610  40.810  67.490  1.00  0.00           C
ATOM   4002  HB  ILE A 902      33.660  40.710  67.850  1.00  0.00           H
ATOM   4003  CG2 ILE A 902      32.660  40.720  65.980  1.00  0.00           C
ATOM   4004 HG21 ILE A 902      31.660  40.720  65.490  1.00  0.00           H
ATOM   4005 HG22 ILE A 902      33.240  39.820  65.710  1.00  0.00           H
ATOM   4006 HG23 ILE A 902      33.140  41.650  65.620  1.00  0.00           H
ATOM   4007  CG1 ILE A 902      32.260  42.220  68.030  1.00  0.00           C
ATOM   4008 HG11 ILE A 902      32.130  42.160  69.140  1.00  0.00           H
ATOM   4009 HG12 ILE A 902      31.340  42.610  67.550  1.00  0.00           H
ATOM   4010  CD  ILE A 902      33.340  43.300  67.790  1.00  0.00           C
ATOM   4011  HD1 ILE A 902      33.240  44.180  68.450  1.00  0.00           H
ATOM   4012  HD2 ILE A 902      33.280  43.790  66.810  1.00  0.00           H
ATOM   4013  HD3 ILE A 902      34.360  42.860  67.930  1.00  0.00           H
ATOM   4014  C   ILE A 902      30.270  39.830  67.850  1.00  0.00           C
ATOM   4015  O   ILE A 902      29.870  39.370  66.790  1.00  0.00           O
ATOM   4016  N   SER A 903      29.470  40.370  68.750  1.00  0.00           N
ATOM   4017  HN  SER A 903      29.810  40.710  69.610  1.00  0.00           H
ATOM   4018  CA  SER A 903      28.060  40.550  68.530  1.00  0.00           C
ATOM   4019  HA  SER A 903      27.800  39.690  67.950  1.00  0.00           H
ATOM   4020  CB  SER A 903      27.190  40.600  69.790  1.00  0.00           C
ATOM   4021  HB1 SER A 903      26.590  41.530  69.870  1.00  0.00           H
ATOM   4022  HB2 SER A 903      27.900  40.580  70.630  1.00  0.00           H
ATOM   4023  OG  SER A 903      26.320  39.490  69.800  1.00  0.00           O
ATOM   4024  HG1 SER A 903      26.720  38.890  70.440  1.00  0.00           H
ATOM   4025  C   SER A 903      27.830  41.750  67.680  1.00  0.00           C
ATOM   4026  O   SER A 903      28.360  42.790  68.000  1.00  0.00           O
ATOM   4027  N   PRO A 904      27.070  41.800  66.600  1.00  0.00           N
ATOM   4028  CD  PRO A 904      26.770  40.630  65.770  1.00  0.00           C
ATOM   4029  HD1 PRO A 904      26.220  39.890  66.400  1.00  0.00           H
ATOM   4030  HD2 PRO A 904      27.750  40.350  65.340  1.00  0.00           H
ATOM   4031  CA  PRO A 904      26.460  43.020  66.050  1.00  0.00           C
ATOM   4032  HA  PRO A 904      27.300  43.440  65.530  1.00  0.00           H
ATOM   4033  CB  PRO A 904      25.360  42.450  65.110  1.00  0.00           C
ATOM   4034  HB1 PRO A 904      25.000  43.150  64.330  1.00  0.00           H
ATOM   4035  HB2 PRO A 904      24.510  42.320  65.810  1.00  0.00           H
ATOM   4036  CG  PRO A 904      25.830  41.010  64.660  1.00  0.00           C
ATOM   4037  HG1 PRO A 904      24.960  40.340  64.520  1.00  0.00           H
ATOM   4038  HG2 PRO A 904      26.370  41.100  63.680  1.00  0.00           H
ATOM   4039  C   PRO A 904      25.760  43.960  66.980  1.00  0.00           C
ATOM   4040  O   PRO A 904      25.130  43.520  67.930  1.00  0.00           O
ATOM   4041  N   LEU A 905      25.890  45.310  66.680  1.00  0.00           N
ATOM   4042  HN  LEU A 905      26.320  45.650  65.840  1.00  0.00           H
ATOM   4043  CA  LEU A 905      25.200  46.320  67.320  1.00  0.00           C
ATOM   4044  HA  LEU A 905      25.260  47.150  66.630  1.00  0.00           H
ATOM   4045  CB  LEU A 905      23.630  46.150  67.430  1.00  0.00           C
ATOM   4046  HB1 LEU A 905      23.230  47.120  67.830  1.00  0.00           H
ATOM   4047  HB2 LEU A 905      23.450  45.330  68.150  1.00  0.00           H
ATOM   4048  CG  LEU A 905      22.840  45.910  66.060  1.00  0.00           C
ATOM   4049  HG  LEU A 905      23.090  44.880  65.720  1.00  0.00           H
ATOM   4050  CD1 LEU A 905      21.340  46.090  66.260  1.00  0.00           C
ATOM   4051 HD11 LEU A 905      20.800  45.900  65.310  1.00  0.00           H
ATOM   4052 HD12 LEU A 905      21.060  47.130  66.530  1.00  0.00           H
ATOM   4053 HD13 LEU A 905      20.970  45.440  67.080  1.00  0.00           H
ATOM   4054  CD2 LEU A 905      23.170  46.840  64.830  1.00  0.00           C
ATOM   4055 HD21 LEU A 905      24.180  46.540  64.470  1.00  0.00           H
ATOM   4056 HD22 LEU A 905      23.250  47.910  65.100  1.00  0.00           H
ATOM   4057 HD23 LEU A 905      22.370  46.740  64.070  1.00  0.00           H
ATOM   4058  C   LEU A 905      25.690  46.720  68.710  1.00  0.00           C
ATOM   4059  O   LEU A 905      25.640  47.870  69.150  1.00  0.00           O
ATOM   4060  N   GLY A 906      26.270  45.690  69.440  1.00  0.00           N
ATOM   4061  HN  GLY A 906      26.500  44.870  68.920  1.00  0.00           H
ATOM   4062  CA  GLY A 906      26.690  45.770  70.880  1.00  0.00           C
ATOM   4063  HA1 GLY A 906      27.480  46.490  70.960  1.00  0.00           H
ATOM   4064  HA2 GLY A 906      26.990  44.780  71.210  1.00  0.00           H
ATOM   4065  C   GLY A 906      25.720  46.390  71.860  1.00  0.00           C
ATOM   4066  O   GLY A 906      24.600  45.960  72.090  1.00  0.00           O
ATOM   4067  N   ASP A 907      26.180  47.420  72.590  1.00  0.00           N
ATOM   4068  HN  ASP A 907      27.140  47.700  72.510  1.00  0.00           H
ATOM   4069  CA  ASP A 907      25.320  48.190  73.520  1.00  0.00           C
ATOM   4070  HA  ASP A 907      24.310  47.810  73.620  1.00  0.00           H
ATOM   4071  CB  ASP A 907      26.080  48.430  74.890  1.00  0.00           C
ATOM   4072  HB1 ASP A 907      25.570  49.060  75.630  1.00  0.00           H
ATOM   4073  HB2 ASP A 907      27.130  48.700  74.660  1.00  0.00           H
ATOM   4074  CG  ASP A 907      26.130  47.080  75.640  1.00  0.00           C
ATOM   4075  OD1 ASP A 907      27.110  46.990  76.460  1.00  0.00           O
ATOM   4076  OD2 ASP A 907      25.280  46.150  75.520  1.00  0.00           O
ATOM   4077  C   ASP A 907      25.000  49.600  72.950  1.00  0.00           C
ATOM   4078  O   ASP A 907      24.380  50.380  73.650  1.00  0.00           O
ATOM   4079  N   ASN A 908      25.410  49.870  71.690  1.00  0.00           N
ATOM   4080  HN  ASN A 908      25.680  49.200  71.020  1.00  0.00           H
ATOM   4081  CA  ASN A 908      25.220  51.280  71.190  1.00  0.00           C
ATOM   4082  HA  ASN A 908      25.790  51.960  71.800  1.00  0.00           H
ATOM   4083  CB  ASN A 908      25.810  51.230  69.730  1.00  0.00           C
ATOM   4084  HB1 ASN A 908      25.620  52.250  69.310  1.00  0.00           H
ATOM   4085  HB2 ASN A 908      25.310  50.430  69.150  1.00  0.00           H
ATOM   4086  CG  ASN A 908      27.340  51.030  69.650  1.00  0.00           C
ATOM   4087  OD1 ASN A 908      28.130  51.870  70.040  1.00  0.00           O
ATOM   4088  ND2 ASN A 908      27.740  49.900  69.000  1.00  0.00           N
ATOM   4089 HD21 ASN A 908      28.700  49.700  68.810  1.00  0.00           H
ATOM   4090 HD22 ASN A 908      27.050  49.250  68.670  1.00  0.00           H
ATOM   4091  C   ASN A 908      23.800  51.750  71.090  1.00  0.00           C
ATOM   4092  O   ASN A 908      22.880  51.020  70.690  1.00  0.00           O
ATOM   4093  N   PRO A 909      23.450  53.070  71.510  1.00  0.00           N
ATOM   4094  CD  PRO A 909      24.440  54.130  71.880  1.00  0.00           C
ATOM   4095  HD1 PRO A 909      25.300  54.050  71.190  1.00  0.00           H
ATOM   4096  HD2 PRO A 909      24.780  54.010  72.930  1.00  0.00           H
ATOM   4097  CA  PRO A 909      22.100  53.630  71.160  1.00  0.00           C
ATOM   4098  HA  PRO A 909      21.320  52.980  71.530  1.00  0.00           H
ATOM   4099  CB  PRO A 909      22.120  54.850  71.990  1.00  0.00           C
ATOM   4100  HB1 PRO A 909      22.060  54.490  73.040  1.00  0.00           H
ATOM   4101  HB2 PRO A 909      21.440  55.720  71.820  1.00  0.00           H
ATOM   4102  CG  PRO A 909      23.620  55.360  71.800  1.00  0.00           C
ATOM   4103  HG1 PRO A 909      23.880  55.770  70.800  1.00  0.00           H
ATOM   4104  HG2 PRO A 909      23.950  55.980  72.650  1.00  0.00           H
ATOM   4105  C   PRO A 909      21.870  53.820  69.710  1.00  0.00           C
ATOM   4106  O   PRO A 909      22.810  53.820  68.910  1.00  0.00           O
ATOM   4107  N   TRP A 910      20.540  53.910  69.380  1.00  0.00           N
ATOM   4108  HN  TRP A 910      19.810  53.990  70.050  1.00  0.00           H
ATOM   4109  CA  TRP A 910      20.020  53.780  68.030  1.00  0.00           C
ATOM   4110  HA  TRP A 910      20.330  52.820  67.650  1.00  0.00           H
ATOM   4111  CB  TRP A 910      18.550  53.850  68.180  1.00  0.00           C
ATOM   4112  HB1 TRP A 910      18.380  54.810  68.720  1.00  0.00           H
ATOM   4113  HB2 TRP A 910      18.160  53.030  68.820  1.00  0.00           H
ATOM   4114  CG  TRP A 910      17.720  53.930  66.940  1.00  0.00           C
ATOM   4115  CD1 TRP A 910      17.090  52.840  66.320  1.00  0.00           C
ATOM   4116  HD1 TRP A 910      17.190  51.800  66.600  1.00  0.00           H
ATOM   4117  NE1 TRP A 910      16.570  53.230  65.080  1.00  0.00           N
ATOM   4118  HE1 TRP A 910      16.390  52.590  64.370  1.00  0.00           H
ATOM   4119  CE2 TRP A 910      16.800  54.530  64.930  1.00  0.00           C
ATOM   4120  CD2 TRP A 910      17.460  55.060  66.110  1.00  0.00           C
ATOM   4121  CE3 TRP A 910      17.780  56.420  66.170  1.00  0.00           C
ATOM   4122  HE3 TRP A 910      18.310  56.850  67.000  1.00  0.00           H
ATOM   4123  CZ3 TRP A 910      17.320  57.260  65.130  1.00  0.00           C
ATOM   4124  HZ3 TRP A 910      17.560  58.310  65.050  1.00  0.00           H
ATOM   4125  CZ2 TRP A 910      16.350  55.380  63.960  1.00  0.00           C
ATOM   4126  HZ2 TRP A 910      15.620  55.170  63.190  1.00  0.00           H
ATOM   4127  CH2 TRP A 910      16.540  56.790  64.130  1.00  0.00           C
ATOM   4128  HH2 TRP A 910      16.080  57.510  63.470  1.00  0.00           H
ATOM   4129  C   TRP A 910      20.570  54.740  66.930  1.00  0.00           C
ATOM   4130  O   TRP A 910      20.820  54.330  65.800  1.00  0.00           O
ATOM   4131  N   TRP A 911      20.710  56.050  67.340  1.00  0.00           N
ATOM   4132  HN  TRP A 911      20.420  56.320  68.260  1.00  0.00           H
ATOM   4133  CA  TRP A 911      21.200  57.190  66.560  1.00  0.00           C
ATOM   4134  HA  TRP A 911      20.540  57.230  65.710  1.00  0.00           H
ATOM   4135  CB  TRP A 911      21.010  58.510  67.380  1.00  0.00           C
ATOM   4136  HB1 TRP A 911      21.430  58.430  68.410  1.00  0.00           H
ATOM   4137  HB2 TRP A 911      19.930  58.720  67.450  1.00  0.00           H
ATOM   4138  CG  TRP A 911      21.650  59.820  66.880  1.00  0.00           C
ATOM   4139  CD1 TRP A 911      22.100  60.810  67.660  1.00  0.00           C
ATOM   4140  HD1 TRP A 911      22.150  60.830  68.740  1.00  0.00           H
ATOM   4141  NE1 TRP A 911      22.620  61.810  66.840  1.00  0.00           N
ATOM   4142  HE1 TRP A 911      22.870  62.710  67.140  1.00  0.00           H
ATOM   4143  CE2 TRP A 911      22.330  61.500  65.530  1.00  0.00           C
ATOM   4144  CD2 TRP A 911      21.580  60.290  65.540  1.00  0.00           C
ATOM   4145  CE3 TRP A 911      21.110  59.710  64.330  1.00  0.00           C
ATOM   4146  HE3 TRP A 911      20.610  58.750  64.310  1.00  0.00           H
ATOM   4147  CZ3 TRP A 911      21.310  60.440  63.160  1.00  0.00           C
ATOM   4148  HZ3 TRP A 911      20.890  60.170  62.200  1.00  0.00           H
ATOM   4149  CZ2 TRP A 911      22.500  62.210  64.400  1.00  0.00           C
ATOM   4150  HZ2 TRP A 911      23.060  63.140  64.340  1.00  0.00           H
ATOM   4151  CH2 TRP A 911      21.950  61.740  63.200  1.00  0.00           C
ATOM   4152  HH2 TRP A 911      22.100  62.230  62.240  1.00  0.00           H
ATOM   4153  C   TRP A 911      22.620  56.860  66.040  1.00  0.00           C
ATOM   4154  O   TRP A 911      23.040  56.950  64.900  1.00  0.00           O
ATOM   4155  N   THR A 912      23.510  56.350  67.040  1.00  0.00           N
ATOM   4156  HN  THR A 912      23.310  56.090  67.980  1.00  0.00           H
ATOM   4157  CA  THR A 912      24.880  55.820  66.700  1.00  0.00           C
ATOM   4158  HA  THR A 912      25.430  56.640  66.240  1.00  0.00           H
ATOM   4159  CB  THR A 912      25.740  55.520  67.930  1.00  0.00           C
ATOM   4160  HB  THR A 912      25.060  55.190  68.750  1.00  0.00           H
ATOM   4161  OG1 THR A 912      26.430  56.710  68.290  1.00  0.00           O
ATOM   4162  HG1 THR A 912      27.040  56.410  68.980  1.00  0.00           H
ATOM   4163  CG2 THR A 912      26.820  54.520  67.740  1.00  0.00           C
ATOM   4164 HG21 THR A 912      27.570  54.940  67.030  1.00  0.00           H
ATOM   4165 HG22 THR A 912      26.500  53.530  67.380  1.00  0.00           H
ATOM   4166 HG23 THR A 912      27.270  54.370  68.740  1.00  0.00           H
ATOM   4167  C   THR A 912      24.850  54.700  65.720  1.00  0.00           C
ATOM   4168  O   THR A 912      25.470  54.850  64.680  1.00  0.00           O
ATOM   4169  N   LEU A 913      24.080  53.620  65.910  1.00  0.00           N
ATOM   4170  HN  LEU A 913      23.660  53.530  66.810  1.00  0.00           H
ATOM   4171  CA  LEU A 913      23.860  52.520  64.970  1.00  0.00           C
ATOM   4172  HA  LEU A 913      24.770  51.950  64.790  1.00  0.00           H
ATOM   4173  CB  LEU A 913      22.970  51.420  65.560  1.00  0.00           C
ATOM   4174  HB1 LEU A 913      22.720  50.610  64.850  1.00  0.00           H
ATOM   4175  HB2 LEU A 913      21.980  51.890  65.820  1.00  0.00           H
ATOM   4176  CG  LEU A 913      23.570  50.730  66.860  1.00  0.00           C
ATOM   4177  HG  LEU A 913      23.900  51.500  67.590  1.00  0.00           H
ATOM   4178  CD1 LEU A 913      22.560  49.870  67.650  1.00  0.00           C
ATOM   4179 HD11 LEU A 913      23.060  49.120  68.310  1.00  0.00           H
ATOM   4180 HD12 LEU A 913      21.900  49.280  66.990  1.00  0.00           H
ATOM   4181 HD13 LEU A 913      21.970  50.530  68.310  1.00  0.00           H
ATOM   4182  CD2 LEU A 913      24.740  49.890  66.520  1.00  0.00           C
ATOM   4183 HD21 LEU A 913      24.690  49.360  65.560  1.00  0.00           H
ATOM   4184 HD22 LEU A 913      24.890  49.000  67.170  1.00  0.00           H
ATOM   4185 HD23 LEU A 913      25.650  50.530  66.500  1.00  0.00           H
ATOM   4186  C   LEU A 913      23.290  52.910  63.570  1.00  0.00           C
ATOM   4187  O   LEU A 913      23.700  52.430  62.540  1.00  0.00           O
ATOM   4188  N   LEU A 914      22.260  53.820  63.530  1.00  0.00           N
ATOM   4189  HN  LEU A 914      21.800  54.160  64.340  1.00  0.00           H
ATOM   4190  CA  LEU A 914      21.850  54.410  62.270  1.00  0.00           C
ATOM   4191  HA  LEU A 914      21.670  53.610  61.580  1.00  0.00           H
ATOM   4192  CB  LEU A 914      20.550  55.230  62.540  1.00  0.00           C
ATOM   4193  HB1 LEU A 914      20.610  55.840  63.460  1.00  0.00           H
ATOM   4194  HB2 LEU A 914      19.790  54.430  62.660  1.00  0.00           H
ATOM   4195  CG  LEU A 914      20.160  56.220  61.450  1.00  0.00           C
ATOM   4196  HG  LEU A 914      20.970  56.980  61.380  1.00  0.00           H
ATOM   4197  CD1 LEU A 914      20.010  55.590  60.040  1.00  0.00           C
ATOM   4198 HD11 LEU A 914      20.960  55.080  59.730  1.00  0.00           H
ATOM   4199 HD12 LEU A 914      19.650  56.290  59.250  1.00  0.00           H
ATOM   4200 HD13 LEU A 914      19.270  54.780  60.130  1.00  0.00           H
ATOM   4201  CD2 LEU A 914      18.820  56.950  61.770  1.00  0.00           C
ATOM   4202 HD21 LEU A 914      18.730  57.060  62.870  1.00  0.00           H
ATOM   4203 HD22 LEU A 914      17.930  56.480  61.300  1.00  0.00           H
ATOM   4204 HD23 LEU A 914      18.850  58.010  61.450  1.00  0.00           H
ATOM   4205  C   LEU A 914      22.930  55.290  61.560  1.00  0.00           C
ATOM   4206  O   LEU A 914      23.220  55.140  60.410  1.00  0.00           O
ATOM   4207  N   ILE A 915      23.660  56.130  62.280  1.00  0.00           N
ATOM   4208  HN  ILE A 915      23.470  56.310  63.240  1.00  0.00           H
ATOM   4209  CA  ILE A 915      24.570  57.100  61.670  1.00  0.00           C
ATOM   4210  HA  ILE A 915      24.050  57.350  60.750  1.00  0.00           H
ATOM   4211  CB  ILE A 915      24.870  58.370  62.410  1.00  0.00           C
ATOM   4212  HB  ILE A 915      23.900  58.590  62.900  1.00  0.00           H
ATOM   4213  CG2 ILE A 915      25.790  58.030  63.620  1.00  0.00           C
ATOM   4214 HG21 ILE A 915      26.780  57.680  63.240  1.00  0.00           H
ATOM   4215 HG22 ILE A 915      25.310  57.280  64.280  1.00  0.00           H
ATOM   4216 HG23 ILE A 915      25.900  59.010  64.120  1.00  0.00           H
ATOM   4217  CG1 ILE A 915      25.370  59.580  61.590  1.00  0.00           C
ATOM   4218 HG11 ILE A 915      26.240  59.220  61.000  1.00  0.00           H
ATOM   4219 HG12 ILE A 915      25.550  60.390  62.320  1.00  0.00           H
ATOM   4220  CD  ILE A 915      24.180  60.140  60.710  1.00  0.00           C
ATOM   4221  HD1 ILE A 915      24.550  61.020  60.140  1.00  0.00           H
ATOM   4222  HD2 ILE A 915      23.320  60.320  61.410  1.00  0.00           H
ATOM   4223  HD3 ILE A 915      23.880  59.390  59.940  1.00  0.00           H
ATOM   4224  C   ILE A 915      25.830  56.450  61.230  1.00  0.00           C
ATOM   4225  O   ILE A 915      26.630  56.910  60.380  1.00  0.00           O
ATOM   4226  N   ALA A 916      26.090  55.170  61.820  1.00  0.00           N
ATOM   4227  HN  ALA A 916      25.380  54.960  62.510  1.00  0.00           H
ATOM   4228  CA  ALA A 916      27.070  54.250  61.320  1.00  0.00           C
ATOM   4229  HA  ALA A 916      28.020  54.760  61.450  1.00  0.00           H
ATOM   4230  CB  ALA A 916      27.150  52.980  62.270  1.00  0.00           C
ATOM   4231  HB1 ALA A 916      27.980  52.270  62.100  1.00  0.00           H
ATOM   4232  HB2 ALA A 916      26.200  52.400  62.170  1.00  0.00           H
ATOM   4233  HB3 ALA A 916      27.250  53.220  63.340  1.00  0.00           H
ATOM   4234  C   ALA A 916      27.070  53.870  59.920  1.00  0.00           C
ATOM   4235  O   ALA A 916      28.030  53.380  59.350  1.00  0.00           O
ATOM   4236  N   ALA A 917      25.930  54.100  59.190  1.00  0.00           N
ATOM   4237  HN  ALA A 917      25.120  54.520  59.580  1.00  0.00           H
ATOM   4238  CA  ALA A 917      25.770  53.920  57.790  1.00  0.00           C
ATOM   4239  HA  ALA A 917      26.120  52.960  57.440  1.00  0.00           H
ATOM   4240  CB  ALA A 917      24.270  53.970  57.420  1.00  0.00           C
ATOM   4241  HB1 ALA A 917      23.850  55.000  57.480  1.00  0.00           H
ATOM   4242  HB2 ALA A 917      23.530  53.400  58.030  1.00  0.00           H
ATOM   4243  HB3 ALA A 917      24.130  53.680  56.360  1.00  0.00           H
ATOM   4244  C   ALA A 917      26.480  55.040  56.850  1.00  0.00           C
ATOM   4245  O   ALA A 917      26.930  54.700  55.760  1.00  0.00           O
ATOM   4246  N   ILE A 918      26.740  56.220  57.390  1.00  0.00           N
ATOM   4247  HN  ILE A 918      26.420  56.430  58.320  1.00  0.00           H
ATOM   4248  CA  ILE A 918      27.710  57.200  56.970  1.00  0.00           C
ATOM   4249  HA  ILE A 918      27.680  57.330  55.900  1.00  0.00           H
ATOM   4250  CB  ILE A 918      27.430  58.480  57.620  1.00  0.00           C
ATOM   4251  HB  ILE A 918      27.600  58.440  58.720  1.00  0.00           H
ATOM   4252  CG2 ILE A 918      28.410  59.590  57.230  1.00  0.00           C
ATOM   4253 HG21 ILE A 918      29.460  59.440  57.570  1.00  0.00           H
ATOM   4254 HG22 ILE A 918      28.060  60.470  57.800  1.00  0.00           H
ATOM   4255 HG23 ILE A 918      28.470  59.790  56.140  1.00  0.00           H
ATOM   4256  CG1 ILE A 918      25.960  58.940  57.440  1.00  0.00           C
ATOM   4257 HG11 ILE A 918      25.650  59.830  58.040  1.00  0.00           H
ATOM   4258 HG12 ILE A 918      25.280  58.170  57.860  1.00  0.00           H
ATOM   4259  CD  ILE A 918      25.580  59.120  55.940  1.00  0.00           C
ATOM   4260  HD1 ILE A 918      24.530  59.480  55.890  1.00  0.00           H
ATOM   4261  HD2 ILE A 918      25.570  58.140  55.430  1.00  0.00           H
ATOM   4262  HD3 ILE A 918      26.150  59.930  55.420  1.00  0.00           H
ATOM   4263  C   ILE A 918      29.150  56.830  56.970  1.00  0.00           C
ATOM   4264  O   ILE A 918      29.720  57.150  55.890  1.00  0.00           O
ATOM   4265  N   PRO A 919      29.860  56.090  57.870  1.00  0.00           N
ATOM   4266  CD  PRO A 919      29.700  56.340  59.250  1.00  0.00           C
ATOM   4267  HD1 PRO A 919      28.760  55.980  59.700  1.00  0.00           H
ATOM   4268  HD2 PRO A 919      29.630  57.430  59.440  1.00  0.00           H
ATOM   4269  CA  PRO A 919      31.210  55.550  57.540  1.00  0.00           C
ATOM   4270  HA  PRO A 919      31.660  56.390  57.030  1.00  0.00           H
ATOM   4271  CB  PRO A 919      31.770  55.140  58.900  1.00  0.00           C
ATOM   4272  HB1 PRO A 919      32.870  55.240  58.950  1.00  0.00           H
ATOM   4273  HB2 PRO A 919      31.520  54.070  59.080  1.00  0.00           H
ATOM   4274  CG  PRO A 919      31.000  55.880  59.930  1.00  0.00           C
ATOM   4275  HG1 PRO A 919      30.730  55.150  60.730  1.00  0.00           H
ATOM   4276  HG2 PRO A 919      31.530  56.740  60.390  1.00  0.00           H
ATOM   4277  C   PRO A 919      31.070  54.460  56.460  1.00  0.00           C
ATOM   4278  O   PRO A 919      32.060  54.230  55.720  1.00  0.00           O
ATOM   4279  N   ALA A 920      29.950  53.690  56.400  1.00  0.00           N
ATOM   4280  HN  ALA A 920      29.240  53.810  57.090  1.00  0.00           H
ATOM   4281  CA  ALA A 920      29.870  52.550  55.430  1.00  0.00           C
ATOM   4282  HA  ALA A 920      30.670  51.880  55.700  1.00  0.00           H
ATOM   4283  CB  ALA A 920      28.440  51.850  55.750  1.00  0.00           C
ATOM   4284  HB1 ALA A 920      28.540  50.750  55.600  1.00  0.00           H
ATOM   4285  HB2 ALA A 920      27.560  52.250  55.200  1.00  0.00           H
ATOM   4286  HB3 ALA A 920      28.310  52.050  56.820  1.00  0.00           H
ATOM   4287  C   ALA A 920      29.930  53.020  53.960  1.00  0.00           C
ATOM   4288  O   ALA A 920      30.580  52.490  53.070  1.00  0.00           O
ATOM   4289  N   LEU A 921      29.210  54.170  53.820  1.00  0.00           N
ATOM   4290  HN  LEU A 921      28.740  54.570  54.590  1.00  0.00           H
ATOM   4291  CA  LEU A 921      29.080  54.870  52.570  1.00  0.00           C
ATOM   4292  HA  LEU A 921      28.680  54.160  51.860  1.00  0.00           H
ATOM   4293  CB  LEU A 921      28.230  56.200  52.810  1.00  0.00           C
ATOM   4294  HB1 LEU A 921      28.630  56.780  53.680  1.00  0.00           H
ATOM   4295  HB2 LEU A 921      27.210  55.810  53.040  1.00  0.00           H
ATOM   4296  CG  LEU A 921      28.160  57.230  51.700  1.00  0.00           C
ATOM   4297  HG  LEU A 921      29.160  57.640  51.460  1.00  0.00           H
ATOM   4298  CD1 LEU A 921      27.480  56.750  50.420  1.00  0.00           C
ATOM   4299 HD11 LEU A 921      27.830  55.730  50.150  1.00  0.00           H
ATOM   4300 HD12 LEU A 921      27.620  57.460  49.570  1.00  0.00           H
ATOM   4301 HD13 LEU A 921      26.410  56.570  50.670  1.00  0.00           H
ATOM   4302  CD2 LEU A 921      27.500  58.510  52.270  1.00  0.00           C
ATOM   4303 HD21 LEU A 921      27.910  58.810  53.250  1.00  0.00           H
ATOM   4304 HD22 LEU A 921      26.400  58.430  52.340  1.00  0.00           H
ATOM   4305 HD23 LEU A 921      27.770  59.360  51.610  1.00  0.00           H
ATOM   4306  C   LEU A 921      30.390  55.370  52.040  1.00  0.00           C
ATOM   4307  O   LEU A 921      30.690  55.140  50.920  1.00  0.00           O
ATOM   4308  N   LEU A 922      31.160  55.940  52.970  1.00  0.00           N
ATOM   4309  HN  LEU A 922      30.980  55.860  53.960  1.00  0.00           H
ATOM   4310  CA  LEU A 922      32.510  56.450  52.670  1.00  0.00           C
ATOM   4311  HA  LEU A 922      32.500  57.020  51.760  1.00  0.00           H
ATOM   4312  CB  LEU A 922      32.880  57.230  53.900  1.00  0.00           C
ATOM   4313  HB1 LEU A 922      33.960  57.500  53.820  1.00  0.00           H
ATOM   4314  HB2 LEU A 922      32.910  56.540  54.760  1.00  0.00           H
ATOM   4315  CG  LEU A 922      32.170  58.570  54.230  1.00  0.00           C
ATOM   4316  HG  LEU A 922      31.100  58.310  54.350  1.00  0.00           H
ATOM   4317  CD1 LEU A 922      32.800  59.110  55.580  1.00  0.00           C
ATOM   4318 HD11 LEU A 922      32.210  60.030  55.780  1.00  0.00           H
ATOM   4319 HD12 LEU A 922      33.860  59.440  55.500  1.00  0.00           H
ATOM   4320 HD13 LEU A 922      32.590  58.300  56.310  1.00  0.00           H
ATOM   4321  CD2 LEU A 922      32.110  59.570  52.990  1.00  0.00           C
ATOM   4322 HD21 LEU A 922      31.570  60.530  53.160  1.00  0.00           H
ATOM   4323 HD22 LEU A 922      31.520  59.050  52.200  1.00  0.00           H
ATOM   4324 HD23 LEU A 922      33.160  59.840  52.750  1.00  0.00           H
ATOM   4325  C   LEU A 922      33.450  55.200  52.280  1.00  0.00           C
ATOM   4326  O   LEU A 922      34.130  55.150  51.260  1.00  0.00           O
ATOM   4327  N   CYS A 923      33.430  54.100  53.060  1.00  0.00           N
ATOM   4328  HN  CYS A 923      32.830  54.080  53.850  1.00  0.00           H
ATOM   4329  CA  CYS A 923      34.190  52.870  52.830  1.00  0.00           C
ATOM   4330  HA  CYS A 923      35.200  53.230  52.690  1.00  0.00           H
ATOM   4331  CB  CYS A 923      34.060  51.930  54.060  1.00  0.00           C
ATOM   4332  HB1 CYS A 923      33.060  51.450  54.140  1.00  0.00           H
ATOM   4333  HB2 CYS A 923      34.250  52.540  54.970  1.00  0.00           H
ATOM   4334  SG  CYS A 923      35.120  50.420  54.090  1.00  0.00           S
ATOM   4335  HG1 CYS A 923      34.590  49.740  55.100  1.00  0.00           H
ATOM   4336  C   CYS A 923      33.860  52.200  51.490  1.00  0.00           C
ATOM   4337  O   CYS A 923      34.790  51.820  50.860  1.00  0.00           O
ATOM   4338  N   THR A 924      32.550  52.140  51.080  1.00  0.00           N
ATOM   4339  HN  THR A 924      31.830  52.570  51.620  1.00  0.00           H
ATOM   4340  CA  THR A 924      32.240  51.570  49.760  1.00  0.00           C
ATOM   4341  HA  THR A 924      32.550  50.540  49.710  1.00  0.00           H
ATOM   4342  CB  THR A 924      30.720  51.450  49.600  1.00  0.00           C
ATOM   4343  HB  THR A 924      30.250  52.430  49.340  1.00  0.00           H
ATOM   4344  OG1 THR A 924      30.000  50.950  50.730  1.00  0.00           O
ATOM   4345  HG1 THR A 924      30.240  51.530  51.460  1.00  0.00           H
ATOM   4346  CG2 THR A 924      30.340  50.480  48.420  1.00  0.00           C
ATOM   4347 HG21 THR A 924      29.240  50.460  48.280  1.00  0.00           H
ATOM   4348 HG22 THR A 924      30.760  49.460  48.520  1.00  0.00           H
ATOM   4349 HG23 THR A 924      30.750  50.870  47.460  1.00  0.00           H
ATOM   4350  C   THR A 924      32.780  52.320  48.550  1.00  0.00           C
ATOM   4351  O   THR A 924      33.030  51.710  47.540  1.00  0.00           O
ATOM   4352  N   ILE A 925      33.020  53.620  48.730  1.00  0.00           N
ATOM   4353  HN  ILE A 925      32.600  54.110  49.500  1.00  0.00           H
ATOM   4354  CA  ILE A 925      33.800  54.440  47.710  1.00  0.00           C
ATOM   4355  HA  ILE A 925      33.380  54.260  46.730  1.00  0.00           H
ATOM   4356  CB  ILE A 925      33.670  55.950  48.010  1.00  0.00           C
ATOM   4357  HB  ILE A 925      34.040  56.240  49.020  1.00  0.00           H
ATOM   4358  CG2 ILE A 925      34.670  56.580  47.040  1.00  0.00           C
ATOM   4359 HG21 ILE A 925      34.340  56.210  46.050  1.00  0.00           H
ATOM   4360 HG22 ILE A 925      35.750  56.410  47.250  1.00  0.00           H
ATOM   4361 HG23 ILE A 925      34.440  57.670  46.970  1.00  0.00           H
ATOM   4362  CG1 ILE A 925      32.250  56.520  47.920  1.00  0.00           C
ATOM   4363 HG11 ILE A 925      31.590  55.870  48.530  1.00  0.00           H
ATOM   4364 HG12 ILE A 925      31.930  56.530  46.850  1.00  0.00           H
ATOM   4365  CD  ILE A 925      32.200  57.950  48.520  1.00  0.00           C
ATOM   4366  HD1 ILE A 925      32.570  58.710  47.790  1.00  0.00           H
ATOM   4367  HD2 ILE A 925      32.920  58.100  49.340  1.00  0.00           H
ATOM   4368  HD3 ILE A 925      31.150  58.090  48.840  1.00  0.00           H
ATOM   4369  C   ILE A 925      35.160  53.950  47.550  1.00  0.00           C
ATOM   4370  O   ILE A 925      35.670  53.650  46.480  1.00  0.00           O
ATOM   4371  N   LEU A 926      35.840  53.730  48.700  1.00  0.00           N
ATOM   4372  HN  LEU A 926      35.320  53.810  49.540  1.00  0.00           H
ATOM   4373  CA  LEU A 926      37.230  53.120  48.700  1.00  0.00           C
ATOM   4374  HA  LEU A 926      37.870  53.700  48.060  1.00  0.00           H
ATOM   4375  CB  LEU A 926      37.720  53.060  50.150  1.00  0.00           C
ATOM   4376  HB1 LEU A 926      38.710  52.570  50.170  1.00  0.00           H
ATOM   4377  HB2 LEU A 926      37.170  52.350  50.800  1.00  0.00           H
ATOM   4378  CG  LEU A 926      37.940  54.450  50.820  1.00  0.00           C
ATOM   4379  HG  LEU A 926      36.980  55.010  50.890  1.00  0.00           H
ATOM   4380  CD1 LEU A 926      38.380  54.170  52.290  1.00  0.00           C
ATOM   4381 HD11 LEU A 926      39.160  53.400  52.480  1.00  0.00           H
ATOM   4382 HD12 LEU A 926      37.510  53.850  52.900  1.00  0.00           H
ATOM   4383 HD13 LEU A 926      38.640  55.130  52.790  1.00  0.00           H
ATOM   4384  CD2 LEU A 926      38.910  55.400  50.060  1.00  0.00           C
ATOM   4385 HD21 LEU A 926      39.070  56.380  50.560  1.00  0.00           H
ATOM   4386 HD22 LEU A 926      38.520  55.710  49.060  1.00  0.00           H
ATOM   4387 HD23 LEU A 926      39.900  54.920  49.880  1.00  0.00           H
ATOM   4388  C   LEU A 926      37.290  51.740  48.280  1.00  0.00           C
ATOM   4389  O   LEU A 926      38.160  51.470  47.450  1.00  0.00           O
ATOM   4390  N   ILE A 927      36.390  50.830  48.710  1.00  0.00           N
ATOM   4391  HN  ILE A 927      35.760  51.210  49.370  1.00  0.00           H
ATOM   4392  CA  ILE A 927      36.270  49.440  48.240  1.00  0.00           C
ATOM   4393  HA  ILE A 927      37.160  48.880  48.500  1.00  0.00           H
ATOM   4394  CB  ILE A 927      35.080  48.700  49.010  1.00  0.00           C
ATOM   4395  HB  ILE A 927      34.260  49.440  49.090  1.00  0.00           H
ATOM   4396  CG2 ILE A 927      34.750  47.370  48.340  1.00  0.00           C
ATOM   4397 HG21 ILE A 927      34.450  47.630  47.300  1.00  0.00           H
ATOM   4398 HG22 ILE A 927      33.890  46.940  48.900  1.00  0.00           H
ATOM   4399 HG23 ILE A 927      35.570  46.640  48.390  1.00  0.00           H
ATOM   4400  CG1 ILE A 927      35.630  48.400  50.490  1.00  0.00           C
ATOM   4401 HG11 ILE A 927      36.000  49.370  50.850  1.00  0.00           H
ATOM   4402 HG12 ILE A 927      36.480  47.680  50.460  1.00  0.00           H
ATOM   4403  CD  ILE A 927      34.560  47.860  51.410  1.00  0.00           C
ATOM   4404  HD1 ILE A 927      34.200  46.890  50.990  1.00  0.00           H
ATOM   4405  HD2 ILE A 927      33.720  48.590  51.310  1.00  0.00           H
ATOM   4406  HD3 ILE A 927      34.900  47.800  52.460  1.00  0.00           H
ATOM   4407  C   ILE A 927      36.210  49.310  46.750  1.00  0.00           C
ATOM   4408  O   ILE A 927      36.860  48.480  46.200  1.00  0.00           O
ATOM   4409  N   PHE A 928      35.280  50.130  46.070  1.00  0.00           N
ATOM   4410  HN  PHE A 928      34.610  50.630  46.630  1.00  0.00           H
ATOM   4411  CA  PHE A 928      35.080  50.180  44.620  1.00  0.00           C
ATOM   4412  HA  PHE A 928      34.890  49.140  44.410  1.00  0.00           H
ATOM   4413  CB  PHE A 928      33.850  51.160  44.320  1.00  0.00           C
ATOM   4414  HB1 PHE A 928      33.890  52.090  44.930  1.00  0.00           H
ATOM   4415  HB2 PHE A 928      32.950  50.650  44.700  1.00  0.00           H
ATOM   4416  CG  PHE A 928      33.720  51.600  42.850  1.00  0.00           C
ATOM   4417  CD1 PHE A 928      32.860  50.940  42.020  1.00  0.00           C
ATOM   4418  HD1 PHE A 928      32.310  50.060  42.350  1.00  0.00           H
ATOM   4419  CE1 PHE A 928      32.600  51.510  40.710  1.00  0.00           C
ATOM   4420  HE1 PHE A 928      31.830  51.170  40.040  1.00  0.00           H
ATOM   4421  CZ  PHE A 928      33.400  52.570  40.320  1.00  0.00           C
ATOM   4422  HZ  PHE A 928      33.210  53.120  39.400  1.00  0.00           H
ATOM   4423  CD2 PHE A 928      34.410  52.740  42.490  1.00  0.00           C
ATOM   4424  HD2 PHE A 928      35.030  53.220  43.230  1.00  0.00           H
ATOM   4425  CE2 PHE A 928      34.250  53.260  41.210  1.00  0.00           C
ATOM   4426  HE2 PHE A 928      34.840  54.090  40.870  1.00  0.00           H
ATOM   4427  C   PHE A 928      36.350  50.640  43.880  1.00  0.00           C
ATOM   4428  O   PHE A 928      36.700  50.040  42.860  1.00  0.00           O
ATOM   4429  N   MET A 929      37.090  51.660  44.340  1.00  0.00           N
ATOM   4430  HN  MET A 929      36.740  51.910  45.240  1.00  0.00           H
ATOM   4431  CA  MET A 929      38.360  52.180  43.840  1.00  0.00           C
ATOM   4432  HA  MET A 929      38.220  52.360  42.780  1.00  0.00           H
ATOM   4433  CB  MET A 929      38.920  53.440  44.580  1.00  0.00           C
ATOM   4434  HB1 MET A 929      40.010  53.510  44.430  1.00  0.00           H
ATOM   4435  HB2 MET A 929      38.510  53.400  45.620  1.00  0.00           H
ATOM   4436  CG  MET A 929      38.210  54.750  44.140  1.00  0.00           C
ATOM   4437  HG1 MET A 929      38.440  55.530  44.900  1.00  0.00           H
ATOM   4438  HG2 MET A 929      37.110  54.670  44.190  1.00  0.00           H
ATOM   4439  SD  MET A 929      38.490  55.230  42.370  1.00  0.00           S
ATOM   4440  CE  MET A 929      39.720  56.550  42.630  1.00  0.00           C
ATOM   4441  HE1 MET A 929      40.030  56.930  41.630  1.00  0.00           H
ATOM   4442  HE2 MET A 929      40.600  56.300  43.260  1.00  0.00           H
ATOM   4443  HE3 MET A 929      39.120  57.340  43.130  1.00  0.00           H
ATOM   4444  C   MET A 929      39.520  51.160  43.780  1.00  0.00           C
ATOM   4445  O   MET A 929      40.060  50.940  42.690  1.00  0.00           O
ATOM   4446  N   ASP A 930      39.900  50.510  44.910  1.00  0.00           N
ATOM   4447  HN  ASP A 930      39.550  50.750  45.820  1.00  0.00           H
ATOM   4448  CA  ASP A 930      40.980  49.580  44.960  1.00  0.00           C
ATOM   4449  HA  ASP A 930      41.890  50.040  44.600  1.00  0.00           H
ATOM   4450  CB  ASP A 930      41.150  49.070  46.400  1.00  0.00           C
ATOM   4451  HB1 ASP A 930      40.360  48.330  46.660  1.00  0.00           H
ATOM   4452  HB2 ASP A 930      41.140  49.920  47.110  1.00  0.00           H
ATOM   4453  CG  ASP A 930      42.460  48.410  46.640  1.00  0.00           C
ATOM   4454  OD1 ASP A 930      43.200  48.170  45.610  1.00  0.00           O
ATOM   4455  OD2 ASP A 930      42.760  48.070  47.820  1.00  0.00           O
ATOM   4456  C   ASP A 930      40.750  48.390  44.040  1.00  0.00           C
ATOM   4457  O   ASP A 930      41.620  47.990  43.220  1.00  0.00           O
ATOM   4458  N   GLN A 931      39.520  47.810  43.980  1.00  0.00           N
ATOM   4459  HN  GLN A 931      38.800  48.090  44.610  1.00  0.00           H
ATOM   4460  CA  GLN A 931      39.190  46.720  43.050  1.00  0.00           C
ATOM   4461  HA  GLN A 931      39.900  45.910  43.110  1.00  0.00           H
ATOM   4462  CB  GLN A 931      37.790  46.090  43.210  1.00  0.00           C
ATOM   4463  HB1 GLN A 931      37.350  45.620  42.320  1.00  0.00           H
ATOM   4464  HB2 GLN A 931      37.100  46.920  43.480  1.00  0.00           H
ATOM   4465  CG  GLN A 931      37.690  45.030  44.360  1.00  0.00           C
ATOM   4466  HG1 GLN A 931      36.620  44.720  44.370  1.00  0.00           H
ATOM   4467  HG2 GLN A 931      37.900  45.600  45.290  1.00  0.00           H
ATOM   4468  CD  GLN A 931      38.560  43.780  44.350  1.00  0.00           C
ATOM   4469  OE1 GLN A 931      39.300  43.510  45.330  1.00  0.00           O
ATOM   4470  NE2 GLN A 931      38.490  42.960  43.240  1.00  0.00           N
ATOM   4471 HE21 GLN A 931      39.090  42.160  43.270  1.00  0.00           H
ATOM   4472 HE22 GLN A 931      37.770  43.080  42.560  1.00  0.00           H
ATOM   4473  C   GLN A 931      39.180  47.200  41.610  1.00  0.00           C
ATOM   4474  O   GLN A 931      39.850  46.600  40.800  1.00  0.00           O
ATOM   4475  N   GLN A 932      38.590  48.340  41.270  1.00  0.00           N
ATOM   4476  HN  GLN A 932      37.980  48.760  41.940  1.00  0.00           H
ATOM   4477  CA  GLN A 932      38.510  48.910  39.910  1.00  0.00           C
ATOM   4478  HA  GLN A 932      38.010  48.200  39.280  1.00  0.00           H
ATOM   4479  CB  GLN A 932      37.590  50.090  39.720  1.00  0.00           C
ATOM   4480  HB1 GLN A 932      37.870  50.780  38.890  1.00  0.00           H
ATOM   4481  HB2 GLN A 932      37.720  50.740  40.610  1.00  0.00           H
ATOM   4482  CG  GLN A 932      36.070  49.840  39.490  1.00  0.00           C
ATOM   4483  HG1 GLN A 932      35.800  49.940  38.420  1.00  0.00           H
ATOM   4484  HG2 GLN A 932      35.510  50.680  39.940  1.00  0.00           H
ATOM   4485  CD  GLN A 932      35.460  48.400  39.920  1.00  0.00           C
ATOM   4486  OE1 GLN A 932      35.290  47.610  39.000  1.00  0.00           O
ATOM   4487  NE2 GLN A 932      35.120  48.320  41.190  1.00  0.00           N
ATOM   4488 HE21 GLN A 932      35.490  48.980  41.850  1.00  0.00           H
ATOM   4489 HE22 GLN A 932      34.740  47.450  41.520  1.00  0.00           H
ATOM   4490  C   GLN A 932      39.880  49.130  39.300  1.00  0.00           C
ATOM   4491  O   GLN A 932      40.190  48.740  38.200  1.00  0.00           O
ATOM   4492  N   ILE A 933      40.770  49.840  40.030  1.00  0.00           N
ATOM   4493  HN  ILE A 933      40.470  50.070  40.950  1.00  0.00           H
ATOM   4494  CA  ILE A 933      42.140  50.110  39.630  1.00  0.00           C
ATOM   4495  HA  ILE A 933      42.030  50.480  38.610  1.00  0.00           H
ATOM   4496  CB  ILE A 933      42.740  51.310  40.400  1.00  0.00           C
ATOM   4497  HB  ILE A 933      42.690  51.090  41.480  1.00  0.00           H
ATOM   4498  CG2 ILE A 933      44.120  51.540  39.930  1.00  0.00           C
ATOM   4499 HG21 ILE A 933      44.610  52.310  40.590  1.00  0.00           H
ATOM   4500 HG22 ILE A 933      44.240  51.910  38.890  1.00  0.00           H
ATOM   4501 HG23 ILE A 933      44.830  50.690  40.070  1.00  0.00           H
ATOM   4502  CG1 ILE A 933      41.890  52.660  40.290  1.00  0.00           C
ATOM   4503 HG11 ILE A 933      40.850  52.410  40.550  1.00  0.00           H
ATOM   4504 HG12 ILE A 933      41.920  52.910  39.220  1.00  0.00           H
ATOM   4505  CD  ILE A 933      42.340  53.760  41.220  1.00  0.00           C
ATOM   4506  HD1 ILE A 933      41.490  54.470  41.250  1.00  0.00           H
ATOM   4507  HD2 ILE A 933      43.280  54.190  40.810  1.00  0.00           H
ATOM   4508  HD3 ILE A 933      42.420  53.270  42.220  1.00  0.00           H
ATOM   4509  C   ILE A 933      43.020  48.900  39.560  1.00  0.00           C
ATOM   4510  O   ILE A 933      43.740  48.710  38.550  1.00  0.00           O
ATOM   4511  N   THR A 934      42.950  48.030  40.610  1.00  0.00           N
ATOM   4512  HN  THR A 934      42.360  48.160  41.410  1.00  0.00           H
ATOM   4513  CA  THR A 934      43.530  46.690  40.540  1.00  0.00           C
ATOM   4514  HA  THR A 934      44.550  46.870  40.270  1.00  0.00           H
ATOM   4515  CB  THR A 934      43.480  45.840  41.850  1.00  0.00           C
ATOM   4516  HB  THR A 934      42.480  45.430  42.090  1.00  0.00           H
ATOM   4517  OG1 THR A 934      43.970  46.620  42.970  1.00  0.00           O
ATOM   4518  HG1 THR A 934      43.210  47.200  43.070  1.00  0.00           H
ATOM   4519  CG2 THR A 934      44.350  44.600  41.720  1.00  0.00           C
ATOM   4520 HG21 THR A 934      45.300  44.830  41.190  1.00  0.00           H
ATOM   4521 HG22 THR A 934      43.710  43.860  41.210  1.00  0.00           H
ATOM   4522 HG23 THR A 934      44.660  44.150  42.690  1.00  0.00           H
ATOM   4523  C   THR A 934      43.030  45.760  39.420  1.00  0.00           C
ATOM   4524  O   THR A 934      43.780  45.350  38.600  1.00  0.00           O
ATOM   4525  N   ALA A 935      41.720  45.500  39.250  1.00  0.00           N
ATOM   4526  HN  ALA A 935      41.030  45.860  39.880  1.00  0.00           H
ATOM   4527  CA  ALA A 935      41.120  44.660  38.250  1.00  0.00           C
ATOM   4528  HA  ALA A 935      41.320  43.650  38.560  1.00  0.00           H
ATOM   4529  CB  ALA A 935      39.550  44.950  38.310  1.00  0.00           C
ATOM   4530  HB1 ALA A 935      39.160  44.560  39.280  1.00  0.00           H
ATOM   4531  HB2 ALA A 935      39.120  44.480  37.400  1.00  0.00           H
ATOM   4532  HB3 ALA A 935      39.360  46.050  38.300  1.00  0.00           H
ATOM   4533  C   ALA A 935      41.540  44.890  36.860  1.00  0.00           C
ATOM   4534  O   ALA A 935      41.550  43.950  36.090  1.00  0.00           O
ATOM   4535  N   VAL A 936      41.920  46.170  36.590  1.00  0.00           N
ATOM   4536  HN  VAL A 936      41.700  46.880  37.250  1.00  0.00           H
ATOM   4537  CA  VAL A 936      42.560  46.590  35.290  1.00  0.00           C
ATOM   4538  HA  VAL A 936      41.730  46.660  34.600  1.00  0.00           H
ATOM   4539  CB  VAL A 936      43.220  47.880  35.290  1.00  0.00           C
ATOM   4540  HB  VAL A 936      42.600  48.430  36.020  1.00  0.00           H
ATOM   4541  CG1 VAL A 936      44.640  47.960  35.740  1.00  0.00           C
ATOM   4542 HG11 VAL A 936      45.320  47.460  35.030  1.00  0.00           H
ATOM   4543 HG12 VAL A 936      44.780  47.380  36.670  1.00  0.00           H
ATOM   4544 HG13 VAL A 936      44.860  49.020  36.030  1.00  0.00           H
ATOM   4545  CG2 VAL A 936      42.920  48.610  34.000  1.00  0.00           C
ATOM   4546 HG21 VAL A 936      41.810  48.640  33.900  1.00  0.00           H
ATOM   4547 HG22 VAL A 936      43.300  48.000  33.160  1.00  0.00           H
ATOM   4548 HG23 VAL A 936      43.400  49.610  34.030  1.00  0.00           H
ATOM   4549  C   VAL A 936      43.480  45.530  34.660  1.00  0.00           C
ATOM   4550  O   VAL A 936      43.430  45.230  33.470  1.00  0.00           O
ATOM   4551  N   ILE A 937      44.370  44.860  35.450  1.00  0.00           N
ATOM   4552  HN  ILE A 937      44.420  45.090  36.420  1.00  0.00           H
ATOM   4553  CA  ILE A 937      45.280  43.760  35.000  1.00  0.00           C
ATOM   4554  HA  ILE A 937      45.960  44.300  34.350  1.00  0.00           H
ATOM   4555  CB  ILE A 937      46.090  43.180  36.180  1.00  0.00           C
ATOM   4556  HB  ILE A 937      45.400  42.760  36.940  1.00  0.00           H
ATOM   4557  CG2 ILE A 937      46.930  41.980  35.810  1.00  0.00           C
ATOM   4558 HG21 ILE A 937      46.440  41.250  35.130  1.00  0.00           H
ATOM   4559 HG22 ILE A 937      47.270  41.360  36.660  1.00  0.00           H
ATOM   4560 HG23 ILE A 937      47.850  42.350  35.300  1.00  0.00           H
ATOM   4561  CG1 ILE A 937      46.890  44.190  37.020  1.00  0.00           C
ATOM   4562 HG11 ILE A 937      47.370  43.600  37.810  1.00  0.00           H
ATOM   4563 HG12 ILE A 937      46.190  44.840  37.580  1.00  0.00           H
ATOM   4564  CD  ILE A 937      47.870  45.130  36.240  1.00  0.00           C
ATOM   4565  HD1 ILE A 937      48.530  45.680  36.950  1.00  0.00           H
ATOM   4566  HD2 ILE A 937      47.400  45.940  35.630  1.00  0.00           H
ATOM   4567  HD3 ILE A 937      48.540  44.480  35.640  1.00  0.00           H
ATOM   4568  C   ILE A 937      44.490  42.660  34.160  1.00  0.00           C
ATOM   4569  O   ILE A 937      45.030  42.230  33.130  1.00  0.00           O
ATOM   4570  N   ILE A 938      43.290  42.250  34.580  1.00  0.00           N
ATOM   4571  HN  ILE A 938      42.900  42.650  35.400  1.00  0.00           H
ATOM   4572  CA  ILE A 938      42.510  41.230  33.860  1.00  0.00           C
ATOM   4573  HA  ILE A 938      43.210  40.420  33.710  1.00  0.00           H
ATOM   4574  CB  ILE A 938      41.400  40.720  34.780  1.00  0.00           C
ATOM   4575  HB  ILE A 938      40.720  41.540  35.130  1.00  0.00           H
ATOM   4576  CG2 ILE A 938      40.540  39.580  34.210  1.00  0.00           C
ATOM   4577 HG21 ILE A 938      39.860  39.070  34.920  1.00  0.00           H
ATOM   4578 HG22 ILE A 938      41.160  38.800  33.730  1.00  0.00           H
ATOM   4579 HG23 ILE A 938      39.980  39.860  33.290  1.00  0.00           H
ATOM   4580  CG1 ILE A 938      42.140  40.220  36.080  1.00  0.00           C
ATOM   4581 HG11 ILE A 938      41.330  39.920  36.780  1.00  0.00           H
ATOM   4582 HG12 ILE A 938      42.520  41.090  36.660  1.00  0.00           H
ATOM   4583  CD  ILE A 938      43.280  39.180  35.930  1.00  0.00           C
ATOM   4584  HD1 ILE A 938      42.890  38.310  35.370  1.00  0.00           H
ATOM   4585  HD2 ILE A 938      43.560  38.930  36.980  1.00  0.00           H
ATOM   4586  HD3 ILE A 938      44.170  39.630  35.440  1.00  0.00           H
ATOM   4587  C   ILE A 938      41.940  41.700  32.500  1.00  0.00           C
ATOM   4588  O   ILE A 938      41.680  40.930  31.590  1.00  0.00           O
ATOM   4589  N   ASN A 939      41.610  43.030  32.420  1.00  0.00           N
ATOM   4590  HN  ASN A 939      41.710  43.670  33.180  1.00  0.00           H
ATOM   4591  CA  ASN A 939      40.800  43.470  31.330  1.00  0.00           C
ATOM   4592  HA  ASN A 939      40.350  42.590  30.880  1.00  0.00           H
ATOM   4593  CB  ASN A 939      39.770  44.520  31.850  1.00  0.00           C
ATOM   4594  HB1 ASN A 939      39.170  44.880  31.000  1.00  0.00           H
ATOM   4595  HB2 ASN A 939      40.250  45.360  32.400  1.00  0.00           H
ATOM   4596  CG  ASN A 939      38.800  43.900  32.940  1.00  0.00           C
ATOM   4597  OD1 ASN A 939      38.900  42.660  33.200  1.00  0.00           O
ATOM   4598  ND2 ASN A 939      38.010  44.710  33.640  1.00  0.00           N
ATOM   4599 HD21 ASN A 939      38.390  45.630  33.610  1.00  0.00           H
ATOM   4600 HD22 ASN A 939      37.470  44.330  34.390  1.00  0.00           H
ATOM   4601  C   ASN A 939      41.780  44.070  30.360  1.00  0.00           C
ATOM   4602  O   ASN A 939      41.410  44.410  29.180  1.00  0.00           O
ATOM   4603  N   ARG A 940      43.070  44.150  30.680  1.00  0.00           N
ATOM   4604  HN  ARG A 940      43.290  44.000  31.640  1.00  0.00           H
ATOM   4605  CA  ARG A 940      44.050  44.510  29.690  1.00  0.00           C
ATOM   4606  HA  ARG A 940      43.760  45.500  29.370  1.00  0.00           H
ATOM   4607  CB  ARG A 940      45.430  44.760  30.250  1.00  0.00           C
ATOM   4608  HB1 ARG A 940      46.250  44.810  29.500  1.00  0.00           H
ATOM   4609  HB2 ARG A 940      45.720  43.920  30.920  1.00  0.00           H
ATOM   4610  CG  ARG A 940      45.480  46.070  31.020  1.00  0.00           C
ATOM   4611  HG1 ARG A 940      44.670  46.050  31.780  1.00  0.00           H
ATOM   4612  HG2 ARG A 940      45.210  46.890  30.300  1.00  0.00           H
ATOM   4613  CD  ARG A 940      46.780  46.230  31.770  1.00  0.00           C
ATOM   4614  HD1 ARG A 940      47.650  45.980  31.130  1.00  0.00           H
ATOM   4615  HD2 ARG A 940      46.680  45.770  32.770  1.00  0.00           H
ATOM   4616  NE  ARG A 940      46.720  47.690  31.960  1.00  0.00           N
ATOM   4617  HE  ARG A 940      46.100  48.270  31.450  1.00  0.00           H
ATOM   4618  CZ  ARG A 940      47.320  48.360  32.950  1.00  0.00           C
ATOM   4619  NH1 ARG A 940      47.050  49.630  33.050  1.00  0.00           N
ATOM   4620 HH11 ARG A 940      46.340  49.920  32.410  1.00  0.00           H
ATOM   4621 HH12 ARG A 940      47.550  50.240  33.670  1.00  0.00           H
ATOM   4622  NH2 ARG A 940      48.270  47.850  33.610  1.00  0.00           N
ATOM   4623 HH21 ARG A 940      48.580  47.000  33.180  1.00  0.00           H
ATOM   4624 HH22 ARG A 940      48.780  48.510  34.170  1.00  0.00           H
ATOM   4625  C   ARG A 940      44.070  43.780  28.330  1.00  0.00           C
ATOM   4626  O   ARG A 940      43.800  42.580  28.280  1.00  0.00           O
ATOM   4627  N   LYS A 941      44.280  44.500  27.240  1.00  0.00           N
ATOM   4628  HN  LYS A 941      44.540  45.450  27.280  1.00  0.00           H
ATOM   4629  CA  LYS A 941      44.150  44.080  25.850  1.00  0.00           C
ATOM   4630  HA  LYS A 941      43.110  43.810  25.730  1.00  0.00           H
ATOM   4631  CB  LYS A 941      44.640  45.230  24.950  1.00  0.00           C
ATOM   4632  HB1 LYS A 941      45.690  45.510  25.220  1.00  0.00           H
ATOM   4633  HB2 LYS A 941      44.050  46.140  25.190  1.00  0.00           H
ATOM   4634  CG  LYS A 941      44.510  44.990  23.400  1.00  0.00           C
ATOM   4635  HG1 LYS A 941      43.450  44.880  23.110  1.00  0.00           H
ATOM   4636  HG2 LYS A 941      44.880  43.960  23.170  1.00  0.00           H
ATOM   4637  CD  LYS A 941      45.180  46.040  22.450  1.00  0.00           C
ATOM   4638  HD1 LYS A 941      46.260  46.150  22.660  1.00  0.00           H
ATOM   4639  HD2 LYS A 941      44.720  47.040  22.530  1.00  0.00           H
ATOM   4640  CE  LYS A 941      45.010  45.890  20.940  1.00  0.00           C
ATOM   4641  HE1 LYS A 941      45.530  46.730  20.450  1.00  0.00           H
ATOM   4642  HE2 LYS A 941      43.930  45.750  20.710  1.00  0.00           H
ATOM   4643  NZ  LYS A 941      45.720  44.730  20.350  1.00  0.00           N
ATOM   4644  HZ1 LYS A 941      46.750  44.830  20.470  1.00  0.00           H
ATOM   4645  HZ2 LYS A 941      45.500  44.770  19.340  1.00  0.00           H
ATOM   4646  HZ3 LYS A 941      45.430  43.800  20.710  1.00  0.00           H
ATOM   4647  C   LYS A 941      44.810  42.760  25.540  1.00  0.00           C
ATOM   4648  O   LYS A 941      44.240  41.900  24.890  1.00  0.00           O
ATOM   4649  N   GLU A 942      46.040  42.410  26.030  1.00  0.00           N
ATOM   4650  HN  GLU A 942      46.620  43.130  26.380  1.00  0.00           H
ATOM   4651  CA  GLU A 942      46.760  41.140  25.730  1.00  0.00           C
ATOM   4652  HA  GLU A 942      46.720  40.900  24.670  1.00  0.00           H
ATOM   4653  CB  GLU A 942      48.310  41.380  25.960  1.00  0.00           C
ATOM   4654  HB1 GLU A 942      48.490  41.980  26.880  1.00  0.00           H
ATOM   4655  HB2 GLU A 942      48.540  42.070  25.120  1.00  0.00           H
ATOM   4656  CG  GLU A 942      49.210  40.100  26.040  1.00  0.00           C
ATOM   4657  HG1 GLU A 942      49.140  39.610  25.050  1.00  0.00           H
ATOM   4658  HG2 GLU A 942      48.910  39.430  26.870  1.00  0.00           H
ATOM   4659  CD  GLU A 942      50.690  40.520  26.110  1.00  0.00           C
ATOM   4660  OE1 GLU A 942      51.290  40.830  25.020  1.00  0.00           O
ATOM   4661  OE2 GLU A 942      51.280  40.450  27.170  1.00  0.00           O
ATOM   4662  C   GLU A 942      46.230  39.930  26.390  1.00  0.00           C
ATOM   4663  O   GLU A 942      46.430  38.800  25.980  1.00  0.00           O
ATOM   4664  N   HSD A 943      45.470  40.120  27.470  1.00  0.00           N
ATOM   4665  HN  HSD A 943      45.230  41.050  27.760  1.00  0.00           H
ATOM   4666  CA  HSD A 943      44.840  39.070  28.280  1.00  0.00           C
ATOM   4667  HA  HSD A 943      45.590  38.290  28.250  1.00  0.00           H
ATOM   4668  CB  HSD A 943      44.730  39.540  29.710  1.00  0.00           C
ATOM   4669  HB1 HSD A 943      44.010  38.930  30.310  1.00  0.00           H
ATOM   4670  HB2 HSD A 943      44.300  40.560  29.680  1.00  0.00           H
ATOM   4671  ND1 HSD A 943      46.270  40.500  31.430  1.00  0.00           N
ATOM   4672  HD1 HSD A 943      45.530  40.930  31.930  1.00  0.00           H
ATOM   4673  CG  HSD A 943      46.130  39.700  30.370  1.00  0.00           C
ATOM   4674  CE1 HSD A 943      47.610  40.440  31.840  1.00  0.00           C
ATOM   4675  HE1 HSD A 943      48.040  41.000  32.680  1.00  0.00           H
ATOM   4676  NE2 HSD A 943      48.330  39.710  30.980  1.00  0.00           N
ATOM   4677  CD2 HSD A 943      47.380  39.160  30.070  1.00  0.00           C
ATOM   4678  HD2 HSD A 943      47.670  38.560  29.220  1.00  0.00           H
ATOM   4679  C   HSD A 943      43.500  38.570  27.680  1.00  0.00           C
ATOM   4680  O   HSD A 943      42.480  39.230  27.780  1.00  0.00           O
ATOM   4681  N   LYS A 944      43.410  37.380  27.060  1.00  0.00           N
ATOM   4682  HN  LYS A 944      44.250  36.930  26.780  1.00  0.00           H
ATOM   4683  CA  LYS A 944      42.250  36.910  26.380  1.00  0.00           C
ATOM   4684  HA  LYS A 944      41.540  37.710  26.360  1.00  0.00           H
ATOM   4685  CB  LYS A 944      42.770  36.500  24.920  1.00  0.00           C
ATOM   4686  HB1 LYS A 944      41.910  36.000  24.420  1.00  0.00           H
ATOM   4687  HB2 LYS A 944      43.540  35.700  24.870  1.00  0.00           H
ATOM   4688  CG  LYS A 944      43.530  37.590  24.100  1.00  0.00           C
ATOM   4689  HG1 LYS A 944      43.840  37.100  23.150  1.00  0.00           H
ATOM   4690  HG2 LYS A 944      44.440  37.890  24.680  1.00  0.00           H
ATOM   4691  CD  LYS A 944      42.690  38.900  23.780  1.00  0.00           C
ATOM   4692  HD1 LYS A 944      42.500  39.340  24.780  1.00  0.00           H
ATOM   4693  HD2 LYS A 944      41.760  38.570  23.290  1.00  0.00           H
ATOM   4694  CE  LYS A 944      43.570  39.740  22.910  1.00  0.00           C
ATOM   4695  HE1 LYS A 944      43.730  39.000  22.100  1.00  0.00           H
ATOM   4696  HE2 LYS A 944      44.550  40.110  23.310  1.00  0.00           H
ATOM   4697  NZ  LYS A 944      42.920  40.910  22.410  1.00  0.00           N
ATOM   4698  HZ1 LYS A 944      43.490  41.760  22.540  1.00  0.00           H
ATOM   4699  HZ2 LYS A 944      42.050  41.110  22.950  1.00  0.00           H
ATOM   4700  HZ3 LYS A 944      42.730  40.780  21.400  1.00  0.00           H
ATOM   4701  C   LYS A 944      41.730  35.650  27.000  1.00  0.00           C
ATOM   4702  O   LYS A 944      42.350  34.600  26.810  1.00  0.00           O
ATOM   4703  N   LEU A 945      40.580  35.730  27.720  1.00  0.00           N
ATOM   4704  HN  LEU A 945      40.240  36.660  27.830  1.00  0.00           H
ATOM   4705  CA  LEU A 945      40.110  34.750  28.740  1.00  0.00           C
ATOM   4706  HA  LEU A 945      40.890  34.110  29.120  1.00  0.00           H
ATOM   4707  CB  LEU A 945      39.510  35.460  29.960  1.00  0.00           C
ATOM   4708  HB1 LEU A 945      39.260  34.700  30.730  1.00  0.00           H
ATOM   4709  HB2 LEU A 945      38.560  35.940  29.640  1.00  0.00           H
ATOM   4710  CG  LEU A 945      40.420  36.510  30.590  1.00  0.00           C
ATOM   4711  HG  LEU A 945      40.880  37.030  29.720  1.00  0.00           H
ATOM   4712  CD1 LEU A 945      39.590  37.560  31.280  1.00  0.00           C
ATOM   4713 HD11 LEU A 945      39.020  37.030  32.070  1.00  0.00           H
ATOM   4714 HD12 LEU A 945      38.870  38.090  30.630  1.00  0.00           H
ATOM   4715 HD13 LEU A 945      40.180  38.340  31.800  1.00  0.00           H
ATOM   4716  CD2 LEU A 945      41.530  35.900  31.470  1.00  0.00           C
ATOM   4717 HD21 LEU A 945      41.020  35.250  32.210  1.00  0.00           H
ATOM   4718 HD22 LEU A 945      42.190  36.710  31.820  1.00  0.00           H
ATOM   4719 HD23 LEU A 945      42.140  35.350  30.720  1.00  0.00           H
ATOM   4720  C   LEU A 945      39.110  33.830  28.090  1.00  0.00           C
ATOM   4721  O   LEU A 945      38.110  34.210  27.450  1.00  0.00           O
ATOM   4722  N   LYS A 946      39.250  32.580  28.330  1.00  0.00           N
ATOM   4723  HN  LYS A 946      40.010  32.290  28.900  1.00  0.00           H
ATOM   4724  CA  LYS A 946      38.300  31.550  27.950  1.00  0.00           C
ATOM   4725  HA  LYS A 946      37.640  31.890  27.160  1.00  0.00           H
ATOM   4726  CB  LYS A 946      39.200  30.310  27.550  1.00  0.00           C
ATOM   4727  HB1 LYS A 946      38.560  29.500  27.130  1.00  0.00           H
ATOM   4728  HB2 LYS A 946      39.810  29.900  28.390  1.00  0.00           H
ATOM   4729  CG  LYS A 946      40.250  30.660  26.490  1.00  0.00           C
ATOM   4730  HG1 LYS A 946      40.780  29.720  26.250  1.00  0.00           H
ATOM   4731  HG2 LYS A 946      41.060  31.320  26.850  1.00  0.00           H
ATOM   4732  CD  LYS A 946      39.690  31.290  25.280  1.00  0.00           C
ATOM   4733  HD1 LYS A 946      39.110  32.210  25.530  1.00  0.00           H
ATOM   4734  HD2 LYS A 946      38.930  30.680  24.760  1.00  0.00           H
ATOM   4735  CE  LYS A 946      40.730  31.670  24.210  1.00  0.00           C
ATOM   4736  HE1 LYS A 946      41.110  30.660  24.000  1.00  0.00           H
ATOM   4737  HE2 LYS A 946      41.500  32.330  24.670  1.00  0.00           H
ATOM   4738  NZ  LYS A 946      40.120  32.230  23.000  1.00  0.00           N
ATOM   4739  HZ1 LYS A 946      39.460  31.510  22.640  1.00  0.00           H
ATOM   4740  HZ2 LYS A 946      40.790  32.450  22.220  1.00  0.00           H
ATOM   4741  HZ3 LYS A 946      39.510  33.060  23.100  1.00  0.00           H
ATOM   4742  C   LYS A 946      37.450  31.090  29.180  1.00  0.00           C
ATOM   4743  O   LYS A 946      36.540  30.310  28.830  1.00  0.00           O
ATOM   4744  N   LYS A 947      37.690  31.410  30.410  1.00  0.00           N
ATOM   4745  HN  LYS A 947      38.460  32.010  30.610  1.00  0.00           H
ATOM   4746  CA  LYS A 947      36.810  31.010  31.550  1.00  0.00           C
ATOM   4747  HA  LYS A 947      36.000  30.440  31.130  1.00  0.00           H
ATOM   4748  CB  LYS A 947      37.440  30.120  32.620  1.00  0.00           C
ATOM   4749  HB1 LYS A 947      36.610  29.840  33.320  1.00  0.00           H
ATOM   4750  HB2 LYS A 947      38.300  30.600  33.120  1.00  0.00           H
ATOM   4751  CG  LYS A 947      37.790  28.760  32.050  1.00  0.00           C
ATOM   4752  HG1 LYS A 947      38.360  28.800  31.100  1.00  0.00           H
ATOM   4753  HG2 LYS A 947      36.920  28.160  31.710  1.00  0.00           H
ATOM   4754  CD  LYS A 947      38.640  27.980  33.140  1.00  0.00           C
ATOM   4755  HD1 LYS A 947      38.160  28.160  34.130  1.00  0.00           H
ATOM   4756  HD2 LYS A 947      39.580  28.550  33.250  1.00  0.00           H
ATOM   4757  CE  LYS A 947      38.870  26.560  32.940  1.00  0.00           C
ATOM   4758  HE1 LYS A 947      39.160  26.290  31.910  1.00  0.00           H
ATOM   4759  HE2 LYS A 947      37.970  25.910  33.070  1.00  0.00           H
ATOM   4760  NZ  LYS A 947      39.920  26.030  33.810  1.00  0.00           N
ATOM   4761  HZ1 LYS A 947      39.580  25.980  34.790  1.00  0.00           H
ATOM   4762  HZ2 LYS A 947      40.700  26.710  33.770  1.00  0.00           H
ATOM   4763  HZ3 LYS A 947      40.160  25.050  33.550  1.00  0.00           H
ATOM   4764  C   LYS A 947      36.300  32.320  32.210  1.00  0.00           C
ATOM   4765  O   LYS A 947      35.150  32.650  32.150  1.00  0.00           O
ATOM   4766  N   GLY A 948      37.220  33.100  32.770  1.00  0.00           N
ATOM   4767  HN  GLY A 948      38.160  32.780  32.720  1.00  0.00           H
ATOM   4768  CA  GLY A 948      37.020  34.440  33.460  1.00  0.00           C
ATOM   4769  HA1 GLY A 948      36.570  35.060  32.700  1.00  0.00           H
ATOM   4770  HA2 GLY A 948      37.950  34.850  33.840  1.00  0.00           H
ATOM   4771  C   GLY A 948      36.210  34.420  34.730  1.00  0.00           C
ATOM   4772  O   GLY A 948      36.220  33.420  35.510  1.00  0.00           O
ATOM   4773  N   ALA A 949      35.550  35.550  35.050  1.00  0.00           N
ATOM   4774  HN  ALA A 949      35.720  36.400  34.580  1.00  0.00           H
ATOM   4775  CA  ALA A 949      34.600  35.640  36.170  1.00  0.00           C
ATOM   4776  HA  ALA A 949      34.030  34.720  36.160  1.00  0.00           H
ATOM   4777  CB  ALA A 949      35.310  35.740  37.530  1.00  0.00           C
ATOM   4778  HB1 ALA A 949      36.030  34.900  37.660  1.00  0.00           H
ATOM   4779  HB2 ALA A 949      34.630  35.780  38.400  1.00  0.00           H
ATOM   4780  HB3 ALA A 949      35.930  36.660  37.560  1.00  0.00           H
ATOM   4781  C   ALA A 949      33.570  36.740  35.920  1.00  0.00           C
ATOM   4782  O   ALA A 949      33.840  37.710  35.170  1.00  0.00           O
ATOM   4783  N   GLY A 950      32.350  36.660  36.450  1.00  0.00           N
ATOM   4784  HN  GLY A 950      32.260  35.990  37.190  1.00  0.00           H
ATOM   4785  CA  GLY A 950      31.220  37.570  36.260  1.00  0.00           C
ATOM   4786  HA1 GLY A 950      30.480  37.280  37.000  1.00  0.00           H
ATOM   4787  HA2 GLY A 950      30.820  37.500  35.260  1.00  0.00           H
ATOM   4788  C   GLY A 950      31.510  38.990  36.430  1.00  0.00           C
ATOM   4789  O   GLY A 950      32.490  39.310  37.100  1.00  0.00           O
ATOM   4790  N   TYR A 951      30.700  39.820  35.740  1.00  0.00           N
ATOM   4791  HN  TYR A 951      29.990  39.460  35.150  1.00  0.00           H
ATOM   4792  CA  TYR A 951      30.910  41.240  35.640  1.00  0.00           C
ATOM   4793  HA  TYR A 951      31.900  41.300  35.200  1.00  0.00           H
ATOM   4794  CB  TYR A 951      29.910  41.810  34.700  1.00  0.00           C
ATOM   4795  HB1 TYR A 951      28.930  41.680  35.210  1.00  0.00           H
ATOM   4796  HB2 TYR A 951      29.940  41.150  33.810  1.00  0.00           H
ATOM   4797  CG  TYR A 951      29.980  43.250  34.300  1.00  0.00           C
ATOM   4798  CD1 TYR A 951      28.910  44.000  34.100  1.00  0.00           C
ATOM   4799  HD1 TYR A 951      27.920  43.570  34.080  1.00  0.00           H
ATOM   4800  CE1 TYR A 951      28.980  45.400  33.690  1.00  0.00           C
ATOM   4801  HE1 TYR A 951      28.130  45.990  33.400  1.00  0.00           H
ATOM   4802  CZ  TYR A 951      30.250  45.960  33.550  1.00  0.00           C
ATOM   4803  OH  TYR A 951      30.400  47.380  33.380  1.00  0.00           O
ATOM   4804  HH  TYR A 951      29.560  47.780  33.590  1.00  0.00           H
ATOM   4805  CD2 TYR A 951      31.260  43.900  34.200  1.00  0.00           C
ATOM   4806  HD2 TYR A 951      32.160  43.360  34.440  1.00  0.00           H
ATOM   4807  CE2 TYR A 951      31.410  45.260  33.840  1.00  0.00           C
ATOM   4808  HE2 TYR A 951      32.320  45.830  33.900  1.00  0.00           H
ATOM   4809  C   TYR A 951      31.100  42.060  36.870  1.00  0.00           C
ATOM   4810  O   TYR A 951      32.030  42.780  37.140  1.00  0.00           O
ATOM   4811  N   HSD A 952      30.070  41.940  37.800  1.00  0.00           N
ATOM   4812  HN  HSD A 952      29.400  41.240  37.560  1.00  0.00           H
ATOM   4813  CA  HSD A 952      30.050  42.510  39.190  1.00  0.00           C
ATOM   4814  HA  HSD A 952      30.950  43.100  39.290  1.00  0.00           H
ATOM   4815  CB  HSD A 952      28.730  43.300  39.290  1.00  0.00           C
ATOM   4816  HB1 HSD A 952      28.630  43.760  40.290  1.00  0.00           H
ATOM   4817  HB2 HSD A 952      27.790  42.740  39.090  1.00  0.00           H
ATOM   4818  ND1 HSD A 952      29.620  44.910  37.440  1.00  0.00           N
ATOM   4819  HD1 HSD A 952      30.510  44.460  37.320  1.00  0.00           H
ATOM   4820  CG  HSD A 952      28.720  44.560  38.400  1.00  0.00           C
ATOM   4821  CE1 HSD A 952      29.230  46.150  37.040  1.00  0.00           C
ATOM   4822  HE1 HSD A 952      29.680  46.780  36.270  1.00  0.00           H
ATOM   4823  NE2 HSD A 952      28.230  46.620  37.730  1.00  0.00           N
ATOM   4824  CD2 HSD A 952      27.880  45.630  38.570  1.00  0.00           C
ATOM   4825  HD2 HSD A 952      27.000  45.700  39.200  1.00  0.00           H
ATOM   4826  C   HSD A 952      30.140  41.520  40.300  1.00  0.00           C
ATOM   4827  O   HSD A 952      29.830  41.810  41.460  1.00  0.00           O
ATOM   4828  N   LEU A 953      30.460  40.240  40.020  1.00  0.00           N
ATOM   4829  HN  LEU A 953      30.670  40.020  39.070  1.00  0.00           H
ATOM   4830  CA  LEU A 953      30.430  39.180  41.040  1.00  0.00           C
ATOM   4831  HA  LEU A 953      29.460  39.120  41.520  1.00  0.00           H
ATOM   4832  CB  LEU A 953      30.750  37.850  40.310  1.00  0.00           C
ATOM   4833  HB1 LEU A 953      31.770  37.890  39.860  1.00  0.00           H
ATOM   4834  HB2 LEU A 953      30.090  37.770  39.420  1.00  0.00           H
ATOM   4835  CG  LEU A 953      30.680  36.570  41.230  1.00  0.00           C
ATOM   4836  HG  LEU A 953      31.270  36.690  42.150  1.00  0.00           H
ATOM   4837  CD1 LEU A 953      29.270  36.330  41.640  1.00  0.00           C
ATOM   4838 HD11 LEU A 953      29.150  36.840  42.620  1.00  0.00           H
ATOM   4839 HD12 LEU A 953      28.920  35.270  41.570  1.00  0.00           H
ATOM   4840 HD13 LEU A 953      28.640  37.040  41.070  1.00  0.00           H
ATOM   4841  CD2 LEU A 953      31.130  35.310  40.370  1.00  0.00           C
ATOM   4842 HD21 LEU A 953      32.220  35.390  40.140  1.00  0.00           H
ATOM   4843 HD22 LEU A 953      30.520  35.060  39.480  1.00  0.00           H
ATOM   4844 HD23 LEU A 953      31.020  34.410  41.030  1.00  0.00           H
ATOM   4845  C   LEU A 953      31.450  39.460  42.140  1.00  0.00           C
ATOM   4846  O   LEU A 953      31.280  39.110  43.300  1.00  0.00           O
ATOM   4847  N   ASP A 954      32.630  40.090  41.810  1.00  0.00           N
ATOM   4848  HN  ASP A 954      32.900  40.210  40.850  1.00  0.00           H
ATOM   4849  CA  ASP A 954      33.620  40.260  42.810  1.00  0.00           C
ATOM   4850  HA  ASP A 954      33.820  39.310  43.290  1.00  0.00           H
ATOM   4851  CB  ASP A 954      34.960  40.850  42.120  1.00  0.00           C
ATOM   4852  HB1 ASP A 954      35.190  40.170  41.280  1.00  0.00           H
ATOM   4853  HB2 ASP A 954      35.790  40.930  42.870  1.00  0.00           H
ATOM   4854  CG  ASP A 954      34.830  42.180  41.320  1.00  0.00           C
ATOM   4855  OD1 ASP A 954      33.950  42.610  40.530  1.00  0.00           O
ATOM   4856  OD2 ASP A 954      35.900  43.000  41.570  1.00  0.00           O
ATOM   4857  HD2 ASP A 954      35.930  43.820  41.060  1.00  0.00           H
ATOM   4858  C   ASP A 954      33.250  41.190  43.970  1.00  0.00           C
ATOM   4859  O   ASP A 954      33.610  41.020  45.140  1.00  0.00           O
ATOM   4860  N   LEU A 955      32.420  42.200  43.620  1.00  0.00           N
ATOM   4861  HN  LEU A 955      32.360  42.520  42.680  1.00  0.00           H
ATOM   4862  CA  LEU A 955      31.790  43.120  44.570  1.00  0.00           C
ATOM   4863  HA  LEU A 955      32.650  43.360  45.180  1.00  0.00           H
ATOM   4864  CB  LEU A 955      31.200  44.400  43.960  1.00  0.00           C
ATOM   4865  HB1 LEU A 955      30.420  44.110  43.210  1.00  0.00           H
ATOM   4866  HB2 LEU A 955      32.070  44.750  43.350  1.00  0.00           H
ATOM   4867  CG  LEU A 955      30.690  45.440  44.960  1.00  0.00           C
ATOM   4868  HG  LEU A 955      29.950  44.870  45.570  1.00  0.00           H
ATOM   4869  CD1 LEU A 955      31.730  46.000  45.920  1.00  0.00           C
ATOM   4870 HD11 LEU A 955      31.250  46.820  46.490  1.00  0.00           H
ATOM   4871 HD12 LEU A 955      32.630  46.400  45.400  1.00  0.00           H
ATOM   4872 HD13 LEU A 955      31.950  45.150  46.610  1.00  0.00           H
ATOM   4873  CD2 LEU A 955      30.050  46.620  44.250  1.00  0.00           C
ATOM   4874 HD21 LEU A 955      29.660  47.290  45.050  1.00  0.00           H
ATOM   4875 HD22 LEU A 955      29.170  46.270  43.670  1.00  0.00           H
ATOM   4876 HD23 LEU A 955      30.770  47.090  43.550  1.00  0.00           H
ATOM   4877  C   LEU A 955      30.720  42.420  45.480  1.00  0.00           C
ATOM   4878  O   LEU A 955      30.660  42.610  46.710  1.00  0.00           O
ATOM   4879  N   LEU A 956      29.960  41.420  44.930  1.00  0.00           N
ATOM   4880  HN  LEU A 956      29.840  41.300  43.940  1.00  0.00           H
ATOM   4881  CA  LEU A 956      29.090  40.460  45.630  1.00  0.00           C
ATOM   4882  HA  LEU A 956      28.420  41.080  46.210  1.00  0.00           H
ATOM   4883  CB  LEU A 956      28.150  39.630  44.710  1.00  0.00           C
ATOM   4884  HB1 LEU A 956      28.870  38.980  44.160  1.00  0.00           H
ATOM   4885  HB2 LEU A 956      27.730  40.240  43.880  1.00  0.00           H
ATOM   4886  CG  LEU A 956      27.030  38.740  45.320  1.00  0.00           C
ATOM   4887  HG  LEU A 956      27.460  38.130  46.150  1.00  0.00           H
ATOM   4888  CD1 LEU A 956      25.890  39.590  45.770  1.00  0.00           C
ATOM   4889 HD11 LEU A 956      25.130  38.860  46.130  1.00  0.00           H
ATOM   4890 HD12 LEU A 956      25.500  40.150  44.890  1.00  0.00           H
ATOM   4891 HD13 LEU A 956      26.170  40.240  46.620  1.00  0.00           H
ATOM   4892  CD2 LEU A 956      26.600  37.770  44.170  1.00  0.00           C
ATOM   4893 HD21 LEU A 956      27.450  37.280  43.670  1.00  0.00           H
ATOM   4894 HD22 LEU A 956      26.030  38.420  43.460  1.00  0.00           H
ATOM   4895 HD23 LEU A 956      25.970  36.910  44.440  1.00  0.00           H
ATOM   4896  C   LEU A 956      29.800  39.630  46.620  1.00  0.00           C
ATOM   4897  O   LEU A 956      29.390  39.500  47.810  1.00  0.00           O
ATOM   4898  N   MET A 957      30.880  38.920  46.270  1.00  0.00           N
ATOM   4899  HN  MET A 957      31.080  39.050  45.300  1.00  0.00           H
ATOM   4900  CA  MET A 957      31.770  38.180  47.070  1.00  0.00           C
ATOM   4901  HA  MET A 957      31.440  37.240  47.480  1.00  0.00           H
ATOM   4902  CB  MET A 957      32.710  37.550  46.000  1.00  0.00           C
ATOM   4903  HB1 MET A 957      33.530  36.970  46.470  1.00  0.00           H
ATOM   4904  HB2 MET A 957      33.000  38.320  45.250  1.00  0.00           H
ATOM   4905  CG  MET A 957      32.040  36.430  45.210  1.00  0.00           C
ATOM   4906  HG1 MET A 957      32.490  36.310  44.200  1.00  0.00           H
ATOM   4907  HG2 MET A 957      31.110  36.950  44.900  1.00  0.00           H
ATOM   4908  SD  MET A 957      31.580  34.840  46.050  1.00  0.00           S
ATOM   4909  CE  MET A 957      30.340  34.370  44.810  1.00  0.00           C
ATOM   4910  HE1 MET A 957      30.730  34.220  43.780  1.00  0.00           H
ATOM   4911  HE2 MET A 957      29.540  35.130  44.630  1.00  0.00           H
ATOM   4912  HE3 MET A 957      29.870  33.450  45.230  1.00  0.00           H
ATOM   4913  C   MET A 957      32.510  38.980  48.130  1.00  0.00           C
ATOM   4914  O   MET A 957      32.480  38.620  49.330  1.00  0.00           O
ATOM   4915  N   VAL A 958      33.170  40.040  47.850  1.00  0.00           N
ATOM   4916  HN  VAL A 958      33.310  40.200  46.860  1.00  0.00           H
ATOM   4917  CA  VAL A 958      33.670  41.110  48.710  1.00  0.00           C
ATOM   4918  HA  VAL A 958      34.520  40.780  49.290  1.00  0.00           H
ATOM   4919  CB  VAL A 958      34.170  42.310  47.930  1.00  0.00           C
ATOM   4920  HB  VAL A 958      33.340  42.670  47.290  1.00  0.00           H
ATOM   4921  CG1 VAL A 958      34.580  43.520  48.810  1.00  0.00           C
ATOM   4922 HG11 VAL A 958      33.680  43.970  49.280  1.00  0.00           H
ATOM   4923 HG12 VAL A 958      35.170  44.310  48.320  1.00  0.00           H
ATOM   4924 HG13 VAL A 958      35.080  43.030  49.670  1.00  0.00           H
ATOM   4925  CG2 VAL A 958      35.450  41.830  47.140  1.00  0.00           C
ATOM   4926 HG21 VAL A 958      35.850  42.670  46.530  1.00  0.00           H
ATOM   4927 HG22 VAL A 958      35.450  40.820  46.690  1.00  0.00           H
ATOM   4928 HG23 VAL A 958      36.280  41.880  47.880  1.00  0.00           H
ATOM   4929  C   VAL A 958      32.690  41.660  49.710  1.00  0.00           C
ATOM   4930  O   VAL A 958      32.910  41.670  50.930  1.00  0.00           O
ATOM   4931  N   GLY A 959      31.430  42.060  49.280  1.00  0.00           N
ATOM   4932  HN  GLY A 959      31.200  41.860  48.340  1.00  0.00           H
ATOM   4933  CA  GLY A 959      30.410  42.450  50.210  1.00  0.00           C
ATOM   4934  HA1 GLY A 959      29.620  42.700  49.510  1.00  0.00           H
ATOM   4935  HA2 GLY A 959      30.750  43.310  50.760  1.00  0.00           H
ATOM   4936  C   GLY A 959      29.840  41.430  51.210  1.00  0.00           C
ATOM   4937  O   GLY A 959      29.720  41.630  52.420  1.00  0.00           O
ATOM   4938  N   VAL A 960      29.460  40.210  50.780  1.00  0.00           N
ATOM   4939  HN  VAL A 960      29.520  39.930  49.830  1.00  0.00           H
ATOM   4940  CA  VAL A 960      29.070  39.150  51.630  1.00  0.00           C
ATOM   4941  HA  VAL A 960      28.410  39.530  52.390  1.00  0.00           H
ATOM   4942  CB  VAL A 960      28.460  37.940  50.840  1.00  0.00           C
ATOM   4943  HB  VAL A 960      29.270  37.570  50.180  1.00  0.00           H
ATOM   4944  CG1 VAL A 960      28.140  36.780  51.800  1.00  0.00           C
ATOM   4945 HG11 VAL A 960      27.690  35.950  51.230  1.00  0.00           H
ATOM   4946 HG12 VAL A 960      27.410  37.170  52.550  1.00  0.00           H
ATOM   4947 HG13 VAL A 960      29.080  36.390  52.240  1.00  0.00           H
ATOM   4948  CG2 VAL A 960      27.250  38.320  50.010  1.00  0.00           C
ATOM   4949 HG21 VAL A 960      26.360  38.670  50.580  1.00  0.00           H
ATOM   4950 HG22 VAL A 960      26.820  37.400  49.550  1.00  0.00           H
ATOM   4951 HG23 VAL A 960      27.350  39.050  49.180  1.00  0.00           H
ATOM   4952  C   VAL A 960      30.120  38.670  52.580  1.00  0.00           C
ATOM   4953  O   VAL A 960      29.840  38.530  53.790  1.00  0.00           O
ATOM   4954  N   MET A 961      31.360  38.500  52.080  1.00  0.00           N
ATOM   4955  HN  MET A 961      31.670  38.760  51.170  1.00  0.00           H
ATOM   4956  CA  MET A 961      32.510  38.220  52.960  1.00  0.00           C
ATOM   4957  HA  MET A 961      32.230  37.480  53.690  1.00  0.00           H
ATOM   4958  CB  MET A 961      33.730  37.480  52.260  1.00  0.00           C
ATOM   4959  HB1 MET A 961      34.540  37.270  53.010  1.00  0.00           H
ATOM   4960  HB2 MET A 961      34.250  38.160  51.560  1.00  0.00           H
ATOM   4961  CG  MET A 961      33.320  36.090  51.670  1.00  0.00           C
ATOM   4962  HG1 MET A 961      34.270  35.550  51.460  1.00  0.00           H
ATOM   4963  HG2 MET A 961      32.790  36.150  50.710  1.00  0.00           H
ATOM   4964  SD  MET A 961      32.220  35.060  52.720  1.00  0.00           S
ATOM   4965  CE  MET A 961      33.540  34.560  53.780  1.00  0.00           C
ATOM   4966  HE1 MET A 961      34.110  35.460  54.120  1.00  0.00           H
ATOM   4967  HE2 MET A 961      34.230  33.920  53.180  1.00  0.00           H
ATOM   4968  HE3 MET A 961      33.140  34.070  54.690  1.00  0.00           H
ATOM   4969  C   MET A 961      33.080  39.230  53.830  1.00  0.00           C
ATOM   4970  O   MET A 961      33.560  38.880  54.910  1.00  0.00           O
ATOM   4971  N   LEU A 962      32.980  40.530  53.480  1.00  0.00           N
ATOM   4972  HN  LEU A 962      32.760  40.820  52.560  1.00  0.00           H
ATOM   4973  CA  LEU A 962      33.100  41.600  54.410  1.00  0.00           C
ATOM   4974  HA  LEU A 962      34.110  41.630  54.810  1.00  0.00           H
ATOM   4975  CB  LEU A 962      33.110  42.940  53.690  1.00  0.00           C
ATOM   4976  HB1 LEU A 962      32.240  43.150  53.030  1.00  0.00           H
ATOM   4977  HB2 LEU A 962      34.000  42.880  53.020  1.00  0.00           H
ATOM   4978  CG  LEU A 962      33.300  44.170  54.570  1.00  0.00           C
ATOM   4979  HG  LEU A 962      34.170  44.060  55.260  1.00  0.00           H
ATOM   4980  CD1 LEU A 962      33.780  45.350  53.600  1.00  0.00           C
ATOM   4981 HD11 LEU A 962      32.940  45.510  52.890  1.00  0.00           H
ATOM   4982 HD12 LEU A 962      34.700  45.040  53.060  1.00  0.00           H
ATOM   4983 HD13 LEU A 962      33.960  46.280  54.180  1.00  0.00           H
ATOM   4984  CD2 LEU A 962      32.060  44.750  55.190  1.00  0.00           C
ATOM   4985 HD21 LEU A 962      31.870  44.200  56.130  1.00  0.00           H
ATOM   4986 HD22 LEU A 962      31.210  44.670  54.470  1.00  0.00           H
ATOM   4987 HD23 LEU A 962      32.160  45.820  55.440  1.00  0.00           H
ATOM   4988  C   LEU A 962      32.110  41.540  55.550  1.00  0.00           C
ATOM   4989  O   LEU A 962      32.490  41.670  56.730  1.00  0.00           O
ATOM   4990  N   GLY A 963      30.920  41.160  55.230  1.00  0.00           N
ATOM   4991  HN  GLY A 963      30.760  41.070  54.250  1.00  0.00           H
ATOM   4992  CA  GLY A 963      29.870  40.850  56.130  1.00  0.00           C
ATOM   4993  HA1 GLY A 963      29.050  40.520  55.530  1.00  0.00           H
ATOM   4994  HA2 GLY A 963      29.600  41.730  56.700  1.00  0.00           H
ATOM   4995  C   GLY A 963      30.210  39.750  57.160  1.00  0.00           C
ATOM   4996  O   GLY A 963      30.040  39.900  58.370  1.00  0.00           O
ATOM   4997  N   VAL A 964      30.720  38.640  56.620  1.00  0.00           N
ATOM   4998  HN  VAL A 964      30.710  38.360  55.660  1.00  0.00           H
ATOM   4999  CA  VAL A 964      31.180  37.550  57.470  1.00  0.00           C
ATOM   5000  HA  VAL A 964      30.460  37.300  58.230  1.00  0.00           H
ATOM   5001  CB  VAL A 964      31.400  36.220  56.730  1.00  0.00           C
ATOM   5002  HB  VAL A 964      32.100  36.460  55.910  1.00  0.00           H
ATOM   5003  CG1 VAL A 964      31.880  35.060  57.530  1.00  0.00           C
ATOM   5004 HG11 VAL A 964      31.950  34.150  56.910  1.00  0.00           H
ATOM   5005 HG12 VAL A 964      31.230  34.840  58.410  1.00  0.00           H
ATOM   5006 HG13 VAL A 964      32.860  35.210  58.050  1.00  0.00           H
ATOM   5007  CG2 VAL A 964      30.100  35.730  56.050  1.00  0.00           C
ATOM   5008 HG21 VAL A 964      29.560  36.490  55.440  1.00  0.00           H
ATOM   5009 HG22 VAL A 964      29.480  35.460  56.920  1.00  0.00           H
ATOM   5010 HG23 VAL A 964      30.270  34.800  55.460  1.00  0.00           H
ATOM   5011  C   VAL A 964      32.460  37.950  58.240  1.00  0.00           C
ATOM   5012  O   VAL A 964      32.590  37.580  59.450  1.00  0.00           O
ATOM   5013  N   CYS A 965      33.400  38.670  57.650  1.00  0.00           N
ATOM   5014  HN  CYS A 965      33.380  38.990  56.700  1.00  0.00           H
ATOM   5015  CA  CYS A 965      34.580  39.090  58.380  1.00  0.00           C
ATOM   5016  HA  CYS A 965      34.920  38.220  58.920  1.00  0.00           H
ATOM   5017  CB  CYS A 965      35.750  39.450  57.440  1.00  0.00           C
ATOM   5018  HB1 CYS A 965      36.620  39.910  57.960  1.00  0.00           H
ATOM   5019  HB2 CYS A 965      35.490  40.230  56.710  1.00  0.00           H
ATOM   5020  SG  CYS A 965      36.320  37.980  56.520  1.00  0.00           S
ATOM   5021  HG1 CYS A 965      35.230  37.660  55.840  1.00  0.00           H
ATOM   5022  C   CYS A 965      34.390  40.070  59.440  1.00  0.00           C
ATOM   5023  O   CYS A 965      35.020  40.030  60.450  1.00  0.00           O
ATOM   5024  N   SER A 966      33.410  40.960  59.330  1.00  0.00           N
ATOM   5025  HN  SER A 966      33.040  40.920  58.400  1.00  0.00           H
ATOM   5026  CA  SER A 966      32.720  41.750  60.350  1.00  0.00           C
ATOM   5027  HA  SER A 966      33.430  42.290  60.960  1.00  0.00           H
ATOM   5028  CB  SER A 966      31.710  42.720  59.760  1.00  0.00           C
ATOM   5029  HB1 SER A 966      31.370  43.420  60.530  1.00  0.00           H
ATOM   5030  HB2 SER A 966      30.850  42.130  59.350  1.00  0.00           H
ATOM   5031  OG  SER A 966      32.280  43.510  58.670  1.00  0.00           O
ATOM   5032  HG1 SER A 966      32.260  43.050  57.830  1.00  0.00           H
ATOM   5033  C   SER A 966      31.980  40.910  61.430  1.00  0.00           C
ATOM   5034  O   SER A 966      32.120  41.390  62.560  1.00  0.00           O
ATOM   5035  N   VAL A 967      31.360  39.740  61.240  1.00  0.00           N
ATOM   5036  HN  VAL A 967      31.380  39.290  60.350  1.00  0.00           H
ATOM   5037  CA  VAL A 967      30.760  39.060  62.420  1.00  0.00           C
ATOM   5038  HA  VAL A 967      30.270  39.810  63.010  1.00  0.00           H
ATOM   5039  CB  VAL A 967      29.680  38.060  62.070  1.00  0.00           C
ATOM   5040  HB  VAL A 967      29.120  38.470  61.210  1.00  0.00           H
ATOM   5041  CG1 VAL A 967      30.230  36.700  61.660  1.00  0.00           C
ATOM   5042 HG11 VAL A 967      31.060  36.960  60.970  1.00  0.00           H
ATOM   5043 HG12 VAL A 967      29.500  35.980  61.230  1.00  0.00           H
ATOM   5044 HG13 VAL A 967      30.730  36.360  62.590  1.00  0.00           H
ATOM   5045  CG2 VAL A 967      28.720  37.960  63.350  1.00  0.00           C
ATOM   5046 HG21 VAL A 967      27.770  37.550  62.970  1.00  0.00           H
ATOM   5047 HG22 VAL A 967      28.490  38.980  63.720  1.00  0.00           H
ATOM   5048 HG23 VAL A 967      29.310  37.410  64.130  1.00  0.00           H
ATOM   5049  C   VAL A 967      31.910  38.410  63.330  1.00  0.00           C
ATOM   5050  O   VAL A 967      31.820  38.230  64.530  1.00  0.00           O
ATOM   5051  N   MET A 968      33.160  38.150  62.740  1.00  0.00           N
ATOM   5052  HN  MET A 968      33.430  38.410  61.830  1.00  0.00           H
ATOM   5053  CA  MET A 968      34.240  37.730  63.640  1.00  0.00           C
ATOM   5054  HA  MET A 968      33.820  37.380  64.570  1.00  0.00           H
ATOM   5055  CB  MET A 968      34.970  36.510  63.120  1.00  0.00           C
ATOM   5056  HB1 MET A 968      35.950  36.230  63.550  1.00  0.00           H
ATOM   5057  HB2 MET A 968      35.170  36.660  62.040  1.00  0.00           H
ATOM   5058  CG  MET A 968      34.200  35.160  63.170  1.00  0.00           C
ATOM   5059  HG1 MET A 968      33.160  35.340  63.540  1.00  0.00           H
ATOM   5060  HG2 MET A 968      34.720  34.570  63.950  1.00  0.00           H
[truncated: 6,873,249 more chars]
