# Supplementary material for: CryoEM and computational modeling structural insights into the pH regulator NBCn1
Source: Nat Commun. 2025 Nov 11;16:9932. doi: 10.1038/s41467-025-64868-z (PMC12606367; doi:10.1038/s41467-025-64868-z)
Supplement: Supplementary file 7 — Supplementary Data 5 [file 41467_2025_64868_MOESM7_ESM.zip › 100ns_z_restr_MD_NBCn1_2NaCO3/hNBCn1_OF/z-restr_hNBCn1_OF_2NaCO3_last_step_70.pdb]

REMARK    GENERATED BY TRJCONV
TITLE     Title t= 101000.00000 step= 50500000
REMARK    THIS IS A SIMULATION BOX
CRYST1   93.381   93.381  102.427  90.00  90.00  90.00 P 1           1
MODEL        1
ATOM      1  N   LEU A 585      28.400  43.710  33.460  1.00  0.00           N
ATOM      2  HT1 LEU A 585      27.430  43.460  33.180  1.00  0.00           H
ATOM      3  HT2 LEU A 585      28.930  43.980  32.600  1.00  0.00           H
ATOM      4  HT3 LEU A 585      28.290  44.460  34.170  1.00  0.00           H
ATOM      5  CA  LEU A 585      28.980  42.460  34.080  1.00  0.00           C
ATOM      6  HA  LEU A 585      30.010  42.680  34.310  1.00  0.00           H
ATOM      7  CB  LEU A 585      28.000  42.080  35.250  1.00  0.00           C
ATOM      8  HB1 LEU A 585      27.930  40.980  35.330  1.00  0.00           H
ATOM      9  HB2 LEU A 585      26.990  42.540  35.130  1.00  0.00           H
ATOM     10  CG  LEU A 585      28.560  42.310  36.660  1.00  0.00           C
ATOM     11  HG  LEU A 585      29.060  43.300  36.740  1.00  0.00           H
ATOM     12  CD1 LEU A 585      27.500  42.170  37.740  1.00  0.00           C
ATOM     13 HD11 LEU A 585      26.770  42.930  37.420  1.00  0.00           H
ATOM     14 HD12 LEU A 585      27.850  42.320  38.780  1.00  0.00           H
ATOM     15 HD13 LEU A 585      27.080  41.130  37.780  1.00  0.00           H
ATOM     16  CD2 LEU A 585      29.680  41.270  36.990  1.00  0.00           C
ATOM     17 HD21 LEU A 585      29.120  40.330  37.190  1.00  0.00           H
ATOM     18 HD22 LEU A 585      30.290  41.480  37.880  1.00  0.00           H
ATOM     19 HD23 LEU A 585      30.230  41.000  36.070  1.00  0.00           H
ATOM     20  C   LEU A 585      29.080  41.310  33.150  1.00  0.00           C
ATOM     21  O   LEU A 585      30.110  40.620  33.240  1.00  0.00           O
ATOM     22  N   ILE A 586      28.050  40.990  32.220  1.00  0.00           N
ATOM     23  HN  ILE A 586      27.130  41.360  32.220  1.00  0.00           H
ATOM     24  CA  ILE A 586      28.010  39.700  31.490  1.00  0.00           C
ATOM     25  HA  ILE A 586      28.360  38.900  32.130  1.00  0.00           H
ATOM     26  CB  ILE A 586      26.600  39.380  31.120  1.00  0.00           C
ATOM     27  HB  ILE A 586      26.050  39.580  32.070  1.00  0.00           H
ATOM     28  CG2 ILE A 586      26.080  40.350  29.980  1.00  0.00           C
ATOM     29 HG21 ILE A 586      26.700  40.120  29.090  1.00  0.00           H
ATOM     30 HG22 ILE A 586      26.220  41.380  30.370  1.00  0.00           H
ATOM     31 HG23 ILE A 586      25.040  40.020  29.720  1.00  0.00           H
ATOM     32  CG1 ILE A 586      26.300  37.930  30.760  1.00  0.00           C
ATOM     33 HG11 ILE A 586      26.420  37.860  29.650  1.00  0.00           H
ATOM     34 HG12 ILE A 586      25.210  37.880  30.940  1.00  0.00           H
ATOM     35  CD  ILE A 586      27.040  36.970  31.650  1.00  0.00           C
ATOM     36  HD1 ILE A 586      28.120  36.940  31.430  1.00  0.00           H
ATOM     37  HD2 ILE A 586      26.590  35.960  31.480  1.00  0.00           H
ATOM     38  HD3 ILE A 586      26.860  37.250  32.710  1.00  0.00           H
ATOM     39  C   ILE A 586      28.870  39.640  30.220  1.00  0.00           C
ATOM     40  O   ILE A 586      29.500  38.650  29.900  1.00  0.00           O
ATOM     41  N   LEU A 587      29.040  40.790  29.590  1.00  0.00           N
ATOM     42  HN  LEU A 587      28.540  41.620  29.820  1.00  0.00           H
ATOM     43  CA  LEU A 587      30.040  40.840  28.560  1.00  0.00           C
ATOM     44  HA  LEU A 587      29.780  40.120  27.800  1.00  0.00           H
ATOM     45  CB  LEU A 587      30.060  42.240  27.890  1.00  0.00           C
ATOM     46  HB1 LEU A 587      30.870  42.300  27.150  1.00  0.00           H
ATOM     47  HB2 LEU A 587      30.140  43.020  28.670  1.00  0.00           H
ATOM     48  CG  LEU A 587      28.740  42.600  27.110  1.00  0.00           C
ATOM     49  HG  LEU A 587      27.900  42.370  27.790  1.00  0.00           H
ATOM     50  CD1 LEU A 587      28.460  44.130  26.870  1.00  0.00           C
ATOM     51 HD11 LEU A 587      28.530  44.730  27.800  1.00  0.00           H
ATOM     52 HD12 LEU A 587      27.390  44.080  26.580  1.00  0.00           H
ATOM     53 HD13 LEU A 587      29.130  44.570  26.100  1.00  0.00           H
ATOM     54  CD2 LEU A 587      28.660  41.950  25.710  1.00  0.00           C
ATOM     55 HD21 LEU A 587      29.050  40.910  25.610  1.00  0.00           H
ATOM     56 HD22 LEU A 587      29.420  42.460  25.090  1.00  0.00           H
ATOM     57 HD23 LEU A 587      27.640  42.000  25.270  1.00  0.00           H
ATOM     58  C   LEU A 587      31.510  40.480  29.040  1.00  0.00           C
ATOM     59  O   LEU A 587      32.200  39.670  28.430  1.00  0.00           O
ATOM     60  N   ASP A 588      31.830  41.040  30.210  1.00  0.00           N
ATOM     61  HN  ASP A 588      31.330  41.790  30.630  1.00  0.00           H
ATOM     62  CA  ASP A 588      33.070  40.870  30.930  1.00  0.00           C
ATOM     63  HA  ASP A 588      33.890  41.130  30.270  1.00  0.00           H
ATOM     64  CB  ASP A 588      33.270  41.690  32.220  1.00  0.00           C
ATOM     65  HB1 ASP A 588      34.340  41.620  32.520  1.00  0.00           H
ATOM     66  HB2 ASP A 588      32.650  41.370  33.080  1.00  0.00           H
ATOM     67  CG  ASP A 588      33.040  43.140  32.110  1.00  0.00           C
ATOM     68  OD1 ASP A 588      32.230  43.570  31.290  1.00  0.00           O
ATOM     69  OD2 ASP A 588      33.680  43.930  32.870  1.00  0.00           O
ATOM     70  C   ASP A 588      33.440  39.430  31.340  1.00  0.00           C
ATOM     71  O   ASP A 588      34.520  38.930  31.060  1.00  0.00           O
ATOM     72  N   ILE A 589      32.490  38.720  31.930  1.00  0.00           N
ATOM     73  HN  ILE A 589      31.670  39.250  32.150  1.00  0.00           H
ATOM     74  CA  ILE A 589      32.460  37.260  32.070  1.00  0.00           C
ATOM     75  HA  ILE A 589      33.230  37.040  32.790  1.00  0.00           H
ATOM     76  CB  ILE A 589      31.130  36.830  32.810  1.00  0.00           C
ATOM     77  HB  ILE A 589      30.350  37.080  32.060  1.00  0.00           H
ATOM     78  CG2 ILE A 589      31.060  35.290  32.930  1.00  0.00           C
ATOM     79 HG21 ILE A 589      31.740  34.840  33.680  1.00  0.00           H
ATOM     80 HG22 ILE A 589      31.140  34.770  31.950  1.00  0.00           H
ATOM     81 HG23 ILE A 589      30.060  34.970  33.330  1.00  0.00           H
ATOM     82  CG1 ILE A 589      30.810  37.540  34.110  1.00  0.00           C
ATOM     83 HG11 ILE A 589      30.920  38.640  34.030  1.00  0.00           H
ATOM     84 HG12 ILE A 589      31.560  37.120  34.810  1.00  0.00           H
ATOM     85  CD  ILE A 589      29.370  37.310  34.640  1.00  0.00           C
ATOM     86  HD1 ILE A 589      28.640  37.710  33.910  1.00  0.00           H
ATOM     87  HD2 ILE A 589      29.230  37.900  35.580  1.00  0.00           H
ATOM     88  HD3 ILE A 589      29.180  36.230  34.820  1.00  0.00           H
ATOM     89  C   ILE A 589      32.590  36.470  30.770  1.00  0.00           C
ATOM     90  O   ILE A 589      33.310  35.440  30.820  1.00  0.00           O
ATOM     91  N   LYS A 590      31.880  36.830  29.690  1.00  0.00           N
ATOM     92  HN  LYS A 590      31.390  37.700  29.740  1.00  0.00           H
ATOM     93  CA  LYS A 590      31.840  36.120  28.400  1.00  0.00           C
ATOM     94  HA  LYS A 590      31.680  35.070  28.590  1.00  0.00           H
ATOM     95  CB  LYS A 590      30.620  36.370  27.510  1.00  0.00           C
ATOM     96  HB1 LYS A 590      30.800  35.870  26.530  1.00  0.00           H
ATOM     97  HB2 LYS A 590      30.660  37.470  27.320  1.00  0.00           H
ATOM     98  CG  LYS A 590      29.490  35.720  28.270  1.00  0.00           C
ATOM     99  HG1 LYS A 590      29.540  36.310  29.210  1.00  0.00           H
ATOM    100  HG2 LYS A 590      29.630  34.640  28.490  1.00  0.00           H
ATOM    101  CD  LYS A 590      28.100  35.980  27.660  1.00  0.00           C
ATOM    102  HD1 LYS A 590      27.240  35.740  28.340  1.00  0.00           H
ATOM    103  HD2 LYS A 590      27.980  35.180  26.900  1.00  0.00           H
ATOM    104  CE  LYS A 590      27.820  37.460  27.150  1.00  0.00           C
ATOM    105  HE1 LYS A 590      28.660  37.910  26.580  1.00  0.00           H
ATOM    106  HE2 LYS A 590      27.600  37.920  28.140  1.00  0.00           H
ATOM    107  NZ  LYS A 590      26.640  37.480  26.290  1.00  0.00           N
ATOM    108  HZ1 LYS A 590      26.300  38.440  26.050  1.00  0.00           H
ATOM    109  HZ2 LYS A 590      25.850  36.880  26.610  1.00  0.00           H
ATOM    110  HZ3 LYS A 590      26.890  36.970  25.410  1.00  0.00           H
ATOM    111  C   LYS A 590      33.120  36.210  27.620  1.00  0.00           C
ATOM    112  O   LYS A 590      33.620  35.250  27.010  1.00  0.00           O
ATOM    113  N   ARG A 591      33.740  37.360  27.790  1.00  0.00           N
ATOM    114  HN  ARG A 591      33.240  38.080  28.260  1.00  0.00           H
ATOM    115  CA  ARG A 591      35.160  37.610  27.480  1.00  0.00           C
ATOM    116  HA  ARG A 591      35.360  37.370  26.460  1.00  0.00           H
ATOM    117  CB  ARG A 591      35.450  39.170  27.530  1.00  0.00           C
ATOM    118  HB1 ARG A 591      36.530  39.370  27.670  1.00  0.00           H
ATOM    119  HB2 ARG A 591      34.990  39.430  28.510  1.00  0.00           H
ATOM    120  CG  ARG A 591      34.780  40.050  26.490  1.00  0.00           C
ATOM    121  HG1 ARG A 591      34.250  40.840  27.050  1.00  0.00           H
ATOM    122  HG2 ARG A 591      34.060  39.360  26.000  1.00  0.00           H
ATOM    123  CD  ARG A 591      35.700  40.630  25.520  1.00  0.00           C
ATOM    124  HD1 ARG A 591      35.210  40.920  24.580  1.00  0.00           H
ATOM    125  HD2 ARG A 591      36.450  39.870  25.210  1.00  0.00           H
ATOM    126  NE  ARG A 591      36.380  41.820  26.110  1.00  0.00           N
ATOM    127  HE  ARG A 591      36.010  42.160  26.970  1.00  0.00           H
ATOM    128  CZ  ARG A 591      37.630  42.170  25.880  1.00  0.00           C
ATOM    129  NH1 ARG A 591      38.280  41.810  24.810  1.00  0.00           N
ATOM    130 HH11 ARG A 591      39.130  42.310  24.590  1.00  0.00           H
ATOM    131 HH12 ARG A 591      37.770  41.370  24.070  1.00  0.00           H
ATOM    132  NH2 ARG A 591      38.270  42.870  26.880  1.00  0.00           N
ATOM    133 HH21 ARG A 591      37.770  42.930  27.740  1.00  0.00           H
ATOM    134 HH22 ARG A 591      39.270  42.860  26.880  1.00  0.00           H
ATOM    135  C   ARG A 591      36.270  36.770  28.180  1.00  0.00           C
ATOM    136  O   ARG A 591      37.270  36.320  27.600  1.00  0.00           O
ATOM    137  N   LYS A 592      36.130  36.530  29.510  1.00  0.00           N
ATOM    138  HN  LYS A 592      35.360  36.950  30.000  1.00  0.00           H
ATOM    139  CA  LYS A 592      36.960  35.660  30.310  1.00  0.00           C
ATOM    140  HA  LYS A 592      37.960  35.680  29.900  1.00  0.00           H
ATOM    141  CB  LYS A 592      36.980  36.120  31.810  1.00  0.00           C
ATOM    142  HB1 LYS A 592      37.700  35.500  32.390  1.00  0.00           H
ATOM    143  HB2 LYS A 592      35.990  35.990  32.290  1.00  0.00           H
ATOM    144  CG  LYS A 592      37.340  37.610  31.990  1.00  0.00           C
ATOM    145  HG1 LYS A 592      37.030  37.850  33.020  1.00  0.00           H
ATOM    146  HG2 LYS A 592      36.790  38.220  31.230  1.00  0.00           H
ATOM    147  CD  LYS A 592      38.830  38.020  31.740  1.00  0.00           C
ATOM    148  HD1 LYS A 592      38.860  39.120  31.800  1.00  0.00           H
ATOM    149  HD2 LYS A 592      39.040  37.660  30.700  1.00  0.00           H
ATOM    150  CE  LYS A 592      39.760  37.470  32.770  1.00  0.00           C
ATOM    151  HE1 LYS A 592      39.740  36.360  32.790  1.00  0.00           H
ATOM    152  HE2 LYS A 592      39.300  37.830  33.720  1.00  0.00           H
ATOM    153  NZ  LYS A 592      41.090  38.070  32.600  1.00  0.00           N
ATOM    154  HZ1 LYS A 592      41.450  37.850  31.660  1.00  0.00           H
ATOM    155  HZ2 LYS A 592      41.790  37.750  33.300  1.00  0.00           H
ATOM    156  HZ3 LYS A 592      41.040  39.110  32.690  1.00  0.00           H
ATOM    157  C   LYS A 592      36.720  34.160  30.270  1.00  0.00           C
ATOM    158  O   LYS A 592      37.590  33.440  30.620  1.00  0.00           O
ATOM    159  N   ALA A 593      35.540  33.750  29.900  1.00  0.00           N
ATOM    160  HN  ALA A 593      34.790  34.340  29.640  1.00  0.00           H
ATOM    161  CA  ALA A 593      35.090  32.390  30.150  1.00  0.00           C
ATOM    162  HA  ALA A 593      35.130  32.090  31.190  1.00  0.00           H
ATOM    163  CB  ALA A 593      33.620  32.350  29.780  1.00  0.00           C
ATOM    164  HB1 ALA A 593      33.020  32.880  30.550  1.00  0.00           H
ATOM    165  HB2 ALA A 593      33.230  31.360  29.450  1.00  0.00           H
ATOM    166  HB3 ALA A 593      33.480  33.040  28.920  1.00  0.00           H
ATOM    167  C   ALA A 593      35.840  31.150  29.520  1.00  0.00           C
ATOM    168  O   ALA A 593      36.180  30.270  30.290  1.00  0.00           O
ATOM    169  N   PRO A 594      36.190  31.070  28.230  1.00  0.00           N
ATOM    170  CD  PRO A 594      35.820  32.030  27.160  1.00  0.00           C
ATOM    171  HD1 PRO A 594      35.940  33.100  27.450  1.00  0.00           H
ATOM    172  HD2 PRO A 594      34.780  31.820  26.840  1.00  0.00           H
ATOM    173  CA  PRO A 594      37.000  29.900  27.720  1.00  0.00           C
ATOM    174  HA  PRO A 594      36.600  28.920  27.910  1.00  0.00           H
ATOM    175  CB  PRO A 594      36.950  30.110  26.200  1.00  0.00           C
ATOM    176  HB1 PRO A 594      36.040  29.590  25.840  1.00  0.00           H
ATOM    177  HB2 PRO A 594      37.870  29.670  25.760  1.00  0.00           H
ATOM    178  CG  PRO A 594      36.680  31.660  25.980  1.00  0.00           C
ATOM    179  HG1 PRO A 594      37.620  32.200  26.180  1.00  0.00           H
ATOM    180  HG2 PRO A 594      36.320  31.920  24.960  1.00  0.00           H
ATOM    181  C   PRO A 594      38.420  29.960  28.210  1.00  0.00           C
ATOM    182  O   PRO A 594      39.270  29.020  28.040  1.00  0.00           O
ATOM    183  N   PHE A 595      38.840  30.980  28.910  1.00  0.00           N
ATOM    184  HN  PHE A 595      38.200  31.750  28.940  1.00  0.00           H
ATOM    185  CA  PHE A 595      40.190  31.190  29.370  1.00  0.00           C
ATOM    186  HA  PHE A 595      40.800  30.340  29.140  1.00  0.00           H
ATOM    187  CB  PHE A 595      40.950  32.360  28.810  1.00  0.00           C
ATOM    188  HB1 PHE A 595      42.020  32.320  29.110  1.00  0.00           H
ATOM    189  HB2 PHE A 595      40.750  33.410  29.130  1.00  0.00           H
ATOM    190  CG  PHE A 595      40.890  32.220  27.330  1.00  0.00           C
ATOM    191  CD1 PHE A 595      40.360  33.290  26.570  1.00  0.00           C
ATOM    192  HD1 PHE A 595      40.110  34.190  27.120  1.00  0.00           H
ATOM    193  CE1 PHE A 595      40.370  33.250  25.210  1.00  0.00           C
ATOM    194  HE1 PHE A 595      39.830  34.000  24.660  1.00  0.00           H
ATOM    195  CZ  PHE A 595      40.910  32.170  24.500  1.00  0.00           C
ATOM    196  HZ  PHE A 595      40.920  32.130  23.420  1.00  0.00           H
ATOM    197  CD2 PHE A 595      41.480  31.130  26.610  1.00  0.00           C
ATOM    198  HD2 PHE A 595      41.990  30.380  27.210  1.00  0.00           H
ATOM    199  CE2 PHE A 595      41.490  31.110  25.230  1.00  0.00           C
ATOM    200  HE2 PHE A 595      41.960  30.310  24.670  1.00  0.00           H
ATOM    201  C   PHE A 595      40.200  31.230  30.870  1.00  0.00           C
ATOM    202  O   PHE A 595      41.260  31.420  31.500  1.00  0.00           O
ATOM    203  N   PHE A 596      39.080  31.060  31.470  1.00  0.00           N
ATOM    204  HN  PHE A 596      38.190  30.800  31.070  1.00  0.00           H
ATOM    205  CA  PHE A 596      38.910  31.470  32.840  1.00  0.00           C
ATOM    206  HA  PHE A 596      39.350  32.450  32.970  1.00  0.00           H
ATOM    207  CB  PHE A 596      37.390  31.330  33.200  1.00  0.00           C
ATOM    208  HB1 PHE A 596      37.040  30.280  33.150  1.00  0.00           H
ATOM    209  HB2 PHE A 596      36.780  31.950  32.500  1.00  0.00           H
ATOM    210  CG  PHE A 596      37.120  32.060  34.500  1.00  0.00           C
ATOM    211  CD1 PHE A 596      36.630  31.380  35.660  1.00  0.00           C
ATOM    212  HD1 PHE A 596      36.580  30.300  35.610  1.00  0.00           H
ATOM    213  CE1 PHE A 596      36.520  32.070  36.870  1.00  0.00           C
ATOM    214  HE1 PHE A 596      36.270  31.550  37.780  1.00  0.00           H
ATOM    215  CZ  PHE A 596      36.640  33.420  36.930  1.00  0.00           C
ATOM    216  HZ  PHE A 596      36.540  33.910  37.890  1.00  0.00           H
ATOM    217  CD2 PHE A 596      37.240  33.510  34.580  1.00  0.00           C
ATOM    218  HD2 PHE A 596      37.490  33.970  33.640  1.00  0.00           H
ATOM    219  CE2 PHE A 596      36.980  34.190  35.770  1.00  0.00           C
ATOM    220  HE2 PHE A 596      36.970  35.270  35.840  1.00  0.00           H
ATOM    221  C   PHE A 596      39.650  30.580  33.870  1.00  0.00           C
ATOM    222  O   PHE A 596      40.200  31.010  34.900  1.00  0.00           O
ATOM    223  N   LEU A 597      39.700  29.230  33.570  1.00  0.00           N
ATOM    224  HN  LEU A 597      39.190  28.860  32.790  1.00  0.00           H
ATOM    225  CA  LEU A 597      40.490  28.380  34.420  1.00  0.00           C
ATOM    226  HA  LEU A 597      41.020  28.950  35.160  1.00  0.00           H
ATOM    227  CB  LEU A 597      39.640  27.170  35.080  1.00  0.00           C
ATOM    228  HB1 LEU A 597      40.330  26.660  35.790  1.00  0.00           H
ATOM    229  HB2 LEU A 597      39.480  26.440  34.260  1.00  0.00           H
ATOM    230  CG  LEU A 597      38.190  27.540  35.670  1.00  0.00           C
ATOM    231  HG  LEU A 597      37.720  28.040  34.800  1.00  0.00           H
ATOM    232  CD1 LEU A 597      37.480  26.230  36.040  1.00  0.00           C
ATOM    233 HD11 LEU A 597      37.830  25.360  35.450  1.00  0.00           H
ATOM    234 HD12 LEU A 597      36.380  26.410  36.080  1.00  0.00           H
ATOM    235 HD13 LEU A 597      37.660  26.110  37.130  1.00  0.00           H
ATOM    236  CD2 LEU A 597      38.290  28.510  36.830  1.00  0.00           C
ATOM    237 HD21 LEU A 597      38.710  29.450  36.420  1.00  0.00           H
ATOM    238 HD22 LEU A 597      38.820  28.050  37.700  1.00  0.00           H
ATOM    239 HD23 LEU A 597      37.280  28.820  37.170  1.00  0.00           H
ATOM    240  C   LEU A 597      41.650  27.860  33.700  1.00  0.00           C
ATOM    241  O   LEU A 597      42.190  26.860  34.160  1.00  0.00           O
ATOM    242  N   SER A 598      42.020  28.470  32.500  1.00  0.00           N
ATOM    243  HN  SER A 598      41.450  29.210  32.140  1.00  0.00           H
ATOM    244  CA  SER A 598      43.100  27.880  31.640  1.00  0.00           C
ATOM    245  HA  SER A 598      42.850  26.840  31.500  1.00  0.00           H
ATOM    246  CB  SER A 598      43.210  28.470  30.220  1.00  0.00           C
ATOM    247  HB1 SER A 598      42.240  28.250  29.720  1.00  0.00           H
ATOM    248  HB2 SER A 598      44.010  27.890  29.740  1.00  0.00           H
ATOM    249  OG  SER A 598      43.410  29.910  30.150  1.00  0.00           O
ATOM    250  HG1 SER A 598      42.930  30.170  30.950  1.00  0.00           H
ATOM    251  C   SER A 598      44.510  27.860  32.250  1.00  0.00           C
ATOM    252  O   SER A 598      45.250  26.870  32.220  1.00  0.00           O
ATOM    253  N   ASP A 599      44.870  28.970  32.890  1.00  0.00           N
ATOM    254  HN  ASP A 599      44.210  29.690  33.080  1.00  0.00           H
ATOM    255  CA  ASP A 599      46.150  28.900  33.630  1.00  0.00           C
ATOM    256  HA  ASP A 599      46.920  28.550  32.960  1.00  0.00           H
ATOM    257  CB  ASP A 599      46.690  30.360  33.980  1.00  0.00           C
ATOM    258  HB1 ASP A 599      47.750  30.240  34.290  1.00  0.00           H
ATOM    259  HB2 ASP A 599      46.110  30.800  34.830  1.00  0.00           H
ATOM    260  CG  ASP A 599      46.660  31.180  32.700  1.00  0.00           C
ATOM    261  OD1 ASP A 599      47.550  30.910  31.900  1.00  0.00           O
ATOM    262  OD2 ASP A 599      45.830  32.150  32.500  1.00  0.00           O
ATOM    263  C   ASP A 599      46.140  28.090  34.990  1.00  0.00           C
ATOM    264  O   ASP A 599      47.120  27.580  35.500  1.00  0.00           O
ATOM    265  N   PHE A 600      44.910  28.060  35.630  1.00  0.00           N
ATOM    266  HN  PHE A 600      44.210  28.650  35.240  1.00  0.00           H
ATOM    267  CA  PHE A 600      44.610  27.360  36.840  1.00  0.00           C
ATOM    268  HA  PHE A 600      45.290  27.740  37.610  1.00  0.00           H
ATOM    269  CB  PHE A 600      43.170  27.700  37.310  1.00  0.00           C
ATOM    270  HB1 PHE A 600      42.490  27.530  36.430  1.00  0.00           H
ATOM    271  HB2 PHE A 600      42.880  28.690  37.700  1.00  0.00           H
ATOM    272  CG  PHE A 600      42.680  26.740  38.450  1.00  0.00           C
ATOM    273  CD1 PHE A 600      41.720  25.720  38.180  1.00  0.00           C
ATOM    274  HD1 PHE A 600      41.230  25.470  37.250  1.00  0.00           H
ATOM    275  CE1 PHE A 600      41.430  24.810  39.200  1.00  0.00           C
ATOM    276  HE1 PHE A 600      40.790  23.980  38.970  1.00  0.00           H
ATOM    277  CZ  PHE A 600      42.140  24.830  40.450  1.00  0.00           C
ATOM    278  HZ  PHE A 600      42.010  24.080  41.210  1.00  0.00           H
ATOM    279  CD2 PHE A 600      43.360  26.780  39.670  1.00  0.00           C
ATOM    280  HD2 PHE A 600      44.090  27.550  39.850  1.00  0.00           H
ATOM    281  CE2 PHE A 600      43.090  25.800  40.680  1.00  0.00           C
ATOM    282  HE2 PHE A 600      43.620  25.840  41.610  1.00  0.00           H
ATOM    283  C   PHE A 600      44.990  25.890  36.870  1.00  0.00           C
ATOM    284  O   PHE A 600      45.550  25.310  37.850  1.00  0.00           O
ATOM    285  N   LYS A 601      44.830  25.250  35.700  1.00  0.00           N
ATOM    286  HN  LYS A 601      44.730  25.830  34.890  1.00  0.00           H
ATOM    287  CA  LYS A 601      45.280  23.920  35.540  1.00  0.00           C
ATOM    288  HA  LYS A 601      45.200  23.430  36.490  1.00  0.00           H
ATOM    289  CB  LYS A 601      44.210  23.280  34.660  1.00  0.00           C
ATOM    290  HB1 LYS A 601      43.270  23.250  35.250  1.00  0.00           H
ATOM    291  HB2 LYS A 601      44.440  22.240  34.350  1.00  0.00           H
ATOM    292  CG  LYS A 601      43.900  23.910  33.240  1.00  0.00           C
ATOM    293  HG1 LYS A 601      43.620  24.970  33.410  1.00  0.00           H
ATOM    294  HG2 LYS A 601      43.030  23.400  32.770  1.00  0.00           H
ATOM    295  CD  LYS A 601      45.100  23.940  32.180  1.00  0.00           C
ATOM    296  HD1 LYS A 601      46.010  24.410  32.580  1.00  0.00           H
ATOM    297  HD2 LYS A 601      44.690  24.590  31.370  1.00  0.00           H
ATOM    298  CE  LYS A 601      45.470  22.530  31.640  1.00  0.00           C
ATOM    299  HE1 LYS A 601      44.660  22.170  30.970  1.00  0.00           H
ATOM    300  HE2 LYS A 601      45.710  21.760  32.410  1.00  0.00           H
ATOM    301  NZ  LYS A 601      46.690  22.690  30.780  1.00  0.00           N
ATOM    302  HZ1 LYS A 601      46.420  23.160  29.890  1.00  0.00           H
ATOM    303  HZ2 LYS A 601      47.050  21.730  30.640  1.00  0.00           H
ATOM    304  HZ3 LYS A 601      47.440  23.220  31.270  1.00  0.00           H
ATOM    305  C   LYS A 601      46.690  23.660  35.090  1.00  0.00           C
ATOM    306  O   LYS A 601      47.040  22.510  34.840  1.00  0.00           O
ATOM    307  N   ASP A 602      47.510  24.740  34.890  1.00  0.00           N
ATOM    308  HN  ASP A 602      47.010  25.610  34.790  1.00  0.00           H
ATOM    309  CA  ASP A 602      48.910  24.850  34.690  1.00  0.00           C
ATOM    310  HA  ASP A 602      49.220  23.880  34.340  1.00  0.00           H
ATOM    311  CB  ASP A 602      49.260  25.910  33.580  1.00  0.00           C
ATOM    312  HB1 ASP A 602      50.300  26.290  33.520  1.00  0.00           H
ATOM    313  HB2 ASP A 602      48.490  26.720  33.590  1.00  0.00           H
ATOM    314  CG  ASP A 602      48.920  25.370  32.140  1.00  0.00           C
ATOM    315  OD1 ASP A 602      48.690  24.160  31.960  1.00  0.00           O
ATOM    316  OD2 ASP A 602      48.870  26.250  31.280  1.00  0.00           O
ATOM    317  C   ASP A 602      49.650  25.230  36.000  1.00  0.00           C
ATOM    318  O   ASP A 602      50.820  25.550  36.080  1.00  0.00           O
ATOM    319  N   ALA A 603      48.930  25.270  37.200  1.00  0.00           N
ATOM    320  HN  ALA A 603      48.000  24.930  37.150  1.00  0.00           H
ATOM    321  CA  ALA A 603      49.270  25.920  38.490  1.00  0.00           C
ATOM    322  HA  ALA A 603      49.370  27.000  38.390  1.00  0.00           H
ATOM    323  CB  ALA A 603      48.110  25.720  39.500  1.00  0.00           C
ATOM    324  HB1 ALA A 603      48.230  26.270  40.460  1.00  0.00           H
ATOM    325  HB2 ALA A 603      47.830  24.660  39.690  1.00  0.00           H
ATOM    326  HB3 ALA A 603      47.210  26.150  39.020  1.00  0.00           H
ATOM    327  C   ALA A 603      50.610  25.470  39.050  1.00  0.00           C
ATOM    328  O   ALA A 603      51.230  26.290  39.740  1.00  0.00           O
ATOM    329  N   LEU A 604      51.140  24.210  38.780  1.00  0.00           N
ATOM    330  HN  LEU A 604      50.710  23.600  38.120  1.00  0.00           H
ATOM    331  CA  LEU A 604      52.290  23.750  39.420  1.00  0.00           C
ATOM    332  HA  LEU A 604      52.500  24.440  40.230  1.00  0.00           H
ATOM    333  CB  LEU A 604      52.160  22.190  39.700  1.00  0.00           C
ATOM    334  HB1 LEU A 604      53.070  21.700  40.110  1.00  0.00           H
ATOM    335  HB2 LEU A 604      52.000  21.660  38.730  1.00  0.00           H
ATOM    336  CG  LEU A 604      51.080  21.780  40.750  1.00  0.00           C
ATOM    337  HG  LEU A 604      50.160  22.270  40.370  1.00  0.00           H
ATOM    338  CD1 LEU A 604      50.890  20.280  40.750  1.00  0.00           C
ATOM    339 HD11 LEU A 604      51.880  19.800  40.950  1.00  0.00           H
ATOM    340 HD12 LEU A 604      50.390  19.960  39.810  1.00  0.00           H
ATOM    341 HD13 LEU A 604      50.150  20.000  41.520  1.00  0.00           H
ATOM    342  CD2 LEU A 604      51.350  22.330  42.160  1.00  0.00           C
ATOM    343 HD21 LEU A 604      51.330  23.430  42.010  1.00  0.00           H
ATOM    344 HD22 LEU A 604      52.380  21.950  42.320  1.00  0.00           H
ATOM    345 HD23 LEU A 604      50.560  22.080  42.890  1.00  0.00           H
ATOM    346  C   LEU A 604      53.410  23.820  38.330  1.00  0.00           C
ATOM    347  O   LEU A 604      54.490  23.340  38.570  1.00  0.00           O
ATOM    348  N   SER A 605      53.100  24.540  37.210  1.00  0.00           N
ATOM    349  HN  SER A 605      52.180  24.870  37.040  1.00  0.00           H
ATOM    350  CA  SER A 605      54.190  24.780  36.230  1.00  0.00           C
ATOM    351  HA  SER A 605      55.070  24.190  36.400  1.00  0.00           H
ATOM    352  CB  SER A 605      53.660  24.450  34.790  1.00  0.00           C
ATOM    353  HB1 SER A 605      53.330  23.400  34.960  1.00  0.00           H
ATOM    354  HB2 SER A 605      54.570  24.510  34.150  1.00  0.00           H
ATOM    355  OG  SER A 605      52.590  25.180  34.190  1.00  0.00           O
ATOM    356  HG1 SER A 605      51.900  25.340  34.830  1.00  0.00           H
ATOM    357  C   SER A 605      54.620  26.250  36.270  1.00  0.00           C
ATOM    358  O   SER A 605      55.480  26.760  35.620  1.00  0.00           O
ATOM    359  N   LEU A 606      53.890  26.970  37.120  1.00  0.00           N
ATOM    360  HN  LEU A 606      53.160  26.600  37.670  1.00  0.00           H
ATOM    361  CA  LEU A 606      54.150  28.380  37.410  1.00  0.00           C
ATOM    362  HA  LEU A 606      54.970  28.690  36.780  1.00  0.00           H
ATOM    363  CB  LEU A 606      52.730  29.050  37.080  1.00  0.00           C
ATOM    364  HB1 LEU A 606      52.640  30.110  37.430  1.00  0.00           H
ATOM    365  HB2 LEU A 606      52.050  28.580  37.830  1.00  0.00           H
ATOM    366  CG  LEU A 606      52.290  28.960  35.600  1.00  0.00           C
ATOM    367  HG  LEU A 606      52.200  27.890  35.300  1.00  0.00           H
ATOM    368  CD1 LEU A 606      51.060  29.730  35.220  1.00  0.00           C
ATOM    369 HD11 LEU A 606      50.240  29.530  35.950  1.00  0.00           H
ATOM    370 HD12 LEU A 606      50.800  29.300  34.240  1.00  0.00           H
ATOM    371 HD13 LEU A 606      51.250  30.820  35.110  1.00  0.00           H
ATOM    372  CD2 LEU A 606      53.430  29.530  34.700  1.00  0.00           C
ATOM    373 HD21 LEU A 606      53.750  30.550  35.010  1.00  0.00           H
ATOM    374 HD22 LEU A 606      53.180  29.390  33.610  1.00  0.00           H
ATOM    375 HD23 LEU A 606      54.390  29.000  34.890  1.00  0.00           H
ATOM    376  C   LEU A 606      54.640  28.590  38.860  1.00  0.00           C
ATOM    377  O   LEU A 606      54.360  27.780  39.770  1.00  0.00           O
ATOM    378  N   GLN A 607      55.400  29.720  39.100  1.00  0.00           N
ATOM    379  HN  GLN A 607      55.730  30.310  38.380  1.00  0.00           H
ATOM    380  CA  GLN A 607      55.860  30.240  40.430  1.00  0.00           C
ATOM    381  HA  GLN A 607      56.790  29.760  40.660  1.00  0.00           H
ATOM    382  CB  GLN A 607      56.150  31.820  40.170  1.00  0.00           C
ATOM    383  HB1 GLN A 607      55.210  32.150  39.660  1.00  0.00           H
ATOM    384  HB2 GLN A 607      57.030  31.850  39.490  1.00  0.00           H
ATOM    385  CG  GLN A 607      56.210  32.800  41.290  1.00  0.00           C
ATOM    386  HG1 GLN A 607      55.300  32.790  41.930  1.00  0.00           H
ATOM    387  HG2 GLN A 607      56.440  33.760  40.770  1.00  0.00           H
ATOM    388  CD  GLN A 607      57.330  32.500  42.200  1.00  0.00           C
ATOM    389  OE1 GLN A 607      57.050  32.010  43.290  1.00  0.00           O
ATOM    390  NE2 GLN A 607      58.600  32.790  41.880  1.00  0.00           N
ATOM    391 HE21 GLN A 607      59.330  32.460  42.480  1.00  0.00           H
ATOM    392 HE22 GLN A 607      58.790  33.150  40.970  1.00  0.00           H
ATOM    393  C   GLN A 607      54.890  29.970  41.590  1.00  0.00           C
ATOM    394  O   GLN A 607      53.700  30.190  41.510  1.00  0.00           O
ATOM    395  N   CYS A 608      55.490  29.540  42.750  1.00  0.00           N
ATOM    396  HN  CYS A 608      56.480  29.540  42.780  1.00  0.00           H
ATOM    397  CA  CYS A 608      54.640  29.090  43.860  1.00  0.00           C
ATOM    398  HA  CYS A 608      53.700  29.590  43.810  1.00  0.00           H
ATOM    399  CB  CYS A 608      54.240  27.610  43.690  1.00  0.00           C
ATOM    400  HB1 CYS A 608      54.910  26.820  44.100  1.00  0.00           H
ATOM    401  HB2 CYS A 608      54.180  27.440  42.600  1.00  0.00           H
ATOM    402  SG  CYS A 608      52.560  27.400  44.340  1.00  0.00           S
ATOM    403  HG1 CYS A 608      52.590  26.070  44.300  1.00  0.00           H
ATOM    404  C   CYS A 608      55.230  29.500  45.090  1.00  0.00           C
ATOM    405  O   CYS A 608      54.900  30.410  45.790  1.00  0.00           O
ATOM    406  N   LEU A 609      56.250  28.700  45.580  1.00  0.00           N
ATOM    407  HN  LEU A 609      56.560  27.900  45.090  1.00  0.00           H
ATOM    408  CA  LEU A 609      56.740  28.810  46.990  1.00  0.00           C
ATOM    409  HA  LEU A 609      55.880  28.760  47.630  1.00  0.00           H
ATOM    410  CB  LEU A 609      57.710  27.620  47.250  1.00  0.00           C
ATOM    411  HB1 LEU A 609      58.600  27.620  46.580  1.00  0.00           H
ATOM    412  HB2 LEU A 609      57.050  26.760  46.990  1.00  0.00           H
ATOM    413  CG  LEU A 609      58.170  27.460  48.720  1.00  0.00           C
ATOM    414  HG  LEU A 609      58.690  28.320  49.200  1.00  0.00           H
ATOM    415  CD1 LEU A 609      57.000  27.190  49.700  1.00  0.00           C
ATOM    416 HD11 LEU A 609      57.400  26.860  50.680  1.00  0.00           H
ATOM    417 HD12 LEU A 609      56.320  26.450  49.240  1.00  0.00           H
ATOM    418 HD13 LEU A 609      56.340  28.090  49.770  1.00  0.00           H
ATOM    419  CD2 LEU A 609      59.190  26.280  48.870  1.00  0.00           C
ATOM    420 HD21 LEU A 609      58.780  25.320  48.480  1.00  0.00           H
ATOM    421 HD22 LEU A 609      59.440  26.220  49.950  1.00  0.00           H
ATOM    422 HD23 LEU A 609      60.120  26.500  48.320  1.00  0.00           H
ATOM    423  C   LEU A 609      57.410  30.080  47.320  1.00  0.00           C
ATOM    424  O   LEU A 609      57.240  30.570  48.460  1.00  0.00           O
ATOM    425  N   ALA A 610      58.160  30.750  46.370  1.00  0.00           N
ATOM    426  HN  ALA A 610      58.100  30.530  45.400  1.00  0.00           H
ATOM    427  CA  ALA A 610      58.940  31.910  46.750  1.00  0.00           C
ATOM    428  HA  ALA A 610      59.560  31.790  47.620  1.00  0.00           H
ATOM    429  CB  ALA A 610      59.980  32.130  45.690  1.00  0.00           C
ATOM    430  HB1 ALA A 610      60.680  31.270  45.730  1.00  0.00           H
ATOM    431  HB2 ALA A 610      60.520  33.080  45.870  1.00  0.00           H
ATOM    432  HB3 ALA A 610      59.490  32.190  44.700  1.00  0.00           H
ATOM    433  C   ALA A 610      58.030  33.110  46.810  1.00  0.00           C
ATOM    434  O   ALA A 610      58.330  34.060  47.570  1.00  0.00           O
ATOM    435  N   SER A 611      56.920  33.190  46.010  1.00  0.00           N
ATOM    436  HN  SER A 611      56.830  32.550  45.250  1.00  0.00           H
ATOM    437  CA  SER A 611      55.740  34.040  46.240  1.00  0.00           C
ATOM    438  HA  SER A 611      56.120  35.040  46.320  1.00  0.00           H
ATOM    439  CB  SER A 611      54.710  33.940  45.030  1.00  0.00           C
ATOM    440  HB1 SER A 611      54.200  32.970  45.190  1.00  0.00           H
ATOM    441  HB2 SER A 611      55.240  33.980  44.050  1.00  0.00           H
ATOM    442  OG  SER A 611      53.790  35.030  45.060  1.00  0.00           O
ATOM    443  HG1 SER A 611      54.350  35.670  44.610  1.00  0.00           H
ATOM    444  C   SER A 611      55.040  33.760  47.520  1.00  0.00           C
ATOM    445  O   SER A 611      54.800  34.630  48.330  1.00  0.00           O
ATOM    446  N   ILE A 612      54.650  32.540  47.760  1.00  0.00           N
ATOM    447  HN  ILE A 612      54.820  31.870  47.050  1.00  0.00           H
ATOM    448  CA  ILE A 612      54.000  32.040  48.940  1.00  0.00           C
ATOM    449  HA  ILE A 612      53.030  32.530  48.970  1.00  0.00           H
ATOM    450  CB  ILE A 612      53.530  30.590  48.850  1.00  0.00           C
ATOM    451  HB  ILE A 612      54.350  30.010  48.400  1.00  0.00           H
ATOM    452  CG2 ILE A 612      53.280  29.800  50.210  1.00  0.00           C
ATOM    453 HG21 ILE A 612      52.900  28.780  50.030  1.00  0.00           H
ATOM    454 HG22 ILE A 612      52.560  30.330  50.870  1.00  0.00           H
ATOM    455 HG23 ILE A 612      54.200  29.660  50.830  1.00  0.00           H
ATOM    456  CG1 ILE A 612      52.310  30.420  47.870  1.00  0.00           C
ATOM    457 HG11 ILE A 612      52.670  30.950  46.960  1.00  0.00           H
ATOM    458 HG12 ILE A 612      51.340  30.760  48.280  1.00  0.00           H
ATOM    459  CD  ILE A 612      52.140  28.960  47.410  1.00  0.00           C
ATOM    460  HD1 ILE A 612      53.050  28.430  47.080  1.00  0.00           H
ATOM    461  HD2 ILE A 612      51.370  29.010  46.610  1.00  0.00           H
ATOM    462  HD3 ILE A 612      51.620  28.360  48.170  1.00  0.00           H
ATOM    463  C   ILE A 612      54.670  32.420  50.320  1.00  0.00           C
ATOM    464  O   ILE A 612      54.000  32.800  51.260  1.00  0.00           O
ATOM    465  N   LEU A 613      55.990  32.370  50.420  1.00  0.00           N
ATOM    466  HN  LEU A 613      56.490  31.930  49.680  1.00  0.00           H
ATOM    467  CA  LEU A 613      56.790  32.750  51.620  1.00  0.00           C
ATOM    468  HA  LEU A 613      56.150  32.780  52.490  1.00  0.00           H
ATOM    469  CB  LEU A 613      57.980  31.830  51.850  1.00  0.00           C
ATOM    470  HB1 LEU A 613      58.670  32.110  52.660  1.00  0.00           H
ATOM    471  HB2 LEU A 613      58.670  31.850  50.980  1.00  0.00           H
ATOM    472  CG  LEU A 613      57.440  30.350  52.100  1.00  0.00           C
ATOM    473  HG  LEU A 613      56.790  30.120  51.230  1.00  0.00           H
ATOM    474  CD1 LEU A 613      58.580  29.260  52.190  1.00  0.00           C
ATOM    475 HD11 LEU A 613      58.230  28.220  51.990  1.00  0.00           H
ATOM    476 HD12 LEU A 613      59.070  29.200  53.180  1.00  0.00           H
ATOM    477 HD13 LEU A 613      59.410  29.440  51.480  1.00  0.00           H
ATOM    478  CD2 LEU A 613      56.400  30.370  53.250  1.00  0.00           C
ATOM    479 HD21 LEU A 613      56.960  30.310  54.200  1.00  0.00           H
ATOM    480 HD22 LEU A 613      55.700  29.510  53.130  1.00  0.00           H
ATOM    481 HD23 LEU A 613      55.630  31.170  53.110  1.00  0.00           H
ATOM    482  C   LEU A 613      57.420  34.160  51.560  1.00  0.00           C
ATOM    483  O   LEU A 613      58.160  34.480  52.500  1.00  0.00           O
ATOM    484  N   PHE A 614      57.190  34.980  50.540  1.00  0.00           N
ATOM    485  HN  PHE A 614      56.650  34.650  49.770  1.00  0.00           H
ATOM    486  CA  PHE A 614      57.310  36.430  50.540  1.00  0.00           C
ATOM    487  HA  PHE A 614      58.200  36.740  51.060  1.00  0.00           H
ATOM    488  CB  PHE A 614      57.560  36.870  49.060  1.00  0.00           C
ATOM    489  HB1 PHE A 614      56.830  36.370  48.390  1.00  0.00           H
ATOM    490  HB2 PHE A 614      58.580  36.580  48.720  1.00  0.00           H
ATOM    491  CG  PHE A 614      57.460  38.310  48.710  1.00  0.00           C
ATOM    492  CD1 PHE A 614      56.940  38.700  47.480  1.00  0.00           C
ATOM    493  HD1 PHE A 614      56.620  37.980  46.750  1.00  0.00           H
ATOM    494  CE1 PHE A 614      56.980  40.010  47.070  1.00  0.00           C
ATOM    495  HE1 PHE A 614      56.580  40.210  46.090  1.00  0.00           H
ATOM    496  CZ  PHE A 614      57.510  41.020  47.930  1.00  0.00           C
ATOM    497  HZ  PHE A 614      57.770  41.990  47.550  1.00  0.00           H
ATOM    498  CD2 PHE A 614      57.910  39.300  49.660  1.00  0.00           C
ATOM    499  HD2 PHE A 614      58.380  39.060  50.610  1.00  0.00           H
ATOM    500  CE2 PHE A 614      57.920  40.650  49.230  1.00  0.00           C
ATOM    501  HE2 PHE A 614      58.330  41.460  49.830  1.00  0.00           H
ATOM    502  C   PHE A 614      56.080  37.010  51.180  1.00  0.00           C
ATOM    503  O   PHE A 614      56.160  37.480  52.310  1.00  0.00           O
ATOM    504  N   LEU A 615      54.930  36.900  50.560  1.00  0.00           N
ATOM    505  HN  LEU A 615      54.860  36.240  49.800  1.00  0.00           H
ATOM    506  CA  LEU A 615      53.730  37.640  50.880  1.00  0.00           C
ATOM    507  HA  LEU A 615      54.000  38.680  50.880  1.00  0.00           H
ATOM    508  CB  LEU A 615      52.710  37.300  49.680  1.00  0.00           C
ATOM    509  HB1 LEU A 615      51.680  37.690  49.810  1.00  0.00           H
ATOM    510  HB2 LEU A 615      52.610  36.200  49.540  1.00  0.00           H
ATOM    511  CG  LEU A 615      53.150  37.810  48.320  1.00  0.00           C
ATOM    512  HG  LEU A 615      54.180  37.430  48.130  1.00  0.00           H
ATOM    513  CD1 LEU A 615      52.390  37.110  47.250  1.00  0.00           C
ATOM    514 HD11 LEU A 615      52.680  37.510  46.260  1.00  0.00           H
ATOM    515 HD12 LEU A 615      51.320  37.310  47.430  1.00  0.00           H
ATOM    516 HD13 LEU A 615      52.460  36.010  47.130  1.00  0.00           H
ATOM    517  CD2 LEU A 615      53.100  39.300  48.120  1.00  0.00           C
ATOM    518 HD21 LEU A 615      52.150  39.700  48.510  1.00  0.00           H
ATOM    519 HD22 LEU A 615      53.280  39.620  47.060  1.00  0.00           H
ATOM    520 HD23 LEU A 615      53.880  39.770  48.760  1.00  0.00           H
ATOM    521  C   LEU A 615      53.040  37.290  52.270  1.00  0.00           C
ATOM    522  O   LEU A 615      52.610  38.240  52.960  1.00  0.00           O
ATOM    523  N   TYR A 616      52.870  36.010  52.720  1.00  0.00           N
ATOM    524  HN  TYR A 616      53.290  35.350  52.100  1.00  0.00           H
ATOM    525  CA  TYR A 616      52.090  35.480  53.820  1.00  0.00           C
ATOM    526  HA  TYR A 616      51.050  35.500  53.510  1.00  0.00           H
ATOM    527  CB  TYR A 616      52.420  34.010  54.020  1.00  0.00           C
ATOM    528  HB1 TYR A 616      53.530  34.020  54.030  1.00  0.00           H
ATOM    529  HB2 TYR A 616      51.940  33.420  53.230  1.00  0.00           H
ATOM    530  CG  TYR A 616      52.030  33.440  55.310  1.00  0.00           C
ATOM    531  CD1 TYR A 616      50.700  33.360  55.700  1.00  0.00           C
ATOM    532  HD1 TYR A 616      49.930  33.680  55.020  1.00  0.00           H
ATOM    533  CE1 TYR A 616      50.230  32.850  56.910  1.00  0.00           C
ATOM    534  HE1 TYR A 616      49.170  32.950  57.110  1.00  0.00           H
ATOM    535  CZ  TYR A 616      51.080  32.230  57.750  1.00  0.00           C
ATOM    536  OH  TYR A 616      50.630  31.670  58.970  1.00  0.00           O
ATOM    537  HH  TYR A 616      49.680  31.800  59.010  1.00  0.00           H
ATOM    538  CD2 TYR A 616      52.870  32.770  56.170  1.00  0.00           C
ATOM    539  HD2 TYR A 616      53.930  32.780  55.980  1.00  0.00           H
ATOM    540  CE2 TYR A 616      52.460  32.200  57.380  1.00  0.00           C
ATOM    541  HE2 TYR A 616      53.150  31.690  58.040  1.00  0.00           H
ATOM    542  C   TYR A 616      52.180  36.280  55.110  1.00  0.00           C
ATOM    543  O   TYR A 616      51.170  36.740  55.670  1.00  0.00           O
ATOM    544  N   CYS A 617      53.400  36.360  55.670  1.00  0.00           N
ATOM    545  HN  CYS A 617      54.080  35.900  55.110  1.00  0.00           H
ATOM    546  CA  CYS A 617      53.750  37.030  56.910  1.00  0.00           C
ATOM    547  HA  CYS A 617      53.050  36.680  57.650  1.00  0.00           H
ATOM    548  CB  CYS A 617      55.250  36.650  57.400  1.00  0.00           C
ATOM    549  HB1 CYS A 617      55.320  37.070  58.430  1.00  0.00           H
ATOM    550  HB2 CYS A 617      56.090  37.130  56.850  1.00  0.00           H
ATOM    551  SG  CYS A 617      55.480  34.870  57.500  1.00  0.00           S
ATOM    552  HG1 CYS A 617      55.440  34.830  56.180  1.00  0.00           H
ATOM    553  C   CYS A 617      53.520  38.540  56.920  1.00  0.00           C
ATOM    554  O   CYS A 617      52.930  39.100  57.900  1.00  0.00           O
ATOM    555  N   ALA A 618      53.780  39.150  55.720  1.00  0.00           N
ATOM    556  HN  ALA A 618      53.950  38.580  54.920  1.00  0.00           H
ATOM    557  CA  ALA A 618      53.800  40.590  55.380  1.00  0.00           C
ATOM    558  HA  ALA A 618      54.240  41.060  56.240  1.00  0.00           H
ATOM    559  CB  ALA A 618      54.570  40.940  54.100  1.00  0.00           C
ATOM    560  HB1 ALA A 618      54.570  42.050  53.970  1.00  0.00           H
ATOM    561  HB2 ALA A 618      54.110  40.510  53.180  1.00  0.00           H
ATOM    562  HB3 ALA A 618      55.640  40.650  54.100  1.00  0.00           H
ATOM    563  C   ALA A 618      52.350  41.060  55.190  1.00  0.00           C
ATOM    564  O   ALA A 618      52.000  42.130  55.660  1.00  0.00           O
ATOM    565  N   CYS A 619      51.510  40.270  54.480  1.00  0.00           N
ATOM    566  HN  CYS A 619      51.870  39.460  54.030  1.00  0.00           H
ATOM    567  CA  CYS A 619      50.100  40.440  54.280  1.00  0.00           C
ATOM    568  HA  CYS A 619      49.900  41.500  54.330  1.00  0.00           H
ATOM    569  CB  CYS A 619      49.480  39.620  53.130  1.00  0.00           C
ATOM    570  HB1 CYS A 619      48.410  39.870  52.930  1.00  0.00           H
ATOM    571  HB2 CYS A 619      49.530  38.530  53.310  1.00  0.00           H
ATOM    572  SG  CYS A 619      50.280  39.910  51.530  1.00  0.00           S
ATOM    573  HG1 CYS A 619      51.430  39.310  51.800  1.00  0.00           H
ATOM    574  C   CYS A 619      49.290  40.140  55.470  1.00  0.00           C
ATOM    575  O   CYS A 619      48.170  40.650  55.640  1.00  0.00           O
ATOM    576  N   MET A 620      49.750  39.180  56.310  1.00  0.00           N
ATOM    577  HN  MET A 620      50.440  38.520  56.040  1.00  0.00           H
ATOM    578  CA  MET A 620      49.010  38.860  57.520  1.00  0.00           C
ATOM    579  HA  MET A 620      47.950  38.830  57.280  1.00  0.00           H
ATOM    580  CB  MET A 620      49.420  37.490  58.050  1.00  0.00           C
ATOM    581  HB1 MET A 620      50.510  37.320  57.910  1.00  0.00           H
ATOM    582  HB2 MET A 620      48.880  36.720  57.450  1.00  0.00           H
ATOM    583  CG  MET A 620      49.100  37.260  59.590  1.00  0.00           C
ATOM    584  HG1 MET A 620      48.010  37.470  59.640  1.00  0.00           H
ATOM    585  HG2 MET A 620      49.690  37.990  60.180  1.00  0.00           H
ATOM    586  SD  MET A 620      49.440  35.490  60.050  1.00  0.00           S
ATOM    587  CE  MET A 620      51.240  35.900  59.930  1.00  0.00           C
ATOM    588  HE1 MET A 620      51.790  35.150  60.540  1.00  0.00           H
ATOM    589  HE2 MET A 620      51.520  36.950  60.130  1.00  0.00           H
ATOM    590  HE3 MET A 620      51.480  35.680  58.870  1.00  0.00           H
ATOM    591  C   MET A 620      49.080  39.900  58.610  1.00  0.00           C
ATOM    592  O   MET A 620      48.130  40.120  59.340  1.00  0.00           O
ATOM    593  N   SER A 621      50.330  40.490  58.730  1.00  0.00           N
ATOM    594  HN  SER A 621      51.050  40.240  58.090  1.00  0.00           H
ATOM    595  CA  SER A 621      50.570  41.510  59.740  1.00  0.00           C
ATOM    596  HA  SER A 621      50.320  41.060  60.690  1.00  0.00           H
ATOM    597  CB  SER A 621      52.030  41.810  60.030  1.00  0.00           C
ATOM    598  HB1 SER A 621      52.570  41.930  59.060  1.00  0.00           H
ATOM    599  HB2 SER A 621      52.550  40.910  60.430  1.00  0.00           H
ATOM    600  OG  SER A 621      52.340  42.930  60.940  1.00  0.00           O
ATOM    601  HG1 SER A 621      52.260  42.680  61.860  1.00  0.00           H
ATOM    602  C   SER A 621      49.700  42.760  59.770  1.00  0.00           C
ATOM    603  O   SER A 621      49.290  43.090  60.900  1.00  0.00           O
ATOM    604  N   PRO A 622      49.380  43.470  58.710  1.00  0.00           N
ATOM    605  CD  PRO A 622      50.190  43.490  57.490  1.00  0.00           C
ATOM    606  HD1 PRO A 622      49.950  42.640  56.810  1.00  0.00           H
ATOM    607  HD2 PRO A 622      51.250  43.580  57.770  1.00  0.00           H
ATOM    608  CA  PRO A 622      48.370  44.510  58.650  1.00  0.00           C
ATOM    609  HA  PRO A 622      48.730  45.300  59.300  1.00  0.00           H
ATOM    610  CB  PRO A 622      48.310  44.980  57.210  1.00  0.00           C
ATOM    611  HB1 PRO A 622      47.870  45.990  57.060  1.00  0.00           H
ATOM    612  HB2 PRO A 622      47.710  44.240  56.650  1.00  0.00           H
ATOM    613  CG  PRO A 622      49.760  44.800  56.790  1.00  0.00           C
ATOM    614  HG1 PRO A 622      49.930  44.900  55.700  1.00  0.00           H
ATOM    615  HG2 PRO A 622      50.330  45.630  57.270  1.00  0.00           H
ATOM    616  C   PRO A 622      47.060  43.970  59.240  1.00  0.00           C
ATOM    617  O   PRO A 622      46.400  44.660  60.040  1.00  0.00           O
ATOM    618  N   VAL A 623      46.560  42.770  58.830  1.00  0.00           N
ATOM    619  HN  VAL A 623      47.040  42.310  58.080  1.00  0.00           H
ATOM    620  CA  VAL A 623      45.300  42.270  59.300  1.00  0.00           C
ATOM    621  HA  VAL A 623      44.630  43.100  59.080  1.00  0.00           H
ATOM    622  CB  VAL A 623      44.890  40.990  58.530  1.00  0.00           C
ATOM    623  HB  VAL A 623      45.510  40.110  58.760  1.00  0.00           H
ATOM    624  CG1 VAL A 623      43.440  40.650  58.850  1.00  0.00           C
ATOM    625 HG11 VAL A 623      43.090  39.700  58.400  1.00  0.00           H
ATOM    626 HG12 VAL A 623      42.760  41.450  58.500  1.00  0.00           H
ATOM    627 HG13 VAL A 623      43.250  40.500  59.930  1.00  0.00           H
ATOM    628  CG2 VAL A 623      45.110  41.100  57.060  1.00  0.00           C
ATOM    629 HG21 VAL A 623      44.640  40.170  56.660  1.00  0.00           H
ATOM    630 HG22 VAL A 623      46.190  40.970  56.820  1.00  0.00           H
ATOM    631 HG23 VAL A 623      44.700  41.970  56.520  1.00  0.00           H
ATOM    632  C   VAL A 623      45.180  42.080  60.780  1.00  0.00           C
ATOM    633  O   VAL A 623      44.210  42.500  61.410  1.00  0.00           O
ATOM    634  N   ILE A 624      46.230  41.440  61.410  1.00  0.00           N
ATOM    635  HN  ILE A 624      47.100  41.390  60.940  1.00  0.00           H
ATOM    636  CA  ILE A 624      46.360  41.420  62.910  1.00  0.00           C
ATOM    637  HA  ILE A 624      45.410  41.010  63.220  1.00  0.00           H
ATOM    638  CB  ILE A 624      47.500  40.450  63.380  1.00  0.00           C
ATOM    639  HB  ILE A 624      48.480  40.910  63.120  1.00  0.00           H
ATOM    640  CG2 ILE A 624      47.490  40.240  64.920  1.00  0.00           C
ATOM    641 HG21 ILE A 624      47.490  41.200  65.480  1.00  0.00           H
ATOM    642 HG22 ILE A 624      48.340  39.630  65.290  1.00  0.00           H
ATOM    643 HG23 ILE A 624      46.580  39.660  65.160  1.00  0.00           H
ATOM    644  CG1 ILE A 624      47.300  39.030  62.680  1.00  0.00           C
ATOM    645 HG11 ILE A 624      47.160  39.260  61.600  1.00  0.00           H
ATOM    646 HG12 ILE A 624      46.360  38.590  63.070  1.00  0.00           H
ATOM    647  CD  ILE A 624      48.570  38.120  62.740  1.00  0.00           C
ATOM    648  HD1 ILE A 624      49.370  38.720  62.250  1.00  0.00           H
ATOM    649  HD2 ILE A 624      48.510  37.080  62.390  1.00  0.00           H
ATOM    650  HD3 ILE A 624      48.930  38.020  63.780  1.00  0.00           H
ATOM    651  C   ILE A 624      46.570  42.800  63.570  1.00  0.00           C
ATOM    652  O   ILE A 624      46.130  43.070  64.650  1.00  0.00           O
ATOM    653  N   THR A 625      47.380  43.700  62.930  1.00  0.00           N
ATOM    654  HN  THR A 625      47.790  43.430  62.060  1.00  0.00           H
ATOM    655  CA  THR A 625      47.630  45.080  63.360  1.00  0.00           C
ATOM    656  HA  THR A 625      47.940  44.930  64.380  1.00  0.00           H
ATOM    657  CB  THR A 625      48.700  45.760  62.620  1.00  0.00           C
ATOM    658  HB  THR A 625      48.460  45.650  61.540  1.00  0.00           H
ATOM    659  OG1 THR A 625      49.970  45.240  62.840  1.00  0.00           O
ATOM    660  HG1 THR A 625      49.880  44.270  62.820  1.00  0.00           H
ATOM    661  CG2 THR A 625      48.690  47.330  62.970  1.00  0.00           C
ATOM    662 HG21 THR A 625      49.520  47.890  62.470  1.00  0.00           H
ATOM    663 HG22 THR A 625      48.730  47.250  64.070  1.00  0.00           H
ATOM    664 HG23 THR A 625      47.670  47.700  62.740  1.00  0.00           H
ATOM    665  C   THR A 625      46.260  45.800  63.360  1.00  0.00           C
ATOM    666  O   THR A 625      45.760  46.320  64.350  1.00  0.00           O
ATOM    667  N   PHE A 626      45.410  45.770  62.280  1.00  0.00           N
ATOM    668  HN  PHE A 626      45.700  45.390  61.390  1.00  0.00           H
ATOM    669  CA  PHE A 626      44.010  46.200  62.270  1.00  0.00           C
ATOM    670  HA  PHE A 626      44.040  47.270  62.420  1.00  0.00           H
ATOM    671  CB  PHE A 626      43.440  45.840  60.830  1.00  0.00           C
ATOM    672  HB1 PHE A 626      43.770  44.810  60.560  1.00  0.00           H
ATOM    673  HB2 PHE A 626      44.010  46.530  60.160  1.00  0.00           H
ATOM    674  CG  PHE A 626      41.980  46.020  60.570  1.00  0.00           C
ATOM    675  CD1 PHE A 626      41.080  44.970  60.710  1.00  0.00           C
ATOM    676  HD1 PHE A 626      41.550  44.040  60.990  1.00  0.00           H
ATOM    677  CE1 PHE A 626      39.760  45.090  60.450  1.00  0.00           C
ATOM    678  HE1 PHE A 626      39.130  44.230  60.640  1.00  0.00           H
ATOM    679  CZ  PHE A 626      39.270  46.380  60.070  1.00  0.00           C
ATOM    680  HZ  PHE A 626      38.200  46.480  59.940  1.00  0.00           H
ATOM    681  CD2 PHE A 626      41.470  47.320  60.250  1.00  0.00           C
ATOM    682  HD2 PHE A 626      42.110  48.180  60.100  1.00  0.00           H
ATOM    683  CE2 PHE A 626      40.080  47.490  60.010  1.00  0.00           C
ATOM    684  HE2 PHE A 626      39.740  48.460  59.670  1.00  0.00           H
ATOM    685  C   PHE A 626      43.140  45.670  63.420  1.00  0.00           C
ATOM    686  O   PHE A 626      42.550  46.470  64.110  1.00  0.00           O
ATOM    687  N   GLY A 627      43.040  44.280  63.590  1.00  0.00           N
ATOM    688  HN  GLY A 627      43.350  43.590  62.930  1.00  0.00           H
ATOM    689  CA  GLY A 627      42.330  43.620  64.660  1.00  0.00           C
ATOM    690  HA1 GLY A 627      42.380  42.560  64.480  1.00  0.00           H
ATOM    691  HA2 GLY A 627      41.320  43.960  64.550  1.00  0.00           H
ATOM    692  C   GLY A 627      42.750  44.030  66.050  1.00  0.00           C
ATOM    693  O   GLY A 627      41.840  44.250  66.820  1.00  0.00           O
ATOM    694  N   GLY A 628      44.000  44.120  66.340  1.00  0.00           N
ATOM    695  HN  GLY A 628      44.650  43.880  65.620  1.00  0.00           H
ATOM    696  CA  GLY A 628      44.470  44.610  67.610  1.00  0.00           C
ATOM    697  HA1 GLY A 628      45.550  44.740  67.560  1.00  0.00           H
ATOM    698  HA2 GLY A 628      44.110  43.910  68.350  1.00  0.00           H
ATOM    699  C   GLY A 628      44.030  45.970  68.010  1.00  0.00           C
ATOM    700  O   GLY A 628      43.410  46.180  69.010  1.00  0.00           O
ATOM    701  N   LEU A 629      44.320  46.990  67.190  1.00  0.00           N
ATOM    702  HN  LEU A 629      44.740  46.750  66.320  1.00  0.00           H
ATOM    703  CA  LEU A 629      43.840  48.330  67.310  1.00  0.00           C
ATOM    704  HA  LEU A 629      44.150  48.750  68.260  1.00  0.00           H
ATOM    705  CB  LEU A 629      44.430  49.200  66.110  1.00  0.00           C
ATOM    706  HB1 LEU A 629      43.830  50.130  66.080  1.00  0.00           H
ATOM    707  HB2 LEU A 629      44.320  48.660  65.140  1.00  0.00           H
ATOM    708  CG  LEU A 629      45.890  49.560  66.410  1.00  0.00           C
ATOM    709  HG  LEU A 629      46.420  48.720  66.910  1.00  0.00           H
ATOM    710  CD1 LEU A 629      46.690  50.000  65.100  1.00  0.00           C
ATOM    711 HD11 LEU A 629      46.340  49.470  64.190  1.00  0.00           H
ATOM    712 HD12 LEU A 629      47.780  49.860  65.290  1.00  0.00           H
ATOM    713 HD13 LEU A 629      46.570  51.100  64.980  1.00  0.00           H
ATOM    714  CD2 LEU A 629      46.050  50.760  67.360  1.00  0.00           C
ATOM    715 HD21 LEU A 629      45.630  51.750  67.050  1.00  0.00           H
ATOM    716 HD22 LEU A 629      47.140  50.830  67.570  1.00  0.00           H
ATOM    717 HD23 LEU A 629      45.510  50.570  68.320  1.00  0.00           H
ATOM    718  C   LEU A 629      42.300  48.470  67.410  1.00  0.00           C
ATOM    719  O   LEU A 629      41.760  49.210  68.240  1.00  0.00           O
ATOM    720  N   LEU A 630      41.580  47.730  66.570  1.00  0.00           N
ATOM    721  HN  LEU A 630      42.130  47.260  65.890  1.00  0.00           H
ATOM    722  CA  LEU A 630      40.140  47.520  66.650  1.00  0.00           C
ATOM    723  HA  LEU A 630      39.770  48.530  66.590  1.00  0.00           H
ATOM    724  CB  LEU A 630      39.670  46.610  65.440  1.00  0.00           C
ATOM    725  HB1 LEU A 630      40.140  45.600  65.450  1.00  0.00           H
ATOM    726  HB2 LEU A 630      40.000  47.150  64.530  1.00  0.00           H
ATOM    727  CG  LEU A 630      38.140  46.430  65.250  1.00  0.00           C
ATOM    728  HG  LEU A 630      37.780  45.820  66.110  1.00  0.00           H
ATOM    729  CD1 LEU A 630      37.420  47.750  65.210  1.00  0.00           C
ATOM    730 HD11 LEU A 630      36.330  47.550  65.220  1.00  0.00           H
ATOM    731 HD12 LEU A 630      37.560  48.290  64.250  1.00  0.00           H
ATOM    732 HD13 LEU A 630      37.590  48.430  66.050  1.00  0.00           H
ATOM    733  CD2 LEU A 630      37.800  45.540  64.010  1.00  0.00           C
ATOM    734 HD21 LEU A 630      37.990  46.030  63.040  1.00  0.00           H
ATOM    735 HD22 LEU A 630      36.700  45.380  64.070  1.00  0.00           H
ATOM    736 HD23 LEU A 630      38.320  44.550  63.970  1.00  0.00           H
ATOM    737  C   LEU A 630      39.750  46.960  68.010  1.00  0.00           C
ATOM    738  O   LEU A 630      38.810  47.350  68.600  1.00  0.00           O
ATOM    739  N   GLY A 631      40.500  45.920  68.520  1.00  0.00           N
ATOM    740  HN  GLY A 631      41.200  45.460  67.970  1.00  0.00           H
ATOM    741  CA  GLY A 631      40.280  45.200  69.740  1.00  0.00           C
ATOM    742  HA1 GLY A 631      40.950  44.360  69.760  1.00  0.00           H
ATOM    743  HA2 GLY A 631      39.240  44.890  69.690  1.00  0.00           H
ATOM    744  C   GLY A 631      40.420  46.160  70.960  1.00  0.00           C
ATOM    745  O   GLY A 631      39.550  46.090  71.790  1.00  0.00           O
ATOM    746  N   GLU A 632      41.460  46.980  70.960  1.00  0.00           N
ATOM    747  HN  GLU A 632      42.100  46.870  70.200  1.00  0.00           H
ATOM    748  CA  GLU A 632      41.710  48.020  71.990  1.00  0.00           C
ATOM    749  HA  GLU A 632      41.720  47.510  72.930  1.00  0.00           H
ATOM    750  CB  GLU A 632      43.060  48.710  71.770  1.00  0.00           C
ATOM    751  HB1 GLU A 632      43.280  49.530  72.470  1.00  0.00           H
ATOM    752  HB2 GLU A 632      43.220  49.110  70.740  1.00  0.00           H
ATOM    753  CG  GLU A 632      44.210  47.660  71.950  1.00  0.00           C
ATOM    754  HG1 GLU A 632      45.180  48.010  71.520  1.00  0.00           H
ATOM    755  HG2 GLU A 632      44.050  46.720  71.400  1.00  0.00           H
ATOM    756  CD  GLU A 632      44.600  47.250  73.350  1.00  0.00           C
ATOM    757  OE1 GLU A 632      44.080  47.810  74.340  1.00  0.00           O
ATOM    758  OE2 GLU A 632      45.560  46.410  73.490  1.00  0.00           O
ATOM    759  C   GLU A 632      40.620  49.140  72.010  1.00  0.00           C
ATOM    760  O   GLU A 632      40.180  49.400  73.080  1.00  0.00           O
ATOM    761  N   ALA A 633      40.130  49.590  70.790  1.00  0.00           N
ATOM    762  HN  ALA A 633      40.560  49.180  69.990  1.00  0.00           H
ATOM    763  CA  ALA A 633      39.170  50.660  70.670  1.00  0.00           C
ATOM    764  HA  ALA A 633      39.330  51.440  71.390  1.00  0.00           H
ATOM    765  CB  ALA A 633      39.100  51.290  69.360  1.00  0.00           C
ATOM    766  HB1 ALA A 633      40.110  51.740  69.200  1.00  0.00           H
ATOM    767  HB2 ALA A 633      38.340  52.100  69.410  1.00  0.00           H
ATOM    768  HB3 ALA A 633      38.900  50.520  68.580  1.00  0.00           H
ATOM    769  C   ALA A 633      37.810  50.070  71.070  1.00  0.00           C
ATOM    770  O   ALA A 633      37.020  50.780  71.720  1.00  0.00           O
ATOM    771  N   THR A 634      37.460  48.850  70.670  1.00  0.00           N
ATOM    772  HN  THR A 634      37.980  48.290  70.010  1.00  0.00           H
ATOM    773  CA  THR A 634      36.160  48.280  70.980  1.00  0.00           C
ATOM    774  HA  THR A 634      35.460  49.090  71.090  1.00  0.00           H
ATOM    775  CB  THR A 634      35.730  47.220  69.900  1.00  0.00           C
ATOM    776  HB  THR A 634      34.710  46.840  70.170  1.00  0.00           H
ATOM    777  OG1 THR A 634      36.650  46.180  69.750  1.00  0.00           O
ATOM    778  HG1 THR A 634      37.330  46.500  69.150  1.00  0.00           H
ATOM    779  CG2 THR A 634      35.540  47.860  68.540  1.00  0.00           C
ATOM    780 HG21 THR A 634      34.600  48.450  68.500  1.00  0.00           H
ATOM    781 HG22 THR A 634      35.340  47.090  67.770  1.00  0.00           H
ATOM    782 HG23 THR A 634      36.370  48.540  68.230  1.00  0.00           H
ATOM    783  C   THR A 634      36.190  47.540  72.350  1.00  0.00           C
ATOM    784  O   THR A 634      35.330  46.700  72.630  1.00  0.00           O
ATOM    785  N   GLU A 635      37.210  47.810  73.190  1.00  0.00           N
ATOM    786  HN  GLU A 635      37.920  48.410  72.810  1.00  0.00           H
ATOM    787  CA  GLU A 635      37.370  47.340  74.510  1.00  0.00           C
ATOM    788  HA  GLU A 635      38.350  47.610  74.880  1.00  0.00           H
ATOM    789  CB  GLU A 635      36.280  47.970  75.350  1.00  0.00           C
ATOM    790  HB1 GLU A 635      36.290  47.470  76.340  1.00  0.00           H
ATOM    791  HB2 GLU A 635      35.210  47.790  75.110  1.00  0.00           H
ATOM    792  CG  GLU A 635      36.450  49.520  75.480  1.00  0.00           C
ATOM    793  HG1 GLU A 635      36.650  49.900  74.470  1.00  0.00           H
ATOM    794  HG2 GLU A 635      37.450  49.730  75.930  1.00  0.00           H
ATOM    795  CD  GLU A 635      35.370  50.330  76.130  1.00  0.00           C
ATOM    796  OE1 GLU A 635      35.730  51.280  76.860  1.00  0.00           O
ATOM    797  OE2 GLU A 635      34.220  50.070  75.750  1.00  0.00           O
ATOM    798  C   GLU A 635      37.290  45.750  74.600  1.00  0.00           C
ATOM    799  O   GLU A 635      36.890  45.200  75.650  1.00  0.00           O
ATOM    800  N   GLY A 636      37.720  45.020  73.580  1.00  0.00           N
ATOM    801  HN  GLY A 636      38.190  45.530  72.860  1.00  0.00           H
ATOM    802  CA  GLY A 636      37.890  43.610  73.550  1.00  0.00           C
ATOM    803  HA1 GLY A 636      38.190  43.230  74.510  1.00  0.00           H
ATOM    804  HA2 GLY A 636      38.680  43.340  72.860  1.00  0.00           H
ATOM    805  C   GLY A 636      36.780  42.810  72.970  1.00  0.00           C
ATOM    806  O   GLY A 636      36.840  41.580  72.930  1.00  0.00           O
ATOM    807  N   ARG A 637      35.710  43.460  72.460  1.00  0.00           N
ATOM    808  HN  ARG A 637      35.590  44.430  72.330  1.00  0.00           H
ATOM    809  CA  ARG A 637      34.530  42.900  71.900  1.00  0.00           C
ATOM    810  HA  ARG A 637      34.120  42.200  72.620  1.00  0.00           H
ATOM    811  CB  ARG A 637      33.440  43.990  71.740  1.00  0.00           C
ATOM    812  HB1 ARG A 637      32.630  43.750  71.010  1.00  0.00           H
ATOM    813  HB2 ARG A 637      33.970  44.860  71.310  1.00  0.00           H
ATOM    814  CG  ARG A 637      32.760  44.380  73.120  1.00  0.00           C
ATOM    815  HG1 ARG A 637      33.560  44.480  73.880  1.00  0.00           H
ATOM    816  HG2 ARG A 637      31.990  43.680  73.490  1.00  0.00           H
ATOM    817  CD  ARG A 637      32.210  45.810  73.180  1.00  0.00           C
ATOM    818  HD1 ARG A 637      31.300  45.940  72.550  1.00  0.00           H
ATOM    819  HD2 ARG A 637      32.860  46.620  72.800  1.00  0.00           H
ATOM    820  NE  ARG A 637      31.910  46.130  74.630  1.00  0.00           N
ATOM    821  HE  ARG A 637      32.680  46.350  75.220  1.00  0.00           H
ATOM    822  CZ  ARG A 637      30.770  45.930  75.290  1.00  0.00           C
ATOM    823  NH1 ARG A 637      29.710  45.370  74.760  1.00  0.00           N
ATOM    824 HH11 ARG A 637      29.710  45.020  73.820  1.00  0.00           H
ATOM    825 HH12 ARG A 637      28.930  45.290  75.370  1.00  0.00           H
ATOM    826  NH2 ARG A 637      30.640  46.430  76.450  1.00  0.00           N
ATOM    827 HH21 ARG A 637      31.350  47.010  76.830  1.00  0.00           H
ATOM    828 HH22 ARG A 637      29.730  46.540  76.880  1.00  0.00           H
ATOM    829  C   ARG A 637      34.760  42.160  70.570  1.00  0.00           C
ATOM    830  O   ARG A 637      34.070  41.150  70.270  1.00  0.00           O
ATOM    831  N   ILE A 638      35.690  42.620  69.730  1.00  0.00           N
ATOM    832  HN  ILE A 638      36.230  43.430  69.920  1.00  0.00           H
ATOM    833  CA  ILE A 638      36.040  42.050  68.480  1.00  0.00           C
ATOM    834  HA  ILE A 638      35.550  41.100  68.300  1.00  0.00           H
ATOM    835  CB  ILE A 638      35.800  42.890  67.210  1.00  0.00           C
ATOM    836  HB  ILE A 638      36.470  43.770  67.300  1.00  0.00           H
ATOM    837  CG2 ILE A 638      36.070  42.080  65.880  1.00  0.00           C
ATOM    838 HG21 ILE A 638      37.080  41.630  65.760  1.00  0.00           H
ATOM    839 HG22 ILE A 638      35.820  42.930  65.200  1.00  0.00           H
ATOM    840 HG23 ILE A 638      35.250  41.340  65.720  1.00  0.00           H
ATOM    841  CG1 ILE A 638      34.360  43.420  67.220  1.00  0.00           C
ATOM    842 HG11 ILE A 638      34.230  43.930  66.240  1.00  0.00           H
ATOM    843 HG12 ILE A 638      34.230  44.080  68.100  1.00  0.00           H
ATOM    844  CD  ILE A 638      33.180  42.440  67.140  1.00  0.00           C
ATOM    845  HD1 ILE A 638      32.230  43.010  67.130  1.00  0.00           H
ATOM    846  HD2 ILE A 638      32.970  41.790  68.000  1.00  0.00           H
ATOM    847  HD3 ILE A 638      33.330  41.800  66.240  1.00  0.00           H
ATOM    848  C   ILE A 638      37.510  41.750  68.630  1.00  0.00           C
ATOM    849  O   ILE A 638      38.230  42.410  69.430  1.00  0.00           O
ATOM    850  N   SER A 639      37.970  40.670  67.890  1.00  0.00           N
ATOM    851  HN  SER A 639      37.310  40.050  67.470  1.00  0.00           H
ATOM    852  CA  SER A 639      39.280  40.080  67.940  1.00  0.00           C
ATOM    853  HA  SER A 639      39.970  40.590  68.590  1.00  0.00           H
ATOM    854  CB  SER A 639      39.110  38.660  68.550  1.00  0.00           C
ATOM    855  HB1 SER A 639      38.410  38.520  69.400  1.00  0.00           H
ATOM    856  HB2 SER A 639      40.120  38.260  68.810  1.00  0.00           H
ATOM    857  OG  SER A 639      38.590  37.740  67.630  1.00  0.00           O
ATOM    858  HG1 SER A 639      37.640  37.810  67.630  1.00  0.00           H
ATOM    859  C   SER A 639      40.010  40.070  66.680  1.00  0.00           C
ATOM    860  O   SER A 639      39.440  40.160  65.580  1.00  0.00           O
ATOM    861  N   ALA A 640      41.310  39.910  66.690  1.00  0.00           N
ATOM    862  HN  ALA A 640      41.870  39.870  67.510  1.00  0.00           H
ATOM    863  CA  ALA A 640      42.130  39.510  65.520  1.00  0.00           C
ATOM    864  HA  ALA A 640      42.050  40.300  64.790  1.00  0.00           H
ATOM    865  CB  ALA A 640      43.670  39.540  65.950  1.00  0.00           C
ATOM    866  HB1 ALA A 640      44.300  39.480  65.040  1.00  0.00           H
ATOM    867  HB2 ALA A 640      43.980  38.650  66.540  1.00  0.00           H
ATOM    868  HB3 ALA A 640      43.870  40.420  66.590  1.00  0.00           H
ATOM    869  C   ALA A 640      41.860  38.200  64.960  1.00  0.00           C
ATOM    870  O   ALA A 640      41.850  38.030  63.760  1.00  0.00           O
ATOM    871  N   ILE A 641      41.530  37.150  65.760  1.00  0.00           N
ATOM    872  HN  ILE A 641      41.400  37.260  66.740  1.00  0.00           H
ATOM    873  CA  ILE A 641      41.210  35.840  65.190  1.00  0.00           C
ATOM    874  HA  ILE A 641      42.050  35.720  64.530  1.00  0.00           H
ATOM    875  CB  ILE A 641      41.130  34.710  66.190  1.00  0.00           C
ATOM    876  HB  ILE A 641      42.000  34.810  66.860  1.00  0.00           H
ATOM    877  CG2 ILE A 641      39.830  34.630  67.030  1.00  0.00           C
ATOM    878 HG21 ILE A 641      38.860  34.500  66.500  1.00  0.00           H
ATOM    879 HG22 ILE A 641      39.710  35.510  67.710  1.00  0.00           H
ATOM    880 HG23 ILE A 641      39.830  33.830  67.810  1.00  0.00           H
ATOM    881  CG1 ILE A 641      41.170  33.360  65.460  1.00  0.00           C
ATOM    882 HG11 ILE A 641      40.520  33.240  64.570  1.00  0.00           H
ATOM    883 HG12 ILE A 641      40.830  32.650  66.250  1.00  0.00           H
ATOM    884  CD  ILE A 641      42.610  32.880  64.960  1.00  0.00           C
ATOM    885  HD1 ILE A 641      43.040  33.540  64.180  1.00  0.00           H
ATOM    886  HD2 ILE A 641      42.600  31.840  64.550  1.00  0.00           H
ATOM    887  HD3 ILE A 641      43.350  32.850  65.780  1.00  0.00           H
ATOM    888  C   ILE A 641      40.020  35.840  64.260  1.00  0.00           C
ATOM    889  O   ILE A 641      39.980  35.300  63.110  1.00  0.00           O
ATOM    890  N   GLU A 642      38.990  36.530  64.680  1.00  0.00           N
ATOM    891  HN  GLU A 642      38.940  36.800  65.630  1.00  0.00           H
ATOM    892  CA  GLU A 642      37.900  36.950  63.800  1.00  0.00           C
ATOM    893  HA  GLU A 642      37.390  36.080  63.380  1.00  0.00           H
ATOM    894  CB  GLU A 642      36.830  37.790  64.570  1.00  0.00           C
ATOM    895  HB1 GLU A 642      36.060  38.180  63.870  1.00  0.00           H
ATOM    896  HB2 GLU A 642      37.380  38.600  65.090  1.00  0.00           H
ATOM    897  CG  GLU A 642      36.090  36.940  65.680  1.00  0.00           C
ATOM    898  HG1 GLU A 642      36.730  36.220  66.220  1.00  0.00           H
ATOM    899  HG2 GLU A 642      35.420  36.310  65.060  1.00  0.00           H
ATOM    900  CD  GLU A 642      35.250  37.710  66.620  1.00  0.00           C
ATOM    901  OE1 GLU A 642      34.000  37.570  66.440  1.00  0.00           O
ATOM    902  OE2 GLU A 642      35.760  38.360  67.540  1.00  0.00           O
ATOM    903  C   GLU A 642      38.310  37.720  62.590  1.00  0.00           C
ATOM    904  O   GLU A 642      37.740  37.440  61.540  1.00  0.00           O
ATOM    905  N   SER A 643      39.210  38.710  62.710  1.00  0.00           N
ATOM    906  HN  SER A 643      39.580  38.990  63.600  1.00  0.00           H
ATOM    907  CA  SER A 643      39.710  39.530  61.620  1.00  0.00           C
ATOM    908  HA  SER A 643      38.890  39.990  61.090  1.00  0.00           H
ATOM    909  CB  SER A 643      40.730  40.630  62.190  1.00  0.00           C
ATOM    910  HB1 SER A 643      41.230  41.350  61.500  1.00  0.00           H
ATOM    911  HB2 SER A 643      41.530  40.080  62.720  1.00  0.00           H
ATOM    912  OG  SER A 643      40.000  41.480  63.090  1.00  0.00           O
ATOM    913  HG1 SER A 643      39.750  41.000  63.880  1.00  0.00           H
ATOM    914  C   SER A 643      40.450  38.710  60.560  1.00  0.00           C
ATOM    915  O   SER A 643      40.290  38.970  59.370  1.00  0.00           O
ATOM    916  N   LEU A 644      41.260  37.780  60.920  1.00  0.00           N
ATOM    917  HN  LEU A 644      41.460  37.700  61.890  1.00  0.00           H
ATOM    918  CA  LEU A 644      41.890  36.730  60.190  1.00  0.00           C
ATOM    919  HA  LEU A 644      42.510  37.120  59.400  1.00  0.00           H
ATOM    920  CB  LEU A 644      42.780  35.750  61.090  1.00  0.00           C
ATOM    921  HB1 LEU A 644      42.990  34.800  60.560  1.00  0.00           H
ATOM    922  HB2 LEU A 644      42.270  35.500  62.050  1.00  0.00           H
ATOM    923  CG  LEU A 644      44.130  36.320  61.480  1.00  0.00           C
ATOM    924  HG  LEU A 644      44.010  37.340  61.890  1.00  0.00           H
ATOM    925  CD1 LEU A 644      44.750  35.530  62.640  1.00  0.00           C
ATOM    926 HD11 LEU A 644      44.820  34.450  62.420  1.00  0.00           H
ATOM    927 HD12 LEU A 644      44.140  35.560  63.570  1.00  0.00           H
ATOM    928 HD13 LEU A 644      45.800  35.750  62.890  1.00  0.00           H
ATOM    929  CD2 LEU A 644      45.110  36.440  60.290  1.00  0.00           C
ATOM    930 HD21 LEU A 644      46.120  36.760  60.620  1.00  0.00           H
ATOM    931 HD22 LEU A 644      44.730  37.010  59.430  1.00  0.00           H
ATOM    932 HD23 LEU A 644      45.170  35.390  59.940  1.00  0.00           H
ATOM    933  C   LEU A 644      40.990  35.800  59.450  1.00  0.00           C
ATOM    934  O   LEU A 644      41.220  35.400  58.340  1.00  0.00           O
ATOM    935  N   PHE A 645      39.920  35.360  60.110  1.00  0.00           N
ATOM    936  HN  PHE A 645      39.780  35.600  61.070  1.00  0.00           H
ATOM    937  CA  PHE A 645      38.870  34.560  59.480  1.00  0.00           C
ATOM    938  HA  PHE A 645      39.310  33.760  58.920  1.00  0.00           H
ATOM    939  CB  PHE A 645      37.870  33.940  60.490  1.00  0.00           C
ATOM    940  HB1 PHE A 645      37.050  33.360  60.000  1.00  0.00           H
ATOM    941  HB2 PHE A 645      37.370  34.820  60.960  1.00  0.00           H
ATOM    942  CG  PHE A 645      38.440  33.000  61.580  1.00  0.00           C
ATOM    943  CD1 PHE A 645      39.580  32.250  61.300  1.00  0.00           C
ATOM    944  HD1 PHE A 645      40.070  32.420  60.360  1.00  0.00           H
ATOM    945  CE1 PHE A 645      40.020  31.280  62.240  1.00  0.00           C
ATOM    946  HE1 PHE A 645      40.840  30.610  62.050  1.00  0.00           H
ATOM    947  CZ  PHE A 645      39.230  31.100  63.450  1.00  0.00           C
ATOM    948  HZ  PHE A 645      39.590  30.260  64.030  1.00  0.00           H
ATOM    949  CD2 PHE A 645      37.680  32.770  62.740  1.00  0.00           C
ATOM    950  HD2 PHE A 645      36.790  33.380  62.840  1.00  0.00           H
ATOM    951  CE2 PHE A 645      38.150  31.970  63.750  1.00  0.00           C
ATOM    952  HE2 PHE A 645      37.570  31.940  64.670  1.00  0.00           H
ATOM    953  C   PHE A 645      38.050  35.300  58.410  1.00  0.00           C
ATOM    954  O   PHE A 645      37.750  34.710  57.370  1.00  0.00           O
ATOM    955  N   GLY A 646      37.750  36.560  58.600  1.00  0.00           N
ATOM    956  HN  GLY A 646      37.790  37.000  59.490  1.00  0.00           H
ATOM    957  CA  GLY A 646      37.140  37.380  57.530  1.00  0.00           C
ATOM    958  HA1 GLY A 646      37.030  38.370  57.950  1.00  0.00           H
ATOM    959  HA2 GLY A 646      36.240  36.860  57.240  1.00  0.00           H
ATOM    960  C   GLY A 646      37.960  37.440  56.270  1.00  0.00           C
ATOM    961  O   GLY A 646      37.490  37.250  55.130  1.00  0.00           O
ATOM    962  N   ALA A 647      39.230  37.760  56.430  1.00  0.00           N
ATOM    963  HN  ALA A 647      39.500  38.140  57.310  1.00  0.00           H
ATOM    964  CA  ALA A 647      40.160  37.900  55.350  1.00  0.00           C
ATOM    965  HA  ALA A 647      39.870  38.640  54.620  1.00  0.00           H
ATOM    966  CB  ALA A 647      41.560  38.250  55.940  1.00  0.00           C
ATOM    967  HB1 ALA A 647      41.400  39.230  56.440  1.00  0.00           H
ATOM    968  HB2 ALA A 647      42.370  38.410  55.190  1.00  0.00           H
ATOM    969  HB3 ALA A 647      41.760  37.430  56.650  1.00  0.00           H
ATOM    970  C   ALA A 647      40.350  36.590  54.690  1.00  0.00           C
ATOM    971  O   ALA A 647      40.380  36.610  53.470  1.00  0.00           O
ATOM    972  N   SER A 648      40.510  35.460  55.390  1.00  0.00           N
ATOM    973  HN  SER A 648      40.620  35.410  56.380  1.00  0.00           H
ATOM    974  CA  SER A 648      40.550  34.220  54.740  1.00  0.00           C
ATOM    975  HA  SER A 648      41.470  34.260  54.170  1.00  0.00           H
ATOM    976  CB  SER A 648      40.800  33.040  55.880  1.00  0.00           C
ATOM    977  HB1 SER A 648      39.850  33.110  56.450  1.00  0.00           H
ATOM    978  HB2 SER A 648      41.670  33.400  56.470  1.00  0.00           H
ATOM    979  OG  SER A 648      40.980  31.700  55.350  1.00  0.00           O
ATOM    980  HG1 SER A 648      41.920  31.630  55.170  1.00  0.00           H
ATOM    981  C   SER A 648      39.310  33.790  53.860  1.00  0.00           C
ATOM    982  O   SER A 648      39.430  33.470  52.690  1.00  0.00           O
ATOM    983  N   LEU A 649      38.090  33.780  54.450  1.00  0.00           N
ATOM    984  HN  LEU A 649      38.020  34.080  55.400  1.00  0.00           H
ATOM    985  CA  LEU A 649      36.860  33.490  53.760  1.00  0.00           C
ATOM    986  HA  LEU A 649      37.100  32.520  53.340  1.00  0.00           H
ATOM    987  CB  LEU A 649      35.620  33.330  54.710  1.00  0.00           C
ATOM    988  HB1 LEU A 649      34.740  33.340  54.020  1.00  0.00           H
ATOM    989  HB2 LEU A 649      35.620  34.280  55.300  1.00  0.00           H
ATOM    990  CG  LEU A 649      35.520  32.340  55.840  1.00  0.00           C
ATOM    991  HG  LEU A 649      36.330  32.540  56.560  1.00  0.00           H
ATOM    992  CD1 LEU A 649      34.240  32.600  56.710  1.00  0.00           C
ATOM    993 HD11 LEU A 649      33.300  32.530  56.130  1.00  0.00           H
ATOM    994 HD12 LEU A 649      34.360  33.600  57.190  1.00  0.00           H
ATOM    995 HD13 LEU A 649      34.140  31.830  57.500  1.00  0.00           H
ATOM    996  CD2 LEU A 649      35.610  30.840  55.360  1.00  0.00           C
ATOM    997 HD21 LEU A 649      36.640  30.440  55.480  1.00  0.00           H
ATOM    998 HD22 LEU A 649      35.340  30.790  54.270  1.00  0.00           H
ATOM    999 HD23 LEU A 649      35.070  30.290  56.140  1.00  0.00           H
ATOM   1000  C   LEU A 649      36.660  34.460  52.640  1.00  0.00           C
ATOM   1001  O   LEU A 649      36.280  34.020  51.560  1.00  0.00           O
ATOM   1002  N   THR A 650      36.900  35.790  52.830  1.00  0.00           N
ATOM   1003  HN  THR A 650      37.020  36.030  53.790  1.00  0.00           H
ATOM   1004  CA  THR A 650      36.790  36.700  51.760  1.00  0.00           C
ATOM   1005  HA  THR A 650      35.870  36.440  51.230  1.00  0.00           H
ATOM   1006  CB  THR A 650      36.910  38.170  52.270  1.00  0.00           C
ATOM   1007  HB  THR A 650      37.840  38.370  52.840  1.00  0.00           H
ATOM   1008  OG1 THR A 650      35.820  38.440  53.110  1.00  0.00           O
ATOM   1009  HG1 THR A 650      36.130  38.040  53.930  1.00  0.00           H
ATOM   1010  CG2 THR A 650      36.800  39.180  51.120  1.00  0.00           C
ATOM   1011 HG21 THR A 650      36.900  40.200  51.540  1.00  0.00           H
ATOM   1012 HG22 THR A 650      35.820  39.110  50.610  1.00  0.00           H
ATOM   1013 HG23 THR A 650      37.640  39.090  50.400  1.00  0.00           H
ATOM   1014  C   THR A 650      37.850  36.480  50.730  1.00  0.00           C
ATOM   1015  O   THR A 650      37.600  36.650  49.560  1.00  0.00           O
ATOM   1016  N   GLY A 651      39.010  36.180  51.220  1.00  0.00           N
ATOM   1017  HN  GLY A 651      39.240  36.020  52.180  1.00  0.00           H
ATOM   1018  CA  GLY A 651      40.090  35.880  50.250  1.00  0.00           C
ATOM   1019  HA1 GLY A 651      40.900  35.590  50.900  1.00  0.00           H
ATOM   1020  HA2 GLY A 651      40.360  36.730  49.660  1.00  0.00           H
ATOM   1021  C   GLY A 651      39.970  34.630  49.360  1.00  0.00           C
ATOM   1022  O   GLY A 651      40.300  34.800  48.160  1.00  0.00           O
ATOM   1023  N   ILE A 652      39.610  33.440  49.900  1.00  0.00           N
ATOM   1024  HN  ILE A 652      39.460  33.440  50.890  1.00  0.00           H
ATOM   1025  CA  ILE A 652      39.620  32.230  49.130  1.00  0.00           C
ATOM   1026  HA  ILE A 652      40.590  32.160  48.670  1.00  0.00           H
ATOM   1027  CB  ILE A 652      39.250  31.010  50.020  1.00  0.00           C
ATOM   1028  HB  ILE A 652      38.350  31.160  50.660  1.00  0.00           H
ATOM   1029  CG2 ILE A 652      38.930  29.700  49.180  1.00  0.00           C
ATOM   1030 HG21 ILE A 652      39.860  29.510  48.590  1.00  0.00           H
ATOM   1031 HG22 ILE A 652      38.100  29.860  48.460  1.00  0.00           H
ATOM   1032 HG23 ILE A 652      38.640  28.820  49.800  1.00  0.00           H
ATOM   1033  CG1 ILE A 652      40.340  30.590  51.020  1.00  0.00           C
ATOM   1034 HG11 ILE A 652      40.820  31.360  51.650  1.00  0.00           H
ATOM   1035 HG12 ILE A 652      41.190  30.150  50.450  1.00  0.00           H
ATOM   1036  CD  ILE A 652      39.880  29.620  52.120  1.00  0.00           C
ATOM   1037  HD1 ILE A 652      38.880  29.890  52.520  1.00  0.00           H
ATOM   1038  HD2 ILE A 652      40.570  29.520  52.990  1.00  0.00           H
ATOM   1039  HD3 ILE A 652      39.670  28.600  51.730  1.00  0.00           H
ATOM   1040  C   ILE A 652      38.720  32.320  47.900  1.00  0.00           C
ATOM   1041  O   ILE A 652      39.160  32.020  46.790  1.00  0.00           O
ATOM   1042  N   ALA A 653      37.440  32.620  48.100  1.00  0.00           N
ATOM   1043  HN  ALA A 653      37.190  32.830  49.040  1.00  0.00           H
ATOM   1044  CA  ALA A 653      36.380  32.790  47.100  1.00  0.00           C
ATOM   1045  HA  ALA A 653      36.330  31.890  46.500  1.00  0.00           H
ATOM   1046  CB  ALA A 653      35.060  32.970  47.840  1.00  0.00           C
ATOM   1047  HB1 ALA A 653      35.270  33.710  48.650  1.00  0.00           H
ATOM   1048  HB2 ALA A 653      34.790  32.030  48.370  1.00  0.00           H
ATOM   1049  HB3 ALA A 653      34.270  33.440  47.210  1.00  0.00           H
ATOM   1050  C   ALA A 653      36.780  33.920  46.000  1.00  0.00           C
ATOM   1051  O   ALA A 653      36.590  33.850  44.780  1.00  0.00           O
ATOM   1052  N   TYR A 654      37.320  35.020  46.550  1.00  0.00           N
ATOM   1053  HN  TYR A 654      37.380  35.090  47.550  1.00  0.00           H
ATOM   1054  CA  TYR A 654      37.830  36.050  45.680  1.00  0.00           C
ATOM   1055  HA  TYR A 654      37.050  36.480  45.070  1.00  0.00           H
ATOM   1056  CB  TYR A 654      38.160  37.190  46.720  1.00  0.00           C
ATOM   1057  HB1 TYR A 654      38.980  36.890  47.420  1.00  0.00           H
ATOM   1058  HB2 TYR A 654      37.200  37.440  47.240  1.00  0.00           H
ATOM   1059  CG  TYR A 654      38.600  38.490  46.050  1.00  0.00           C
ATOM   1060  CD1 TYR A 654      39.940  38.890  46.120  1.00  0.00           C
ATOM   1061  HD1 TYR A 654      40.570  38.270  46.740  1.00  0.00           H
ATOM   1062  CE1 TYR A 654      40.310  40.210  45.780  1.00  0.00           C
ATOM   1063  HE1 TYR A 654      41.360  40.500  45.830  1.00  0.00           H
ATOM   1064  CZ  TYR A 654      39.400  41.060  45.140  1.00  0.00           C
ATOM   1065  OH  TYR A 654      39.810  42.390  44.760  1.00  0.00           O
ATOM   1066  HH  TYR A 654      40.730  42.340  44.510  1.00  0.00           H
ATOM   1067  CD2 TYR A 654      37.570  39.400  45.590  1.00  0.00           C
ATOM   1068  HD2 TYR A 654      36.530  39.120  45.540  1.00  0.00           H
ATOM   1069  CE2 TYR A 654      38.030  40.700  45.110  1.00  0.00           C
ATOM   1070  HE2 TYR A 654      37.320  41.370  44.630  1.00  0.00           H
ATOM   1071  C   TYR A 654      39.080  35.670  44.810  1.00  0.00           C
ATOM   1072  O   TYR A 654      39.180  36.060  43.670  1.00  0.00           O
ATOM   1073  N   SER A 655      40.010  34.860  45.390  1.00  0.00           N
ATOM   1074  HN  SER A 655      39.900  34.570  46.340  1.00  0.00           H
ATOM   1075  CA  SER A 655      41.150  34.440  44.580  1.00  0.00           C
ATOM   1076  HA  SER A 655      41.490  35.370  44.140  1.00  0.00           H
ATOM   1077  CB  SER A 655      42.210  33.740  45.410  1.00  0.00           C
ATOM   1078  HB1 SER A 655      41.720  32.810  45.800  1.00  0.00           H
ATOM   1079  HB2 SER A 655      42.510  34.300  46.310  1.00  0.00           H
ATOM   1080  OG  SER A 655      43.400  33.350  44.720  1.00  0.00           O
ATOM   1081  HG1 SER A 655      43.260  32.550  44.200  1.00  0.00           H
ATOM   1082  C   SER A 655      40.700  33.400  43.500  1.00  0.00           C
ATOM   1083  O   SER A 655      41.190  33.280  42.380  1.00  0.00           O
ATOM   1084  N   LEU A 656      39.580  32.650  43.760  1.00  0.00           N
ATOM   1085  HN  LEU A 656      39.160  32.550  44.660  1.00  0.00           H
ATOM   1086  CA  LEU A 656      39.040  31.700  42.770  1.00  0.00           C
ATOM   1087  HA  LEU A 656      39.880  31.210  42.300  1.00  0.00           H
ATOM   1088  CB  LEU A 656      38.150  30.670  43.510  1.00  0.00           C
ATOM   1089  HB1 LEU A 656      37.650  29.970  42.810  1.00  0.00           H
ATOM   1090  HB2 LEU A 656      37.310  31.230  43.980  1.00  0.00           H
ATOM   1091  CG  LEU A 656      38.940  29.750  44.480  1.00  0.00           C
ATOM   1092  HG  LEU A 656      39.650  30.430  44.990  1.00  0.00           H
ATOM   1093  CD1 LEU A 656      38.000  29.180  45.540  1.00  0.00           C
ATOM   1094 HD11 LEU A 656      37.170  28.670  45.000  1.00  0.00           H
ATOM   1095 HD12 LEU A 656      37.490  30.030  46.050  1.00  0.00           H
ATOM   1096 HD13 LEU A 656      38.600  28.530  46.210  1.00  0.00           H
ATOM   1097  CD2 LEU A 656      39.590  28.660  43.680  1.00  0.00           C
ATOM   1098 HD21 LEU A 656      40.400  28.250  44.310  1.00  0.00           H
ATOM   1099 HD22 LEU A 656      40.170  29.100  42.850  1.00  0.00           H
ATOM   1100 HD23 LEU A 656      38.870  27.890  43.320  1.00  0.00           H
ATOM   1101  C   LEU A 656      38.190  32.380  41.700  1.00  0.00           C
ATOM   1102  O   LEU A 656      38.430  32.380  40.480  1.00  0.00           O
ATOM   1103  N   PHE A 657      37.140  33.120  42.120  1.00  0.00           N
ATOM   1104  HN  PHE A 657      37.040  33.170  43.110  1.00  0.00           H
ATOM   1105  CA  PHE A 657      35.990  33.430  41.290  1.00  0.00           C
ATOM   1106  HA  PHE A 657      36.010  33.010  40.300  1.00  0.00           H
ATOM   1107  CB  PHE A 657      34.610  33.040  41.980  1.00  0.00           C
ATOM   1108  HB1 PHE A 657      33.790  33.310  41.280  1.00  0.00           H
ATOM   1109  HB2 PHE A 657      34.560  33.760  42.830  1.00  0.00           H
ATOM   1110  CG  PHE A 657      34.680  31.600  42.360  1.00  0.00           C
ATOM   1111  CD1 PHE A 657      34.260  31.280  43.690  1.00  0.00           C
ATOM   1112  HD1 PHE A 657      34.020  32.130  44.320  1.00  0.00           H
ATOM   1113  CE1 PHE A 657      34.120  29.980  44.040  1.00  0.00           C
ATOM   1114  HE1 PHE A 657      33.750  29.800  45.040  1.00  0.00           H
ATOM   1115  CZ  PHE A 657      34.470  28.920  43.230  1.00  0.00           C
ATOM   1116  HZ  PHE A 657      34.430  27.920  43.640  1.00  0.00           H
ATOM   1117  CD2 PHE A 657      35.130  30.540  41.540  1.00  0.00           C
ATOM   1118  HD2 PHE A 657      35.420  30.730  40.520  1.00  0.00           H
ATOM   1119  CE2 PHE A 657      35.020  29.200  41.940  1.00  0.00           C
ATOM   1120  HE2 PHE A 657      35.300  28.370  41.300  1.00  0.00           H
ATOM   1121  C   PHE A 657      35.950  34.900  41.010  1.00  0.00           C
ATOM   1122  O   PHE A 657      35.000  35.380  40.410  1.00  0.00           O
ATOM   1123  N   ALA A 658      36.980  35.680  41.420  1.00  0.00           N
ATOM   1124  HN  ALA A 658      37.740  35.320  41.950  1.00  0.00           H
ATOM   1125  CA  ALA A 658      37.130  37.010  40.810  1.00  0.00           C
ATOM   1126  HA  ALA A 658      36.220  37.580  40.940  1.00  0.00           H
ATOM   1127  CB  ALA A 658      38.230  37.670  41.610  1.00  0.00           C
ATOM   1128  HB1 ALA A 658      39.140  37.020  41.650  1.00  0.00           H
ATOM   1129  HB2 ALA A 658      37.860  37.860  42.630  1.00  0.00           H
ATOM   1130  HB3 ALA A 658      38.610  38.550  41.040  1.00  0.00           H
ATOM   1131  C   ALA A 658      37.510  37.040  39.280  1.00  0.00           C
ATOM   1132  O   ALA A 658      37.980  36.090  38.650  1.00  0.00           O
ATOM   1133  N   GLY A 659      37.350  38.310  38.760  1.00  0.00           N
ATOM   1134  HN  GLY A 659      37.090  39.080  39.320  1.00  0.00           H
ATOM   1135  CA  GLY A 659      37.610  38.540  37.340  1.00  0.00           C
ATOM   1136  HA1 GLY A 659      37.030  39.400  37.020  1.00  0.00           H
ATOM   1137  HA2 GLY A 659      37.400  37.560  36.940  1.00  0.00           H
ATOM   1138  C   GLY A 659      39.040  38.790  37.090  1.00  0.00           C
ATOM   1139  O   GLY A 659      39.580  38.700  35.980  1.00  0.00           O
ATOM   1140  N   GLN A 660      39.840  38.940  38.120  1.00  0.00           N
ATOM   1141  HN  GLN A 660      39.400  39.020  39.010  1.00  0.00           H
ATOM   1142  CA  GLN A 660      41.260  38.660  38.120  1.00  0.00           C
ATOM   1143  HA  GLN A 660      41.400  37.800  37.490  1.00  0.00           H
ATOM   1144  CB  GLN A 660      42.140  39.850  37.640  1.00  0.00           C
ATOM   1145  HB1 GLN A 660      42.040  40.030  36.550  1.00  0.00           H
ATOM   1146  HB2 GLN A 660      43.200  39.540  37.760  1.00  0.00           H
ATOM   1147  CG  GLN A 660      41.930  41.270  38.260  1.00  0.00           C
ATOM   1148  HG1 GLN A 660      40.930  41.680  38.020  1.00  0.00           H
ATOM   1149  HG2 GLN A 660      42.650  41.940  37.760  1.00  0.00           H
ATOM   1150  CD  GLN A 660      42.100  41.260  39.810  1.00  0.00           C
ATOM   1151  OE1 GLN A 660      43.200  40.750  40.150  1.00  0.00           O
ATOM   1152  NE2 GLN A 660      41.110  41.690  40.610  1.00  0.00           N
ATOM   1153 HE21 GLN A 660      41.110  41.280  41.530  1.00  0.00           H
ATOM   1154 HE22 GLN A 660      40.300  42.160  40.260  1.00  0.00           H
ATOM   1155  C   GLN A 660      41.580  38.170  39.510  1.00  0.00           C
ATOM   1156  O   GLN A 660      40.880  38.460  40.460  1.00  0.00           O
ATOM   1157  N   PRO A 661      42.580  37.350  39.750  1.00  0.00           N
ATOM   1158  CD  PRO A 661      43.120  36.530  38.650  1.00  0.00           C
ATOM   1159  HD1 PRO A 661      43.740  37.110  37.940  1.00  0.00           H
ATOM   1160  HD2 PRO A 661      42.360  35.960  38.080  1.00  0.00           H
ATOM   1161  CA  PRO A 661      42.720  36.720  41.080  1.00  0.00           C
ATOM   1162  HA  PRO A 661      41.850  36.650  41.710  1.00  0.00           H
ATOM   1163  CB  PRO A 661      43.240  35.270  40.650  1.00  0.00           C
ATOM   1164  HB1 PRO A 661      42.280  34.720  40.490  1.00  0.00           H
ATOM   1165  HB2 PRO A 661      43.800  34.790  41.480  1.00  0.00           H
ATOM   1166  CG  PRO A 661      44.000  35.460  39.320  1.00  0.00           C
ATOM   1167  HG1 PRO A 661      45.040  35.850  39.410  1.00  0.00           H
ATOM   1168  HG2 PRO A 661      44.090  34.590  38.630  1.00  0.00           H
ATOM   1169  C   PRO A 661      44.000  37.360  41.760  1.00  0.00           C
ATOM   1170  O   PRO A 661      44.440  37.060  42.860  1.00  0.00           O
ATOM   1171  N   LEU A 662      44.630  38.310  41.070  1.00  0.00           N
ATOM   1172  HN  LEU A 662      44.240  38.390  40.160  1.00  0.00           H
ATOM   1173  CA  LEU A 662      45.900  38.920  41.310  1.00  0.00           C
ATOM   1174  HA  LEU A 662      46.540  38.090  41.540  1.00  0.00           H
ATOM   1175  CB  LEU A 662      46.540  39.520  40.040  1.00  0.00           C
ATOM   1176  HB1 LEU A 662      47.500  39.990  40.320  1.00  0.00           H
ATOM   1177  HB2 LEU A 662      45.860  40.330  39.720  1.00  0.00           H
ATOM   1178  CG  LEU A 662      46.830  38.460  39.010  1.00  0.00           C
ATOM   1179  HG  LEU A 662      45.930  37.820  38.860  1.00  0.00           H
ATOM   1180  CD1 LEU A 662      47.060  38.980  37.610  1.00  0.00           C
ATOM   1181 HD11 LEU A 662      47.990  39.600  37.660  1.00  0.00           H
ATOM   1182 HD12 LEU A 662      46.190  39.590  37.270  1.00  0.00           H
ATOM   1183 HD13 LEU A 662      47.220  38.100  36.940  1.00  0.00           H
ATOM   1184  CD2 LEU A 662      48.150  37.680  39.310  1.00  0.00           C
ATOM   1185 HD21 LEU A 662      47.910  37.320  40.330  1.00  0.00           H
ATOM   1186 HD22 LEU A 662      49.060  38.320  39.350  1.00  0.00           H
ATOM   1187 HD23 LEU A 662      48.250  36.730  38.740  1.00  0.00           H
ATOM   1188  C   LEU A 662      45.920  39.950  42.460  1.00  0.00           C
ATOM   1189  O   LEU A 662      46.960  40.090  43.190  1.00  0.00           O
ATOM   1190  N   THR A 663      44.800  40.560  42.820  1.00  0.00           N
ATOM   1191  HN  THR A 663      44.000  40.330  42.260  1.00  0.00           H
ATOM   1192  CA  THR A 663      44.820  41.480  43.960  1.00  0.00           C
ATOM   1193  HA  THR A 663      45.770  41.970  44.020  1.00  0.00           H
ATOM   1194  CB  THR A 663      43.650  42.520  43.890  1.00  0.00           C
ATOM   1195  HB  THR A 663      43.860  43.290  44.660  1.00  0.00           H
ATOM   1196  OG1 THR A 663      42.370  41.930  44.150  1.00  0.00           O
ATOM   1197  HG1 THR A 663      42.430  41.070  43.740  1.00  0.00           H
ATOM   1198  CG2 THR A 663      43.720  43.250  42.590  1.00  0.00           C
ATOM   1199 HG21 THR A 663      42.880  43.970  42.430  1.00  0.00           H
ATOM   1200 HG22 THR A 663      43.460  42.550  41.770  1.00  0.00           H
ATOM   1201 HG23 THR A 663      44.660  43.760  42.300  1.00  0.00           H
ATOM   1202  C   THR A 663      44.660  40.740  45.210  1.00  0.00           C
ATOM   1203  O   THR A 663      43.960  39.780  45.330  1.00  0.00           O
ATOM   1204  N   ILE A 664      45.290  41.310  46.220  1.00  0.00           N
ATOM   1205  HN  ILE A 664      45.600  42.230  46.020  1.00  0.00           H
ATOM   1206  CA  ILE A 664      45.490  40.660  47.560  1.00  0.00           C
ATOM   1207  HA  ILE A 664      44.920  39.740  47.560  1.00  0.00           H
ATOM   1208  CB  ILE A 664      46.940  40.430  47.860  1.00  0.00           C
ATOM   1209  HB  ILE A 664      47.430  41.390  47.610  1.00  0.00           H
ATOM   1210  CG2 ILE A 664      47.170  40.030  49.350  1.00  0.00           C
ATOM   1211 HG21 ILE A 664      46.380  39.370  49.770  1.00  0.00           H
ATOM   1212 HG22 ILE A 664      47.030  40.910  50.010  1.00  0.00           H
ATOM   1213 HG23 ILE A 664      48.220  39.680  49.430  1.00  0.00           H
ATOM   1214  CG1 ILE A 664      47.560  39.390  46.850  1.00  0.00           C
ATOM   1215 HG11 ILE A 664      48.600  39.020  46.960  1.00  0.00           H
ATOM   1216 HG12 ILE A 664      47.550  39.840  45.840  1.00  0.00           H
ATOM   1217  CD  ILE A 664      46.810  38.060  46.720  1.00  0.00           C
ATOM   1218  HD1 ILE A 664      45.950  38.100  46.030  1.00  0.00           H
ATOM   1219  HD2 ILE A 664      46.630  37.610  47.730  1.00  0.00           H
ATOM   1220  HD3 ILE A 664      47.540  37.290  46.380  1.00  0.00           H
ATOM   1221  C   ILE A 664      44.870  41.610  48.590  1.00  0.00           C
ATOM   1222  O   ILE A 664      45.180  42.810  48.610  1.00  0.00           O
ATOM   1223  N   LEU A 665      43.900  41.130  49.350  1.00  0.00           N
ATOM   1224  HN  LEU A 665      43.600  40.180  49.240  1.00  0.00           H
ATOM   1225  CA  LEU A 665      43.320  41.900  50.430  1.00  0.00           C
ATOM   1226  HA  LEU A 665      42.940  42.820  50.020  1.00  0.00           H
ATOM   1227  CB  LEU A 665      42.290  41.010  51.180  1.00  0.00           C
ATOM   1228  HB1 LEU A 665      41.670  41.740  51.760  1.00  0.00           H
ATOM   1229  HB2 LEU A 665      42.810  40.280  51.830  1.00  0.00           H
ATOM   1230  CG  LEU A 665      41.170  40.320  50.510  1.00  0.00           C
ATOM   1231  HG  LEU A 665      41.590  39.430  50.010  1.00  0.00           H
ATOM   1232  CD1 LEU A 665      40.380  39.680  51.660  1.00  0.00           C
ATOM   1233 HD11 LEU A 665      39.880  40.510  52.210  1.00  0.00           H
ATOM   1234 HD12 LEU A 665      40.960  39.080  52.390  1.00  0.00           H
ATOM   1235 HD13 LEU A 665      39.560  39.050  51.240  1.00  0.00           H
ATOM   1236  CD2 LEU A 665      40.280  41.120  49.540  1.00  0.00           C
ATOM   1237 HD21 LEU A 665      39.610  40.400  49.020  1.00  0.00           H
ATOM   1238 HD22 LEU A 665      40.950  41.560  48.780  1.00  0.00           H
ATOM   1239 HD23 LEU A 665      39.600  41.880  49.980  1.00  0.00           H
ATOM   1240  C   LEU A 665      44.270  42.370  51.540  1.00  0.00           C
ATOM   1241  O   LEU A 665      45.130  41.690  52.080  1.00  0.00           O
ATOM   1242  N   GLY A 666      43.990  43.530  52.060  1.00  0.00           N
ATOM   1243  HN  GLY A 666      43.310  44.170  51.720  1.00  0.00           H
ATOM   1244  CA  GLY A 666      44.750  44.130  53.180  1.00  0.00           C
ATOM   1245  HA1 GLY A 666      45.410  44.860  52.730  1.00  0.00           H
ATOM   1246  HA2 GLY A 666      45.290  43.330  53.670  1.00  0.00           H
ATOM   1247  C   GLY A 666      44.010  44.720  54.260  1.00  0.00           C
ATOM   1248  O   GLY A 666      42.840  44.380  54.470  1.00  0.00           O
ATOM   1249  N   SER A 667      44.490  45.660  54.950  1.00  0.00           N
ATOM   1250  HN  SER A 667      45.380  45.990  54.670  1.00  0.00           H
ATOM   1251  CA  SER A 667      43.820  46.440  55.990  1.00  0.00           C
ATOM   1252  HA  SER A 667      42.790  46.140  56.100  1.00  0.00           H
ATOM   1253  CB  SER A 667      44.450  46.400  57.410  1.00  0.00           C
ATOM   1254  HB1 SER A 667      44.720  45.350  57.680  1.00  0.00           H
ATOM   1255  HB2 SER A 667      43.720  46.710  58.190  1.00  0.00           H
ATOM   1256  OG  SER A 667      45.610  47.250  57.460  1.00  0.00           O
ATOM   1257  HG1 SER A 667      45.280  48.140  57.550  1.00  0.00           H
ATOM   1258  C   SER A 667      43.600  47.840  55.340  1.00  0.00           C
ATOM   1259  O   SER A 667      44.230  48.190  54.380  1.00  0.00           O
ATOM   1260  N   THR A 668      42.620  48.650  55.810  1.00  0.00           N
ATOM   1261  HN  THR A 668      42.100  48.330  56.600  1.00  0.00           H
ATOM   1262  CA  THR A 668      42.290  49.970  55.260  1.00  0.00           C
ATOM   1263  HA  THR A 668      43.210  50.360  54.840  1.00  0.00           H
ATOM   1264  CB  THR A 668      41.160  49.960  54.220  1.00  0.00           C
ATOM   1265  HB  THR A 668      41.330  49.210  53.410  1.00  0.00           H
ATOM   1266  OG1 THR A 668      41.280  51.200  53.460  1.00  0.00           O
ATOM   1267  HG1 THR A 668      41.040  50.970  52.560  1.00  0.00           H
ATOM   1268  CG2 THR A 668      39.740  49.800  54.720  1.00  0.00           C
ATOM   1269 HG21 THR A 668      39.750  49.030  55.530  1.00  0.00           H
ATOM   1270 HG22 THR A 668      39.150  49.470  53.850  1.00  0.00           H
ATOM   1271 HG23 THR A 668      39.360  50.760  55.160  1.00  0.00           H
ATOM   1272  C   THR A 668      41.940  50.890  56.380  1.00  0.00           C
ATOM   1273  O   THR A 668      41.350  50.600  57.430  1.00  0.00           O
ATOM   1274  N   GLY A 669      42.380  52.190  56.180  1.00  0.00           N
ATOM   1275  HN  GLY A 669      42.910  52.340  55.350  1.00  0.00           H
ATOM   1276  CA  GLY A 669      42.130  53.380  57.010  1.00  0.00           C
ATOM   1277  HA1 GLY A 669      42.680  54.140  56.480  1.00  0.00           H
ATOM   1278  HA2 GLY A 669      42.510  53.160  57.990  1.00  0.00           H
ATOM   1279  C   GLY A 669      40.740  53.830  57.300  1.00  0.00           C
ATOM   1280  O   GLY A 669      40.340  53.820  58.470  1.00  0.00           O
ATOM   1281  N   PRO A 670      39.940  54.250  56.360  1.00  0.00           N
ATOM   1282  CD  PRO A 670      40.400  54.580  54.900  1.00  0.00           C
ATOM   1283  HD1 PRO A 670      40.160  53.730  54.220  1.00  0.00           H
ATOM   1284  HD2 PRO A 670      41.480  54.890  54.900  1.00  0.00           H
ATOM   1285  CA  PRO A 670      38.670  54.870  56.700  1.00  0.00           C
ATOM   1286  HA  PRO A 670      38.840  55.750  57.310  1.00  0.00           H
ATOM   1287  CB  PRO A 670      38.290  55.470  55.350  1.00  0.00           C
ATOM   1288  HB1 PRO A 670      37.720  56.420  55.270  1.00  0.00           H
ATOM   1289  HB2 PRO A 670      37.630  54.770  54.800  1.00  0.00           H
ATOM   1290  CG  PRO A 670      39.520  55.690  54.470  1.00  0.00           C
ATOM   1291  HG1 PRO A 670      39.190  55.720  53.410  1.00  0.00           H
ATOM   1292  HG2 PRO A 670      39.980  56.670  54.760  1.00  0.00           H
ATOM   1293  C   PRO A 670      37.570  54.040  57.380  1.00  0.00           C
ATOM   1294  O   PRO A 670      36.770  54.580  58.140  1.00  0.00           O
ATOM   1295  N   VAL A 671      37.500  52.700  57.100  1.00  0.00           N
ATOM   1296  HN  VAL A 671      38.090  52.400  56.350  1.00  0.00           H
ATOM   1297  CA  VAL A 671      36.720  51.710  57.780  1.00  0.00           C
ATOM   1298  HA  VAL A 671      35.680  52.000  57.690  1.00  0.00           H
ATOM   1299  CB  VAL A 671      36.900  50.360  57.100  1.00  0.00           C
ATOM   1300  HB  VAL A 671      37.960  50.060  56.970  1.00  0.00           H
ATOM   1301  CG1 VAL A 671      36.120  49.260  57.730  1.00  0.00           C
ATOM   1302 HG11 VAL A 671      35.930  48.380  57.070  1.00  0.00           H
ATOM   1303 HG12 VAL A 671      35.110  49.700  57.840  1.00  0.00           H
ATOM   1304 HG13 VAL A 671      36.600  48.870  58.650  1.00  0.00           H
ATOM   1305  CG2 VAL A 671      36.370  50.510  55.670  1.00  0.00           C
ATOM   1306 HG21 VAL A 671      37.040  51.110  55.000  1.00  0.00           H
ATOM   1307 HG22 VAL A 671      35.300  50.770  55.510  1.00  0.00           H
ATOM   1308 HG23 VAL A 671      36.400  49.520  55.170  1.00  0.00           H
ATOM   1309  C   VAL A 671      37.120  51.570  59.190  1.00  0.00           C
ATOM   1310  O   VAL A 671      36.260  51.280  60.000  1.00  0.00           O
ATOM   1311  N   LEU A 672      38.420  51.610  59.620  1.00  0.00           N
ATOM   1312  HN  LEU A 672      39.150  51.570  58.950  1.00  0.00           H
ATOM   1313  CA  LEU A 672      38.780  51.600  61.020  1.00  0.00           C
ATOM   1314  HA  LEU A 672      38.220  50.770  61.430  1.00  0.00           H
ATOM   1315  CB  LEU A 672      40.210  51.160  61.250  1.00  0.00           C
ATOM   1316  HB1 LEU A 672      40.960  51.850  60.810  1.00  0.00           H
ATOM   1317  HB2 LEU A 672      40.360  50.260  60.630  1.00  0.00           H
ATOM   1318  CG  LEU A 672      40.720  51.040  62.730  1.00  0.00           C
ATOM   1319  HG  LEU A 672      40.730  52.100  63.070  1.00  0.00           H
ATOM   1320  CD1 LEU A 672      39.700  50.260  63.690  1.00  0.00           C
ATOM   1321 HD11 LEU A 672      39.810  49.170  63.500  1.00  0.00           H
ATOM   1322 HD12 LEU A 672      38.640  50.500  63.470  1.00  0.00           H
ATOM   1323 HD13 LEU A 672      39.810  50.510  64.760  1.00  0.00           H
ATOM   1324  CD2 LEU A 672      42.160  50.440  62.960  1.00  0.00           C
ATOM   1325 HD21 LEU A 672      42.200  49.330  62.980  1.00  0.00           H
ATOM   1326 HD22 LEU A 672      42.570  50.880  63.890  1.00  0.00           H
ATOM   1327 HD23 LEU A 672      42.790  50.850  62.140  1.00  0.00           H
ATOM   1328  C   LEU A 672      38.320  52.830  61.830  1.00  0.00           C
ATOM   1329  O   LEU A 672      37.900  52.730  62.980  1.00  0.00           O
ATOM   1330  N   VAL A 673      38.400  54.010  61.160  1.00  0.00           N
ATOM   1331  HN  VAL A 673      38.720  53.950  60.220  1.00  0.00           H
ATOM   1332  CA  VAL A 673      37.760  55.150  61.680  1.00  0.00           C
ATOM   1333  HA  VAL A 673      38.090  55.340  62.690  1.00  0.00           H
ATOM   1334  CB  VAL A 673      38.140  56.410  60.800  1.00  0.00           C
ATOM   1335  HB  VAL A 673      37.540  56.410  59.860  1.00  0.00           H
ATOM   1336  CG1 VAL A 673      37.680  57.610  61.650  1.00  0.00           C
ATOM   1337 HG11 VAL A 673      36.570  57.710  61.690  1.00  0.00           H
ATOM   1338 HG12 VAL A 673      37.990  58.500  61.070  1.00  0.00           H
ATOM   1339 HG13 VAL A 673      38.020  57.580  62.710  1.00  0.00           H
ATOM   1340  CG2 VAL A 673      39.610  56.530  60.580  1.00  0.00           C
ATOM   1341 HG21 VAL A 673      40.080  56.320  61.560  1.00  0.00           H
ATOM   1342 HG22 VAL A 673      39.770  57.540  60.150  1.00  0.00           H
ATOM   1343 HG23 VAL A 673      40.130  55.850  59.880  1.00  0.00           H
ATOM   1344  C   VAL A 673      36.180  54.950  61.830  1.00  0.00           C
ATOM   1345  O   VAL A 673      35.530  55.160  62.850  1.00  0.00           O
ATOM   1346  N   PHE A 674      35.470  54.490  60.720  1.00  0.00           N
ATOM   1347  HN  PHE A 674      35.900  54.350  59.830  1.00  0.00           H
ATOM   1348  CA  PHE A 674      33.980  54.120  60.760  1.00  0.00           C
ATOM   1349  HA  PHE A 674      33.390  54.960  61.050  1.00  0.00           H
ATOM   1350  CB  PHE A 674      33.580  53.750  59.330  1.00  0.00           C
ATOM   1351  HB1 PHE A 674      34.140  52.910  58.870  1.00  0.00           H
ATOM   1352  HB2 PHE A 674      33.710  54.610  58.630  1.00  0.00           H
ATOM   1353  CG  PHE A 674      32.150  53.200  59.180  1.00  0.00           C
ATOM   1354  CD1 PHE A 674      31.090  54.060  59.010  1.00  0.00           C
ATOM   1355  HD1 PHE A 674      31.260  55.130  59.040  1.00  0.00           H
ATOM   1356  CE1 PHE A 674      29.770  53.700  58.800  1.00  0.00           C
ATOM   1357  HE1 PHE A 674      28.970  54.420  58.720  1.00  0.00           H
ATOM   1358  CZ  PHE A 674      29.490  52.320  58.650  1.00  0.00           C
ATOM   1359  HZ  PHE A 674      28.470  52.030  58.460  1.00  0.00           H
ATOM   1360  CD2 PHE A 674      31.880  51.790  59.070  1.00  0.00           C
ATOM   1361  HD2 PHE A 674      32.660  51.050  59.140  1.00  0.00           H
ATOM   1362  CE2 PHE A 674      30.540  51.400  58.870  1.00  0.00           C
ATOM   1363  HE2 PHE A 674      30.420  50.330  58.800  1.00  0.00           H
ATOM   1364  C   PHE A 674      33.680  52.980  61.730  1.00  0.00           C
ATOM   1365  O   PHE A 674      32.780  53.120  62.520  1.00  0.00           O
ATOM   1366  N   GLU A 675      34.520  52.000  61.890  1.00  0.00           N
ATOM   1367  HN  GLU A 675      35.320  51.790  61.330  1.00  0.00           H
ATOM   1368  CA  GLU A 675      34.460  51.130  63.050  1.00  0.00           C
ATOM   1369  HA  GLU A 675      33.560  50.530  63.060  1.00  0.00           H
ATOM   1370  CB  GLU A 675      35.630  50.110  63.000  1.00  0.00           C
ATOM   1371  HB1 GLU A 675      35.840  49.650  63.990  1.00  0.00           H
ATOM   1372  HB2 GLU A 675      36.450  50.780  62.680  1.00  0.00           H
ATOM   1373  CG  GLU A 675      35.420  49.040  61.910  1.00  0.00           C
ATOM   1374  HG1 GLU A 675      36.370  48.480  61.730  1.00  0.00           H
ATOM   1375  HG2 GLU A 675      34.990  49.440  60.960  1.00  0.00           H
ATOM   1376  CD  GLU A 675      34.510  47.880  62.260  1.00  0.00           C
ATOM   1377  OE1 GLU A 675      33.870  47.940  63.330  1.00  0.00           O
ATOM   1378  OE2 GLU A 675      34.330  46.930  61.420  1.00  0.00           O
ATOM   1379  C   GLU A 675      34.510  51.840  64.410  1.00  0.00           C
ATOM   1380  O   GLU A 675      33.700  51.590  65.330  1.00  0.00           O
ATOM   1381  N   LYS A 676      35.500  52.700  64.700  1.00  0.00           N
ATOM   1382  HN  LYS A 676      36.310  52.830  64.140  1.00  0.00           H
ATOM   1383  CA  LYS A 676      35.530  53.560  65.900  1.00  0.00           C
ATOM   1384  HA  LYS A 676      35.550  52.980  66.810  1.00  0.00           H
ATOM   1385  CB  LYS A 676      36.860  54.400  65.920  1.00  0.00           C
ATOM   1386  HB1 LYS A 676      36.790  55.030  66.850  1.00  0.00           H
ATOM   1387  HB2 LYS A 676      37.040  54.980  64.990  1.00  0.00           H
ATOM   1388  CG  LYS A 676      38.040  53.500  66.180  1.00  0.00           C
ATOM   1389  HG1 LYS A 676      37.840  52.500  65.740  1.00  0.00           H
ATOM   1390  HG2 LYS A 676      37.960  53.320  67.270  1.00  0.00           H
ATOM   1391  CD  LYS A 676      39.390  54.110  65.690  1.00  0.00           C
ATOM   1392  HD1 LYS A 676      39.170  54.330  64.630  1.00  0.00           H
ATOM   1393  HD2 LYS A 676      40.200  53.360  65.670  1.00  0.00           H
ATOM   1394  CE  LYS A 676      39.840  55.370  66.420  1.00  0.00           C
ATOM   1395  HE1 LYS A 676      39.070  56.160  66.530  1.00  0.00           H
ATOM   1396  HE2 LYS A 676      40.770  55.800  65.960  1.00  0.00           H
ATOM   1397  NZ  LYS A 676      40.290  55.100  67.800  1.00  0.00           N
ATOM   1398  HZ1 LYS A 676      39.460  54.750  68.330  1.00  0.00           H
ATOM   1399  HZ2 LYS A 676      40.570  56.010  68.230  1.00  0.00           H
ATOM   1400  HZ3 LYS A 676      41.070  54.430  67.940  1.00  0.00           H
ATOM   1401  C   LYS A 676      34.320  54.480  66.020  1.00  0.00           C
ATOM   1402  O   LYS A 676      33.730  54.570  67.100  1.00  0.00           O
ATOM   1403  N   ILE A 677      33.940  55.250  65.000  1.00  0.00           N
ATOM   1404  HN  ILE A 677      34.530  55.160  64.210  1.00  0.00           H
ATOM   1405  CA  ILE A 677      32.740  56.100  65.090  1.00  0.00           C
ATOM   1406  HA  ILE A 677      32.880  56.740  65.950  1.00  0.00           H
ATOM   1407  CB  ILE A 677      32.550  56.940  63.840  1.00  0.00           C
ATOM   1408  HB  ILE A 677      32.350  56.190  63.050  1.00  0.00           H
ATOM   1409  CG2 ILE A 677      31.320  57.880  64.040  1.00  0.00           C
ATOM   1410 HG21 ILE A 677      31.450  58.550  64.930  1.00  0.00           H
ATOM   1411 HG22 ILE A 677      30.340  57.350  64.120  1.00  0.00           H
ATOM   1412 HG23 ILE A 677      31.150  58.580  63.190  1.00  0.00           H
ATOM   1413  CG1 ILE A 677      33.770  57.880  63.520  1.00  0.00           C
ATOM   1414 HG11 ILE A 677      34.780  57.500  63.760  1.00  0.00           H
ATOM   1415 HG12 ILE A 677      33.670  58.780  64.160  1.00  0.00           H
ATOM   1416  CD  ILE A 677      33.870  58.290  62.040  1.00  0.00           C
ATOM   1417  HD1 ILE A 677      32.960  58.740  61.600  1.00  0.00           H
ATOM   1418  HD2 ILE A 677      34.060  57.310  61.560  1.00  0.00           H
ATOM   1419  HD3 ILE A 677      34.670  59.030  61.830  1.00  0.00           H
ATOM   1420  C   ILE A 677      31.430  55.320  65.380  1.00  0.00           C
ATOM   1421  O   ILE A 677      30.640  55.700  66.260  1.00  0.00           O
ATOM   1422  N   LEU A 678      31.210  54.190  64.690  1.00  0.00           N
ATOM   1423  HN  LEU A 678      31.820  53.920  63.950  1.00  0.00           H
ATOM   1424  CA  LEU A 678      30.020  53.340  64.930  1.00  0.00           C
ATOM   1425  HA  LEU A 678      29.170  54.010  65.010  1.00  0.00           H
ATOM   1426  CB  LEU A 678      30.060  52.140  63.940  1.00  0.00           C
ATOM   1427  HB1 LEU A 678      31.100  51.760  63.910  1.00  0.00           H
ATOM   1428  HB2 LEU A 678      29.940  52.480  62.890  1.00  0.00           H
ATOM   1429  CG  LEU A 678      29.090  50.940  64.180  1.00  0.00           C
ATOM   1430  HG  LEU A 678      28.930  50.780  65.270  1.00  0.00           H
ATOM   1431  CD1 LEU A 678      27.750  51.340  63.590  1.00  0.00           C
ATOM   1432 HD11 LEU A 678      27.320  50.380  63.230  1.00  0.00           H
ATOM   1433 HD12 LEU A 678      27.890  51.890  62.640  1.00  0.00           H
ATOM   1434 HD13 LEU A 678      27.100  51.860  64.310  1.00  0.00           H
ATOM   1435  CD2 LEU A 678      29.610  49.580  63.700  1.00  0.00           C
ATOM   1436 HD21 LEU A 678      30.000  49.730  62.670  1.00  0.00           H
ATOM   1437 HD22 LEU A 678      28.790  48.830  63.670  1.00  0.00           H
ATOM   1438 HD23 LEU A 678      30.500  49.190  64.220  1.00  0.00           H
ATOM   1439  C   LEU A 678      30.030  52.810  66.410  1.00  0.00           C
ATOM   1440  O   LEU A 678      29.060  52.780  67.190  1.00  0.00           O
ATOM   1441  N   TYR A 679      31.120  52.210  66.930  1.00  0.00           N
ATOM   1442  HN  TYR A 679      31.960  52.100  66.400  1.00  0.00           H
ATOM   1443  CA  TYR A 679      31.140  51.850  68.380  1.00  0.00           C
ATOM   1444  HA  TYR A 679      30.370  51.150  68.670  1.00  0.00           H
ATOM   1445  CB  TYR A 679      32.480  51.220  68.690  1.00  0.00           C
ATOM   1446  HB1 TYR A 679      33.300  51.940  68.470  1.00  0.00           H
ATOM   1447  HB2 TYR A 679      32.650  50.400  67.950  1.00  0.00           H
ATOM   1448  CG  TYR A 679      32.580  50.620  70.080  1.00  0.00           C
ATOM   1449  CD1 TYR A 679      33.310  51.250  71.100  1.00  0.00           C
ATOM   1450  HD1 TYR A 679      33.820  52.160  70.810  1.00  0.00           H
ATOM   1451  CE1 TYR A 679      33.240  50.690  72.360  1.00  0.00           C
ATOM   1452  HE1 TYR A 679      33.800  51.210  73.120  1.00  0.00           H
ATOM   1453  CZ  TYR A 679      32.480  49.540  72.690  1.00  0.00           C
ATOM   1454  OH  TYR A 679      32.490  49.050  74.030  1.00  0.00           O
ATOM   1455  HH  TYR A 679      33.050  49.650  74.540  1.00  0.00           H
ATOM   1456  CD2 TYR A 679      31.760  49.460  70.410  1.00  0.00           C
ATOM   1457  HD2 TYR A 679      31.090  49.050  69.680  1.00  0.00           H
ATOM   1458  CE2 TYR A 679      31.680  48.920  71.730  1.00  0.00           C
ATOM   1459  HE2 TYR A 679      31.100  48.040  71.980  1.00  0.00           H
ATOM   1460  C   TYR A 679      30.880  52.980  69.340  1.00  0.00           C
ATOM   1461  O   TYR A 679      30.030  52.830  70.250  1.00  0.00           O
ATOM   1462  N   LYS A 680      31.550  54.130  69.060  1.00  0.00           N
ATOM   1463  HN  LYS A 680      32.130  54.310  68.270  1.00  0.00           H
ATOM   1464  CA  LYS A 680      31.420  55.240  69.970  1.00  0.00           C
ATOM   1465  HA  LYS A 680      31.710  54.820  70.920  1.00  0.00           H
ATOM   1466  CB  LYS A 680      32.460  56.250  69.590  1.00  0.00           C
ATOM   1467  HB1 LYS A 680      32.170  57.250  69.990  1.00  0.00           H
ATOM   1468  HB2 LYS A 680      32.520  56.430  68.500  1.00  0.00           H
ATOM   1469  CG  LYS A 680      33.940  55.900  70.150  1.00  0.00           C
ATOM   1470  HG1 LYS A 680      34.320  54.980  69.670  1.00  0.00           H
ATOM   1471  HG2 LYS A 680      33.840  55.670  71.240  1.00  0.00           H
ATOM   1472  CD  LYS A 680      34.960  57.050  70.030  1.00  0.00           C
ATOM   1473  HD1 LYS A 680      35.870  56.820  70.630  1.00  0.00           H
ATOM   1474  HD2 LYS A 680      34.500  57.960  70.450  1.00  0.00           H
ATOM   1475  CE  LYS A 680      35.320  57.160  68.560  1.00  0.00           C
ATOM   1476  HE1 LYS A 680      34.420  57.600  68.080  1.00  0.00           H
ATOM   1477  HE2 LYS A 680      35.710  56.230  68.090  1.00  0.00           H
ATOM   1478  NZ  LYS A 680      36.380  58.190  68.420  1.00  0.00           N
ATOM   1479  HZ1 LYS A 680      36.580  58.410  67.420  1.00  0.00           H
ATOM   1480  HZ2 LYS A 680      37.280  57.760  68.730  1.00  0.00           H
ATOM   1481  HZ3 LYS A 680      36.130  59.020  68.980  1.00  0.00           H
ATOM   1482  C   LYS A 680      30.030  55.830  70.120  1.00  0.00           C
ATOM   1483  O   LYS A 680      29.480  56.070  71.160  1.00  0.00           O
ATOM   1484  N   PHE A 681      29.350  55.950  68.970  1.00  0.00           N
ATOM   1485  HN  PHE A 681      29.930  55.770  68.170  1.00  0.00           H
ATOM   1486  CA  PHE A 681      27.950  56.380  68.780  1.00  0.00           C
ATOM   1487  HA  PHE A 681      27.840  57.400  69.130  1.00  0.00           H
ATOM   1488  CB  PHE A 681      27.650  56.320  67.230  1.00  0.00           C
ATOM   1489  HB1 PHE A 681      27.830  55.270  66.930  1.00  0.00           H
ATOM   1490  HB2 PHE A 681      28.580  56.820  66.860  1.00  0.00           H
ATOM   1491  CG  PHE A 681      26.310  56.840  66.840  1.00  0.00           C
ATOM   1492  CD1 PHE A 681      26.160  58.210  66.510  1.00  0.00           C
ATOM   1493  HD1 PHE A 681      27.000  58.880  66.550  1.00  0.00           H
ATOM   1494  CE1 PHE A 681      24.860  58.780  66.250  1.00  0.00           C
ATOM   1495  HE1 PHE A 681      24.750  59.820  65.990  1.00  0.00           H
ATOM   1496  CZ  PHE A 681      23.770  57.840  66.180  1.00  0.00           C
ATOM   1497  HZ  PHE A 681      22.800  58.180  65.850  1.00  0.00           H
ATOM   1498  CD2 PHE A 681      25.230  56.000  66.880  1.00  0.00           C
ATOM   1499  HD2 PHE A 681      25.420  55.040  67.330  1.00  0.00           H
ATOM   1500  CE2 PHE A 681      23.950  56.480  66.550  1.00  0.00           C
ATOM   1501  HE2 PHE A 681      23.070  55.840  66.520  1.00  0.00           H
ATOM   1502  C   PHE A 681      26.940  55.470  69.600  1.00  0.00           C
ATOM   1503  O   PHE A 681      26.020  55.940  70.260  1.00  0.00           O
ATOM   1504  N   CYS A 682      27.130  54.120  69.560  1.00  0.00           N
ATOM   1505  HN  CYS A 682      27.760  53.660  68.930  1.00  0.00           H
ATOM   1506  CA  CYS A 682      26.320  53.220  70.300  1.00  0.00           C
ATOM   1507  HA  CYS A 682      25.280  53.410  70.090  1.00  0.00           H
ATOM   1508  CB  CYS A 682      26.560  51.700  69.880  1.00  0.00           C
ATOM   1509  HB1 CYS A 682      26.000  50.990  70.530  1.00  0.00           H
ATOM   1510  HB2 CYS A 682      27.630  51.430  70.000  1.00  0.00           H
ATOM   1511  SG  CYS A 682      26.180  51.510  68.120  1.00  0.00           S
ATOM   1512  HG1 CYS A 682      27.190  52.290  67.740  1.00  0.00           H
ATOM   1513  C   CYS A 682      26.390  53.200  71.760  1.00  0.00           C
ATOM   1514  O   CYS A 682      25.340  52.950  72.380  1.00  0.00           O
ATOM   1515  N   ARG A 683      27.600  53.480  72.260  1.00  0.00           N
ATOM   1516  HN  ARG A 683      28.320  53.730  71.610  1.00  0.00           H
ATOM   1517  CA  ARG A 683      27.790  53.710  73.690  1.00  0.00           C
ATOM   1518  HA  ARG A 683      27.340  52.910  74.270  1.00  0.00           H
ATOM   1519  CB  ARG A 683      29.360  53.620  74.110  1.00  0.00           C
ATOM   1520  HB1 ARG A 683      29.300  53.860  75.200  1.00  0.00           H
ATOM   1521  HB2 ARG A 683      29.860  54.390  73.470  1.00  0.00           H
ATOM   1522  CG  ARG A 683      29.960  52.230  73.860  1.00  0.00           C
ATOM   1523  HG1 ARG A 683      31.010  52.380  74.160  1.00  0.00           H
ATOM   1524  HG2 ARG A 683      29.970  52.020  72.760  1.00  0.00           H
ATOM   1525  CD  ARG A 683      29.310  51.070  74.540  1.00  0.00           C
ATOM   1526  HD1 ARG A 683      29.390  50.110  73.970  1.00  0.00           H
ATOM   1527  HD2 ARG A 683      28.230  51.210  74.710  1.00  0.00           H
ATOM   1528  NE  ARG A 683      29.930  50.900  75.890  1.00  0.00           N
ATOM   1529  HE  ARG A 683      30.860  51.220  76.090  1.00  0.00           H
ATOM   1530  CZ  ARG A 683      29.580  49.940  76.750  1.00  0.00           C
ATOM   1531  NH1 ARG A 683      28.590  49.110  76.590  1.00  0.00           N
ATOM   1532 HH11 ARG A 683      28.250  48.980  75.660  1.00  0.00           H
ATOM   1533 HH12 ARG A 683      28.170  48.690  77.400  1.00  0.00           H
ATOM   1534  NH2 ARG A 683      30.240  49.780  77.810  1.00  0.00           N
ATOM   1535 HH21 ARG A 683      29.650  49.340  78.480  1.00  0.00           H
ATOM   1536 HH22 ARG A 683      30.770  50.620  78.020  1.00  0.00           H
ATOM   1537  C   ARG A 683      27.170  54.960  74.280  1.00  0.00           C
ATOM   1538  O   ARG A 683      26.750  55.110  75.410  1.00  0.00           O
ATOM   1539  N   ASP A 684      27.110  55.930  73.410  1.00  0.00           N
ATOM   1540  HN  ASP A 684      27.540  55.930  72.520  1.00  0.00           H
ATOM   1541  CA  ASP A 684      26.570  57.220  73.750  1.00  0.00           C
ATOM   1542  HA  ASP A 684      26.660  57.470  74.800  1.00  0.00           H
ATOM   1543  CB  ASP A 684      27.170  58.300  72.800  1.00  0.00           C
ATOM   1544  HB1 ASP A 684      26.500  59.170  72.660  1.00  0.00           H
ATOM   1545  HB2 ASP A 684      27.400  57.720  71.880  1.00  0.00           H
ATOM   1546  CG  ASP A 684      28.510  58.820  73.390  1.00  0.00           C
ATOM   1547  OD1 ASP A 684      28.780  58.510  74.570  1.00  0.00           O
ATOM   1548  OD2 ASP A 684      29.190  59.700  72.740  1.00  0.00           O
ATOM   1549  C   ASP A 684      25.020  57.230  73.660  1.00  0.00           C
ATOM   1550  O   ASP A 684      24.340  57.460  74.600  1.00  0.00           O
ATOM   1551  N   TYR A 685      24.470  56.980  72.410  1.00  0.00           N
ATOM   1552  HN  TYR A 685      25.050  56.800  71.620  1.00  0.00           H
ATOM   1553  CA  TYR A 685      23.070  57.060  72.150  1.00  0.00           C
ATOM   1554  HA  TYR A 685      22.670  57.820  72.800  1.00  0.00           H
ATOM   1555  CB  TYR A 685      22.730  57.430  70.660  1.00  0.00           C
ATOM   1556  HB1 TYR A 685      21.650  57.350  70.460  1.00  0.00           H
ATOM   1557  HB2 TYR A 685      23.200  56.720  69.960  1.00  0.00           H
ATOM   1558  CG  TYR A 685      23.160  58.780  70.260  1.00  0.00           C
ATOM   1559  CD1 TYR A 685      24.400  58.940  69.530  1.00  0.00           C
ATOM   1560  HD1 TYR A 685      25.090  58.120  69.340  1.00  0.00           H
ATOM   1561  CE1 TYR A 685      24.880  60.230  69.290  1.00  0.00           C
ATOM   1562  HE1 TYR A 685      25.830  60.410  68.810  1.00  0.00           H
ATOM   1563  CZ  TYR A 685      24.010  61.300  69.550  1.00  0.00           C
ATOM   1564  OH  TYR A 685      24.390  62.620  69.270  1.00  0.00           O
ATOM   1565  HH  TYR A 685      23.660  63.240  69.340  1.00  0.00           H
ATOM   1566  CD2 TYR A 685      22.340  59.870  70.600  1.00  0.00           C
ATOM   1567  HD2 TYR A 685      21.380  59.730  71.100  1.00  0.00           H
ATOM   1568  CE2 TYR A 685      22.770  61.110  70.160  1.00  0.00           C
ATOM   1569  HE2 TYR A 685      22.060  61.920  70.250  1.00  0.00           H
ATOM   1570  C   TYR A 685      22.370  55.730  72.480  1.00  0.00           C
ATOM   1571  O   TYR A 685      21.160  55.550  72.470  1.00  0.00           O
ATOM   1572  N   GLN A 686      23.140  54.670  73.020  1.00  0.00           N
ATOM   1573  HN  GLN A 686      24.120  54.770  72.970  1.00  0.00           H
ATOM   1574  CA  GLN A 686      22.560  53.540  73.750  1.00  0.00           C
ATOM   1575  HA  GLN A 686      23.410  53.140  74.270  1.00  0.00           H
ATOM   1576  CB  GLN A 686      21.590  53.980  74.960  1.00  0.00           C
ATOM   1577  HB1 GLN A 686      21.520  53.130  75.680  1.00  0.00           H
ATOM   1578  HB2 GLN A 686      20.620  54.250  74.500  1.00  0.00           H
ATOM   1579  CG  GLN A 686      22.160  55.080  75.960  1.00  0.00           C
ATOM   1580  HG1 GLN A 686      22.630  55.890  75.330  1.00  0.00           H
ATOM   1581  HG2 GLN A 686      22.900  54.660  76.670  1.00  0.00           H
ATOM   1582  CD  GLN A 686      21.200  55.730  76.930  1.00  0.00           C
ATOM   1583  OE1 GLN A 686      20.690  56.830  76.650  1.00  0.00           O
ATOM   1584  NE2 GLN A 686      20.840  55.070  78.070  1.00  0.00           N
ATOM   1585 HE21 GLN A 686      20.320  55.520  78.800  1.00  0.00           H
ATOM   1586 HE22 GLN A 686      21.190  54.130  78.130  1.00  0.00           H
ATOM   1587  C   GLN A 686      22.020  52.370  72.960  1.00  0.00           C
ATOM   1588  O   GLN A 686      21.170  51.610  73.400  1.00  0.00           O
ATOM   1589  N   LEU A 687      22.550  52.080  71.720  1.00  0.00           N
ATOM   1590  HN  LEU A 687      23.330  52.600  71.400  1.00  0.00           H
ATOM   1591  CA  LEU A 687      22.100  51.090  70.800  1.00  0.00           C
ATOM   1592  HA  LEU A 687      21.030  51.130  70.920  1.00  0.00           H
ATOM   1593  CB  LEU A 687      22.430  51.570  69.390  1.00  0.00           C
ATOM   1594  HB1 LEU A 687      22.540  50.800  68.600  1.00  0.00           H
ATOM   1595  HB2 LEU A 687      23.450  52.010  69.390  1.00  0.00           H
ATOM   1596  CG  LEU A 687      21.660  52.730  68.810  1.00  0.00           C
ATOM   1597  HG  LEU A 687      20.630  52.320  68.790  1.00  0.00           H
ATOM   1598  CD1 LEU A 687      21.670  54.090  69.590  1.00  0.00           C
ATOM   1599 HD11 LEU A 687      22.660  54.530  69.800  1.00  0.00           H
ATOM   1600 HD12 LEU A 687      21.090  53.950  70.520  1.00  0.00           H
ATOM   1601 HD13 LEU A 687      21.070  54.760  68.940  1.00  0.00           H
ATOM   1602  CD2 LEU A 687      22.090  52.910  67.340  1.00  0.00           C
ATOM   1603 HD21 LEU A 687      23.180  53.090  67.280  1.00  0.00           H
ATOM   1604 HD22 LEU A 687      21.570  53.790  66.920  1.00  0.00           H
ATOM   1605 HD23 LEU A 687      21.840  51.990  66.750  1.00  0.00           H
ATOM   1606  C   LEU A 687      22.720  49.720  71.020  1.00  0.00           C
ATOM   1607  O   LEU A 687      23.920  49.640  71.340  1.00  0.00           O
ATOM   1608  N   SER A 688      22.040  48.550  70.750  1.00  0.00           N
ATOM   1609  HN  SER A 688      21.050  48.520  70.610  1.00  0.00           H
ATOM   1610  CA  SER A 688      22.570  47.160  70.920  1.00  0.00           C
ATOM   1611  HA  SER A 688      23.120  47.070  71.840  1.00  0.00           H
ATOM   1612  CB  SER A 688      21.290  46.240  70.840  1.00  0.00           C
ATOM   1613  HB1 SER A 688      20.910  46.070  69.810  1.00  0.00           H
ATOM   1614  HB2 SER A 688      20.410  46.730  71.290  1.00  0.00           H
ATOM   1615  OG  SER A 688      21.660  44.900  71.300  1.00  0.00           O
ATOM   1616  HG1 SER A 688      22.120  44.510  70.540  1.00  0.00           H
ATOM   1617  C   SER A 688      23.500  46.800  69.780  1.00  0.00           C
ATOM   1618  O   SER A 688      23.160  46.550  68.650  1.00  0.00           O
ATOM   1619  N   TYR A 689      24.820  46.890  70.040  1.00  0.00           N
ATOM   1620  HN  TYR A 689      25.050  47.040  71.000  1.00  0.00           H
ATOM   1621  CA  TYR A 689      25.860  46.910  69.010  1.00  0.00           C
ATOM   1622  HA  TYR A 689      25.620  47.820  68.470  1.00  0.00           H
ATOM   1623  CB  TYR A 689      27.250  47.060  69.770  1.00  0.00           C
ATOM   1624  HB1 TYR A 689      27.230  46.310  70.580  1.00  0.00           H
ATOM   1625  HB2 TYR A 689      27.250  48.050  70.280  1.00  0.00           H
ATOM   1626  CG  TYR A 689      28.490  47.010  69.010  1.00  0.00           C
ATOM   1627  CD1 TYR A 689      28.860  48.080  68.160  1.00  0.00           C
ATOM   1628  HD1 TYR A 689      28.260  48.920  67.860  1.00  0.00           H
ATOM   1629  CE1 TYR A 689      30.070  48.000  67.410  1.00  0.00           C
ATOM   1630  HE1 TYR A 689      30.500  48.890  67.000  1.00  0.00           H
ATOM   1631  CZ  TYR A 689      30.900  46.810  67.520  1.00  0.00           C
ATOM   1632  OH  TYR A 689      32.170  46.860  66.960  1.00  0.00           O
ATOM   1633  HH  TYR A 689      32.290  47.610  66.380  1.00  0.00           H
ATOM   1634  CD2 TYR A 689      29.330  45.820  69.050  1.00  0.00           C
ATOM   1635  HD2 TYR A 689      28.980  45.050  69.730  1.00  0.00           H
ATOM   1636  CE2 TYR A 689      30.490  45.760  68.310  1.00  0.00           C
ATOM   1637  HE2 TYR A 689      31.050  44.850  68.490  1.00  0.00           H
ATOM   1638  C   TYR A 689      25.960  45.800  67.950  1.00  0.00           C
ATOM   1639  O   TYR A 689      26.020  46.090  66.710  1.00  0.00           O
ATOM   1640  N   LEU A 690      25.950  44.480  68.430  1.00  0.00           N
ATOM   1641  HN  LEU A 690      25.790  44.230  69.390  1.00  0.00           H
ATOM   1642  CA  LEU A 690      26.160  43.410  67.570  1.00  0.00           C
ATOM   1643  HA  LEU A 690      27.070  43.670  67.050  1.00  0.00           H
ATOM   1644  CB  LEU A 690      26.420  42.020  68.220  1.00  0.00           C
ATOM   1645  HB1 LEU A 690      26.240  41.080  67.660  1.00  0.00           H
ATOM   1646  HB2 LEU A 690      25.560  41.910  68.910  1.00  0.00           H
ATOM   1647  CG  LEU A 690      27.820  42.010  68.920  1.00  0.00           C
ATOM   1648  HG  LEU A 690      27.730  42.870  69.610  1.00  0.00           H
ATOM   1649  CD1 LEU A 690      27.890  40.660  69.720  1.00  0.00           C
ATOM   1650 HD11 LEU A 690      27.820  39.830  68.990  1.00  0.00           H
ATOM   1651 HD12 LEU A 690      27.010  40.480  70.370  1.00  0.00           H
ATOM   1652 HD13 LEU A 690      28.860  40.730  70.260  1.00  0.00           H
ATOM   1653  CD2 LEU A 690      29.030  42.230  67.960  1.00  0.00           C
ATOM   1654 HD21 LEU A 690      28.970  41.410  67.220  1.00  0.00           H
ATOM   1655 HD22 LEU A 690      30.000  41.970  68.440  1.00  0.00           H
ATOM   1656 HD23 LEU A 690      29.030  43.220  67.450  1.00  0.00           H
ATOM   1657  C   LEU A 690      25.050  43.200  66.540  1.00  0.00           C
ATOM   1658  O   LEU A 690      25.340  42.790  65.400  1.00  0.00           O
ATOM   1659  N   SER A 691      23.840  43.450  66.980  1.00  0.00           N
ATOM   1660  HN  SER A 691      23.600  43.620  67.940  1.00  0.00           H
ATOM   1661  CA  SER A 691      22.720  43.460  66.050  1.00  0.00           C
ATOM   1662  HA  SER A 691      22.580  42.510  65.540  1.00  0.00           H
ATOM   1663  CB  SER A 691      21.470  43.560  66.890  1.00  0.00           C
ATOM   1664  HB1 SER A 691      21.530  44.510  67.460  1.00  0.00           H
ATOM   1665  HB2 SER A 691      21.400  42.660  67.540  1.00  0.00           H
ATOM   1666  OG  SER A 691      20.310  43.720  66.020  1.00  0.00           O
ATOM   1667  HG1 SER A 691      20.400  44.570  65.600  1.00  0.00           H
ATOM   1668  C   SER A 691      22.800  44.520  64.980  1.00  0.00           C
ATOM   1669  O   SER A 691      22.710  44.200  63.780  1.00  0.00           O
ATOM   1670  N   LEU A 692      23.100  45.780  65.330  1.00  0.00           N
ATOM   1671  HN  LEU A 692      23.090  45.990  66.300  1.00  0.00           H
ATOM   1672  CA  LEU A 692      23.260  46.860  64.300  1.00  0.00           C
ATOM   1673  HA  LEU A 692      22.370  46.810  63.700  1.00  0.00           H
ATOM   1674  CB  LEU A 692      23.390  48.190  65.170  1.00  0.00           C
ATOM   1675  HB1 LEU A 692      24.270  48.140  65.840  1.00  0.00           H
ATOM   1676  HB2 LEU A 692      22.460  48.270  65.780  1.00  0.00           H
ATOM   1677  CG  LEU A 692      23.560  49.530  64.390  1.00  0.00           C
ATOM   1678  HG  LEU A 692      24.410  49.500  63.680  1.00  0.00           H
ATOM   1679  CD1 LEU A 692      22.240  49.820  63.690  1.00  0.00           C
ATOM   1680 HD11 LEU A 692      21.360  49.800  64.380  1.00  0.00           H
ATOM   1681 HD12 LEU A 692      22.050  49.100  62.870  1.00  0.00           H
ATOM   1682 HD13 LEU A 692      22.310  50.870  63.340  1.00  0.00           H
ATOM   1683  CD2 LEU A 692      24.050  50.610  65.440  1.00  0.00           C
ATOM   1684 HD21 LEU A 692      23.480  50.620  66.390  1.00  0.00           H
ATOM   1685 HD22 LEU A 692      24.120  51.660  65.060  1.00  0.00           H
ATOM   1686 HD23 LEU A 692      25.100  50.350  65.700  1.00  0.00           H
ATOM   1687  C   LEU A 692      24.410  46.690  63.350  1.00  0.00           C
ATOM   1688  O   LEU A 692      24.250  46.810  62.180  1.00  0.00           O
ATOM   1689  N   ARG A 693      25.470  46.150  63.850  1.00  0.00           N
ATOM   1690  HN  ARG A 693      25.570  46.040  64.840  1.00  0.00           H
ATOM   1691  CA  ARG A 693      26.720  45.780  63.150  1.00  0.00           C
ATOM   1692  HA  ARG A 693      27.070  46.700  62.730  1.00  0.00           H
ATOM   1693  CB  ARG A 693      27.860  45.220  64.130  1.00  0.00           C
ATOM   1694  HB1 ARG A 693      27.350  44.390  64.670  1.00  0.00           H
ATOM   1695  HB2 ARG A 693      28.060  45.940  64.940  1.00  0.00           H
ATOM   1696  CG  ARG A 693      29.170  44.740  63.520  1.00  0.00           C
ATOM   1697  HG1 ARG A 693      29.630  45.540  62.910  1.00  0.00           H
ATOM   1698  HG2 ARG A 693      28.910  43.910  62.830  1.00  0.00           H
ATOM   1699  CD  ARG A 693      30.250  44.190  64.550  1.00  0.00           C
ATOM   1700  HD1 ARG A 693      29.870  43.320  65.120  1.00  0.00           H
ATOM   1701  HD2 ARG A 693      30.490  45.000  65.270  1.00  0.00           H
ATOM   1702  NE  ARG A 693      31.410  43.880  63.680  1.00  0.00           N
ATOM   1703  HE  ARG A 693      31.240  43.200  62.970  1.00  0.00           H
ATOM   1704  CZ  ARG A 693      32.440  44.680  63.510  1.00  0.00           C
ATOM   1705  NH1 ARG A 693      32.760  45.630  64.320  1.00  0.00           N
ATOM   1706 HH11 ARG A 693      33.200  46.450  63.960  1.00  0.00           H
ATOM   1707 HH12 ARG A 693      32.160  45.640  65.130  1.00  0.00           H
ATOM   1708  NH2 ARG A 693      33.040  44.710  62.310  1.00  0.00           N
ATOM   1709 HH21 ARG A 693      32.780  44.220  61.480  1.00  0.00           H
ATOM   1710 HH22 ARG A 693      33.510  45.570  62.130  1.00  0.00           H
ATOM   1711  C   ARG A 693      26.400  44.730  62.110  1.00  0.00           C
ATOM   1712  O   ARG A 693      26.800  44.870  60.960  1.00  0.00           O
ATOM   1713  N   THR A 694      25.680  43.700  62.540  1.00  0.00           N
ATOM   1714  HN  THR A 694      25.420  43.660  63.500  1.00  0.00           H
ATOM   1715  CA  THR A 694      25.170  42.670  61.610  1.00  0.00           C
ATOM   1716  HA  THR A 694      25.940  42.270  60.980  1.00  0.00           H
ATOM   1717  CB  THR A 694      24.390  41.630  62.320  1.00  0.00           C
ATOM   1718  HB  THR A 694      23.490  42.080  62.790  1.00  0.00           H
ATOM   1719  OG1 THR A 694      25.250  41.160  63.340  1.00  0.00           O
ATOM   1720  HG1 THR A 694      24.920  41.430  64.200  1.00  0.00           H
ATOM   1721  CG2 THR A 694      23.970  40.460  61.450  1.00  0.00           C
ATOM   1722 HG21 THR A 694      24.840  40.050  60.880  1.00  0.00           H
ATOM   1723 HG22 THR A 694      23.040  40.560  60.830  1.00  0.00           H
ATOM   1724 HG23 THR A 694      23.660  39.640  62.120  1.00  0.00           H
ATOM   1725  C   THR A 694      24.170  43.280  60.620  1.00  0.00           C
ATOM   1726  O   THR A 694      24.120  42.910  59.450  1.00  0.00           O
ATOM   1727  N   SER A 695      23.290  44.240  61.040  1.00  0.00           N
ATOM   1728  HN  SER A 695      23.280  44.570  61.970  1.00  0.00           H
ATOM   1729  CA  SER A 695      22.360  44.920  60.060  1.00  0.00           C
ATOM   1730  HA  SER A 695      21.820  44.170  59.500  1.00  0.00           H
ATOM   1731  CB  SER A 695      21.330  45.770  60.790  1.00  0.00           C
ATOM   1732  HB1 SER A 695      21.850  46.470  61.470  1.00  0.00           H
ATOM   1733  HB2 SER A 695      20.620  45.240  61.450  1.00  0.00           H
ATOM   1734  OG  SER A 695      20.450  46.450  59.900  1.00  0.00           O
ATOM   1735  HG1 SER A 695      19.950  45.790  59.420  1.00  0.00           H
ATOM   1736  C   SER A 695      23.080  45.840  59.040  1.00  0.00           C
ATOM   1737  O   SER A 695      22.920  45.720  57.790  1.00  0.00           O
ATOM   1738  N   ILE A 696      23.950  46.680  59.520  1.00  0.00           N
ATOM   1739  HN  ILE A 696      24.140  46.840  60.480  1.00  0.00           H
ATOM   1740  CA  ILE A 696      24.780  47.460  58.640  1.00  0.00           C
ATOM   1741  HA  ILE A 696      24.150  48.030  57.970  1.00  0.00           H
ATOM   1742  CB  ILE A 696      25.560  48.480  59.450  1.00  0.00           C
ATOM   1743  HB  ILE A 696      26.080  47.950  60.270  1.00  0.00           H
ATOM   1744  CG2 ILE A 696      26.640  49.300  58.660  1.00  0.00           C
ATOM   1745 HG21 ILE A 696      26.040  49.970  58.010  1.00  0.00           H
ATOM   1746 HG22 ILE A 696      27.240  48.650  58.000  1.00  0.00           H
ATOM   1747 HG23 ILE A 696      27.200  49.800  59.480  1.00  0.00           H
ATOM   1748  CG1 ILE A 696      24.500  49.500  60.050  1.00  0.00           C
ATOM   1749 HG11 ILE A 696      23.850  48.920  60.760  1.00  0.00           H
ATOM   1750 HG12 ILE A 696      23.830  49.840  59.230  1.00  0.00           H
ATOM   1751  CD  ILE A 696      25.020  50.650  60.810  1.00  0.00           C
ATOM   1752  HD1 ILE A 696      25.590  50.310  61.700  1.00  0.00           H
ATOM   1753  HD2 ILE A 696      24.210  51.180  61.360  1.00  0.00           H
ATOM   1754  HD3 ILE A 696      25.630  51.270  60.130  1.00  0.00           H
ATOM   1755  C   ILE A 696      25.690  46.690  57.670  1.00  0.00           C
ATOM   1756  O   ILE A 696      25.900  47.120  56.530  1.00  0.00           O
ATOM   1757  N   GLY A 697      26.270  45.560  58.050  1.00  0.00           N
ATOM   1758  HN  GLY A 697      26.140  45.350  59.010  1.00  0.00           H
ATOM   1759  CA  GLY A 697      26.980  44.620  57.150  1.00  0.00           C
ATOM   1760  HA1 GLY A 697      27.400  43.870  57.800  1.00  0.00           H
ATOM   1761  HA2 GLY A 697      27.840  45.080  56.690  1.00  0.00           H
ATOM   1762  C   GLY A 697      26.060  44.030  56.050  1.00  0.00           C
ATOM   1763  O   GLY A 697      26.480  44.210  54.890  1.00  0.00           O
ATOM   1764  N   LEU A 698      24.870  43.450  56.320  1.00  0.00           N
ATOM   1765  HN  LEU A 698      24.490  43.340  57.240  1.00  0.00           H
ATOM   1766  CA  LEU A 698      24.070  42.970  55.330  1.00  0.00           C
ATOM   1767  HA  LEU A 698      24.620  42.230  54.780  1.00  0.00           H
ATOM   1768  CB  LEU A 698      22.890  42.230  55.980  1.00  0.00           C
ATOM   1769  HB1 LEU A 698      22.190  41.880  55.200  1.00  0.00           H
ATOM   1770  HB2 LEU A 698      22.440  42.960  56.700  1.00  0.00           H
ATOM   1771  CG  LEU A 698      23.280  41.060  56.890  1.00  0.00           C
ATOM   1772  HG  LEU A 698      24.020  41.420  57.620  1.00  0.00           H
ATOM   1773  CD1 LEU A 698      21.980  40.560  57.550  1.00  0.00           C
ATOM   1774 HD11 LEU A 698      21.570  41.280  58.290  1.00  0.00           H
ATOM   1775 HD12 LEU A 698      22.230  39.630  58.100  1.00  0.00           H
ATOM   1776 HD13 LEU A 698      21.220  40.290  56.780  1.00  0.00           H
ATOM   1777  CD2 LEU A 698      23.780  39.880  55.970  1.00  0.00           C
ATOM   1778 HD21 LEU A 698      23.580  38.890  56.400  1.00  0.00           H
ATOM   1779 HD22 LEU A 698      24.840  40.090  55.690  1.00  0.00           H
ATOM   1780 HD23 LEU A 698      23.160  39.930  55.050  1.00  0.00           H
ATOM   1781  C   LEU A 698      23.430  44.080  54.470  1.00  0.00           C
ATOM   1782  O   LEU A 698      23.190  43.860  53.310  1.00  0.00           O
ATOM   1783  N   TRP A 699      23.120  45.330  54.980  1.00  0.00           N
ATOM   1784  HN  TRP A 699      23.050  45.580  55.930  1.00  0.00           H
ATOM   1785  CA  TRP A 699      22.810  46.470  54.090  1.00  0.00           C
ATOM   1786  HA  TRP A 699      21.920  46.230  53.540  1.00  0.00           H
ATOM   1787  CB  TRP A 699      22.450  47.690  55.120  1.00  0.00           C
ATOM   1788  HB1 TRP A 699      22.610  48.670  54.630  1.00  0.00           H
ATOM   1789  HB2 TRP A 699      23.050  47.600  56.050  1.00  0.00           H
ATOM   1790  CG  TRP A 699      21.010  47.610  55.620  1.00  0.00           C
ATOM   1791  CD1 TRP A 699      20.610  47.530  56.920  1.00  0.00           C
ATOM   1792  HD1 TRP A 699      21.240  47.270  57.770  1.00  0.00           H
ATOM   1793  NE1 TRP A 699      19.250  47.660  56.990  1.00  0.00           N
ATOM   1794  HE1 TRP A 699      18.670  47.760  57.770  1.00  0.00           H
ATOM   1795  CE2 TRP A 699      18.710  47.650  55.730  1.00  0.00           C
ATOM   1796  CD2 TRP A 699      19.790  47.660  54.810  1.00  0.00           C
ATOM   1797  CE3 TRP A 699      19.480  47.730  53.440  1.00  0.00           C
ATOM   1798  HE3 TRP A 699      20.300  47.670  52.740  1.00  0.00           H
ATOM   1799  CZ3 TRP A 699      18.200  47.720  52.990  1.00  0.00           C
ATOM   1800  HZ3 TRP A 699      17.970  47.660  51.940  1.00  0.00           H
ATOM   1801  CZ2 TRP A 699      17.410  47.770  55.280  1.00  0.00           C
ATOM   1802  HZ2 TRP A 699      16.610  48.040  55.940  1.00  0.00           H
ATOM   1803  CH2 TRP A 699      17.100  47.800  53.870  1.00  0.00           C
ATOM   1804  HH2 TRP A 699      16.060  47.770  53.560  1.00  0.00           H
ATOM   1805  C   TRP A 699      23.970  46.820  53.170  1.00  0.00           C
ATOM   1806  O   TRP A 699      23.720  47.180  52.000  1.00  0.00           O
ATOM   1807  N   THR A 700      25.250  46.840  53.610  1.00  0.00           N
ATOM   1808  HN  THR A 700      25.370  46.620  54.570  1.00  0.00           H
ATOM   1809  CA  THR A 700      26.460  47.120  52.820  1.00  0.00           C
ATOM   1810  HA  THR A 700      26.370  48.070  52.330  1.00  0.00           H
ATOM   1811  CB  THR A 700      27.740  47.080  53.760  1.00  0.00           C
ATOM   1812  HB  THR A 700      27.750  46.150  54.370  1.00  0.00           H
ATOM   1813  OG1 THR A 700      27.750  48.120  54.750  1.00  0.00           O
ATOM   1814  HG1 THR A 700      27.050  47.970  55.380  1.00  0.00           H
ATOM   1815  CG2 THR A 700      29.080  47.260  52.940  1.00  0.00           C
ATOM   1816 HG21 THR A 700      30.040  47.160  53.490  1.00  0.00           H
ATOM   1817 HG22 THR A 700      29.100  48.240  52.410  1.00  0.00           H
ATOM   1818 HG23 THR A 700      29.200  46.500  52.140  1.00  0.00           H
ATOM   1819  C   THR A 700      26.640  46.080  51.750  1.00  0.00           C
ATOM   1820  O   THR A 700      26.850  46.410  50.570  1.00  0.00           O
ATOM   1821  N   SER A 701      26.450  44.770  52.130  1.00  0.00           N
ATOM   1822  HN  SER A 701      26.450  44.540  53.110  1.00  0.00           H
ATOM   1823  CA  SER A 701      26.330  43.690  51.130  1.00  0.00           C
ATOM   1824  HA  SER A 701      27.290  43.670  50.630  1.00  0.00           H
ATOM   1825  CB  SER A 701      26.060  42.390  51.940  1.00  0.00           C
ATOM   1826  HB1 SER A 701      25.120  42.610  52.470  1.00  0.00           H
ATOM   1827  HB2 SER A 701      26.870  42.270  52.690  1.00  0.00           H
ATOM   1828  OG  SER A 701      25.930  41.140  51.270  1.00  0.00           O
ATOM   1829  HG1 SER A 701      26.730  40.980  50.770  1.00  0.00           H
ATOM   1830  C   SER A 701      25.330  43.850  50.050  1.00  0.00           C
ATOM   1831  O   SER A 701      25.620  43.810  48.850  1.00  0.00           O
ATOM   1832  N   PHE A 702      24.060  44.300  50.490  1.00  0.00           N
ATOM   1833  HN  PHE A 702      23.780  44.430  51.450  1.00  0.00           H
ATOM   1834  CA  PHE A 702      22.890  44.400  49.600  1.00  0.00           C
ATOM   1835  HA  PHE A 702      22.950  43.450  49.110  1.00  0.00           H
ATOM   1836  CB  PHE A 702      21.600  44.670  50.420  1.00  0.00           C
ATOM   1837  HB1 PHE A 702      21.600  45.740  50.760  1.00  0.00           H
ATOM   1838  HB2 PHE A 702      21.470  44.050  51.320  1.00  0.00           H
ATOM   1839  CG  PHE A 702      20.220  44.540  49.700  1.00  0.00           C
ATOM   1840  CD1 PHE A 702      19.090  45.040  50.390  1.00  0.00           C
ATOM   1841  HD1 PHE A 702      19.190  45.460  51.370  1.00  0.00           H
ATOM   1842  CE1 PHE A 702      17.810  45.080  49.720  1.00  0.00           C
ATOM   1843  HE1 PHE A 702      16.950  45.660  50.030  1.00  0.00           H
ATOM   1844  CZ  PHE A 702      17.680  44.440  48.470  1.00  0.00           C
ATOM   1845  HZ  PHE A 702      16.760  44.520  47.920  1.00  0.00           H
ATOM   1846  CD2 PHE A 702      20.070  44.040  48.410  1.00  0.00           C
ATOM   1847  HD2 PHE A 702      20.900  43.580  47.890  1.00  0.00           H
ATOM   1848  CE2 PHE A 702      18.790  43.900  47.860  1.00  0.00           C
ATOM   1849  HE2 PHE A 702      18.610  43.590  46.840  1.00  0.00           H
ATOM   1850  C   PHE A 702      23.060  45.570  48.630  1.00  0.00           C
ATOM   1851  O   PHE A 702      22.900  45.470  47.440  1.00  0.00           O
ATOM   1852  N   LEU A 703      23.520  46.720  49.230  1.00  0.00           N
ATOM   1853  HN  LEU A 703      23.560  46.760  50.220  1.00  0.00           H
ATOM   1854  CA  LEU A 703      23.760  47.900  48.430  1.00  0.00           C
ATOM   1855  HA  LEU A 703      22.810  48.040  47.940  1.00  0.00           H
ATOM   1856  CB  LEU A 703      24.110  49.160  49.170  1.00  0.00           C
ATOM   1857  HB1 LEU A 703      24.370  50.030  48.540  1.00  0.00           H
ATOM   1858  HB2 LEU A 703      25.080  49.000  49.710  1.00  0.00           H
ATOM   1859  CG  LEU A 703      23.020  49.640  50.160  1.00  0.00           C
ATOM   1860  HG  LEU A 703      22.540  48.730  50.560  1.00  0.00           H
ATOM   1861  CD1 LEU A 703      23.700  50.400  51.290  1.00  0.00           C
ATOM   1862 HD11 LEU A 703      24.170  51.320  50.870  1.00  0.00           H
ATOM   1863 HD12 LEU A 703      24.490  49.780  51.770  1.00  0.00           H
ATOM   1864 HD13 LEU A 703      22.920  50.730  52.010  1.00  0.00           H
ATOM   1865  CD2 LEU A 703      21.940  50.540  49.460  1.00  0.00           C
ATOM   1866 HD21 LEU A 703      22.320  51.500  49.050  1.00  0.00           H
ATOM   1867 HD22 LEU A 703      21.380  50.940  50.330  1.00  0.00           H
ATOM   1868 HD23 LEU A 703      21.330  49.950  48.750  1.00  0.00           H
ATOM   1869  C   LEU A 703      24.830  47.740  47.360  1.00  0.00           C
ATOM   1870  O   LEU A 703      24.710  48.070  46.210  1.00  0.00           O
ATOM   1871  N   CYS A 704      25.950  47.130  47.730  1.00  0.00           N
ATOM   1872  HN  CYS A 704      26.030  46.740  48.650  1.00  0.00           H
ATOM   1873  CA  CYS A 704      26.920  46.670  46.760  1.00  0.00           C
ATOM   1874  HA  CYS A 704      27.170  47.590  46.260  1.00  0.00           H
ATOM   1875  CB  CYS A 704      28.190  45.940  47.360  1.00  0.00           C
ATOM   1876  HB1 CYS A 704      28.650  45.310  46.560  1.00  0.00           H
ATOM   1877  HB2 CYS A 704      27.830  45.220  48.130  1.00  0.00           H
ATOM   1878  SG  CYS A 704      29.250  47.300  47.900  1.00  0.00           S
ATOM   1879  HG1 CYS A 704      28.540  47.870  48.870  1.00  0.00           H
ATOM   1880  C   CYS A 704      26.440  45.710  45.680  1.00  0.00           C
ATOM   1881  O   CYS A 704      26.640  45.920  44.500  1.00  0.00           O
ATOM   1882  N   ILE A 705      25.580  44.680  46.020  1.00  0.00           N
ATOM   1883  HN  ILE A 705      25.190  44.660  46.940  1.00  0.00           H
ATOM   1884  CA  ILE A 705      25.060  43.730  45.070  1.00  0.00           C
ATOM   1885  HA  ILE A 705      25.840  43.190  44.550  1.00  0.00           H
ATOM   1886  CB  ILE A 705      24.320  42.650  45.820  1.00  0.00           C
ATOM   1887  HB  ILE A 705      23.750  43.140  46.630  1.00  0.00           H
ATOM   1888  CG2 ILE A 705      23.290  41.890  44.910  1.00  0.00           C
ATOM   1889 HG21 ILE A 705      22.490  42.610  44.600  1.00  0.00           H
ATOM   1890 HG22 ILE A 705      22.760  41.060  45.420  1.00  0.00           H
ATOM   1891 HG23 ILE A 705      23.670  41.600  43.910  1.00  0.00           H
ATOM   1892  CG1 ILE A 705      25.350  41.680  46.420  1.00  0.00           C
ATOM   1893 HG11 ILE A 705      26.280  42.210  46.740  1.00  0.00           H
ATOM   1894 HG12 ILE A 705      25.760  41.110  45.570  1.00  0.00           H
ATOM   1895  CD  ILE A 705      24.700  40.770  47.520  1.00  0.00           C
ATOM   1896  HD1 ILE A 705      25.430  39.960  47.730  1.00  0.00           H
ATOM   1897  HD2 ILE A 705      23.720  40.380  47.180  1.00  0.00           H
ATOM   1898  HD3 ILE A 705      24.560  41.290  48.500  1.00  0.00           H
ATOM   1899  C   ILE A 705      24.220  44.440  43.990  1.00  0.00           C
ATOM   1900  O   ILE A 705      24.310  44.070  42.820  1.00  0.00           O
ATOM   1901  N   VAL A 706      23.390  45.440  44.390  1.00  0.00           N
ATOM   1902  HN  VAL A 706      23.420  45.780  45.320  1.00  0.00           H
ATOM   1903  CA  VAL A 706      22.500  46.150  43.520  1.00  0.00           C
ATOM   1904  HA  VAL A 706      22.190  45.540  42.680  1.00  0.00           H
ATOM   1905  CB  VAL A 706      21.150  46.440  44.180  1.00  0.00           C
ATOM   1906  HB  VAL A 706      21.370  47.090  45.070  1.00  0.00           H
ATOM   1907  CG1 VAL A 706      20.190  47.240  43.320  1.00  0.00           C
ATOM   1908 HG11 VAL A 706      20.000  46.920  42.280  1.00  0.00           H
ATOM   1909 HG12 VAL A 706      20.420  48.330  43.300  1.00  0.00           H
ATOM   1910 HG13 VAL A 706      19.180  47.200  43.800  1.00  0.00           H
ATOM   1911  CG2 VAL A 706      20.520  45.110  44.660  1.00  0.00           C
ATOM   1912 HG21 VAL A 706      21.270  44.540  45.250  1.00  0.00           H
ATOM   1913 HG22 VAL A 706      20.420  44.460  43.770  1.00  0.00           H
ATOM   1914 HG23 VAL A 706      19.550  45.300  45.180  1.00  0.00           H
ATOM   1915  C   VAL A 706      23.220  47.360  42.750  1.00  0.00           C
ATOM   1916  O   VAL A 706      22.740  47.810  41.720  1.00  0.00           O
ATOM   1917  N   LEU A 707      24.350  47.850  43.340  1.00  0.00           N
ATOM   1918  HN  LEU A 707      24.570  47.560  44.260  1.00  0.00           H
ATOM   1919  CA  LEU A 707      25.100  48.860  42.710  1.00  0.00           C
ATOM   1920  HA  LEU A 707      24.470  49.730  42.640  1.00  0.00           H
ATOM   1921  CB  LEU A 707      26.210  49.390  43.670  1.00  0.00           C
ATOM   1922  HB1 LEU A 707      26.640  48.410  43.980  1.00  0.00           H
ATOM   1923  HB2 LEU A 707      25.800  49.850  44.590  1.00  0.00           H
ATOM   1924  CG  LEU A 707      27.400  50.300  43.240  1.00  0.00           C
ATOM   1925  HG  LEU A 707      27.990  49.680  42.520  1.00  0.00           H
ATOM   1926  CD1 LEU A 707      27.010  51.620  42.590  1.00  0.00           C
ATOM   1927 HD11 LEU A 707      26.440  51.380  41.670  1.00  0.00           H
ATOM   1928 HD12 LEU A 707      27.930  52.210  42.360  1.00  0.00           H
ATOM   1929 HD13 LEU A 707      26.350  52.210  43.250  1.00  0.00           H
ATOM   1930  CD2 LEU A 707      28.350  50.480  44.470  1.00  0.00           C
ATOM   1931 HD21 LEU A 707      27.900  51.090  45.290  1.00  0.00           H
ATOM   1932 HD22 LEU A 707      29.310  50.940  44.150  1.00  0.00           H
ATOM   1933 HD23 LEU A 707      28.640  49.490  44.890  1.00  0.00           H
ATOM   1934  C   LEU A 707      25.650  48.440  41.370  1.00  0.00           C
ATOM   1935  O   LEU A 707      25.540  49.150  40.380  1.00  0.00           O
ATOM   1936  N   VAL A 708      26.170  47.220  41.300  1.00  0.00           N
ATOM   1937  HN  VAL A 708      26.110  46.680  42.130  1.00  0.00           H
ATOM   1938  CA  VAL A 708      26.760  46.610  40.140  1.00  0.00           C
ATOM   1939  HA  VAL A 708      27.270  47.400  39.630  1.00  0.00           H
ATOM   1940  CB  VAL A 708      27.890  45.520  40.590  1.00  0.00           C
ATOM   1941  HB  VAL A 708      28.370  45.250  39.620  1.00  0.00           H
ATOM   1942  CG1 VAL A 708      29.030  46.210  41.430  1.00  0.00           C
ATOM   1943 HG11 VAL A 708      29.360  47.030  40.760  1.00  0.00           H
ATOM   1944 HG12 VAL A 708      29.900  45.570  41.660  1.00  0.00           H
ATOM   1945 HG13 VAL A 708      28.500  46.660  42.300  1.00  0.00           H
ATOM   1946  CG2 VAL A 708      27.240  44.300  41.250  1.00  0.00           C
ATOM   1947 HG21 VAL A 708      28.110  43.600  41.320  1.00  0.00           H
ATOM   1948 HG22 VAL A 708      26.460  43.760  40.690  1.00  0.00           H
ATOM   1949 HG23 VAL A 708      26.870  44.590  42.270  1.00  0.00           H
ATOM   1950  C   VAL A 708      25.770  45.970  39.240  1.00  0.00           C
ATOM   1951  O   VAL A 708      26.060  45.960  38.040  1.00  0.00           O
ATOM   1952  N   ALA A 709      24.590  45.540  39.780  1.00  0.00           N
ATOM   1953  HN  ALA A 709      24.390  45.650  40.740  1.00  0.00           H
ATOM   1954  CA  ALA A 709      23.440  45.210  38.940  1.00  0.00           C
ATOM   1955  HA  ALA A 709      23.730  44.570  38.120  1.00  0.00           H
ATOM   1956  CB  ALA A 709      22.290  44.660  39.820  1.00  0.00           C
ATOM   1957  HB1 ALA A 709      21.810  45.520  40.330  1.00  0.00           H
ATOM   1958  HB2 ALA A 709      22.770  43.930  40.520  1.00  0.00           H
ATOM   1959  HB3 ALA A 709      21.480  44.040  39.370  1.00  0.00           H
ATOM   1960  C   ALA A 709      22.820  46.410  38.160  1.00  0.00           C
ATOM   1961  O   ALA A 709      22.440  46.330  36.990  1.00  0.00           O
ATOM   1962  N   THR A 710      22.780  47.570  38.880  1.00  0.00           N
ATOM   1963  HN  THR A 710      23.080  47.660  39.820  1.00  0.00           H
ATOM   1964  CA  THR A 710      22.500  48.870  38.280  1.00  0.00           C
ATOM   1965  HA  THR A 710      21.580  48.740  37.730  1.00  0.00           H
ATOM   1966  CB  THR A 710      22.300  49.990  39.350  1.00  0.00           C
ATOM   1967  HB  THR A 710      23.240  50.110  39.930  1.00  0.00           H
ATOM   1968  OG1 THR A 710      21.280  49.650  40.230  1.00  0.00           O
ATOM   1969  HG1 THR A 710      21.520  48.820  40.640  1.00  0.00           H
ATOM   1970  CG2 THR A 710      21.960  51.300  38.640  1.00  0.00           C
ATOM   1971 HG21 THR A 710      22.830  51.790  38.170  1.00  0.00           H
ATOM   1972 HG22 THR A 710      21.390  51.980  39.320  1.00  0.00           H
ATOM   1973 HG23 THR A 710      21.150  51.010  37.930  1.00  0.00           H
ATOM   1974  C   THR A 710      23.510  49.470  37.270  1.00  0.00           C
ATOM   1975  O   THR A 710      23.230  49.750  36.110  1.00  0.00           O
ATOM   1976  N   ASP A 711      24.790  49.680  37.710  1.00  0.00           N
ATOM   1977  HN  ASP A 711      24.870  49.580  38.710  1.00  0.00           H
ATOM   1978  CA  ASP A 711      25.980  50.040  36.980  1.00  0.00           C
ATOM   1979  HA  ASP A 711      26.790  49.550  37.500  1.00  0.00           H
ATOM   1980  CB  ASP A 711      26.040  49.280  35.630  1.00  0.00           C
ATOM   1981  HB1 ASP A 711      25.390  49.840  34.920  1.00  0.00           H
ATOM   1982  HB2 ASP A 711      25.700  48.240  35.710  1.00  0.00           H
ATOM   1983  CG  ASP A 711      27.420  49.110  35.040  1.00  0.00           C
ATOM   1984  OD1 ASP A 711      28.230  50.070  35.160  1.00  0.00           O
ATOM   1985  OD2 ASP A 711      27.560  48.120  34.230  1.00  0.00           O
ATOM   1986  C   ASP A 711      26.360  51.520  37.010  1.00  0.00           C
ATOM   1987  O   ASP A 711      25.670  52.390  36.430  1.00  0.00           O
ATOM   1988  N   ALA A 712      27.530  51.880  37.630  1.00  0.00           N
ATOM   1989  HN  ALA A 712      28.110  51.130  37.920  1.00  0.00           H
ATOM   1990  CA  ALA A 712      28.050  53.200  37.640  1.00  0.00           C
ATOM   1991  HA  ALA A 712      27.610  53.820  36.870  1.00  0.00           H
ATOM   1992  CB  ALA A 712      27.700  53.720  39.130  1.00  0.00           C
ATOM   1993  HB1 ALA A 712      28.390  54.560  39.390  1.00  0.00           H
ATOM   1994  HB2 ALA A 712      27.820  52.970  39.930  1.00  0.00           H
ATOM   1995  HB3 ALA A 712      26.640  54.050  39.180  1.00  0.00           H
ATOM   1996  C   ALA A 712      29.520  53.110  37.240  1.00  0.00           C
ATOM   1997  O   ALA A 712      30.400  53.810  37.650  1.00  0.00           O
ATOM   1998  N   SER A 713      29.800  52.100  36.360  1.00  0.00           N
ATOM   1999  HN  SER A 713      29.060  51.760  35.800  1.00  0.00           H
ATOM   2000  CA  SER A 713      31.200  51.810  36.000  1.00  0.00           C
ATOM   2001  HA  SER A 713      31.690  51.560  36.930  1.00  0.00           H
ATOM   2002  CB  SER A 713      31.250  50.490  35.230  1.00  0.00           C
ATOM   2003  HB1 SER A 713      30.770  49.740  35.900  1.00  0.00           H
ATOM   2004  HB2 SER A 713      32.310  50.160  35.130  1.00  0.00           H
ATOM   2005  OG  SER A 713      30.450  50.580  34.100  1.00  0.00           O
ATOM   2006  HG1 SER A 713      29.630  50.360  34.530  1.00  0.00           H
ATOM   2007  C   SER A 713      32.080  52.800  35.190  1.00  0.00           C
ATOM   2008  O   SER A 713      33.300  52.670  35.090  1.00  0.00           O
ATOM   2009  N   SER A 714      31.430  53.800  34.530  1.00  0.00           N
ATOM   2010  HN  SER A 714      30.440  53.870  34.580  1.00  0.00           H
ATOM   2011  CA  SER A 714      32.110  54.860  33.720  1.00  0.00           C
ATOM   2012  HA  SER A 714      32.490  54.330  32.840  1.00  0.00           H
ATOM   2013  CB  SER A 714      31.080  55.800  33.040  1.00  0.00           C
ATOM   2014  HB1 SER A 714      30.440  56.190  33.860  1.00  0.00           H
ATOM   2015  HB2 SER A 714      30.340  55.200  32.460  1.00  0.00           H
ATOM   2016  OG  SER A 714      31.690  56.760  32.200  1.00  0.00           O
ATOM   2017  HG1 SER A 714      32.120  57.380  32.810  1.00  0.00           H
ATOM   2018  C   SER A 714      33.230  55.540  34.430  1.00  0.00           C
ATOM   2019  O   SER A 714      34.350  55.540  33.890  1.00  0.00           O
ATOM   2020  N   LEU A 715      32.990  56.060  35.700  1.00  0.00           N
ATOM   2021  HN  LEU A 715      32.140  56.120  36.220  1.00  0.00           H
ATOM   2022  CA  LEU A 715      34.010  56.680  36.530  1.00  0.00           C
ATOM   2023  HA  LEU A 715      34.300  57.550  35.950  1.00  0.00           H
ATOM   2024  CB  LEU A 715      33.450  57.030  37.920  1.00  0.00           C
ATOM   2025  HB1 LEU A 715      33.260  56.080  38.440  1.00  0.00           H
ATOM   2026  HB2 LEU A 715      32.440  57.500  37.820  1.00  0.00           H
ATOM   2027  CG  LEU A 715      34.360  57.910  38.790  1.00  0.00           C
ATOM   2028  HG  LEU A 715      35.220  57.280  39.100  1.00  0.00           H
ATOM   2029  CD1 LEU A 715      34.920  59.160  38.050  1.00  0.00           C
ATOM   2030 HD11 LEU A 715      35.590  58.780  37.260  1.00  0.00           H
ATOM   2031 HD12 LEU A 715      35.460  59.900  38.670  1.00  0.00           H
ATOM   2032 HD13 LEU A 715      34.080  59.660  37.510  1.00  0.00           H
ATOM   2033  CD2 LEU A 715      33.790  58.330  40.150  1.00  0.00           C
ATOM   2034 HD21 LEU A 715      34.460  59.110  40.580  1.00  0.00           H
ATOM   2035 HD22 LEU A 715      33.760  57.460  40.840  1.00  0.00           H
ATOM   2036 HD23 LEU A 715      32.720  58.620  40.150  1.00  0.00           H
ATOM   2037  C   LEU A 715      35.300  55.940  36.690  1.00  0.00           C
ATOM   2038  O   LEU A 715      36.360  56.630  36.630  1.00  0.00           O
ATOM   2039  N   VAL A 716      35.270  54.660  37.020  1.00  0.00           N
ATOM   2040  HN  VAL A 716      34.440  54.110  37.030  1.00  0.00           H
ATOM   2041  CA  VAL A 716      36.490  53.930  37.130  1.00  0.00           C
ATOM   2042  HA  VAL A 716      37.100  54.620  37.700  1.00  0.00           H
ATOM   2043  CB  VAL A 716      36.400  52.770  38.040  1.00  0.00           C
ATOM   2044  HB  VAL A 716      36.050  53.080  39.040  1.00  0.00           H
ATOM   2045  CG1 VAL A 716      35.220  51.790  37.680  1.00  0.00           C
ATOM   2046 HG11 VAL A 716      35.220  51.010  38.480  1.00  0.00           H
ATOM   2047 HG12 VAL A 716      35.350  51.270  36.710  1.00  0.00           H
ATOM   2048 HG13 VAL A 716      34.240  52.300  37.720  1.00  0.00           H
ATOM   2049  CG2 VAL A 716      37.730  52.060  38.270  1.00  0.00           C
ATOM   2050 HG21 VAL A 716      38.560  52.710  38.620  1.00  0.00           H
ATOM   2051 HG22 VAL A 716      38.150  51.570  37.360  1.00  0.00           H
ATOM   2052 HG23 VAL A 716      37.520  51.210  38.960  1.00  0.00           H
ATOM   2053  C   VAL A 716      37.200  53.600  35.830  1.00  0.00           C
ATOM   2054  O   VAL A 716      38.370  53.670  35.640  1.00  0.00           O
ATOM   2055  N   CYS A 717      36.370  53.260  34.820  1.00  0.00           N
ATOM   2056  HN  CYS A 717      35.390  53.190  35.030  1.00  0.00           H
ATOM   2057  CA  CYS A 717      36.790  52.970  33.390  1.00  0.00           C
ATOM   2058  HA  CYS A 717      37.460  52.130  33.440  1.00  0.00           H
ATOM   2059  CB  CYS A 717      35.630  52.640  32.450  1.00  0.00           C
ATOM   2060  HB1 CYS A 717      35.970  52.460  31.410  1.00  0.00           H
ATOM   2061  HB2 CYS A 717      34.860  53.430  32.380  1.00  0.00           H
ATOM   2062  SG  CYS A 717      34.920  51.040  32.860  1.00  0.00           S
ATOM   2063  HG1 CYS A 717      34.230  51.480  33.920  1.00  0.00           H
ATOM   2064  C   CYS A 717      37.570  54.160  32.760  1.00  0.00           C
ATOM   2065  O   CYS A 717      38.590  53.940  32.030  1.00  0.00           O
ATOM   2066  N   TYR A 718      37.140  55.370  32.980  1.00  0.00           N
ATOM   2067  HN  TYR A 718      36.260  55.330  33.420  1.00  0.00           H
ATOM   2068  CA  TYR A 718      37.720  56.600  32.560  1.00  0.00           C
ATOM   2069  HA  TYR A 718      38.580  56.440  31.930  1.00  0.00           H
ATOM   2070  CB  TYR A 718      36.700  57.470  31.790  1.00  0.00           C
ATOM   2071  HB1 TYR A 718      37.070  58.490  31.590  1.00  0.00           H
ATOM   2072  HB2 TYR A 718      35.810  57.550  32.450  1.00  0.00           H
ATOM   2073  CG  TYR A 718      36.240  56.830  30.480  1.00  0.00           C
ATOM   2074  CD1 TYR A 718      37.120  56.090  29.710  1.00  0.00           C
ATOM   2075  HD1 TYR A 718      38.160  55.950  29.980  1.00  0.00           H
ATOM   2076  CE1 TYR A 718      36.640  55.320  28.630  1.00  0.00           C
ATOM   2077  HE1 TYR A 718      37.310  54.710  28.040  1.00  0.00           H
ATOM   2078  CZ  TYR A 718      35.290  55.290  28.340  1.00  0.00           C
ATOM   2079  OH  TYR A 718      34.920  54.650  27.190  1.00  0.00           O
ATOM   2080  HH  TYR A 718      34.050  54.990  27.000  1.00  0.00           H
ATOM   2081  CD2 TYR A 718      34.940  56.930  30.060  1.00  0.00           C
ATOM   2082  HD2 TYR A 718      34.210  57.520  30.590  1.00  0.00           H
ATOM   2083  CE2 TYR A 718      34.430  56.110  29.020  1.00  0.00           C
ATOM   2084  HE2 TYR A 718      33.420  56.320  28.700  1.00  0.00           H
ATOM   2085  C   TYR A 718      38.280  57.400  33.670  1.00  0.00           C
ATOM   2086  O   TYR A 718      38.410  58.620  33.530  1.00  0.00           O
ATOM   2087  N   ILE A 719      38.670  56.850  34.760  1.00  0.00           N
ATOM   2088  HN  ILE A 719      38.620  55.860  34.790  1.00  0.00           H
ATOM   2089  CA  ILE A 719      39.200  57.500  35.970  1.00  0.00           C
ATOM   2090  HA  ILE A 719      38.570  58.280  36.370  1.00  0.00           H
ATOM   2091  CB  ILE A 719      39.600  56.510  37.000  1.00  0.00           C
ATOM   2092  HB  ILE A 719      38.770  55.770  36.990  1.00  0.00           H
ATOM   2093  CG2 ILE A 719      40.980  55.790  36.800  1.00  0.00           C
ATOM   2094 HG21 ILE A 719      41.900  56.400  36.620  1.00  0.00           H
ATOM   2095 HG22 ILE A 719      40.990  55.180  35.870  1.00  0.00           H
ATOM   2096 HG23 ILE A 719      41.100  55.000  37.570  1.00  0.00           H
ATOM   2097  CG1 ILE A 719      39.630  57.180  38.410  1.00  0.00           C
ATOM   2098 HG11 ILE A 719      40.250  58.090  38.290  1.00  0.00           H
ATOM   2099 HG12 ILE A 719      40.180  56.410  39.000  1.00  0.00           H
ATOM   2100  CD  ILE A 719      38.250  57.460  39.040  1.00  0.00           C
ATOM   2101  HD1 ILE A 719      37.580  56.590  39.240  1.00  0.00           H
ATOM   2102  HD2 ILE A 719      37.810  58.240  38.390  1.00  0.00           H
ATOM   2103  HD3 ILE A 719      38.430  57.960  40.020  1.00  0.00           H
ATOM   2104  C   ILE A 719      40.470  58.290  35.640  1.00  0.00           C
ATOM   2105  O   ILE A 719      40.740  59.220  36.310  1.00  0.00           O
ATOM   2106  N   THR A 720      41.160  58.090  34.470  1.00  0.00           N
ATOM   2107  HN  THR A 720      40.890  57.260  34.000  1.00  0.00           H
ATOM   2108  CA  THR A 720      42.210  58.860  33.880  1.00  0.00           C
ATOM   2109  HA  THR A 720      42.240  58.560  32.840  1.00  0.00           H
ATOM   2110  CB  THR A 720      42.000  60.340  33.870  1.00  0.00           C
ATOM   2111  HB  THR A 720      42.660  60.700  33.050  1.00  0.00           H
ATOM   2112  OG1 THR A 720      42.320  61.110  35.020  1.00  0.00           O
ATOM   2113  HG1 THR A 720      41.730  60.700  35.650  1.00  0.00           H
ATOM   2114  CG2 THR A 720      40.550  60.680  33.530  1.00  0.00           C
ATOM   2115 HG21 THR A 720      40.430  61.720  33.170  1.00  0.00           H
ATOM   2116 HG22 THR A 720      39.890  60.680  34.420  1.00  0.00           H
ATOM   2117 HG23 THR A 720      40.150  59.940  32.810  1.00  0.00           H
ATOM   2118  C   THR A 720      43.610  58.530  34.510  1.00  0.00           C
ATOM   2119  O   THR A 720      43.790  58.120  35.670  1.00  0.00           O
ATOM   2120  N   ARG A 721      44.700  58.630  33.690  1.00  0.00           N
ATOM   2121  HN  ARG A 721      44.530  58.900  32.750  1.00  0.00           H
ATOM   2122  CA  ARG A 721      46.050  58.310  34.060  1.00  0.00           C
ATOM   2123  HA  ARG A 721      46.020  57.330  34.510  1.00  0.00           H
ATOM   2124  CB  ARG A 721      46.990  58.140  32.830  1.00  0.00           C
ATOM   2125  HB1 ARG A 721      46.860  59.050  32.210  1.00  0.00           H
ATOM   2126  HB2 ARG A 721      46.680  57.200  32.310  1.00  0.00           H
ATOM   2127  CG  ARG A 721      48.490  57.960  33.280  1.00  0.00           C
ATOM   2128  HG1 ARG A 721      48.860  58.920  33.690  1.00  0.00           H
ATOM   2129  HG2 ARG A 721      49.010  57.790  32.310  1.00  0.00           H
ATOM   2130  CD  ARG A 721      48.690  56.790  34.200  1.00  0.00           C
ATOM   2131  HD1 ARG A 721      48.450  55.880  33.610  1.00  0.00           H
ATOM   2132  HD2 ARG A 721      48.210  56.780  35.190  1.00  0.00           H
ATOM   2133  NE  ARG A 721      50.150  56.970  34.490  1.00  0.00           N
ATOM   2134  HE  ARG A 721      50.590  57.860  34.400  1.00  0.00           H
ATOM   2135  CZ  ARG A 721      50.930  56.050  34.960  1.00  0.00           C
ATOM   2136  NH1 ARG A 721      50.510  54.890  35.380  1.00  0.00           N
ATOM   2137 HH11 ARG A 721      51.120  54.100  35.380  1.00  0.00           H
ATOM   2138 HH12 ARG A 721      49.530  54.700  35.420  1.00  0.00           H
ATOM   2139  NH2 ARG A 721      52.210  56.120  35.120  1.00  0.00           N
ATOM   2140 HH21 ARG A 721      52.420  57.100  35.150  1.00  0.00           H
ATOM   2141 HH22 ARG A 721      52.680  55.410  35.640  1.00  0.00           H
ATOM   2142  C   ARG A 721      46.560  59.310  35.080  1.00  0.00           C
ATOM   2143  O   ARG A 721      47.350  58.850  35.890  1.00  0.00           O
ATOM   2144  N   PHE A 722      46.130  60.560  35.030  1.00  0.00           N
ATOM   2145  HN  PHE A 722      45.480  60.830  34.320  1.00  0.00           H
ATOM   2146  CA  PHE A 722      46.340  61.580  35.960  1.00  0.00           C
ATOM   2147  HA  PHE A 722      47.400  61.780  35.920  1.00  0.00           H
ATOM   2148  CB  PHE A 722      45.620  62.910  35.610  1.00  0.00           C
ATOM   2149  HB1 PHE A 722      44.570  62.610  35.360  1.00  0.00           H
ATOM   2150  HB2 PHE A 722      45.950  63.410  34.680  1.00  0.00           H
ATOM   2151  CG  PHE A 722      45.650  63.920  36.720  1.00  0.00           C
ATOM   2152  CD1 PHE A 722      44.510  64.310  37.470  1.00  0.00           C
ATOM   2153  HD1 PHE A 722      43.650  63.670  37.320  1.00  0.00           H
ATOM   2154  CE1 PHE A 722      44.450  65.490  38.200  1.00  0.00           C
ATOM   2155  HE1 PHE A 722      43.630  65.720  38.860  1.00  0.00           H
ATOM   2156  CZ  PHE A 722      45.530  66.330  38.210  1.00  0.00           C
ATOM   2157  HZ  PHE A 722      45.470  67.260  38.750  1.00  0.00           H
ATOM   2158  CD2 PHE A 722      46.790  64.770  36.840  1.00  0.00           C
ATOM   2159  HD2 PHE A 722      47.650  64.520  36.240  1.00  0.00           H
ATOM   2160  CE2 PHE A 722      46.720  66.020  37.480  1.00  0.00           C
ATOM   2161  HE2 PHE A 722      47.610  66.610  37.470  1.00  0.00           H
ATOM   2162  C   PHE A 722      46.030  61.100  37.430  1.00  0.00           C
ATOM   2163  O   PHE A 722      46.930  61.020  38.300  1.00  0.00           O
ATOM   2164  N   THR A 723      44.780  60.660  37.730  1.00  0.00           N
ATOM   2165  HN  THR A 723      44.090  60.680  37.000  1.00  0.00           H
ATOM   2166  CA  THR A 723      44.350  59.970  38.930  1.00  0.00           C
ATOM   2167  HA  THR A 723      44.450  60.710  39.710  1.00  0.00           H
ATOM   2168  CB  THR A 723      42.940  59.610  38.910  1.00  0.00           C
ATOM   2169  HB  THR A 723      42.730  58.830  38.130  1.00  0.00           H
ATOM   2170  OG1 THR A 723      42.160  60.710  38.470  1.00  0.00           O
ATOM   2171  HG1 THR A 723      41.510  60.470  37.810  1.00  0.00           H
ATOM   2172  CG2 THR A 723      42.410  59.230  40.290  1.00  0.00           C
ATOM   2173 HG21 THR A 723      41.320  59.060  40.310  1.00  0.00           H
ATOM   2174 HG22 THR A 723      42.660  60.220  40.730  1.00  0.00           H
ATOM   2175 HG23 THR A 723      42.950  58.340  40.680  1.00  0.00           H
ATOM   2176  C   THR A 723      45.100  58.730  39.350  1.00  0.00           C
ATOM   2177  O   THR A 723      45.620  58.630  40.420  1.00  0.00           O
ATOM   2178  N   GLU A 724      45.190  57.720  38.360  1.00  0.00           N
ATOM   2179  HN  GLU A 724      44.680  57.950  37.530  1.00  0.00           H
ATOM   2180  CA  GLU A 724      45.950  56.460  38.500  1.00  0.00           C
ATOM   2181  HA  GLU A 724      45.520  55.830  39.270  1.00  0.00           H
ATOM   2182  CB  GLU A 724      45.850  55.700  37.160  1.00  0.00           C
ATOM   2183  HB1 GLU A 724      46.190  56.380  36.360  1.00  0.00           H
ATOM   2184  HB2 GLU A 724      44.780  55.390  37.070  1.00  0.00           H
ATOM   2185  CG  GLU A 724      46.570  54.370  37.000  1.00  0.00           C
ATOM   2186  HG1 GLU A 724      46.010  53.570  37.550  1.00  0.00           H
ATOM   2187  HG2 GLU A 724      47.570  54.480  37.460  1.00  0.00           H
ATOM   2188  CD  GLU A 724      46.820  53.970  35.610  1.00  0.00           C
ATOM   2189  OE1 GLU A 724      45.920  53.740  34.750  1.00  0.00           O
ATOM   2190  OE2 GLU A 724      48.040  53.800  35.270  1.00  0.00           O
ATOM   2191  C   GLU A 724      47.390  56.640  38.920  1.00  0.00           C
ATOM   2192  O   GLU A 724      47.860  56.140  39.920  1.00  0.00           O
ATOM   2193  N   GLU A 725      48.150  57.570  38.270  1.00  0.00           N
ATOM   2194  HN  GLU A 725      47.830  58.110  37.490  1.00  0.00           H
ATOM   2195  CA  GLU A 725      49.520  57.910  38.580  1.00  0.00           C
ATOM   2196  HA  GLU A 725      50.050  56.980  38.560  1.00  0.00           H
ATOM   2197  CB  GLU A 725      50.120  58.910  37.530  1.00  0.00           C
ATOM   2198  HB1 GLU A 725      49.540  59.850  37.440  1.00  0.00           H
ATOM   2199  HB2 GLU A 725      49.980  58.440  36.530  1.00  0.00           H
ATOM   2200  CG  GLU A 725      51.610  59.240  37.820  1.00  0.00           C
ATOM   2201  HG1 GLU A 725      52.140  58.380  38.280  1.00  0.00           H
ATOM   2202  HG2 GLU A 725      51.710  60.220  38.320  1.00  0.00           H
ATOM   2203  CD  GLU A 725      52.290  59.440  36.450  1.00  0.00           C
ATOM   2204  OE1 GLU A 725      51.970  60.460  35.770  1.00  0.00           O
ATOM   2205  OE2 GLU A 725      53.100  58.630  35.950  1.00  0.00           O
ATOM   2206  C   GLU A 725      49.600  58.610  39.950  1.00  0.00           C
ATOM   2207  O   GLU A 725      50.400  58.220  40.830  1.00  0.00           O
ATOM   2208  N   ALA A 726      48.690  59.580  40.220  1.00  0.00           N
ATOM   2209  HN  ALA A 726      47.890  59.730  39.650  1.00  0.00           H
ATOM   2210  CA  ALA A 726      48.610  60.260  41.470  1.00  0.00           C
ATOM   2211  HA  ALA A 726      49.580  60.700  41.650  1.00  0.00           H
ATOM   2212  CB  ALA A 726      47.530  61.320  41.480  1.00  0.00           C
ATOM   2213  HB1 ALA A 726      47.610  62.050  40.640  1.00  0.00           H
ATOM   2214  HB2 ALA A 726      47.510  61.900  42.430  1.00  0.00           H
ATOM   2215  HB3 ALA A 726      46.530  60.920  41.240  1.00  0.00           H
ATOM   2216  C   ALA A 726      48.320  59.410  42.680  1.00  0.00           C
ATOM   2217  O   ALA A 726      49.110  59.490  43.640  1.00  0.00           O
ATOM   2218  N   PHE A 727      47.260  58.600  42.550  1.00  0.00           N
ATOM   2219  HN  PHE A 727      46.640  58.640  41.770  1.00  0.00           H
ATOM   2220  CA  PHE A 727      47.030  57.570  43.600  1.00  0.00           C
ATOM   2221  HA  PHE A 727      46.920  58.050  44.550  1.00  0.00           H
ATOM   2222  CB  PHE A 727      45.550  57.020  43.490  1.00  0.00           C
ATOM   2223  HB1 PHE A 727      45.240  56.550  42.530  1.00  0.00           H
ATOM   2224  HB2 PHE A 727      44.890  57.860  43.810  1.00  0.00           H
ATOM   2225  CG  PHE A 727      45.240  55.940  44.550  1.00  0.00           C
ATOM   2226  CD1 PHE A 727      45.650  54.630  44.390  1.00  0.00           C
ATOM   2227  HD1 PHE A 727      46.400  54.390  43.660  1.00  0.00           H
ATOM   2228  CE1 PHE A 727      45.330  53.670  45.400  1.00  0.00           C
ATOM   2229  HE1 PHE A 727      45.700  52.650  45.300  1.00  0.00           H
ATOM   2230  CZ  PHE A 727      44.570  54.020  46.540  1.00  0.00           C
ATOM   2231  HZ  PHE A 727      44.360  53.220  47.240  1.00  0.00           H
ATOM   2232  CD2 PHE A 727      44.370  56.270  45.620  1.00  0.00           C
ATOM   2233  HD2 PHE A 727      43.900  57.230  45.580  1.00  0.00           H
ATOM   2234  CE2 PHE A 727      44.070  55.300  46.610  1.00  0.00           C
ATOM   2235  HE2 PHE A 727      43.320  55.550  47.340  1.00  0.00           H
ATOM   2236  C   PHE A 727      48.080  56.450  43.720  1.00  0.00           C
ATOM   2237  O   PHE A 727      48.520  56.200  44.840  1.00  0.00           O
ATOM   2238  N   ALA A 728      48.610  55.890  42.560  1.00  0.00           N
ATOM   2239  HN  ALA A 728      48.170  56.060  41.680  1.00  0.00           H
ATOM   2240  CA  ALA A 728      49.650  54.850  42.630  1.00  0.00           C
ATOM   2241  HA  ALA A 728      49.310  54.100  43.330  1.00  0.00           H
ATOM   2242  CB  ALA A 728      49.940  54.130  41.270  1.00  0.00           C
ATOM   2243  HB1 ALA A 728      49.080  53.570  40.850  1.00  0.00           H
ATOM   2244  HB2 ALA A 728      50.790  53.460  41.490  1.00  0.00           H
ATOM   2245  HB3 ALA A 728      50.280  54.920  40.550  1.00  0.00           H
ATOM   2246  C   ALA A 728      50.980  55.420  43.250  1.00  0.00           C
ATOM   2247  O   ALA A 728      51.570  54.790  44.080  1.00  0.00           O
ATOM   2248  N   ALA A 729      51.360  56.660  42.970  1.00  0.00           N
ATOM   2249  HN  ALA A 729      50.840  57.220  42.340  1.00  0.00           H
ATOM   2250  CA  ALA A 729      52.430  57.390  43.720  1.00  0.00           C
ATOM   2251  HA  ALA A 729      53.330  56.830  43.490  1.00  0.00           H
ATOM   2252  CB  ALA A 729      52.660  58.740  43.020  1.00  0.00           C
ATOM   2253  HB1 ALA A 729      53.640  59.250  43.240  1.00  0.00           H
ATOM   2254  HB2 ALA A 729      51.820  59.430  43.180  1.00  0.00           H
ATOM   2255  HB3 ALA A 729      52.680  58.510  41.930  1.00  0.00           H
ATOM   2256  C   ALA A 729      52.090  57.530  45.170  1.00  0.00           C
ATOM   2257  O   ALA A 729      52.840  57.220  46.040  1.00  0.00           O
ATOM   2258  N   LEU A 730      50.920  58.170  45.450  1.00  0.00           N
ATOM   2259  HN  LEU A 730      50.270  58.600  44.830  1.00  0.00           H
ATOM   2260  CA  LEU A 730      50.370  58.270  46.790  1.00  0.00           C
ATOM   2261  HA  LEU A 730      51.000  59.020  47.220  1.00  0.00           H
ATOM   2262  CB  LEU A 730      48.990  58.890  46.780  1.00  0.00           C
ATOM   2263  HB1 LEU A 730      48.400  58.260  46.080  1.00  0.00           H
ATOM   2264  HB2 LEU A 730      49.080  59.880  46.280  1.00  0.00           H
ATOM   2265  CG  LEU A 730      48.200  59.020  48.090  1.00  0.00           C
ATOM   2266  HG  LEU A 730      48.080  58.070  48.650  1.00  0.00           H
ATOM   2267  CD1 LEU A 730      48.930  59.980  49.120  1.00  0.00           C
ATOM   2268 HD11 LEU A 730      49.860  59.530  49.520  1.00  0.00           H
ATOM   2269 HD12 LEU A 730      48.260  60.120  50.010  1.00  0.00           H
ATOM   2270 HD13 LEU A 730      49.190  60.960  48.670  1.00  0.00           H
ATOM   2271  CD2 LEU A 730      46.800  59.400  47.790  1.00  0.00           C
ATOM   2272 HD21 LEU A 730      46.200  59.510  48.710  1.00  0.00           H
ATOM   2273 HD22 LEU A 730      46.330  58.530  47.270  1.00  0.00           H
ATOM   2274 HD23 LEU A 730      46.570  60.170  47.030  1.00  0.00           H
ATOM   2275  C   LEU A 730      50.370  57.020  47.600  1.00  0.00           C
ATOM   2276  O   LEU A 730      50.920  57.010  48.680  1.00  0.00           O
ATOM   2277  N   ILE A 731      49.740  55.900  47.230  1.00  0.00           N
ATOM   2278  HN  ILE A 731      49.270  56.000  46.360  1.00  0.00           H
ATOM   2279  CA  ILE A 731      49.480  54.810  48.180  1.00  0.00           C
ATOM   2280  HA  ILE A 731      48.960  55.220  49.030  1.00  0.00           H
ATOM   2281  CB  ILE A 731      48.460  53.810  47.620  1.00  0.00           C
ATOM   2282  HB  ILE A 731      47.590  54.380  47.280  1.00  0.00           H
ATOM   2283  CG2 ILE A 731      48.970  53.030  46.430  1.00  0.00           C
ATOM   2284 HG21 ILE A 731      49.290  53.730  45.630  1.00  0.00           H
ATOM   2285 HG22 ILE A 731      48.050  52.530  46.060  1.00  0.00           H
ATOM   2286 HG23 ILE A 731      49.780  52.320  46.730  1.00  0.00           H
ATOM   2287  CG1 ILE A 731      47.900  52.870  48.760  1.00  0.00           C
ATOM   2288 HG11 ILE A 731      48.770  52.230  49.050  1.00  0.00           H
ATOM   2289 HG12 ILE A 731      47.070  52.320  48.280  1.00  0.00           H
ATOM   2290  CD  ILE A 731      47.370  53.670  49.990  1.00  0.00           C
ATOM   2291  HD1 ILE A 731      46.860  52.910  50.610  1.00  0.00           H
ATOM   2292  HD2 ILE A 731      46.710  54.490  49.640  1.00  0.00           H
ATOM   2293  HD3 ILE A 731      48.240  54.010  50.580  1.00  0.00           H
ATOM   2294  C   ILE A 731      50.820  54.050  48.510  1.00  0.00           C
ATOM   2295  O   ILE A 731      50.970  53.490  49.590  1.00  0.00           O
ATOM   2296  N   CYS A 732      51.780  54.050  47.500  1.00  0.00           N
ATOM   2297  HN  CYS A 732      51.650  54.500  46.620  1.00  0.00           H
ATOM   2298  CA  CYS A 732      53.140  53.540  47.610  1.00  0.00           C
ATOM   2299  HA  CYS A 732      53.140  52.520  47.970  1.00  0.00           H
ATOM   2300  CB  CYS A 732      53.920  53.470  46.270  1.00  0.00           C
ATOM   2301  HB1 CYS A 732      54.930  53.080  46.530  1.00  0.00           H
ATOM   2302  HB2 CYS A 732      53.890  54.520  45.920  1.00  0.00           H
ATOM   2303  SG  CYS A 732      53.210  52.300  45.090  1.00  0.00           S
ATOM   2304  HG1 CYS A 732      52.410  53.210  44.560  1.00  0.00           H
ATOM   2305  C   CYS A 732      53.960  54.360  48.660  1.00  0.00           C
ATOM   2306  O   CYS A 732      54.620  53.810  49.510  1.00  0.00           O
ATOM   2307  N   ILE A 733      53.980  55.730  48.670  1.00  0.00           N
ATOM   2308  HN  ILE A 733      53.350  56.240  48.080  1.00  0.00           H
ATOM   2309  CA  ILE A 733      54.750  56.510  49.640  1.00  0.00           C
ATOM   2310  HA  ILE A 733      55.710  56.090  49.860  1.00  0.00           H
ATOM   2311  CB  ILE A 733      54.970  57.850  48.930  1.00  0.00           C
ATOM   2312  HB  ILE A 733      54.040  58.220  48.480  1.00  0.00           H
ATOM   2313  CG2 ILE A 733      55.430  58.930  49.900  1.00  0.00           C
ATOM   2314 HG21 ILE A 733      54.610  59.170  50.600  1.00  0.00           H
ATOM   2315 HG22 ILE A 733      55.540  59.880  49.340  1.00  0.00           H
ATOM   2316 HG23 ILE A 733      56.360  58.660  50.450  1.00  0.00           H
ATOM   2317  CG1 ILE A 733      56.020  57.780  47.770  1.00  0.00           C
ATOM   2318 HG11 ILE A 733      55.640  57.080  47.000  1.00  0.00           H
ATOM   2319 HG12 ILE A 733      56.990  57.290  48.010  1.00  0.00           H
ATOM   2320  CD  ILE A 733      56.180  59.130  47.100  1.00  0.00           C
ATOM   2321  HD1 ILE A 733      56.810  59.820  47.680  1.00  0.00           H
ATOM   2322  HD2 ILE A 733      55.270  59.750  46.940  1.00  0.00           H
ATOM   2323  HD3 ILE A 733      56.620  58.850  46.120  1.00  0.00           H
ATOM   2324  C   ILE A 733      54.010  56.580  50.950  1.00  0.00           C
ATOM   2325  O   ILE A 733      54.670  56.860  51.970  1.00  0.00           O
ATOM   2326  N   ILE A 734      52.670  56.500  50.990  1.00  0.00           N
ATOM   2327  HN  ILE A 734      52.120  56.540  50.150  1.00  0.00           H
ATOM   2328  CA  ILE A 734      51.850  56.130  52.150  1.00  0.00           C
ATOM   2329  HA  ILE A 734      52.140  56.740  52.990  1.00  0.00           H
ATOM   2330  CB  ILE A 734      50.390  56.320  51.890  1.00  0.00           C
ATOM   2331  HB  ILE A 734      50.180  55.920  50.880  1.00  0.00           H
ATOM   2332  CG2 ILE A 734      49.540  55.590  52.930  1.00  0.00           C
ATOM   2333 HG21 ILE A 734      49.610  54.490  52.700  1.00  0.00           H
ATOM   2334 HG22 ILE A 734      48.460  55.800  52.850  1.00  0.00           H
ATOM   2335 HG23 ILE A 734      49.850  55.760  53.980  1.00  0.00           H
ATOM   2336  CG1 ILE A 734      50.020  57.800  51.870  1.00  0.00           C
ATOM   2337 HG11 ILE A 734      48.920  57.870  51.700  1.00  0.00           H
ATOM   2338 HG12 ILE A 734      50.430  58.240  50.960  1.00  0.00           H
ATOM   2339  CD  ILE A 734      50.380  58.670  53.120  1.00  0.00           C
ATOM   2340  HD1 ILE A 734      50.100  59.750  53.020  1.00  0.00           H
ATOM   2341  HD2 ILE A 734      51.450  58.800  53.340  1.00  0.00           H
ATOM   2342  HD3 ILE A 734      49.900  58.280  54.040  1.00  0.00           H
ATOM   2343  C   ILE A 734      52.280  54.740  52.700  1.00  0.00           C
ATOM   2344  O   ILE A 734      52.640  54.710  53.900  1.00  0.00           O
ATOM   2345  N   PHE A 735      52.350  53.640  51.900  1.00  0.00           N
ATOM   2346  HN  PHE A 735      51.940  53.750  50.990  1.00  0.00           H
ATOM   2347  CA  PHE A 735      52.750  52.280  52.310  1.00  0.00           C
ATOM   2348  HA  PHE A 735      52.160  52.030  53.170  1.00  0.00           H
ATOM   2349  CB  PHE A 735      52.620  51.240  51.120  1.00  0.00           C
ATOM   2350  HB1 PHE A 735      53.420  51.400  50.370  1.00  0.00           H
ATOM   2351  HB2 PHE A 735      51.570  51.250  50.790  1.00  0.00           H
ATOM   2352  CG  PHE A 735      52.730  49.790  51.780  1.00  0.00           C
ATOM   2353  CD1 PHE A 735      51.690  49.220  52.580  1.00  0.00           C
ATOM   2354  HD1 PHE A 735      50.840  49.830  52.850  1.00  0.00           H
ATOM   2355  CE1 PHE A 735      51.870  47.950  53.120  1.00  0.00           C
ATOM   2356  HE1 PHE A 735      51.240  47.460  53.830  1.00  0.00           H
ATOM   2357  CZ  PHE A 735      53.020  47.270  52.880  1.00  0.00           C
ATOM   2358  HZ  PHE A 735      53.140  46.320  53.380  1.00  0.00           H
ATOM   2359  CD2 PHE A 735      53.900  49.090  51.570  1.00  0.00           C
ATOM   2360  HD2 PHE A 735      54.630  49.490  50.870  1.00  0.00           H
ATOM   2361  CE2 PHE A 735      54.000  47.840  52.120  1.00  0.00           C
ATOM   2362  HE2 PHE A 735      54.910  47.290  51.990  1.00  0.00           H
ATOM   2363  C   PHE A 735      54.210  52.340  52.880  1.00  0.00           C
ATOM   2364  O   PHE A 735      54.460  51.730  53.920  1.00  0.00           O
ATOM   2365  N   ILE A 736      55.160  53.090  52.330  1.00  0.00           N
ATOM   2366  HN  ILE A 736      55.030  53.500  51.430  1.00  0.00           H
ATOM   2367  CA  ILE A 736      56.490  53.340  52.850  1.00  0.00           C
ATOM   2368  HA  ILE A 736      56.950  52.420  53.200  1.00  0.00           H
ATOM   2369  CB  ILE A 736      57.360  54.110  51.900  1.00  0.00           C
ATOM   2370  HB  ILE A 736      56.810  54.970  51.470  1.00  0.00           H
ATOM   2371  CG2 ILE A 736      58.660  54.740  52.510  1.00  0.00           C
ATOM   2372 HG21 ILE A 736      58.540  55.690  53.090  1.00  0.00           H
ATOM   2373 HG22 ILE A 736      59.330  55.020  51.670  1.00  0.00           H
ATOM   2374 HG23 ILE A 736      59.240  53.970  53.070  1.00  0.00           H
ATOM   2375  CG1 ILE A 736      57.830  53.280  50.670  1.00  0.00           C
ATOM   2376 HG11 ILE A 736      56.860  52.870  50.300  1.00  0.00           H
ATOM   2377 HG12 ILE A 736      58.490  52.440  50.970  1.00  0.00           H
ATOM   2378  CD  ILE A 736      58.420  53.950  49.450  1.00  0.00           C
ATOM   2379  HD1 ILE A 736      59.520  54.110  49.590  1.00  0.00           H
ATOM   2380  HD2 ILE A 736      58.080  54.970  49.190  1.00  0.00           H
ATOM   2381  HD3 ILE A 736      58.300  53.200  48.630  1.00  0.00           H
ATOM   2382  C   ILE A 736      56.430  54.170  54.220  1.00  0.00           C
ATOM   2383  O   ILE A 736      56.980  53.780  55.240  1.00  0.00           O
ATOM   2384  N   TYR A 737      55.660  55.290  54.190  1.00  0.00           N
ATOM   2385  HN  TYR A 737      55.200  55.580  53.360  1.00  0.00           H
ATOM   2386  CA  TYR A 737      55.360  56.140  55.380  1.00  0.00           C
ATOM   2387  HA  TYR A 737      56.280  56.520  55.800  1.00  0.00           H
ATOM   2388  CB  TYR A 737      54.320  57.290  55.080  1.00  0.00           C
ATOM   2389  HB1 TYR A 737      53.510  56.910  54.420  1.00  0.00           H
ATOM   2390  HB2 TYR A 737      54.780  58.120  54.490  1.00  0.00           H
ATOM   2391  CG  TYR A 737      53.760  57.950  56.300  1.00  0.00           C
ATOM   2392  CD1 TYR A 737      52.520  57.590  56.840  1.00  0.00           C
ATOM   2393  HD1 TYR A 737      51.920  56.920  56.230  1.00  0.00           H
ATOM   2394  CE1 TYR A 737      52.130  58.030  58.110  1.00  0.00           C
ATOM   2395  HE1 TYR A 737      51.170  57.630  58.430  1.00  0.00           H
ATOM   2396  CZ  TYR A 737      52.970  58.850  58.890  1.00  0.00           C
ATOM   2397  OH  TYR A 737      52.570  59.250  60.180  1.00  0.00           O
ATOM   2398  HH  TYR A 737      51.810  58.710  60.380  1.00  0.00           H
ATOM   2399  CD2 TYR A 737      54.640  58.790  57.040  1.00  0.00           C
ATOM   2400  HD2 TYR A 737      55.650  59.010  56.710  1.00  0.00           H
ATOM   2401  CE2 TYR A 737      54.260  59.260  58.340  1.00  0.00           C
ATOM   2402  HE2 TYR A 737      54.860  59.900  58.970  1.00  0.00           H
ATOM   2403  C   TYR A 737      54.840  55.270  56.560  1.00  0.00           C
ATOM   2404  O   TYR A 737      55.360  55.320  57.660  1.00  0.00           O
ATOM   2405  N   GLU A 738      53.900  54.350  56.260  1.00  0.00           N
ATOM   2406  HN  GLU A 738      53.550  54.260  55.320  1.00  0.00           H
ATOM   2407  CA  GLU A 738      53.220  53.550  57.260  1.00  0.00           C
ATOM   2408  HA  GLU A 738      52.700  54.330  57.790  1.00  0.00           H
ATOM   2409  CB  GLU A 738      52.070  52.700  56.600  1.00  0.00           C
ATOM   2410  HB1 GLU A 738      52.510  51.920  55.950  1.00  0.00           H
ATOM   2411  HB2 GLU A 738      51.590  53.530  56.040  1.00  0.00           H
ATOM   2412  CG  GLU A 738      51.020  52.110  57.620  1.00  0.00           C
ATOM   2413  HG1 GLU A 738      50.780  52.860  58.390  1.00  0.00           H
ATOM   2414  HG2 GLU A 738      51.550  51.280  58.110  1.00  0.00           H
ATOM   2415  CD  GLU A 738      49.750  51.610  56.990  1.00  0.00           C
ATOM   2416  OE1 GLU A 738      48.710  52.360  57.120  1.00  0.00           O
ATOM   2417  OE2 GLU A 738      49.720  50.580  56.330  1.00  0.00           O
ATOM   2418  C   GLU A 738      54.160  52.720  58.080  1.00  0.00           C
ATOM   2419  O   GLU A 738      54.090  52.670  59.300  1.00  0.00           O
ATOM   2420  N   ALA A 739      55.170  52.140  57.410  1.00  0.00           N
ATOM   2421  HN  ALA A 739      55.360  52.440  56.490  1.00  0.00           H
ATOM   2422  CA  ALA A 739      56.210  51.320  58.030  1.00  0.00           C
ATOM   2423  HA  ALA A 739      55.680  50.660  58.700  1.00  0.00           H
ATOM   2424  CB  ALA A 739      57.110  50.680  56.890  1.00  0.00           C
ATOM   2425  HB1 ALA A 739      56.390  50.130  56.230  1.00  0.00           H
ATOM   2426  HB2 ALA A 739      57.770  49.910  57.350  1.00  0.00           H
ATOM   2427  HB3 ALA A 739      57.680  51.430  56.300  1.00  0.00           H
ATOM   2428  C   ALA A 739      57.080  52.130  59.020  1.00  0.00           C
ATOM   2429  O   ALA A 739      57.650  51.630  59.980  1.00  0.00           O
ATOM   2430  N   LEU A 740      57.360  53.460  58.760  1.00  0.00           N
ATOM   2431  HN  LEU A 740      56.960  53.900  57.960  1.00  0.00           H
ATOM   2432  CA  LEU A 740      58.050  54.350  59.580  1.00  0.00           C
ATOM   2433  HA  LEU A 740      58.800  53.810  60.130  1.00  0.00           H
ATOM   2434  CB  LEU A 740      58.580  55.570  58.790  1.00  0.00           C
ATOM   2435  HB1 LEU A 740      57.670  56.190  58.650  1.00  0.00           H
ATOM   2436  HB2 LEU A 740      59.040  55.200  57.850  1.00  0.00           H
ATOM   2437  CG  LEU A 740      59.620  56.500  59.450  1.00  0.00           C
ATOM   2438  HG  LEU A 740      59.230  56.790  60.450  1.00  0.00           H
ATOM   2439  CD1 LEU A 740      61.000  55.890  59.730  1.00  0.00           C
ATOM   2440 HD11 LEU A 740      61.310  55.430  58.770  1.00  0.00           H
ATOM   2441 HD12 LEU A 740      60.770  55.160  60.540  1.00  0.00           H
ATOM   2442 HD13 LEU A 740      61.720  56.650  60.080  1.00  0.00           H
ATOM   2443  CD2 LEU A 740      59.670  57.800  58.670  1.00  0.00           C
ATOM   2444 HD21 LEU A 740      59.890  58.670  59.340  1.00  0.00           H
ATOM   2445 HD22 LEU A 740      58.780  57.990  58.050  1.00  0.00           H
ATOM   2446 HD23 LEU A 740      60.560  57.680  58.020  1.00  0.00           H
ATOM   2447  C   LEU A 740      57.220  54.720  60.770  1.00  0.00           C
ATOM   2448  O   LEU A 740      57.660  54.650  61.940  1.00  0.00           O
ATOM   2449  N   GLU A 741      55.970  55.100  60.480  1.00  0.00           N
ATOM   2450  HN  GLU A 741      55.640  55.330  59.570  1.00  0.00           H
ATOM   2451  CA  GLU A 741      54.980  55.300  61.500  1.00  0.00           C
ATOM   2452  HA  GLU A 741      55.520  55.990  62.120  1.00  0.00           H
ATOM   2453  CB  GLU A 741      53.660  55.720  60.870  1.00  0.00           C
ATOM   2454  HB1 GLU A 741      53.400  55.060  60.010  1.00  0.00           H
ATOM   2455  HB2 GLU A 741      53.880  56.670  60.340  1.00  0.00           H
ATOM   2456  CG  GLU A 741      52.360  55.720  61.740  1.00  0.00           C
ATOM   2457  HG1 GLU A 741      52.430  56.350  62.650  1.00  0.00           H
ATOM   2458  HG2 GLU A 741      52.130  54.690  62.070  1.00  0.00           H
ATOM   2459  CD  GLU A 741      51.210  56.180  60.920  1.00  0.00           C
ATOM   2460  OE1 GLU A 741      50.820  57.380  60.960  1.00  0.00           O
ATOM   2461  OE2 GLU A 741      50.510  55.380  60.220  1.00  0.00           O
ATOM   2462  C   GLU A 741      54.700  54.100  62.450  1.00  0.00           C
ATOM   2463  O   GLU A 741      54.630  54.230  63.690  1.00  0.00           O
ATOM   2464  N   LYS A 742      54.550  52.870  61.840  1.00  0.00           N
ATOM   2465  HN  LYS A 742      54.470  52.740  60.850  1.00  0.00           H
ATOM   2466  CA  LYS A 742      54.310  51.690  62.620  1.00  0.00           C
ATOM   2467  HA  LYS A 742      53.530  51.900  63.330  1.00  0.00           H
ATOM   2468  CB  LYS A 742      53.930  50.510  61.640  1.00  0.00           C
ATOM   2469  HB1 LYS A 742      53.920  49.540  62.170  1.00  0.00           H
ATOM   2470  HB2 LYS A 742      54.660  50.560  60.810  1.00  0.00           H
ATOM   2471  CG  LYS A 742      52.470  50.540  61.110  1.00  0.00           C
ATOM   2472  HG1 LYS A 742      52.170  51.520  60.680  1.00  0.00           H
ATOM   2473  HG2 LYS A 742      51.910  50.500  62.070  1.00  0.00           H
ATOM   2474  CD  LYS A 742      52.070  49.330  60.220  1.00  0.00           C
ATOM   2475  HD1 LYS A 742      52.470  48.510  60.860  1.00  0.00           H
ATOM   2476  HD2 LYS A 742      52.650  49.220  59.270  1.00  0.00           H
ATOM   2477  CE  LYS A 742      50.610  49.270  59.980  1.00  0.00           C
ATOM   2478  HE1 LYS A 742      50.370  50.260  59.550  1.00  0.00           H
ATOM   2479  HE2 LYS A 742      50.040  49.110  60.920  1.00  0.00           H
ATOM   2480  NZ  LYS A 742      50.230  48.120  59.080  1.00  0.00           N
ATOM   2481  HZ1 LYS A 742      50.650  47.210  59.360  1.00  0.00           H
ATOM   2482  HZ2 LYS A 742      50.400  48.380  58.090  1.00  0.00           H
ATOM   2483  HZ3 LYS A 742      49.200  48.030  59.140  1.00  0.00           H
ATOM   2484  C   LYS A 742      55.450  51.280  63.460  1.00  0.00           C
ATOM   2485  O   LYS A 742      55.170  50.910  64.600  1.00  0.00           O
ATOM   2486  N   LEU A 743      56.730  51.470  63.020  1.00  0.00           N
ATOM   2487  HN  LEU A 743      56.980  51.820  62.120  1.00  0.00           H
ATOM   2488  CA  LEU A 743      57.870  51.390  63.930  1.00  0.00           C
ATOM   2489  HA  LEU A 743      57.890  50.400  64.370  1.00  0.00           H
ATOM   2490  CB  LEU A 743      59.150  51.310  63.100  1.00  0.00           C
ATOM   2491  HB1 LEU A 743      59.140  52.110  62.330  1.00  0.00           H
ATOM   2492  HB2 LEU A 743      58.980  50.450  62.420  1.00  0.00           H
ATOM   2493  CG  LEU A 743      60.560  51.020  63.800  1.00  0.00           C
ATOM   2494  HG  LEU A 743      60.980  51.950  64.240  1.00  0.00           H
ATOM   2495  CD1 LEU A 743      60.550  49.960  64.890  1.00  0.00           C
ATOM   2496 HD11 LEU A 743      59.770  50.140  65.660  1.00  0.00           H
ATOM   2497 HD12 LEU A 743      61.580  49.990  65.290  1.00  0.00           H
ATOM   2498 HD13 LEU A 743      60.250  49.030  64.350  1.00  0.00           H
ATOM   2499  CD2 LEU A 743      61.640  50.520  62.840  1.00  0.00           C
ATOM   2500 HD21 LEU A 743      62.520  50.530  63.530  1.00  0.00           H
ATOM   2501 HD22 LEU A 743      61.810  51.180  61.970  1.00  0.00           H
ATOM   2502 HD23 LEU A 743      61.490  49.450  62.520  1.00  0.00           H
ATOM   2503  C   LEU A 743      57.880  52.380  65.100  1.00  0.00           C
ATOM   2504  O   LEU A 743      58.250  51.950  66.200  1.00  0.00           O
ATOM   2505  N   PHE A 744      57.590  53.700  64.890  1.00  0.00           N
ATOM   2506  HN  PHE A 744      57.370  54.120  64.020  1.00  0.00           H
ATOM   2507  CA  PHE A 744      57.680  54.630  66.000  1.00  0.00           C
ATOM   2508  HA  PHE A 744      58.640  54.340  66.400  1.00  0.00           H
ATOM   2509  CB  PHE A 744      57.600  56.120  65.560  1.00  0.00           C
ATOM   2510  HB1 PHE A 744      57.560  56.760  66.470  1.00  0.00           H
ATOM   2511  HB2 PHE A 744      56.670  56.270  64.990  1.00  0.00           H
ATOM   2512  CG  PHE A 744      58.690  56.610  64.570  1.00  0.00           C
ATOM   2513  CD1 PHE A 744      59.930  55.940  64.480  1.00  0.00           C
ATOM   2514  HD1 PHE A 744      60.150  55.060  65.080  1.00  0.00           H
ATOM   2515  CE1 PHE A 744      60.920  56.390  63.590  1.00  0.00           C
ATOM   2516  HE1 PHE A 744      61.840  55.870  63.350  1.00  0.00           H
ATOM   2517  CZ  PHE A 744      60.710  57.530  62.790  1.00  0.00           C
ATOM   2518  HZ  PHE A 744      61.490  57.880  62.130  1.00  0.00           H
ATOM   2519  CD2 PHE A 744      58.510  57.810  63.830  1.00  0.00           C
ATOM   2520  HD2 PHE A 744      57.500  58.170  63.890  1.00  0.00           H
ATOM   2521  CE2 PHE A 744      59.560  58.320  63.010  1.00  0.00           C
ATOM   2522  HE2 PHE A 744      59.510  59.200  62.390  1.00  0.00           H
ATOM   2523  C   PHE A 744      56.660  54.380  67.080  1.00  0.00           C
ATOM   2524  O   PHE A 744      56.920  54.450  68.260  1.00  0.00           O
ATOM   2525  N   ASP A 745      55.400  54.070  66.720  1.00  0.00           N
ATOM   2526  HN  ASP A 745      55.080  54.080  65.780  1.00  0.00           H
ATOM   2527  CA  ASP A 745      54.370  53.680  67.680  1.00  0.00           C
ATOM   2528  HA  ASP A 745      54.210  54.470  68.420  1.00  0.00           H
ATOM   2529  CB  ASP A 745      52.910  53.670  67.170  1.00  0.00           C
ATOM   2530  HB1 ASP A 745      52.270  53.260  67.980  1.00  0.00           H
ATOM   2531  HB2 ASP A 745      52.770  52.970  66.320  1.00  0.00           H
ATOM   2532  CG  ASP A 745      52.310  54.940  66.640  1.00  0.00           C
ATOM   2533  OD1 ASP A 745      52.810  56.100  66.880  1.00  0.00           O
ATOM   2534  OD2 ASP A 745      51.100  54.820  66.290  1.00  0.00           O
ATOM   2535  C   ASP A 745      54.630  52.340  68.440  1.00  0.00           C
ATOM   2536  O   ASP A 745      54.270  52.170  69.610  1.00  0.00           O
ATOM   2537  N   LEU A 746      55.210  51.260  67.750  1.00  0.00           N
ATOM   2538  HN  LEU A 746      55.320  51.270  66.760  1.00  0.00           H
ATOM   2539  CA  LEU A 746      55.670  50.030  68.450  1.00  0.00           C
ATOM   2540  HA  LEU A 746      54.850  49.710  69.080  1.00  0.00           H
ATOM   2541  CB  LEU A 746      55.950  48.810  67.540  1.00  0.00           C
ATOM   2542  HB1 LEU A 746      56.660  49.170  66.770  1.00  0.00           H
ATOM   2543  HB2 LEU A 746      55.000  48.550  67.030  1.00  0.00           H
ATOM   2544  CG  LEU A 746      56.700  47.590  68.110  1.00  0.00           C
ATOM   2545  HG  LEU A 746      56.320  47.440  69.150  1.00  0.00           H
ATOM   2546  CD1 LEU A 746      56.480  46.330  67.310  1.00  0.00           C
ATOM   2547 HD11 LEU A 746      56.780  46.580  66.270  1.00  0.00           H
ATOM   2548 HD12 LEU A 746      55.460  45.890  67.270  1.00  0.00           H
ATOM   2549 HD13 LEU A 746      57.160  45.540  67.720  1.00  0.00           H
ATOM   2550  CD2 LEU A 746      58.230  47.810  68.340  1.00  0.00           C
ATOM   2551 HD21 LEU A 746      58.740  48.270  67.470  1.00  0.00           H
ATOM   2552 HD22 LEU A 746      58.670  46.870  68.720  1.00  0.00           H
ATOM   2553 HD23 LEU A 746      58.420  48.520  69.170  1.00  0.00           H
ATOM   2554  C   LEU A 746      56.700  50.460  69.450  1.00  0.00           C
ATOM   2555  O   LEU A 746      56.710  50.050  70.590  1.00  0.00           O
ATOM   2556  N   GLY A 747      57.660  51.250  69.050  1.00  0.00           N
ATOM   2557  HN  GLY A 747      57.740  51.550  68.100  1.00  0.00           H
ATOM   2558  CA  GLY A 747      58.750  51.760  69.900  1.00  0.00           C
ATOM   2559  HA1 GLY A 747      59.290  52.480  69.310  1.00  0.00           H
ATOM   2560  HA2 GLY A 747      59.300  50.910  70.290  1.00  0.00           H
ATOM   2561  C   GLY A 747      58.230  52.580  71.160  1.00  0.00           C
ATOM   2562  O   GLY A 747      58.660  52.330  72.320  1.00  0.00           O
ATOM   2563  N   GLU A 748      57.270  53.480  70.920  1.00  0.00           N
ATOM   2564  HN  GLU A 748      56.890  53.630  70.010  1.00  0.00           H
ATOM   2565  CA  GLU A 748      56.550  54.280  71.910  1.00  0.00           C
ATOM   2566  HA  GLU A 748      57.350  54.810  72.410  1.00  0.00           H
ATOM   2567  CB  GLU A 748      55.580  55.270  71.190  1.00  0.00           C
ATOM   2568  HB1 GLU A 748      55.070  54.700  70.390  1.00  0.00           H
ATOM   2569  HB2 GLU A 748      56.050  56.130  70.670  1.00  0.00           H
ATOM   2570  CG  GLU A 748      54.490  55.940  72.080  1.00  0.00           C
ATOM   2571  HG1 GLU A 748      54.940  56.500  72.920  1.00  0.00           H
ATOM   2572  HG2 GLU A 748      53.870  55.100  72.440  1.00  0.00           H
ATOM   2573  CD  GLU A 748      53.690  56.890  71.230  1.00  0.00           C
ATOM   2574  OE1 GLU A 748      54.210  57.950  70.740  1.00  0.00           O
ATOM   2575  OE2 GLU A 748      52.480  56.600  70.930  1.00  0.00           O
ATOM   2576  C   GLU A 748      55.780  53.430  72.980  1.00  0.00           C
ATOM   2577  O   GLU A 748      56.010  53.510  74.210  1.00  0.00           O
ATOM   2578  N   THR A 749      54.990  52.480  72.510  1.00  0.00           N
ATOM   2579  HN  THR A 749      54.830  52.280  71.540  1.00  0.00           H
ATOM   2580  CA  THR A 749      54.120  51.710  73.400  1.00  0.00           C
ATOM   2581  HA  THR A 749      53.650  52.330  74.140  1.00  0.00           H
ATOM   2582  CB  THR A 749      52.930  51.010  72.680  1.00  0.00           C
ATOM   2583  HB  THR A 749      52.440  51.660  71.920  1.00  0.00           H
ATOM   2584  OG1 THR A 749      51.900  50.680  73.620  1.00  0.00           O
ATOM   2585  HG1 THR A 749      51.650  51.530  73.990  1.00  0.00           H
ATOM   2586  CG2 THR A 749      53.300  49.790  71.810  1.00  0.00           C
ATOM   2587 HG21 THR A 749      53.490  48.900  72.460  1.00  0.00           H
ATOM   2588 HG22 THR A 749      54.250  49.930  71.240  1.00  0.00           H
ATOM   2589 HG23 THR A 749      52.450  49.460  71.170  1.00  0.00           H
ATOM   2590  C   THR A 749      54.800  50.710  74.290  1.00  0.00           C
ATOM   2591  O   THR A 749      54.270  50.300  75.330  1.00  0.00           O
ATOM   2592  N   TYR A 750      56.010  50.200  73.990  1.00  0.00           N
ATOM   2593  HN  TYR A 750      56.430  50.540  73.160  1.00  0.00           H
ATOM   2594  CA  TYR A 750      56.830  49.380  74.750  1.00  0.00           C
ATOM   2595  HA  TYR A 750      56.120  48.950  75.450  1.00  0.00           H
ATOM   2596  CB  TYR A 750      57.660  48.320  73.980  1.00  0.00           C
ATOM   2597  HB1 TYR A 750      58.290  47.750  74.700  1.00  0.00           H
ATOM   2598  HB2 TYR A 750      58.320  48.780  73.210  1.00  0.00           H
ATOM   2599  CG  TYR A 750      56.790  47.160  73.300  1.00  0.00           C
ATOM   2600  CD1 TYR A 750      57.220  46.760  72.060  1.00  0.00           C
ATOM   2601  HD1 TYR A 750      58.130  47.190  71.650  1.00  0.00           H
ATOM   2602  CE1 TYR A 750      56.640  45.660  71.390  1.00  0.00           C
ATOM   2603  HE1 TYR A 750      57.050  45.370  70.440  1.00  0.00           H
ATOM   2604  CZ  TYR A 750      55.420  45.080  71.850  1.00  0.00           C
ATOM   2605  OH  TYR A 750      54.880  43.970  71.250  1.00  0.00           O
ATOM   2606  HH  TYR A 750      54.230  43.520  71.790  1.00  0.00           H
ATOM   2607  CD2 TYR A 750      55.520  46.630  73.780  1.00  0.00           C
ATOM   2608  HD2 TYR A 750      55.020  46.910  74.710  1.00  0.00           H
ATOM   2609  CE2 TYR A 750      54.850  45.600  73.060  1.00  0.00           C
ATOM   2610  HE2 TYR A 750      53.960  45.150  73.460  1.00  0.00           H
ATOM   2611  C   TYR A 750      57.830  50.120  75.680  1.00  0.00           C
ATOM   2612  O   TYR A 750      58.630  49.540  76.400  1.00  0.00           O
ATOM   2613  N   ALA A 751      57.630  51.480  75.710  1.00  0.00           N
ATOM   2614  HN  ALA A 751      56.950  51.750  75.020  1.00  0.00           H
ATOM   2615  CA  ALA A 751      58.110  52.470  76.670  1.00  0.00           C
ATOM   2616  HA  ALA A 751      57.440  53.320  76.540  1.00  0.00           H
ATOM   2617  CB  ALA A 751      57.980  52.160  78.170  1.00  0.00           C
ATOM   2618  HB1 ALA A 751      57.030  51.610  78.320  1.00  0.00           H
ATOM   2619  HB2 ALA A 751      58.100  53.080  78.780  1.00  0.00           H
ATOM   2620  HB3 ALA A 751      58.720  51.380  78.440  1.00  0.00           H
ATOM   2621  C   ALA A 751      59.350  53.110  76.310  1.00  0.00           C
ATOM   2622  O   ALA A 751      60.090  53.530  77.210  1.00  0.00           O
ATOM   2623  N   PHE A 752      59.680  53.240  75.010  1.00  0.00           N
ATOM   2624  HN  PHE A 752      58.980  52.950  74.370  1.00  0.00           H
ATOM   2625  CA  PHE A 752      61.010  53.710  74.560  1.00  0.00           C
ATOM   2626  HA  PHE A 752      61.130  54.570  75.230  1.00  0.00           H
ATOM   2627  CB  PHE A 752      60.990  54.260  73.150  1.00  0.00           C
ATOM   2628  HB1 PHE A 752      60.090  54.900  73.080  1.00  0.00           H
ATOM   2629  HB2 PHE A 752      60.800  53.570  72.300  1.00  0.00           H
ATOM   2630  CG  PHE A 752      62.190  55.170  72.820  1.00  0.00           C
ATOM   2631  CD1 PHE A 752      62.070  56.600  73.090  1.00  0.00           C
ATOM   2632  HD1 PHE A 752      61.110  56.870  73.510  1.00  0.00           H
ATOM   2633  CE1 PHE A 752      63.170  57.420  72.830  1.00  0.00           C
ATOM   2634  HE1 PHE A 752      63.240  58.470  73.080  1.00  0.00           H
ATOM   2635  CZ  PHE A 752      64.330  56.930  72.200  1.00  0.00           C
ATOM   2636  HZ  PHE A 752      65.170  57.600  72.050  1.00  0.00           H
ATOM   2637  CD2 PHE A 752      63.340  54.740  72.150  1.00  0.00           C
ATOM   2638  HD2 PHE A 752      63.440  53.670  72.010  1.00  0.00           H
ATOM   2639  CE2 PHE A 752      64.470  55.620  71.880  1.00  0.00           C
ATOM   2640  HE2 PHE A 752      65.380  55.260  71.420  1.00  0.00           H
ATOM   2641  C   PHE A 752      62.210  52.730  74.810  1.00  0.00           C
ATOM   2642  O   PHE A 752      62.970  53.020  75.750  1.00  0.00           O
ATOM   2643  N   PRO A 822      62.230  51.550  74.180  1.00  0.00           N
ATOM   2644  CD  PRO A 822      61.120  50.790  73.520  1.00  0.00           C
ATOM   2645  HD1 PRO A 822      60.810  51.130  72.510  1.00  0.00           H
ATOM   2646  HD2 PRO A 822      60.160  50.920  74.070  1.00  0.00           H
ATOM   2647  CA  PRO A 822      63.350  50.550  74.470  1.00  0.00           C
ATOM   2648  HA  PRO A 822      63.090  50.320  75.490  1.00  0.00           H
ATOM   2649  CB  PRO A 822      63.070  49.260  73.600  1.00  0.00           C
ATOM   2650  HB1 PRO A 822      63.470  48.380  74.140  1.00  0.00           H
ATOM   2651  HB2 PRO A 822      63.610  49.460  72.660  1.00  0.00           H
ATOM   2652  CG  PRO A 822      61.570  49.320  73.480  1.00  0.00           C
ATOM   2653  HG1 PRO A 822      61.070  48.930  72.570  1.00  0.00           H
ATOM   2654  HG2 PRO A 822      61.000  48.900  74.330  1.00  0.00           H
ATOM   2655  C   PRO A 822      64.720  51.080  74.200  1.00  0.00           C
ATOM   2656  O   PRO A 822      64.910  51.920  73.290  1.00  0.00           O
ATOM   2657  N   ASP A 823      65.770  50.520  74.920  1.00  0.00           N
ATOM   2658  HN  ASP A 823      65.590  50.060  75.790  1.00  0.00           H
ATOM   2659  CA  ASP A 823      67.180  50.770  74.640  1.00  0.00           C
ATOM   2660  HA  ASP A 823      67.290  51.840  74.470  1.00  0.00           H
ATOM   2661  CB  ASP A 823      68.120  50.400  75.750  1.00  0.00           C
ATOM   2662  HB1 ASP A 823      69.120  50.840  75.540  1.00  0.00           H
ATOM   2663  HB2 ASP A 823      68.310  49.310  75.860  1.00  0.00           H
ATOM   2664  CG  ASP A 823      67.680  50.930  77.090  1.00  0.00           C
ATOM   2665  OD1 ASP A 823      66.710  51.730  77.290  1.00  0.00           O
ATOM   2666  OD2 ASP A 823      68.320  50.500  78.100  1.00  0.00           O
ATOM   2667  C   ASP A 823      67.590  50.100  73.330  1.00  0.00           C
ATOM   2668  O   ASP A 823      68.610  50.500  72.720  1.00  0.00           O
ATOM   2669  N   VAL A 824      66.830  49.120  72.760  1.00  0.00           N
ATOM   2670  HN  VAL A 824      66.050  48.670  73.170  1.00  0.00           H
ATOM   2671  CA  VAL A 824      67.200  48.490  71.460  1.00  0.00           C
ATOM   2672  HA  VAL A 824      68.270  48.520  71.390  1.00  0.00           H
ATOM   2673  CB  VAL A 824      66.830  47.020  71.560  1.00  0.00           C
ATOM   2674  HB  VAL A 824      67.110  46.640  72.560  1.00  0.00           H
ATOM   2675  CG1 VAL A 824      65.280  46.840  71.350  1.00  0.00           C
ATOM   2676 HG11 VAL A 824      65.100  45.810  71.710  1.00  0.00           H
ATOM   2677 HG12 VAL A 824      64.910  47.010  70.310  1.00  0.00           H
ATOM   2678 HG13 VAL A 824      64.860  47.620  72.030  1.00  0.00           H
ATOM   2679  CG2 VAL A 824      67.560  46.220  70.520  1.00  0.00           C
ATOM   2680 HG21 VAL A 824      67.310  45.140  70.610  1.00  0.00           H
ATOM   2681 HG22 VAL A 824      68.660  46.380  70.600  1.00  0.00           H
ATOM   2682 HG23 VAL A 824      67.250  46.510  69.490  1.00  0.00           H
ATOM   2683  C   VAL A 824      66.530  49.130  70.230  1.00  0.00           C
ATOM   2684  O   VAL A 824      66.650  48.640  69.120  1.00  0.00           O
ATOM   2685  N   LEU A 825      65.770  50.170  70.390  1.00  0.00           N
ATOM   2686  HN  LEU A 825      65.850  50.580  71.290  1.00  0.00           H
ATOM   2687  CA  LEU A 825      64.950  50.610  69.300  1.00  0.00           C
ATOM   2688  HA  LEU A 825      64.530  49.760  68.800  1.00  0.00           H
ATOM   2689  CB  LEU A 825      63.850  51.510  69.890  1.00  0.00           C
ATOM   2690  HB1 LEU A 825      64.110  52.570  69.750  1.00  0.00           H
ATOM   2691  HB2 LEU A 825      63.960  51.410  71.000  1.00  0.00           H
ATOM   2692  CG  LEU A 825      62.410  51.120  69.430  1.00  0.00           C
ATOM   2693  HG  LEU A 825      61.710  51.520  70.200  1.00  0.00           H
ATOM   2694  CD1 LEU A 825      62.130  51.780  68.040  1.00  0.00           C
ATOM   2695 HD11 LEU A 825      62.750  51.210  67.310  1.00  0.00           H
ATOM   2696 HD12 LEU A 825      62.430  52.840  67.950  1.00  0.00           H
ATOM   2697 HD13 LEU A 825      61.040  51.800  67.830  1.00  0.00           H
ATOM   2698  CD2 LEU A 825      62.110  49.620  69.310  1.00  0.00           C
ATOM   2699 HD21 LEU A 825      62.740  49.060  70.020  1.00  0.00           H
ATOM   2700 HD22 LEU A 825      62.370  49.250  68.300  1.00  0.00           H
ATOM   2701 HD23 LEU A 825      61.060  49.440  69.640  1.00  0.00           H
ATOM   2702  C   LEU A 825      65.740  51.380  68.170  1.00  0.00           C
ATOM   2703  O   LEU A 825      65.400  51.260  66.990  1.00  0.00           O
ATOM   2704  N   PHE A 826      66.830  52.080  68.480  1.00  0.00           N
ATOM   2705  HN  PHE A 826      67.030  52.370  69.420  1.00  0.00           H
ATOM   2706  CA  PHE A 826      67.850  52.680  67.670  1.00  0.00           C
ATOM   2707  HA  PHE A 826      67.430  53.590  67.270  1.00  0.00           H
ATOM   2708  CB  PHE A 826      69.030  53.300  68.440  1.00  0.00           C
ATOM   2709  HB1 PHE A 826      69.450  52.630  69.220  1.00  0.00           H
ATOM   2710  HB2 PHE A 826      68.700  54.230  68.950  1.00  0.00           H
ATOM   2711  CG  PHE A 826      70.140  53.720  67.530  1.00  0.00           C
ATOM   2712  CD1 PHE A 826      71.440  53.460  68.010  1.00  0.00           C
ATOM   2713  HD1 PHE A 826      71.530  52.910  68.930  1.00  0.00           H
ATOM   2714  CE1 PHE A 826      72.540  53.770  67.230  1.00  0.00           C
ATOM   2715  HE1 PHE A 826      73.550  53.560  67.530  1.00  0.00           H
ATOM   2716  CZ  PHE A 826      72.300  54.430  66.030  1.00  0.00           C
ATOM   2717  HZ  PHE A 826      73.150  54.750  65.450  1.00  0.00           H
ATOM   2718  CD2 PHE A 826      69.930  54.340  66.290  1.00  0.00           C
ATOM   2719  HD2 PHE A 826      68.930  54.690  66.080  1.00  0.00           H
ATOM   2720  CE2 PHE A 826      71.020  54.760  65.620  1.00  0.00           C
ATOM   2721  HE2 PHE A 826      70.920  55.160  64.630  1.00  0.00           H
ATOM   2722  C   PHE A 826      68.270  51.620  66.620  1.00  0.00           C
ATOM   2723  O   PHE A 826      68.010  51.760  65.430  1.00  0.00           O
ATOM   2724  N   TRP A 827      68.900  50.470  67.140  1.00  0.00           N
ATOM   2725  HN  TRP A 827      69.180  50.350  68.090  1.00  0.00           H
ATOM   2726  CA  TRP A 827      69.140  49.270  66.410  1.00  0.00           C
ATOM   2727  HA  TRP A 827      69.900  49.690  65.760  1.00  0.00           H
ATOM   2728  CB  TRP A 827      69.860  48.170  67.250  1.00  0.00           C
ATOM   2729  HB1 TRP A 827      69.350  48.170  68.240  1.00  0.00           H
ATOM   2730  HB2 TRP A 827      70.940  48.420  67.230  1.00  0.00           H
ATOM   2731  CG  TRP A 827      69.820  46.780  66.680  1.00  0.00           C
ATOM   2732  CD1 TRP A 827      69.200  45.690  67.260  1.00  0.00           C
ATOM   2733  HD1 TRP A 827      68.710  45.590  68.220  1.00  0.00           H
ATOM   2734  NE1 TRP A 827      69.420  44.580  66.560  1.00  0.00           N
ATOM   2735  HE1 TRP A 827      68.930  43.770  66.800  1.00  0.00           H
ATOM   2736  CE2 TRP A 827      70.030  44.950  65.430  1.00  0.00           C
ATOM   2737  CD2 TRP A 827      70.340  46.350  65.440  1.00  0.00           C
ATOM   2738  CE3 TRP A 827      71.020  46.950  64.480  1.00  0.00           C
ATOM   2739  HE3 TRP A 827      71.270  48.000  64.510  1.00  0.00           H
ATOM   2740  CZ3 TRP A 827      71.270  46.190  63.270  1.00  0.00           C
ATOM   2741  HZ3 TRP A 827      71.860  46.710  62.530  1.00  0.00           H
ATOM   2742  CZ2 TRP A 827      70.350  44.200  64.270  1.00  0.00           C
ATOM   2743  HZ2 TRP A 827      70.080  43.150  64.260  1.00  0.00           H
ATOM   2744  CH2 TRP A 827      71.000  44.870  63.210  1.00  0.00           C
ATOM   2745  HH2 TRP A 827      71.120  44.280  62.320  1.00  0.00           H
ATOM   2746  C   TRP A 827      67.990  48.780  65.510  1.00  0.00           C
ATOM   2747  O   TRP A 827      68.120  48.600  64.320  1.00  0.00           O
ATOM   2748  N   CYS A 828      66.720  48.700  66.000  1.00  0.00           N
ATOM   2749  HN  CYS A 828      66.580  48.760  66.990  1.00  0.00           H
ATOM   2750  CA  CYS A 828      65.530  48.350  65.220  1.00  0.00           C
ATOM   2751  HA  CYS A 828      65.630  47.340  64.870  1.00  0.00           H
ATOM   2752  CB  CYS A 828      64.280  48.350  66.090  1.00  0.00           C
ATOM   2753  HB1 CYS A 828      63.340  48.240  65.500  1.00  0.00           H
ATOM   2754  HB2 CYS A 828      64.160  49.370  66.520  1.00  0.00           H
ATOM   2755  SG  CYS A 828      64.400  47.180  67.480  1.00  0.00           S
ATOM   2756  HG1 CYS A 828      65.320  47.800  68.220  1.00  0.00           H
ATOM   2757  C   CYS A 828      65.250  49.300  64.020  1.00  0.00           C
ATOM   2758  O   CYS A 828      64.930  48.780  62.960  1.00  0.00           O
ATOM   2759  N   VAL A 829      65.330  50.630  64.170  1.00  0.00           N
ATOM   2760  HN  VAL A 829      65.590  50.950  65.080  1.00  0.00           H
ATOM   2761  CA  VAL A 829      65.290  51.610  63.070  1.00  0.00           C
ATOM   2762  HA  VAL A 829      64.310  51.450  62.630  1.00  0.00           H
ATOM   2763  CB  VAL A 829      65.110  53.040  63.570  1.00  0.00           C
ATOM   2764  HB  VAL A 829      65.930  53.290  64.280  1.00  0.00           H
ATOM   2765  CG1 VAL A 829      65.270  53.980  62.360  1.00  0.00           C
ATOM   2766 HG11 VAL A 829      65.220  55.080  62.570  1.00  0.00           H
ATOM   2767 HG12 VAL A 829      64.490  53.650  61.630  1.00  0.00           H
ATOM   2768 HG13 VAL A 829      66.280  54.060  61.910  1.00  0.00           H
ATOM   2769  CG2 VAL A 829      63.780  53.180  64.430  1.00  0.00           C
ATOM   2770 HG21 VAL A 829      63.000  52.960  63.680  1.00  0.00           H
ATOM   2771 HG22 VAL A 829      63.660  54.230  64.780  1.00  0.00           H
ATOM   2772 HG23 VAL A 829      63.770  52.510  65.330  1.00  0.00           H
ATOM   2773  C   VAL A 829      66.430  51.380  61.990  1.00  0.00           C
ATOM   2774  O   VAL A 829      66.220  51.500  60.790  1.00  0.00           O
ATOM   2775  N   ILE A 830      67.720  51.150  62.470  1.00  0.00           N
ATOM   2776  HN  ILE A 830      67.930  51.280  63.430  1.00  0.00           H
ATOM   2777  CA  ILE A 830      68.830  50.730  61.590  1.00  0.00           C
ATOM   2778  HA  ILE A 830      68.910  51.430  60.770  1.00  0.00           H
ATOM   2779  CB  ILE A 830      70.140  50.720  62.370  1.00  0.00           C
ATOM   2780  HB  ILE A 830      69.950  50.010  63.200  1.00  0.00           H
ATOM   2781  CG2 ILE A 830      71.360  50.020  61.640  1.00  0.00           C
ATOM   2782 HG21 ILE A 830      71.040  49.090  61.150  1.00  0.00           H
ATOM   2783 HG22 ILE A 830      72.160  49.610  62.300  1.00  0.00           H
ATOM   2784 HG23 ILE A 830      71.830  50.720  60.900  1.00  0.00           H
ATOM   2785  CG1 ILE A 830      70.560  52.070  62.990  1.00  0.00           C
ATOM   2786 HG11 ILE A 830      71.580  51.940  63.400  1.00  0.00           H
ATOM   2787 HG12 ILE A 830      69.820  52.280  63.800  1.00  0.00           H
ATOM   2788  CD  ILE A 830      70.620  53.260  62.030  1.00  0.00           C
ATOM   2789  HD1 ILE A 830      71.330  53.080  61.190  1.00  0.00           H
ATOM   2790  HD2 ILE A 830      70.910  54.260  62.440  1.00  0.00           H
ATOM   2791  HD3 ILE A 830      69.690  53.520  61.490  1.00  0.00           H
ATOM   2792  C   ILE A 830      68.600  49.390  60.910  1.00  0.00           C
ATOM   2793  O   ILE A 830      68.870  49.200  59.760  1.00  0.00           O
ATOM   2794  N   LEU A 831      68.100  48.360  61.630  1.00  0.00           N
ATOM   2795  HN  LEU A 831      68.230  48.430  62.610  1.00  0.00           H
ATOM   2796  CA  LEU A 831      67.680  47.000  61.250  1.00  0.00           C
ATOM   2797  HA  LEU A 831      68.530  46.540  60.780  1.00  0.00           H
ATOM   2798  CB  LEU A 831      67.160  46.190  62.480  1.00  0.00           C
ATOM   2799  HB1 LEU A 831      66.400  46.820  63.010  1.00  0.00           H
ATOM   2800  HB2 LEU A 831      68.070  46.080  63.100  1.00  0.00           H
ATOM   2801  CG  LEU A 831      66.610  44.790  62.360  1.00  0.00           C
ATOM   2802  HG  LEU A 831      65.790  44.810  61.610  1.00  0.00           H
ATOM   2803  CD1 LEU A 831      67.610  43.880  61.640  1.00  0.00           C
ATOM   2804 HD11 LEU A 831      67.750  44.170  60.570  1.00  0.00           H
ATOM   2805 HD12 LEU A 831      67.160  42.860  61.720  1.00  0.00           H
ATOM   2806 HD13 LEU A 831      68.600  43.990  62.120  1.00  0.00           H
ATOM   2807  CD2 LEU A 831      66.040  44.280  63.680  1.00  0.00           C
ATOM   2808 HD21 LEU A 831      66.850  44.020  64.400  1.00  0.00           H
ATOM   2809 HD22 LEU A 831      65.340  43.440  63.480  1.00  0.00           H
ATOM   2810 HD23 LEU A 831      65.410  45.080  64.120  1.00  0.00           H
ATOM   2811  C   LEU A 831      66.660  47.000  60.180  1.00  0.00           C
ATOM   2812  O   LEU A 831      66.770  46.300  59.190  1.00  0.00           O
ATOM   2813  N   PHE A 832      65.630  47.860  60.390  1.00  0.00           N
ATOM   2814  HN  PHE A 832      65.480  48.350  61.230  1.00  0.00           H
ATOM   2815  CA  PHE A 832      64.620  48.140  59.410  1.00  0.00           C
ATOM   2816  HA  PHE A 832      64.100  47.240  59.120  1.00  0.00           H
ATOM   2817  CB  PHE A 832      63.570  49.070  60.020  1.00  0.00           C
ATOM   2818  HB1 PHE A 832      64.010  49.650  60.850  1.00  0.00           H
ATOM   2819  HB2 PHE A 832      62.800  48.460  60.540  1.00  0.00           H
ATOM   2820  CG  PHE A 832      62.870  50.210  59.280  1.00  0.00           C
ATOM   2821  CD1 PHE A 832      63.340  51.550  59.250  1.00  0.00           C
ATOM   2822  HD1 PHE A 832      64.330  51.780  59.600  1.00  0.00           H
ATOM   2823  CE1 PHE A 832      62.530  52.610  58.820  1.00  0.00           C
ATOM   2824  HE1 PHE A 832      62.950  53.580  59.030  1.00  0.00           H
ATOM   2825  CZ  PHE A 832      61.180  52.280  58.500  1.00  0.00           C
ATOM   2826  HZ  PHE A 832      60.400  52.960  58.200  1.00  0.00           H
ATOM   2827  CD2 PHE A 832      61.530  49.940  58.890  1.00  0.00           C
ATOM   2828  HD2 PHE A 832      61.110  48.940  58.950  1.00  0.00           H
ATOM   2829  CE2 PHE A 832      60.700  50.970  58.480  1.00  0.00           C
ATOM   2830  HE2 PHE A 832      59.660  50.790  58.270  1.00  0.00           H
ATOM   2831  C   PHE A 832      65.210  48.650  58.070  1.00  0.00           C
ATOM   2832  O   PHE A 832      64.930  48.130  56.970  1.00  0.00           O
ATOM   2833  N   PHE A 833      66.140  49.680  58.050  1.00  0.00           N
ATOM   2834  HN  PHE A 833      66.330  50.150  58.920  1.00  0.00           H
ATOM   2835  CA  PHE A 833      66.840  50.070  56.890  1.00  0.00           C
ATOM   2836  HA  PHE A 833      66.120  50.210  56.110  1.00  0.00           H
ATOM   2837  CB  PHE A 833      67.740  51.340  57.090  1.00  0.00           C
ATOM   2838  HB1 PHE A 833      68.450  51.490  56.250  1.00  0.00           H
ATOM   2839  HB2 PHE A 833      68.470  51.180  57.910  1.00  0.00           H
ATOM   2840  CG  PHE A 833      66.870  52.610  57.320  1.00  0.00           C
ATOM   2841  CD1 PHE A 833      67.100  53.400  58.360  1.00  0.00           C
ATOM   2842  HD1 PHE A 833      67.900  53.200  59.060  1.00  0.00           H
ATOM   2843  CE1 PHE A 833      66.310  54.480  58.700  1.00  0.00           C
ATOM   2844  HE1 PHE A 833      66.600  55.130  59.520  1.00  0.00           H
ATOM   2845  CZ  PHE A 833      65.190  54.730  57.940  1.00  0.00           C
ATOM   2846  HZ  PHE A 833      64.570  55.570  58.230  1.00  0.00           H
ATOM   2847  CD2 PHE A 833      65.730  52.860  56.520  1.00  0.00           C
ATOM   2848  HD2 PHE A 833      65.530  52.410  55.560  1.00  0.00           H
ATOM   2849  CE2 PHE A 833      64.900  53.970  56.790  1.00  0.00           C
ATOM   2850  HE2 PHE A 833      64.030  54.230  56.200  1.00  0.00           H
ATOM   2851  C   PHE A 833      67.790  49.050  56.280  1.00  0.00           C
ATOM   2852  O   PHE A 833      67.910  48.930  55.090  1.00  0.00           O
ATOM   2853  N   THR A 834      68.490  48.300  57.140  1.00  0.00           N
ATOM   2854  HN  THR A 834      68.440  48.570  58.090  1.00  0.00           H
ATOM   2855  CA  THR A 834      69.320  47.180  56.790  1.00  0.00           C
ATOM   2856  HA  THR A 834      69.960  47.520  55.980  1.00  0.00           H
ATOM   2857  CB  THR A 834      70.120  46.680  57.930  1.00  0.00           C
ATOM   2858  HB  THR A 834      69.470  46.200  58.690  1.00  0.00           H
ATOM   2859  OG1 THR A 834      70.780  47.730  58.610  1.00  0.00           O
ATOM   2860  HG1 THR A 834      70.100  48.250  59.060  1.00  0.00           H
ATOM   2861  CG2 THR A 834      71.290  45.790  57.500  1.00  0.00           C
ATOM   2862 HG21 THR A 834      71.990  46.310  56.810  1.00  0.00           H
ATOM   2863 HG22 THR A 834      70.950  44.890  56.940  1.00  0.00           H
ATOM   2864 HG23 THR A 834      71.800  45.320  58.360  1.00  0.00           H
ATOM   2865  C   THR A 834      68.480  46.050  56.200  1.00  0.00           C
ATOM   2866  O   THR A 834      69.050  45.360  55.380  1.00  0.00           O
ATOM   2867  N   THR A 835      67.270  45.790  56.620  1.00  0.00           N
ATOM   2868  HN  THR A 835      66.890  46.220  57.440  1.00  0.00           H
ATOM   2869  CA  THR A 835      66.400  44.840  56.020  1.00  0.00           C
ATOM   2870  HA  THR A 835      67.040  43.980  55.830  1.00  0.00           H
ATOM   2871  CB  THR A 835      65.150  44.540  56.880  1.00  0.00           C
ATOM   2872  HB  THR A 835      64.530  45.440  57.090  1.00  0.00           H
ATOM   2873  OG1 THR A 835      65.660  44.070  58.140  1.00  0.00           O
ATOM   2874  HG1 THR A 835      65.840  44.860  58.650  1.00  0.00           H
ATOM   2875  CG2 THR A 835      64.320  43.380  56.210  1.00  0.00           C
ATOM   2876 HG21 THR A 835      63.670  43.810  55.410  1.00  0.00           H
ATOM   2877 HG22 THR A 835      63.720  43.090  57.100  1.00  0.00           H
ATOM   2878 HG23 THR A 835      64.920  42.620  55.680  1.00  0.00           H
ATOM   2879  C   THR A 835      65.990  45.180  54.640  1.00  0.00           C
ATOM   2880  O   THR A 835      66.060  44.330  53.750  1.00  0.00           O
ATOM   2881  N   PHE A 836      65.640  46.480  54.390  1.00  0.00           N
ATOM   2882  HN  PHE A 836      65.660  47.120  55.160  1.00  0.00           H
ATOM   2883  CA  PHE A 836      65.410  46.950  53.050  1.00  0.00           C
ATOM   2884  HA  PHE A 836      64.660  46.330  52.600  1.00  0.00           H
ATOM   2885  CB  PHE A 836      64.870  48.390  53.240  1.00  0.00           C
ATOM   2886  HB1 PHE A 836      65.420  48.870  54.080  1.00  0.00           H
ATOM   2887  HB2 PHE A 836      63.800  48.420  53.540  1.00  0.00           H
ATOM   2888  CG  PHE A 836      64.950  49.300  52.030  1.00  0.00           C
ATOM   2889  CD1 PHE A 836      64.460  48.880  50.750  1.00  0.00           C
ATOM   2890  HD1 PHE A 836      64.100  47.880  50.610  1.00  0.00           H
ATOM   2891  CE1 PHE A 836      64.450  49.740  49.650  1.00  0.00           C
ATOM   2892  HE1 PHE A 836      63.950  49.460  48.730  1.00  0.00           H
ATOM   2893  CZ  PHE A 836      64.990  51.000  49.850  1.00  0.00           C
ATOM   2894  HZ  PHE A 836      64.980  51.650  48.980  1.00  0.00           H
ATOM   2895  CD2 PHE A 836      65.420  50.600  52.110  1.00  0.00           C
ATOM   2896  HD2 PHE A 836      65.870  51.010  53.010  1.00  0.00           H
ATOM   2897  CE2 PHE A 836      65.550  51.440  51.000  1.00  0.00           C
ATOM   2898  HE2 PHE A 836      65.940  52.390  51.310  1.00  0.00           H
ATOM   2899  C   PHE A 836      66.710  46.990  52.130  1.00  0.00           C
ATOM   2900  O   PHE A 836      66.720  46.670  50.960  1.00  0.00           O
ATOM   2901  N   PHE A 837      67.920  47.330  52.700  1.00  0.00           N
ATOM   2902  HN  PHE A 837      67.900  47.870  53.540  1.00  0.00           H
ATOM   2903  CA  PHE A 837      69.170  47.140  51.980  1.00  0.00           C
ATOM   2904  HA  PHE A 837      68.960  47.460  50.980  1.00  0.00           H
ATOM   2905  CB  PHE A 837      70.270  48.000  52.630  1.00  0.00           C
ATOM   2906  HB1 PHE A 837      71.250  47.750  52.190  1.00  0.00           H
ATOM   2907  HB2 PHE A 837      70.270  47.840  53.730  1.00  0.00           H
ATOM   2908  CG  PHE A 837      70.090  49.520  52.370  1.00  0.00           C
ATOM   2909  CD1 PHE A 837      70.130  50.420  53.460  1.00  0.00           C
ATOM   2910  HD1 PHE A 837      70.320  49.960  54.430  1.00  0.00           H
ATOM   2911  CE1 PHE A 837      69.780  51.750  53.370  1.00  0.00           C
ATOM   2912  HE1 PHE A 837      69.610  52.430  54.200  1.00  0.00           H
ATOM   2913  CZ  PHE A 837      69.560  52.240  52.070  1.00  0.00           C
ATOM   2914  HZ  PHE A 837      69.260  53.270  51.930  1.00  0.00           H
ATOM   2915  CD2 PHE A 837      69.940  50.090  51.090  1.00  0.00           C
ATOM   2916  HD2 PHE A 837      69.920  49.450  50.210  1.00  0.00           H
ATOM   2917  CE2 PHE A 837      69.640  51.450  50.930  1.00  0.00           C
ATOM   2918  HE2 PHE A 837      69.390  51.930  50.000  1.00  0.00           H
ATOM   2919  C   PHE A 837      69.530  45.700  51.700  1.00  0.00           C
ATOM   2920  O   PHE A 837      69.990  45.490  50.560  1.00  0.00           O
ATOM   2921  N   LEU A 838      69.320  44.790  52.670  1.00  0.00           N
ATOM   2922  HN  LEU A 838      69.070  45.080  53.590  1.00  0.00           H
ATOM   2923  CA  LEU A 838      69.590  43.380  52.390  1.00  0.00           C
ATOM   2924  HA  LEU A 838      70.570  43.390  51.930  1.00  0.00           H
ATOM   2925  CB  LEU A 838      69.680  42.510  53.650  1.00  0.00           C
ATOM   2926  HB1 LEU A 838      68.830  42.760  54.300  1.00  0.00           H
ATOM   2927  HB2 LEU A 838      70.620  42.840  54.160  1.00  0.00           H
ATOM   2928  CG  LEU A 838      69.980  41.040  53.450  1.00  0.00           C
ATOM   2929  HG  LEU A 838      69.080  40.550  53.020  1.00  0.00           H
ATOM   2930  CD1 LEU A 838      71.190  40.750  52.530  1.00  0.00           C
ATOM   2931 HD11 LEU A 838      71.010  40.970  51.460  1.00  0.00           H
ATOM   2932 HD12 LEU A 838      71.440  39.670  52.570  1.00  0.00           H
ATOM   2933 HD13 LEU A 838      72.080  41.380  52.740  1.00  0.00           H
ATOM   2934  CD2 LEU A 838      70.270  40.300  54.760  1.00  0.00           C
ATOM   2935 HD21 LEU A 838      69.410  40.580  55.410  1.00  0.00           H
ATOM   2936 HD22 LEU A 838      71.120  40.720  55.360  1.00  0.00           H
ATOM   2937 HD23 LEU A 838      70.430  39.220  54.600  1.00  0.00           H
ATOM   2938  C   LEU A 838      68.630  42.740  51.330  1.00  0.00           C
ATOM   2939  O   LEU A 838      69.110  42.120  50.360  1.00  0.00           O
ATOM   2940  N   SER A 839      67.310  42.990  51.420  1.00  0.00           N
ATOM   2941  HN  SER A 839      66.940  43.460  52.220  1.00  0.00           H
ATOM   2942  CA  SER A 839      66.390  42.580  50.410  1.00  0.00           C
ATOM   2943  HA  SER A 839      66.520  41.520  50.280  1.00  0.00           H
ATOM   2944  CB  SER A 839      64.870  42.640  50.880  1.00  0.00           C
ATOM   2945  HB1 SER A 839      64.720  41.880  51.670  1.00  0.00           H
ATOM   2946  HB2 SER A 839      64.220  42.340  50.030  1.00  0.00           H
ATOM   2947  OG  SER A 839      64.510  43.940  51.380  1.00  0.00           O
ATOM   2948  HG1 SER A 839      64.930  44.100  52.220  1.00  0.00           H
ATOM   2949  C   SER A 839      66.590  43.160  49.030  1.00  0.00           C
ATOM   2950  O   SER A 839      66.340  42.610  47.990  1.00  0.00           O
ATOM   2951  N   SER A 840      67.070  44.410  49.060  1.00  0.00           N
ATOM   2952  HN  SER A 840      66.940  45.000  49.860  1.00  0.00           H
ATOM   2953  CA  SER A 840      67.470  45.170  47.840  1.00  0.00           C
ATOM   2954  HA  SER A 840      66.710  45.050  47.100  1.00  0.00           H
ATOM   2955  CB  SER A 840      67.670  46.680  48.110  1.00  0.00           C
ATOM   2956  HB1 SER A 840      68.060  47.200  47.200  1.00  0.00           H
ATOM   2957  HB2 SER A 840      68.420  46.730  48.920  1.00  0.00           H
ATOM   2958  OG  SER A 840      66.420  47.350  48.500  1.00  0.00           O
ATOM   2959  HG1 SER A 840      66.390  47.290  49.450  1.00  0.00           H
ATOM   2960  C   SER A 840      68.640  44.610  47.100  1.00  0.00           C
ATOM   2961  O   SER A 840      68.610  44.480  45.880  1.00  0.00           O
ATOM   2962  N   PHE A 841      69.730  44.280  47.860  1.00  0.00           N
ATOM   2963  HN  PHE A 841      69.680  44.550  48.820  1.00  0.00           H
ATOM   2964  CA  PHE A 841      70.800  43.450  47.450  1.00  0.00           C
ATOM   2965  HA  PHE A 841      71.340  43.920  46.640  1.00  0.00           H
ATOM   2966  CB  PHE A 841      71.960  43.550  48.490  1.00  0.00           C
ATOM   2967  HB1 PHE A 841      71.420  43.210  49.390  1.00  0.00           H
ATOM   2968  HB2 PHE A 841      72.460  44.550  48.480  1.00  0.00           H
ATOM   2969  CG  PHE A 841      73.060  42.500  48.280  1.00  0.00           C
ATOM   2970  CD1 PHE A 841      74.150  42.850  47.400  1.00  0.00           C
ATOM   2971  HD1 PHE A 841      74.140  43.810  46.910  1.00  0.00           H
ATOM   2972  CE1 PHE A 841      75.200  41.930  47.140  1.00  0.00           C
ATOM   2973  HE1 PHE A 841      76.030  42.220  46.510  1.00  0.00           H
ATOM   2974  CZ  PHE A 841      75.110  40.650  47.700  1.00  0.00           C
ATOM   2975  HZ  PHE A 841      75.850  39.920  47.390  1.00  0.00           H
ATOM   2976  CD2 PHE A 841      73.090  41.200  48.840  1.00  0.00           C
ATOM   2977  HD2 PHE A 841      72.250  40.880  49.460  1.00  0.00           H
ATOM   2978  CE2 PHE A 841      74.140  40.300  48.570  1.00  0.00           C
ATOM   2979  HE2 PHE A 841      74.050  39.300  48.970  1.00  0.00           H
ATOM   2980  C   PHE A 841      70.510  42.110  46.930  1.00  0.00           C
ATOM   2981  O   PHE A 841      70.870  41.780  45.810  1.00  0.00           O
ATOM   2982  N   LEU A 842      69.800  41.240  47.670  1.00  0.00           N
ATOM   2983  HN  LEU A 842      69.480  41.610  48.530  1.00  0.00           H
ATOM   2984  CA  LEU A 842      69.360  39.980  47.170  1.00  0.00           C
ATOM   2985  HA  LEU A 842      70.280  39.510  46.850  1.00  0.00           H
ATOM   2986  CB  LEU A 842      68.760  39.110  48.380  1.00  0.00           C
ATOM   2987  HB1 LEU A 842      68.560  38.080  48.010  1.00  0.00           H
ATOM   2988  HB2 LEU A 842      67.930  39.670  48.830  1.00  0.00           H
ATOM   2989  CG  LEU A 842      69.660  38.840  49.600  1.00  0.00           C
ATOM   2990  HG  LEU A 842      70.200  39.750  49.960  1.00  0.00           H
ATOM   2991  CD1 LEU A 842      68.860  38.210  50.800  1.00  0.00           C
ATOM   2992 HD11 LEU A 842      69.510  37.970  51.660  1.00  0.00           H
ATOM   2993 HD12 LEU A 842      68.280  37.310  50.500  1.00  0.00           H
ATOM   2994 HD13 LEU A 842      68.060  38.910  51.090  1.00  0.00           H
ATOM   2995  CD2 LEU A 842      70.830  37.850  49.350  1.00  0.00           C
ATOM   2996 HD21 LEU A 842      71.380  37.690  50.300  1.00  0.00           H
ATOM   2997 HD22 LEU A 842      71.530  38.280  48.590  1.00  0.00           H
ATOM   2998 HD23 LEU A 842      70.520  36.830  49.000  1.00  0.00           H
ATOM   2999  C   LEU A 842      68.510  40.030  45.930  1.00  0.00           C
ATOM   3000  O   LEU A 842      68.850  39.290  45.030  1.00  0.00           O
ATOM   3001  N   LYS A 843      67.490  40.850  45.830  1.00  0.00           N
ATOM   3002  HN  LYS A 843      67.120  41.310  46.630  1.00  0.00           H
ATOM   3003  CA  LYS A 843      66.850  41.020  44.540  1.00  0.00           C
ATOM   3004  HA  LYS A 843      66.290  40.100  44.380  1.00  0.00           H
ATOM   3005  CB  LYS A 843      65.660  42.030  44.770  1.00  0.00           C
ATOM   3006  HB1 LYS A 843      66.110  42.920  45.250  1.00  0.00           H
ATOM   3007  HB2 LYS A 843      64.920  41.480  45.390  1.00  0.00           H
ATOM   3008  CG  LYS A 843      64.880  42.480  43.470  1.00  0.00           C
ATOM   3009  HG1 LYS A 843      65.570  42.930  42.730  1.00  0.00           H
ATOM   3010  HG2 LYS A 843      64.170  43.300  43.690  1.00  0.00           H
ATOM   3011  CD  LYS A 843      64.140  41.270  42.870  1.00  0.00           C
ATOM   3012  HD1 LYS A 843      63.180  41.310  43.410  1.00  0.00           H
ATOM   3013  HD2 LYS A 843      64.570  40.290  43.180  1.00  0.00           H
ATOM   3014  CE  LYS A 843      64.040  41.320  41.380  1.00  0.00           C
ATOM   3015  HE1 LYS A 843      65.010  40.910  41.000  1.00  0.00           H
ATOM   3016  HE2 LYS A 843      63.770  42.330  41.020  1.00  0.00           H
ATOM   3017  NZ  LYS A 843      62.960  40.390  40.860  1.00  0.00           N
ATOM   3018  HZ1 LYS A 843      62.730  40.480  39.860  1.00  0.00           H
ATOM   3019  HZ2 LYS A 843      62.030  40.590  41.270  1.00  0.00           H
ATOM   3020  HZ3 LYS A 843      63.230  39.400  41.040  1.00  0.00           H
ATOM   3021  C   LYS A 843      67.670  41.340  43.200  1.00  0.00           C
ATOM   3022  O   LYS A 843      67.380  40.790  42.150  1.00  0.00           O
ATOM   3023  N   GLN A 844      68.820  42.100  43.420  1.00  0.00           N
ATOM   3024  HN  GLN A 844      69.090  42.580  44.260  1.00  0.00           H
ATOM   3025  CA  GLN A 844      69.700  42.340  42.320  1.00  0.00           C
ATOM   3026  HA  GLN A 844      69.060  42.400  41.440  1.00  0.00           H
ATOM   3027  CB  GLN A 844      70.380  43.740  42.510  1.00  0.00           C
ATOM   3028  HB1 GLN A 844      71.130  43.990  41.740  1.00  0.00           H
ATOM   3029  HB2 GLN A 844      70.840  43.660  43.520  1.00  0.00           H
ATOM   3030  CG  GLN A 844      69.450  44.970  42.490  1.00  0.00           C
ATOM   3031  HG1 GLN A 844      70.120  45.830  42.700  1.00  0.00           H
ATOM   3032  HG2 GLN A 844      68.730  44.940  43.340  1.00  0.00           H
ATOM   3033  CD  GLN A 844      68.710  45.120  41.190  1.00  0.00           C
ATOM   3034  OE1 GLN A 844      67.530  44.960  41.050  1.00  0.00           O
ATOM   3035  NE2 GLN A 844      69.430  45.420  40.070  1.00  0.00           N
ATOM   3036 HE21 GLN A 844      69.000  45.560  39.180  1.00  0.00           H
ATOM   3037 HE22 GLN A 844      70.360  45.720  40.270  1.00  0.00           H
ATOM   3038  C   GLN A 844      70.690  41.280  41.950  1.00  0.00           C
ATOM   3039  O   GLN A 844      71.600  41.490  41.130  1.00  0.00           O
ATOM   3040  N   PHE A 845      70.460  40.150  42.560  1.00  0.00           N
ATOM   3041  HN  PHE A 845      69.800  40.140  43.310  1.00  0.00           H
ATOM   3042  CA  PHE A 845      71.470  39.110  42.460  1.00  0.00           C
ATOM   3043  HA  PHE A 845      72.440  39.600  42.430  1.00  0.00           H
ATOM   3044  CB  PHE A 845      71.610  38.290  43.820  1.00  0.00           C
ATOM   3045  HB1 PHE A 845      70.790  37.550  43.890  1.00  0.00           H
ATOM   3046  HB2 PHE A 845      71.460  39.050  44.620  1.00  0.00           H
ATOM   3047  CG  PHE A 845      72.910  37.510  44.000  1.00  0.00           C
ATOM   3048  CD1 PHE A 845      72.900  36.120  43.910  1.00  0.00           C
ATOM   3049  HD1 PHE A 845      72.030  35.470  43.880  1.00  0.00           H
ATOM   3050  CE1 PHE A 845      74.100  35.360  44.100  1.00  0.00           C
ATOM   3051  HE1 PHE A 845      74.070  34.280  44.070  1.00  0.00           H
ATOM   3052  CZ  PHE A 845      75.300  36.100  44.240  1.00  0.00           C
ATOM   3053  HZ  PHE A 845      76.250  35.620  44.410  1.00  0.00           H
ATOM   3054  CD2 PHE A 845      74.110  38.150  44.190  1.00  0.00           C
ATOM   3055  HD2 PHE A 845      74.050  39.200  44.430  1.00  0.00           H
ATOM   3056  CE2 PHE A 845      75.290  37.520  44.380  1.00  0.00           C
ATOM   3057  HE2 PHE A 845      76.290  37.940  44.390  1.00  0.00           H
ATOM   3058  C   PHE A 845      71.210  38.180  41.280  1.00  0.00           C
ATOM   3059  O   PHE A 845      71.940  37.300  40.860  1.00  0.00           O
ATOM   3060  N   LYS A 846      70.020  38.340  40.590  1.00  0.00           N
ATOM   3061  HN  LYS A 846      69.490  39.160  40.810  1.00  0.00           H
ATOM   3062  CA  LYS A 846      69.640  37.420  39.500  1.00  0.00           C
ATOM   3063  HA  LYS A 846      69.680  36.440  39.950  1.00  0.00           H
ATOM   3064  CB  LYS A 846      68.080  37.610  39.180  1.00  0.00           C
ATOM   3065  HB1 LYS A 846      67.710  38.640  39.000  1.00  0.00           H
ATOM   3066  HB2 LYS A 846      67.490  37.380  40.080  1.00  0.00           H
ATOM   3067  CG  LYS A 846      67.670  36.760  37.900  1.00  0.00           C
ATOM   3068  HG1 LYS A 846      68.100  35.740  37.950  1.00  0.00           H
ATOM   3069  HG2 LYS A 846      68.020  37.250  36.970  1.00  0.00           H
ATOM   3070  CD  LYS A 846      66.110  36.710  37.810  1.00  0.00           C
ATOM   3071  HD1 LYS A 846      65.760  36.100  36.950  1.00  0.00           H
ATOM   3072  HD2 LYS A 846      65.800  37.770  37.640  1.00  0.00           H
ATOM   3073  CE  LYS A 846      65.280  36.310  39.130  1.00  0.00           C
ATOM   3074  HE1 LYS A 846      65.340  37.140  39.870  1.00  0.00           H
ATOM   3075  HE2 LYS A 846      65.640  35.340  39.530  1.00  0.00           H
ATOM   3076  NZ  LYS A 846      63.850  36.050  38.770  1.00  0.00           N
ATOM   3077  HZ1 LYS A 846      63.690  35.380  38.000  1.00  0.00           H
ATOM   3078  HZ2 LYS A 846      63.390  36.980  38.680  1.00  0.00           H
ATOM   3079  HZ3 LYS A 846      63.480  35.590  39.630  1.00  0.00           H
ATOM   3080  C   LYS A 846      70.430  37.360  38.250  1.00  0.00           C
ATOM   3081  O   LYS A 846      70.530  36.270  37.600  1.00  0.00           O
ATOM   3082  N   THR A 847      71.010  38.510  37.690  1.00  0.00           N
ATOM   3083  HN  THR A 847      70.930  39.370  38.190  1.00  0.00           H
ATOM   3084  CA  THR A 847      71.990  38.540  36.550  1.00  0.00           C
ATOM   3085  HA  THR A 847      71.900  37.660  35.920  1.00  0.00           H
ATOM   3086  CB  THR A 847      71.600  39.730  35.650  1.00  0.00           C
ATOM   3087  HB  THR A 847      72.390  39.870  34.870  1.00  0.00           H
ATOM   3088  OG1 THR A 847      71.410  40.890  36.470  1.00  0.00           O
ATOM   3089  HG1 THR A 847      70.470  40.830  36.670  1.00  0.00           H
ATOM   3090  CG2 THR A 847      70.160  39.530  35.140  1.00  0.00           C
ATOM   3091 HG21 THR A 847      70.190  38.480  34.780  1.00  0.00           H
ATOM   3092 HG22 THR A 847      69.890  40.180  34.270  1.00  0.00           H
ATOM   3093 HG23 THR A 847      69.370  39.510  35.910  1.00  0.00           H
ATOM   3094  C   THR A 847      73.510  38.730  36.920  1.00  0.00           C
ATOM   3095  O   THR A 847      74.290  39.090  36.060  1.00  0.00           O
ATOM   3096  N   LYS A 848      73.910  38.580  38.180  1.00  0.00           N
ATOM   3097  HN  LYS A 848      73.270  38.360  38.910  1.00  0.00           H
ATOM   3098  CA  LYS A 848      75.230  38.770  38.570  1.00  0.00           C
ATOM   3099  HA  LYS A 848      75.530  39.740  38.200  1.00  0.00           H
ATOM   3100  CB  LYS A 848      75.480  38.820  40.070  1.00  0.00           C
ATOM   3101  HB1 LYS A 848      76.580  38.880  40.190  1.00  0.00           H
ATOM   3102  HB2 LYS A 848      75.160  37.950  40.680  1.00  0.00           H
ATOM   3103  CG  LYS A 848      74.840  40.080  40.610  1.00  0.00           C
ATOM   3104  HG1 LYS A 848      74.870  40.050  41.730  1.00  0.00           H
ATOM   3105  HG2 LYS A 848      73.740  40.130  40.430  1.00  0.00           H
ATOM   3106  CD  LYS A 848      75.570  41.420  40.260  1.00  0.00           C
ATOM   3107  HD1 LYS A 848      75.720  41.480  39.160  1.00  0.00           H
ATOM   3108  HD2 LYS A 848      76.600  41.320  40.650  1.00  0.00           H
ATOM   3109  CE  LYS A 848      75.100  42.730  40.840  1.00  0.00           C
ATOM   3110  HE1 LYS A 848      75.780  43.570  40.620  1.00  0.00           H
ATOM   3111  HE2 LYS A 848      75.030  42.690  41.960  1.00  0.00           H
ATOM   3112  NZ  LYS A 848      73.810  43.010  40.190  1.00  0.00           N
ATOM   3113  HZ1 LYS A 848      73.870  42.610  39.230  1.00  0.00           H
ATOM   3114  HZ2 LYS A 848      73.540  44.010  40.230  1.00  0.00           H
ATOM   3115  HZ3 LYS A 848      73.050  42.500  40.670  1.00  0.00           H
ATOM   3116  C   LYS A 848      76.180  37.750  38.070  1.00  0.00           C
ATOM   3117  O   LYS A 848      76.040  36.530  38.330  1.00  0.00           O
ATOM   3118  N   ARG A 849      77.160  38.270  37.270  1.00  0.00           N
ATOM   3119  HN  ARG A 849      77.350  39.240  37.210  1.00  0.00           H
ATOM   3120  CA  ARG A 849      78.280  37.540  36.730  1.00  0.00           C
ATOM   3121  HA  ARG A 849      78.000  37.050  35.810  1.00  0.00           H
ATOM   3122  CB  ARG A 849      79.360  38.560  36.220  1.00  0.00           C
ATOM   3123  HB1 ARG A 849      80.230  37.910  35.970  1.00  0.00           H
ATOM   3124  HB2 ARG A 849      79.550  39.240  37.080  1.00  0.00           H
ATOM   3125  CG  ARG A 849      79.080  39.260  34.890  1.00  0.00           C
ATOM   3126  HG1 ARG A 849      78.750  38.550  34.110  1.00  0.00           H
ATOM   3127  HG2 ARG A 849      80.080  39.620  34.540  1.00  0.00           H
ATOM   3128  CD  ARG A 849      78.010  40.360  35.110  1.00  0.00           C
ATOM   3129  HD1 ARG A 849      77.010  39.880  35.190  1.00  0.00           H
ATOM   3130  HD2 ARG A 849      78.020  40.960  34.170  1.00  0.00           H
ATOM   3131  NE  ARG A 849      78.540  41.270  36.180  1.00  0.00           N
ATOM   3132  HE  ARG A 849      79.410  40.990  36.580  1.00  0.00           H
ATOM   3133  CZ  ARG A 849      77.830  42.140  36.910  1.00  0.00           C
ATOM   3134  NH1 ARG A 849      76.830  42.720  36.320  1.00  0.00           N
ATOM   3135 HH11 ARG A 849      76.710  42.680  35.330  1.00  0.00           H
ATOM   3136 HH12 ARG A 849      76.400  43.480  36.820  1.00  0.00           H
ATOM   3137  NH2 ARG A 849      78.180  42.560  38.090  1.00  0.00           N
ATOM   3138 HH21 ARG A 849      78.890  42.000  38.520  1.00  0.00           H
ATOM   3139 HH22 ARG A 849      77.540  43.180  38.540  1.00  0.00           H
ATOM   3140  C   ARG A 849      78.970  36.570  37.630  1.00  0.00           C
ATOM   3141  O   ARG A 849      79.180  36.790  38.810  1.00  0.00           O
ATOM   3142  N   TYR A 850      79.430  35.450  36.920  1.00  0.00           N
ATOM   3143  HN  TYR A 850      79.210  35.300  35.960  1.00  0.00           H
ATOM   3144  CA  TYR A 850      80.310  34.510  37.610  1.00  0.00           C
ATOM   3145  HA  TYR A 850      80.610  33.830  36.820  1.00  0.00           H
ATOM   3146  CB  TYR A 850      81.660  35.150  38.280  1.00  0.00           C
ATOM   3147  HB1 TYR A 850      81.340  36.000  38.930  1.00  0.00           H
ATOM   3148  HB2 TYR A 850      82.320  35.520  37.470  1.00  0.00           H
ATOM   3149  CG  TYR A 850      82.360  34.130  39.250  1.00  0.00           C
ATOM   3150  CD1 TYR A 850      81.980  33.900  40.610  1.00  0.00           C
ATOM   3151  HD1 TYR A 850      81.140  34.430  41.030  1.00  0.00           H
ATOM   3152  CE1 TYR A 850      82.770  33.060  41.470  1.00  0.00           C
ATOM   3153  HE1 TYR A 850      82.530  33.010  42.530  1.00  0.00           H
ATOM   3154  CZ  TYR A 850      83.880  32.390  40.930  1.00  0.00           C
ATOM   3155  OH  TYR A 850      84.470  31.400  41.730  1.00  0.00           O
ATOM   3156  HH  TYR A 850      85.150  30.930  41.230  1.00  0.00           H
ATOM   3157  CD2 TYR A 850      83.560  33.480  38.770  1.00  0.00           C
ATOM   3158  HD2 TYR A 850      83.820  33.540  37.730  1.00  0.00           H
ATOM   3159  CE2 TYR A 850      84.270  32.630  39.600  1.00  0.00           C
ATOM   3160  HE2 TYR A 850      85.070  32.130  39.080  1.00  0.00           H
ATOM   3161  C   TYR A 850      79.610  33.490  38.480  1.00  0.00           C
ATOM   3162  O   TYR A 850      79.940  32.340  38.400  1.00  0.00           O
ATOM   3163  N   PHE A 851      78.700  33.870  39.270  1.00  0.00           N
ATOM   3164  HN  PHE A 851      78.540  34.840  39.160  1.00  0.00           H
ATOM   3165  CA  PHE A 851      77.910  32.950  40.040  1.00  0.00           C
ATOM   3166  HA  PHE A 851      78.590  32.240  40.500  1.00  0.00           H
ATOM   3167  CB  PHE A 851      77.050  33.610  41.070  1.00  0.00           C
ATOM   3168  HB1 PHE A 851      76.450  32.970  41.740  1.00  0.00           H
ATOM   3169  HB2 PHE A 851      76.440  34.360  40.510  1.00  0.00           H
ATOM   3170  CG  PHE A 851      77.850  34.320  42.080  1.00  0.00           C
ATOM   3171  CD1 PHE A 851      78.330  33.630  43.230  1.00  0.00           C
ATOM   3172  HD1 PHE A 851      78.190  32.560  43.170  1.00  0.00           H
ATOM   3173  CE1 PHE A 851      78.880  34.260  44.360  1.00  0.00           C
ATOM   3174  HE1 PHE A 851      79.160  33.750  45.270  1.00  0.00           H
ATOM   3175  CZ  PHE A 851      79.130  35.630  44.270  1.00  0.00           C
ATOM   3176  HZ  PHE A 851      79.600  36.260  45.000  1.00  0.00           H
ATOM   3177  CD2 PHE A 851      77.990  35.680  42.100  1.00  0.00           C
ATOM   3178  HD2 PHE A 851      77.690  36.180  41.180  1.00  0.00           H
ATOM   3179  CE2 PHE A 851      78.730  36.340  43.110  1.00  0.00           C
ATOM   3180  HE2 PHE A 851      79.100  37.340  42.960  1.00  0.00           H
ATOM   3181  C   PHE A 851      76.990  32.060  39.140  1.00  0.00           C
ATOM   3182  O   PHE A 851      76.470  32.450  38.100  1.00  0.00           O
ATOM   3183  N   PRO A 852      76.680  30.780  39.470  1.00  0.00           N
ATOM   3184  CD  PRO A 852      77.170  30.110  40.680  1.00  0.00           C
ATOM   3185  HD1 PRO A 852      76.740  30.550  41.590  1.00  0.00           H
ATOM   3186  HD2 PRO A 852      78.230  30.420  40.860  1.00  0.00           H
ATOM   3187  CA  PRO A 852      75.840  29.830  38.630  1.00  0.00           C
ATOM   3188  HA  PRO A 852      76.370  29.540  37.750  1.00  0.00           H
ATOM   3189  CB  PRO A 852      75.790  28.480  39.430  1.00  0.00           C
ATOM   3190  HB1 PRO A 852      75.880  27.580  38.800  1.00  0.00           H
ATOM   3191  HB2 PRO A 852      74.810  28.330  39.920  1.00  0.00           H
ATOM   3192  CG  PRO A 852      76.970  28.610  40.410  1.00  0.00           C
ATOM   3193  HG1 PRO A 852      76.670  28.210  41.400  1.00  0.00           H
ATOM   3194  HG2 PRO A 852      77.880  28.030  40.120  1.00  0.00           H
ATOM   3195  C   PRO A 852      74.460  30.390  38.390  1.00  0.00           C
ATOM   3196  O   PRO A 852      73.910  30.980  39.290  1.00  0.00           O
ATOM   3197  N   THR A 853      73.980  30.370  37.150  1.00  0.00           N
ATOM   3198  HN  THR A 853      74.390  29.880  36.370  1.00  0.00           H
ATOM   3199  CA  THR A 853      72.840  31.090  36.590  1.00  0.00           C
ATOM   3200  HA  THR A 853      73.050  32.140  36.710  1.00  0.00           H
ATOM   3201  CB  THR A 853      72.700  30.650  35.050  1.00  0.00           C
ATOM   3202  HB  THR A 853      72.740  29.540  34.960  1.00  0.00           H
ATOM   3203  OG1 THR A 853      73.750  31.260  34.260  1.00  0.00           O
ATOM   3204  HG1 THR A 853      73.500  31.000  33.370  1.00  0.00           H
ATOM   3205  CG2 THR A 853      71.400  31.160  34.470  1.00  0.00           C
ATOM   3206 HG21 THR A 853      71.410  32.250  34.250  1.00  0.00           H
ATOM   3207 HG22 THR A 853      70.500  30.740  34.940  1.00  0.00           H
ATOM   3208 HG23 THR A 853      71.420  30.650  33.480  1.00  0.00           H
ATOM   3209  C   THR A 853      71.510  30.870  37.310  1.00  0.00           C
ATOM   3210  O   THR A 853      70.820  31.880  37.650  1.00  0.00           O
ATOM   3211  N   LYS A 854      71.170  29.580  37.660  1.00  0.00           N
ATOM   3212  HN  LYS A 854      71.770  28.810  37.450  1.00  0.00           H
ATOM   3213  CA  LYS A 854      69.940  29.320  38.330  1.00  0.00           C
ATOM   3214  HA  LYS A 854      69.260  30.130  38.100  1.00  0.00           H
ATOM   3215  CB  LYS A 854      69.360  27.950  38.010  1.00  0.00           C
ATOM   3216  HB1 LYS A 854      68.470  27.690  38.610  1.00  0.00           H
ATOM   3217  HB2 LYS A 854      70.050  27.090  38.190  1.00  0.00           H
ATOM   3218  CG  LYS A 854      68.940  27.810  36.530  1.00  0.00           C
ATOM   3219  HG1 LYS A 854      68.740  26.730  36.440  1.00  0.00           H
ATOM   3220  HG2 LYS A 854      69.710  28.100  35.790  1.00  0.00           H
ATOM   3221  CD  LYS A 854      67.760  28.700  36.110  1.00  0.00           C
ATOM   3222  HD1 LYS A 854      67.630  28.470  35.030  1.00  0.00           H
ATOM   3223  HD2 LYS A 854      68.090  29.760  36.210  1.00  0.00           H
ATOM   3224  CE  LYS A 854      66.430  28.490  36.930  1.00  0.00           C
ATOM   3225  HE1 LYS A 854      66.490  28.890  37.970  1.00  0.00           H
ATOM   3226  HE2 LYS A 854      66.130  27.430  37.030  1.00  0.00           H
ATOM   3227  NZ  LYS A 854      65.340  29.330  36.300  1.00  0.00           N
ATOM   3228  HZ1 LYS A 854      64.680  29.570  37.070  1.00  0.00           H
ATOM   3229  HZ2 LYS A 854      64.830  28.780  35.580  1.00  0.00           H
ATOM   3230  HZ3 LYS A 854      65.790  30.160  35.860  1.00  0.00           H
ATOM   3231  C   LYS A 854      70.140  29.410  39.820  1.00  0.00           C
ATOM   3232  O   LYS A 854      69.200  29.610  40.580  1.00  0.00           O
ATOM   3233  N   VAL A 855      71.380  29.250  40.340  1.00  0.00           N
ATOM   3234  HN  VAL A 855      72.120  29.310  39.670  1.00  0.00           H
ATOM   3235  CA  VAL A 855      71.770  29.480  41.780  1.00  0.00           C
ATOM   3236  HA  VAL A 855      71.050  28.980  42.420  1.00  0.00           H
ATOM   3237  CB  VAL A 855      73.070  28.910  42.240  1.00  0.00           C
ATOM   3238  HB  VAL A 855      73.920  29.400  41.700  1.00  0.00           H
ATOM   3239  CG1 VAL A 855      73.290  29.120  43.770  1.00  0.00           C
ATOM   3240 HG11 VAL A 855      74.330  28.800  43.990  1.00  0.00           H
ATOM   3241 HG12 VAL A 855      72.660  28.470  44.410  1.00  0.00           H
ATOM   3242 HG13 VAL A 855      73.290  30.210  43.970  1.00  0.00           H
ATOM   3243  CG2 VAL A 855      72.920  27.370  42.030  1.00  0.00           C
ATOM   3244 HG21 VAL A 855      73.600  26.770  42.670  1.00  0.00           H
ATOM   3245 HG22 VAL A 855      73.190  27.150  40.970  1.00  0.00           H
ATOM   3246 HG23 VAL A 855      71.870  27.070  42.200  1.00  0.00           H
ATOM   3247  C   VAL A 855      71.570  30.890  42.230  1.00  0.00           C
ATOM   3248  O   VAL A 855      70.910  31.250  43.190  1.00  0.00           O
ATOM   3249  N   ARG A 856      72.140  31.910  41.460  1.00  0.00           N
ATOM   3250  HN  ARG A 856      72.710  31.640  40.680  1.00  0.00           H
ATOM   3251  CA  ARG A 856      71.850  33.320  41.590  1.00  0.00           C
ATOM   3252  HA  ARG A 856      72.090  33.630  42.590  1.00  0.00           H
ATOM   3253  CB  ARG A 856      72.860  34.060  40.640  1.00  0.00           C
ATOM   3254  HB1 ARG A 856      73.840  33.750  41.040  1.00  0.00           H
ATOM   3255  HB2 ARG A 856      72.690  35.110  40.940  1.00  0.00           H
ATOM   3256  CG  ARG A 856      72.590  34.030  39.140  1.00  0.00           C
ATOM   3257  HG1 ARG A 856      71.610  34.530  39.090  1.00  0.00           H
ATOM   3258  HG2 ARG A 856      72.510  32.990  38.740  1.00  0.00           H
ATOM   3259  CD  ARG A 856      73.640  34.840  38.360  1.00  0.00           C
ATOM   3260  HD1 ARG A 856      74.590  34.270  38.390  1.00  0.00           H
ATOM   3261  HD2 ARG A 856      73.820  35.860  38.760  1.00  0.00           H
ATOM   3262  NE  ARG A 856      73.010  35.140  37.010  1.00  0.00           N
ATOM   3263  HE  ARG A 856      72.030  35.080  36.850  1.00  0.00           H
ATOM   3264  CZ  ARG A 856      73.790  35.080  35.920  1.00  0.00           C
ATOM   3265  NH1 ARG A 856      75.070  35.120  36.050  1.00  0.00           N
ATOM   3266 HH11 ARG A 856      75.350  35.320  36.990  1.00  0.00           H
ATOM   3267 HH12 ARG A 856      75.760  35.200  35.330  1.00  0.00           H
ATOM   3268  NH2 ARG A 856      73.270  35.040  34.730  1.00  0.00           N
ATOM   3269 HH21 ARG A 856      73.910  34.710  34.030  1.00  0.00           H
ATOM   3270 HH22 ARG A 856      72.280  34.990  34.580  1.00  0.00           H
ATOM   3271  C   ARG A 856      70.410  33.740  41.400  1.00  0.00           C
ATOM   3272  O   ARG A 856      69.870  34.460  42.220  1.00  0.00           O
ATOM   3273  N   SER A 857      69.760  33.210  40.340  1.00  0.00           N
ATOM   3274  HN  SER A 857      70.250  32.630  39.710  1.00  0.00           H
ATOM   3275  CA  SER A 857      68.340  33.480  40.030  1.00  0.00           C
ATOM   3276  HA  SER A 857      68.260  34.550  39.890  1.00  0.00           H
ATOM   3277  CB  SER A 857      67.990  32.950  38.610  1.00  0.00           C
ATOM   3278  HB1 SER A 857      68.140  31.880  38.400  1.00  0.00           H
ATOM   3279  HB2 SER A 857      68.640  33.480  37.880  1.00  0.00           H
ATOM   3280  OG  SER A 857      66.640  33.200  38.340  1.00  0.00           O
ATOM   3281  HG1 SER A 857      66.490  32.640  37.580  1.00  0.00           H
ATOM   3282  C   SER A 857      67.460  33.050  41.100  1.00  0.00           C
ATOM   3283  O   SER A 857      66.640  33.920  41.470  1.00  0.00           O
ATOM   3284  N   THR A 858      67.700  31.840  41.690  1.00  0.00           N
ATOM   3285  HN  THR A 858      68.410  31.210  41.410  1.00  0.00           H
ATOM   3286  CA  THR A 858      66.960  31.330  42.810  1.00  0.00           C
ATOM   3287  HA  THR A 858      65.930  31.170  42.540  1.00  0.00           H
ATOM   3288  CB  THR A 858      67.580  29.990  43.260  1.00  0.00           C
ATOM   3289  HB  THR A 858      68.670  30.160  43.420  1.00  0.00           H
ATOM   3290  OG1 THR A 858      67.320  28.930  42.270  1.00  0.00           O
ATOM   3291  HG1 THR A 858      68.090  28.910  41.700  1.00  0.00           H
ATOM   3292  CG2 THR A 858      67.020  29.580  44.680  1.00  0.00           C
ATOM   3293 HG21 THR A 858      65.910  29.670  44.660  1.00  0.00           H
ATOM   3294 HG22 THR A 858      67.430  30.060  45.590  1.00  0.00           H
ATOM   3295 HG23 THR A 858      67.270  28.510  44.830  1.00  0.00           H
ATOM   3296  C   THR A 858      67.020  32.250  44.060  1.00  0.00           C
ATOM   3297  O   THR A 858      66.030  32.710  44.630  1.00  0.00           O
ATOM   3298  N   ILE A 859      68.250  32.640  44.490  1.00  0.00           N
ATOM   3299  HN  ILE A 859      69.090  32.380  44.020  1.00  0.00           H
ATOM   3300  CA  ILE A 859      68.430  33.490  45.620  1.00  0.00           C
ATOM   3301  HA  ILE A 859      68.060  32.960  46.490  1.00  0.00           H
ATOM   3302  CB  ILE A 859      69.920  33.710  45.840  1.00  0.00           C
ATOM   3303  HB  ILE A 859      70.360  33.610  44.830  1.00  0.00           H
ATOM   3304  CG2 ILE A 859      70.320  35.100  46.520  1.00  0.00           C
ATOM   3305 HG21 ILE A 859      69.810  35.210  47.500  1.00  0.00           H
ATOM   3306 HG22 ILE A 859      70.120  35.890  45.770  1.00  0.00           H
ATOM   3307 HG23 ILE A 859      71.400  35.160  46.760  1.00  0.00           H
ATOM   3308  CG1 ILE A 859      70.540  32.530  46.630  1.00  0.00           C
ATOM   3309 HG11 ILE A 859      70.280  31.590  46.090  1.00  0.00           H
ATOM   3310 HG12 ILE A 859      70.110  32.460  47.650  1.00  0.00           H
ATOM   3311  CD  ILE A 859      72.050  32.620  46.720  1.00  0.00           C
ATOM   3312  HD1 ILE A 859      72.320  32.670  45.640  1.00  0.00           H
ATOM   3313  HD2 ILE A 859      72.490  31.760  47.260  1.00  0.00           H
ATOM   3314  HD3 ILE A 859      72.440  33.470  47.330  1.00  0.00           H
ATOM   3315  C   ILE A 859      67.650  34.790  45.590  1.00  0.00           C
ATOM   3316  O   ILE A 859      67.100  35.310  46.480  1.00  0.00           O
ATOM   3317  N   SER A 860      67.680  35.420  44.380  1.00  0.00           N
ATOM   3318  HN  SER A 860      68.230  35.040  43.650  1.00  0.00           H
ATOM   3319  CA  SER A 860      66.970  36.670  44.070  1.00  0.00           C
ATOM   3320  HA  SER A 860      67.340  37.410  44.750  1.00  0.00           H
ATOM   3321  CB  SER A 860      67.310  37.140  42.670  1.00  0.00           C
ATOM   3322  HB1 SER A 860      67.310  36.250  42.020  1.00  0.00           H
ATOM   3323  HB2 SER A 860      68.380  37.450  42.730  1.00  0.00           H
ATOM   3324  OG  SER A 860      66.370  38.060  42.130  1.00  0.00           O
ATOM   3325  HG1 SER A 860      66.810  38.920  42.170  1.00  0.00           H
ATOM   3326  C   SER A 860      65.450  36.560  44.230  1.00  0.00           C
ATOM   3327  O   SER A 860      64.760  37.440  44.730  1.00  0.00           O
ATOM   3328  N   ASP A 861      64.860  35.460  43.700  1.00  0.00           N
ATOM   3329  HN  ASP A 861      65.450  34.740  43.340  1.00  0.00           H
ATOM   3330  CA  ASP A 861      63.390  35.200  43.780  1.00  0.00           C
ATOM   3331  HA  ASP A 861      62.820  36.050  43.420  1.00  0.00           H
ATOM   3332  CB  ASP A 861      63.010  33.940  42.980  1.00  0.00           C
ATOM   3333  HB1 ASP A 861      61.990  33.760  43.370  1.00  0.00           H
ATOM   3334  HB2 ASP A 861      63.600  33.030  43.210  1.00  0.00           H
ATOM   3335  CG  ASP A 861      62.920  34.310  41.490  1.00  0.00           C
ATOM   3336  OD1 ASP A 861      63.070  33.450  40.600  1.00  0.00           O
ATOM   3337  OD2 ASP A 861      62.600  35.450  41.220  1.00  0.00           O
ATOM   3338  C   ASP A 861      62.890  35.050  45.290  1.00  0.00           C
ATOM   3339  O   ASP A 861      61.860  35.510  45.730  1.00  0.00           O
ATOM   3340  N   PHE A 862      63.790  34.390  46.080  1.00  0.00           N
ATOM   3341  HN  PHE A 862      64.610  33.930  45.730  1.00  0.00           H
ATOM   3342  CA  PHE A 862      63.600  34.060  47.470  1.00  0.00           C
ATOM   3343  HA  PHE A 862      62.580  33.860  47.730  1.00  0.00           H
ATOM   3344  CB  PHE A 862      64.140  32.600  47.830  1.00  0.00           C
ATOM   3345  HB1 PHE A 862      64.190  32.420  48.910  1.00  0.00           H
ATOM   3346  HB2 PHE A 862      65.110  32.350  47.320  1.00  0.00           H
ATOM   3347  CG  PHE A 862      63.180  31.460  47.450  1.00  0.00           C
ATOM   3348  CD1 PHE A 862      63.490  30.520  46.460  1.00  0.00           C
ATOM   3349  HD1 PHE A 862      64.250  30.590  45.690  1.00  0.00           H
ATOM   3350  CE1 PHE A 862      62.870  29.310  46.390  1.00  0.00           C
ATOM   3351  HE1 PHE A 862      63.110  28.620  45.600  1.00  0.00           H
ATOM   3352  CZ  PHE A 862      61.720  29.010  47.230  1.00  0.00           C
ATOM   3353  HZ  PHE A 862      61.100  28.120  47.190  1.00  0.00           H
ATOM   3354  CD2 PHE A 862      62.220  31.100  48.410  1.00  0.00           C
ATOM   3355  HD2 PHE A 862      62.080  31.800  49.210  1.00  0.00           H
ATOM   3356  CE2 PHE A 862      61.420  29.990  48.260  1.00  0.00           C
ATOM   3357  HE2 PHE A 862      60.720  29.820  49.060  1.00  0.00           H
ATOM   3358  C   PHE A 862      64.160  35.100  48.430  1.00  0.00           C
ATOM   3359  O   PHE A 862      64.420  34.790  49.590  1.00  0.00           O
ATOM   3360  N   ALA A 863      64.440  36.350  47.970  1.00  0.00           N
ATOM   3361  HN  ALA A 863      64.250  36.630  47.030  1.00  0.00           H
ATOM   3362  CA  ALA A 863      65.080  37.390  48.740  1.00  0.00           C
ATOM   3363  HA  ALA A 863      66.090  37.120  48.990  1.00  0.00           H
ATOM   3364  CB  ALA A 863      65.000  38.680  48.020  1.00  0.00           C
ATOM   3365  HB1 ALA A 863      65.320  38.580  46.960  1.00  0.00           H
ATOM   3366  HB2 ALA A 863      65.800  39.370  48.380  1.00  0.00           H
ATOM   3367  HB3 ALA A 863      63.990  39.140  48.040  1.00  0.00           H
ATOM   3368  C   ALA A 863      64.520  37.630  50.080  1.00  0.00           C
ATOM   3369  O   ALA A 863      65.290  37.620  51.000  1.00  0.00           O
ATOM   3370  N   VAL A 864      63.280  37.960  50.200  1.00  0.00           N
ATOM   3371  HN  VAL A 864      62.670  37.990  49.410  1.00  0.00           H
ATOM   3372  CA  VAL A 864      62.590  38.240  51.510  1.00  0.00           C
ATOM   3373  HA  VAL A 864      63.280  38.930  51.970  1.00  0.00           H
ATOM   3374  CB  VAL A 864      61.240  38.820  51.300  1.00  0.00           C
ATOM   3375  HB  VAL A 864      60.670  38.260  50.530  1.00  0.00           H
ATOM   3376  CG1 VAL A 864      60.440  38.820  52.620  1.00  0.00           C
ATOM   3377 HG11 VAL A 864      60.980  39.430  53.380  1.00  0.00           H
ATOM   3378 HG12 VAL A 864      60.210  37.810  53.040  1.00  0.00           H
ATOM   3379 HG13 VAL A 864      59.420  39.240  52.470  1.00  0.00           H
ATOM   3380  CG2 VAL A 864      61.320  40.300  50.680  1.00  0.00           C
ATOM   3381 HG21 VAL A 864      60.300  40.700  50.510  1.00  0.00           H
ATOM   3382 HG22 VAL A 864      61.970  40.200  49.780  1.00  0.00           H
ATOM   3383 HG23 VAL A 864      61.690  40.930  51.520  1.00  0.00           H
ATOM   3384  C   VAL A 864      62.780  37.140  52.490  1.00  0.00           C
ATOM   3385  O   VAL A 864      63.170  37.400  53.600  1.00  0.00           O
ATOM   3386  N   PHE A 865      62.510  35.890  52.090  1.00  0.00           N
ATOM   3387  HN  PHE A 865      62.190  35.780  51.140  1.00  0.00           H
ATOM   3388  CA  PHE A 865      62.570  34.670  52.840  1.00  0.00           C
ATOM   3389  HA  PHE A 865      61.800  34.710  53.590  1.00  0.00           H
ATOM   3390  CB  PHE A 865      62.000  33.520  51.860  1.00  0.00           C
ATOM   3391  HB1 PHE A 865      62.650  33.440  50.970  1.00  0.00           H
ATOM   3392  HB2 PHE A 865      60.950  33.850  51.680  1.00  0.00           H
ATOM   3393  CG  PHE A 865      62.070  32.180  52.450  1.00  0.00           C
ATOM   3394  CD1 PHE A 865      61.490  32.000  53.770  1.00  0.00           C
ATOM   3395  HD1 PHE A 865      61.000  32.890  54.140  1.00  0.00           H
ATOM   3396  CE1 PHE A 865      61.580  30.830  54.530  1.00  0.00           C
ATOM   3397  HE1 PHE A 865      61.080  30.870  55.490  1.00  0.00           H
ATOM   3398  CZ  PHE A 865      62.420  29.820  54.010  1.00  0.00           C
ATOM   3399  HZ  PHE A 865      62.590  28.950  54.630  1.00  0.00           H
ATOM   3400  CD2 PHE A 865      62.890  31.070  52.080  1.00  0.00           C
ATOM   3401  HD2 PHE A 865      63.520  31.190  51.210  1.00  0.00           H
ATOM   3402  CE2 PHE A 865      63.050  29.920  52.770  1.00  0.00           C
ATOM   3403  HE2 PHE A 865      63.690  29.150  52.350  1.00  0.00           H
ATOM   3404  C   PHE A 865      63.890  34.390  53.460  1.00  0.00           C
ATOM   3405  O   PHE A 865      64.060  34.260  54.660  1.00  0.00           O
ATOM   3406  N   LEU A 866      64.910  34.530  52.640  1.00  0.00           N
ATOM   3407  HN  LEU A 866      64.750  34.550  51.660  1.00  0.00           H
ATOM   3408  CA  LEU A 866      66.270  34.490  53.120  1.00  0.00           C
ATOM   3409  HA  LEU A 866      66.440  33.550  53.620  1.00  0.00           H
ATOM   3410  CB  LEU A 866      67.350  34.550  51.960  1.00  0.00           C
ATOM   3411  HB1 LEU A 866      68.330  34.890  52.360  1.00  0.00           H
ATOM   3412  HB2 LEU A 866      67.070  35.340  51.230  1.00  0.00           H
ATOM   3413  CG  LEU A 866      67.440  33.290  51.070  1.00  0.00           C
ATOM   3414  HG  LEU A 866      66.430  32.970  50.710  1.00  0.00           H
ATOM   3415  CD1 LEU A 866      68.290  33.670  49.810  1.00  0.00           C
ATOM   3416 HD11 LEU A 866      69.390  33.770  49.940  1.00  0.00           H
ATOM   3417 HD12 LEU A 866      67.780  34.510  49.270  1.00  0.00           H
ATOM   3418 HD13 LEU A 866      68.280  32.820  49.090  1.00  0.00           H
ATOM   3419  CD2 LEU A 866      68.030  32.050  51.790  1.00  0.00           C
ATOM   3420 HD21 LEU A 866      67.540  31.820  52.760  1.00  0.00           H
ATOM   3421 HD22 LEU A 866      69.110  32.220  51.960  1.00  0.00           H
ATOM   3422 HD23 LEU A 866      67.980  31.160  51.120  1.00  0.00           H
ATOM   3423  C   LEU A 866      66.590  35.600  54.100  1.00  0.00           C
ATOM   3424  O   LEU A 866      67.310  35.460  55.110  1.00  0.00           O
ATOM   3425  N   THR A 867      66.150  36.810  53.760  1.00  0.00           N
ATOM   3426  HN  THR A 867      65.540  36.840  52.970  1.00  0.00           H
ATOM   3427  CA  THR A 867      66.340  37.940  54.600  1.00  0.00           C
ATOM   3428  HA  THR A 867      67.420  38.000  54.610  1.00  0.00           H
ATOM   3429  CB  THR A 867      65.790  39.270  54.020  1.00  0.00           C
ATOM   3430  HB  THR A 867      64.680  39.280  53.920  1.00  0.00           H
ATOM   3431  OG1 THR A 867      66.240  39.420  52.690  1.00  0.00           O
ATOM   3432  HG1 THR A 867      65.920  38.660  52.180  1.00  0.00           H
ATOM   3433  CG2 THR A 867      66.340  40.410  54.840  1.00  0.00           C
ATOM   3434 HG21 THR A 867      66.160  41.360  54.320  1.00  0.00           H
ATOM   3435 HG22 THR A 867      67.450  40.410  54.970  1.00  0.00           H
ATOM   3436 HG23 THR A 867      65.840  40.370  55.840  1.00  0.00           H
ATOM   3437  C   THR A 867      65.840  37.820  56.030  1.00  0.00           C
ATOM   3438  O   THR A 867      66.560  38.090  56.990  1.00  0.00           O
ATOM   3439  N   ILE A 868      64.690  37.300  56.160  1.00  0.00           N
ATOM   3440  HN  ILE A 868      64.210  37.050  55.320  1.00  0.00           H
ATOM   3441  CA  ILE A 868      64.060  36.990  57.400  1.00  0.00           C
ATOM   3442  HA  ILE A 868      64.040  37.860  58.030  1.00  0.00           H
ATOM   3443  CB  ILE A 868      62.590  36.530  57.250  1.00  0.00           C
ATOM   3444  HB  ILE A 868      62.560  35.710  56.510  1.00  0.00           H
ATOM   3445  CG2 ILE A 868      61.910  36.020  58.540  1.00  0.00           C
ATOM   3446 HG21 ILE A 868      60.810  36.160  58.590  1.00  0.00           H
ATOM   3447 HG22 ILE A 868      62.290  36.570  59.430  1.00  0.00           H
ATOM   3448 HG23 ILE A 868      62.230  34.970  58.780  1.00  0.00           H
ATOM   3449  CG1 ILE A 868      61.750  37.710  56.680  1.00  0.00           C
ATOM   3450 HG11 ILE A 868      62.370  38.200  55.890  1.00  0.00           H
ATOM   3451 HG12 ILE A 868      61.610  38.460  57.490  1.00  0.00           H
ATOM   3452  CD  ILE A 868      60.340  37.380  56.250  1.00  0.00           C
ATOM   3453  HD1 ILE A 868      59.840  38.180  55.660  1.00  0.00           H
ATOM   3454  HD2 ILE A 868      59.560  37.250  57.030  1.00  0.00           H
ATOM   3455  HD3 ILE A 868      60.350  36.500  55.560  1.00  0.00           H
ATOM   3456  C   ILE A 868      64.880  35.980  58.140  1.00  0.00           C
ATOM   3457  O   ILE A 868      65.210  36.130  59.300  1.00  0.00           O
ATOM   3458  N   VAL A 869      65.270  34.830  57.550  1.00  0.00           N
ATOM   3459  HN  VAL A 869      65.020  34.680  56.600  1.00  0.00           H
ATOM   3460  CA  VAL A 869      66.160  33.760  58.160  1.00  0.00           C
ATOM   3461  HA  VAL A 869      65.630  33.390  59.020  1.00  0.00           H
ATOM   3462  CB  VAL A 869      66.350  32.620  57.230  1.00  0.00           C
ATOM   3463  HB  VAL A 869      66.570  33.050  56.230  1.00  0.00           H
ATOM   3464  CG1 VAL A 869      67.420  31.570  57.650  1.00  0.00           C
ATOM   3465 HG11 VAL A 869      67.420  30.750  56.900  1.00  0.00           H
ATOM   3466 HG12 VAL A 869      67.030  31.180  58.610  1.00  0.00           H
ATOM   3467 HG13 VAL A 869      68.360  32.100  57.920  1.00  0.00           H
ATOM   3468  CG2 VAL A 869      65.010  31.890  57.110  1.00  0.00           C
ATOM   3469 HG21 VAL A 869      64.570  31.550  58.070  1.00  0.00           H
ATOM   3470 HG22 VAL A 869      65.140  30.990  56.470  1.00  0.00           H
ATOM   3471 HG23 VAL A 869      64.350  32.620  56.580  1.00  0.00           H
ATOM   3472  C   VAL A 869      67.440  34.430  58.690  1.00  0.00           C
ATOM   3473  O   VAL A 869      67.880  34.330  59.830  1.00  0.00           O
ATOM   3474  N   ILE A 870      68.110  35.220  57.830  1.00  0.00           N
ATOM   3475  HN  ILE A 870      67.800  35.410  56.900  1.00  0.00           H
ATOM   3476  CA  ILE A 870      69.250  36.050  58.230  1.00  0.00           C
ATOM   3477  HA  ILE A 870      70.070  35.450  58.590  1.00  0.00           H
ATOM   3478  CB  ILE A 870      69.820  36.810  57.070  1.00  0.00           C
ATOM   3479  HB  ILE A 870      68.990  37.330  56.550  1.00  0.00           H
ATOM   3480  CG2 ILE A 870      70.800  37.940  57.460  1.00  0.00           C
ATOM   3481 HG21 ILE A 870      71.290  38.330  56.530  1.00  0.00           H
ATOM   3482 HG22 ILE A 870      71.560  37.550  58.170  1.00  0.00           H
ATOM   3483 HG23 ILE A 870      70.340  38.850  57.900  1.00  0.00           H
ATOM   3484  CG1 ILE A 870      70.530  35.830  56.090  1.00  0.00           C
ATOM   3485 HG11 ILE A 870      70.070  34.830  56.200  1.00  0.00           H
ATOM   3486 HG12 ILE A 870      71.560  35.730  56.490  1.00  0.00           H
ATOM   3487  CD  ILE A 870      70.550  36.140  54.560  1.00  0.00           C
ATOM   3488  HD1 ILE A 870      70.950  35.290  53.970  1.00  0.00           H
ATOM   3489  HD2 ILE A 870      71.220  37.000  54.370  1.00  0.00           H
ATOM   3490  HD3 ILE A 870      69.580  36.490  54.150  1.00  0.00           H
ATOM   3491  C   ILE A 870      68.950  36.980  59.360  1.00  0.00           C
ATOM   3492  O   ILE A 870      69.720  36.970  60.330  1.00  0.00           O
ATOM   3493  N   MET A 871      67.900  37.870  59.360  1.00  0.00           N
ATOM   3494  HN  MET A 871      67.230  37.820  58.620  1.00  0.00           H
ATOM   3495  CA  MET A 871      67.830  38.800  60.490  1.00  0.00           C
ATOM   3496  HA  MET A 871      68.760  39.300  60.720  1.00  0.00           H
ATOM   3497  CB  MET A 871      67.000  39.990  60.040  1.00  0.00           C
ATOM   3498  HB1 MET A 871      66.740  40.650  60.890  1.00  0.00           H
ATOM   3499  HB2 MET A 871      66.040  39.540  59.720  1.00  0.00           H
ATOM   3500  CG  MET A 871      67.390  40.840  58.820  1.00  0.00           C
ATOM   3501  HG1 MET A 871      66.490  41.370  58.440  1.00  0.00           H
ATOM   3502  HG2 MET A 871      67.850  40.110  58.110  1.00  0.00           H
ATOM   3503  SD  MET A 871      68.880  41.810  59.280  1.00  0.00           S
ATOM   3504  CE  MET A 871      68.990  42.830  57.760  1.00  0.00           C
ATOM   3505  HE1 MET A 871      68.050  42.930  57.170  1.00  0.00           H
ATOM   3506  HE2 MET A 871      69.650  42.340  57.010  1.00  0.00           H
ATOM   3507  HE3 MET A 871      69.360  43.840  58.040  1.00  0.00           H
ATOM   3508  C   MET A 871      67.420  38.140  61.810  1.00  0.00           C
ATOM   3509  O   MET A 871      67.820  38.660  62.890  1.00  0.00           O
ATOM   3510  N   VAL A 872      66.830  36.930  61.760  1.00  0.00           N
ATOM   3511  HN  VAL A 872      66.730  36.570  60.840  1.00  0.00           H
ATOM   3512  CA  VAL A 872      66.560  36.040  62.900  1.00  0.00           C
ATOM   3513  HA  VAL A 872      66.070  36.620  63.670  1.00  0.00           H
ATOM   3514  CB  VAL A 872      65.610  34.920  62.530  1.00  0.00           C
ATOM   3515  HB  VAL A 872      65.870  34.460  61.550  1.00  0.00           H
ATOM   3516  CG1 VAL A 872      65.490  33.880  63.570  1.00  0.00           C
ATOM   3517 HG11 VAL A 872      64.660  33.180  63.320  1.00  0.00           H
ATOM   3518 HG12 VAL A 872      65.360  34.270  64.600  1.00  0.00           H
ATOM   3519 HG13 VAL A 872      66.410  33.270  63.590  1.00  0.00           H
ATOM   3520  CG2 VAL A 872      64.240  35.550  62.240  1.00  0.00           C
ATOM   3521 HG21 VAL A 872      63.530  34.910  61.710  1.00  0.00           H
ATOM   3522 HG22 VAL A 872      64.430  36.400  61.540  1.00  0.00           H
ATOM   3523 HG23 VAL A 872      63.790  35.870  63.200  1.00  0.00           H
ATOM   3524  C   VAL A 872      67.880  35.520  63.430  1.00  0.00           C
ATOM   3525  O   VAL A 872      68.170  35.460  64.660  1.00  0.00           O
ATOM   3526  N   THR A 873      68.800  35.070  62.560  1.00  0.00           N
ATOM   3527  HN  THR A 873      68.540  34.880  61.610  1.00  0.00           H
ATOM   3528  CA  THR A 873      70.190  34.890  62.940  1.00  0.00           C
ATOM   3529  HA  THR A 873      70.170  34.100  63.680  1.00  0.00           H
ATOM   3530  CB  THR A 873      71.050  34.500  61.710  1.00  0.00           C
ATOM   3531  HB  THR A 873      71.410  35.370  61.110  1.00  0.00           H
ATOM   3532  OG1 THR A 873      70.420  33.670  60.770  1.00  0.00           O
ATOM   3533  HG1 THR A 873      69.630  34.130  60.470  1.00  0.00           H
ATOM   3534  CG2 THR A 873      72.280  33.830  62.340  1.00  0.00           C
ATOM   3535 HG21 THR A 873      73.040  33.590  61.550  1.00  0.00           H
ATOM   3536 HG22 THR A 873      71.890  32.950  62.890  1.00  0.00           H
ATOM   3537 HG23 THR A 873      72.810  34.520  63.030  1.00  0.00           H
ATOM   3538  C   THR A 873      70.820  36.090  63.510  1.00  0.00           C
ATOM   3539  O   THR A 873      71.490  35.950  64.550  1.00  0.00           O
ATOM   3540  N   ILE A 874      70.650  37.260  62.900  1.00  0.00           N
ATOM   3541  HN  ILE A 874      70.110  37.330  62.060  1.00  0.00           H
ATOM   3542  CA  ILE A 874      71.360  38.450  63.350  1.00  0.00           C
ATOM   3543  HA  ILE A 874      72.390  38.150  63.430  1.00  0.00           H
ATOM   3544  CB  ILE A 874      71.310  39.640  62.360  1.00  0.00           C
ATOM   3545  HB  ILE A 874      70.250  39.770  62.060  1.00  0.00           H
ATOM   3546  CG2 ILE A 874      71.890  40.830  63.050  1.00  0.00           C
ATOM   3547 HG21 ILE A 874      72.980  40.710  63.260  1.00  0.00           H
ATOM   3548 HG22 ILE A 874      71.470  41.150  64.040  1.00  0.00           H
ATOM   3549 HG23 ILE A 874      71.860  41.720  62.390  1.00  0.00           H
ATOM   3550  CG1 ILE A 874      72.170  39.270  61.170  1.00  0.00           C
ATOM   3551 HG11 ILE A 874      71.730  38.350  60.730  1.00  0.00           H
ATOM   3552 HG12 ILE A 874      73.180  38.970  61.490  1.00  0.00           H
ATOM   3553  CD  ILE A 874      72.330  40.400  60.070  1.00  0.00           C
ATOM   3554  HD1 ILE A 874      72.540  39.900  59.100  1.00  0.00           H
ATOM   3555  HD2 ILE A 874      73.120  41.080  60.450  1.00  0.00           H
ATOM   3556  HD3 ILE A 874      71.360  40.940  60.020  1.00  0.00           H
ATOM   3557  C   ILE A 874      70.930  38.840  64.790  1.00  0.00           C
ATOM   3558  O   ILE A 874      71.760  39.010  65.590  1.00  0.00           O
ATOM   3559  N   ASP A 875      69.630  38.750  65.100  1.00  0.00           N
ATOM   3560  HN  ASP A 875      69.070  38.410  64.360  1.00  0.00           H
ATOM   3561  CA  ASP A 875      69.120  39.050  66.460  1.00  0.00           C
ATOM   3562  HA  ASP A 875      69.330  40.090  66.650  1.00  0.00           H
ATOM   3563  CB  ASP A 875      67.590  39.100  66.270  1.00  0.00           C
ATOM   3564  HB1 ASP A 875      67.260  38.160  65.780  1.00  0.00           H
ATOM   3565  HB2 ASP A 875      67.320  39.970  65.630  1.00  0.00           H
ATOM   3566  CG  ASP A 875      66.740  39.080  67.490  1.00  0.00           C
ATOM   3567  OD1 ASP A 875      66.330  37.960  67.900  1.00  0.00           O
ATOM   3568  OD2 ASP A 875      66.460  40.150  68.050  1.00  0.00           O
ATOM   3569  C   ASP A 875      69.660  38.170  67.490  1.00  0.00           C
ATOM   3570  O   ASP A 875      70.010  38.630  68.600  1.00  0.00           O
ATOM   3571  N   TYR A 876      69.640  36.820  67.240  1.00  0.00           N
ATOM   3572  HN  TYR A 876      69.300  36.520  66.350  1.00  0.00           H
ATOM   3573  CA  TYR A 876      70.150  35.810  68.140  1.00  0.00           C
ATOM   3574  HA  TYR A 876      69.700  36.010  69.100  1.00  0.00           H
ATOM   3575  CB  TYR A 876      69.730  34.380  67.680  1.00  0.00           C
ATOM   3576  HB1 TYR A 876      70.290  34.320  66.730  1.00  0.00           H
ATOM   3577  HB2 TYR A 876      68.620  34.370  67.620  1.00  0.00           H
ATOM   3578  CG  TYR A 876      70.230  33.160  68.490  1.00  0.00           C
ATOM   3579  CD1 TYR A 876      70.380  33.100  69.840  1.00  0.00           C
ATOM   3580  HD1 TYR A 876      70.170  34.010  70.390  1.00  0.00           H
ATOM   3581  CE1 TYR A 876      70.790  31.950  70.470  1.00  0.00           C
ATOM   3582  HE1 TYR A 876      70.670  31.780  71.530  1.00  0.00           H
ATOM   3583  CZ  TYR A 876      71.210  30.830  69.730  1.00  0.00           C
ATOM   3584  OH  TYR A 876      71.560  29.640  70.440  1.00  0.00           O
ATOM   3585  HH  TYR A 876      71.700  29.910  71.350  1.00  0.00           H
ATOM   3586  CD2 TYR A 876      70.420  31.930  67.750  1.00  0.00           C
ATOM   3587  HD2 TYR A 876      70.230  31.900  66.690  1.00  0.00           H
ATOM   3588  CE2 TYR A 876      71.000  30.830  68.340  1.00  0.00           C
ATOM   3589  HE2 TYR A 876      71.470  30.030  67.790  1.00  0.00           H
ATOM   3590  C   TYR A 876      71.680  35.890  68.330  1.00  0.00           C
ATOM   3591  O   TYR A 876      72.160  35.930  69.490  1.00  0.00           O
ATOM   3592  N   LEU A 877      72.520  36.170  67.230  1.00  0.00           N
ATOM   3593  HN  LEU A 877      72.160  36.230  66.310  1.00  0.00           H
ATOM   3594  CA  LEU A 877      73.920  36.430  67.280  1.00  0.00           C
ATOM   3595  HA  LEU A 877      74.280  35.490  67.690  1.00  0.00           H
ATOM   3596  CB  LEU A 877      74.430  36.560  65.820  1.00  0.00           C
ATOM   3597  HB1 LEU A 877      73.900  37.420  65.370  1.00  0.00           H
ATOM   3598  HB2 LEU A 877      74.110  35.660  65.240  1.00  0.00           H
ATOM   3599  CG  LEU A 877      75.970  36.780  65.750  1.00  0.00           C
ATOM   3600  HG  LEU A 877      76.190  37.620  66.450  1.00  0.00           H
ATOM   3601  CD1 LEU A 877      76.810  35.660  66.340  1.00  0.00           C
ATOM   3602 HD11 LEU A 877      76.400  34.690  65.980  1.00  0.00           H
ATOM   3603 HD12 LEU A 877      76.750  35.610  67.440  1.00  0.00           H
ATOM   3604 HD13 LEU A 877      77.880  35.610  66.020  1.00  0.00           H
ATOM   3605  CD2 LEU A 877      76.520  37.080  64.340  1.00  0.00           C
ATOM   3606 HD21 LEU A 877      75.890  37.910  63.960  1.00  0.00           H
ATOM   3607 HD22 LEU A 877      76.390  36.150  63.760  1.00  0.00           H
ATOM   3608 HD23 LEU A 877      77.600  37.280  64.400  1.00  0.00           H
ATOM   3609  C   LEU A 877      74.180  37.680  68.040  1.00  0.00           C
ATOM   3610  O   LEU A 877      75.190  37.710  68.750  1.00  0.00           O
ATOM   3611  N   VAL A 878      73.330  38.760  67.960  1.00  0.00           N
ATOM   3612  HN  VAL A 878      72.620  38.680  67.260  1.00  0.00           H
ATOM   3613  CA  VAL A 878      73.550  39.950  68.710  1.00  0.00           C
ATOM   3614  HA  VAL A 878      74.540  40.390  68.590  1.00  0.00           H
ATOM   3615  CB  VAL A 878      72.660  41.110  68.070  1.00  0.00           C
ATOM   3616  HB  VAL A 878      71.750  40.590  67.710  1.00  0.00           H
ATOM   3617  CG1 VAL A 878      72.260  42.230  69.010  1.00  0.00           C
ATOM   3618 HG11 VAL A 878      73.040  42.810  69.550  1.00  0.00           H
ATOM   3619 HG12 VAL A 878      71.440  41.850  69.670  1.00  0.00           H
ATOM   3620 HG13 VAL A 878      71.730  42.970  68.370  1.00  0.00           H
ATOM   3621  CG2 VAL A 878      73.380  41.790  66.890  1.00  0.00           C
ATOM   3622 HG21 VAL A 878      72.780  42.570  66.400  1.00  0.00           H
ATOM   3623 HG22 VAL A 878      73.660  41.060  66.090  1.00  0.00           H
ATOM   3624 HG23 VAL A 878      74.300  42.150  67.410  1.00  0.00           H
ATOM   3625  C   VAL A 878      73.390  39.840  70.180  1.00  0.00           C
ATOM   3626  O   VAL A 878      73.970  40.560  70.970  1.00  0.00           O
ATOM   3627  N   GLY A 879      72.440  38.980  70.630  1.00  0.00           N
ATOM   3628  HN  GLY A 879      72.050  38.200  70.150  1.00  0.00           H
ATOM   3629  CA  GLY A 879      72.220  38.730  72.100  1.00  0.00           C
ATOM   3630  HA1 GLY A 879      73.180  38.630  72.590  1.00  0.00           H
ATOM   3631  HA2 GLY A 879      71.620  37.830  72.220  1.00  0.00           H
ATOM   3632  C   GLY A 879      71.360  39.710  72.910  1.00  0.00           C
ATOM   3633  O   GLY A 879      71.300  39.620  74.100  1.00  0.00           O
ATOM   3634  N   VAL A 880      70.700  40.650  72.160  1.00  0.00           N
ATOM   3635  HN  VAL A 880      70.700  40.470  71.180  1.00  0.00           H
ATOM   3636  CA  VAL A 880      69.820  41.690  72.700  1.00  0.00           C
ATOM   3637  HA  VAL A 880      69.740  41.510  73.770  1.00  0.00           H
ATOM   3638  CB  VAL A 880      70.480  43.040  72.380  1.00  0.00           C
ATOM   3639  HB  VAL A 880      70.510  43.200  71.290  1.00  0.00           H
ATOM   3640  CG1 VAL A 880      69.510  44.040  72.940  1.00  0.00           C
ATOM   3641 HG11 VAL A 880      68.500  43.880  72.510  1.00  0.00           H
ATOM   3642 HG12 VAL A 880      69.780  45.110  72.740  1.00  0.00           H
ATOM   3643 HG13 VAL A 880      69.470  43.900  74.050  1.00  0.00           H
ATOM   3644  CG2 VAL A 880      71.870  43.170  72.940  1.00  0.00           C
ATOM   3645 HG21 VAL A 880      72.530  42.340  72.600  1.00  0.00           H
ATOM   3646 HG22 VAL A 880      71.960  43.360  74.030  1.00  0.00           H
ATOM   3647 HG23 VAL A 880      72.300  44.110  72.540  1.00  0.00           H
ATOM   3648  C   VAL A 880      68.470  41.490  72.020  1.00  0.00           C
ATOM   3649  O   VAL A 880      68.400  41.430  70.810  1.00  0.00           O
ATOM   3650  N   PRO A 881      67.370  41.440  72.710  1.00  0.00           N
ATOM   3651  CD  PRO A 881      67.360  41.390  74.240  1.00  0.00           C
ATOM   3652  HD1 PRO A 881      67.830  42.260  74.760  1.00  0.00           H
ATOM   3653  HD2 PRO A 881      67.890  40.480  74.580  1.00  0.00           H
ATOM   3654  CA  PRO A 881      66.150  40.870  72.150  1.00  0.00           C
ATOM   3655  HA  PRO A 881      66.310  40.120  71.390  1.00  0.00           H
ATOM   3656  CB  PRO A 881      65.340  40.340  73.380  1.00  0.00           C
ATOM   3657  HB1 PRO A 881      65.650  39.280  73.530  1.00  0.00           H
ATOM   3658  HB2 PRO A 881      64.270  40.490  73.150  1.00  0.00           H
ATOM   3659  CG  PRO A 881      65.840  41.190  74.490  1.00  0.00           C
ATOM   3660  HG1 PRO A 881      65.390  42.210  74.540  1.00  0.00           H
ATOM   3661  HG2 PRO A 881      65.760  40.680  75.480  1.00  0.00           H
ATOM   3662  C   PRO A 881      65.380  41.960  71.410  1.00  0.00           C
ATOM   3663  O   PRO A 881      64.830  42.920  71.950  1.00  0.00           O
ATOM   3664  N   SER A 882      65.240  41.790  70.080  1.00  0.00           N
ATOM   3665  HN  SER A 882      65.690  41.050  69.570  1.00  0.00           H
ATOM   3666  CA  SER A 882      64.300  42.620  69.250  1.00  0.00           C
ATOM   3667  HA  SER A 882      64.530  43.630  69.510  1.00  0.00           H
ATOM   3668  CB  SER A 882      64.420  42.600  67.660  1.00  0.00           C
ATOM   3669  HB1 SER A 882      65.400  43.020  67.340  1.00  0.00           H
ATOM   3670  HB2 SER A 882      63.630  43.260  67.240  1.00  0.00           H
ATOM   3671  OG  SER A 882      64.290  41.320  67.200  1.00  0.00           O
ATOM   3672  HG1 SER A 882      65.130  40.970  67.510  1.00  0.00           H
ATOM   3673  C   SER A 882      62.870  42.280  69.580  1.00  0.00           C
ATOM   3674  O   SER A 882      62.640  41.110  69.850  1.00  0.00           O
ATOM   3675  N   PRO A 883      61.880  43.150  69.540  1.00  0.00           N
ATOM   3676  CD  PRO A 883      62.010  44.570  69.360  1.00  0.00           C
ATOM   3677  HD1 PRO A 883      62.290  44.960  68.360  1.00  0.00           H
ATOM   3678  HD2 PRO A 883      62.790  44.970  70.040  1.00  0.00           H
ATOM   3679  CA  PRO A 883      60.480  42.780  69.590  1.00  0.00           C
ATOM   3680  HA  PRO A 883      60.180  42.280  70.510  1.00  0.00           H
ATOM   3681  CB  PRO A 883      59.760  44.130  69.290  1.00  0.00           C
ATOM   3682  HB1 PRO A 883      58.760  44.220  69.760  1.00  0.00           H
ATOM   3683  HB2 PRO A 883      59.670  44.270  68.180  1.00  0.00           H
ATOM   3684  CG  PRO A 883      60.750  45.220  69.800  1.00  0.00           C
ATOM   3685  HG1 PRO A 883      60.590  46.140  69.220  1.00  0.00           H
ATOM   3686  HG2 PRO A 883      60.560  45.360  70.890  1.00  0.00           H
ATOM   3687  C   PRO A 883      60.120  41.820  68.540  1.00  0.00           C
ATOM   3688  O   PRO A 883      60.650  41.890  67.410  1.00  0.00           O
ATOM   3689  N   LYS A 884      59.280  40.830  68.870  1.00  0.00           N
ATOM   3690  HN  LYS A 884      58.860  40.840  69.780  1.00  0.00           H
ATOM   3691  CA  LYS A 884      58.930  39.710  67.980  1.00  0.00           C
ATOM   3692  HA  LYS A 884      59.350  39.830  66.990  1.00  0.00           H
ATOM   3693  CB  LYS A 884      59.350  38.400  68.680  1.00  0.00           C
ATOM   3694  HB1 LYS A 884      59.020  37.530  68.090  1.00  0.00           H
ATOM   3695  HB2 LYS A 884      58.810  38.350  69.650  1.00  0.00           H
ATOM   3696  CG  LYS A 884      60.870  38.200  68.800  1.00  0.00           C
ATOM   3697  HG1 LYS A 884      61.010  37.180  69.190  1.00  0.00           H
ATOM   3698  HG2 LYS A 884      61.310  39.030  69.390  1.00  0.00           H
ATOM   3699  CD  LYS A 884      61.600  38.200  67.450  1.00  0.00           C
ATOM   3700  HD1 LYS A 884      61.560  39.200  66.990  1.00  0.00           H
ATOM   3701  HD2 LYS A 884      60.950  37.510  66.860  1.00  0.00           H
ATOM   3702  CE  LYS A 884      63.070  37.860  67.570  1.00  0.00           C
ATOM   3703  HE1 LYS A 884      63.610  38.050  66.610  1.00  0.00           H
ATOM   3704  HE2 LYS A 884      63.230  36.820  67.900  1.00  0.00           H
ATOM   3705  NZ  LYS A 884      63.800  38.610  68.640  1.00  0.00           N
ATOM   3706  HZ1 LYS A 884      63.500  39.590  68.730  1.00  0.00           H
ATOM   3707  HZ2 LYS A 884      64.820  38.630  68.440  1.00  0.00           H
ATOM   3708  HZ3 LYS A 884      63.650  38.150  69.560  1.00  0.00           H
ATOM   3709  C   LYS A 884      57.410  39.600  67.710  1.00  0.00           C
ATOM   3710  O   LYS A 884      56.530  40.000  68.450  1.00  0.00           O
ATOM   3711  N   LEU A 885      57.010  38.970  66.510  1.00  0.00           N
ATOM   3712  HN  LEU A 885      57.720  38.540  65.960  1.00  0.00           H
ATOM   3713  CA  LEU A 885      55.690  38.950  65.960  1.00  0.00           C
ATOM   3714  HA  LEU A 885      55.430  39.970  65.710  1.00  0.00           H
ATOM   3715  CB  LEU A 885      55.650  38.270  64.600  1.00  0.00           C
ATOM   3716  HB1 LEU A 885      55.930  37.220  64.810  1.00  0.00           H
ATOM   3717  HB2 LEU A 885      56.400  38.830  63.990  1.00  0.00           H
ATOM   3718  CG  LEU A 885      54.190  38.190  63.970  1.00  0.00           C
ATOM   3719  HG  LEU A 885      53.490  37.620  64.610  1.00  0.00           H
ATOM   3720  CD1 LEU A 885      53.670  39.560  63.690  1.00  0.00           C
ATOM   3721 HD11 LEU A 885      53.510  40.160  64.610  1.00  0.00           H
ATOM   3722 HD12 LEU A 885      52.710  39.470  63.160  1.00  0.00           H
ATOM   3723 HD13 LEU A 885      54.410  40.150  63.110  1.00  0.00           H
ATOM   3724  CD2 LEU A 885      54.320  37.300  62.700  1.00  0.00           C
ATOM   3725 HD21 LEU A 885      54.490  36.230  62.910  1.00  0.00           H
ATOM   3726 HD22 LEU A 885      55.120  37.630  62.010  1.00  0.00           H
ATOM   3727 HD23 LEU A 885      53.350  37.270  62.190  1.00  0.00           H
ATOM   3728  C   LEU A 885      54.620  38.260  66.880  1.00  0.00           C
ATOM   3729  O   LEU A 885      54.840  37.300  67.540  1.00  0.00           O
ATOM   3730  N   HSD A 886      53.390  38.810  67.020  1.00  0.00           N
ATOM   3731  HN  HSD A 886      53.250  39.710  66.630  1.00  0.00           H
ATOM   3732  CA  HSD A 886      52.190  38.200  67.710  1.00  0.00           C
ATOM   3733  HA  HSD A 886      52.550  37.360  68.280  1.00  0.00           H
ATOM   3734  CB  HSD A 886      51.480  39.180  68.650  1.00  0.00           C
ATOM   3735  HB1 HSD A 886      51.270  40.070  68.010  1.00  0.00           H
ATOM   3736  HB2 HSD A 886      52.100  39.440  69.530  1.00  0.00           H
ATOM   3737  ND1 HSD A 886      49.930  37.510  69.910  1.00  0.00           N
ATOM   3738  HD1 HSD A 886      50.580  36.760  69.940  1.00  0.00           H
ATOM   3739  CG  HSD A 886      50.140  38.670  69.250  1.00  0.00           C
ATOM   3740  CE1 HSD A 886      48.660  37.500  70.360  1.00  0.00           C
ATOM   3741  HE1 HSD A 886      48.350  36.730  71.050  1.00  0.00           H
ATOM   3742  NE2 HSD A 886      48.030  38.590  69.970  1.00  0.00           N
ATOM   3743  CD2 HSD A 886      48.930  39.270  69.200  1.00  0.00           C
ATOM   3744  HD2 HSD A 886      48.520  40.140  68.720  1.00  0.00           H
ATOM   3745  C   HSD A 886      51.160  37.790  66.690  1.00  0.00           C
ATOM   3746  O   HSD A 886      50.600  38.610  65.970  1.00  0.00           O
ATOM   3747  N   VAL A 887      50.950  36.510  66.530  1.00  0.00           N
ATOM   3748  HN  VAL A 887      51.460  35.830  67.050  1.00  0.00           H
ATOM   3749  CA  VAL A 887      49.850  35.950  65.720  1.00  0.00           C
ATOM   3750  HA  VAL A 887      49.280  36.700  65.190  1.00  0.00           H
ATOM   3751  CB  VAL A 887      50.300  35.010  64.580  1.00  0.00           C
ATOM   3752  HB  VAL A 887      50.960  34.240  65.030  1.00  0.00           H
ATOM   3753  CG1 VAL A 887      49.140  34.360  63.820  1.00  0.00           C
ATOM   3754 HG11 VAL A 887      48.300  35.070  63.670  1.00  0.00           H
ATOM   3755 HG12 VAL A 887      48.740  33.550  64.470  1.00  0.00           H
ATOM   3756 HG13 VAL A 887      49.380  33.950  62.820  1.00  0.00           H
ATOM   3757  CG2 VAL A 887      51.130  35.820  63.580  1.00  0.00           C
ATOM   3758 HG21 VAL A 887      51.440  35.130  62.770  1.00  0.00           H
ATOM   3759 HG22 VAL A 887      52.100  36.020  64.100  1.00  0.00           H
ATOM   3760 HG23 VAL A 887      50.620  36.740  63.200  1.00  0.00           H
ATOM   3761  C   VAL A 887      48.990  35.310  66.690  1.00  0.00           C
ATOM   3762  O   VAL A 887      49.520  34.550  67.490  1.00  0.00           O
ATOM   3763  N   PRO A 888      47.610  35.530  66.760  1.00  0.00           N
ATOM   3764  CD  PRO A 888      46.880  36.570  66.070  1.00  0.00           C
ATOM   3765  HD1 PRO A 888      46.920  36.400  64.970  1.00  0.00           H
ATOM   3766  HD2 PRO A 888      47.350  37.530  66.400  1.00  0.00           H
ATOM   3767  CA  PRO A 888      46.770  34.740  67.610  1.00  0.00           C
ATOM   3768  HA  PRO A 888      46.940  35.120  68.600  1.00  0.00           H
ATOM   3769  CB  PRO A 888      45.310  35.000  67.090  1.00  0.00           C
ATOM   3770  HB1 PRO A 888      44.640  34.880  67.980  1.00  0.00           H
ATOM   3771  HB2 PRO A 888      45.060  34.330  66.250  1.00  0.00           H
ATOM   3772  CG  PRO A 888      45.450  36.470  66.620  1.00  0.00           C
ATOM   3773  HG1 PRO A 888      44.710  36.700  65.810  1.00  0.00           H
ATOM   3774  HG2 PRO A 888      45.280  37.200  67.420  1.00  0.00           H
ATOM   3775  C   PRO A 888      47.120  33.260  67.680  1.00  0.00           C
ATOM   3776  O   PRO A 888      47.490  32.600  66.670  1.00  0.00           O
ATOM   3777  N   GLU A 889      47.000  32.730  68.920  1.00  0.00           N
ATOM   3778  HN  GLU A 889      46.680  33.280  69.680  1.00  0.00           H
ATOM   3779  CA  GLU A 889      47.640  31.560  69.300  1.00  0.00           C
ATOM   3780  HA  GLU A 889      48.250  31.150  68.500  1.00  0.00           H
ATOM   3781  CB  GLU A 889      48.340  31.730  70.650  1.00  0.00           C
ATOM   3782  HB1 GLU A 889      48.950  30.810  70.750  1.00  0.00           H
ATOM   3783  HB2 GLU A 889      47.560  31.720  71.440  1.00  0.00           H
ATOM   3784  CG  GLU A 889      49.200  32.980  70.630  1.00  0.00           C
ATOM   3785  HG1 GLU A 889      48.510  33.850  70.740  1.00  0.00           H
ATOM   3786  HG2 GLU A 889      49.710  33.130  69.650  1.00  0.00           H
ATOM   3787  CD  GLU A 889      50.190  33.110  71.830  1.00  0.00           C
ATOM   3788  OE1 GLU A 889      50.200  34.180  72.470  1.00  0.00           O
ATOM   3789  OE2 GLU A 889      50.870  32.150  72.130  1.00  0.00           O
ATOM   3790  C   GLU A 889      46.670  30.420  69.400  1.00  0.00           C
ATOM   3791  O   GLU A 889      47.000  29.270  69.730  1.00  0.00           O
ATOM   3792  N   LYS A 890      45.310  30.720  69.190  1.00  0.00           N
ATOM   3793  HN  LYS A 890      45.040  31.630  68.920  1.00  0.00           H
ATOM   3794  CA  LYS A 890      44.260  29.740  69.430  1.00  0.00           C
ATOM   3795  HA  LYS A 890      44.600  28.770  69.080  1.00  0.00           H
ATOM   3796  CB  LYS A 890      43.850  29.560  71.020  1.00  0.00           C
ATOM   3797  HB1 LYS A 890      44.750  29.320  71.630  1.00  0.00           H
ATOM   3798  HB2 LYS A 890      43.270  28.610  71.090  1.00  0.00           H
ATOM   3799  CG  LYS A 890      43.180  30.780  71.790  1.00  0.00           C
ATOM   3800  HG1 LYS A 890      42.160  30.890  71.360  1.00  0.00           H
ATOM   3801  HG2 LYS A 890      43.830  31.640  71.580  1.00  0.00           H
ATOM   3802  CD  LYS A 890      43.020  30.510  73.300  1.00  0.00           C
ATOM   3803  HD1 LYS A 890      42.640  31.450  73.770  1.00  0.00           H
ATOM   3804  HD2 LYS A 890      44.070  30.300  73.610  1.00  0.00           H
ATOM   3805  CE  LYS A 890      42.110  29.370  73.900  1.00  0.00           C
ATOM   3806  HE1 LYS A 890      42.260  28.400  73.390  1.00  0.00           H
ATOM   3807  HE2 LYS A 890      41.040  29.590  73.750  1.00  0.00           H
ATOM   3808  NZ  LYS A 890      42.330  29.200  75.380  1.00  0.00           N
ATOM   3809  HZ1 LYS A 890      43.310  28.940  75.610  1.00  0.00           H
ATOM   3810  HZ2 LYS A 890      41.600  28.570  75.750  1.00  0.00           H
ATOM   3811  HZ3 LYS A 890      42.300  30.120  75.860  1.00  0.00           H
ATOM   3812  C   LYS A 890      43.050  30.260  68.670  1.00  0.00           C
ATOM   3813  O   LYS A 890      43.170  31.290  68.050  1.00  0.00           O
ATOM   3814  N   PHE A 891      41.980  29.450  68.520  1.00  0.00           N
ATOM   3815  HN  PHE A 891      41.930  28.530  68.920  1.00  0.00           H
ATOM   3816  CA  PHE A 891      40.960  29.720  67.560  1.00  0.00           C
ATOM   3817  HA  PHE A 891      41.320  30.290  66.720  1.00  0.00           H
ATOM   3818  CB  PHE A 891      40.280  28.420  67.070  1.00  0.00           C
ATOM   3819  HB1 PHE A 891      39.390  28.600  66.410  1.00  0.00           H
ATOM   3820  HB2 PHE A 891      39.970  27.860  67.980  1.00  0.00           H
ATOM   3821  CG  PHE A 891      41.300  27.660  66.260  1.00  0.00           C
ATOM   3822  CD1 PHE A 891      41.880  26.510  66.830  1.00  0.00           C
ATOM   3823  HD1 PHE A 891      41.610  26.240  67.830  1.00  0.00           H
ATOM   3824  CE1 PHE A 891      42.740  25.740  66.140  1.00  0.00           C
ATOM   3825  HE1 PHE A 891      43.300  24.890  66.490  1.00  0.00           H
ATOM   3826  CZ  PHE A 891      43.110  26.110  64.860  1.00  0.00           C
ATOM   3827  HZ  PHE A 891      43.810  25.490  64.340  1.00  0.00           H
ATOM   3828  CD2 PHE A 891      41.780  28.080  64.980  1.00  0.00           C
ATOM   3829  HD2 PHE A 891      41.390  28.940  64.470  1.00  0.00           H
ATOM   3830  CE2 PHE A 891      42.610  27.260  64.280  1.00  0.00           C
ATOM   3831  HE2 PHE A 891      42.900  27.540  63.290  1.00  0.00           H
ATOM   3832  C   PHE A 891      39.880  30.610  68.200  1.00  0.00           C
ATOM   3833  O   PHE A 891      38.910  31.120  67.600  1.00  0.00           O
ATOM   3834  N   GLU A 892      40.010  30.810  69.560  1.00  0.00           N
ATOM   3835  HN  GLU A 892      40.770  30.490  70.130  1.00  0.00           H
ATOM   3836  CA  GLU A 892      38.920  31.450  70.330  1.00  0.00           C
ATOM   3837  HA  GLU A 892      37.970  31.220  69.890  1.00  0.00           H
ATOM   3838  CB  GLU A 892      38.850  30.840  71.750  1.00  0.00           C
ATOM   3839  HB1 GLU A 892      39.820  30.800  72.280  1.00  0.00           H
ATOM   3840  HB2 GLU A 892      38.580  29.770  71.630  1.00  0.00           H
ATOM   3841  CG  GLU A 892      37.700  31.490  72.640  1.00  0.00           C
ATOM   3842  HG1 GLU A 892      36.710  31.240  72.200  1.00  0.00           H
ATOM   3843  HG2 GLU A 892      37.860  32.580  72.520  1.00  0.00           H
ATOM   3844  CD  GLU A 892      37.810  31.060  74.020  1.00  0.00           C
ATOM   3845  OE1 GLU A 892      38.850  31.290  74.760  1.00  0.00           O
ATOM   3846  OE2 GLU A 892      36.860  30.450  74.590  1.00  0.00           O
ATOM   3847  C   GLU A 892      38.850  33.030  70.250  1.00  0.00           C
ATOM   3848  O   GLU A 892      39.890  33.630  70.490  1.00  0.00           O
ATOM   3849  N   PRO A 893      37.730  33.700  69.850  1.00  0.00           N
ATOM   3850  CD  PRO A 893      36.730  33.060  69.090  1.00  0.00           C
ATOM   3851  HD1 PRO A 893      36.190  32.310  69.700  1.00  0.00           H
ATOM   3852  HD2 PRO A 893      37.180  32.540  68.220  1.00  0.00           H
ATOM   3853  CA  PRO A 893      37.520  35.200  70.050  1.00  0.00           C
ATOM   3854  HA  PRO A 893      38.210  35.480  69.260  1.00  0.00           H
ATOM   3855  CB  PRO A 893      36.050  35.310  69.690  1.00  0.00           C
ATOM   3856  HB1 PRO A 893      35.740  36.300  69.300  1.00  0.00           H
ATOM   3857  HB2 PRO A 893      35.420  35.220  70.610  1.00  0.00           H
ATOM   3858  CG  PRO A 893      35.760  34.190  68.740  1.00  0.00           C
ATOM   3859  HG1 PRO A 893      34.720  33.820  68.910  1.00  0.00           H
ATOM   3860  HG2 PRO A 893      35.920  34.540  67.700  1.00  0.00           H
ATOM   3861  C   PRO A 893      37.950  35.740  71.410  1.00  0.00           C
ATOM   3862  O   PRO A 893      37.780  35.070  72.380  1.00  0.00           O
ATOM   3863  N   THR A 894      38.440  37.020  71.610  1.00  0.00           N
ATOM   3864  HN  THR A 894      38.680  37.610  70.840  1.00  0.00           H
ATOM   3865  CA  THR A 894      38.790  37.490  73.020  1.00  0.00           C
ATOM   3866  HA  THR A 894      39.420  36.740  73.460  1.00  0.00           H
ATOM   3867  CB  THR A 894      39.460  38.880  73.050  1.00  0.00           C
ATOM   3868  HB  THR A 894      39.610  39.290  74.080  1.00  0.00           H
ATOM   3869  OG1 THR A 894      38.840  39.930  72.280  1.00  0.00           O
ATOM   3870  HG1 THR A 894      38.100  40.230  72.820  1.00  0.00           H
ATOM   3871  CG2 THR A 894      40.830  38.620  72.450  1.00  0.00           C
ATOM   3872 HG21 THR A 894      40.820  38.360  71.370  1.00  0.00           H
ATOM   3873 HG22 THR A 894      41.310  37.730  72.900  1.00  0.00           H
ATOM   3874 HG23 THR A 894      41.460  39.540  72.450  1.00  0.00           H
ATOM   3875  C   THR A 894      37.600  37.640  73.900  1.00  0.00           C
ATOM   3876  O   THR A 894      37.660  37.260  75.040  1.00  0.00           O
ATOM   3877  N   HSD A 895      36.470  38.250  73.460  1.00  0.00           N
ATOM   3878  HN  HSD A 895      36.370  38.560  72.520  1.00  0.00           H
ATOM   3879  CA  HSD A 895      35.250  38.420  74.230  1.00  0.00           C
ATOM   3880  HA  HSD A 895      35.540  39.050  75.060  1.00  0.00           H
ATOM   3881  CB  HSD A 895      34.090  39.100  73.360  1.00  0.00           C
ATOM   3882  HB1 HSD A 895      33.910  38.690  72.340  1.00  0.00           H
ATOM   3883  HB2 HSD A 895      34.480  40.100  73.040  1.00  0.00           H
ATOM   3884  ND1 HSD A 895      32.530  39.940  75.070  1.00  0.00           N
ATOM   3885  HD1 HSD A 895      33.200  40.410  75.660  1.00  0.00           H
ATOM   3886  CG  HSD A 895      32.770  39.140  74.020  1.00  0.00           C
ATOM   3887  CE1 HSD A 895      31.230  39.770  75.390  1.00  0.00           C
ATOM   3888  HE1 HSD A 895      30.870  40.330  76.270  1.00  0.00           H
ATOM   3889  NE2 HSD A 895      30.610  39.000  74.550  1.00  0.00           N
ATOM   3890  CD2 HSD A 895      31.580  38.580  73.620  1.00  0.00           C
ATOM   3891  HD2 HSD A 895      31.400  37.840  72.850  1.00  0.00           H
ATOM   3892  C   HSD A 895      34.580  37.060  74.760  1.00  0.00           C
ATOM   3893  O   HSD A 895      34.110  36.270  73.860  1.00  0.00           O
ATOM   3894  N   PRO A 896      34.370  36.720  76.060  1.00  0.00           N
ATOM   3895  CD  PRO A 896      34.830  37.600  77.130  1.00  0.00           C
ATOM   3896  HD1 PRO A 896      34.440  38.620  76.970  1.00  0.00           H
ATOM   3897  HD2 PRO A 896      35.940  37.520  77.200  1.00  0.00           H
ATOM   3898  CA  PRO A 896      33.940  35.440  76.520  1.00  0.00           C
ATOM   3899  HA  PRO A 896      34.480  34.630  76.040  1.00  0.00           H
ATOM   3900  CB  PRO A 896      34.180  35.470  78.050  1.00  0.00           C
ATOM   3901  HB1 PRO A 896      35.190  35.040  78.240  1.00  0.00           H
ATOM   3902  HB2 PRO A 896      33.480  34.810  78.600  1.00  0.00           H
ATOM   3903  CG  PRO A 896      34.220  36.940  78.390  1.00  0.00           C
ATOM   3904  HG1 PRO A 896      33.180  37.270  78.590  1.00  0.00           H
ATOM   3905  HG2 PRO A 896      34.760  37.120  79.350  1.00  0.00           H
ATOM   3906  C   PRO A 896      32.540  35.110  76.280  1.00  0.00           C
ATOM   3907  O   PRO A 896      32.170  33.960  76.450  1.00  0.00           O
ATOM   3908  N   GLU A 897      31.670  36.000  75.860  1.00  0.00           N
ATOM   3909  HN  GLU A 897      32.020  36.910  75.630  1.00  0.00           H
ATOM   3910  CA  GLU A 897      30.170  35.670  75.760  1.00  0.00           C
ATOM   3911  HA  GLU A 897      30.050  34.620  75.990  1.00  0.00           H
ATOM   3912  CB  GLU A 897      29.240  36.540  76.600  1.00  0.00           C
ATOM   3913  HB1 GLU A 897      28.140  36.430  76.450  1.00  0.00           H
ATOM   3914  HB2 GLU A 897      29.610  37.590  76.560  1.00  0.00           H
ATOM   3915  CG  GLU A 897      29.310  36.070  78.100  1.00  0.00           C
ATOM   3916  HG1 GLU A 897      30.360  36.090  78.460  1.00  0.00           H
ATOM   3917  HG2 GLU A 897      29.060  34.990  78.180  1.00  0.00           H
ATOM   3918  CD  GLU A 897      28.380  36.940  78.940  1.00  0.00           C
ATOM   3919  OE1 GLU A 897      28.660  38.160  79.140  1.00  0.00           O
ATOM   3920  OE2 GLU A 897      27.320  36.350  79.320  1.00  0.00           O
ATOM   3921  C   GLU A 897      29.820  35.580  74.270  1.00  0.00           C
ATOM   3922  O   GLU A 897      28.640  35.660  73.840  1.00  0.00           O
ATOM   3923  N   ARG A 898      30.860  35.410  73.380  1.00  0.00           N
ATOM   3924  HN  ARG A 898      31.780  35.290  73.750  1.00  0.00           H
ATOM   3925  CA  ARG A 898      30.730  35.440  71.940  1.00  0.00           C
ATOM   3926  HA  ARG A 898      30.190  36.320  71.610  1.00  0.00           H
ATOM   3927  CB  ARG A 898      32.130  35.620  71.280  1.00  0.00           C
ATOM   3928  HB1 ARG A 898      32.670  34.660  71.440  1.00  0.00           H
ATOM   3929  HB2 ARG A 898      32.870  36.250  71.820  1.00  0.00           H
ATOM   3930  CG  ARG A 898      32.170  36.000  69.820  1.00  0.00           C
ATOM   3931  HG1 ARG A 898      33.260  36.060  69.600  1.00  0.00           H
ATOM   3932  HG2 ARG A 898      31.840  37.060  69.700  1.00  0.00           H
ATOM   3933  CD  ARG A 898      31.590  35.060  68.740  1.00  0.00           C
ATOM   3934  HD1 ARG A 898      30.480  34.960  68.740  1.00  0.00           H
ATOM   3935  HD2 ARG A 898      32.050  34.050  68.820  1.00  0.00           H
ATOM   3936  NE  ARG A 898      32.080  35.660  67.400  1.00  0.00           N
ATOM   3937  HE  ARG A 898      32.830  36.320  67.360  1.00  0.00           H
ATOM   3938  CZ  ARG A 898      31.540  35.320  66.250  1.00  0.00           C
ATOM   3939  NH1 ARG A 898      30.560  34.510  66.180  1.00  0.00           N
ATOM   3940 HH11 ARG A 898      30.030  34.260  66.990  1.00  0.00           H
ATOM   3941 HH12 ARG A 898      30.260  34.310  65.250  1.00  0.00           H
ATOM   3942  NH2 ARG A 898      32.070  35.860  65.170  1.00  0.00           N
ATOM   3943 HH21 ARG A 898      32.700  36.610  65.350  1.00  0.00           H
ATOM   3944 HH22 ARG A 898      31.560  35.890  64.300  1.00  0.00           H
ATOM   3945  C   ARG A 898      30.050  34.210  71.490  1.00  0.00           C
ATOM   3946  O   ARG A 898      30.560  33.110  71.640  1.00  0.00           O
ATOM   3947  N   GLY A 899      28.820  34.290  70.830  1.00  0.00           N
ATOM   3948  HN  GLY A 899      28.520  35.220  70.600  1.00  0.00           H
ATOM   3949  CA  GLY A 899      28.040  33.140  70.370  1.00  0.00           C
ATOM   3950  HA1 GLY A 899      27.120  33.510  69.950  1.00  0.00           H
ATOM   3951  HA2 GLY A 899      27.900  32.470  71.200  1.00  0.00           H
ATOM   3952  C   GLY A 899      28.540  32.170  69.400  1.00  0.00           C
ATOM   3953  O   GLY A 899      29.280  32.570  68.520  1.00  0.00           O
ATOM   3954  N   TRP A 900      28.090  30.940  69.430  1.00  0.00           N
ATOM   3955  HN  TRP A 900      27.490  30.610  70.160  1.00  0.00           H
ATOM   3956  CA  TRP A 900      28.550  29.920  68.530  1.00  0.00           C
ATOM   3957  HA  TRP A 900      29.630  29.930  68.560  1.00  0.00           H
ATOM   3958  CB  TRP A 900      27.940  28.580  69.030  1.00  0.00           C
ATOM   3959  HB1 TRP A 900      26.840  28.690  69.070  1.00  0.00           H
ATOM   3960  HB2 TRP A 900      28.240  28.340  70.070  1.00  0.00           H
ATOM   3961  CG  TRP A 900      28.310  27.320  68.360  1.00  0.00           C
ATOM   3962  CD1 TRP A 900      27.380  26.510  67.690  1.00  0.00           C
ATOM   3963  HD1 TRP A 900      26.310  26.680  67.700  1.00  0.00           H
ATOM   3964  NE1 TRP A 900      28.100  25.500  67.120  1.00  0.00           N
ATOM   3965  HE1 TRP A 900      27.740  24.680  66.740  1.00  0.00           H
ATOM   3966  CE2 TRP A 900      29.420  25.600  67.380  1.00  0.00           C
ATOM   3967  CD2 TRP A 900      29.610  26.750  68.090  1.00  0.00           C
ATOM   3968  CE3 TRP A 900      30.930  27.150  68.280  1.00  0.00           C
ATOM   3969  HE3 TRP A 900      31.130  28.100  68.760  1.00  0.00           H
ATOM   3970  CZ3 TRP A 900      31.980  26.280  67.960  1.00  0.00           C
ATOM   3971  HZ3 TRP A 900      32.980  26.600  68.190  1.00  0.00           H
ATOM   3972  CZ2 TRP A 900      30.440  24.780  66.900  1.00  0.00           C
ATOM   3973  HZ2 TRP A 900      30.170  24.030  66.170  1.00  0.00           H
ATOM   3974  CH2 TRP A 900      31.710  25.090  67.260  1.00  0.00           C
ATOM   3975  HH2 TRP A 900      32.590  24.480  67.070  1.00  0.00           H
ATOM   3976  C   TRP A 900      28.220  30.140  66.970  1.00  0.00           C
ATOM   3977  O   TRP A 900      27.080  30.020  66.550  1.00  0.00           O
ATOM   3978  N   ILE A 901      29.320  30.420  66.200  1.00  0.00           N
ATOM   3979  HN  ILE A 901      30.200  30.360  66.680  1.00  0.00           H
ATOM   3980  CA  ILE A 901      29.290  30.620  64.720  1.00  0.00           C
ATOM   3981  HA  ILE A 901      30.310  30.800  64.420  1.00  0.00           H
ATOM   3982  CB  ILE A 901      28.770  29.350  64.000  1.00  0.00           C
ATOM   3983  HB  ILE A 901      27.720  29.140  64.270  1.00  0.00           H
ATOM   3984  CG2 ILE A 901      28.780  29.540  62.470  1.00  0.00           C
ATOM   3985 HG21 ILE A 901      29.770  29.800  62.010  1.00  0.00           H
ATOM   3986 HG22 ILE A 901      27.940  30.180  62.140  1.00  0.00           H
ATOM   3987 HG23 ILE A 901      28.560  28.590  61.930  1.00  0.00           H
ATOM   3988  CG1 ILE A 901      29.510  28.080  64.440  1.00  0.00           C
ATOM   3989 HG11 ILE A 901      29.170  27.230  63.830  1.00  0.00           H
ATOM   3990 HG12 ILE A 901      29.160  27.880  65.480  1.00  0.00           H
ATOM   3991  CD  ILE A 901      31.040  28.110  64.470  1.00  0.00           C
ATOM   3992  HD1 ILE A 901      31.350  28.930  65.150  1.00  0.00           H
ATOM   3993  HD2 ILE A 901      31.470  28.220  63.460  1.00  0.00           H
ATOM   3994  HD3 ILE A 901      31.450  27.190  64.920  1.00  0.00           H
ATOM   3995  C   ILE A 901      28.530  31.910  64.290  1.00  0.00           C
ATOM   3996  O   ILE A 901      29.080  33.000  64.020  1.00  0.00           O
ATOM   3997  N   ILE A 902      27.180  31.850  64.180  1.00  0.00           N
ATOM   3998  HN  ILE A 902      26.750  30.980  64.350  1.00  0.00           H
ATOM   3999  CA  ILE A 902      26.230  32.890  63.790  1.00  0.00           C
ATOM   4000  HA  ILE A 902      26.640  33.350  62.900  1.00  0.00           H
ATOM   4001  CB  ILE A 902      24.810  32.330  63.440  1.00  0.00           C
ATOM   4002  HB  ILE A 902      24.150  33.210  63.280  1.00  0.00           H
ATOM   4003  CG2 ILE A 902      24.950  31.520  62.160  1.00  0.00           C
ATOM   4004 HG21 ILE A 902      25.530  32.070  61.380  1.00  0.00           H
ATOM   4005 HG22 ILE A 902      23.970  31.410  61.650  1.00  0.00           H
ATOM   4006 HG23 ILE A 902      25.360  30.480  62.180  1.00  0.00           H
ATOM   4007  CG1 ILE A 902      24.100  31.520  64.520  1.00  0.00           C
ATOM   4008 HG11 ILE A 902      24.310  31.940  65.520  1.00  0.00           H
ATOM   4009 HG12 ILE A 902      24.640  30.580  64.730  1.00  0.00           H
ATOM   4010  CD  ILE A 902      22.570  31.320  64.280  1.00  0.00           C
ATOM   4011  HD1 ILE A 902      22.090  32.310  64.100  1.00  0.00           H
ATOM   4012  HD2 ILE A 902      22.110  30.910  65.200  1.00  0.00           H
ATOM   4013  HD3 ILE A 902      22.560  30.610  63.440  1.00  0.00           H
ATOM   4014  C   ILE A 902      26.180  34.100  64.680  1.00  0.00           C
ATOM   4015  O   ILE A 902      25.960  34.000  65.840  1.00  0.00           O
ATOM   4016  N   SER A 903      26.240  35.350  64.110  1.00  0.00           N
ATOM   4017  HN  SER A 903      26.500  35.450  63.150  1.00  0.00           H
ATOM   4018  CA  SER A 903      26.030  36.600  64.840  1.00  0.00           C
ATOM   4019  HA  SER A 903      26.470  36.440  65.810  1.00  0.00           H
ATOM   4020  CB  SER A 903      26.730  37.800  64.080  1.00  0.00           C
ATOM   4021  HB1 SER A 903      26.180  38.130  63.160  1.00  0.00           H
ATOM   4022  HB2 SER A 903      27.630  37.320  63.630  1.00  0.00           H
ATOM   4023  OG  SER A 903      27.140  38.960  64.910  1.00  0.00           O
ATOM   4024  HG1 SER A 903      26.430  39.580  64.720  1.00  0.00           H
ATOM   4025  C   SER A 903      24.610  36.950  65.290  1.00  0.00           C
ATOM   4026  O   SER A 903      23.670  36.730  64.570  1.00  0.00           O
ATOM   4027  N   PRO A 904      24.360  37.650  66.380  1.00  0.00           N
ATOM   4028  CD  PRO A 904      25.130  37.500  67.570  1.00  0.00           C
ATOM   4029  HD1 PRO A 904      26.080  38.080  67.590  1.00  0.00           H
ATOM   4030  HD2 PRO A 904      25.440  36.440  67.740  1.00  0.00           H
ATOM   4031  CA  PRO A 904      23.070  38.380  66.660  1.00  0.00           C
ATOM   4032  HA  PRO A 904      22.460  37.500  66.820  1.00  0.00           H
ATOM   4033  CB  PRO A 904      23.350  39.020  67.950  1.00  0.00           C
ATOM   4034  HB1 PRO A 904      22.350  39.270  68.340  1.00  0.00           H
ATOM   4035  HB2 PRO A 904      23.960  39.950  67.880  1.00  0.00           H
ATOM   4036  CG  PRO A 904      24.200  37.990  68.730  1.00  0.00           C
ATOM   4037  HG1 PRO A 904      24.770  38.420  69.580  1.00  0.00           H
ATOM   4038  HG2 PRO A 904      23.640  37.110  69.120  1.00  0.00           H
ATOM   4039  C   PRO A 904      22.430  39.270  65.640  1.00  0.00           C
ATOM   4040  O   PRO A 904      23.180  40.010  65.040  1.00  0.00           O
ATOM   4041  N   LEU A 905      21.080  39.200  65.470  1.00  0.00           N
ATOM   4042  HN  LEU A 905      20.500  38.620  66.040  1.00  0.00           H
ATOM   4043  CA  LEU A 905      20.410  40.230  64.620  1.00  0.00           C
ATOM   4044  HA  LEU A 905      20.830  41.210  64.770  1.00  0.00           H
ATOM   4045  CB  LEU A 905      20.570  39.910  63.130  1.00  0.00           C
ATOM   4046  HB1 LEU A 905      20.300  38.840  62.950  1.00  0.00           H
ATOM   4047  HB2 LEU A 905      21.620  40.020  62.800  1.00  0.00           H
ATOM   4048  CG  LEU A 905      19.740  40.830  62.220  1.00  0.00           C
ATOM   4049  HG  LEU A 905      18.750  41.060  62.660  1.00  0.00           H
ATOM   4050  CD1 LEU A 905      20.350  42.270  61.970  1.00  0.00           C
ATOM   4051 HD11 LEU A 905      20.260  42.850  62.910  1.00  0.00           H
ATOM   4052 HD12 LEU A 905      19.640  42.740  61.260  1.00  0.00           H
ATOM   4053 HD13 LEU A 905      21.380  42.100  61.590  1.00  0.00           H
ATOM   4054  CD2 LEU A 905      19.450  40.090  60.840  1.00  0.00           C
ATOM   4055 HD21 LEU A 905      18.860  39.150  60.910  1.00  0.00           H
ATOM   4056 HD22 LEU A 905      20.420  39.770  60.390  1.00  0.00           H
ATOM   4057 HD23 LEU A 905      19.030  40.720  60.030  1.00  0.00           H
ATOM   4058  C   LEU A 905      19.010  40.330  65.100  1.00  0.00           C
ATOM   4059  O   LEU A 905      18.360  39.290  65.250  1.00  0.00           O
ATOM   4060  N   GLY A 906      18.480  41.500  65.270  1.00  0.00           N
ATOM   4061  HN  GLY A 906      19.130  42.250  65.150  1.00  0.00           H
ATOM   4062  CA  GLY A 906      17.080  41.730  65.670  1.00  0.00           C
ATOM   4063  HA1 GLY A 906      16.530  40.810  65.570  1.00  0.00           H
ATOM   4064  HA2 GLY A 906      16.730  42.560  65.070  1.00  0.00           H
ATOM   4065  C   GLY A 906      16.890  42.220  67.160  1.00  0.00           C
ATOM   4066  O   GLY A 906      15.840  42.240  67.710  1.00  0.00           O
ATOM   4067  N   ASP A 907      18.020  42.740  67.780  1.00  0.00           N
ATOM   4068  HN  ASP A 907      18.820  42.780  67.200  1.00  0.00           H
ATOM   4069  CA  ASP A 907      17.930  43.250  69.140  1.00  0.00           C
ATOM   4070  HA  ASP A 907      17.000  42.910  69.580  1.00  0.00           H
ATOM   4071  CB  ASP A 907      19.270  43.040  69.790  1.00  0.00           C
ATOM   4072  HB1 ASP A 907      19.150  43.400  70.850  1.00  0.00           H
ATOM   4073  HB2 ASP A 907      20.090  43.700  69.430  1.00  0.00           H
ATOM   4074  CG  ASP A 907      19.690  41.590  69.970  1.00  0.00           C
ATOM   4075  OD1 ASP A 907      18.920  40.750  70.520  1.00  0.00           O
ATOM   4076  OD2 ASP A 907      20.730  41.290  69.350  1.00  0.00           O
ATOM   4077  C   ASP A 907      17.710  44.740  69.160  1.00  0.00           C
ATOM   4078  O   ASP A 907      17.590  45.470  70.160  1.00  0.00           O
ATOM   4079  N   ASN A 908      17.590  45.300  67.940  1.00  0.00           N
ATOM   4080  HN  ASN A 908      17.670  44.750  67.110  1.00  0.00           H
ATOM   4081  CA  ASN A 908      17.330  46.660  67.740  1.00  0.00           C
ATOM   4082  HA  ASN A 908      17.460  47.220  68.650  1.00  0.00           H
ATOM   4083  CB  ASN A 908      18.080  47.370  66.550  1.00  0.00           C
ATOM   4084  HB1 ASN A 908      18.010  48.480  66.580  1.00  0.00           H
ATOM   4085  HB2 ASN A 908      17.750  47.050  65.540  1.00  0.00           H
ATOM   4086  CG  ASN A 908      19.570  47.080  66.670  1.00  0.00           C
ATOM   4087  OD1 ASN A 908      20.040  46.250  65.870  1.00  0.00           O
ATOM   4088  ND2 ASN A 908      20.230  47.770  67.590  1.00  0.00           N
ATOM   4089 HD21 ASN A 908      21.230  47.660  67.570  1.00  0.00           H
ATOM   4090 HD22 ASN A 908      19.780  48.420  68.200  1.00  0.00           H
ATOM   4091  C   ASN A 908      15.910  46.840  67.370  1.00  0.00           C
ATOM   4092  O   ASN A 908      15.340  46.020  66.720  1.00  0.00           O
ATOM   4093  N   PRO A 909      15.200  47.910  67.800  1.00  0.00           N
ATOM   4094  CD  PRO A 909      15.670  48.860  68.830  1.00  0.00           C
ATOM   4095  HD1 PRO A 909      16.430  49.510  68.350  1.00  0.00           H
ATOM   4096  HD2 PRO A 909      16.110  48.440  69.760  1.00  0.00           H
ATOM   4097  CA  PRO A 909      13.910  48.380  67.190  1.00  0.00           C
ATOM   4098  HA  PRO A 909      13.240  47.580  67.490  1.00  0.00           H
ATOM   4099  CB  PRO A 909      13.650  49.760  67.830  1.00  0.00           C
ATOM   4100  HB1 PRO A 909      12.570  49.920  67.950  1.00  0.00           H
ATOM   4101  HB2 PRO A 909      14.210  50.520  67.240  1.00  0.00           H
ATOM   4102  CG  PRO A 909      14.380  49.530  69.170  1.00  0.00           C
ATOM   4103  HG1 PRO A 909      14.680  50.460  69.690  1.00  0.00           H
ATOM   4104  HG2 PRO A 909      13.750  48.910  69.850  1.00  0.00           H
ATOM   4105  C   PRO A 909      13.730  48.390  65.730  1.00  0.00           C
ATOM   4106  O   PRO A 909      14.690  48.800  65.060  1.00  0.00           O
ATOM   4107  N   TRP A 910      12.630  47.970  65.130  1.00  0.00           N
ATOM   4108  HN  TRP A 910      11.810  47.590  65.550  1.00  0.00           H
ATOM   4109  CA  TRP A 910      12.460  48.030  63.650  1.00  0.00           C
ATOM   4110  HA  TRP A 910      13.060  47.240  63.220  1.00  0.00           H
ATOM   4111  CB  TRP A 910      11.030  47.510  63.160  1.00  0.00           C
ATOM   4112  HB1 TRP A 910      10.800  46.600  63.740  1.00  0.00           H
ATOM   4113  HB2 TRP A 910      11.110  47.210  62.090  1.00  0.00           H
ATOM   4114  CG  TRP A 910       9.830  48.420  63.320  1.00  0.00           C
ATOM   4115  CD1 TRP A 910       8.840  48.380  64.250  1.00  0.00           C
ATOM   4116  HD1 TRP A 910       8.760  47.730  65.110  1.00  0.00           H
ATOM   4117  NE1 TRP A 910       7.790  49.190  63.900  1.00  0.00           N
ATOM   4118  HE1 TRP A 910       6.970  49.310  64.410  1.00  0.00           H
ATOM   4119  CE2 TRP A 910       8.090  49.830  62.800  1.00  0.00           C
ATOM   4120  CD2 TRP A 910       9.330  49.360  62.340  1.00  0.00           C
ATOM   4121  CE3 TRP A 910       9.800  49.830  61.100  1.00  0.00           C
ATOM   4122  HE3 TRP A 910      10.610  49.290  60.620  1.00  0.00           H
ATOM   4123  CZ3 TRP A 910       9.100  50.800  60.450  1.00  0.00           C
ATOM   4124  HZ3 TRP A 910       9.400  51.180  59.480  1.00  0.00           H
ATOM   4125  CZ2 TRP A 910       7.350  50.770  62.130  1.00  0.00           C
ATOM   4126  HZ2 TRP A 910       6.350  51.000  62.470  1.00  0.00           H
ATOM   4127  CH2 TRP A 910       7.860  51.240  60.920  1.00  0.00           C
ATOM   4128  HH2 TRP A 910       7.260  51.820  60.250  1.00  0.00           H
ATOM   4129  C   TRP A 910      12.770  49.290  62.860  1.00  0.00           C
ATOM   4130  O   TRP A 910      13.340  49.160  61.810  1.00  0.00           O
ATOM   4131  N   TRP A 911      12.510  50.450  63.410  1.00  0.00           N
ATOM   4132  HN  TRP A 911      11.830  50.390  64.150  1.00  0.00           H
ATOM   4133  CA  TRP A 911      12.870  51.680  62.760  1.00  0.00           C
ATOM   4134  HA  TRP A 911      12.490  51.680  61.750  1.00  0.00           H
ATOM   4135  CB  TRP A 911      12.190  52.900  63.450  1.00  0.00           C
ATOM   4136  HB1 TRP A 911      12.440  52.720  64.520  1.00  0.00           H
ATOM   4137  HB2 TRP A 911      11.090  52.780  63.330  1.00  0.00           H
ATOM   4138  CG  TRP A 911      12.510  54.290  63.010  1.00  0.00           C
ATOM   4139  CD1 TRP A 911      13.130  55.220  63.830  1.00  0.00           C
ATOM   4140  HD1 TRP A 911      13.540  55.150  64.830  1.00  0.00           H
ATOM   4141  NE1 TRP A 911      13.060  56.430  63.110  1.00  0.00           N
ATOM   4142  HE1 TRP A 911      13.080  57.260  63.610  1.00  0.00           H
ATOM   4143  CE2 TRP A 911      12.570  56.240  61.870  1.00  0.00           C
ATOM   4144  CD2 TRP A 911      12.140  54.860  61.780  1.00  0.00           C
ATOM   4145  CE3 TRP A 911      11.430  54.390  60.650  1.00  0.00           C
ATOM   4146  HE3 TRP A 911      11.170  53.350  60.610  1.00  0.00           H
ATOM   4147  CZ3 TRP A 911      11.200  55.350  59.660  1.00  0.00           C
ATOM   4148  HZ3 TRP A 911      10.750  55.030  58.730  1.00  0.00           H
ATOM   4149  CZ2 TRP A 911      12.430  57.110  60.830  1.00  0.00           C
ATOM   4150  HZ2 TRP A 911      12.800  58.120  60.880  1.00  0.00           H
ATOM   4151  CH2 TRP A 911      11.610  56.700  59.690  1.00  0.00           C
ATOM   4152  HH2 TRP A 911      11.410  57.420  58.910  1.00  0.00           H
ATOM   4153  C   TRP A 911      14.430  51.910  62.710  1.00  0.00           C
ATOM   4154  O   TRP A 911      14.990  52.510  61.760  1.00  0.00           O
ATOM   4155  N   THR A 912      15.140  51.380  63.700  1.00  0.00           N
ATOM   4156  HN  THR A 912      14.700  50.770  64.360  1.00  0.00           H
ATOM   4157  CA  THR A 912      16.600  51.440  63.820  1.00  0.00           C
ATOM   4158  HA  THR A 912      16.950  52.450  63.680  1.00  0.00           H
ATOM   4159  CB  THR A 912      17.170  51.040  65.240  1.00  0.00           C
ATOM   4160  HB  THR A 912      16.630  50.110  65.470  1.00  0.00           H
ATOM   4161  OG1 THR A 912      16.920  52.080  66.120  1.00  0.00           O
ATOM   4162  HG1 THR A 912      16.070  52.430  65.900  1.00  0.00           H
ATOM   4163  CG2 THR A 912      18.690  50.780  65.260  1.00  0.00           C
ATOM   4164 HG21 THR A 912      19.380  51.640  65.110  1.00  0.00           H
ATOM   4165 HG22 THR A 912      19.130  49.990  64.600  1.00  0.00           H
ATOM   4166 HG23 THR A 912      18.790  50.430  66.310  1.00  0.00           H
ATOM   4167  C   THR A 912      17.250  50.600  62.730  1.00  0.00           C
ATOM   4168  O   THR A 912      18.260  50.890  62.090  1.00  0.00           O
ATOM   4169  N   LEU A 913      16.630  49.400  62.510  1.00  0.00           N
ATOM   4170  HN  LEU A 913      15.840  49.210  63.080  1.00  0.00           H
ATOM   4171  CA  LEU A 913      17.000  48.480  61.460  1.00  0.00           C
ATOM   4172  HA  LEU A 913      18.070  48.390  61.460  1.00  0.00           H
ATOM   4173  CB  LEU A 913      16.410  47.110  61.560  1.00  0.00           C
ATOM   4174  HB1 LEU A 913      16.800  46.470  60.750  1.00  0.00           H
ATOM   4175  HB2 LEU A 913      15.300  47.130  61.440  1.00  0.00           H
ATOM   4176  CG  LEU A 913      16.630  46.340  62.880  1.00  0.00           C
ATOM   4177  HG  LEU A 913      16.220  46.950  63.710  1.00  0.00           H
ATOM   4178  CD1 LEU A 913      16.150  44.930  62.690  1.00  0.00           C
ATOM   4179 HD11 LEU A 913      16.770  44.420  61.940  1.00  0.00           H
ATOM   4180 HD12 LEU A 913      15.120  44.920  62.260  1.00  0.00           H
ATOM   4181 HD13 LEU A 913      16.180  44.390  63.660  1.00  0.00           H
ATOM   4182  CD2 LEU A 913      18.110  46.070  62.990  1.00  0.00           C
ATOM   4183 HD21 LEU A 913      18.350  45.530  63.930  1.00  0.00           H
ATOM   4184 HD22 LEU A 913      18.700  47.010  62.950  1.00  0.00           H
ATOM   4185 HD23 LEU A 913      18.450  45.400  62.170  1.00  0.00           H
ATOM   4186  C   LEU A 913      16.650  49.030  60.040  1.00  0.00           C
ATOM   4187  O   LEU A 913      17.300  48.560  59.100  1.00  0.00           O
ATOM   4188  N   LEU A 914      15.600  49.880  59.770  1.00  0.00           N
ATOM   4189  HN  LEU A 914      14.880  50.030  60.440  1.00  0.00           H
ATOM   4190  CA  LEU A 914      15.410  50.560  58.540  1.00  0.00           C
ATOM   4191  HA  LEU A 914      15.370  49.860  57.720  1.00  0.00           H
ATOM   4192  CB  LEU A 914      13.980  51.110  58.670  1.00  0.00           C
ATOM   4193  HB1 LEU A 914      13.770  51.760  59.540  1.00  0.00           H
ATOM   4194  HB2 LEU A 914      13.300  50.240  58.760  1.00  0.00           H
ATOM   4195  CG  LEU A 914      13.370  51.850  57.350  1.00  0.00           C
ATOM   4196  HG  LEU A 914      13.980  52.770  57.120  1.00  0.00           H
ATOM   4197  CD1 LEU A 914      13.420  51.030  56.120  1.00  0.00           C
ATOM   4198 HD11 LEU A 914      12.810  50.130  56.360  1.00  0.00           H
ATOM   4199 HD12 LEU A 914      14.480  50.840  55.870  1.00  0.00           H
ATOM   4200 HD13 LEU A 914      12.910  51.560  55.290  1.00  0.00           H
ATOM   4201  CD2 LEU A 914      11.940  52.400  57.530  1.00  0.00           C
ATOM   4202 HD21 LEU A 914      11.960  53.170  58.320  1.00  0.00           H
ATOM   4203 HD22 LEU A 914      11.190  51.610  57.710  1.00  0.00           H
ATOM   4204 HD23 LEU A 914      11.540  52.880  56.610  1.00  0.00           H
ATOM   4205  C   LEU A 914      16.500  51.680  58.290  1.00  0.00           C
ATOM   4206  O   LEU A 914      17.170  51.750  57.280  1.00  0.00           O
ATOM   4207  N   ILE A 915      16.860  52.430  59.340  1.00  0.00           N
ATOM   4208  HN  ILE A 915      16.260  52.550  60.130  1.00  0.00           H
ATOM   4209  CA  ILE A 915      17.750  53.580  59.150  1.00  0.00           C
ATOM   4210  HA  ILE A 915      17.530  54.030  58.190  1.00  0.00           H
ATOM   4211  CB  ILE A 915      17.530  54.640  60.250  1.00  0.00           C
ATOM   4212  HB  ILE A 915      17.470  54.130  61.230  1.00  0.00           H
ATOM   4213  CG2 ILE A 915      18.520  55.750  60.310  1.00  0.00           C
ATOM   4214 HG21 ILE A 915      19.510  55.390  60.650  1.00  0.00           H
ATOM   4215 HG22 ILE A 915      18.130  56.550  60.970  1.00  0.00           H
ATOM   4216 HG23 ILE A 915      18.790  56.170  59.310  1.00  0.00           H
ATOM   4217  CG1 ILE A 915      16.080  55.330  60.040  1.00  0.00           C
ATOM   4218 HG11 ILE A 915      16.050  56.100  60.830  1.00  0.00           H
ATOM   4219 HG12 ILE A 915      15.380  54.480  60.200  1.00  0.00           H
ATOM   4220  CD  ILE A 915      15.820  55.990  58.680  1.00  0.00           C
ATOM   4221  HD1 ILE A 915      15.910  55.240  57.860  1.00  0.00           H
ATOM   4222  HD2 ILE A 915      16.600  56.750  58.430  1.00  0.00           H
ATOM   4223  HD3 ILE A 915      14.790  56.380  58.720  1.00  0.00           H
ATOM   4224  C   ILE A 915      19.190  53.220  59.080  1.00  0.00           C
ATOM   4225  O   ILE A 915      20.090  53.960  58.740  1.00  0.00           O
ATOM   4226  N   ALA A 916      19.480  51.940  59.440  1.00  0.00           N
ATOM   4227  HN  ALA A 916      18.690  51.470  59.830  1.00  0.00           H
ATOM   4228  CA  ALA A 916      20.770  51.320  59.340  1.00  0.00           C
ATOM   4229  HA  ALA A 916      21.510  51.880  59.890  1.00  0.00           H
ATOM   4230  CB  ALA A 916      20.580  49.860  59.790  1.00  0.00           C
ATOM   4231  HB1 ALA A 916      20.080  49.820  60.790  1.00  0.00           H
ATOM   4232  HB2 ALA A 916      21.570  49.360  59.890  1.00  0.00           H
ATOM   4233  HB3 ALA A 916      19.900  49.360  59.070  1.00  0.00           H
ATOM   4234  C   ALA A 916      21.330  51.160  57.900  1.00  0.00           C
ATOM   4235  O   ALA A 916      22.490  50.960  57.670  1.00  0.00           O
ATOM   4236  N   ALA A 917      20.380  51.370  56.870  1.00  0.00           N
ATOM   4237  HN  ALA A 917      19.420  51.590  57.030  1.00  0.00           H
ATOM   4238  CA  ALA A 917      20.880  51.390  55.560  1.00  0.00           C
ATOM   4239  HA  ALA A 917      21.550  50.550  55.500  1.00  0.00           H
ATOM   4240  CB  ALA A 917      19.570  51.180  54.800  1.00  0.00           C
ATOM   4241  HB1 ALA A 917      19.700  50.930  53.730  1.00  0.00           H
ATOM   4242  HB2 ALA A 917      18.900  52.060  54.840  1.00  0.00           H
ATOM   4243  HB3 ALA A 917      19.050  50.270  55.160  1.00  0.00           H
ATOM   4244  C   ALA A 917      21.570  52.670  55.030  1.00  0.00           C
ATOM   4245  O   ALA A 917      22.330  52.610  54.030  1.00  0.00           O
ATOM   4246  N   ILE A 918      21.310  53.760  55.710  1.00  0.00           N
ATOM   4247  HN  ILE A 918      20.890  53.550  56.580  1.00  0.00           H
ATOM   4248  CA  ILE A 918      21.970  55.040  55.510  1.00  0.00           C
ATOM   4249  HA  ILE A 918      21.860  55.220  54.450  1.00  0.00           H
ATOM   4250  CB  ILE A 918      21.170  56.210  56.090  1.00  0.00           C
ATOM   4251  HB  ILE A 918      21.260  56.100  57.200  1.00  0.00           H
ATOM   4252  CG2 ILE A 918      21.830  57.520  55.670  1.00  0.00           C
ATOM   4253 HG21 ILE A 918      22.810  57.720  56.160  1.00  0.00           H
ATOM   4254 HG22 ILE A 918      21.290  58.400  56.060  1.00  0.00           H
ATOM   4255 HG23 ILE A 918      22.020  57.660  54.580  1.00  0.00           H
ATOM   4256  CG1 ILE A 918      19.690  56.200  55.670  1.00  0.00           C
ATOM   4257 HG11 ILE A 918      19.180  55.270  56.030  1.00  0.00           H
ATOM   4258 HG12 ILE A 918      19.600  56.190  54.560  1.00  0.00           H
ATOM   4259  CD  ILE A 918      18.910  57.400  56.080  1.00  0.00           C
ATOM   4260  HD1 ILE A 918      19.190  58.360  55.610  1.00  0.00           H
ATOM   4261  HD2 ILE A 918      18.960  57.620  57.160  1.00  0.00           H
ATOM   4262  HD3 ILE A 918      17.840  57.190  55.940  1.00  0.00           H
ATOM   4263  C   ILE A 918      23.470  55.060  55.820  1.00  0.00           C
ATOM   4264  O   ILE A 918      24.220  55.580  54.970  1.00  0.00           O
ATOM   4265  N   PRO A 919      24.030  54.550  56.910  1.00  0.00           N
ATOM   4266  CD  PRO A 919      23.320  54.200  58.150  1.00  0.00           C
ATOM   4267  HD1 PRO A 919      23.110  53.110  58.130  1.00  0.00           H
ATOM   4268  HD2 PRO A 919      22.330  54.680  58.310  1.00  0.00           H
ATOM   4269  CA  PRO A 919      25.470  54.540  56.990  1.00  0.00           C
ATOM   4270  HA  PRO A 919      25.880  55.510  56.730  1.00  0.00           H
ATOM   4271  CB  PRO A 919      25.730  54.210  58.520  1.00  0.00           C
ATOM   4272  HB1 PRO A 919      26.650  54.760  58.800  1.00  0.00           H
ATOM   4273  HB2 PRO A 919      25.910  53.120  58.610  1.00  0.00           H
ATOM   4274  CG  PRO A 919      24.430  54.580  59.210  1.00  0.00           C
ATOM   4275  HG1 PRO A 919      24.310  53.990  60.150  1.00  0.00           H
ATOM   4276  HG2 PRO A 919      24.370  55.690  59.320  1.00  0.00           H
ATOM   4277  C   PRO A 919      26.140  53.490  56.090  1.00  0.00           C
ATOM   4278  O   PRO A 919      27.280  53.600  55.690  1.00  0.00           O
ATOM   4279  N   ALA A 920      25.410  52.390  55.810  1.00  0.00           N
ATOM   4280  HN  ALA A 920      24.530  52.240  56.250  1.00  0.00           H
ATOM   4281  CA  ALA A 920      25.880  51.300  54.930  1.00  0.00           C
ATOM   4282  HA  ALA A 920      26.800  50.920  55.330  1.00  0.00           H
ATOM   4283  CB  ALA A 920      24.880  50.120  54.870  1.00  0.00           C
ATOM   4284  HB1 ALA A 920      23.810  50.440  54.800  1.00  0.00           H
ATOM   4285  HB2 ALA A 920      24.970  49.410  55.720  1.00  0.00           H
ATOM   4286  HB3 ALA A 920      25.140  49.530  53.970  1.00  0.00           H
ATOM   4287  C   ALA A 920      26.180  51.840  53.560  1.00  0.00           C
ATOM   4288  O   ALA A 920      27.070  51.370  52.920  1.00  0.00           O
ATOM   4289  N   LEU A 921      25.360  52.760  53.080  1.00  0.00           N
ATOM   4290  HN  LEU A 921      24.600  53.130  53.620  1.00  0.00           H
ATOM   4291  CA  LEU A 921      25.580  53.440  51.800  1.00  0.00           C
ATOM   4292  HA  LEU A 921      25.680  52.750  50.970  1.00  0.00           H
ATOM   4293  CB  LEU A 921      24.270  54.290  51.620  1.00  0.00           C
ATOM   4294  HB1 LEU A 921      24.250  55.020  52.450  1.00  0.00           H
ATOM   4295  HB2 LEU A 921      23.400  53.620  51.770  1.00  0.00           H
ATOM   4296  CG  LEU A 921      24.110  55.110  50.390  1.00  0.00           C
ATOM   4297  HG  LEU A 921      25.110  55.540  50.160  1.00  0.00           H
ATOM   4298  CD1 LEU A 921      23.790  54.180  49.210  1.00  0.00           C
ATOM   4299 HD11 LEU A 921      22.820  53.710  49.460  1.00  0.00           H
ATOM   4300 HD12 LEU A 921      24.680  53.510  49.110  1.00  0.00           H
ATOM   4301 HD13 LEU A 921      23.730  54.700  48.230  1.00  0.00           H
ATOM   4302  CD2 LEU A 921      23.060  56.210  50.630  1.00  0.00           C
ATOM   4303 HD21 LEU A 921      23.230  56.720  51.610  1.00  0.00           H
ATOM   4304 HD22 LEU A 921      22.040  55.800  50.740  1.00  0.00           H
ATOM   4305 HD23 LEU A 921      22.990  56.980  49.840  1.00  0.00           H
ATOM   4306  C   LEU A 921      26.810  54.300  51.870  1.00  0.00           C
ATOM   4307  O   LEU A 921      27.610  54.360  50.910  1.00  0.00           O
ATOM   4308  N   LEU A 922      27.140  55.010  52.930  1.00  0.00           N
ATOM   4309  HN  LEU A 922      26.520  55.050  53.720  1.00  0.00           H
ATOM   4310  CA  LEU A 922      28.400  55.790  53.090  1.00  0.00           C
ATOM   4311  HA  LEU A 922      28.700  56.380  52.240  1.00  0.00           H
ATOM   4312  CB  LEU A 922      28.190  56.850  54.310  1.00  0.00           C
ATOM   4313  HB1 LEU A 922      29.160  57.320  54.550  1.00  0.00           H
ATOM   4314  HB2 LEU A 922      27.910  56.260  55.210  1.00  0.00           H
ATOM   4315  CG  LEU A 922      27.110  57.930  54.140  1.00  0.00           C
ATOM   4316  HG  LEU A 922      26.150  57.410  53.910  1.00  0.00           H
ATOM   4317  CD1 LEU A 922      26.930  58.860  55.300  1.00  0.00           C
ATOM   4318 HD11 LEU A 922      27.890  59.350  55.550  1.00  0.00           H
ATOM   4319 HD12 LEU A 922      26.550  58.250  56.140  1.00  0.00           H
ATOM   4320 HD13 LEU A 922      26.110  59.550  55.010  1.00  0.00           H
ATOM   4321  CD2 LEU A 922      27.420  58.720  52.860  1.00  0.00           C
ATOM   4322 HD21 LEU A 922      28.480  59.060  52.890  1.00  0.00           H
ATOM   4323 HD22 LEU A 922      26.750  59.600  52.850  1.00  0.00           H
ATOM   4324 HD23 LEU A 922      27.150  58.130  51.950  1.00  0.00           H
ATOM   4325  C   LEU A 922      29.600  54.860  53.260  1.00  0.00           C
ATOM   4326  O   LEU A 922      30.750  55.150  52.850  1.00  0.00           O
ATOM   4327  N   CYS A 923      29.400  53.700  53.880  1.00  0.00           N
ATOM   4328  HN  CYS A 923      28.560  53.500  54.370  1.00  0.00           H
ATOM   4329  CA  CYS A 923      30.430  52.680  54.060  1.00  0.00           C
ATOM   4330  HA  CYS A 923      31.380  53.150  54.250  1.00  0.00           H
ATOM   4331  CB  CYS A 923      30.110  51.760  55.260  1.00  0.00           C
ATOM   4332  HB1 CYS A 923      29.090  51.360  55.140  1.00  0.00           H
ATOM   4333  HB2 CYS A 923      30.200  52.330  56.220  1.00  0.00           H
ATOM   4334  SG  CYS A 923      31.200  50.270  55.430  1.00  0.00           S
ATOM   4335  HG1 CYS A 923      30.700  49.480  54.480  1.00  0.00           H
ATOM   4336  C   CYS A 923      30.590  51.910  52.760  1.00  0.00           C
ATOM   4337  O   CYS A 923      31.650  51.420  52.400  1.00  0.00           O
ATOM   4338  N   THR A 924      29.560  51.890  51.880  1.00  0.00           N
ATOM   4339  HN  THR A 924      28.760  52.370  52.250  1.00  0.00           H
ATOM   4340  CA  THR A 924      29.570  51.260  50.520  1.00  0.00           C
ATOM   4341  HA  THR A 924      29.910  50.250  50.680  1.00  0.00           H
ATOM   4342  CB  THR A 924      28.180  51.140  49.890  1.00  0.00           C
ATOM   4343  HB  THR A 924      27.630  52.060  50.130  1.00  0.00           H
ATOM   4344  OG1 THR A 924      27.390  50.090  50.490  1.00  0.00           O
ATOM   4345  HG1 THR A 924      27.330  50.420  51.380  1.00  0.00           H
ATOM   4346  CG2 THR A 924      28.030  50.970  48.360  1.00  0.00           C
ATOM   4347 HG21 THR A 924      28.320  49.970  47.990  1.00  0.00           H
ATOM   4348 HG22 THR A 924      28.720  51.670  47.820  1.00  0.00           H
ATOM   4349 HG23 THR A 924      27.020  51.270  48.040  1.00  0.00           H
ATOM   4350  C   THR A 924      30.540  51.940  49.660  1.00  0.00           C
ATOM   4351  O   THR A 924      31.360  51.300  48.980  1.00  0.00           O
ATOM   4352  N   ILE A 925      30.570  53.300  49.740  1.00  0.00           N
ATOM   4353  HN  ILE A 925      29.980  53.640  50.460  1.00  0.00           H
ATOM   4354  CA  ILE A 925      31.540  54.150  49.000  1.00  0.00           C
ATOM   4355  HA  ILE A 925      31.350  53.950  47.960  1.00  0.00           H
ATOM   4356  CB  ILE A 925      31.300  55.710  49.270  1.00  0.00           C
ATOM   4357  HB  ILE A 925      31.490  55.840  50.350  1.00  0.00           H
ATOM   4358  CG2 ILE A 925      32.400  56.550  48.560  1.00  0.00           C
ATOM   4359 HG21 ILE A 925      32.630  56.160  47.540  1.00  0.00           H
ATOM   4360 HG22 ILE A 925      33.330  56.320  49.130  1.00  0.00           H
ATOM   4361 HG23 ILE A 925      32.250  57.630  48.450  1.00  0.00           H
ATOM   4362  CG1 ILE A 925      29.930  56.270  48.900  1.00  0.00           C
ATOM   4363 HG11 ILE A 925      29.240  55.700  49.550  1.00  0.00           H
ATOM   4364 HG12 ILE A 925      29.890  56.050  47.820  1.00  0.00           H
ATOM   4365  CD  ILE A 925      29.780  57.810  49.200  1.00  0.00           C
ATOM   4366  HD1 ILE A 925      30.240  57.960  50.210  1.00  0.00           H
ATOM   4367  HD2 ILE A 925      28.720  58.120  49.140  1.00  0.00           H
ATOM   4368  HD3 ILE A 925      30.290  58.360  48.380  1.00  0.00           H
ATOM   4369  C   ILE A 925      32.960  53.690  49.350  1.00  0.00           C
ATOM   4370  O   ILE A 925      33.860  53.500  48.510  1.00  0.00           O
ATOM   4371  N   LEU A 926      33.140  53.520  50.690  1.00  0.00           N
ATOM   4372  HN  LEU A 926      32.410  53.620  51.360  1.00  0.00           H
ATOM   4373  CA  LEU A 926      34.410  53.090  51.240  1.00  0.00           C
ATOM   4374  HA  LEU A 926      35.190  53.680  50.800  1.00  0.00           H
ATOM   4375  CB  LEU A 926      34.570  53.070  52.790  1.00  0.00           C
ATOM   4376  HB1 LEU A 926      35.660  52.960  52.930  1.00  0.00           H
ATOM   4377  HB2 LEU A 926      34.040  52.260  53.350  1.00  0.00           H
ATOM   4378  CG  LEU A 926      34.200  54.390  53.410  1.00  0.00           C
ATOM   4379  HG  LEU A 926      33.110  54.620  53.460  1.00  0.00           H
ATOM   4380  CD1 LEU A 926      34.520  54.430  54.880  1.00  0.00           C
ATOM   4381 HD11 LEU A 926      34.450  55.490  55.210  1.00  0.00           H
ATOM   4382 HD12 LEU A 926      35.540  54.110  55.200  1.00  0.00           H
ATOM   4383 HD13 LEU A 926      33.910  53.770  55.530  1.00  0.00           H
ATOM   4384  CD2 LEU A 926      35.000  55.580  52.770  1.00  0.00           C
ATOM   4385 HD21 LEU A 926      34.740  55.590  51.690  1.00  0.00           H
ATOM   4386 HD22 LEU A 926      36.090  55.560  52.960  1.00  0.00           H
ATOM   4387 HD23 LEU A 926      34.720  56.540  53.260  1.00  0.00           H
ATOM   4388  C   LEU A 926      34.810  51.730  50.710  1.00  0.00           C
ATOM   4389  O   LEU A 926      35.890  51.500  50.310  1.00  0.00           O
ATOM   4390  N   ILE A 927      33.920  50.770  50.590  1.00  0.00           N
ATOM   4391  HN  ILE A 927      32.970  50.930  50.830  1.00  0.00           H
ATOM   4392  CA  ILE A 927      34.180  49.450  49.970  1.00  0.00           C
ATOM   4393  HA  ILE A 927      34.990  49.010  50.530  1.00  0.00           H
ATOM   4394  CB  ILE A 927      33.020  48.400  50.110  1.00  0.00           C
ATOM   4395  HB  ILE A 927      32.120  48.890  49.690  1.00  0.00           H
ATOM   4396  CG2 ILE A 927      33.300  47.050  49.400  1.00  0.00           C
ATOM   4397 HG21 ILE A 927      33.300  47.170  48.300  1.00  0.00           H
ATOM   4398 HG22 ILE A 927      32.520  46.290  49.650  1.00  0.00           H
ATOM   4399 HG23 ILE A 927      34.250  46.600  49.760  1.00  0.00           H
ATOM   4400  CG1 ILE A 927      32.590  48.140  51.570  1.00  0.00           C
ATOM   4401 HG11 ILE A 927      31.730  47.430  51.540  1.00  0.00           H
ATOM   4402 HG12 ILE A 927      32.360  49.140  52.010  1.00  0.00           H
ATOM   4403  CD  ILE A 927      33.740  47.710  52.460  1.00  0.00           C
ATOM   4404  HD1 ILE A 927      33.320  47.360  53.420  1.00  0.00           H
ATOM   4405  HD2 ILE A 927      34.360  48.620  52.550  1.00  0.00           H
ATOM   4406  HD3 ILE A 927      34.260  46.840  52.000  1.00  0.00           H
ATOM   4407  C   ILE A 927      34.520  49.520  48.460  1.00  0.00           C
ATOM   4408  O   ILE A 927      35.480  48.920  48.010  1.00  0.00           O
ATOM   4409  N   PHE A 928      33.810  50.420  47.700  1.00  0.00           N
ATOM   4410  HN  PHE A 928      33.150  50.960  48.230  1.00  0.00           H
ATOM   4411  CA  PHE A 928      33.880  50.700  46.280  1.00  0.00           C
ATOM   4412  HA  PHE A 928      33.850  49.710  45.850  1.00  0.00           H
ATOM   4413  CB  PHE A 928      32.590  51.570  45.940  1.00  0.00           C
ATOM   4414  HB1 PHE A 928      32.510  52.310  46.760  1.00  0.00           H
ATOM   4415  HB2 PHE A 928      31.740  50.860  46.000  1.00  0.00           H
ATOM   4416  CG  PHE A 928      32.630  52.320  44.610  1.00  0.00           C
ATOM   4417  CD1 PHE A 928      31.930  51.880  43.460  1.00  0.00           C
ATOM   4418  HD1 PHE A 928      31.520  50.900  43.430  1.00  0.00           H
ATOM   4419  CE1 PHE A 928      31.990  52.620  42.280  1.00  0.00           C
ATOM   4420  HE1 PHE A 928      31.530  52.220  41.390  1.00  0.00           H
ATOM   4421  CZ  PHE A 928      32.570  53.940  42.270  1.00  0.00           C
ATOM   4422  HZ  PHE A 928      32.610  54.540  41.370  1.00  0.00           H
ATOM   4423  CD2 PHE A 928      33.190  53.640  44.650  1.00  0.00           C
ATOM   4424  HD2 PHE A 928      33.530  53.970  45.620  1.00  0.00           H
ATOM   4425  CE2 PHE A 928      33.130  54.460  43.450  1.00  0.00           C
ATOM   4426  HE2 PHE A 928      33.470  55.480  43.470  1.00  0.00           H
ATOM   4427  C   PHE A 928      35.190  51.290  45.890  1.00  0.00           C
ATOM   4428  O   PHE A 928      35.770  50.770  44.970  1.00  0.00           O
ATOM   4429  N   MET A 929      35.610  52.330  46.620  1.00  0.00           N
ATOM   4430  HN  MET A 929      35.020  52.660  47.360  1.00  0.00           H
ATOM   4431  CA  MET A 929      36.750  53.190  46.350  1.00  0.00           C
ATOM   4432  HA  MET A 929      36.670  53.700  45.400  1.00  0.00           H
ATOM   4433  CB  MET A 929      36.820  54.270  47.490  1.00  0.00           C
ATOM   4434  HB1 MET A 929      36.870  53.610  48.390  1.00  0.00           H
ATOM   4435  HB2 MET A 929      35.850  54.780  47.660  1.00  0.00           H
ATOM   4436  CG  MET A 929      37.940  55.310  47.410  1.00  0.00           C
ATOM   4437  HG1 MET A 929      38.070  55.860  46.450  1.00  0.00           H
ATOM   4438  HG2 MET A 929      38.920  54.820  47.540  1.00  0.00           H
ATOM   4439  SD  MET A 929      37.720  56.610  48.620  1.00  0.00           S
ATOM   4440  CE  MET A 929      37.650  55.600  50.130  1.00  0.00           C
ATOM   4441  HE1 MET A 929      36.780  54.940  50.270  1.00  0.00           H
ATOM   4442  HE2 MET A 929      37.480  56.260  51.010  1.00  0.00           H
ATOM   4443  HE3 MET A 929      38.560  54.960  50.200  1.00  0.00           H
ATOM   4444  C   MET A 929      38.090  52.420  46.330  1.00  0.00           C
ATOM   4445  O   MET A 929      38.960  52.670  45.500  1.00  0.00           O
ATOM   4446  N   ASP A 930      38.270  51.530  47.310  1.00  0.00           N
ATOM   4447  HN  ASP A 930      37.660  51.410  48.090  1.00  0.00           H
ATOM   4448  CA  ASP A 930      39.410  50.650  47.380  1.00  0.00           C
ATOM   4449  HA  ASP A 930      40.290  51.170  47.020  1.00  0.00           H
ATOM   4450  CB  ASP A 930      39.640  50.070  48.820  1.00  0.00           C
ATOM   4451  HB1 ASP A 930      40.390  49.250  48.870  1.00  0.00           H
ATOM   4452  HB2 ASP A 930      38.700  49.550  49.120  1.00  0.00           H
ATOM   4453  CG  ASP A 930      40.130  51.160  49.770  1.00  0.00           C
ATOM   4454  OD1 ASP A 930      40.240  52.300  49.260  1.00  0.00           O
ATOM   4455  OD2 ASP A 930      40.360  50.930  50.980  1.00  0.00           O
ATOM   4456  C   ASP A 930      39.250  49.510  46.380  1.00  0.00           C
ATOM   4457  O   ASP A 930      40.240  49.170  45.680  1.00  0.00           O
ATOM   4458  N   GLN A 931      38.100  48.870  46.100  1.00  0.00           N
ATOM   4459  HN  GLN A 931      37.320  49.150  46.660  1.00  0.00           H
ATOM   4460  CA  GLN A 931      38.010  47.840  45.120  1.00  0.00           C
ATOM   4461  HA  GLN A 931      38.780  47.090  45.270  1.00  0.00           H
ATOM   4462  CB  GLN A 931      36.630  47.150  45.160  1.00  0.00           C
ATOM   4463  HB1 GLN A 931      36.510  46.430  44.320  1.00  0.00           H
ATOM   4464  HB2 GLN A 931      35.790  47.870  45.100  1.00  0.00           H
ATOM   4465  CG  GLN A 931      36.340  46.130  46.350  1.00  0.00           C
ATOM   4466  HG1 GLN A 931      35.340  45.680  46.140  1.00  0.00           H
ATOM   4467  HG2 GLN A 931      36.280  46.630  47.340  1.00  0.00           H
ATOM   4468  CD  GLN A 931      37.410  45.070  46.350  1.00  0.00           C
ATOM   4469  OE1 GLN A 931      38.240  45.060  47.220  1.00  0.00           O
ATOM   4470  NE2 GLN A 931      37.370  44.130  45.410  1.00  0.00           N
ATOM   4471 HE21 GLN A 931      38.080  43.440  45.430  1.00  0.00           H
ATOM   4472 HE22 GLN A 931      36.580  44.140  44.780  1.00  0.00           H
ATOM   4473  C   GLN A 931      38.280  48.330  43.700  1.00  0.00           C
ATOM   4474  O   GLN A 931      39.040  47.770  42.910  1.00  0.00           O
ATOM   4475  N   GLN A 932      37.620  49.430  43.320  1.00  0.00           N
ATOM   4476  HN  GLN A 932      37.060  49.890  44.000  1.00  0.00           H
ATOM   4477  CA  GLN A 932      37.730  50.110  42.010  1.00  0.00           C
ATOM   4478  HA  GLN A 932      37.590  49.330  41.280  1.00  0.00           H
ATOM   4479  CB  GLN A 932      36.610  51.160  41.800  1.00  0.00           C
ATOM   4480  HB1 GLN A 932      36.680  51.750  40.860  1.00  0.00           H
ATOM   4481  HB2 GLN A 932      36.800  51.920  42.580  1.00  0.00           H
ATOM   4482  CG  GLN A 932      35.150  50.600  41.930  1.00  0.00           C
ATOM   4483  HG1 GLN A 932      34.430  51.250  41.410  1.00  0.00           H
ATOM   4484  HG2 GLN A 932      34.790  50.440  42.960  1.00  0.00           H
ATOM   4485  CD  GLN A 932      34.780  49.240  41.250  1.00  0.00           C
ATOM   4486  OE1 GLN A 932      34.030  49.170  40.270  1.00  0.00           O
ATOM   4487  NE2 GLN A 932      35.450  48.180  41.640  1.00  0.00           N
ATOM   4488 HE21 GLN A 932      35.440  47.350  41.100  1.00  0.00           H
ATOM   4489 HE22 GLN A 932      36.160  48.250  42.350  1.00  0.00           H
ATOM   4490  C   GLN A 932      39.060  50.660  41.710  1.00  0.00           C
ATOM   4491  O   GLN A 932      39.680  50.450  40.700  1.00  0.00           O
ATOM   4492  N   ILE A 933      39.600  51.460  42.600  1.00  0.00           N
ATOM   4493  HN  ILE A 933      39.140  51.650  43.460  1.00  0.00           H
ATOM   4494  CA  ILE A 933      40.930  52.000  42.370  1.00  0.00           C
ATOM   4495  HA  ILE A 933      40.960  52.380  41.360  1.00  0.00           H
ATOM   4496  CB  ILE A 933      41.150  53.280  43.260  1.00  0.00           C
ATOM   4497  HB  ILE A 933      40.110  53.660  43.290  1.00  0.00           H
ATOM   4498  CG2 ILE A 933      41.700  52.930  44.660  1.00  0.00           C
ATOM   4499 HG21 ILE A 933      41.770  53.840  45.310  1.00  0.00           H
ATOM   4500 HG22 ILE A 933      42.760  52.600  44.630  1.00  0.00           H
ATOM   4501 HG23 ILE A 933      40.980  52.260  45.180  1.00  0.00           H
ATOM   4502  CG1 ILE A 933      42.130  54.240  42.510  1.00  0.00           C
ATOM   4503 HG11 ILE A 933      43.090  53.710  42.370  1.00  0.00           H
ATOM   4504 HG12 ILE A 933      42.350  55.110  43.180  1.00  0.00           H
ATOM   4505  CD  ILE A 933      41.640  54.770  41.130  1.00  0.00           C
ATOM   4506  HD1 ILE A 933      42.050  55.780  40.950  1.00  0.00           H
ATOM   4507  HD2 ILE A 933      40.540  54.830  41.150  1.00  0.00           H
ATOM   4508  HD3 ILE A 933      41.840  54.030  40.330  1.00  0.00           H
ATOM   4509  C   ILE A 933      42.080  51.020  42.450  1.00  0.00           C
ATOM   4510  O   ILE A 933      42.990  51.060  41.690  1.00  0.00           O
ATOM   4511  N   THR A 934      41.970  49.930  43.260  1.00  0.00           N
ATOM   4512  HN  THR A 934      41.270  49.870  43.970  1.00  0.00           H
ATOM   4513  CA  THR A 934      42.930  48.820  43.150  1.00  0.00           C
ATOM   4514  HA  THR A 934      43.930  49.220  43.290  1.00  0.00           H
ATOM   4515  CB  THR A 934      42.830  47.680  44.210  1.00  0.00           C
ATOM   4516  HB  THR A 934      41.890  47.100  44.090  1.00  0.00           H
ATOM   4517  OG1 THR A 934      42.730  48.330  45.490  1.00  0.00           O
ATOM   4518  HG1 THR A 934      41.860  48.740  45.470  1.00  0.00           H
ATOM   4519  CG2 THR A 934      44.090  46.800  44.150  1.00  0.00           C
ATOM   4520 HG21 THR A 934      44.990  47.420  44.040  1.00  0.00           H
ATOM   4521 HG22 THR A 934      43.950  46.090  43.310  1.00  0.00           H
ATOM   4522 HG23 THR A 934      44.170  46.190  45.080  1.00  0.00           H
ATOM   4523  C   THR A 934      42.880  48.090  41.740  1.00  0.00           C
ATOM   4524  O   THR A 934      43.950  47.800  41.200  1.00  0.00           O
ATOM   4525  N   ALA A 935      41.700  47.880  41.060  1.00  0.00           N
ATOM   4526  HN  ALA A 935      40.820  48.210  41.400  1.00  0.00           H
ATOM   4527  CA  ALA A 935      41.540  47.090  39.790  1.00  0.00           C
ATOM   4528  HA  ALA A 935      42.050  46.170  40.050  1.00  0.00           H
ATOM   4529  CB  ALA A 935      40.040  46.700  39.660  1.00  0.00           C
ATOM   4530  HB1 ALA A 935      39.400  47.490  39.210  1.00  0.00           H
ATOM   4531  HB2 ALA A 935      39.590  46.570  40.670  1.00  0.00           H
ATOM   4532  HB3 ALA A 935      39.870  45.760  39.090  1.00  0.00           H
ATOM   4533  C   ALA A 935      42.100  47.630  38.530  1.00  0.00           C
ATOM   4534  O   ALA A 935      42.530  46.880  37.700  1.00  0.00           O
ATOM   4535  N   VAL A 936      42.030  49.000  38.380  1.00  0.00           N
ATOM   4536  HN  VAL A 936      41.550  49.490  39.110  1.00  0.00           H
ATOM   4537  CA  VAL A 936      42.570  49.690  37.190  1.00  0.00           C
ATOM   4538  HA  VAL A 936      42.240  49.120  36.330  1.00  0.00           H
ATOM   4539  CB  VAL A 936      42.170  51.210  37.080  1.00  0.00           C
ATOM   4540  HB  VAL A 936      42.650  51.710  36.210  1.00  0.00           H
ATOM   4541  CG1 VAL A 936      40.660  51.150  37.090  1.00  0.00           C
ATOM   4542 HG11 VAL A 936      40.380  52.200  36.890  1.00  0.00           H
ATOM   4543 HG12 VAL A 936      40.190  50.740  38.010  1.00  0.00           H
ATOM   4544 HG13 VAL A 936      40.230  50.590  36.220  1.00  0.00           H
ATOM   4545  CG2 VAL A 936      42.660  52.050  38.310  1.00  0.00           C
ATOM   4546 HG21 VAL A 936      42.310  53.080  38.080  1.00  0.00           H
ATOM   4547 HG22 VAL A 936      43.740  52.020  38.590  1.00  0.00           H
ATOM   4548 HG23 VAL A 936      42.060  51.800  39.200  1.00  0.00           H
ATOM   4549  C   VAL A 936      44.140  49.540  37.230  1.00  0.00           C
ATOM   4550  O   VAL A 936      44.720  49.350  36.230  1.00  0.00           O
ATOM   4551  N   ILE A 937      44.820  49.550  38.410  1.00  0.00           N
ATOM   4552  HN  ILE A 937      44.270  49.740  39.210  1.00  0.00           H
ATOM   4553  CA  ILE A 937      46.280  49.410  38.610  1.00  0.00           C
ATOM   4554  HA  ILE A 937      46.770  50.130  37.960  1.00  0.00           H
ATOM   4555  CB  ILE A 937      46.600  49.770  40.010  1.00  0.00           C
ATOM   4556  HB  ILE A 937      46.080  49.140  40.760  1.00  0.00           H
ATOM   4557  CG2 ILE A 937      48.080  49.440  40.390  1.00  0.00           C
ATOM   4558 HG21 ILE A 937      48.700  49.910  39.580  1.00  0.00           H
ATOM   4559 HG22 ILE A 937      48.190  48.340  40.490  1.00  0.00           H
ATOM   4560 HG23 ILE A 937      48.320  49.750  41.420  1.00  0.00           H
ATOM   4561  CG1 ILE A 937      46.140  51.230  40.410  1.00  0.00           C
ATOM   4562 HG11 ILE A 937      45.030  51.330  40.480  1.00  0.00           H
ATOM   4563 HG12 ILE A 937      46.350  51.990  39.630  1.00  0.00           H
ATOM   4564  CD  ILE A 937      46.530  51.840  41.800  1.00  0.00           C
ATOM   4565  HD1 ILE A 937      47.620  52.050  41.890  1.00  0.00           H
ATOM   4566  HD2 ILE A 937      46.080  51.190  42.580  1.00  0.00           H
ATOM   4567  HD3 ILE A 937      46.060  52.850  41.880  1.00  0.00           H
ATOM   4568  C   ILE A 937      46.750  48.060  38.210  1.00  0.00           C
ATOM   4569  O   ILE A 937      47.820  47.790  37.630  1.00  0.00           O
ATOM   4570  N   ILE A 938      45.870  47.040  38.430  1.00  0.00           N
ATOM   4571  HN  ILE A 938      45.030  47.130  38.950  1.00  0.00           H
ATOM   4572  CA  ILE A 938      46.230  45.690  38.050  1.00  0.00           C
ATOM   4573  HA  ILE A 938      47.310  45.550  38.060  1.00  0.00           H
ATOM   4574  CB  ILE A 938      45.750  44.640  39.120  1.00  0.00           C
ATOM   4575  HB  ILE A 938      44.900  44.990  39.740  1.00  0.00           H
ATOM   4576  CG2 ILE A 938      45.190  43.320  38.400  1.00  0.00           C
ATOM   4577 HG21 ILE A 938      44.760  42.620  39.140  1.00  0.00           H
ATOM   4578 HG22 ILE A 938      45.910  42.690  37.840  1.00  0.00           H
ATOM   4579 HG23 ILE A 938      44.380  43.590  37.680  1.00  0.00           H
ATOM   4580  CG1 ILE A 938      46.870  44.300  40.170  1.00  0.00           C
ATOM   4581 HG11 ILE A 938      47.630  43.680  39.660  1.00  0.00           H
ATOM   4582 HG12 ILE A 938      46.490  43.770  41.060  1.00  0.00           H
ATOM   4583  CD  ILE A 938      47.590  45.520  40.700  1.00  0.00           C
ATOM   4584  HD1 ILE A 938      47.930  46.080  39.800  1.00  0.00           H
ATOM   4585  HD2 ILE A 938      48.500  45.190  41.240  1.00  0.00           H
ATOM   4586  HD3 ILE A 938      46.850  46.160  41.240  1.00  0.00           H
ATOM   4587  C   ILE A 938      45.990  45.370  36.580  1.00  0.00           C
ATOM   4588  O   ILE A 938      46.650  44.460  36.030  1.00  0.00           O
ATOM   4589  N   ASN A 939      45.100  46.070  35.960  1.00  0.00           N
ATOM   4590  HN  ASN A 939      44.720  46.930  36.290  1.00  0.00           H
ATOM   4591  CA  ASN A 939      44.830  45.710  34.560  1.00  0.00           C
ATOM   4592  HA  ASN A 939      45.070  44.670  34.340  1.00  0.00           H
ATOM   4593  CB  ASN A 939      43.350  46.080  34.290  1.00  0.00           C
ATOM   4594  HB1 ASN A 939      43.240  47.190  34.330  1.00  0.00           H
ATOM   4595  HB2 ASN A 939      42.750  45.580  35.070  1.00  0.00           H
ATOM   4596  CG  ASN A 939      42.820  45.530  32.980  1.00  0.00           C
ATOM   4597  OD1 ASN A 939      43.460  44.740  32.270  1.00  0.00           O
ATOM   4598  ND2 ASN A 939      41.620  46.020  32.610  1.00  0.00           N
ATOM   4599 HD21 ASN A 939      41.150  46.640  33.220  1.00  0.00           H
ATOM   4600 HD22 ASN A 939      41.130  45.610  31.850  1.00  0.00           H
ATOM   4601  C   ASN A 939      45.680  46.680  33.640  1.00  0.00           C
ATOM   4602  O   ASN A 939      45.440  46.780  32.440  1.00  0.00           O
ATOM   4603  N   ARG A 940      46.690  47.380  34.270  1.00  0.00           N
ATOM   4604  HN  ARG A 940      46.750  47.510  35.250  1.00  0.00           H
ATOM   4605  CA  ARG A 940      47.480  48.370  33.470  1.00  0.00           C
ATOM   4606  HA  ARG A 940      46.710  49.050  33.140  1.00  0.00           H
ATOM   4607  CB  ARG A 940      48.590  49.180  34.130  1.00  0.00           C
ATOM   4608  HB1 ARG A 940      49.330  49.710  33.500  1.00  0.00           H
ATOM   4609  HB2 ARG A 940      49.330  48.460  34.550  1.00  0.00           H
ATOM   4610  CG  ARG A 940      48.110  50.150  35.180  1.00  0.00           C
ATOM   4611  HG1 ARG A 940      47.390  49.610  35.840  1.00  0.00           H
ATOM   4612  HG2 ARG A 940      47.360  50.850  34.760  1.00  0.00           H
ATOM   4613  CD  ARG A 940      49.180  50.970  35.980  1.00  0.00           C
ATOM   4614  HD1 ARG A 940      48.820  51.810  36.620  1.00  0.00           H
ATOM   4615  HD2 ARG A 940      49.910  51.370  35.240  1.00  0.00           H
ATOM   4616  NE  ARG A 940      49.830  49.920  36.850  1.00  0.00           N
ATOM   4617  HE  ARG A 940      49.440  49.020  36.970  1.00  0.00           H
ATOM   4618  CZ  ARG A 940      50.760  50.140  37.760  1.00  0.00           C
ATOM   4619  NH1 ARG A 940      51.270  51.270  38.090  1.00  0.00           N
ATOM   4620 HH11 ARG A 940      51.170  52.060  37.490  1.00  0.00           H
ATOM   4621 HH12 ARG A 940      51.780  51.340  38.950  1.00  0.00           H
ATOM   4622  NH2 ARG A 940      51.190  49.010  38.380  1.00  0.00           N
ATOM   4623 HH21 ARG A 940      50.970  48.120  38.000  1.00  0.00           H
ATOM   4624 HH22 ARG A 940      52.180  49.070  38.500  1.00  0.00           H
ATOM   4625  C   ARG A 940      48.120  47.750  32.210  1.00  0.00           C
ATOM   4626  O   ARG A 940      48.500  46.570  32.180  1.00  0.00           O
ATOM   4627  N   LYS A 941      48.290  48.530  31.070  1.00  0.00           N
ATOM   4628  HN  LYS A 941      47.810  49.410  31.030  1.00  0.00           H
ATOM   4629  CA  LYS A 941      48.940  48.070  29.880  1.00  0.00           C
ATOM   4630  HA  LYS A 941      48.350  47.210  29.630  1.00  0.00           H
ATOM   4631  CB  LYS A 941      48.820  49.110  28.810  1.00  0.00           C
ATOM   4632  HB1 LYS A 941      49.540  49.020  27.960  1.00  0.00           H
ATOM   4633  HB2 LYS A 941      48.990  50.070  29.310  1.00  0.00           H
ATOM   4634  CG  LYS A 941      47.410  49.240  28.240  1.00  0.00           C
ATOM   4635  HG1 LYS A 941      46.870  49.940  28.900  1.00  0.00           H
ATOM   4636  HG2 LYS A 941      47.010  48.210  28.330  1.00  0.00           H
ATOM   4637  CD  LYS A 941      47.470  49.770  26.810  1.00  0.00           C
ATOM   4638  HD1 LYS A 941      48.160  49.150  26.190  1.00  0.00           H
ATOM   4639  HD2 LYS A 941      47.690  50.850  26.690  1.00  0.00           H
ATOM   4640  CE  LYS A 941      46.020  49.640  26.240  1.00  0.00           C
ATOM   4641  HE1 LYS A 941      45.330  50.210  26.880  1.00  0.00           H
ATOM   4642  HE2 LYS A 941      45.670  48.580  26.280  1.00  0.00           H
ATOM   4643  NZ  LYS A 941      45.920  50.040  24.850  1.00  0.00           N
ATOM   4644  HZ1 LYS A 941      45.710  51.060  24.780  1.00  0.00           H
ATOM   4645  HZ2 LYS A 941      45.200  49.460  24.390  1.00  0.00           H
ATOM   4646  HZ3 LYS A 941      46.840  49.930  24.390  1.00  0.00           H
ATOM   4647  C   LYS A 941      50.250  47.470  29.970  1.00  0.00           C
ATOM   4648  O   LYS A 941      50.590  46.530  29.220  1.00  0.00           O
ATOM   4649  N   GLU A 942      51.050  47.950  31.000  1.00  0.00           N
ATOM   4650  HN  GLU A 942      50.830  48.740  31.540  1.00  0.00           H
ATOM   4651  CA  GLU A 942      52.390  47.370  31.290  1.00  0.00           C
ATOM   4652  HA  GLU A 942      52.900  47.400  30.340  1.00  0.00           H
ATOM   4653  CB  GLU A 942      53.150  48.250  32.240  1.00  0.00           C
ATOM   4654  HB1 GLU A 942      53.030  49.310  31.910  1.00  0.00           H
ATOM   4655  HB2 GLU A 942      54.220  47.980  32.080  1.00  0.00           H
ATOM   4656  CG  GLU A 942      52.780  48.100  33.750  1.00  0.00           C
ATOM   4657  HG1 GLU A 942      53.010  47.060  34.080  1.00  0.00           H
ATOM   4658  HG2 GLU A 942      51.670  48.140  33.810  1.00  0.00           H
ATOM   4659  CD  GLU A 942      53.470  49.150  34.610  1.00  0.00           C
ATOM   4660  OE1 GLU A 942      54.650  48.930  35.000  1.00  0.00           O
ATOM   4661  OE2 GLU A 942      52.870  50.240  34.790  1.00  0.00           O
ATOM   4662  C   GLU A 942      52.340  45.910  31.790  1.00  0.00           C
ATOM   4663  O   GLU A 942      53.300  45.140  31.610  1.00  0.00           O
ATOM   4664  N   HSD A 943      51.260  45.470  32.470  1.00  0.00           N
ATOM   4665  HN  HSD A 943      50.410  45.990  32.570  1.00  0.00           H
ATOM   4666  CA  HSD A 943      51.020  44.150  32.930  1.00  0.00           C
ATOM   4667  HA  HSD A 943      51.860  43.760  33.470  1.00  0.00           H
ATOM   4668  CB  HSD A 943      50.050  44.170  34.080  1.00  0.00           C
ATOM   4669  HB1 HSD A 943      49.860  43.140  34.480  1.00  0.00           H
ATOM   4670  HB2 HSD A 943      49.060  44.580  33.820  1.00  0.00           H
ATOM   4671  ND1 HSD A 943      51.770  45.070  35.780  1.00  0.00           N
ATOM   4672  HD1 HSD A 943      52.550  44.570  35.400  1.00  0.00           H
ATOM   4673  CG  HSD A 943      50.520  45.010  35.270  1.00  0.00           C
ATOM   4674  CE1 HSD A 943      51.830  46.090  36.680  1.00  0.00           C
ATOM   4675  HE1 HSD A 943      52.700  46.200  37.320  1.00  0.00           H
ATOM   4676  NE2 HSD A 943      50.640  46.620  36.880  1.00  0.00           N
ATOM   4677  CD2 HSD A 943      49.830  45.940  35.910  1.00  0.00           C
ATOM   4678  HD2 HSD A 943      48.760  46.080  35.840  1.00  0.00           H
ATOM   4679  C   HSD A 943      50.580  43.190  31.810  1.00  0.00           C
ATOM   4680  O   HSD A 943      50.980  42.070  31.870  1.00  0.00           O
ATOM   4681  N   LYS A 944      49.870  43.640  30.790  1.00  0.00           N
ATOM   4682  HN  LYS A 944      49.670  44.600  30.660  1.00  0.00           H
ATOM   4683  CA  LYS A 944      49.290  42.800  29.730  1.00  0.00           C
ATOM   4684  HA  LYS A 944      48.560  43.470  29.290  1.00  0.00           H
ATOM   4685  CB  LYS A 944      50.160  42.310  28.560  1.00  0.00           C
ATOM   4686  HB1 LYS A 944      49.790  41.500  27.890  1.00  0.00           H
ATOM   4687  HB2 LYS A 944      50.980  41.760  29.060  1.00  0.00           H
ATOM   4688  CG  LYS A 944      50.680  43.490  27.730  1.00  0.00           C
ATOM   4689  HG1 LYS A 944      51.310  43.170  26.870  1.00  0.00           H
ATOM   4690  HG2 LYS A 944      51.290  44.120  28.420  1.00  0.00           H
ATOM   4691  CD  LYS A 944      49.580  44.350  27.160  1.00  0.00           C
ATOM   4692  HD1 LYS A 944      50.170  45.000  26.490  1.00  0.00           H
ATOM   4693  HD2 LYS A 944      49.030  45.000  27.880  1.00  0.00           H
ATOM   4694  CE  LYS A 944      48.530  43.460  26.340  1.00  0.00           C
ATOM   4695  HE1 LYS A 944      48.240  42.680  27.070  1.00  0.00           H
ATOM   4696  HE2 LYS A 944      49.180  43.030  25.530  1.00  0.00           H
ATOM   4697  NZ  LYS A 944      47.440  44.230  25.790  1.00  0.00           N
ATOM   4698  HZ1 LYS A 944      46.920  43.700  25.070  1.00  0.00           H
ATOM   4699  HZ2 LYS A 944      47.860  45.090  25.390  1.00  0.00           H
ATOM   4700  HZ3 LYS A 944      46.710  44.450  26.510  1.00  0.00           H
ATOM   4701  C   LYS A 944      48.350  41.640  30.200  1.00  0.00           C
ATOM   4702  O   LYS A 944      48.430  40.510  29.760  1.00  0.00           O
ATOM   4703  N   LEU A 945      47.450  41.980  31.140  1.00  0.00           N
ATOM   4704  HN  LEU A 945      47.420  42.940  31.410  1.00  0.00           H
ATOM   4705  CA  LEU A 945      46.430  41.070  31.710  1.00  0.00           C
ATOM   4706  HA  LEU A 945      47.010  40.200  31.970  1.00  0.00           H
ATOM   4707  CB  LEU A 945      45.760  41.640  32.970  1.00  0.00           C
ATOM   4708  HB1 LEU A 945      45.170  42.560  32.800  1.00  0.00           H
ATOM   4709  HB2 LEU A 945      46.610  41.680  33.690  1.00  0.00           H
ATOM   4710  CG  LEU A 945      44.880  40.660  33.800  1.00  0.00           C
ATOM   4711  HG  LEU A 945      44.010  40.300  33.210  1.00  0.00           H
ATOM   4712  CD1 LEU A 945      45.650  39.490  34.260  1.00  0.00           C
ATOM   4713 HD11 LEU A 945      46.040  38.860  33.430  1.00  0.00           H
ATOM   4714 HD12 LEU A 945      45.040  38.780  34.860  1.00  0.00           H
ATOM   4715 HD13 LEU A 945      46.490  39.800  34.930  1.00  0.00           H
ATOM   4716  CD2 LEU A 945      44.300  41.530  34.930  1.00  0.00           C
ATOM   4717 HD21 LEU A 945      45.220  41.940  35.400  1.00  0.00           H
ATOM   4718 HD22 LEU A 945      43.650  40.930  35.600  1.00  0.00           H
ATOM   4719 HD23 LEU A 945      43.600  42.250  34.460  1.00  0.00           H
ATOM   4720  C   LEU A 945      45.360  40.690  30.710  1.00  0.00           C
ATOM   4721  O   LEU A 945      44.620  41.550  30.230  1.00  0.00           O
ATOM   4722  N   LYS A 946      45.270  39.390  30.330  1.00  0.00           N
ATOM   4723  HN  LYS A 946      45.830  38.670  30.710  1.00  0.00           H
ATOM   4724  CA  LYS A 946      44.340  38.890  29.310  1.00  0.00           C
ATOM   4725  HA  LYS A 946      44.800  39.320  28.430  1.00  0.00           H
ATOM   4726  CB  LYS A 946      44.480  37.340  29.120  1.00  0.00           C
ATOM   4727  HB1 LYS A 946      43.640  37.110  28.420  1.00  0.00           H
ATOM   4728  HB2 LYS A 946      44.310  36.960  30.150  1.00  0.00           H
ATOM   4729  CG  LYS A 946      45.790  36.900  28.450  1.00  0.00           C
ATOM   4730  HG1 LYS A 946      46.620  37.220  29.130  1.00  0.00           H
ATOM   4731  HG2 LYS A 946      45.910  37.490  27.510  1.00  0.00           H
ATOM   4732  CD  LYS A 946      45.790  35.360  28.230  1.00  0.00           C
ATOM   4733  HD1 LYS A 946      44.880  35.010  27.690  1.00  0.00           H
ATOM   4734  HD2 LYS A 946      45.720  34.860  29.220  1.00  0.00           H
ATOM   4735  CE  LYS A 946      46.880  34.890  27.340  1.00  0.00           C
ATOM   4736  HE1 LYS A 946      47.850  34.850  27.900  1.00  0.00           H
ATOM   4737  HE2 LYS A 946      47.170  35.410  26.400  1.00  0.00           H
ATOM   4738  NZ  LYS A 946      46.620  33.500  27.020  1.00  0.00           N
ATOM   4739  HZ1 LYS A 946      46.660  33.020  27.940  1.00  0.00           H
ATOM   4740  HZ2 LYS A 946      47.270  33.070  26.340  1.00  0.00           H
ATOM   4741  HZ3 LYS A 946      45.590  33.470  26.860  1.00  0.00           H
ATOM   4742  C   LYS A 946      42.860  39.240  29.450  1.00  0.00           C
ATOM   4743  O   LYS A 946      42.150  38.730  30.340  1.00  0.00           O
ATOM   4744  N   LYS A 947      42.260  40.000  28.490  1.00  0.00           N
ATOM   4745  HN  LYS A 947      42.850  40.490  27.850  1.00  0.00           H
ATOM   4746  CA  LYS A 947      40.770  39.940  28.360  1.00  0.00           C
ATOM   4747  HA  LYS A 947      40.560  40.620  27.550  1.00  0.00           H
ATOM   4748  CB  LYS A 947      40.200  38.540  27.950  1.00  0.00           C
ATOM   4749  HB1 LYS A 947      39.100  38.750  27.940  1.00  0.00           H
ATOM   4750  HB2 LYS A 947      40.370  37.750  28.720  1.00  0.00           H
ATOM   4751  CG  LYS A 947      40.610  38.090  26.520  1.00  0.00           C
ATOM   4752  HG1 LYS A 947      40.020  37.180  26.250  1.00  0.00           H
ATOM   4753  HG2 LYS A 947      41.680  37.780  26.550  1.00  0.00           H
ATOM   4754  CD  LYS A 947      40.400  39.110  25.410  1.00  0.00           C
ATOM   4755  HD1 LYS A 947      41.130  39.930  25.580  1.00  0.00           H
ATOM   4756  HD2 LYS A 947      39.390  39.550  25.550  1.00  0.00           H
ATOM   4757  CE  LYS A 947      40.750  38.610  24.020  1.00  0.00           C
ATOM   4758  HE1 LYS A 947      41.700  38.030  24.040  1.00  0.00           H
ATOM   4759  HE2 LYS A 947      40.920  39.560  23.490  1.00  0.00           H
ATOM   4760  NZ  LYS A 947      39.610  37.980  23.360  1.00  0.00           N
ATOM   4761  HZ1 LYS A 947      39.970  37.250  22.710  1.00  0.00           H
ATOM   4762  HZ2 LYS A 947      39.010  38.650  22.840  1.00  0.00           H
ATOM   4763  HZ3 LYS A 947      39.020  37.450  24.020  1.00  0.00           H
ATOM   4764  C   LYS A 947      39.920  40.570  29.560  1.00  0.00           C
ATOM   4765  O   LYS A 947      38.720  40.440  29.680  1.00  0.00           O
ATOM   4766  N   GLY A 948      40.530  41.390  30.470  1.00  0.00           N
ATOM   4767  HN  GLY A 948      41.480  41.600  30.290  1.00  0.00           H
ATOM   4768  CA  GLY A 948      39.820  42.130  31.540  1.00  0.00           C
ATOM   4769  HA1 GLY A 948      38.760  41.910  31.570  1.00  0.00           H
ATOM   4770  HA2 GLY A 948      39.980  43.190  31.390  1.00  0.00           H
ATOM   4771  C   GLY A 948      40.290  41.760  32.920  1.00  0.00           C
ATOM   4772  O   GLY A 948      40.850  40.690  33.210  1.00  0.00           O
ATOM   4773  N   ALA A 949      40.010  42.710  33.920  1.00  0.00           N
ATOM   4774  HN  ALA A 949      39.660  43.610  33.690  1.00  0.00           H
ATOM   4775  CA  ALA A 949      40.190  42.450  35.280  1.00  0.00           C
ATOM   4776  HA  ALA A 949      40.520  41.440  35.430  1.00  0.00           H
ATOM   4777  CB  ALA A 949      41.130  43.600  35.740  1.00  0.00           C
ATOM   4778  HB1 ALA A 949      42.210  43.510  35.540  1.00  0.00           H
ATOM   4779  HB2 ALA A 949      41.090  43.740  36.840  1.00  0.00           H
ATOM   4780  HB3 ALA A 949      40.860  44.560  35.250  1.00  0.00           H
ATOM   4781  C   ALA A 949      38.810  42.510  36.030  1.00  0.00           C
ATOM   4782  O   ALA A 949      38.620  42.070  37.160  1.00  0.00           O
ATOM   4783  N   GLY A 950      37.770  42.850  35.280  1.00  0.00           N
ATOM   4784  HN  GLY A 950      37.870  43.280  34.380  1.00  0.00           H
ATOM   4785  CA  GLY A 950      36.450  42.880  35.920  1.00  0.00           C
ATOM   4786  HA1 GLY A 950      36.310  41.870  36.260  1.00  0.00           H
ATOM   4787  HA2 GLY A 950      35.680  43.230  35.230  1.00  0.00           H
ATOM   4788  C   GLY A 950      36.210  43.740  37.110  1.00  0.00           C
ATOM   4789  O   GLY A 950      36.020  43.380  38.270  1.00  0.00           O
ATOM   4790  N   TYR A 951      36.040  45.070  36.840  1.00  0.00           N
ATOM   4791  HN  TYR A 951      36.200  45.420  35.920  1.00  0.00           H
ATOM   4792  CA  TYR A 951      35.940  46.110  37.810  1.00  0.00           C
ATOM   4793  HA  TYR A 951      36.820  46.010  38.430  1.00  0.00           H
ATOM   4794  CB  TYR A 951      35.960  47.530  37.190  1.00  0.00           C
ATOM   4795  HB1 TYR A 951      36.030  48.380  37.910  1.00  0.00           H
ATOM   4796  HB2 TYR A 951      34.990  47.580  36.650  1.00  0.00           H
ATOM   4797  CG  TYR A 951      37.120  47.680  36.230  1.00  0.00           C
ATOM   4798  CD1 TYR A 951      38.380  47.040  36.420  1.00  0.00           C
ATOM   4799  HD1 TYR A 951      38.420  46.360  37.250  1.00  0.00           H
ATOM   4800  CE1 TYR A 951      39.450  47.280  35.510  1.00  0.00           C
ATOM   4801  HE1 TYR A 951      40.370  46.720  35.530  1.00  0.00           H
ATOM   4802  CZ  TYR A 951      39.350  48.340  34.580  1.00  0.00           C
ATOM   4803  OH  TYR A 951      40.430  48.750  33.860  1.00  0.00           O
ATOM   4804  HH  TYR A 951      40.100  49.460  33.300  1.00  0.00           H
ATOM   4805  CD2 TYR A 951      36.990  48.620  35.200  1.00  0.00           C
ATOM   4806  HD2 TYR A 951      36.120  49.270  35.160  1.00  0.00           H
ATOM   4807  CE2 TYR A 951      38.100  49.000  34.340  1.00  0.00           C
ATOM   4808  HE2 TYR A 951      38.020  49.710  33.520  1.00  0.00           H
ATOM   4809  C   TYR A 951      34.770  45.940  38.780  1.00  0.00           C
ATOM   4810  O   TYR A 951      34.930  45.960  39.990  1.00  0.00           O
ATOM   4811  N   HSD A 952      33.620  45.590  38.220  1.00  0.00           N
ATOM   4812  HN  HSD A 952      33.570  45.300  37.270  1.00  0.00           H
ATOM   4813  CA  HSD A 952      32.440  45.360  39.010  1.00  0.00           C
ATOM   4814  HA  HSD A 952      32.430  45.950  39.930  1.00  0.00           H
ATOM   4815  CB  HSD A 952      31.210  45.870  38.230  1.00  0.00           C
ATOM   4816  HB1 HSD A 952      30.260  45.460  38.650  1.00  0.00           H
ATOM   4817  HB2 HSD A 952      31.170  45.550  37.170  1.00  0.00           H
ATOM   4818  ND1 HSD A 952      31.810  48.280  38.600  1.00  0.00           N
ATOM   4819  HD1 HSD A 952      32.760  48.060  38.810  1.00  0.00           H
ATOM   4820  CG  HSD A 952      30.930  47.310  38.190  1.00  0.00           C
ATOM   4821  CE1 HSD A 952      31.120  49.360  38.940  1.00  0.00           C
ATOM   4822  HE1 HSD A 952      31.450  50.180  39.580  1.00  0.00           H
ATOM   4823  NE2 HSD A 952      29.820  49.170  38.700  1.00  0.00           N
ATOM   4824  CD2 HSD A 952      29.720  47.870  38.250  1.00  0.00           C
ATOM   4825  HD2 HSD A 952      28.820  47.360  37.920  1.00  0.00           H
ATOM   4826  C   HSD A 952      32.150  43.860  39.490  1.00  0.00           C
ATOM   4827  O   HSD A 952      31.660  43.570  40.540  1.00  0.00           O
ATOM   4828  N   LEU A 953      32.650  42.880  38.690  1.00  0.00           N
ATOM   4829  HN  LEU A 953      32.940  43.100  37.760  1.00  0.00           H
ATOM   4830  CA  LEU A 953      32.730  41.490  39.160  1.00  0.00           C
ATOM   4831  HA  LEU A 953      31.710  41.200  39.400  1.00  0.00           H
ATOM   4832  CB  LEU A 953      33.270  40.570  38.000  1.00  0.00           C
ATOM   4833  HB1 LEU A 953      34.300  40.750  37.600  1.00  0.00           H
ATOM   4834  HB2 LEU A 953      32.570  40.530  37.140  1.00  0.00           H
ATOM   4835  CG  LEU A 953      33.300  39.010  38.360  1.00  0.00           C
ATOM   4836  HG  LEU A 953      33.810  38.780  39.310  1.00  0.00           H
ATOM   4837  CD1 LEU A 953      31.900  38.550  38.460  1.00  0.00           C
ATOM   4838 HD11 LEU A 953      31.910  37.550  38.960  1.00  0.00           H
ATOM   4839 HD12 LEU A 953      31.450  38.520  37.450  1.00  0.00           H
ATOM   4840 HD13 LEU A 953      31.320  39.170  39.180  1.00  0.00           H
ATOM   4841  CD2 LEU A 953      34.020  38.340  37.180  1.00  0.00           C
ATOM   4842 HD21 LEU A 953      35.070  38.690  37.050  1.00  0.00           H
ATOM   4843 HD22 LEU A 953      33.470  38.480  36.220  1.00  0.00           H
ATOM   4844 HD23 LEU A 953      34.130  37.230  37.280  1.00  0.00           H
ATOM   4845  C   LEU A 953      33.520  41.320  40.420  1.00  0.00           C
ATOM   4846  O   LEU A 953      33.180  40.480  41.250  1.00  0.00           O
ATOM   4847  N   ASP A 954      34.650  42.050  40.590  1.00  0.00           N
ATOM   4848  HN  ASP A 954      35.050  42.560  39.830  1.00  0.00           H
ATOM   4849  CA  ASP A 954      35.500  42.050  41.810  1.00  0.00           C
ATOM   4850  HA  ASP A 954      35.700  41.030  42.060  1.00  0.00           H
ATOM   4851  CB  ASP A 954      36.870  42.770  41.400  1.00  0.00           C
ATOM   4852  HB1 ASP A 954      37.480  42.850  42.340  1.00  0.00           H
ATOM   4853  HB2 ASP A 954      36.710  43.820  41.090  1.00  0.00           H
ATOM   4854  CG  ASP A 954      37.690  41.990  40.380  1.00  0.00           C
ATOM   4855  OD1 ASP A 954      37.580  40.840  40.030  1.00  0.00           O
ATOM   4856  OD2 ASP A 954      38.530  42.800  39.690  1.00  0.00           O
ATOM   4857  HD2 ASP A 954      38.670  42.470  38.810  1.00  0.00           H
ATOM   4858  C   ASP A 954      34.750  42.640  42.970  1.00  0.00           C
ATOM   4859  O   ASP A 954      34.780  42.070  44.090  1.00  0.00           O
ATOM   4860  N   LEU A 955      34.030  43.750  42.750  1.00  0.00           N
ATOM   4861  HN  LEU A 955      34.060  44.140  41.840  1.00  0.00           H
ATOM   4862  CA  LEU A 955      33.290  44.480  43.800  1.00  0.00           C
ATOM   4863  HA  LEU A 955      33.890  44.570  44.690  1.00  0.00           H
ATOM   4864  CB  LEU A 955      33.010  45.900  43.260  1.00  0.00           C
ATOM   4865  HB1 LEU A 955      32.600  45.790  42.220  1.00  0.00           H
ATOM   4866  HB2 LEU A 955      33.970  46.440  43.150  1.00  0.00           H
ATOM   4867  CG  LEU A 955      32.140  46.840  44.020  1.00  0.00           C
ATOM   4868  HG  LEU A 955      31.190  46.350  44.330  1.00  0.00           H
ATOM   4869  CD1 LEU A 955      32.790  47.250  45.360  1.00  0.00           C
ATOM   4870 HD11 LEU A 955      32.230  48.060  45.870  1.00  0.00           H
ATOM   4871 HD12 LEU A 955      33.830  47.630  45.260  1.00  0.00           H
ATOM   4872 HD13 LEU A 955      32.830  46.340  45.990  1.00  0.00           H
ATOM   4873  CD2 LEU A 955      31.800  48.090  43.220  1.00  0.00           C
ATOM   4874 HD21 LEU A 955      31.560  47.830  42.170  1.00  0.00           H
ATOM   4875 HD22 LEU A 955      32.660  48.790  43.170  1.00  0.00           H
ATOM   4876 HD23 LEU A 955      30.940  48.620  43.690  1.00  0.00           H
ATOM   4877  C   LEU A 955      32.060  43.610  44.170  1.00  0.00           C
ATOM   4878  O   LEU A 955      31.770  43.500  45.390  1.00  0.00           O
ATOM   4879  N   LEU A 956      31.420  42.920  43.230  1.00  0.00           N
ATOM   4880  HN  LEU A 956      31.570  42.970  42.240  1.00  0.00           H
ATOM   4881  CA  LEU A 956      30.410  41.870  43.450  1.00  0.00           C
ATOM   4882  HA  LEU A 956      29.590  42.310  44.010  1.00  0.00           H
ATOM   4883  CB  LEU A 956      29.990  41.180  42.100  1.00  0.00           C
ATOM   4884  HB1 LEU A 956      30.910  40.720  41.670  1.00  0.00           H
ATOM   4885  HB2 LEU A 956      29.630  41.990  41.440  1.00  0.00           H
ATOM   4886  CG  LEU A 956      28.870  40.080  42.240  1.00  0.00           C
ATOM   4887  HG  LEU A 956      29.210  39.380  43.040  1.00  0.00           H
ATOM   4888  CD1 LEU A 956      27.530  40.650  42.660  1.00  0.00           C
ATOM   4889 HD11 LEU A 956      26.760  39.860  42.580  1.00  0.00           H
ATOM   4890 HD12 LEU A 956      27.280  41.500  42.000  1.00  0.00           H
ATOM   4891 HD13 LEU A 956      27.560  40.960  43.730  1.00  0.00           H
ATOM   4892  CD2 LEU A 956      28.790  39.220  40.920  1.00  0.00           C
ATOM   4893 HD21 LEU A 956      28.420  39.890  40.120  1.00  0.00           H
ATOM   4894 HD22 LEU A 956      28.080  38.380  41.040  1.00  0.00           H
ATOM   4895 HD23 LEU A 956      29.760  38.780  40.580  1.00  0.00           H
ATOM   4896  C   LEU A 956      30.850  40.770  44.350  1.00  0.00           C
ATOM   4897  O   LEU A 956      30.100  40.450  45.250  1.00  0.00           O
ATOM   4898  N   MET A 957      32.010  40.160  44.110  1.00  0.00           N
ATOM   4899  HN  MET A 957      32.420  40.370  43.220  1.00  0.00           H
ATOM   4900  CA  MET A 957      32.710  39.090  44.860  1.00  0.00           C
ATOM   4901  HA  MET A 957      31.960  38.330  44.990  1.00  0.00           H
ATOM   4902  CB  MET A 957      33.970  38.470  44.120  1.00  0.00           C
ATOM   4903  HB1 MET A 957      34.550  37.810  44.810  1.00  0.00           H
ATOM   4904  HB2 MET A 957      34.560  39.350  43.820  1.00  0.00           H
ATOM   4905  CG  MET A 957      33.540  37.750  42.850  1.00  0.00           C
ATOM   4906  HG1 MET A 957      34.420  37.460  42.240  1.00  0.00           H
ATOM   4907  HG2 MET A 957      32.920  38.420  42.200  1.00  0.00           H
ATOM   4908  SD  MET A 957      32.620  36.150  43.110  1.00  0.00           S
ATOM   4909  CE  MET A 957      33.230  35.460  44.700  1.00  0.00           C
ATOM   4910  HE1 MET A 957      34.290  35.150  44.540  1.00  0.00           H
ATOM   4911  HE2 MET A 957      32.680  34.510  44.910  1.00  0.00           H
ATOM   4912  HE3 MET A 957      33.280  36.290  45.420  1.00  0.00           H
ATOM   4913  C   MET A 957      33.080  39.570  46.290  1.00  0.00           C
ATOM   4914  O   MET A 957      32.980  38.790  47.260  1.00  0.00           O
ATOM   4915  N   VAL A 958      33.420  40.870  46.500  1.00  0.00           N
ATOM   4916  HN  VAL A 958      33.680  41.460  45.740  1.00  0.00           H
ATOM   4917  CA  VAL A 958      33.600  41.420  47.820  1.00  0.00           C
ATOM   4918  HA  VAL A 958      34.100  40.660  48.390  1.00  0.00           H
ATOM   4919  CB  VAL A 958      34.510  42.650  47.850  1.00  0.00           C
ATOM   4920  HB  VAL A 958      34.170  43.560  47.320  1.00  0.00           H
ATOM   4921  CG1 VAL A 958      34.630  43.220  49.280  1.00  0.00           C
ATOM   4922 HG11 VAL A 958      33.640  43.640  49.560  1.00  0.00           H
ATOM   4923 HG12 VAL A 958      35.450  43.970  49.300  1.00  0.00           H
ATOM   4924 HG13 VAL A 958      34.860  42.470  50.070  1.00  0.00           H
ATOM   4925  CG2 VAL A 958      35.990  42.100  47.430  1.00  0.00           C
ATOM   4926 HG21 VAL A 958      36.710  42.840  47.830  1.00  0.00           H
ATOM   4927 HG22 VAL A 958      36.100  41.800  46.370  1.00  0.00           H
ATOM   4928 HG23 VAL A 958      36.150  41.140  47.990  1.00  0.00           H
ATOM   4929  C   VAL A 958      32.290  41.770  48.550  1.00  0.00           C
ATOM   4930  O   VAL A 958      32.220  41.560  49.750  1.00  0.00           O
ATOM   4931  N   GLY A 959      31.200  42.190  47.910  1.00  0.00           N
ATOM   4932  HN  GLY A 959      31.270  42.440  46.940  1.00  0.00           H
ATOM   4933  CA  GLY A 959      29.930  42.240  48.540  1.00  0.00           C
ATOM   4934  HA1 GLY A 959      29.290  42.820  47.890  1.00  0.00           H
ATOM   4935  HA2 GLY A 959      30.070  42.810  49.450  1.00  0.00           H
ATOM   4936  C   GLY A 959      29.210  40.970  48.870  1.00  0.00           C
ATOM   4937  O   GLY A 959      28.500  40.960  49.840  1.00  0.00           O
ATOM   4938  N   VAL A 960      29.380  39.860  48.150  1.00  0.00           N
ATOM   4939  HN  VAL A 960      29.950  39.860  47.340  1.00  0.00           H
ATOM   4940  CA  VAL A 960      28.960  38.570  48.600  1.00  0.00           C
ATOM   4941  HA  VAL A 960      27.910  38.500  48.900  1.00  0.00           H
ATOM   4942  CB  VAL A 960      29.100  37.610  47.480  1.00  0.00           C
ATOM   4943  HB  VAL A 960      30.070  37.740  46.960  1.00  0.00           H
ATOM   4944  CG1 VAL A 960      29.210  36.130  47.970  1.00  0.00           C
ATOM   4945 HG11 VAL A 960      30.170  35.930  48.510  1.00  0.00           H
ATOM   4946 HG12 VAL A 960      29.150  35.450  47.100  1.00  0.00           H
ATOM   4947 HG13 VAL A 960      28.360  35.870  48.640  1.00  0.00           H
ATOM   4948  CG2 VAL A 960      28.090  37.790  46.310  1.00  0.00           C
ATOM   4949 HG21 VAL A 960      27.070  37.780  46.740  1.00  0.00           H
ATOM   4950 HG22 VAL A 960      28.160  37.020  45.500  1.00  0.00           H
ATOM   4951 HG23 VAL A 960      28.270  38.800  45.900  1.00  0.00           H
ATOM   4952  C   VAL A 960      29.730  38.160  49.850  1.00  0.00           C
ATOM   4953  O   VAL A 960      29.110  37.840  50.850  1.00  0.00           O
ATOM   4954  N   MET A 961      31.050  38.260  49.880  1.00  0.00           N
ATOM   4955  HN  MET A 961      31.570  38.550  49.090  1.00  0.00           H
ATOM   4956  CA  MET A 961      31.820  37.820  51.020  1.00  0.00           C
ATOM   4957  HA  MET A 961      31.330  36.910  51.330  1.00  0.00           H
ATOM   4958  CB  MET A 961      33.290  37.300  50.740  1.00  0.00           C
ATOM   4959  HB1 MET A 961      33.690  36.930  51.710  1.00  0.00           H
ATOM   4960  HB2 MET A 961      34.020  38.080  50.450  1.00  0.00           H
ATOM   4961  CG  MET A 961      33.390  36.240  49.680  1.00  0.00           C
ATOM   4962  HG1 MET A 961      34.460  35.980  49.500  1.00  0.00           H
ATOM   4963  HG2 MET A 961      33.120  36.760  48.740  1.00  0.00           H
ATOM   4964  SD  MET A 961      32.230  34.860  49.770  1.00  0.00           S
ATOM   4965  CE  MET A 961      33.090  33.720  50.860  1.00  0.00           C
ATOM   4966  HE1 MET A 961      34.130  33.570  50.490  1.00  0.00           H
ATOM   4967  HE2 MET A 961      32.570  32.750  50.690  1.00  0.00           H
ATOM   4968  HE3 MET A 961      33.180  34.150  51.870  1.00  0.00           H
ATOM   4969  C   MET A 961      31.850  38.700  52.180  1.00  0.00           C
ATOM   4970  O   MET A 961      31.920  38.240  53.330  1.00  0.00           O
ATOM   4971  N   LEU A 962      31.670  40.050  51.990  1.00  0.00           N
ATOM   4972  HN  LEU A 962      31.670  40.410  51.060  1.00  0.00           H
ATOM   4973  CA  LEU A 962      31.260  40.930  53.040  1.00  0.00           C
ATOM   4974  HA  LEU A 962      32.010  40.840  53.810  1.00  0.00           H
ATOM   4975  CB  LEU A 962      31.160  42.320  52.350  1.00  0.00           C
ATOM   4976  HB1 LEU A 962      30.380  42.330  51.550  1.00  0.00           H
ATOM   4977  HB2 LEU A 962      32.170  42.490  51.920  1.00  0.00           H
ATOM   4978  CG  LEU A 962      30.960  43.460  53.250  1.00  0.00           C
ATOM   4979  HG  LEU A 962      31.330  43.260  54.270  1.00  0.00           H
ATOM   4980  CD1 LEU A 962      31.670  44.750  52.740  1.00  0.00           C
ATOM   4981 HD11 LEU A 962      31.360  44.940  51.700  1.00  0.00           H
ATOM   4982 HD12 LEU A 962      32.770  44.600  52.670  1.00  0.00           H
ATOM   4983 HD13 LEU A 962      31.340  45.600  53.400  1.00  0.00           H
ATOM   4984  CD2 LEU A 962      29.460  43.790  53.350  1.00  0.00           C
ATOM   4985 HD21 LEU A 962      29.370  44.630  54.090  1.00  0.00           H
ATOM   4986 HD22 LEU A 962      28.780  42.980  53.690  1.00  0.00           H
ATOM   4987 HD23 LEU A 962      29.210  44.160  52.340  1.00  0.00           H
ATOM   4988  C   LEU A 962      29.960  40.550  53.730  1.00  0.00           C
ATOM   4989  O   LEU A 962      30.060  40.510  54.940  1.00  0.00           O
ATOM   4990  N   GLY A 963      28.890  40.220  53.020  1.00  0.00           N
ATOM   4991  HN  GLY A 963      28.930  40.210  52.030  1.00  0.00           H
ATOM   4992  CA  GLY A 963      27.740  39.570  53.640  1.00  0.00           C
ATOM   4993  HA1 GLY A 963      27.120  39.340  52.790  1.00  0.00           H
ATOM   4994  HA2 GLY A 963      27.410  40.370  54.270  1.00  0.00           H
ATOM   4995  C   GLY A 963      27.900  38.250  54.410  1.00  0.00           C
ATOM   4996  O   GLY A 963      27.290  38.100  55.470  1.00  0.00           O
ATOM   4997  N   VAL A 964      28.680  37.260  53.880  1.00  0.00           N
ATOM   4998  HN  VAL A 964      28.950  37.470  52.950  1.00  0.00           H
ATOM   4999  CA  VAL A 964      29.260  36.120  54.510  1.00  0.00           C
ATOM   5000  HA  VAL A 964      28.560  35.340  54.770  1.00  0.00           H
ATOM   5001  CB  VAL A 964      30.260  35.350  53.630  1.00  0.00           C
ATOM   5002  HB  VAL A 964      30.960  36.130  53.260  1.00  0.00           H
ATOM   5003  CG1 VAL A 964      31.040  34.230  54.320  1.00  0.00           C
ATOM   5004 HG11 VAL A 964      30.350  33.470  54.760  1.00  0.00           H
ATOM   5005 HG12 VAL A 964      31.690  34.670  55.100  1.00  0.00           H
ATOM   5006 HG13 VAL A 964      31.630  33.810  53.480  1.00  0.00           H
ATOM   5007  CG2 VAL A 964      29.610  34.760  52.350  1.00  0.00           C
ATOM   5008 HG21 VAL A 964      28.870  34.020  52.730  1.00  0.00           H
ATOM   5009 HG22 VAL A 964      30.410  34.200  51.810  1.00  0.00           H
ATOM   5010 HG23 VAL A 964      29.050  35.470  51.730  1.00  0.00           H
ATOM   5011  C   VAL A 964      29.850  36.490  55.930  1.00  0.00           C
ATOM   5012  O   VAL A 964      29.420  35.900  56.910  1.00  0.00           O
ATOM   5013  N   CYS A 965      30.770  37.450  55.930  1.00  0.00           N
ATOM   5014  HN  CYS A 965      31.130  37.840  55.090  1.00  0.00           H
ATOM   5015  CA  CYS A 965      31.390  37.850  57.230  1.00  0.00           C
ATOM   5016  HA  CYS A 965      31.640  36.960  57.780  1.00  0.00           H
ATOM   5017  CB  CYS A 965      32.560  38.790  56.880  1.00  0.00           C
ATOM   5018  HB1 CYS A 965      33.000  39.170  57.820  1.00  0.00           H
ATOM   5019  HB2 CYS A 965      32.170  39.610  56.250  1.00  0.00           H
ATOM   5020  SG  CYS A 965      33.940  37.850  56.060  1.00  0.00           S
ATOM   5021  HG1 CYS A 965      33.400  38.080  54.880  1.00  0.00           H
ATOM   5022  C   CYS A 965      30.490  38.640  58.110  1.00  0.00           C
ATOM   5023  O   CYS A 965      30.590  38.530  59.320  1.00  0.00           O
ATOM   5024  N   SER A 966      29.520  39.350  57.500  1.00  0.00           N
ATOM   5025  HN  SER A 966      29.500  39.470  56.510  1.00  0.00           H
ATOM   5026  CA  SER A 966      28.510  40.100  58.220  1.00  0.00           C
ATOM   5027  HA  SER A 966      28.950  40.810  58.910  1.00  0.00           H
ATOM   5028  CB  SER A 966      27.670  41.100  57.410  1.00  0.00           C
ATOM   5029  HB1 SER A 966      26.870  41.580  58.010  1.00  0.00           H
ATOM   5030  HB2 SER A 966      27.070  40.620  56.600  1.00  0.00           H
ATOM   5031  OG  SER A 966      28.470  42.050  56.730  1.00  0.00           O
ATOM   5032  HG1 SER A 966      28.920  41.510  56.070  1.00  0.00           H
ATOM   5033  C   SER A 966      27.680  39.250  59.090  1.00  0.00           C
ATOM   5034  O   SER A 966      27.430  39.610  60.230  1.00  0.00           O
ATOM   5035  N   VAL A 967      27.190  38.090  58.540  1.00  0.00           N
ATOM   5036  HN  VAL A 967      27.320  37.790  57.600  1.00  0.00           H
ATOM   5037  CA  VAL A 967      26.420  37.180  59.330  1.00  0.00           C
ATOM   5038  HA  VAL A 967      25.840  37.730  60.060  1.00  0.00           H
ATOM   5039  CB  VAL A 967      25.410  36.390  58.500  1.00  0.00           C
ATOM   5040  HB  VAL A 967      24.870  37.160  57.920  1.00  0.00           H
ATOM   5041  CG1 VAL A 967      26.110  35.530  57.400  1.00  0.00           C
ATOM   5042 HG11 VAL A 967      26.840  34.750  57.710  1.00  0.00           H
ATOM   5043 HG12 VAL A 967      26.640  36.180  56.670  1.00  0.00           H
ATOM   5044 HG13 VAL A 967      25.310  34.910  56.940  1.00  0.00           H
ATOM   5045  CG2 VAL A 967      24.530  35.510  59.370  1.00  0.00           C
ATOM   5046 HG21 VAL A 967      25.030  34.650  59.870  1.00  0.00           H
ATOM   5047 HG22 VAL A 967      23.750  34.940  58.820  1.00  0.00           H
ATOM   5048 HG23 VAL A 967      24.070  36.120  60.170  1.00  0.00           H
ATOM   5049  C   VAL A 967      27.290  36.340  60.240  1.00  0.00           C
ATOM   5050  O   VAL A 967      26.820  35.870  61.290  1.00  0.00           O
ATOM   5051  N   MET A 968      28.630  36.130  59.950  1.00  0.00           N
ATOM   5052  HN  MET A 968      29.070  36.590  59.180  1.00  0.00           H
ATOM   5053  CA  MET A 968      29.430  35.340  60.840  1.00  0.00           C
ATOM   5054  HA  MET A 968      28.950  34.490  61.290  1.00  0.00           H
ATOM   5055  CB  MET A 968      30.610  34.790  60.010  1.00  0.00           C
ATOM   5056  HB1 MET A 968      31.430  34.470  60.680  1.00  0.00           H
ATOM   5057  HB2 MET A 968      31.060  35.590  59.390  1.00  0.00           H
ATOM   5058  CG  MET A 968      30.350  33.540  59.050  1.00  0.00           C
ATOM   5059  HG1 MET A 968      31.350  33.270  58.650  1.00  0.00           H
ATOM   5060  HG2 MET A 968      29.680  33.650  58.170  1.00  0.00           H
[truncated: 6,873,249 more chars]
