# Supplementary material for: CryoEM and computational modeling structural insights into the pH regulator NBCn1
Source: Nat Commun. 2025 Nov 11;16:9932. doi: 10.1038/s41467-025-64868-z (PMC12606367; doi:10.1038/s41467-025-64868-z)
Supplement: Supplementary file 7 — Supplementary Data 5 [file 41467_2025_64868_MOESM7_ESM.zip › 100ns_z_restr_MD_NBCn1_2NaCO3/hNBCn1_IF/z-restr_hNBCn1_IF_2NaCO3_last_step_4.pdb]

REMARK    GENERATED BY TRJCONV
TITLE     Title t= 101000.00000 step= 50500000
REMARK    THIS IS A SIMULATION BOX
CRYST1   92.471   92.471  104.622  90.00  90.00  90.00 P 1           1
MODEL        1
ATOM      1  N   LEU A 585      22.770  39.850  39.010  1.00  0.00           N
ATOM      2  HT1 LEU A 585      23.320  39.620  38.160  1.00  0.00           H
ATOM      3  HT2 LEU A 585      22.350  40.780  38.790  1.00  0.00           H
ATOM      4  HT3 LEU A 585      22.010  39.150  39.010  1.00  0.00           H
ATOM      5  CA  LEU A 585      23.540  39.980  40.270  1.00  0.00           C
ATOM      6  HA  LEU A 585      24.200  40.840  40.210  1.00  0.00           H
ATOM      7  CB  LEU A 585      22.590  40.240  41.420  1.00  0.00           C
ATOM      8  HB1 LEU A 585      22.310  39.230  41.800  1.00  0.00           H
ATOM      9  HB2 LEU A 585      21.620  40.730  41.190  1.00  0.00           H
ATOM     10  CG  LEU A 585      23.110  41.170  42.520  1.00  0.00           C
ATOM     11  HG  LEU A 585      23.680  42.000  42.040  1.00  0.00           H
ATOM     12  CD1 LEU A 585      22.000  41.720  43.400  1.00  0.00           C
ATOM     13 HD11 LEU A 585      22.510  42.410  44.090  1.00  0.00           H
ATOM     14 HD12 LEU A 585      21.510  40.890  43.960  1.00  0.00           H
ATOM     15 HD13 LEU A 585      21.200  42.290  42.850  1.00  0.00           H
ATOM     16  CD2 LEU A 585      24.080  40.350  43.440  1.00  0.00           C
ATOM     17 HD21 LEU A 585      25.000  40.000  42.950  1.00  0.00           H
ATOM     18 HD22 LEU A 585      23.640  39.390  43.800  1.00  0.00           H
ATOM     19 HD23 LEU A 585      24.250  41.060  44.280  1.00  0.00           H
ATOM     20  C   LEU A 585      24.450  38.810  40.520  1.00  0.00           C
ATOM     21  O   LEU A 585      25.720  38.980  40.690  1.00  0.00           O
ATOM     22  N   ILE A 586      23.950  37.610  40.420  1.00  0.00           N
ATOM     23  HN  ILE A 586      23.000  37.420  40.190  1.00  0.00           H
ATOM     24  CA  ILE A 586      24.740  36.410  40.710  1.00  0.00           C
ATOM     25  HA  ILE A 586      25.800  36.640  40.750  1.00  0.00           H
ATOM     26  CB  ILE A 586      24.400  35.750  42.060  1.00  0.00           C
ATOM     27  HB  ILE A 586      24.870  34.740  42.080  1.00  0.00           H
ATOM     28  CG2 ILE A 586      25.150  36.500  43.220  1.00  0.00           C
ATOM     29 HG21 ILE A 586      26.190  36.710  42.920  1.00  0.00           H
ATOM     30 HG22 ILE A 586      25.300  35.820  44.090  1.00  0.00           H
ATOM     31 HG23 ILE A 586      24.630  37.430  43.530  1.00  0.00           H
ATOM     32  CG1 ILE A 586      22.900  35.580  42.170  1.00  0.00           C
ATOM     33 HG11 ILE A 586      22.540  35.120  41.230  1.00  0.00           H
ATOM     34 HG12 ILE A 586      22.490  36.600  42.400  1.00  0.00           H
ATOM     35  CD  ILE A 586      22.480  34.700  43.350  1.00  0.00           C
ATOM     36  HD1 ILE A 586      21.410  34.820  43.630  1.00  0.00           H
ATOM     37  HD2 ILE A 586      23.080  35.010  44.240  1.00  0.00           H
ATOM     38  HD3 ILE A 586      22.620  33.600  43.190  1.00  0.00           H
ATOM     39  C   ILE A 586      24.710  35.500  39.550  1.00  0.00           C
ATOM     40  O   ILE A 586      25.400  34.490  39.540  1.00  0.00           O
ATOM     41  N   LEU A 587      24.000  35.870  38.450  1.00  0.00           N
ATOM     42  HN  LEU A 587      23.390  36.640  38.610  1.00  0.00           H
ATOM     43  CA  LEU A 587      23.960  35.260  37.210  1.00  0.00           C
ATOM     44  HA  LEU A 587      23.370  34.350  37.260  1.00  0.00           H
ATOM     45  CB  LEU A 587      23.160  36.260  36.240  1.00  0.00           C
ATOM     46  HB1 LEU A 587      23.720  37.210  36.210  1.00  0.00           H
ATOM     47  HB2 LEU A 587      22.190  36.510  36.720  1.00  0.00           H
ATOM     48  CG  LEU A 587      23.030  35.880  34.700  1.00  0.00           C
ATOM     49  HG  LEU A 587      24.050  35.900  34.270  1.00  0.00           H
ATOM     50  CD1 LEU A 587      22.440  34.500  34.440  1.00  0.00           C
ATOM     51 HD11 LEU A 587      23.140  33.760  34.900  1.00  0.00           H
ATOM     52 HD12 LEU A 587      22.380  34.170  33.380  1.00  0.00           H
ATOM     53 HD13 LEU A 587      21.480  34.380  34.980  1.00  0.00           H
ATOM     54  CD2 LEU A 587      22.100  36.850  34.040  1.00  0.00           C
ATOM     55 HD21 LEU A 587      22.490  37.870  34.280  1.00  0.00           H
ATOM     56 HD22 LEU A 587      21.030  36.880  34.300  1.00  0.00           H
ATOM     57 HD23 LEU A 587      22.210  36.840  32.920  1.00  0.00           H
ATOM     58  C   LEU A 587      25.300  34.870  36.600  1.00  0.00           C
ATOM     59  O   LEU A 587      25.500  33.750  36.200  1.00  0.00           O
ATOM     60  N   ASP A 588      26.260  35.820  36.400  1.00  0.00           N
ATOM     61  HN  ASP A 588      26.130  36.790  36.600  1.00  0.00           H
ATOM     62  CA  ASP A 588      27.580  35.530  35.910  1.00  0.00           C
ATOM     63  HA  ASP A 588      27.460  35.120  34.910  1.00  0.00           H
ATOM     64  CB  ASP A 588      28.370  36.790  35.830  1.00  0.00           C
ATOM     65  HB1 ASP A 588      29.310  36.540  35.300  1.00  0.00           H
ATOM     66  HB2 ASP A 588      28.660  37.120  36.850  1.00  0.00           H
ATOM     67  CG  ASP A 588      27.770  37.950  35.090  1.00  0.00           C
ATOM     68  OD1 ASP A 588      26.920  38.710  35.660  1.00  0.00           O
ATOM     69  OD2 ASP A 588      27.910  37.990  33.880  1.00  0.00           O
ATOM     70  C   ASP A 588      28.350  34.480  36.640  1.00  0.00           C
ATOM     71  O   ASP A 588      29.120  33.630  36.080  1.00  0.00           O
ATOM     72  N   ILE A 589      28.160  34.430  38.020  1.00  0.00           N
ATOM     73  HN  ILE A 589      27.570  35.050  38.520  1.00  0.00           H
ATOM     74  CA  ILE A 589      28.780  33.430  38.900  1.00  0.00           C
ATOM     75  HA  ILE A 589      29.830  33.360  38.630  1.00  0.00           H
ATOM     76  CB  ILE A 589      28.810  33.970  40.400  1.00  0.00           C
ATOM     77  HB  ILE A 589      27.820  33.740  40.840  1.00  0.00           H
ATOM     78  CG2 ILE A 589      29.930  33.200  41.120  1.00  0.00           C
ATOM     79 HG21 ILE A 589      30.920  33.590  40.800  1.00  0.00           H
ATOM     80 HG22 ILE A 589      29.840  32.120  40.890  1.00  0.00           H
ATOM     81 HG23 ILE A 589      29.860  33.310  42.220  1.00  0.00           H
ATOM     82  CG1 ILE A 589      28.920  35.520  40.660  1.00  0.00           C
ATOM     83 HG11 ILE A 589      28.540  35.830  41.670  1.00  0.00           H
ATOM     84 HG12 ILE A 589      28.230  35.920  39.910  1.00  0.00           H
ATOM     85  CD  ILE A 589      30.320  36.100  40.350  1.00  0.00           C
ATOM     86  HD1 ILE A 589      31.220  35.670  40.840  1.00  0.00           H
ATOM     87  HD2 ILE A 589      30.280  37.180  40.640  1.00  0.00           H
ATOM     88  HD3 ILE A 589      30.560  36.110  39.270  1.00  0.00           H
ATOM     89  C   ILE A 589      28.220  32.090  38.780  1.00  0.00           C
ATOM     90  O   ILE A 589      28.930  31.070  38.720  1.00  0.00           O
ATOM     91  N   LYS A 590      26.860  32.070  38.570  1.00  0.00           N
ATOM     92  HN  LYS A 590      26.420  32.960  38.670  1.00  0.00           H
ATOM     93  CA  LYS A 590      26.210  30.770  38.220  1.00  0.00           C
ATOM     94  HA  LYS A 590      26.420  30.140  39.070  1.00  0.00           H
ATOM     95  CB  LYS A 590      24.660  30.910  38.240  1.00  0.00           C
ATOM     96  HB1 LYS A 590      24.120  30.050  37.790  1.00  0.00           H
ATOM     97  HB2 LYS A 590      24.420  31.780  37.590  1.00  0.00           H
ATOM     98  CG  LYS A 590      24.010  31.210  39.660  1.00  0.00           C
ATOM     99  HG1 LYS A 590      24.640  31.900  40.260  1.00  0.00           H
ATOM    100  HG2 LYS A 590      23.900  30.210  40.130  1.00  0.00           H
ATOM    101  CD  LYS A 590      22.610  31.910  39.570  1.00  0.00           C
ATOM    102  HD1 LYS A 590      22.710  32.630  38.720  1.00  0.00           H
ATOM    103  HD2 LYS A 590      22.370  32.370  40.560  1.00  0.00           H
ATOM    104  CE  LYS A 590      21.520  30.950  39.280  1.00  0.00           C
ATOM    105  HE1 LYS A 590      21.440  30.360  40.210  1.00  0.00           H
ATOM    106  HE2 LYS A 590      21.710  30.230  38.460  1.00  0.00           H
ATOM    107  NZ  LYS A 590      20.330  31.760  38.960  1.00  0.00           N
ATOM    108  HZ1 LYS A 590      20.170  32.440  39.730  1.00  0.00           H
ATOM    109  HZ2 LYS A 590      19.470  31.180  38.910  1.00  0.00           H
ATOM    110  HZ3 LYS A 590      20.420  32.390  38.140  1.00  0.00           H
ATOM    111  C   LYS A 590      26.610  30.090  36.920  1.00  0.00           C
ATOM    112  O   LYS A 590      26.850  28.900  36.800  1.00  0.00           O
ATOM    113  N   ARG A 591      26.800  30.910  35.900  1.00  0.00           N
ATOM    114  HN  ARG A 591      26.610  31.880  36.070  1.00  0.00           H
ATOM    115  CA  ARG A 591      27.180  30.590  34.520  1.00  0.00           C
ATOM    116  HA  ARG A 591      26.470  29.880  34.140  1.00  0.00           H
ATOM    117  CB  ARG A 591      27.100  31.750  33.560  1.00  0.00           C
ATOM    118  HB1 ARG A 591      27.640  31.550  32.610  1.00  0.00           H
ATOM    119  HB2 ARG A 591      27.600  32.540  34.160  1.00  0.00           H
ATOM    120  CG  ARG A 591      25.650  32.080  33.000  1.00  0.00           C
ATOM    121  HG1 ARG A 591      24.840  32.000  33.760  1.00  0.00           H
ATOM    122  HG2 ARG A 591      25.420  31.340  32.210  1.00  0.00           H
ATOM    123  CD  ARG A 591      25.450  33.490  32.430  1.00  0.00           C
ATOM    124  HD1 ARG A 591      26.270  33.800  31.750  1.00  0.00           H
ATOM    125  HD2 ARG A 591      25.350  34.230  33.250  1.00  0.00           H
ATOM    126  NE  ARG A 591      24.190  33.390  31.680  1.00  0.00           N
ATOM    127  HE  ARG A 591      23.620  32.680  32.090  1.00  0.00           H
ATOM    128  CZ  ARG A 591      23.620  34.290  30.870  1.00  0.00           C
ATOM    129  NH1 ARG A 591      24.160  35.430  30.640  1.00  0.00           N
ATOM    130 HH11 ARG A 591      25.050  35.650  31.030  1.00  0.00           H
ATOM    131 HH12 ARG A 591      23.910  36.070  29.900  1.00  0.00           H
ATOM    132  NH2 ARG A 591      22.490  34.110  30.290  1.00  0.00           N
ATOM    133 HH21 ARG A 591      22.120  34.850  29.730  1.00  0.00           H
ATOM    134 HH22 ARG A 591      21.880  33.440  30.710  1.00  0.00           H
ATOM    135  C   ARG A 591      28.570  29.890  34.430  1.00  0.00           C
ATOM    136  O   ARG A 591      28.710  28.820  33.860  1.00  0.00           O
ATOM    137  N   LYS A 592      29.510  30.480  35.160  1.00  0.00           N
ATOM    138  HN  LYS A 592      29.260  31.210  35.790  1.00  0.00           H
ATOM    139  CA  LYS A 592      30.900  30.140  35.250  1.00  0.00           C
ATOM    140  HA  LYS A 592      31.250  29.790  34.290  1.00  0.00           H
ATOM    141  CB  LYS A 592      31.670  31.500  35.640  1.00  0.00           C
ATOM    142  HB1 LYS A 592      32.660  31.200  36.020  1.00  0.00           H
ATOM    143  HB2 LYS A 592      31.040  32.030  36.380  1.00  0.00           H
ATOM    144  CG  LYS A 592      32.110  32.330  34.370  1.00  0.00           C
ATOM    145  HG1 LYS A 592      32.560  33.290  34.670  1.00  0.00           H
ATOM    146  HG2 LYS A 592      31.210  32.640  33.800  1.00  0.00           H
ATOM    147  CD  LYS A 592      33.120  31.540  33.500  1.00  0.00           C
ATOM    148  HD1 LYS A 592      32.610  30.660  33.040  1.00  0.00           H
ATOM    149  HD2 LYS A 592      33.880  31.080  34.150  1.00  0.00           H
ATOM    150  CE  LYS A 592      33.830  32.440  32.490  1.00  0.00           C
ATOM    151  HE1 LYS A 592      34.680  31.910  32.000  1.00  0.00           H
ATOM    152  HE2 LYS A 592      34.100  33.330  33.090  1.00  0.00           H
ATOM    153  NZ  LYS A 592      32.990  32.780  31.310  1.00  0.00           N
ATOM    154  HZ1 LYS A 592      32.170  32.140  31.220  1.00  0.00           H
ATOM    155  HZ2 LYS A 592      33.590  32.710  30.460  1.00  0.00           H
ATOM    156  HZ3 LYS A 592      32.600  33.730  31.420  1.00  0.00           H
ATOM    157  C   LYS A 592      31.220  29.050  36.260  1.00  0.00           C
ATOM    158  O   LYS A 592      32.350  28.560  36.420  1.00  0.00           O
ATOM    159  N   ALA A 593      30.160  28.580  36.890  1.00  0.00           N
ATOM    160  HN  ALA A 593      29.310  29.060  36.690  1.00  0.00           H
ATOM    161  CA  ALA A 593      30.240  27.540  37.950  1.00  0.00           C
ATOM    162  HA  ALA A 593      30.950  27.900  38.670  1.00  0.00           H
ATOM    163  CB  ALA A 593      28.950  27.470  38.700  1.00  0.00           C
ATOM    164  HB1 ALA A 593      28.030  27.160  38.140  1.00  0.00           H
ATOM    165  HB2 ALA A 593      28.690  28.500  39.000  1.00  0.00           H
ATOM    166  HB3 ALA A 593      29.050  26.840  39.620  1.00  0.00           H
ATOM    167  C   ALA A 593      30.900  26.210  37.440  1.00  0.00           C
ATOM    168  O   ALA A 593      31.970  25.880  37.990  1.00  0.00           O
ATOM    169  N   PRO A 594      30.370  25.410  36.480  1.00  0.00           N
ATOM    170  CD  PRO A 594      29.180  25.730  35.640  1.00  0.00           C
ATOM    171  HD1 PRO A 594      29.280  26.690  35.100  1.00  0.00           H
ATOM    172  HD2 PRO A 594      28.290  25.710  36.310  1.00  0.00           H
ATOM    173  CA  PRO A 594      30.900  24.160  36.120  1.00  0.00           C
ATOM    174  HA  PRO A 594      31.150  23.680  37.060  1.00  0.00           H
ATOM    175  CB  PRO A 594      29.850  23.460  35.220  1.00  0.00           C
ATOM    176  HB1 PRO A 594      29.210  22.800  35.840  1.00  0.00           H
ATOM    177  HB2 PRO A 594      30.270  22.810  34.420  1.00  0.00           H
ATOM    178  CG  PRO A 594      29.110  24.670  34.540  1.00  0.00           C
ATOM    179  HG1 PRO A 594      29.700  25.010  33.660  1.00  0.00           H
ATOM    180  HG2 PRO A 594      28.060  24.380  34.350  1.00  0.00           H
ATOM    181  C   PRO A 594      32.180  24.370  35.240  1.00  0.00           C
ATOM    182  O   PRO A 594      32.840  23.410  34.890  1.00  0.00           O
ATOM    183  N   PHE A 595      32.600  25.650  35.080  1.00  0.00           N
ATOM    184  HN  PHE A 595      32.060  26.400  35.490  1.00  0.00           H
ATOM    185  CA  PHE A 595      33.840  25.950  34.390  1.00  0.00           C
ATOM    186  HA  PHE A 595      34.090  25.120  33.740  1.00  0.00           H
ATOM    187  CB  PHE A 595      33.730  27.220  33.530  1.00  0.00           C
ATOM    188  HB1 PHE A 595      34.710  27.490  33.090  1.00  0.00           H
ATOM    189  HB2 PHE A 595      33.390  28.050  34.180  1.00  0.00           H
ATOM    190  CG  PHE A 595      32.750  27.130  32.480  1.00  0.00           C
ATOM    191  CD1 PHE A 595      33.280  26.700  31.230  1.00  0.00           C
ATOM    192  HD1 PHE A 595      34.290  26.310  31.150  1.00  0.00           H
ATOM    193  CE1 PHE A 595      32.500  26.400  30.150  1.00  0.00           C
ATOM    194  HE1 PHE A 595      32.850  25.950  29.240  1.00  0.00           H
ATOM    195  CZ  PHE A 595      31.090  26.670  30.280  1.00  0.00           C
ATOM    196  HZ  PHE A 595      30.410  26.390  29.490  1.00  0.00           H
ATOM    197  CD2 PHE A 595      31.410  27.500  32.540  1.00  0.00           C
ATOM    198  HD2 PHE A 595      30.910  27.830  33.450  1.00  0.00           H
ATOM    199  CE2 PHE A 595      30.610  27.300  31.410  1.00  0.00           C
ATOM    200  HE2 PHE A 595      29.590  27.620  31.550  1.00  0.00           H
ATOM    201  C   PHE A 595      35.010  26.020  35.380  1.00  0.00           C
ATOM    202  O   PHE A 595      36.130  26.150  35.110  1.00  0.00           O
ATOM    203  N   PHE A 596      34.730  25.780  36.680  1.00  0.00           N
ATOM    204  HN  PHE A 596      33.780  25.710  36.950  1.00  0.00           H
ATOM    205  CA  PHE A 596      35.700  25.620  37.760  1.00  0.00           C
ATOM    206  HA  PHE A 596      36.350  26.470  37.630  1.00  0.00           H
ATOM    207  CB  PHE A 596      35.040  25.560  39.160  1.00  0.00           C
ATOM    208  HB1 PHE A 596      34.610  24.560  39.390  1.00  0.00           H
ATOM    209  HB2 PHE A 596      34.280  26.350  39.270  1.00  0.00           H
ATOM    210  CG  PHE A 596      35.880  25.620  40.400  1.00  0.00           C
ATOM    211  CD1 PHE A 596      35.240  25.550  41.640  1.00  0.00           C
ATOM    212  HD1 PHE A 596      34.170  25.340  41.680  1.00  0.00           H
ATOM    213  CE1 PHE A 596      36.010  25.650  42.850  1.00  0.00           C
ATOM    214  HE1 PHE A 596      35.550  25.360  43.790  1.00  0.00           H
ATOM    215  CZ  PHE A 596      37.350  25.980  42.780  1.00  0.00           C
ATOM    216  HZ  PHE A 596      37.900  26.160  43.690  1.00  0.00           H
ATOM    217  CD2 PHE A 596      37.210  25.880  40.410  1.00  0.00           C
ATOM    218  HD2 PHE A 596      37.770  25.880  39.480  1.00  0.00           H
ATOM    219  CE2 PHE A 596      37.970  26.040  41.560  1.00  0.00           C
ATOM    220  HE2 PHE A 596      38.970  26.440  41.480  1.00  0.00           H
ATOM    221  C   PHE A 596      36.570  24.370  37.470  1.00  0.00           C
ATOM    222  O   PHE A 596      37.770  24.360  37.640  1.00  0.00           O
ATOM    223  N   LEU A 597      35.940  23.350  36.860  1.00  0.00           N
ATOM    224  HN  LEU A 597      34.980  23.440  36.590  1.00  0.00           H
ATOM    225  CA  LEU A 597      36.590  22.100  36.490  1.00  0.00           C
ATOM    226  HA  LEU A 597      37.220  21.820  37.330  1.00  0.00           H
ATOM    227  CB  LEU A 597      35.580  21.010  36.370  1.00  0.00           C
ATOM    228  HB1 LEU A 597      36.020  20.010  36.210  1.00  0.00           H
ATOM    229  HB2 LEU A 597      34.890  21.150  35.510  1.00  0.00           H
ATOM    230  CG  LEU A 597      34.650  20.810  37.620  1.00  0.00           C
ATOM    231  HG  LEU A 597      33.860  21.590  37.600  1.00  0.00           H
ATOM    232  CD1 LEU A 597      33.940  19.470  37.640  1.00  0.00           C
ATOM    233 HD11 LEU A 597      33.220  19.530  38.480  1.00  0.00           H
ATOM    234 HD12 LEU A 597      34.580  18.570  37.790  1.00  0.00           H
ATOM    235 HD13 LEU A 597      33.410  19.260  36.680  1.00  0.00           H
ATOM    236  CD2 LEU A 597      35.350  21.150  39.050  1.00  0.00           C
ATOM    237 HD21 LEU A 597      34.620  20.710  39.770  1.00  0.00           H
ATOM    238 HD22 LEU A 597      35.500  22.230  39.210  1.00  0.00           H
ATOM    239 HD23 LEU A 597      36.310  20.600  39.120  1.00  0.00           H
ATOM    240  C   LEU A 597      37.330  22.310  35.180  1.00  0.00           C
ATOM    241  O   LEU A 597      38.370  21.710  35.020  1.00  0.00           O
ATOM    242  N   SER A 598      36.910  23.230  34.240  1.00  0.00           N
ATOM    243  HN  SER A 598      36.020  23.660  34.360  1.00  0.00           H
ATOM    244  CA  SER A 598      37.640  23.670  33.040  1.00  0.00           C
ATOM    245  HA  SER A 598      37.890  22.780  32.490  1.00  0.00           H
ATOM    246  CB  SER A 598      36.710  24.610  32.200  1.00  0.00           C
ATOM    247  HB1 SER A 598      37.160  24.880  31.220  1.00  0.00           H
ATOM    248  HB2 SER A 598      36.440  25.540  32.740  1.00  0.00           H
ATOM    249  OG  SER A 598      35.500  23.930  31.880  1.00  0.00           O
ATOM    250  HG1 SER A 598      35.390  24.160  30.960  1.00  0.00           H
ATOM    251  C   SER A 598      38.940  24.340  33.350  1.00  0.00           C
ATOM    252  O   SER A 598      39.970  24.130  32.710  1.00  0.00           O
ATOM    253  N   ASP A 599      38.890  25.200  34.390  1.00  0.00           N
ATOM    254  HN  ASP A 599      38.010  25.530  34.700  1.00  0.00           H
ATOM    255  CA  ASP A 599      39.950  25.870  35.070  1.00  0.00           C
ATOM    256  HA  ASP A 599      40.500  26.510  34.400  1.00  0.00           H
ATOM    257  CB  ASP A 599      39.400  26.840  36.100  1.00  0.00           C
ATOM    258  HB1 ASP A 599      40.230  27.130  36.770  1.00  0.00           H
ATOM    259  HB2 ASP A 599      38.470  26.510  36.630  1.00  0.00           H
ATOM    260  CG  ASP A 599      38.910  28.120  35.480  1.00  0.00           C
ATOM    261  OD1 ASP A 599      39.050  28.300  34.240  1.00  0.00           O
ATOM    262  OD2 ASP A 599      38.430  28.990  36.260  1.00  0.00           O
ATOM    263  C   ASP A 599      40.950  24.970  35.690  1.00  0.00           C
ATOM    264  O   ASP A 599      42.140  25.060  35.490  1.00  0.00           O
ATOM    265  N   PHE A 600      40.450  23.920  36.470  1.00  0.00           N
ATOM    266  HN  PHE A 600      39.540  23.830  36.870  1.00  0.00           H
ATOM    267  CA  PHE A 600      41.300  22.870  36.910  1.00  0.00           C
ATOM    268  HA  PHE A 600      42.060  23.400  37.470  1.00  0.00           H
ATOM    269  CB  PHE A 600      40.570  21.770  37.780  1.00  0.00           C
ATOM    270  HB1 PHE A 600      41.280  20.920  37.880  1.00  0.00           H
ATOM    271  HB2 PHE A 600      39.630  21.380  37.360  1.00  0.00           H
ATOM    272  CG  PHE A 600      40.360  22.290  39.200  1.00  0.00           C
ATOM    273  CD1 PHE A 600      39.100  22.540  39.850  1.00  0.00           C
ATOM    274  HD1 PHE A 600      38.200  22.440  39.260  1.00  0.00           H
ATOM    275  CE1 PHE A 600      39.000  22.920  41.190  1.00  0.00           C
ATOM    276  HE1 PHE A 600      38.090  23.090  41.770  1.00  0.00           H
ATOM    277  CZ  PHE A 600      40.170  23.050  41.930  1.00  0.00           C
ATOM    278  HZ  PHE A 600      40.040  23.380  42.940  1.00  0.00           H
ATOM    279  CD2 PHE A 600      41.530  22.290  40.050  1.00  0.00           C
ATOM    280  HD2 PHE A 600      42.550  22.090  39.750  1.00  0.00           H
ATOM    281  CE2 PHE A 600      41.410  22.740  41.420  1.00  0.00           C
ATOM    282  HE2 PHE A 600      42.300  22.920  42.000  1.00  0.00           H
ATOM    283  C   PHE A 600      42.100  22.070  35.910  1.00  0.00           C
ATOM    284  O   PHE A 600      43.270  21.810  36.110  1.00  0.00           O
ATOM    285  N   LYS A 601      41.440  21.620  34.810  1.00  0.00           N
ATOM    286  HN  LYS A 601      40.450  21.670  34.710  1.00  0.00           H
ATOM    287  CA  LYS A 601      42.130  21.190  33.620  1.00  0.00           C
ATOM    288  HA  LYS A 601      42.810  20.430  33.930  1.00  0.00           H
ATOM    289  CB  LYS A 601      41.100  20.630  32.580  1.00  0.00           C
ATOM    290  HB1 LYS A 601      40.410  21.490  32.420  1.00  0.00           H
ATOM    291  HB2 LYS A 601      40.520  19.800  33.040  1.00  0.00           H
ATOM    292  CG  LYS A 601      41.690  20.080  31.230  1.00  0.00           C
ATOM    293  HG1 LYS A 601      42.220  20.940  30.760  1.00  0.00           H
ATOM    294  HG2 LYS A 601      40.790  19.730  30.670  1.00  0.00           H
ATOM    295  CD  LYS A 601      42.570  18.860  31.520  1.00  0.00           C
ATOM    296  HD1 LYS A 601      42.070  18.340  32.360  1.00  0.00           H
ATOM    297  HD2 LYS A 601      43.490  19.190  32.050  1.00  0.00           H
ATOM    298  CE  LYS A 601      42.990  18.050  30.280  1.00  0.00           C
ATOM    299  HE1 LYS A 601      43.490  17.080  30.510  1.00  0.00           H
ATOM    300  HE2 LYS A 601      43.660  18.670  29.640  1.00  0.00           H
ATOM    301  NZ  LYS A 601      41.730  17.660  29.510  1.00  0.00           N
ATOM    302  HZ1 LYS A 601      40.890  17.550  30.100  1.00  0.00           H
ATOM    303  HZ2 LYS A 601      41.990  16.780  29.040  1.00  0.00           H
ATOM    304  HZ3 LYS A 601      41.510  18.410  28.820  1.00  0.00           H
ATOM    305  C   LYS A 601      43.070  22.180  32.860  1.00  0.00           C
ATOM    306  O   LYS A 601      44.230  21.790  32.640  1.00  0.00           O
ATOM    307  N   ASP A 602      42.690  23.460  32.660  1.00  0.00           N
ATOM    308  HN  ASP A 602      41.730  23.680  32.830  1.00  0.00           H
ATOM    309  CA  ASP A 602      43.630  24.440  32.090  1.00  0.00           C
ATOM    310  HA  ASP A 602      44.080  24.070  31.180  1.00  0.00           H
ATOM    311  CB  ASP A 602      42.960  25.870  32.050  1.00  0.00           C
ATOM    312  HB1 ASP A 602      43.740  26.660  32.000  1.00  0.00           H
ATOM    313  HB2 ASP A 602      42.330  25.970  32.960  1.00  0.00           H
ATOM    314  CG  ASP A 602      42.130  25.950  30.830  1.00  0.00           C
ATOM    315  OD1 ASP A 602      41.460  27.040  30.710  1.00  0.00           O
ATOM    316  OD2 ASP A 602      42.130  25.110  29.900  1.00  0.00           O
ATOM    317  C   ASP A 602      44.910  24.680  33.040  1.00  0.00           C
ATOM    318  O   ASP A 602      46.080  24.790  32.590  1.00  0.00           O
ATOM    319  N   ALA A 603      44.730  24.700  34.410  1.00  0.00           N
ATOM    320  HN  ALA A 603      43.780  24.510  34.640  1.00  0.00           H
ATOM    321  CA  ALA A 603      45.780  24.870  35.390  1.00  0.00           C
ATOM    322  HA  ALA A 603      46.190  25.860  35.220  1.00  0.00           H
ATOM    323  CB  ALA A 603      45.030  24.880  36.670  1.00  0.00           C
ATOM    324  HB1 ALA A 603      44.460  25.830  36.760  1.00  0.00           H
ATOM    325  HB2 ALA A 603      45.610  24.700  37.610  1.00  0.00           H
ATOM    326  HB3 ALA A 603      44.350  24.010  36.690  1.00  0.00           H
ATOM    327  C   ALA A 603      46.900  23.860  35.440  1.00  0.00           C
ATOM    328  O   ALA A 603      47.870  24.180  36.040  1.00  0.00           O
ATOM    329  N   LEU A 604      46.750  22.610  34.950  1.00  0.00           N
ATOM    330  HN  LEU A 604      45.840  22.390  34.610  1.00  0.00           H
ATOM    331  CA  LEU A 604      47.820  21.630  34.880  1.00  0.00           C
ATOM    332  HA  LEU A 604      48.290  21.750  35.850  1.00  0.00           H
ATOM    333  CB  LEU A 604      47.240  20.210  34.730  1.00  0.00           C
ATOM    334  HB1 LEU A 604      48.050  19.480  34.930  1.00  0.00           H
ATOM    335  HB2 LEU A 604      46.750  20.170  33.740  1.00  0.00           H
ATOM    336  CG  LEU A 604      46.280  19.920  35.840  1.00  0.00           C
ATOM    337  HG  LEU A 604      45.340  20.460  35.640  1.00  0.00           H
ATOM    338  CD1 LEU A 604      45.950  18.470  35.790  1.00  0.00           C
ATOM    339 HD11 LEU A 604      45.090  18.310  36.480  1.00  0.00           H
ATOM    340 HD12 LEU A 604      46.830  17.890  36.140  1.00  0.00           H
ATOM    341 HD13 LEU A 604      45.570  18.000  34.860  1.00  0.00           H
ATOM    342  CD2 LEU A 604      46.590  20.220  37.340  1.00  0.00           C
ATOM    343 HD21 LEU A 604      45.710  19.940  37.960  1.00  0.00           H
ATOM    344 HD22 LEU A 604      46.630  21.330  37.440  1.00  0.00           H
ATOM    345 HD23 LEU A 604      47.440  19.770  37.880  1.00  0.00           H
ATOM    346  C   LEU A 604      48.910  21.960  33.870  1.00  0.00           C
ATOM    347  O   LEU A 604      48.870  21.600  32.680  1.00  0.00           O
ATOM    348  N   SER A 605      49.920  22.610  34.430  1.00  0.00           N
ATOM    349  HN  SER A 605      49.720  23.010  35.320  1.00  0.00           H
ATOM    350  CA  SER A 605      51.180  22.810  33.740  1.00  0.00           C
ATOM    351  HA  SER A 605      51.430  21.940  33.130  1.00  0.00           H
ATOM    352  CB  SER A 605      51.130  24.000  32.640  1.00  0.00           C
ATOM    353  HB1 SER A 605      50.590  24.880  33.060  1.00  0.00           H
ATOM    354  HB2 SER A 605      50.570  23.560  31.780  1.00  0.00           H
ATOM    355  OG  SER A 605      52.410  24.320  32.180  1.00  0.00           O
ATOM    356  HG1 SER A 605      52.450  24.140  31.250  1.00  0.00           H
ATOM    357  C   SER A 605      52.140  23.000  34.860  1.00  0.00           C
ATOM    358  O   SER A 605      51.810  23.550  35.900  1.00  0.00           O
ATOM    359  N   LEU A 606      53.470  22.640  34.570  1.00  0.00           N
ATOM    360  HN  LEU A 606      53.800  22.210  33.720  1.00  0.00           H
ATOM    361  CA  LEU A 606      54.520  22.950  35.490  1.00  0.00           C
ATOM    362  HA  LEU A 606      54.310  22.450  36.420  1.00  0.00           H
ATOM    363  CB  LEU A 606      55.840  22.460  34.780  1.00  0.00           C
ATOM    364  HB1 LEU A 606      55.910  23.190  33.950  1.00  0.00           H
ATOM    365  HB2 LEU A 606      55.810  21.400  34.470  1.00  0.00           H
ATOM    366  CG  LEU A 606      57.170  22.560  35.630  1.00  0.00           C
ATOM    367  HG  LEU A 606      57.260  23.610  36.010  1.00  0.00           H
ATOM    368  CD1 LEU A 606      57.200  21.670  36.880  1.00  0.00           C
ATOM    369 HD11 LEU A 606      56.590  22.000  37.750  1.00  0.00           H
ATOM    370 HD12 LEU A 606      58.250  21.530  37.230  1.00  0.00           H
ATOM    371 HD13 LEU A 606      56.870  20.630  36.710  1.00  0.00           H
ATOM    372  CD2 LEU A 606      58.430  22.340  34.670  1.00  0.00           C
ATOM    373 HD21 LEU A 606      59.360  22.280  35.270  1.00  0.00           H
ATOM    374 HD22 LEU A 606      58.530  23.160  33.940  1.00  0.00           H
ATOM    375 HD23 LEU A 606      58.470  21.340  34.160  1.00  0.00           H
ATOM    376  C   LEU A 606      54.650  24.440  35.880  1.00  0.00           C
ATOM    377  O   LEU A 606      55.000  24.740  37.040  1.00  0.00           O
ATOM    378  N   GLN A 607      54.430  25.410  34.920  1.00  0.00           N
ATOM    379  HN  GLN A 607      54.010  25.180  34.040  1.00  0.00           H
ATOM    380  CA  GLN A 607      54.490  26.780  35.110  1.00  0.00           C
ATOM    381  HA  GLN A 607      55.470  27.000  35.510  1.00  0.00           H
ATOM    382  CB  GLN A 607      54.560  27.560  33.760  1.00  0.00           C
ATOM    383  HB1 GLN A 607      54.480  28.610  34.080  1.00  0.00           H
ATOM    384  HB2 GLN A 607      53.680  27.270  33.160  1.00  0.00           H
ATOM    385  CG  GLN A 607      55.970  27.420  33.030  1.00  0.00           C
ATOM    386  HG1 GLN A 607      56.680  27.770  33.800  1.00  0.00           H
ATOM    387  HG2 GLN A 607      55.920  28.140  32.190  1.00  0.00           H
ATOM    388  CD  GLN A 607      56.180  25.980  32.530  1.00  0.00           C
ATOM    389  OE1 GLN A 607      57.050  25.210  32.910  1.00  0.00           O
ATOM    390  NE2 GLN A 607      55.210  25.530  31.660  1.00  0.00           N
ATOM    391 HE21 GLN A 607      55.320  24.700  31.120  1.00  0.00           H
ATOM    392 HE22 GLN A 607      54.600  26.270  31.360  1.00  0.00           H
ATOM    393  C   GLN A 607      53.620  27.410  36.090  1.00  0.00           C
ATOM    394  O   GLN A 607      53.980  28.290  36.830  1.00  0.00           O
ATOM    395  N   CYS A 608      52.420  26.810  36.240  1.00  0.00           N
ATOM    396  HN  CYS A 608      52.050  26.110  35.630  1.00  0.00           H
ATOM    397  CA  CYS A 608      51.550  27.020  37.410  1.00  0.00           C
ATOM    398  HA  CYS A 608      51.340  28.080  37.500  1.00  0.00           H
ATOM    399  CB  CYS A 608      50.190  26.270  37.230  1.00  0.00           C
ATOM    400  HB1 CYS A 608      49.570  26.440  38.140  1.00  0.00           H
ATOM    401  HB2 CYS A 608      50.170  25.170  37.120  1.00  0.00           H
ATOM    402  SG  CYS A 608      49.190  26.950  35.850  1.00  0.00           S
ATOM    403  HG1 CYS A 608      48.590  25.810  35.560  1.00  0.00           H
ATOM    404  C   CYS A 608      52.090  26.590  38.810  1.00  0.00           C
ATOM    405  O   CYS A 608      51.860  27.290  39.840  1.00  0.00           O
ATOM    406  N   LEU A 609      52.830  25.460  38.910  1.00  0.00           N
ATOM    407  HN  LEU A 609      52.990  24.920  38.080  1.00  0.00           H
ATOM    408  CA  LEU A 609      53.320  25.070  40.140  1.00  0.00           C
ATOM    409  HA  LEU A 609      52.570  25.020  40.930  1.00  0.00           H
ATOM    410  CB  LEU A 609      53.810  23.590  39.960  1.00  0.00           C
ATOM    411  HB1 LEU A 609      54.630  23.670  39.210  1.00  0.00           H
ATOM    412  HB2 LEU A 609      52.970  23.030  39.500  1.00  0.00           H
ATOM    413  CG  LEU A 609      54.360  22.960  41.260  1.00  0.00           C
ATOM    414  HG  LEU A 609      55.210  23.630  41.530  1.00  0.00           H
ATOM    415  CD1 LEU A 609      53.340  22.990  42.490  1.00  0.00           C
ATOM    416 HD11 LEU A 609      53.750  22.360  43.320  1.00  0.00           H
ATOM    417 HD12 LEU A 609      52.340  22.580  42.190  1.00  0.00           H
ATOM    418 HD13 LEU A 609      53.230  24.040  42.800  1.00  0.00           H
ATOM    419  CD2 LEU A 609      54.950  21.620  40.920  1.00  0.00           C
ATOM    420 HD21 LEU A 609      55.930  21.800  40.440  1.00  0.00           H
ATOM    421 HD22 LEU A 609      54.340  21.060  40.190  1.00  0.00           H
ATOM    422 HD23 LEU A 609      55.190  21.030  41.830  1.00  0.00           H
ATOM    423  C   LEU A 609      54.430  26.040  40.600  1.00  0.00           C
ATOM    424  O   LEU A 609      54.550  26.390  41.770  1.00  0.00           O
ATOM    425  N   ALA A 610      55.290  26.450  39.680  1.00  0.00           N
ATOM    426  HN  ALA A 610      55.290  25.950  38.820  1.00  0.00           H
ATOM    427  CA  ALA A 610      56.150  27.510  39.920  1.00  0.00           C
ATOM    428  HA  ALA A 610      56.830  27.300  40.740  1.00  0.00           H
ATOM    429  CB  ALA A 610      57.060  27.810  38.680  1.00  0.00           C
ATOM    430  HB1 ALA A 610      57.860  28.580  38.790  1.00  0.00           H
ATOM    431  HB2 ALA A 610      56.510  28.080  37.750  1.00  0.00           H
ATOM    432  HB3 ALA A 610      57.610  26.860  38.500  1.00  0.00           H
ATOM    433  C   ALA A 610      55.440  28.850  40.260  1.00  0.00           C
ATOM    434  O   ALA A 610      55.830  29.530  41.210  1.00  0.00           O
ATOM    435  N   SER A 611      54.400  29.260  39.530  1.00  0.00           N
ATOM    436  HN  SER A 611      54.190  28.620  38.800  1.00  0.00           H
ATOM    437  CA  SER A 611      53.640  30.460  39.810  1.00  0.00           C
ATOM    438  HA  SER A 611      54.230  31.330  39.620  1.00  0.00           H
ATOM    439  CB  SER A 611      52.390  30.540  38.870  1.00  0.00           C
ATOM    440  HB1 SER A 611      51.850  31.520  38.970  1.00  0.00           H
ATOM    441  HB2 SER A 611      51.570  29.800  38.990  1.00  0.00           H
ATOM    442  OG  SER A 611      52.900  30.720  37.530  1.00  0.00           O
ATOM    443  HG1 SER A 611      53.490  29.970  37.380  1.00  0.00           H
ATOM    444  C   SER A 611      53.140  30.590  41.150  1.00  0.00           C
ATOM    445  O   SER A 611      53.280  31.660  41.710  1.00  0.00           O
ATOM    446  N   ILE A 612      52.650  29.460  41.720  1.00  0.00           N
ATOM    447  HN  ILE A 612      52.480  28.620  41.210  1.00  0.00           H
ATOM    448  CA  ILE A 612      52.130  29.350  43.120  1.00  0.00           C
ATOM    449  HA  ILE A 612      51.450  30.180  43.240  1.00  0.00           H
ATOM    450  CB  ILE A 612      51.460  27.980  43.520  1.00  0.00           C
ATOM    451  HB  ILE A 612      52.100  27.140  43.170  1.00  0.00           H
ATOM    452  CG2 ILE A 612      51.100  27.850  45.010  1.00  0.00           C
ATOM    453 HG21 ILE A 612      50.550  26.900  45.190  1.00  0.00           H
ATOM    454 HG22 ILE A 612      50.440  28.690  45.330  1.00  0.00           H
ATOM    455 HG23 ILE A 612      51.960  27.870  45.700  1.00  0.00           H
ATOM    456  CG1 ILE A 612      50.140  27.950  42.700  1.00  0.00           C
ATOM    457 HG11 ILE A 612      50.270  28.450  41.720  1.00  0.00           H
ATOM    458 HG12 ILE A 612      49.390  28.550  43.240  1.00  0.00           H
ATOM    459  CD  ILE A 612      49.540  26.490  42.520  1.00  0.00           C
ATOM    460  HD1 ILE A 612      49.170  26.030  43.460  1.00  0.00           H
ATOM    461  HD2 ILE A 612      50.210  25.770  41.990  1.00  0.00           H
ATOM    462  HD3 ILE A 612      48.740  26.590  41.750  1.00  0.00           H
ATOM    463  C   ILE A 612      53.140  29.710  44.190  1.00  0.00           C
ATOM    464  O   ILE A 612      52.950  30.540  45.100  1.00  0.00           O
ATOM    465  N   LEU A 613      54.350  29.100  44.050  1.00  0.00           N
ATOM    466  HN  LEU A 613      54.490  28.570  43.220  1.00  0.00           H
ATOM    467  CA  LEU A 613      55.490  29.350  44.900  1.00  0.00           C
ATOM    468  HA  LEU A 613      55.110  29.090  45.880  1.00  0.00           H
ATOM    469  CB  LEU A 613      56.620  28.300  44.660  1.00  0.00           C
ATOM    470  HB1 LEU A 613      57.020  28.470  43.630  1.00  0.00           H
ATOM    471  HB2 LEU A 613      56.060  27.350  44.680  1.00  0.00           H
ATOM    472  CG  LEU A 613      57.800  28.310  45.630  1.00  0.00           C
ATOM    473  HG  LEU A 613      58.290  29.310  45.620  1.00  0.00           H
ATOM    474  CD1 LEU A 613      57.370  28.120  47.090  1.00  0.00           C
ATOM    475 HD11 LEU A 613      56.890  27.140  47.300  1.00  0.00           H
ATOM    476 HD12 LEU A 613      56.640  28.860  47.480  1.00  0.00           H
ATOM    477 HD13 LEU A 613      58.310  28.300  47.660  1.00  0.00           H
ATOM    478  CD2 LEU A 613      58.940  27.310  45.250  1.00  0.00           C
ATOM    479 HD21 LEU A 613      59.760  27.450  45.980  1.00  0.00           H
ATOM    480 HD22 LEU A 613      59.330  27.380  44.210  1.00  0.00           H
ATOM    481 HD23 LEU A 613      58.620  26.260  45.400  1.00  0.00           H
ATOM    482  C   LEU A 613      56.090  30.780  44.830  1.00  0.00           C
ATOM    483  O   LEU A 613      56.370  31.420  45.810  1.00  0.00           O
ATOM    484  N   PHE A 614      56.220  31.260  43.600  1.00  0.00           N
ATOM    485  HN  PHE A 614      56.130  30.620  42.840  1.00  0.00           H
ATOM    486  CA  PHE A 614      56.470  32.720  43.270  1.00  0.00           C
ATOM    487  HA  PHE A 614      57.390  33.000  43.750  1.00  0.00           H
ATOM    488  CB  PHE A 614      56.970  32.930  41.780  1.00  0.00           C
ATOM    489  HB1 PHE A 614      56.320  32.280  41.170  1.00  0.00           H
ATOM    490  HB2 PHE A 614      58.000  32.530  41.740  1.00  0.00           H
ATOM    491  CG  PHE A 614      56.910  34.280  41.230  1.00  0.00           C
ATOM    492  CD1 PHE A 614      56.140  34.630  40.190  1.00  0.00           C
ATOM    493  HD1 PHE A 614      55.760  33.810  39.580  1.00  0.00           H
ATOM    494  CE1 PHE A 614      55.930  35.980  39.850  1.00  0.00           C
ATOM    495  HE1 PHE A 614      55.050  36.190  39.260  1.00  0.00           H
ATOM    496  CZ  PHE A 614      56.650  37.010  40.580  1.00  0.00           C
ATOM    497  HZ  PHE A 614      56.420  38.040  40.430  1.00  0.00           H
ATOM    498  CD2 PHE A 614      57.670  35.270  41.880  1.00  0.00           C
ATOM    499  HD2 PHE A 614      58.370  35.100  42.680  1.00  0.00           H
ATOM    500  CE2 PHE A 614      57.630  36.620  41.470  1.00  0.00           C
ATOM    501  HE2 PHE A 614      58.260  37.350  41.950  1.00  0.00           H
ATOM    502  C   PHE A 614      55.460  33.700  43.830  1.00  0.00           C
ATOM    503  O   PHE A 614      55.900  34.650  44.440  1.00  0.00           O
ATOM    504  N   LEU A 615      54.190  33.520  43.650  1.00  0.00           N
ATOM    505  HN  LEU A 615      53.880  32.810  43.040  1.00  0.00           H
ATOM    506  CA  LEU A 615      53.130  34.390  44.170  1.00  0.00           C
ATOM    507  HA  LEU A 615      53.360  35.410  43.850  1.00  0.00           H
ATOM    508  CB  LEU A 615      51.820  34.020  43.440  1.00  0.00           C
ATOM    509  HB1 LEU A 615      50.910  34.230  44.040  1.00  0.00           H
ATOM    510  HB2 LEU A 615      51.750  32.920  43.340  1.00  0.00           H
ATOM    511  CG  LEU A 615      51.610  34.800  42.100  1.00  0.00           C
ATOM    512  HG  LEU A 615      50.650  34.470  41.670  1.00  0.00           H
ATOM    513  CD1 LEU A 615      51.410  36.320  42.430  1.00  0.00           C
ATOM    514 HD11 LEU A 615      50.460  36.390  42.970  1.00  0.00           H
ATOM    515 HD12 LEU A 615      51.420  36.800  41.430  1.00  0.00           H
ATOM    516 HD13 LEU A 615      52.220  36.690  43.100  1.00  0.00           H
ATOM    517  CD2 LEU A 615      52.740  34.800  40.990  1.00  0.00           C
ATOM    518 HD21 LEU A 615      53.750  34.900  41.480  1.00  0.00           H
ATOM    519 HD22 LEU A 615      52.730  35.600  40.220  1.00  0.00           H
ATOM    520 HD23 LEU A 615      52.740  33.780  40.550  1.00  0.00           H
ATOM    521  C   LEU A 615      52.990  34.250  45.650  1.00  0.00           C
ATOM    522  O   LEU A 615      52.640  35.270  46.290  1.00  0.00           O
ATOM    523  N   TYR A 616      53.210  33.110  46.280  1.00  0.00           N
ATOM    524  HN  TYR A 616      53.530  32.340  45.730  1.00  0.00           H
ATOM    525  CA  TYR A 616      53.080  32.850  47.680  1.00  0.00           C
ATOM    526  HA  TYR A 616      52.120  33.190  48.020  1.00  0.00           H
ATOM    527  CB  TYR A 616      53.280  31.360  47.950  1.00  0.00           C
ATOM    528  HB1 TYR A 616      54.240  31.040  47.470  1.00  0.00           H
ATOM    529  HB2 TYR A 616      52.440  30.840  47.450  1.00  0.00           H
ATOM    530  CG  TYR A 616      53.360  31.000  49.420  1.00  0.00           C
ATOM    531  CD1 TYR A 616      54.580  30.780  50.080  1.00  0.00           C
ATOM    532  HD1 TYR A 616      55.520  30.780  49.540  1.00  0.00           H
ATOM    533  CE1 TYR A 616      54.600  30.700  51.510  1.00  0.00           C
ATOM    534  HE1 TYR A 616      55.520  30.660  52.070  1.00  0.00           H
ATOM    535  CZ  TYR A 616      53.470  30.790  52.280  1.00  0.00           C
ATOM    536  OH  TYR A 616      53.490  30.720  53.660  1.00  0.00           O
ATOM    537  HH  TYR A 616      52.610  30.590  54.020  1.00  0.00           H
ATOM    538  CD2 TYR A 616      52.150  31.010  50.250  1.00  0.00           C
ATOM    539  HD2 TYR A 616      51.250  31.250  49.710  1.00  0.00           H
ATOM    540  CE2 TYR A 616      52.170  30.910  51.640  1.00  0.00           C
ATOM    541  HE2 TYR A 616      51.270  31.060  52.210  1.00  0.00           H
ATOM    542  C   TYR A 616      54.070  33.690  48.500  1.00  0.00           C
ATOM    543  O   TYR A 616      53.700  34.420  49.430  1.00  0.00           O
ATOM    544  N   CYS A 617      55.330  33.710  48.010  1.00  0.00           N
ATOM    545  HN  CYS A 617      55.630  33.100  47.270  1.00  0.00           H
ATOM    546  CA  CYS A 617      56.380  34.570  48.530  1.00  0.00           C
ATOM    547  HA  CYS A 617      56.530  34.420  49.590  1.00  0.00           H
ATOM    548  CB  CYS A 617      57.720  34.280  47.820  1.00  0.00           C
ATOM    549  HB1 CYS A 617      58.550  34.890  48.190  1.00  0.00           H
ATOM    550  HB2 CYS A 617      57.560  34.510  46.750  1.00  0.00           H
ATOM    551  SG  CYS A 617      58.230  32.580  48.240  1.00  0.00           S
ATOM    552  HG1 CYS A 617      58.900  32.950  49.320  1.00  0.00           H
ATOM    553  C   CYS A 617      55.980  36.050  48.360  1.00  0.00           C
ATOM    554  O   CYS A 617      56.380  36.900  49.140  1.00  0.00           O
ATOM    555  N   ALA A 618      55.360  36.390  47.180  1.00  0.00           N
ATOM    556  HN  ALA A 618      55.030  35.700  46.550  1.00  0.00           H
ATOM    557  CA  ALA A 618      55.020  37.810  46.960  1.00  0.00           C
ATOM    558  HA  ALA A 618      55.860  38.470  47.140  1.00  0.00           H
ATOM    559  CB  ALA A 618      54.680  37.810  45.440  1.00  0.00           C
ATOM    560  HB1 ALA A 618      55.510  37.390  44.840  1.00  0.00           H
ATOM    561  HB2 ALA A 618      54.520  38.880  45.200  1.00  0.00           H
ATOM    562  HB3 ALA A 618      53.690  37.320  45.310  1.00  0.00           H
ATOM    563  C   ALA A 618      53.880  38.290  47.750  1.00  0.00           C
ATOM    564  O   ALA A 618      53.880  39.400  48.330  1.00  0.00           O
ATOM    565  N   CYS A 619      52.820  37.440  47.900  1.00  0.00           N
ATOM    566  HN  CYS A 619      52.880  36.570  47.410  1.00  0.00           H
ATOM    567  CA  CYS A 619      51.610  37.850  48.630  1.00  0.00           C
ATOM    568  HA  CYS A 619      51.550  38.910  48.500  1.00  0.00           H
ATOM    569  CB  CYS A 619      50.370  37.080  48.030  1.00  0.00           C
ATOM    570  HB1 CYS A 619      50.530  35.980  48.020  1.00  0.00           H
ATOM    571  HB2 CYS A 619      50.210  37.360  46.970  1.00  0.00           H
ATOM    572  SG  CYS A 619      48.740  37.350  48.860  1.00  0.00           S
ATOM    573  HG1 CYS A 619      48.710  38.660  48.670  1.00  0.00           H
ATOM    574  C   CYS A 619      51.710  37.710  50.160  1.00  0.00           C
ATOM    575  O   CYS A 619      51.180  38.430  50.950  1.00  0.00           O
ATOM    576  N   MET A 620      52.540  36.760  50.620  1.00  0.00           N
ATOM    577  HN  MET A 620      52.940  36.080  50.000  1.00  0.00           H
ATOM    578  CA  MET A 620      52.910  36.670  52.100  1.00  0.00           C
ATOM    579  HA  MET A 620      51.970  36.520  52.610  1.00  0.00           H
ATOM    580  CB  MET A 620      53.790  35.490  52.370  1.00  0.00           C
ATOM    581  HB1 MET A 620      54.300  35.540  53.350  1.00  0.00           H
ATOM    582  HB2 MET A 620      54.660  35.500  51.660  1.00  0.00           H
ATOM    583  CG  MET A 620      53.210  34.090  52.520  1.00  0.00           C
ATOM    584  HG1 MET A 620      54.010  33.330  52.590  1.00  0.00           H
ATOM    585  HG2 MET A 620      52.690  33.910  51.560  1.00  0.00           H
ATOM    586  SD  MET A 620      51.960  34.010  53.930  1.00  0.00           S
ATOM    587  CE  MET A 620      53.040  34.010  55.430  1.00  0.00           C
ATOM    588  HE1 MET A 620      53.410  35.000  55.750  1.00  0.00           H
ATOM    589  HE2 MET A 620      53.950  33.370  55.350  1.00  0.00           H
ATOM    590  HE3 MET A 620      52.470  33.690  56.330  1.00  0.00           H
ATOM    591  C   MET A 620      53.450  37.940  52.770  1.00  0.00           C
ATOM    592  O   MET A 620      53.080  38.290  53.860  1.00  0.00           O
ATOM    593  N   SER A 621      54.440  38.590  52.060  1.00  0.00           N
ATOM    594  HN  SER A 621      54.740  38.070  51.260  1.00  0.00           H
ATOM    595  CA  SER A 621      55.050  39.860  52.510  1.00  0.00           C
ATOM    596  HA  SER A 621      55.490  39.680  53.470  1.00  0.00           H
ATOM    597  CB  SER A 621      56.170  40.380  51.550  1.00  0.00           C
ATOM    598  HB1 SER A 621      56.320  41.460  51.710  1.00  0.00           H
ATOM    599  HB2 SER A 621      55.920  40.240  50.470  1.00  0.00           H
ATOM    600  OG  SER A 621      57.390  39.730  51.810  1.00  0.00           O
ATOM    601  HG1 SER A 621      57.750  40.080  52.620  1.00  0.00           H
ATOM    602  C   SER A 621      53.970  40.940  52.840  1.00  0.00           C
ATOM    603  O   SER A 621      53.960  41.370  54.020  1.00  0.00           O
ATOM    604  N   PRO A 622      53.000  41.360  51.990  1.00  0.00           N
ATOM    605  CD  PRO A 622      53.040  41.180  50.500  1.00  0.00           C
ATOM    606  HD1 PRO A 622      52.260  40.480  50.130  1.00  0.00           H
ATOM    607  HD2 PRO A 622      54.060  40.950  50.120  1.00  0.00           H
ATOM    608  CA  PRO A 622      52.240  42.590  52.420  1.00  0.00           C
ATOM    609  HA  PRO A 622      52.840  43.340  52.890  1.00  0.00           H
ATOM    610  CB  PRO A 622      51.750  43.140  51.010  1.00  0.00           C
ATOM    611  HB1 PRO A 622      51.620  44.240  51.020  1.00  0.00           H
ATOM    612  HB2 PRO A 622      50.740  42.810  50.660  1.00  0.00           H
ATOM    613  CG  PRO A 622      52.800  42.620  49.980  1.00  0.00           C
ATOM    614  HG1 PRO A 622      52.370  42.620  48.950  1.00  0.00           H
ATOM    615  HG2 PRO A 622      53.660  43.300  50.150  1.00  0.00           H
ATOM    616  C   PRO A 622      51.110  42.240  53.360  1.00  0.00           C
ATOM    617  O   PRO A 622      50.570  43.190  53.940  1.00  0.00           O
ATOM    618  N   VAL A 623      50.760  40.980  53.470  1.00  0.00           N
ATOM    619  HN  VAL A 623      51.120  40.320  52.810  1.00  0.00           H
ATOM    620  CA  VAL A 623      49.650  40.500  54.370  1.00  0.00           C
ATOM    621  HA  VAL A 623      48.870  41.240  54.260  1.00  0.00           H
ATOM    622  CB  VAL A 623      49.150  39.120  53.930  1.00  0.00           C
ATOM    623  HB  VAL A 623      50.000  38.430  53.720  1.00  0.00           H
ATOM    624  CG1 VAL A 623      48.280  38.420  55.000  1.00  0.00           C
ATOM    625 HG11 VAL A 623      47.820  37.490  54.610  1.00  0.00           H
ATOM    626 HG12 VAL A 623      47.480  39.120  55.330  1.00  0.00           H
ATOM    627 HG13 VAL A 623      48.870  38.210  55.910  1.00  0.00           H
ATOM    628  CG2 VAL A 623      48.370  39.350  52.620  1.00  0.00           C
ATOM    629 HG21 VAL A 623      48.990  39.310  51.700  1.00  0.00           H
ATOM    630 HG22 VAL A 623      47.820  40.330  52.660  1.00  0.00           H
ATOM    631 HG23 VAL A 623      47.460  38.750  52.430  1.00  0.00           H
ATOM    632  C   VAL A 623      50.080  40.450  55.760  1.00  0.00           C
ATOM    633  O   VAL A 623      49.430  40.870  56.740  1.00  0.00           O
ATOM    634  N   ILE A 624      51.290  39.980  56.100  1.00  0.00           N
ATOM    635  HN  ILE A 624      51.800  39.530  55.370  1.00  0.00           H
ATOM    636  CA  ILE A 624      51.970  40.130  57.410  1.00  0.00           C
ATOM    637  HA  ILE A 624      51.300  39.690  58.140  1.00  0.00           H
ATOM    638  CB  ILE A 624      53.220  39.240  57.530  1.00  0.00           C
ATOM    639  HB  ILE A 624      53.970  39.690  56.850  1.00  0.00           H
ATOM    640  CG2 ILE A 624      53.790  39.380  58.950  1.00  0.00           C
ATOM    641 HG21 ILE A 624      54.080  40.400  59.260  1.00  0.00           H
ATOM    642 HG22 ILE A 624      54.740  38.820  59.110  1.00  0.00           H
ATOM    643 HG23 ILE A 624      53.130  39.000  59.740  1.00  0.00           H
ATOM    644  CG1 ILE A 624      53.050  37.680  57.250  1.00  0.00           C
ATOM    645 HG11 ILE A 624      54.130  37.410  57.270  1.00  0.00           H
ATOM    646 HG12 ILE A 624      52.680  37.620  56.210  1.00  0.00           H
ATOM    647  CD  ILE A 624      52.130  37.020  58.230  1.00  0.00           C
ATOM    648  HD1 ILE A 624      52.470  36.990  59.290  1.00  0.00           H
ATOM    649  HD2 ILE A 624      51.990  35.950  57.950  1.00  0.00           H
ATOM    650  HD3 ILE A 624      51.110  37.450  58.230  1.00  0.00           H
ATOM    651  C   ILE A 624      52.270  41.630  57.760  1.00  0.00           C
ATOM    652  O   ILE A 624      51.900  42.110  58.780  1.00  0.00           O
ATOM    653  N   THR A 625      52.820  42.360  56.740  1.00  0.00           N
ATOM    654  HN  THR A 625      52.970  42.030  55.820  1.00  0.00           H
ATOM    655  CA  THR A 625      53.160  43.840  56.840  1.00  0.00           C
ATOM    656  HA  THR A 625      53.980  43.940  57.540  1.00  0.00           H
ATOM    657  CB  THR A 625      53.780  44.360  55.540  1.00  0.00           C
ATOM    658  HB  THR A 625      53.040  44.260  54.720  1.00  0.00           H
ATOM    659  OG1 THR A 625      54.910  43.570  55.280  1.00  0.00           O
ATOM    660  HG1 THR A 625      54.520  42.700  55.150  1.00  0.00           H
ATOM    661  CG2 THR A 625      54.360  45.810  55.560  1.00  0.00           C
ATOM    662 HG21 THR A 625      55.150  45.910  54.780  1.00  0.00           H
ATOM    663 HG22 THR A 625      54.990  45.990  56.470  1.00  0.00           H
ATOM    664 HG23 THR A 625      53.580  46.580  55.360  1.00  0.00           H
ATOM    665  C   THR A 625      52.000  44.730  57.180  1.00  0.00           C
ATOM    666  O   THR A 625      52.000  45.570  58.130  1.00  0.00           O
ATOM    667  N   PHE A 626      50.840  44.580  56.500  1.00  0.00           N
ATOM    668  HN  PHE A 626      50.790  43.930  55.750  1.00  0.00           H
ATOM    669  CA  PHE A 626      49.640  45.370  56.750  1.00  0.00           C
ATOM    670  HA  PHE A 626      50.010  46.380  56.820  1.00  0.00           H
ATOM    671  CB  PHE A 626      48.730  45.390  55.450  1.00  0.00           C
ATOM    672  HB1 PHE A 626      48.790  44.410  54.930  1.00  0.00           H
ATOM    673  HB2 PHE A 626      49.150  46.150  54.750  1.00  0.00           H
ATOM    674  CG  PHE A 626      47.300  45.750  55.700  1.00  0.00           C
ATOM    675  CD1 PHE A 626      46.350  44.730  55.880  1.00  0.00           C
ATOM    676  HD1 PHE A 626      46.620  43.680  55.880  1.00  0.00           H
ATOM    677  CE1 PHE A 626      44.970  45.080  55.930  1.00  0.00           C
ATOM    678  HE1 PHE A 626      44.190  44.340  55.910  1.00  0.00           H
ATOM    679  CZ  PHE A 626      44.580  46.350  55.960  1.00  0.00           C
ATOM    680  HZ  PHE A 626      43.520  46.570  56.060  1.00  0.00           H
ATOM    681  CD2 PHE A 626      46.880  47.090  55.660  1.00  0.00           C
ATOM    682  HD2 PHE A 626      47.680  47.810  55.670  1.00  0.00           H
ATOM    683  CE2 PHE A 626      45.540  47.430  55.780  1.00  0.00           C
ATOM    684  HE2 PHE A 626      45.250  48.450  55.660  1.00  0.00           H
ATOM    685  C   PHE A 626      48.980  45.040  58.080  1.00  0.00           C
ATOM    686  O   PHE A 626      48.590  45.980  58.810  1.00  0.00           O
ATOM    687  N   GLY A 627      48.890  43.780  58.480  1.00  0.00           N
ATOM    688  HN  GLY A 627      49.290  43.030  57.950  1.00  0.00           H
ATOM    689  CA  GLY A 627      48.390  43.340  59.780  1.00  0.00           C
ATOM    690  HA1 GLY A 627      48.520  42.270  59.780  1.00  0.00           H
ATOM    691  HA2 GLY A 627      47.380  43.680  59.880  1.00  0.00           H
ATOM    692  C   GLY A 627      49.180  43.900  60.900  1.00  0.00           C
ATOM    693  O   GLY A 627      48.640  44.240  61.920  1.00  0.00           O
ATOM    694  N   GLY A 628      50.560  44.010  60.720  1.00  0.00           N
ATOM    695  HN  GLY A 628      50.940  43.600  59.890  1.00  0.00           H
ATOM    696  CA  GLY A 628      51.420  44.840  61.470  1.00  0.00           C
ATOM    697  HA1 GLY A 628      52.370  44.550  61.040  1.00  0.00           H
ATOM    698  HA2 GLY A 628      51.300  44.410  62.460  1.00  0.00           H
ATOM    699  C   GLY A 628      51.210  46.290  61.540  1.00  0.00           C
ATOM    700  O   GLY A 628      51.100  46.820  62.620  1.00  0.00           O
ATOM    701  N   LEU A 629      51.180  47.040  60.420  1.00  0.00           N
ATOM    702  HN  LEU A 629      51.420  46.600  59.570  1.00  0.00           H
ATOM    703  CA  LEU A 629      50.910  48.450  60.290  1.00  0.00           C
ATOM    704  HA  LEU A 629      51.660  48.950  60.890  1.00  0.00           H
ATOM    705  CB  LEU A 629      51.080  49.010  58.880  1.00  0.00           C
ATOM    706  HB1 LEU A 629      50.650  50.010  58.710  1.00  0.00           H
ATOM    707  HB2 LEU A 629      50.470  48.360  58.220  1.00  0.00           H
ATOM    708  CG  LEU A 629      52.510  48.910  58.370  1.00  0.00           C
ATOM    709  HG  LEU A 629      52.990  47.970  58.720  1.00  0.00           H
ATOM    710  CD1 LEU A 629      52.640  48.960  56.840  1.00  0.00           C
ATOM    711 HD11 LEU A 629      52.500  49.950  56.360  1.00  0.00           H
ATOM    712 HD12 LEU A 629      52.000  48.190  56.360  1.00  0.00           H
ATOM    713 HD13 LEU A 629      53.700  48.620  56.690  1.00  0.00           H
ATOM    714  CD2 LEU A 629      53.320  50.070  58.910  1.00  0.00           C
ATOM    715 HD21 LEU A 629      53.240  50.170  60.010  1.00  0.00           H
ATOM    716 HD22 LEU A 629      52.880  50.960  58.400  1.00  0.00           H
ATOM    717 HD23 LEU A 629      54.340  50.100  58.490  1.00  0.00           H
ATOM    718  C   LEU A 629      49.530  48.820  60.780  1.00  0.00           C
ATOM    719  O   LEU A 629      49.430  49.800  61.480  1.00  0.00           O
ATOM    720  N   LEU A 630      48.510  47.960  60.500  1.00  0.00           N
ATOM    721  HN  LEU A 630      48.720  47.200  59.890  1.00  0.00           H
ATOM    722  CA  LEU A 630      47.140  48.080  60.970  1.00  0.00           C
ATOM    723  HA  LEU A 630      46.760  49.080  60.770  1.00  0.00           H
ATOM    724  CB  LEU A 630      46.250  47.130  60.140  1.00  0.00           C
ATOM    725  HB1 LEU A 630      46.460  46.070  60.390  1.00  0.00           H
ATOM    726  HB2 LEU A 630      46.640  47.140  59.100  1.00  0.00           H
ATOM    727  CG  LEU A 630      44.720  47.450  60.220  1.00  0.00           C
ATOM    728  HG  LEU A 630      44.480  47.760  61.250  1.00  0.00           H
ATOM    729  CD1 LEU A 630      44.260  48.700  59.300  1.00  0.00           C
ATOM    730 HD11 LEU A 630      44.820  49.610  59.570  1.00  0.00           H
ATOM    731 HD12 LEU A 630      43.160  48.840  59.290  1.00  0.00           H
ATOM    732 HD13 LEU A 630      44.590  48.560  58.250  1.00  0.00           H
ATOM    733  CD2 LEU A 630      43.900  46.180  59.840  1.00  0.00           C
ATOM    734 HD21 LEU A 630      44.010  45.970  58.760  1.00  0.00           H
ATOM    735 HD22 LEU A 630      42.860  46.090  60.230  1.00  0.00           H
ATOM    736 HD23 LEU A 630      44.450  45.340  60.350  1.00  0.00           H
ATOM    737  C   LEU A 630      47.080  47.800  62.500  1.00  0.00           C
ATOM    738  O   LEU A 630      46.400  48.460  63.280  1.00  0.00           O
ATOM    739  N   GLY A 631      47.840  46.770  63.020  1.00  0.00           N
ATOM    740  HN  GLY A 631      48.370  46.170  62.430  1.00  0.00           H
ATOM    741  CA  GLY A 631      47.870  46.550  64.480  1.00  0.00           C
ATOM    742  HA1 GLY A 631      48.440  45.650  64.680  1.00  0.00           H
ATOM    743  HA2 GLY A 631      46.870  46.460  64.870  1.00  0.00           H
ATOM    744  C   GLY A 631      48.420  47.700  65.280  1.00  0.00           C
ATOM    745  O   GLY A 631      47.940  48.120  66.370  1.00  0.00           O
ATOM    746  N   GLU A 632      49.450  48.390  64.830  1.00  0.00           N
ATOM    747  HN  GLU A 632      49.990  48.200  64.010  1.00  0.00           H
ATOM    748  CA  GLU A 632      49.890  49.700  65.400  1.00  0.00           C
ATOM    749  HA  GLU A 632      50.010  49.510  66.450  1.00  0.00           H
ATOM    750  CB  GLU A 632      51.140  50.330  64.810  1.00  0.00           C
ATOM    751  HB1 GLU A 632      51.270  51.420  65.030  1.00  0.00           H
ATOM    752  HB2 GLU A 632      51.080  50.250  63.700  1.00  0.00           H
ATOM    753  CG  GLU A 632      52.450  49.580  65.150  1.00  0.00           C
ATOM    754  HG1 GLU A 632      53.280  49.910  64.480  1.00  0.00           H
ATOM    755  HG2 GLU A 632      52.320  48.480  65.120  1.00  0.00           H
ATOM    756  CD  GLU A 632      52.770  49.910  66.620  1.00  0.00           C
ATOM    757  OE1 GLU A 632      52.800  49.020  67.510  1.00  0.00           O
ATOM    758  OE2 GLU A 632      53.110  51.110  66.840  1.00  0.00           O
ATOM    759  C   GLU A 632      48.870  50.750  65.360  1.00  0.00           C
ATOM    760  O   GLU A 632      48.600  51.400  66.400  1.00  0.00           O
ATOM    761  N   ALA A 633      48.250  50.950  64.200  1.00  0.00           N
ATOM    762  HN  ALA A 633      48.500  50.390  63.420  1.00  0.00           H
ATOM    763  CA  ALA A 633      47.210  52.000  64.080  1.00  0.00           C
ATOM    764  HA  ALA A 633      47.530  53.030  63.990  1.00  0.00           H
ATOM    765  CB  ALA A 633      46.690  51.800  62.680  1.00  0.00           C
ATOM    766  HB1 ALA A 633      47.430  52.000  61.870  1.00  0.00           H
ATOM    767  HB2 ALA A 633      45.860  52.500  62.450  1.00  0.00           H
ATOM    768  HB3 ALA A 633      46.360  50.760  62.480  1.00  0.00           H
ATOM    769  C   ALA A 633      46.030  51.830  65.090  1.00  0.00           C
ATOM    770  O   ALA A 633      45.400  52.810  65.520  1.00  0.00           O
ATOM    771  N   THR A 634      45.720  50.630  65.450  1.00  0.00           N
ATOM    772  HN  THR A 634      46.150  49.860  64.990  1.00  0.00           H
ATOM    773  CA  THR A 634      44.480  50.360  66.200  1.00  0.00           C
ATOM    774  HA  THR A 634      43.790  51.190  66.180  1.00  0.00           H
ATOM    775  CB  THR A 634      43.700  49.150  65.570  1.00  0.00           C
ATOM    776  HB  THR A 634      42.770  48.820  66.080  1.00  0.00           H
ATOM    777  OG1 THR A 634      44.450  47.950  65.530  1.00  0.00           O
ATOM    778  HG1 THR A 634      45.260  48.170  65.080  1.00  0.00           H
ATOM    779  CG2 THR A 634      43.270  49.540  64.150  1.00  0.00           C
ATOM    780 HG21 THR A 634      42.340  50.150  64.080  1.00  0.00           H
ATOM    781 HG22 THR A 634      42.940  48.610  63.610  1.00  0.00           H
ATOM    782 HG23 THR A 634      44.060  50.020  63.540  1.00  0.00           H
ATOM    783  C   THR A 634      44.800  49.970  67.700  1.00  0.00           C
ATOM    784  O   THR A 634      43.880  49.560  68.420  1.00  0.00           O
ATOM    785  N   GLU A 635      46.150  50.070  68.040  1.00  0.00           N
ATOM    786  HN  GLU A 635      46.740  50.480  67.350  1.00  0.00           H
ATOM    787  CA  GLU A 635      46.830  49.820  69.280  1.00  0.00           C
ATOM    788  HA  GLU A 635      47.890  49.820  69.030  1.00  0.00           H
ATOM    789  CB  GLU A 635      46.610  50.860  70.360  1.00  0.00           C
ATOM    790  HB1 GLU A 635      47.320  50.680  71.200  1.00  0.00           H
ATOM    791  HB2 GLU A 635      45.550  50.800  70.660  1.00  0.00           H
ATOM    792  CG  GLU A 635      46.920  52.250  69.910  1.00  0.00           C
ATOM    793  HG1 GLU A 635      46.080  52.500  69.210  1.00  0.00           H
ATOM    794  HG2 GLU A 635      47.930  52.440  69.480  1.00  0.00           H
ATOM    795  CD  GLU A 635      46.610  53.240  71.010  1.00  0.00           C
ATOM    796  OE1 GLU A 635      47.490  54.100  71.220  1.00  0.00           O
ATOM    797  OE2 GLU A 635      45.550  53.140  71.690  1.00  0.00           O
ATOM    798  C   GLU A 635      46.600  48.350  69.810  1.00  0.00           C
ATOM    799  O   GLU A 635      46.000  48.090  70.860  1.00  0.00           O
ATOM    800  N   GLY A 636      46.990  47.320  69.040  1.00  0.00           N
ATOM    801  HN  GLY A 636      47.290  47.600  68.120  1.00  0.00           H
ATOM    802  CA  GLY A 636      47.100  45.850  69.420  1.00  0.00           C
ATOM    803  HA1 GLY A 636      47.510  45.910  70.420  1.00  0.00           H
ATOM    804  HA2 GLY A 636      47.730  45.300  68.730  1.00  0.00           H
ATOM    805  C   GLY A 636      45.740  45.220  69.500  1.00  0.00           C
ATOM    806  O   GLY A 636      45.470  44.240  70.180  1.00  0.00           O
ATOM    807  N   ARG A 637      44.770  45.710  68.680  1.00  0.00           N
ATOM    808  HN  ARG A 637      45.050  46.550  68.230  1.00  0.00           H
ATOM    809  CA  ARG A 637      43.390  45.070  68.630  1.00  0.00           C
ATOM    810  HA  ARG A 637      43.170  44.530  69.540  1.00  0.00           H
ATOM    811  CB  ARG A 637      42.320  46.180  68.440  1.00  0.00           C
ATOM    812  HB1 ARG A 637      41.260  45.860  68.370  1.00  0.00           H
ATOM    813  HB2 ARG A 637      42.480  46.750  67.510  1.00  0.00           H
ATOM    814  CG  ARG A 637      42.220  47.160  69.600  1.00  0.00           C
ATOM    815  HG1 ARG A 637      43.240  47.600  69.540  1.00  0.00           H
ATOM    816  HG2 ARG A 637      42.090  46.540  70.510  1.00  0.00           H
ATOM    817  CD  ARG A 637      41.190  48.280  69.480  1.00  0.00           C
ATOM    818  HD1 ARG A 637      40.160  47.950  69.210  1.00  0.00           H
ATOM    819  HD2 ARG A 637      41.510  49.170  68.880  1.00  0.00           H
ATOM    820  NE  ARG A 637      40.950  48.750  70.870  1.00  0.00           N
ATOM    821  HE  ARG A 637      40.040  48.580  71.280  1.00  0.00           H
ATOM    822  CZ  ARG A 637      41.870  49.260  71.630  1.00  0.00           C
ATOM    823  NH1 ARG A 637      41.410  49.730  72.780  1.00  0.00           N
ATOM    824 HH11 ARG A 637      40.490  49.440  73.030  1.00  0.00           H
ATOM    825 HH12 ARG A 637      41.990  50.170  73.460  1.00  0.00           H
ATOM    826  NH2 ARG A 637      43.130  49.500  71.320  1.00  0.00           N
ATOM    827 HH21 ARG A 637      43.370  49.490  70.350  1.00  0.00           H
ATOM    828 HH22 ARG A 637      43.640  50.050  71.980  1.00  0.00           H
ATOM    829  C   ARG A 637      43.280  44.050  67.530  1.00  0.00           C
ATOM    830  O   ARG A 637      42.290  43.360  67.450  1.00  0.00           O
ATOM    831  N   ILE A 638      44.230  44.070  66.570  1.00  0.00           N
ATOM    832  HN  ILE A 638      44.870  44.840  66.540  1.00  0.00           H
ATOM    833  CA  ILE A 638      44.280  43.230  65.420  1.00  0.00           C
ATOM    834  HA  ILE A 638      43.860  42.260  65.610  1.00  0.00           H
ATOM    835  CB  ILE A 638      43.580  43.910  64.300  1.00  0.00           C
ATOM    836  HB  ILE A 638      42.840  44.650  64.710  1.00  0.00           H
ATOM    837  CG2 ILE A 638      44.380  44.790  63.400  1.00  0.00           C
ATOM    838 HG21 ILE A 638      44.840  45.600  64.020  1.00  0.00           H
ATOM    839 HG22 ILE A 638      43.690  45.280  62.670  1.00  0.00           H
ATOM    840 HG23 ILE A 638      45.160  44.240  62.830  1.00  0.00           H
ATOM    841  CG1 ILE A 638      42.750  42.900  63.450  1.00  0.00           C
ATOM    842 HG11 ILE A 638      43.410  42.170  62.920  1.00  0.00           H
ATOM    843 HG12 ILE A 638      42.080  43.470  62.770  1.00  0.00           H
ATOM    844  CD  ILE A 638      41.610  42.240  64.300  1.00  0.00           C
ATOM    845  HD1 ILE A 638      40.910  41.700  63.620  1.00  0.00           H
ATOM    846  HD2 ILE A 638      41.040  43.120  64.660  1.00  0.00           H
ATOM    847  HD3 ILE A 638      42.120  41.740  65.150  1.00  0.00           H
ATOM    848  C   ILE A 638      45.720  42.940  64.970  1.00  0.00           C
ATOM    849  O   ILE A 638      46.760  43.590  65.300  1.00  0.00           O
ATOM    850  N   SER A 639      45.900  41.760  64.250  1.00  0.00           N
ATOM    851  HN  SER A 639      45.220  41.050  64.380  1.00  0.00           H
ATOM    852  CA  SER A 639      47.230  41.230  63.980  1.00  0.00           C
ATOM    853  HA  SER A 639      47.970  41.970  64.240  1.00  0.00           H
ATOM    854  CB  SER A 639      47.700  40.090  64.920  1.00  0.00           C
ATOM    855  HB1 SER A 639      47.670  40.470  65.960  1.00  0.00           H
ATOM    856  HB2 SER A 639      48.760  39.770  64.820  1.00  0.00           H
ATOM    857  OG  SER A 639      46.960  38.820  64.870  1.00  0.00           O
ATOM    858  HG1 SER A 639      46.100  38.990  65.280  1.00  0.00           H
ATOM    859  C   SER A 639      47.470  40.580  62.660  1.00  0.00           C
ATOM    860  O   SER A 639      46.580  40.200  61.930  1.00  0.00           O
ATOM    861  N   ALA A 640      48.740  40.270  62.300  1.00  0.00           N
ATOM    862  HN  ALA A 640      49.550  40.560  62.810  1.00  0.00           H
ATOM    863  CA  ALA A 640      48.950  39.480  61.150  1.00  0.00           C
ATOM    864  HA  ALA A 640      48.490  39.930  60.280  1.00  0.00           H
ATOM    865  CB  ALA A 640      50.480  39.460  60.810  1.00  0.00           C
ATOM    866  HB1 ALA A 640      51.090  39.340  61.730  1.00  0.00           H
ATOM    867  HB2 ALA A 640      50.880  40.370  60.290  1.00  0.00           H
ATOM    868  HB3 ALA A 640      50.790  38.650  60.110  1.00  0.00           H
ATOM    869  C   ALA A 640      48.480  38.040  61.150  1.00  0.00           C
ATOM    870  O   ALA A 640      48.270  37.410  60.090  1.00  0.00           O
ATOM    871  N   ILE A 641      48.370  37.380  62.340  1.00  0.00           N
ATOM    872  HN  ILE A 641      48.650  37.760  63.220  1.00  0.00           H
ATOM    873  CA  ILE A 641      47.860  35.990  62.370  1.00  0.00           C
ATOM    874  HA  ILE A 641      48.400  35.480  61.600  1.00  0.00           H
ATOM    875  CB  ILE A 641      48.200  35.440  63.780  1.00  0.00           C
ATOM    876  HB  ILE A 641      47.750  36.130  64.520  1.00  0.00           H
ATOM    877  CG2 ILE A 641      47.470  34.070  63.900  1.00  0.00           C
ATOM    878 HG21 ILE A 641      46.400  34.320  63.900  1.00  0.00           H
ATOM    879 HG22 ILE A 641      47.830  33.530  64.810  1.00  0.00           H
ATOM    880 HG23 ILE A 641      47.700  33.440  63.010  1.00  0.00           H
ATOM    881  CG1 ILE A 641      49.700  35.230  64.120  1.00  0.00           C
ATOM    882 HG11 ILE A 641      49.730  34.620  65.050  1.00  0.00           H
ATOM    883 HG12 ILE A 641      50.070  36.240  64.390  1.00  0.00           H
ATOM    884  CD  ILE A 641      50.590  34.680  62.970  1.00  0.00           C
ATOM    885  HD1 ILE A 641      51.570  34.680  63.480  1.00  0.00           H
ATOM    886  HD2 ILE A 641      50.730  35.480  62.210  1.00  0.00           H
ATOM    887  HD3 ILE A 641      50.220  33.770  62.450  1.00  0.00           H
ATOM    888  C   ILE A 641      46.340  36.000  61.990  1.00  0.00           C
ATOM    889  O   ILE A 641      45.820  35.100  61.340  1.00  0.00           O
ATOM    890  N   GLU A 642      45.590  37.010  62.460  1.00  0.00           N
ATOM    891  HN  GLU A 642      45.950  37.600  63.180  1.00  0.00           H
ATOM    892  CA  GLU A 642      44.230  37.320  62.100  1.00  0.00           C
ATOM    893  HA  GLU A 642      43.630  36.440  62.250  1.00  0.00           H
ATOM    894  CB  GLU A 642      43.780  38.510  62.970  1.00  0.00           C
ATOM    895  HB1 GLU A 642      42.890  39.060  62.560  1.00  0.00           H
ATOM    896  HB2 GLU A 642      44.590  39.260  62.910  1.00  0.00           H
ATOM    897  CG  GLU A 642      43.490  38.070  64.440  1.00  0.00           C
ATOM    898  HG1 GLU A 642      44.270  37.430  64.900  1.00  0.00           H
ATOM    899  HG2 GLU A 642      42.550  37.460  64.490  1.00  0.00           H
ATOM    900  CD  GLU A 642      43.280  39.310  65.390  1.00  0.00           C
ATOM    901  OE1 GLU A 642      42.150  39.560  65.910  1.00  0.00           O
ATOM    902  OE2 GLU A 642      44.350  39.820  65.690  1.00  0.00           O
ATOM    903  C   GLU A 642      44.190  37.570  60.620  1.00  0.00           C
ATOM    904  O   GLU A 642      43.380  37.090  59.860  1.00  0.00           O
ATOM    905  N   SER A 643      45.140  38.340  60.120  1.00  0.00           N
ATOM    906  HN  SER A 643      45.780  38.800  60.740  1.00  0.00           H
ATOM    907  CA  SER A 643      45.220  38.840  58.710  1.00  0.00           C
ATOM    908  HA  SER A 643      44.300  39.350  58.450  1.00  0.00           H
ATOM    909  CB  SER A 643      46.400  39.750  58.420  1.00  0.00           C
ATOM    910  HB1 SER A 643      46.530  40.030  57.360  1.00  0.00           H
ATOM    911  HB2 SER A 643      47.340  39.190  58.640  1.00  0.00           H
ATOM    912  OG  SER A 643      46.310  40.960  59.160  1.00  0.00           O
ATOM    913  HG1 SER A 643      46.350  40.820  60.100  1.00  0.00           H
ATOM    914  C   SER A 643      45.380  37.710  57.680  1.00  0.00           C
ATOM    915  O   SER A 643      44.780  37.680  56.610  1.00  0.00           O
ATOM    916  N   LEU A 644      46.100  36.680  58.110  1.00  0.00           N
ATOM    917  HN  LEU A 644      46.640  36.680  58.940  1.00  0.00           H
ATOM    918  CA  LEU A 644      46.240  35.470  57.270  1.00  0.00           C
ATOM    919  HA  LEU A 644      46.580  35.640  56.250  1.00  0.00           H
ATOM    920  CB  LEU A 644      47.350  34.550  57.930  1.00  0.00           C
ATOM    921  HB1 LEU A 644      47.220  33.500  57.620  1.00  0.00           H
ATOM    922  HB2 LEU A 644      47.180  34.620  59.030  1.00  0.00           H
ATOM    923  CG  LEU A 644      48.890  34.980  57.810  1.00  0.00           C
ATOM    924  HG  LEU A 644      48.970  36.070  58.010  1.00  0.00           H
ATOM    925  CD1 LEU A 644      49.660  34.270  58.990  1.00  0.00           C
ATOM    926 HD11 LEU A 644      49.240  34.460  60.000  1.00  0.00           H
ATOM    927 HD12 LEU A 644      50.750  34.400  58.880  1.00  0.00           H
ATOM    928 HD13 LEU A 644      49.540  33.170  58.780  1.00  0.00           H
ATOM    929  CD2 LEU A 644      49.450  34.790  56.380  1.00  0.00           C
ATOM    930 HD21 LEU A 644      48.880  35.450  55.670  1.00  0.00           H
ATOM    931 HD22 LEU A 644      49.350  33.710  56.100  1.00  0.00           H
ATOM    932 HD23 LEU A 644      50.500  35.130  56.330  1.00  0.00           H
ATOM    933  C   LEU A 644      44.910  34.710  57.140  1.00  0.00           C
ATOM    934  O   LEU A 644      44.520  34.230  56.100  1.00  0.00           O
ATOM    935  N   PHE A 645      44.120  34.600  58.230  1.00  0.00           N
ATOM    936  HN  PHE A 645      44.430  35.090  59.040  1.00  0.00           H
ATOM    937  CA  PHE A 645      42.760  34.040  58.230  1.00  0.00           C
ATOM    938  HA  PHE A 645      42.720  33.040  57.810  1.00  0.00           H
ATOM    939  CB  PHE A 645      42.130  34.020  59.700  1.00  0.00           C
ATOM    940  HB1 PHE A 645      42.000  35.060  60.060  1.00  0.00           H
ATOM    941  HB2 PHE A 645      42.940  33.610  60.330  1.00  0.00           H
ATOM    942  CG  PHE A 645      40.750  33.300  59.860  1.00  0.00           C
ATOM    943  CD1 PHE A 645      40.220  32.440  58.940  1.00  0.00           C
ATOM    944  HD1 PHE A 645      40.810  32.010  58.150  1.00  0.00           H
ATOM    945  CE1 PHE A 645      38.920  31.860  59.130  1.00  0.00           C
ATOM    946  HE1 PHE A 645      38.560  31.050  58.520  1.00  0.00           H
ATOM    947  CZ  PHE A 645      38.190  32.180  60.210  1.00  0.00           C
ATOM    948  HZ  PHE A 645      37.200  31.740  60.290  1.00  0.00           H
ATOM    949  CD2 PHE A 645      39.910  33.690  60.970  1.00  0.00           C
ATOM    950  HD2 PHE A 645      40.170  34.430  61.730  1.00  0.00           H
ATOM    951  CE2 PHE A 645      38.650  33.060  61.120  1.00  0.00           C
ATOM    952  HE2 PHE A 645      37.870  33.460  61.760  1.00  0.00           H
ATOM    953  C   PHE A 645      41.780  34.820  57.340  1.00  0.00           C
ATOM    954  O   PHE A 645      41.000  34.290  56.510  1.00  0.00           O
ATOM    955  N   GLY A 646      41.860  36.200  57.460  1.00  0.00           N
ATOM    956  HN  GLY A 646      42.480  36.470  58.200  1.00  0.00           H
ATOM    957  CA  GLY A 646      41.000  37.100  56.690  1.00  0.00           C
ATOM    958  HA1 GLY A 646      41.070  38.120  57.040  1.00  0.00           H
ATOM    959  HA2 GLY A 646      39.990  36.740  56.870  1.00  0.00           H
ATOM    960  C   GLY A 646      41.270  37.050  55.280  1.00  0.00           C
ATOM    961  O   GLY A 646      40.390  36.830  54.460  1.00  0.00           O
ATOM    962  N   ALA A 647      42.530  37.310  54.830  1.00  0.00           N
ATOM    963  HN  ALA A 647      43.260  37.480  55.490  1.00  0.00           H
ATOM    964  CA  ALA A 647      42.890  37.080  53.490  1.00  0.00           C
ATOM    965  HA  ALA A 647      42.410  37.870  52.930  1.00  0.00           H
ATOM    966  CB  ALA A 647      44.440  37.300  53.420  1.00  0.00           C
ATOM    967  HB1 ALA A 647      45.060  36.580  54.000  1.00  0.00           H
ATOM    968  HB2 ALA A 647      44.660  38.330  53.770  1.00  0.00           H
ATOM    969  HB3 ALA A 647      44.680  37.300  52.340  1.00  0.00           H
ATOM    970  C   ALA A 647      42.660  35.670  52.900  1.00  0.00           C
ATOM    971  O   ALA A 647      42.140  35.610  51.800  1.00  0.00           O
ATOM    972  N   SER A 648      42.960  34.570  53.610  1.00  0.00           N
ATOM    973  HN  SER A 648      43.250  34.730  54.550  1.00  0.00           H
ATOM    974  CA  SER A 648      42.730  33.260  53.120  1.00  0.00           C
ATOM    975  HA  SER A 648      43.170  33.090  52.160  1.00  0.00           H
ATOM    976  CB  SER A 648      43.400  32.090  53.910  1.00  0.00           C
ATOM    977  HB1 SER A 648      44.500  32.050  53.790  1.00  0.00           H
ATOM    978  HB2 SER A 648      43.050  31.160  53.390  1.00  0.00           H
ATOM    979  OG  SER A 648      43.120  32.090  55.300  1.00  0.00           O
ATOM    980  HG1 SER A 648      43.620  32.840  55.620  1.00  0.00           H
ATOM    981  C   SER A 648      41.220  33.000  52.880  1.00  0.00           C
ATOM    982  O   SER A 648      40.890  32.400  51.840  1.00  0.00           O
ATOM    983  N   LEU A 649      40.350  33.330  53.810  1.00  0.00           N
ATOM    984  HN  LEU A 649      40.720  33.750  54.630  1.00  0.00           H
ATOM    985  CA  LEU A 649      38.940  33.020  53.680  1.00  0.00           C
ATOM    986  HA  LEU A 649      38.880  32.000  53.350  1.00  0.00           H
ATOM    987  CB  LEU A 649      38.110  33.350  54.980  1.00  0.00           C
ATOM    988  HB1 LEU A 649      38.060  34.440  55.210  1.00  0.00           H
ATOM    989  HB2 LEU A 649      38.580  32.720  55.770  1.00  0.00           H
ATOM    990  CG  LEU A 649      36.650  32.940  54.980  1.00  0.00           C
ATOM    991  HG  LEU A 649      36.130  33.140  54.020  1.00  0.00           H
ATOM    992  CD1 LEU A 649      36.490  31.500  55.330  1.00  0.00           C
ATOM    993 HD11 LEU A 649      35.440  31.160  55.370  1.00  0.00           H
ATOM    994 HD12 LEU A 649      36.920  31.260  56.330  1.00  0.00           H
ATOM    995 HD13 LEU A 649      37.140  30.950  54.630  1.00  0.00           H
ATOM    996  CD2 LEU A 649      36.030  33.780  56.090  1.00  0.00           C
ATOM    997 HD21 LEU A 649      36.450  33.660  57.110  1.00  0.00           H
ATOM    998 HD22 LEU A 649      34.920  33.710  56.160  1.00  0.00           H
ATOM    999 HD23 LEU A 649      36.120  34.840  55.790  1.00  0.00           H
ATOM   1000  C   LEU A 649      38.270  33.830  52.540  1.00  0.00           C
ATOM   1001  O   LEU A 649      37.500  33.300  51.720  1.00  0.00           O
ATOM   1002  N   THR A 650      38.720  35.040  52.480  1.00  0.00           N
ATOM   1003  HN  THR A 650      39.330  35.390  53.200  1.00  0.00           H
ATOM   1004  CA  THR A 650      38.300  36.060  51.600  1.00  0.00           C
ATOM   1005  HA  THR A 650      37.220  36.010  51.640  1.00  0.00           H
ATOM   1006  CB  THR A 650      38.820  37.440  52.020  1.00  0.00           C
ATOM   1007  HB  THR A 650      39.910  37.390  52.190  1.00  0.00           H
ATOM   1008  OG1 THR A 650      38.200  37.960  53.170  1.00  0.00           O
ATOM   1009  HG1 THR A 650      38.790  37.680  53.880  1.00  0.00           H
ATOM   1010  CG2 THR A 650      38.530  38.500  50.940  1.00  0.00           C
ATOM   1011 HG21 THR A 650      37.450  38.750  50.880  1.00  0.00           H
ATOM   1012 HG22 THR A 650      38.870  38.190  49.920  1.00  0.00           H
ATOM   1013 HG23 THR A 650      39.100  39.410  51.250  1.00  0.00           H
ATOM   1014  C   THR A 650      38.770  35.730  50.180  1.00  0.00           C
ATOM   1015  O   THR A 650      38.060  35.990  49.200  1.00  0.00           O
ATOM   1016  N   GLY A 651      39.990  35.100  50.040  1.00  0.00           N
ATOM   1017  HN  GLY A 651      40.460  34.980  50.920  1.00  0.00           H
ATOM   1018  CA  GLY A 651      40.750  34.840  48.830  1.00  0.00           C
ATOM   1019  HA1 GLY A 651      41.740  34.620  49.230  1.00  0.00           H
ATOM   1020  HA2 GLY A 651      40.750  35.530  47.990  1.00  0.00           H
ATOM   1021  C   GLY A 651      40.350  33.580  48.210  1.00  0.00           C
ATOM   1022  O   GLY A 651      40.400  33.390  46.980  1.00  0.00           O
ATOM   1023  N   ILE A 652      40.060  32.490  49.000  1.00  0.00           N
ATOM   1024  HN  ILE A 652      40.210  32.580  49.990  1.00  0.00           H
ATOM   1025  CA  ILE A 652      39.390  31.330  48.570  1.00  0.00           C
ATOM   1026  HA  ILE A 652      39.920  30.930  47.730  1.00  0.00           H
ATOM   1027  CB  ILE A 652      39.270  30.240  49.670  1.00  0.00           C
ATOM   1028  HB  ILE A 652      39.050  30.760  50.630  1.00  0.00           H
ATOM   1029  CG2 ILE A 652      38.200  29.170  49.320  1.00  0.00           C
ATOM   1030 HG21 ILE A 652      38.120  28.580  50.250  1.00  0.00           H
ATOM   1031 HG22 ILE A 652      38.400  28.470  48.480  1.00  0.00           H
ATOM   1032 HG23 ILE A 652      37.190  29.640  49.240  1.00  0.00           H
ATOM   1033  CG1 ILE A 652      40.680  29.650  49.740  1.00  0.00           C
ATOM   1034 HG11 ILE A 652      41.330  30.390  50.230  1.00  0.00           H
ATOM   1035 HG12 ILE A 652      41.080  29.580  48.710  1.00  0.00           H
ATOM   1036  CD  ILE A 652      40.720  28.410  50.710  1.00  0.00           C
ATOM   1037  HD1 ILE A 652      40.590  28.690  51.780  1.00  0.00           H
ATOM   1038  HD2 ILE A 652      41.730  27.960  50.660  1.00  0.00           H
ATOM   1039  HD3 ILE A 652      39.970  27.710  50.270  1.00  0.00           H
ATOM   1040  C   ILE A 652      38.040  31.760  47.950  1.00  0.00           C
ATOM   1041  O   ILE A 652      37.730  31.380  46.840  1.00  0.00           O
ATOM   1042  N   ALA A 653      37.210  32.570  48.650  1.00  0.00           N
ATOM   1043  HN  ALA A 653      37.490  32.870  49.560  1.00  0.00           H
ATOM   1044  CA  ALA A 653      35.910  33.000  48.080  1.00  0.00           C
ATOM   1045  HA  ALA A 653      35.380  32.120  47.770  1.00  0.00           H
ATOM   1046  CB  ALA A 653      35.210  33.830  49.160  1.00  0.00           C
ATOM   1047  HB1 ALA A 653      34.190  34.210  48.940  1.00  0.00           H
ATOM   1048  HB2 ALA A 653      35.780  34.690  49.580  1.00  0.00           H
ATOM   1049  HB3 ALA A 653      35.030  33.190  50.060  1.00  0.00           H
ATOM   1050  C   ALA A 653      36.120  33.850  46.820  1.00  0.00           C
ATOM   1051  O   ALA A 653      35.420  33.740  45.750  1.00  0.00           O
ATOM   1052  N   TYR A 654      37.120  34.710  46.850  1.00  0.00           N
ATOM   1053  HN  TYR A 654      37.560  34.820  47.740  1.00  0.00           H
ATOM   1054  CA  TYR A 654      37.330  35.670  45.750  1.00  0.00           C
ATOM   1055  HA  TYR A 654      36.340  36.030  45.580  1.00  0.00           H
ATOM   1056  CB  TYR A 654      38.190  36.850  46.280  1.00  0.00           C
ATOM   1057  HB1 TYR A 654      39.130  36.430  46.700  1.00  0.00           H
ATOM   1058  HB2 TYR A 654      37.570  37.340  47.060  1.00  0.00           H
ATOM   1059  CG  TYR A 654      38.460  37.970  45.280  1.00  0.00           C
ATOM   1060  CD1 TYR A 654      39.750  38.050  44.700  1.00  0.00           C
ATOM   1061  HD1 TYR A 654      40.350  37.170  44.880  1.00  0.00           H
ATOM   1062  CE1 TYR A 654      40.060  38.960  43.720  1.00  0.00           C
ATOM   1063  HE1 TYR A 654      41.010  38.870  43.230  1.00  0.00           H
ATOM   1064  CZ  TYR A 654      39.150  39.940  43.470  1.00  0.00           C
ATOM   1065  OH  TYR A 654      39.420  41.010  42.520  1.00  0.00           O
ATOM   1066  HH  TYR A 654      40.280  40.830  42.140  1.00  0.00           H
ATOM   1067  CD2 TYR A 654      37.580  39.070  45.120  1.00  0.00           C
ATOM   1068  HD2 TYR A 654      36.770  39.090  45.820  1.00  0.00           H
ATOM   1069  CE2 TYR A 654      37.930  40.030  44.180  1.00  0.00           C
ATOM   1070  HE2 TYR A 654      37.300  40.910  44.070  1.00  0.00           H
ATOM   1071  C   TYR A 654      37.780  35.020  44.470  1.00  0.00           C
ATOM   1072  O   TYR A 654      37.240  35.270  43.400  1.00  0.00           O
ATOM   1073  N   SER A 655      38.760  34.100  44.640  1.00  0.00           N
ATOM   1074  HN  SER A 655      39.100  33.890  45.540  1.00  0.00           H
ATOM   1075  CA  SER A 655      39.180  33.160  43.580  1.00  0.00           C
ATOM   1076  HA  SER A 655      39.300  33.750  42.670  1.00  0.00           H
ATOM   1077  CB  SER A 655      40.420  32.360  43.850  1.00  0.00           C
ATOM   1078  HB1 SER A 655      41.270  33.050  44.030  1.00  0.00           H
ATOM   1079  HB2 SER A 655      40.880  31.830  42.990  1.00  0.00           H
ATOM   1080  OG  SER A 655      40.320  31.510  44.990  1.00  0.00           O
ATOM   1081  HG1 SER A 655      40.350  32.070  45.780  1.00  0.00           H
ATOM   1082  C   SER A 655      38.170  32.180  43.160  1.00  0.00           C
ATOM   1083  O   SER A 655      37.910  32.090  41.970  1.00  0.00           O
ATOM   1084  N   LEU A 656      37.320  31.580  44.070  1.00  0.00           N
ATOM   1085  HN  LEU A 656      37.500  31.770  45.030  1.00  0.00           H
ATOM   1086  CA  LEU A 656      36.370  30.470  43.770  1.00  0.00           C
ATOM   1087  HA  LEU A 656      36.960  29.790  43.170  1.00  0.00           H
ATOM   1088  CB  LEU A 656      35.950  29.710  45.070  1.00  0.00           C
ATOM   1089  HB1 LEU A 656      35.500  30.440  45.780  1.00  0.00           H
ATOM   1090  HB2 LEU A 656      36.910  29.410  45.550  1.00  0.00           H
ATOM   1091  CG  LEU A 656      34.970  28.520  45.040  1.00  0.00           C
ATOM   1092  HG  LEU A 656      35.100  27.960  44.090  1.00  0.00           H
ATOM   1093  CD1 LEU A 656      35.250  27.540  46.240  1.00  0.00           C
ATOM   1094 HD11 LEU A 656      34.950  28.090  47.160  1.00  0.00           H
ATOM   1095 HD12 LEU A 656      36.300  27.190  46.240  1.00  0.00           H
ATOM   1096 HD13 LEU A 656      34.600  26.640  46.160  1.00  0.00           H
ATOM   1097  CD2 LEU A 656      33.500  28.990  45.000  1.00  0.00           C
ATOM   1098 HD21 LEU A 656      33.210  29.620  45.870  1.00  0.00           H
ATOM   1099 HD22 LEU A 656      32.940  28.040  44.990  1.00  0.00           H
ATOM   1100 HD23 LEU A 656      33.270  29.490  44.040  1.00  0.00           H
ATOM   1101  C   LEU A 656      35.240  30.970  42.910  1.00  0.00           C
ATOM   1102  O   LEU A 656      34.920  30.410  41.860  1.00  0.00           O
ATOM   1103  N   PHE A 657      34.670  32.110  43.310  1.00  0.00           N
ATOM   1104  HN  PHE A 657      34.970  32.590  44.120  1.00  0.00           H
ATOM   1105  CA  PHE A 657      33.620  32.820  42.660  1.00  0.00           C
ATOM   1106  HA  PHE A 657      32.890  32.200  42.140  1.00  0.00           H
ATOM   1107  CB  PHE A 657      32.810  33.640  43.710  1.00  0.00           C
ATOM   1108  HB1 PHE A 657      31.960  34.210  43.300  1.00  0.00           H
ATOM   1109  HB2 PHE A 657      33.610  34.270  44.160  1.00  0.00           H
ATOM   1110  CG  PHE A 657      32.200  32.630  44.640  1.00  0.00           C
ATOM   1111  CD1 PHE A 657      32.310  32.860  46.040  1.00  0.00           C
ATOM   1112  HD1 PHE A 657      33.060  33.620  46.260  1.00  0.00           H
ATOM   1113  CE1 PHE A 657      31.650  32.020  46.910  1.00  0.00           C
ATOM   1114  HE1 PHE A 657      31.780  32.070  47.980  1.00  0.00           H
ATOM   1115  CZ  PHE A 657      30.690  31.030  46.460  1.00  0.00           C
ATOM   1116  HZ  PHE A 657      30.180  30.380  47.150  1.00  0.00           H
ATOM   1117  CD2 PHE A 657      31.380  31.540  44.230  1.00  0.00           C
ATOM   1118  HD2 PHE A 657      31.270  31.300  43.180  1.00  0.00           H
ATOM   1119  CE2 PHE A 657      30.590  30.790  45.130  1.00  0.00           C
ATOM   1120  HE2 PHE A 657      29.980  30.040  44.640  1.00  0.00           H
ATOM   1121  C   PHE A 657      34.140  33.700  41.520  1.00  0.00           C
ATOM   1122  O   PHE A 657      33.340  34.330  40.800  1.00  0.00           O
ATOM   1123  N   ALA A 658      35.440  33.630  41.230  1.00  0.00           N
ATOM   1124  HN  ALA A 658      35.900  32.910  41.750  1.00  0.00           H
ATOM   1125  CA  ALA A 658      36.180  34.300  40.160  1.00  0.00           C
ATOM   1126  HA  ALA A 658      37.220  34.420  40.390  1.00  0.00           H
ATOM   1127  CB  ALA A 658      36.190  33.420  38.910  1.00  0.00           C
ATOM   1128  HB1 ALA A 658      36.610  33.880  37.980  1.00  0.00           H
ATOM   1129  HB2 ALA A 658      35.170  33.050  38.660  1.00  0.00           H
ATOM   1130  HB3 ALA A 658      36.750  32.480  39.120  1.00  0.00           H
ATOM   1131  C   ALA A 658      35.710  35.710  39.900  1.00  0.00           C
ATOM   1132  O   ALA A 658      35.330  36.000  38.760  1.00  0.00           O
ATOM   1133  N   GLY A 659      35.790  36.600  40.960  1.00  0.00           N
ATOM   1134  HN  GLY A 659      36.210  36.320  41.810  1.00  0.00           H
ATOM   1135  CA  GLY A 659      35.280  37.950  40.750  1.00  0.00           C
ATOM   1136  HA1 GLY A 659      35.430  38.370  41.730  1.00  0.00           H
ATOM   1137  HA2 GLY A 659      34.260  38.010  40.410  1.00  0.00           H
ATOM   1138  C   GLY A 659      36.170  38.780  39.760  1.00  0.00           C
ATOM   1139  O   GLY A 659      35.690  39.710  39.030  1.00  0.00           O
ATOM   1140  N   GLN A 660      37.530  38.540  39.680  1.00  0.00           N
ATOM   1141  HN  GLN A 660      37.970  37.960  40.370  1.00  0.00           H
ATOM   1142  CA  GLN A 660      38.400  38.800  38.600  1.00  0.00           C
ATOM   1143  HA  GLN A 660      37.790  38.840  37.700  1.00  0.00           H
ATOM   1144  CB  GLN A 660      38.890  40.330  38.540  1.00  0.00           C
ATOM   1145  HB1 GLN A 660      39.410  40.480  39.510  1.00  0.00           H
ATOM   1146  HB2 GLN A 660      37.920  40.850  38.600  1.00  0.00           H
ATOM   1147  CG  GLN A 660      39.710  40.850  37.360  1.00  0.00           C
ATOM   1148  HG1 GLN A 660      40.780  40.560  37.230  1.00  0.00           H
ATOM   1149  HG2 GLN A 660      39.770  41.960  37.440  1.00  0.00           H
ATOM   1150  CD  GLN A 660      38.930  40.520  36.060  1.00  0.00           C
ATOM   1151  OE1 GLN A 660      39.140  39.620  35.270  1.00  0.00           O
ATOM   1152  NE2 GLN A 660      37.960  41.470  35.740  1.00  0.00           N
ATOM   1153 HE21 GLN A 660      37.350  41.220  34.990  1.00  0.00           H
ATOM   1154 HE22 GLN A 660      37.850  42.290  36.300  1.00  0.00           H
ATOM   1155  C   GLN A 660      39.570  37.840  38.470  1.00  0.00           C
ATOM   1156  O   GLN A 660      40.550  38.190  39.120  1.00  0.00           O
ATOM   1157  N   PRO A 661      39.590  36.770  37.740  1.00  0.00           N
ATOM   1158  CD  PRO A 661      38.600  36.500  36.680  1.00  0.00           C
ATOM   1159  HD1 PRO A 661      38.650  37.200  35.820  1.00  0.00           H
ATOM   1160  HD2 PRO A 661      37.580  36.270  37.070  1.00  0.00           H
ATOM   1161  CA  PRO A 661      40.450  35.580  38.040  1.00  0.00           C
ATOM   1162  HA  PRO A 661      39.910  35.040  38.790  1.00  0.00           H
ATOM   1163  CB  PRO A 661      40.470  34.890  36.600  1.00  0.00           C
ATOM   1164  HB1 PRO A 661      40.660  33.810  36.700  1.00  0.00           H
ATOM   1165  HB2 PRO A 661      41.220  35.380  35.960  1.00  0.00           H
ATOM   1166  CG  PRO A 661      39.090  35.160  36.100  1.00  0.00           C
ATOM   1167  HG1 PRO A 661      39.050  35.130  34.990  1.00  0.00           H
ATOM   1168  HG2 PRO A 661      38.380  34.400  36.500  1.00  0.00           H
ATOM   1169  C   PRO A 661      41.850  35.650  38.560  1.00  0.00           C
ATOM   1170  O   PRO A 661      42.240  34.900  39.420  1.00  0.00           O
ATOM   1171  N   LEU A 662      42.700  36.520  38.020  1.00  0.00           N
ATOM   1172  HN  LEU A 662      42.480  37.230  37.340  1.00  0.00           H
ATOM   1173  CA  LEU A 662      44.070  36.540  38.310  1.00  0.00           C
ATOM   1174  HA  LEU A 662      44.440  35.630  38.760  1.00  0.00           H
ATOM   1175  CB  LEU A 662      44.830  36.740  37.000  1.00  0.00           C
ATOM   1176  HB1 LEU A 662      45.900  37.000  37.150  1.00  0.00           H
ATOM   1177  HB2 LEU A 662      44.580  37.660  36.430  1.00  0.00           H
ATOM   1178  CG  LEU A 662      44.730  35.510  36.030  1.00  0.00           C
ATOM   1179  HG  LEU A 662      43.720  35.060  36.100  1.00  0.00           H
ATOM   1180  CD1 LEU A 662      45.050  36.040  34.620  1.00  0.00           C
ATOM   1181 HD11 LEU A 662      45.300  35.200  33.940  1.00  0.00           H
ATOM   1182 HD12 LEU A 662      45.840  36.830  34.620  1.00  0.00           H
ATOM   1183 HD13 LEU A 662      44.090  36.390  34.200  1.00  0.00           H
ATOM   1184  CD2 LEU A 662      45.710  34.440  36.340  1.00  0.00           C
ATOM   1185 HD21 LEU A 662      45.560  34.130  37.400  1.00  0.00           H
ATOM   1186 HD22 LEU A 662      46.750  34.820  36.370  1.00  0.00           H
ATOM   1187 HD23 LEU A 662      45.620  33.580  35.650  1.00  0.00           H
ATOM   1188  C   LEU A 662      44.420  37.620  39.290  1.00  0.00           C
ATOM   1189  O   LEU A 662      45.570  37.760  39.630  1.00  0.00           O
ATOM   1190  N   THR A 663      43.440  38.350  39.820  1.00  0.00           N
ATOM   1191  HN  THR A 663      42.570  38.200  39.360  1.00  0.00           H
ATOM   1192  CA  THR A 663      43.630  39.420  40.830  1.00  0.00           C
ATOM   1193  HA  THR A 663      44.570  39.860  40.550  1.00  0.00           H
ATOM   1194  CB  THR A 663      42.610  40.520  40.870  1.00  0.00           C
ATOM   1195  HB  THR A 663      42.880  41.380  41.530  1.00  0.00           H
ATOM   1196  OG1 THR A 663      41.340  40.020  41.020  1.00  0.00           O
ATOM   1197  HG1 THR A 663      41.250  39.280  40.410  1.00  0.00           H
ATOM   1198  CG2 THR A 663      42.690  41.090  39.410  1.00  0.00           C
ATOM   1199 HG21 THR A 663      43.600  41.670  39.160  1.00  0.00           H
ATOM   1200 HG22 THR A 663      41.880  41.830  39.220  1.00  0.00           H
ATOM   1201 HG23 THR A 663      42.630  40.320  38.610  1.00  0.00           H
ATOM   1202  C   THR A 663      43.860  38.890  42.220  1.00  0.00           C
ATOM   1203  O   THR A 663      43.190  37.930  42.620  1.00  0.00           O
ATOM   1204  N   ILE A 664      44.810  39.510  43.050  1.00  0.00           N
ATOM   1205  HN  ILE A 664      45.310  40.270  42.660  1.00  0.00           H
ATOM   1206  CA  ILE A 664      45.290  39.050  44.370  1.00  0.00           C
ATOM   1207  HA  ILE A 664      44.610  38.250  44.630  1.00  0.00           H
ATOM   1208  CB  ILE A 664      46.720  38.460  44.300  1.00  0.00           C
ATOM   1209  HB  ILE A 664      47.440  39.210  43.910  1.00  0.00           H
ATOM   1210  CG2 ILE A 664      47.230  38.150  45.730  1.00  0.00           C
ATOM   1211 HG21 ILE A 664      48.230  37.640  45.690  1.00  0.00           H
ATOM   1212 HG22 ILE A 664      46.540  37.470  46.260  1.00  0.00           H
ATOM   1213 HG23 ILE A 664      47.330  39.120  46.280  1.00  0.00           H
ATOM   1214  CG1 ILE A 664      46.770  37.330  43.310  1.00  0.00           C
ATOM   1215 HG11 ILE A 664      47.820  37.080  43.060  1.00  0.00           H
ATOM   1216 HG12 ILE A 664      46.370  37.670  42.330  1.00  0.00           H
ATOM   1217  CD  ILE A 664      46.110  36.050  43.720  1.00  0.00           C
ATOM   1218  HD1 ILE A 664      46.340  35.820  44.780  1.00  0.00           H
ATOM   1219  HD2 ILE A 664      46.390  35.210  43.060  1.00  0.00           H
ATOM   1220  HD3 ILE A 664      45.000  36.160  43.670  1.00  0.00           H
ATOM   1221  C   ILE A 664      45.090  40.120  45.410  1.00  0.00           C
ATOM   1222  O   ILE A 664      45.390  41.260  45.110  1.00  0.00           O
ATOM   1223  N   LEU A 665      44.590  39.720  46.590  1.00  0.00           N
ATOM   1224  HN  LEU A 665      44.300  38.770  46.700  1.00  0.00           H
ATOM   1225  CA  LEU A 665      44.350  40.540  47.790  1.00  0.00           C
ATOM   1226  HA  LEU A 665      43.850  41.430  47.420  1.00  0.00           H
ATOM   1227  CB  LEU A 665      43.560  39.840  48.910  1.00  0.00           C
ATOM   1228  HB1 LEU A 665      43.130  40.600  49.600  1.00  0.00           H
ATOM   1229  HB2 LEU A 665      44.100  39.050  49.480  1.00  0.00           H
ATOM   1230  CG  LEU A 665      42.330  39.120  48.340  1.00  0.00           C
ATOM   1231  HG  LEU A 665      42.670  38.440  47.530  1.00  0.00           H
ATOM   1232  CD1 LEU A 665      41.670  38.220  49.350  1.00  0.00           C
ATOM   1233 HD11 LEU A 665      42.420  37.550  49.820  1.00  0.00           H
ATOM   1234 HD12 LEU A 665      40.830  37.580  48.990  1.00  0.00           H
ATOM   1235 HD13 LEU A 665      41.220  38.770  50.210  1.00  0.00           H
ATOM   1236  CD2 LEU A 665      41.270  40.020  47.800  1.00  0.00           C
ATOM   1237 HD21 LEU A 665      40.690  40.560  48.600  1.00  0.00           H
ATOM   1238 HD22 LEU A 665      40.510  39.430  47.240  1.00  0.00           H
ATOM   1239 HD23 LEU A 665      41.710  40.700  47.040  1.00  0.00           H
ATOM   1240  C   LEU A 665      45.630  41.000  48.560  1.00  0.00           C
ATOM   1241  O   LEU A 665      46.670  40.320  48.570  1.00  0.00           O
ATOM   1242  N   GLY A 666      45.660  42.220  49.100  1.00  0.00           N
ATOM   1243  HN  GLY A 666      44.840  42.790  49.120  1.00  0.00           H
ATOM   1244  CA  GLY A 666      46.770  42.570  49.950  1.00  0.00           C
ATOM   1245  HA1 GLY A 666      47.550  42.700  49.230  1.00  0.00           H
ATOM   1246  HA2 GLY A 666      46.910  41.770  50.670  1.00  0.00           H
ATOM   1247  C   GLY A 666      46.690  43.870  50.700  1.00  0.00           C
ATOM   1248  O   GLY A 666      45.590  44.380  50.830  1.00  0.00           O
ATOM   1249  N   SER A 667      47.800  44.450  51.190  1.00  0.00           N
ATOM   1250  HN  SER A 667      48.700  44.020  51.090  1.00  0.00           H
ATOM   1251  CA  SER A 667      47.880  45.780  51.840  1.00  0.00           C
ATOM   1252  HA  SER A 667      47.690  45.580  52.870  1.00  0.00           H
ATOM   1253  CB  SER A 667      49.290  46.460  51.850  1.00  0.00           C
ATOM   1254  HB1 SER A 667      49.630  46.470  50.780  1.00  0.00           H
ATOM   1255  HB2 SER A 667      49.960  45.670  52.240  1.00  0.00           H
ATOM   1256  OG  SER A 667      49.380  47.740  52.450  1.00  0.00           O
ATOM   1257  HG1 SER A 667      49.530  48.430  51.800  1.00  0.00           H
ATOM   1258  C   SER A 667      46.870  46.840  51.270  1.00  0.00           C
ATOM   1259  O   SER A 667      47.030  47.230  50.140  1.00  0.00           O
ATOM   1260  N   THR A 668      45.970  47.400  52.060  1.00  0.00           N
ATOM   1261  HN  THR A 668      45.950  47.260  53.040  1.00  0.00           H
ATOM   1262  CA  THR A 668      45.020  48.380  51.510  1.00  0.00           C
ATOM   1263  HA  THR A 668      45.140  48.560  50.450  1.00  0.00           H
ATOM   1264  CB  THR A 668      43.570  47.860  51.590  1.00  0.00           C
ATOM   1265  HB  THR A 668      43.390  47.130  50.760  1.00  0.00           H
ATOM   1266  OG1 THR A 668      42.610  48.820  51.230  1.00  0.00           O
ATOM   1267  HG1 THR A 668      42.800  49.010  50.310  1.00  0.00           H
ATOM   1268  CG2 THR A 668      43.290  47.180  52.990  1.00  0.00           C
ATOM   1269 HG21 THR A 668      43.820  46.240  53.290  1.00  0.00           H
ATOM   1270 HG22 THR A 668      42.210  46.940  52.970  1.00  0.00           H
ATOM   1271 HG23 THR A 668      43.470  47.860  53.850  1.00  0.00           H
ATOM   1272  C   THR A 668      45.350  49.700  52.250  1.00  0.00           C
ATOM   1273  O   THR A 668      44.930  49.960  53.400  1.00  0.00           O
ATOM   1274  N   GLY A 669      46.000  50.550  51.470  1.00  0.00           N
ATOM   1275  HN  GLY A 669      46.200  50.200  50.560  1.00  0.00           H
ATOM   1276  CA  GLY A 669      46.260  51.960  51.700  1.00  0.00           C
ATOM   1277  HA1 GLY A 669      46.710  52.470  50.860  1.00  0.00           H
ATOM   1278  HA2 GLY A 669      46.960  52.000  52.530  1.00  0.00           H
ATOM   1279  C   GLY A 669      45.110  52.850  52.150  1.00  0.00           C
ATOM   1280  O   GLY A 669      45.300  53.590  53.180  1.00  0.00           O
ATOM   1281  N   PRO A 670      43.950  52.870  51.480  1.00  0.00           N
ATOM   1282  CD  PRO A 670      43.910  52.480  50.120  1.00  0.00           C
ATOM   1283  HD1 PRO A 670      43.590  51.420  49.970  1.00  0.00           H
ATOM   1284  HD2 PRO A 670      44.890  52.520  49.610  1.00  0.00           H
ATOM   1285  CA  PRO A 670      42.760  53.610  51.930  1.00  0.00           C
ATOM   1286  HA  PRO A 670      42.990  54.650  52.100  1.00  0.00           H
ATOM   1287  CB  PRO A 670      41.970  53.640  50.640  1.00  0.00           C
ATOM   1288  HB1 PRO A 670      41.390  54.590  50.600  1.00  0.00           H
ATOM   1289  HB2 PRO A 670      41.270  52.760  50.650  1.00  0.00           H
ATOM   1290  CG  PRO A 670      42.930  53.390  49.450  1.00  0.00           C
ATOM   1291  HG1 PRO A 670      42.440  52.890  48.580  1.00  0.00           H
ATOM   1292  HG2 PRO A 670      43.330  54.370  49.120  1.00  0.00           H
ATOM   1293  C   PRO A 670      42.160  53.110  53.220  1.00  0.00           C
ATOM   1294  O   PRO A 670      41.630  53.900  54.010  1.00  0.00           O
ATOM   1295  N   VAL A 671      41.990  51.800  53.390  1.00  0.00           N
ATOM   1296  HN  VAL A 671      42.220  51.220  52.600  1.00  0.00           H
ATOM   1297  CA  VAL A 671      41.380  51.170  54.600  1.00  0.00           C
ATOM   1298  HA  VAL A 671      40.470  51.710  54.870  1.00  0.00           H
ATOM   1299  CB  VAL A 671      40.980  49.690  54.360  1.00  0.00           C
ATOM   1300  HB  VAL A 671      41.820  49.020  54.120  1.00  0.00           H
ATOM   1301  CG1 VAL A 671      40.090  49.160  55.540  1.00  0.00           C
ATOM   1302 HG11 VAL A 671      39.660  48.180  55.310  1.00  0.00           H
ATOM   1303 HG12 VAL A 671      39.240  49.860  55.720  1.00  0.00           H
ATOM   1304 HG13 VAL A 671      40.670  49.040  56.480  1.00  0.00           H
ATOM   1305  CG2 VAL A 671      40.110  49.730  53.140  1.00  0.00           C
ATOM   1306 HG21 VAL A 671      39.390  50.580  53.140  1.00  0.00           H
ATOM   1307 HG22 VAL A 671      39.520  48.790  53.090  1.00  0.00           H
ATOM   1308 HG23 VAL A 671      40.700  49.800  52.190  1.00  0.00           H
ATOM   1309  C   VAL A 671      42.300  51.360  55.870  1.00  0.00           C
ATOM   1310  O   VAL A 671      41.810  51.540  56.940  1.00  0.00           O
ATOM   1311  N   LEU A 672      43.650  51.320  55.670  1.00  0.00           N
ATOM   1312  HN  LEU A 672      43.910  51.080  54.740  1.00  0.00           H
ATOM   1313  CA  LEU A 672      44.610  51.580  56.710  1.00  0.00           C
ATOM   1314  HA  LEU A 672      44.330  50.890  57.510  1.00  0.00           H
ATOM   1315  CB  LEU A 672      46.120  51.500  56.090  1.00  0.00           C
ATOM   1316  HB1 LEU A 672      46.240  52.190  55.240  1.00  0.00           H
ATOM   1317  HB2 LEU A 672      46.360  50.500  55.670  1.00  0.00           H
ATOM   1318  CG  LEU A 672      47.300  51.700  57.110  1.00  0.00           C
ATOM   1319  HG  LEU A 672      47.450  52.770  57.350  1.00  0.00           H
ATOM   1320  CD1 LEU A 672      47.110  50.850  58.420  1.00  0.00           C
ATOM   1321 HD11 LEU A 672      47.050  49.790  58.110  1.00  0.00           H
ATOM   1322 HD12 LEU A 672      46.300  51.130  59.130  1.00  0.00           H
ATOM   1323 HD13 LEU A 672      48.080  51.030  58.930  1.00  0.00           H
ATOM   1324  CD2 LEU A 672      48.660  51.240  56.440  1.00  0.00           C
ATOM   1325 HD21 LEU A 672      49.510  51.390  57.130  1.00  0.00           H
ATOM   1326 HD22 LEU A 672      48.920  51.710  55.470  1.00  0.00           H
ATOM   1327 HD23 LEU A 672      48.610  50.150  56.220  1.00  0.00           H
ATOM   1328  C   LEU A 672      44.460  52.920  57.290  1.00  0.00           C
ATOM   1329  O   LEU A 672      44.480  53.170  58.480  1.00  0.00           O
ATOM   1330  N   VAL A 673      44.160  53.860  56.360  1.00  0.00           N
ATOM   1331  HN  VAL A 673      44.000  53.480  55.460  1.00  0.00           H
ATOM   1332  CA  VAL A 673      43.700  55.250  56.650  1.00  0.00           C
ATOM   1333  HA  VAL A 673      44.410  55.640  57.360  1.00  0.00           H
ATOM   1334  CB  VAL A 673      43.850  56.090  55.430  1.00  0.00           C
ATOM   1335  HB  VAL A 673      43.330  55.770  54.490  1.00  0.00           H
ATOM   1336  CG1 VAL A 673      43.390  57.540  55.720  1.00  0.00           C
ATOM   1337 HG11 VAL A 673      42.290  57.540  55.810  1.00  0.00           H
ATOM   1338 HG12 VAL A 673      43.690  58.180  54.870  1.00  0.00           H
ATOM   1339 HG13 VAL A 673      43.790  57.950  56.670  1.00  0.00           H
ATOM   1340  CG2 VAL A 673      45.360  56.270  55.170  1.00  0.00           C
ATOM   1341 HG21 VAL A 673      45.800  55.270  54.950  1.00  0.00           H
ATOM   1342 HG22 VAL A 673      45.960  56.720  55.980  1.00  0.00           H
ATOM   1343 HG23 VAL A 673      45.460  56.990  54.340  1.00  0.00           H
ATOM   1344  C   VAL A 673      42.360  55.400  57.290  1.00  0.00           C
ATOM   1345  O   VAL A 673      42.230  56.110  58.250  1.00  0.00           O
ATOM   1346  N   PHE A 674      41.310  54.670  56.810  1.00  0.00           N
ATOM   1347  HN  PHE A 674      41.440  54.130  55.980  1.00  0.00           H
ATOM   1348  CA  PHE A 674      39.940  54.710  57.280  1.00  0.00           C
ATOM   1349  HA  PHE A 674      39.530  55.700  57.350  1.00  0.00           H
ATOM   1350  CB  PHE A 674      38.990  53.830  56.420  1.00  0.00           C
ATOM   1351  HB1 PHE A 674      39.370  52.800  56.340  1.00  0.00           H
ATOM   1352  HB2 PHE A 674      39.040  54.300  55.410  1.00  0.00           H
ATOM   1353  CG  PHE A 674      37.540  53.880  56.820  1.00  0.00           C
ATOM   1354  CD1 PHE A 674      36.770  55.020  56.580  1.00  0.00           C
ATOM   1355  HD1 PHE A 674      37.200  55.800  55.940  1.00  0.00           H
ATOM   1356  CE1 PHE A 674      35.410  55.070  57.070  1.00  0.00           C
ATOM   1357  HE1 PHE A 674      34.890  55.960  56.730  1.00  0.00           H
ATOM   1358  CZ  PHE A 674      34.890  54.100  57.820  1.00  0.00           C
ATOM   1359  HZ  PHE A 674      33.850  54.110  58.110  1.00  0.00           H
ATOM   1360  CD2 PHE A 674      37.010  52.840  57.620  1.00  0.00           C
ATOM   1361  HD2 PHE A 674      37.600  51.950  57.770  1.00  0.00           H
ATOM   1362  CE2 PHE A 674      35.710  52.990  58.160  1.00  0.00           C
ATOM   1363  HE2 PHE A 674      35.280  52.230  58.790  1.00  0.00           H
ATOM   1364  C   PHE A 674      39.890  54.160  58.740  1.00  0.00           C
ATOM   1365  O   PHE A 674      39.340  54.840  59.570  1.00  0.00           O
ATOM   1366  N   GLU A 675      40.550  53.060  58.990  1.00  0.00           N
ATOM   1367  HN  GLU A 675      40.960  52.570  58.230  1.00  0.00           H
ATOM   1368  CA  GLU A 675      40.770  52.500  60.290  1.00  0.00           C
ATOM   1369  HA  GLU A 675      39.800  52.500  60.770  1.00  0.00           H
ATOM   1370  CB  GLU A 675      41.270  51.040  60.190  1.00  0.00           C
ATOM   1371  HB1 GLU A 675      41.430  50.690  61.230  1.00  0.00           H
ATOM   1372  HB2 GLU A 675      42.320  51.150  59.830  1.00  0.00           H
ATOM   1373  CG  GLU A 675      40.440  50.060  59.360  1.00  0.00           C
ATOM   1374  HG1 GLU A 675      41.050  49.480  58.650  1.00  0.00           H
ATOM   1375  HG2 GLU A 675      39.630  50.540  58.770  1.00  0.00           H
ATOM   1376  CD  GLU A 675      39.700  48.980  60.200  1.00  0.00           C
ATOM   1377  OE1 GLU A 675      40.110  47.790  60.130  1.00  0.00           O
ATOM   1378  OE2 GLU A 675      38.780  49.310  61.010  1.00  0.00           O
ATOM   1379  C   GLU A 675      41.580  53.260  61.290  1.00  0.00           C
ATOM   1380  O   GLU A 675      41.120  53.410  62.410  1.00  0.00           O
ATOM   1381  N   LYS A 676      42.740  53.850  60.900  1.00  0.00           N
ATOM   1382  HN  LYS A 676      43.090  53.740  59.970  1.00  0.00           H
ATOM   1383  CA  LYS A 676      43.530  54.720  61.710  1.00  0.00           C
ATOM   1384  HA  LYS A 676      43.830  54.220  62.630  1.00  0.00           H
ATOM   1385  CB  LYS A 676      44.880  54.980  61.050  1.00  0.00           C
ATOM   1386  HB1 LYS A 676      44.780  55.130  59.960  1.00  0.00           H
ATOM   1387  HB2 LYS A 676      45.420  54.000  61.070  1.00  0.00           H
ATOM   1388  CG  LYS A 676      45.760  56.130  61.700  1.00  0.00           C
ATOM   1389  HG1 LYS A 676      46.030  55.650  62.670  1.00  0.00           H
ATOM   1390  HG2 LYS A 676      45.230  57.070  61.990  1.00  0.00           H
ATOM   1391  CD  LYS A 676      47.010  56.580  60.870  1.00  0.00           C
ATOM   1392  HD1 LYS A 676      46.670  56.710  59.830  1.00  0.00           H
ATOM   1393  HD2 LYS A 676      47.740  55.750  60.920  1.00  0.00           H
ATOM   1394  CE  LYS A 676      47.710  57.810  61.280  1.00  0.00           C
ATOM   1395  HE1 LYS A 676      47.990  57.760  62.360  1.00  0.00           H
ATOM   1396  HE2 LYS A 676      47.080  58.720  61.120  1.00  0.00           H
ATOM   1397  NZ  LYS A 676      49.050  57.880  60.560  1.00  0.00           N
ATOM   1398  HZ1 LYS A 676      49.610  57.080  60.910  1.00  0.00           H
ATOM   1399  HZ2 LYS A 676      49.590  58.760  60.680  1.00  0.00           H
ATOM   1400  HZ3 LYS A 676      48.880  57.640  59.550  1.00  0.00           H
ATOM   1401  C   LYS A 676      42.760  56.000  62.080  1.00  0.00           C
ATOM   1402  O   LYS A 676      42.780  56.410  63.240  1.00  0.00           O
ATOM   1403  N   ILE A 677      42.100  56.760  61.100  1.00  0.00           N
ATOM   1404  HN  ILE A 677      42.160  56.420  60.170  1.00  0.00           H
ATOM   1405  CA  ILE A 677      41.240  57.890  61.350  1.00  0.00           C
ATOM   1406  HA  ILE A 677      41.890  58.440  62.020  1.00  0.00           H
ATOM   1407  CB  ILE A 677      40.830  58.860  60.240  1.00  0.00           C
ATOM   1408  HB  ILE A 677      41.710  59.060  59.610  1.00  0.00           H
ATOM   1409  CG2 ILE A 677      39.910  58.130  59.230  1.00  0.00           C
ATOM   1410 HG21 ILE A 677      38.940  57.950  59.750  1.00  0.00           H
ATOM   1411 HG22 ILE A 677      40.390  57.170  59.000  1.00  0.00           H
ATOM   1412 HG23 ILE A 677      39.760  58.710  58.300  1.00  0.00           H
ATOM   1413  CG1 ILE A 677      40.100  60.190  60.640  1.00  0.00           C
ATOM   1414 HG11 ILE A 677      39.160  59.920  61.160  1.00  0.00           H
ATOM   1415 HG12 ILE A 677      39.920  60.770  59.700  1.00  0.00           H
ATOM   1416  CD  ILE A 677      41.060  60.910  61.610  1.00  0.00           C
ATOM   1417  HD1 ILE A 677      42.100  60.800  61.220  1.00  0.00           H
ATOM   1418  HD2 ILE A 677      41.100  60.420  62.620  1.00  0.00           H
ATOM   1419  HD3 ILE A 677      40.850  62.000  61.720  1.00  0.00           H
ATOM   1420  C   ILE A 677      40.000  57.540  62.150  1.00  0.00           C
ATOM   1421  O   ILE A 677      39.680  58.160  63.110  1.00  0.00           O
ATOM   1422  N   LEU A 678      39.340  56.380  61.900  1.00  0.00           N
ATOM   1423  HN  LEU A 678      39.620  55.890  61.070  1.00  0.00           H
ATOM   1424  CA  LEU A 678      38.200  55.870  62.750  1.00  0.00           C
ATOM   1425  HA  LEU A 678      37.530  56.720  62.820  1.00  0.00           H
ATOM   1426  CB  LEU A 678      37.450  54.630  62.040  1.00  0.00           C
ATOM   1427  HB1 LEU A 678      38.210  53.850  61.840  1.00  0.00           H
ATOM   1428  HB2 LEU A 678      37.000  54.960  61.080  1.00  0.00           H
ATOM   1429  CG  LEU A 678      36.350  53.950  62.900  1.00  0.00           C
ATOM   1430  HG  LEU A 678      36.830  53.720  63.870  1.00  0.00           H
ATOM   1431  CD1 LEU A 678      35.130  54.870  63.110  1.00  0.00           C
ATOM   1432 HD11 LEU A 678      34.710  55.270  62.160  1.00  0.00           H
ATOM   1433 HD12 LEU A 678      35.250  55.720  63.810  1.00  0.00           H
ATOM   1434 HD13 LEU A 678      34.320  54.250  63.560  1.00  0.00           H
ATOM   1435  CD2 LEU A 678      35.880  52.580  62.340  1.00  0.00           C
ATOM   1436 HD21 LEU A 678      36.710  51.920  62.000  1.00  0.00           H
ATOM   1437 HD22 LEU A 678      35.120  52.690  61.540  1.00  0.00           H
ATOM   1438 HD23 LEU A 678      35.390  51.990  63.150  1.00  0.00           H
ATOM   1439  C   LEU A 678      38.560  55.650  64.230  1.00  0.00           C
ATOM   1440  O   LEU A 678      37.910  56.050  65.170  1.00  0.00           O
ATOM   1441  N   TYR A 679      39.760  55.020  64.490  1.00  0.00           N
ATOM   1442  HN  TYR A 679      40.220  54.580  63.720  1.00  0.00           H
ATOM   1443  CA  TYR A 679      40.240  54.910  65.830  1.00  0.00           C
ATOM   1444  HA  TYR A 679      39.560  54.500  66.570  1.00  0.00           H
ATOM   1445  CB  TYR A 679      41.450  54.030  65.790  1.00  0.00           C
ATOM   1446  HB1 TYR A 679      42.330  54.460  65.260  1.00  0.00           H
ATOM   1447  HB2 TYR A 679      41.130  53.120  65.230  1.00  0.00           H
ATOM   1448  CG  TYR A 679      41.900  53.590  67.140  1.00  0.00           C
ATOM   1449  CD1 TYR A 679      41.150  52.790  68.020  1.00  0.00           C
ATOM   1450  HD1 TYR A 679      40.210  52.440  67.630  1.00  0.00           H
ATOM   1451  CE1 TYR A 679      41.630  52.380  69.220  1.00  0.00           C
ATOM   1452  HE1 TYR A 679      41.040  51.770  69.890  1.00  0.00           H
ATOM   1453  CZ  TYR A 679      42.860  52.850  69.650  1.00  0.00           C
ATOM   1454  OH  TYR A 679      43.310  52.510  70.920  1.00  0.00           O
ATOM   1455  HH  TYR A 679      44.220  52.750  71.080  1.00  0.00           H
ATOM   1456  CD2 TYR A 679      43.220  53.950  67.570  1.00  0.00           C
ATOM   1457  HD2 TYR A 679      43.750  54.540  66.850  1.00  0.00           H
ATOM   1458  CE2 TYR A 679      43.690  53.580  68.810  1.00  0.00           C
ATOM   1459  HE2 TYR A 679      44.670  53.970  69.060  1.00  0.00           H
ATOM   1460  C   TYR A 679      40.570  56.220  66.470  1.00  0.00           C
ATOM   1461  O   TYR A 679      40.110  56.450  67.570  1.00  0.00           O
ATOM   1462  N   LYS A 680      41.150  57.240  65.790  1.00  0.00           N
ATOM   1463  HN  LYS A 680      41.420  57.050  64.840  1.00  0.00           H
ATOM   1464  CA  LYS A 680      41.290  58.620  66.400  1.00  0.00           C
ATOM   1465  HA  LYS A 680      41.690  58.510  67.400  1.00  0.00           H
ATOM   1466  CB  LYS A 680      42.340  59.360  65.570  1.00  0.00           C
ATOM   1467  HB1 LYS A 680      42.150  59.220  64.490  1.00  0.00           H
ATOM   1468  HB2 LYS A 680      43.300  58.830  65.710  1.00  0.00           H
ATOM   1469  CG  LYS A 680      42.500  60.880  65.820  1.00  0.00           C
ATOM   1470  HG1 LYS A 680      41.550  61.370  65.500  1.00  0.00           H
ATOM   1471  HG2 LYS A 680      43.290  61.140  65.080  1.00  0.00           H
ATOM   1472  CD  LYS A 680      42.960  61.250  67.310  1.00  0.00           C
ATOM   1473  HD1 LYS A 680      44.060  61.170  67.410  1.00  0.00           H
ATOM   1474  HD2 LYS A 680      42.460  60.510  67.990  1.00  0.00           H
ATOM   1475  CE  LYS A 680      42.450  62.660  67.700  1.00  0.00           C
ATOM   1476  HE1 LYS A 680      42.970  63.390  67.060  1.00  0.00           H
ATOM   1477  HE2 LYS A 680      42.710  62.970  68.730  1.00  0.00           H
ATOM   1478  NZ  LYS A 680      40.990  62.740  67.470  1.00  0.00           N
ATOM   1479  HZ1 LYS A 680      40.530  63.610  67.760  1.00  0.00           H
ATOM   1480  HZ2 LYS A 680      40.580  61.960  68.020  1.00  0.00           H
ATOM   1481  HZ3 LYS A 680      40.780  62.620  66.450  1.00  0.00           H
ATOM   1482  C   LYS A 680      40.080  59.350  66.670  1.00  0.00           C
ATOM   1483  O   LYS A 680      39.960  60.090  67.680  1.00  0.00           O
ATOM   1484  N   PHE A 681      39.030  59.180  65.890  1.00  0.00           N
ATOM   1485  HN  PHE A 681      39.180  58.650  65.050  1.00  0.00           H
ATOM   1486  CA  PHE A 681      37.680  59.600  66.190  1.00  0.00           C
ATOM   1487  HA  PHE A 681      37.600  60.660  66.390  1.00  0.00           H
ATOM   1488  CB  PHE A 681      36.640  59.390  64.950  1.00  0.00           C
ATOM   1489  HB1 PHE A 681      35.600  59.360  65.340  1.00  0.00           H
ATOM   1490  HB2 PHE A 681      36.820  58.500  64.320  1.00  0.00           H
ATOM   1491  CG  PHE A 681      36.710  60.620  64.040  1.00  0.00           C
ATOM   1492  CD1 PHE A 681      37.030  60.570  62.670  1.00  0.00           C
ATOM   1493  HD1 PHE A 681      37.250  59.590  62.290  1.00  0.00           H
ATOM   1494  CE1 PHE A 681      37.040  61.790  61.890  1.00  0.00           C
ATOM   1495  HE1 PHE A 681      37.530  61.690  60.940  1.00  0.00           H
ATOM   1496  CZ  PHE A 681      36.840  63.040  62.490  1.00  0.00           C
ATOM   1497  HZ  PHE A 681      37.010  63.900  61.860  1.00  0.00           H
ATOM   1498  CD2 PHE A 681      36.330  61.830  64.550  1.00  0.00           C
ATOM   1499  HD2 PHE A 681      35.920  61.810  65.550  1.00  0.00           H
ATOM   1500  CE2 PHE A 681      36.310  63.040  63.820  1.00  0.00           C
ATOM   1501  HE2 PHE A 681      35.940  63.980  64.210  1.00  0.00           H
ATOM   1502  C   PHE A 681      37.120  58.900  67.370  1.00  0.00           C
ATOM   1503  O   PHE A 681      36.480  59.500  68.280  1.00  0.00           O
ATOM   1504  N   CYS A 682      37.370  57.550  67.570  1.00  0.00           N
ATOM   1505  HN  CYS A 682      38.140  57.210  67.030  1.00  0.00           H
ATOM   1506  CA  CYS A 682      36.870  56.780  68.720  1.00  0.00           C
ATOM   1507  HA  CYS A 682      35.840  57.020  68.890  1.00  0.00           H
ATOM   1508  CB  CYS A 682      37.020  55.320  68.520  1.00  0.00           C
ATOM   1509  HB1 CYS A 682      36.790  54.780  69.460  1.00  0.00           H
ATOM   1510  HB2 CYS A 682      38.110  55.130  68.370  1.00  0.00           H
ATOM   1511  SG  CYS A 682      35.930  54.710  67.150  1.00  0.00           S
ATOM   1512  HG1 CYS A 682      36.700  55.390  66.310  1.00  0.00           H
ATOM   1513  C   CYS A 682      37.540  57.220  70.060  1.00  0.00           C
ATOM   1514  O   CYS A 682      36.890  57.270  71.090  1.00  0.00           O
ATOM   1515  N   ARG A 683      38.860  57.590  70.020  1.00  0.00           N
ATOM   1516  HN  ARG A 683      39.320  57.500  69.140  1.00  0.00           H
ATOM   1517  CA  ARG A 683      39.570  58.080  71.180  1.00  0.00           C
ATOM   1518  HA  ARG A 683      39.570  57.380  72.010  1.00  0.00           H
ATOM   1519  CB  ARG A 683      41.030  58.260  70.720  1.00  0.00           C
ATOM   1520  HB1 ARG A 683      41.650  58.690  71.530  1.00  0.00           H
ATOM   1521  HB2 ARG A 683      40.980  58.950  69.850  1.00  0.00           H
ATOM   1522  CG  ARG A 683      41.830  56.970  70.390  1.00  0.00           C
ATOM   1523  HG1 ARG A 683      42.750  57.140  69.800  1.00  0.00           H
ATOM   1524  HG2 ARG A 683      41.250  56.520  69.550  1.00  0.00           H
ATOM   1525  CD  ARG A 683      42.040  56.190  71.620  1.00  0.00           C
ATOM   1526  HD1 ARG A 683      42.350  55.160  71.360  1.00  0.00           H
ATOM   1527  HD2 ARG A 683      41.220  56.100  72.380  1.00  0.00           H
ATOM   1528  NE  ARG A 683      43.110  56.980  72.260  1.00  0.00           N
ATOM   1529  HE  ARG A 683      43.270  57.950  72.060  1.00  0.00           H
ATOM   1530  CZ  ARG A 683      43.720  56.570  73.430  1.00  0.00           C
ATOM   1531  NH1 ARG A 683      44.670  57.260  74.030  1.00  0.00           N
ATOM   1532 HH11 ARG A 683      45.010  56.900  74.890  1.00  0.00           H
ATOM   1533 HH12 ARG A 683      45.130  58.080  73.670  1.00  0.00           H
ATOM   1534  NH2 ARG A 683      43.340  55.480  74.020  1.00  0.00           N
ATOM   1535 HH21 ARG A 683      42.640  54.870  73.640  1.00  0.00           H
ATOM   1536 HH22 ARG A 683      43.590  55.250  74.950  1.00  0.00           H
ATOM   1537  C   ARG A 683      39.000  59.350  71.680  1.00  0.00           C
ATOM   1538  O   ARG A 683      38.800  59.540  72.870  1.00  0.00           O
ATOM   1539  N   ASP A 684      38.580  60.220  70.760  1.00  0.00           N
ATOM   1540  HN  ASP A 684      38.760  60.090  69.780  1.00  0.00           H
ATOM   1541  CA  ASP A 684      38.000  61.520  71.120  1.00  0.00           C
ATOM   1542  HA  ASP A 684      38.550  61.990  71.920  1.00  0.00           H
ATOM   1543  CB  ASP A 684      37.900  62.370  69.870  1.00  0.00           C
ATOM   1544  HB1 ASP A 684      37.040  63.060  69.910  1.00  0.00           H
ATOM   1545  HB2 ASP A 684      37.770  61.810  68.910  1.00  0.00           H
ATOM   1546  CG  ASP A 684      39.120  63.290  69.760  1.00  0.00           C
ATOM   1547  OD1 ASP A 684      40.100  63.160  70.540  1.00  0.00           O
ATOM   1548  OD2 ASP A 684      39.020  64.140  68.860  1.00  0.00           O
ATOM   1549  C   ASP A 684      36.560  61.560  71.740  1.00  0.00           C
ATOM   1550  O   ASP A 684      36.230  62.390  72.610  1.00  0.00           O
ATOM   1551  N   TYR A 685      35.670  60.670  71.350  1.00  0.00           N
ATOM   1552  HN  TYR A 685      35.920  60.110  70.560  1.00  0.00           H
ATOM   1553  CA  TYR A 685      34.220  60.490  71.630  1.00  0.00           C
ATOM   1554  HA  TYR A 685      33.930  61.350  72.220  1.00  0.00           H
ATOM   1555  CB  TYR A 685      33.390  60.370  70.390  1.00  0.00           C
ATOM   1556  HB1 TYR A 685      32.310  60.120  70.510  1.00  0.00           H
ATOM   1557  HB2 TYR A 685      33.890  59.610  69.740  1.00  0.00           H
ATOM   1558  CG  TYR A 685      33.340  61.740  69.730  1.00  0.00           C
ATOM   1559  CD1 TYR A 685      32.720  62.860  70.300  1.00  0.00           C
ATOM   1560  HD1 TYR A 685      32.140  62.840  71.210  1.00  0.00           H
ATOM   1561  CE1 TYR A 685      32.730  64.170  69.580  1.00  0.00           C
ATOM   1562  HE1 TYR A 685      32.160  65.000  69.980  1.00  0.00           H
ATOM   1563  CZ  TYR A 685      33.450  64.240  68.440  1.00  0.00           C
ATOM   1564  OH  TYR A 685      33.530  65.450  67.630  1.00  0.00           O
ATOM   1565  HH  TYR A 685      34.200  65.380  66.940  1.00  0.00           H
ATOM   1566  CD2 TYR A 685      34.120  61.930  68.550  1.00  0.00           C
ATOM   1567  HD2 TYR A 685      34.720  61.120  68.140  1.00  0.00           H
ATOM   1568  CE2 TYR A 685      34.130  63.190  67.900  1.00  0.00           C
ATOM   1569  HE2 TYR A 685      34.690  63.390  67.010  1.00  0.00           H
ATOM   1570  C   TYR A 685      33.950  59.260  72.520  1.00  0.00           C
ATOM   1571  O   TYR A 685      32.790  59.070  72.910  1.00  0.00           O
ATOM   1572  N   GLN A 686      34.990  58.550  72.970  1.00  0.00           N
ATOM   1573  HN  GLN A 686      35.850  58.890  72.610  1.00  0.00           H
ATOM   1574  CA  GLN A 686      34.990  57.360  73.780  1.00  0.00           C
ATOM   1575  HA  GLN A 686      36.030  57.060  73.830  1.00  0.00           H
ATOM   1576  CB  GLN A 686      34.610  57.520  75.300  1.00  0.00           C
ATOM   1577  HB1 GLN A 686      34.540  56.570  75.860  1.00  0.00           H
ATOM   1578  HB2 GLN A 686      33.740  58.220  75.260  1.00  0.00           H
ATOM   1579  CG  GLN A 686      35.670  58.300  76.060  1.00  0.00           C
ATOM   1580  HG1 GLN A 686      35.180  58.780  76.930  1.00  0.00           H
ATOM   1581  HG2 GLN A 686      36.170  59.110  75.480  1.00  0.00           H
ATOM   1582  CD  GLN A 686      36.800  57.380  76.600  1.00  0.00           C
ATOM   1583  OE1 GLN A 686      37.010  56.230  76.220  1.00  0.00           O
ATOM   1584  NE2 GLN A 686      37.530  57.940  77.580  1.00  0.00           N
ATOM   1585 HE21 GLN A 686      38.460  57.650  77.810  1.00  0.00           H
ATOM   1586 HE22 GLN A 686      37.210  58.830  77.880  1.00  0.00           H
ATOM   1587  C   GLN A 686      34.200  56.170  73.180  1.00  0.00           C
ATOM   1588  O   GLN A 686      33.720  55.300  73.900  1.00  0.00           O
ATOM   1589  N   LEU A 687      34.010  56.140  71.780  1.00  0.00           N
ATOM   1590  HN  LEU A 687      34.420  56.850  71.220  1.00  0.00           H
ATOM   1591  CA  LEU A 687      33.220  55.100  71.060  1.00  0.00           C
ATOM   1592  HA  LEU A 687      32.260  54.960  71.520  1.00  0.00           H
ATOM   1593  CB  LEU A 687      32.910  55.520  69.640  1.00  0.00           C
ATOM   1594  HB1 LEU A 687      32.280  54.790  69.110  1.00  0.00           H
ATOM   1595  HB2 LEU A 687      33.850  55.510  69.050  1.00  0.00           H
ATOM   1596  CG  LEU A 687      32.250  56.950  69.450  1.00  0.00           C
ATOM   1597  HG  LEU A 687      32.760  57.720  70.060  1.00  0.00           H
ATOM   1598  CD1 LEU A 687      32.440  57.500  68.000  1.00  0.00           C
ATOM   1599 HD11 LEU A 687      31.820  58.400  67.820  1.00  0.00           H
ATOM   1600 HD12 LEU A 687      32.070  56.720  67.280  1.00  0.00           H
ATOM   1601 HD13 LEU A 687      33.470  57.830  67.770  1.00  0.00           H
ATOM   1602  CD2 LEU A 687      30.800  56.910  69.860  1.00  0.00           C
ATOM   1603 HD21 LEU A 687      30.270  57.880  69.680  1.00  0.00           H
ATOM   1604 HD22 LEU A 687      30.770  56.620  70.930  1.00  0.00           H
ATOM   1605 HD23 LEU A 687      30.280  56.120  69.290  1.00  0.00           H
ATOM   1606  C   LEU A 687      33.850  53.740  71.020  1.00  0.00           C
ATOM   1607  O   LEU A 687      35.040  53.570  71.010  1.00  0.00           O
ATOM   1608  N   SER A 688      33.070  52.700  70.900  1.00  0.00           N
ATOM   1609  HN  SER A 688      32.070  52.790  70.980  1.00  0.00           H
ATOM   1610  CA  SER A 688      33.490  51.350  71.020  1.00  0.00           C
ATOM   1611  HA  SER A 688      34.260  51.240  71.770  1.00  0.00           H
ATOM   1612  CB  SER A 688      32.390  50.330  71.460  1.00  0.00           C
ATOM   1613  HB1 SER A 688      31.650  50.430  70.640  1.00  0.00           H
ATOM   1614  HB2 SER A 688      31.830  50.780  72.300  1.00  0.00           H
ATOM   1615  OG  SER A 688      32.960  49.010  71.760  1.00  0.00           O
ATOM   1616  HG1 SER A 688      32.240  48.580  72.220  1.00  0.00           H
ATOM   1617  C   SER A 688      33.970  50.800  69.640  1.00  0.00           C
ATOM   1618  O   SER A 688      33.170  50.440  68.800  1.00  0.00           O
ATOM   1619  N   TYR A 689      35.250  51.030  69.330  1.00  0.00           N
ATOM   1620  HN  TYR A 689      35.910  51.400  69.970  1.00  0.00           H
ATOM   1621  CA  TYR A 689      35.790  50.990  67.990  1.00  0.00           C
ATOM   1622  HA  TYR A 689      35.210  51.660  67.380  1.00  0.00           H
ATOM   1623  CB  TYR A 689      37.300  51.460  67.970  1.00  0.00           C
ATOM   1624  HB1 TYR A 689      37.630  50.900  68.870  1.00  0.00           H
ATOM   1625  HB2 TYR A 689      37.370  52.550  68.170  1.00  0.00           H
ATOM   1626  CG  TYR A 689      38.090  51.010  66.740  1.00  0.00           C
ATOM   1627  CD1 TYR A 689      39.130  50.100  66.880  1.00  0.00           C
ATOM   1628  HD1 TYR A 689      39.270  49.650  67.850  1.00  0.00           H
ATOM   1629  CE1 TYR A 689      39.780  49.510  65.770  1.00  0.00           C
ATOM   1630  HE1 TYR A 689      40.430  48.650  65.930  1.00  0.00           H
ATOM   1631  CZ  TYR A 689      39.570  49.990  64.480  1.00  0.00           C
ATOM   1632  OH  TYR A 689      40.160  49.430  63.390  1.00  0.00           O
ATOM   1633  HH  TYR A 689      39.600  49.480  62.610  1.00  0.00           H
ATOM   1634  CD2 TYR A 689      37.870  51.490  65.460  1.00  0.00           C
ATOM   1635  HD2 TYR A 689      37.050  52.180  65.330  1.00  0.00           H
ATOM   1636  CE2 TYR A 689      38.630  51.090  64.350  1.00  0.00           C
ATOM   1637  HE2 TYR A 689      38.500  51.460  63.350  1.00  0.00           H
ATOM   1638  C   TYR A 689      35.500  49.690  67.250  1.00  0.00           C
ATOM   1639  O   TYR A 689      35.030  49.680  66.150  1.00  0.00           O
ATOM   1640  N   LEU A 690      35.570  48.480  67.850  1.00  0.00           N
ATOM   1641  HN  LEU A 690      35.780  48.430  68.830  1.00  0.00           H
ATOM   1642  CA  LEU A 690      35.170  47.280  67.180  1.00  0.00           C
ATOM   1643  HA  LEU A 690      35.590  47.310  66.190  1.00  0.00           H
ATOM   1644  CB  LEU A 690      35.600  46.050  67.980  1.00  0.00           C
ATOM   1645  HB1 LEU A 690      35.630  45.220  67.250  1.00  0.00           H
ATOM   1646  HB2 LEU A 690      34.990  45.820  68.890  1.00  0.00           H
ATOM   1647  CG  LEU A 690      37.010  46.110  68.510  1.00  0.00           C
ATOM   1648  HG  LEU A 690      37.090  46.920  69.260  1.00  0.00           H
ATOM   1649  CD1 LEU A 690      37.310  44.730  69.200  1.00  0.00           C
ATOM   1650 HD11 LEU A 690      37.170  43.910  68.460  1.00  0.00           H
ATOM   1651 HD12 LEU A 690      36.580  44.570  70.020  1.00  0.00           H
ATOM   1652 HD13 LEU A 690      38.320  44.760  69.680  1.00  0.00           H
ATOM   1653  CD2 LEU A 690      38.060  46.400  67.420  1.00  0.00           C
ATOM   1654 HD21 LEU A 690      39.040  46.100  67.870  1.00  0.00           H
ATOM   1655 HD22 LEU A 690      38.020  47.490  67.220  1.00  0.00           H
ATOM   1656 HD23 LEU A 690      37.820  45.710  66.570  1.00  0.00           H
ATOM   1657  C   LEU A 690      33.720  47.030  66.850  1.00  0.00           C
ATOM   1658  O   LEU A 690      33.400  46.520  65.790  1.00  0.00           O
ATOM   1659  N   SER A 691      32.810  47.440  67.720  1.00  0.00           N
ATOM   1660  HN  SER A 691      33.010  47.750  68.650  1.00  0.00           H
ATOM   1661  CA  SER A 691      31.360  47.260  67.450  1.00  0.00           C
ATOM   1662  HA  SER A 691      31.260  46.280  67.030  1.00  0.00           H
ATOM   1663  CB  SER A 691      30.480  47.280  68.750  1.00  0.00           C
ATOM   1664  HB1 SER A 691      30.500  48.210  69.360  1.00  0.00           H
ATOM   1665  HB2 SER A 691      30.880  46.490  69.420  1.00  0.00           H
ATOM   1666  OG  SER A 691      29.130  46.970  68.540  1.00  0.00           O
ATOM   1667  HG1 SER A 691      29.040  46.020  68.670  1.00  0.00           H
ATOM   1668  C   SER A 691      30.880  48.290  66.440  1.00  0.00           C
ATOM   1669  O   SER A 691      30.050  47.980  65.610  1.00  0.00           O
ATOM   1670  N   LEU A 692      31.400  49.510  66.480  1.00  0.00           N
ATOM   1671  HN  LEU A 692      32.060  49.780  67.170  1.00  0.00           H
ATOM   1672  CA  LEU A 692      31.180  50.610  65.460  1.00  0.00           C
ATOM   1673  HA  LEU A 692      30.140  50.710  65.190  1.00  0.00           H
ATOM   1674  CB  LEU A 692      31.690  51.940  66.060  1.00  0.00           C
ATOM   1675  HB1 LEU A 692      32.750  51.730  66.350  1.00  0.00           H
ATOM   1676  HB2 LEU A 692      31.150  52.080  67.010  1.00  0.00           H
ATOM   1677  CG  LEU A 692      31.460  53.190  65.250  1.00  0.00           C
ATOM   1678  HG  LEU A 692      32.030  53.140  64.300  1.00  0.00           H
ATOM   1679  CD1 LEU A 692      29.980  53.440  64.890  1.00  0.00           C
ATOM   1680 HD11 LEU A 692      29.590  52.760  64.110  1.00  0.00           H
ATOM   1681 HD12 LEU A 692      29.860  54.480  64.530  1.00  0.00           H
ATOM   1682 HD13 LEU A 692      29.420  53.410  65.860  1.00  0.00           H
ATOM   1683  CD2 LEU A 692      32.060  54.390  66.040  1.00  0.00           C
ATOM   1684 HD21 LEU A 692      33.100  54.200  66.370  1.00  0.00           H
ATOM   1685 HD22 LEU A 692      31.440  54.550  66.950  1.00  0.00           H
ATOM   1686 HD23 LEU A 692      31.990  55.370  65.520  1.00  0.00           H
ATOM   1687  C   LEU A 692      31.840  50.250  64.140  1.00  0.00           C
ATOM   1688  O   LEU A 692      31.250  50.350  63.090  1.00  0.00           O
ATOM   1689  N   ARG A 693      33.080  49.570  64.120  1.00  0.00           N
ATOM   1690  HN  ARG A 693      33.620  49.590  64.970  1.00  0.00           H
ATOM   1691  CA  ARG A 693      33.740  49.060  62.990  1.00  0.00           C
ATOM   1692  HA  ARG A 693      33.730  49.880  62.270  1.00  0.00           H
ATOM   1693  CB  ARG A 693      35.040  48.360  63.420  1.00  0.00           C
ATOM   1694  HB1 ARG A 693      34.710  47.810  64.320  1.00  0.00           H
ATOM   1695  HB2 ARG A 693      35.710  49.210  63.670  1.00  0.00           H
ATOM   1696  CG  ARG A 693      35.650  47.500  62.290  1.00  0.00           C
ATOM   1697  HG1 ARG A 693      35.930  48.290  61.560  1.00  0.00           H
ATOM   1698  HG2 ARG A 693      34.940  46.810  61.810  1.00  0.00           H
ATOM   1699  CD  ARG A 693      36.940  46.890  62.840  1.00  0.00           C
ATOM   1700  HD1 ARG A 693      36.700  46.010  63.480  1.00  0.00           H
ATOM   1701  HD2 ARG A 693      37.460  47.630  63.480  1.00  0.00           H
ATOM   1702  NE  ARG A 693      37.750  46.700  61.630  1.00  0.00           N
ATOM   1703  HE  ARG A 693      38.350  47.420  61.290  1.00  0.00           H
ATOM   1704  CZ  ARG A 693      37.560  45.740  60.730  1.00  0.00           C
ATOM   1705  NH1 ARG A 693      36.710  44.790  60.870  1.00  0.00           N
ATOM   1706 HH11 ARG A 693      36.110  44.850  61.670  1.00  0.00           H
ATOM   1707 HH12 ARG A 693      36.550  44.070  60.180  1.00  0.00           H
ATOM   1708  NH2 ARG A 693      38.240  45.840  59.620  1.00  0.00           N
ATOM   1709 HH21 ARG A 693      37.970  45.240  58.870  1.00  0.00           H
ATOM   1710 HH22 ARG A 693      39.060  46.410  59.710  1.00  0.00           H
ATOM   1711  C   ARG A 693      32.870  47.990  62.290  1.00  0.00           C
ATOM   1712  O   ARG A 693      32.700  48.090  61.070  1.00  0.00           O
ATOM   1713  N   THR A 694      32.230  47.130  63.070  1.00  0.00           N
ATOM   1714  HN  THR A 694      32.270  47.210  64.060  1.00  0.00           H
ATOM   1715  CA  THR A 694      31.430  46.080  62.650  1.00  0.00           C
ATOM   1716  HA  THR A 694      31.970  45.580  61.860  1.00  0.00           H
ATOM   1717  CB  THR A 694      31.210  45.010  63.790  1.00  0.00           C
ATOM   1718  HB  THR A 694      30.770  45.520  64.680  1.00  0.00           H
ATOM   1719  OG1 THR A 694      32.350  44.340  64.210  1.00  0.00           O
ATOM   1720  HG1 THR A 694      32.700  44.930  64.890  1.00  0.00           H
ATOM   1721  CG2 THR A 694      30.290  43.900  63.240  1.00  0.00           C
ATOM   1722 HG21 THR A 694      30.180  43.210  64.100  1.00  0.00           H
ATOM   1723 HG22 THR A 694      30.820  43.410  62.390  1.00  0.00           H
ATOM   1724 HG23 THR A 694      29.340  44.320  62.850  1.00  0.00           H
ATOM   1725  C   THR A 694      30.150  46.530  62.020  1.00  0.00           C
ATOM   1726  O   THR A 694      29.620  46.000  61.060  1.00  0.00           O
ATOM   1727  N   SER A 695      29.530  47.580  62.710  1.00  0.00           N
ATOM   1728  HN  SER A 695      30.100  47.990  63.420  1.00  0.00           H
ATOM   1729  CA  SER A 695      28.330  48.180  62.180  1.00  0.00           C
ATOM   1730  HA  SER A 695      27.570  47.430  62.070  1.00  0.00           H
ATOM   1731  CB  SER A 695      27.810  49.280  63.180  1.00  0.00           C
ATOM   1732  HB1 SER A 695      26.890  49.790  62.830  1.00  0.00           H
ATOM   1733  HB2 SER A 695      28.660  49.990  63.330  1.00  0.00           H
ATOM   1734  OG  SER A 695      27.530  48.550  64.370  1.00  0.00           O
ATOM   1735  HG1 SER A 695      28.320  48.400  64.900  1.00  0.00           H
ATOM   1736  C   SER A 695      28.460  48.950  60.860  1.00  0.00           C
ATOM   1737  O   SER A 695      27.590  48.930  59.990  1.00  0.00           O
ATOM   1738  N   ILE A 696      29.630  49.690  60.760  1.00  0.00           N
ATOM   1739  HN  ILE A 696      30.220  49.760  61.550  1.00  0.00           H
ATOM   1740  CA  ILE A 696      30.040  50.420  59.530  1.00  0.00           C
ATOM   1741  HA  ILE A 696      29.220  51.060  59.230  1.00  0.00           H
ATOM   1742  CB  ILE A 696      31.170  51.410  59.840  1.00  0.00           C
ATOM   1743  HB  ILE A 696      31.910  50.830  60.410  1.00  0.00           H
ATOM   1744  CG2 ILE A 696      31.810  51.840  58.510  1.00  0.00           C
ATOM   1745 HG21 ILE A 696      32.220  50.960  57.960  1.00  0.00           H
ATOM   1746 HG22 ILE A 696      32.650  52.520  58.790  1.00  0.00           H
ATOM   1747 HG23 ILE A 696      31.110  52.330  57.800  1.00  0.00           H
ATOM   1748  CG1 ILE A 696      30.720  52.700  60.590  1.00  0.00           C
ATOM   1749 HG11 ILE A 696      30.160  52.290  61.450  1.00  0.00           H
ATOM   1750 HG12 ILE A 696      29.970  53.340  60.090  1.00  0.00           H
ATOM   1751  CD  ILE A 696      31.910  53.500  61.210  1.00  0.00           C
ATOM   1752  HD1 ILE A 696      32.710  53.880  60.530  1.00  0.00           H
ATOM   1753  HD2 ILE A 696      32.490  52.780  61.840  1.00  0.00           H
ATOM   1754  HD3 ILE A 696      31.520  54.380  61.750  1.00  0.00           H
ATOM   1755  C   ILE A 696      30.200  49.310  58.440  1.00  0.00           C
ATOM   1756  O   ILE A 696      29.730  49.450  57.320  1.00  0.00           O
ATOM   1757  N   GLY A 697      30.880  48.180  58.840  1.00  0.00           N
ATOM   1758  HN  GLY A 697      31.180  48.210  59.800  1.00  0.00           H
ATOM   1759  CA  GLY A 697      31.120  46.990  58.060  1.00  0.00           C
ATOM   1760  HA1 GLY A 697      31.420  46.260  58.790  1.00  0.00           H
ATOM   1761  HA2 GLY A 697      31.850  47.280  57.310  1.00  0.00           H
ATOM   1762  C   GLY A 697      29.860  46.460  57.420  1.00  0.00           C
ATOM   1763  O   GLY A 697      29.840  46.240  56.200  1.00  0.00           O
ATOM   1764  N   LEU A 698      28.830  46.190  58.190  1.00  0.00           N
ATOM   1765  HN  LEU A 698      28.970  46.280  59.180  1.00  0.00           H
ATOM   1766  CA  LEU A 698      27.570  45.650  57.740  1.00  0.00           C
ATOM   1767  HA  LEU A 698      27.780  44.760  57.170  1.00  0.00           H
ATOM   1768  CB  LEU A 698      26.590  45.230  58.870  1.00  0.00           C
ATOM   1769  HB1 LEU A 698      25.540  45.100  58.550  1.00  0.00           H
ATOM   1770  HB2 LEU A 698      26.550  46.030  59.630  1.00  0.00           H
ATOM   1771  CG  LEU A 698      26.900  43.910  59.480  1.00  0.00           C
ATOM   1772  HG  LEU A 698      27.970  43.850  59.760  1.00  0.00           H
ATOM   1773  CD1 LEU A 698      25.940  43.750  60.680  1.00  0.00           C
ATOM   1774 HD11 LEU A 698      26.220  42.840  61.270  1.00  0.00           H
ATOM   1775 HD12 LEU A 698      24.880  43.640  60.390  1.00  0.00           H
ATOM   1776 HD13 LEU A 698      26.260  44.580  61.350  1.00  0.00           H
ATOM   1777  CD2 LEU A 698      26.770  42.760  58.500  1.00  0.00           C
ATOM   1778 HD21 LEU A 698      27.550  42.700  57.710  1.00  0.00           H
ATOM   1779 HD22 LEU A 698      25.810  42.770  57.930  1.00  0.00           H
ATOM   1780 HD23 LEU A 698      26.790  41.820  59.090  1.00  0.00           H
ATOM   1781  C   LEU A 698      26.820  46.610  56.770  1.00  0.00           C
ATOM   1782  O   LEU A 698      26.310  46.080  55.740  1.00  0.00           O
ATOM   1783  N   TRP A 699      26.750  47.920  57.070  1.00  0.00           N
ATOM   1784  HN  TRP A 699      27.020  48.160  58.000  1.00  0.00           H
ATOM   1785  CA  TRP A 699      26.260  48.880  56.170  1.00  0.00           C
ATOM   1786  HA  TRP A 699      25.270  48.640  55.800  1.00  0.00           H
ATOM   1787  CB  TRP A 699      26.360  50.260  56.830  1.00  0.00           C
ATOM   1788  HB1 TRP A 699      26.420  51.050  56.050  1.00  0.00           H
ATOM   1789  HB2 TRP A 699      27.220  50.440  57.510  1.00  0.00           H
ATOM   1790  CG  TRP A 699      25.180  50.650  57.600  1.00  0.00           C
ATOM   1791  CD1 TRP A 699      25.200  51.080  58.910  1.00  0.00           C
ATOM   1792  HD1 TRP A 699      26.080  51.060  59.540  1.00  0.00           H
ATOM   1793  NE1 TRP A 699      23.940  51.450  59.300  1.00  0.00           N
ATOM   1794  HE1 TRP A 699      23.730  52.040  60.060  1.00  0.00           H
ATOM   1795  CE2 TRP A 699      23.120  51.380  58.280  1.00  0.00           C
ATOM   1796  CD2 TRP A 699      23.840  50.830  57.170  1.00  0.00           C
ATOM   1797  CE3 TRP A 699      23.190  50.720  55.900  1.00  0.00           C
ATOM   1798  HE3 TRP A 699      23.720  50.460  54.990  1.00  0.00           H
ATOM   1799  CZ3 TRP A 699      21.860  50.910  55.910  1.00  0.00           C
ATOM   1800  HZ3 TRP A 699      21.370  50.920  54.950  1.00  0.00           H
ATOM   1801  CZ2 TRP A 699      21.830  51.580  58.240  1.00  0.00           C
ATOM   1802  HZ2 TRP A 699      21.280  51.940  59.080  1.00  0.00           H
ATOM   1803  CH2 TRP A 699      21.190  51.310  57.050  1.00  0.00           C
ATOM   1804  HH2 TRP A 699      20.200  51.670  56.840  1.00  0.00           H
ATOM   1805  C   TRP A 699      26.970  48.820  54.860  1.00  0.00           C
ATOM   1806  O   TRP A 699      26.380  48.810  53.840  1.00  0.00           O
ATOM   1807  N   THR A 700      28.280  48.870  54.930  1.00  0.00           N
ATOM   1808  HN  THR A 700      28.720  48.840  55.820  1.00  0.00           H
ATOM   1809  CA  THR A 700      29.210  48.860  53.840  1.00  0.00           C
ATOM   1810  HA  THR A 700      29.080  49.790  53.300  1.00  0.00           H
ATOM   1811  CB  THR A 700      30.690  49.090  54.270  1.00  0.00           C
ATOM   1812  HB  THR A 700      31.090  48.300  54.920  1.00  0.00           H
ATOM   1813  OG1 THR A 700      30.780  50.340  54.940  1.00  0.00           O
ATOM   1814  HG1 THR A 700      30.300  50.210  55.770  1.00  0.00           H
ATOM   1815  CG2 THR A 700      31.640  49.160  53.080  1.00  0.00           C
ATOM   1816 HG21 THR A 700      31.420  49.970  52.350  1.00  0.00           H
ATOM   1817 HG22 THR A 700      31.570  48.220  52.500  1.00  0.00           H
ATOM   1818 HG23 THR A 700      32.730  49.300  53.290  1.00  0.00           H
ATOM   1819  C   THR A 700      29.020  47.740  52.790  1.00  0.00           C
ATOM   1820  O   THR A 700      28.950  47.950  51.580  1.00  0.00           O
ATOM   1821  N   SER A 701      28.850  46.480  53.280  1.00  0.00           N
ATOM   1822  HN  SER A 701      28.890  46.340  54.270  1.00  0.00           H
ATOM   1823  CA  SER A 701      28.550  45.290  52.520  1.00  0.00           C
ATOM   1824  HA  SER A 701      29.360  45.310  51.800  1.00  0.00           H
ATOM   1825  CB  SER A 701      28.500  44.080  53.480  1.00  0.00           C
ATOM   1826  HB1 SER A 701      27.630  44.120  54.180  1.00  0.00           H
ATOM   1827  HB2 SER A 701      29.370  43.930  54.150  1.00  0.00           H
ATOM   1828  OG  SER A 701      28.300  42.880  52.740  1.00  0.00           O
ATOM   1829  HG1 SER A 701      28.950  42.930  52.040  1.00  0.00           H
ATOM   1830  C   SER A 701      27.270  45.390  51.690  1.00  0.00           C
ATOM   1831  O   SER A 701      27.310  45.250  50.480  1.00  0.00           O
ATOM   1832  N   PHE A 702      26.140  45.760  52.290  1.00  0.00           N
ATOM   1833  HN  PHE A 702      26.160  45.790  53.290  1.00  0.00           H
ATOM   1834  CA  PHE A 702      24.980  46.130  51.610  1.00  0.00           C
ATOM   1835  HA  PHE A 702      24.730  45.260  51.020  1.00  0.00           H
ATOM   1836  CB  PHE A 702      23.890  46.240  52.710  1.00  0.00           C
ATOM   1837  HB1 PHE A 702      24.350  46.900  53.470  1.00  0.00           H
ATOM   1838  HB2 PHE A 702      23.820  45.180  53.060  1.00  0.00           H
ATOM   1839  CG  PHE A 702      22.540  46.710  52.270  1.00  0.00           C
ATOM   1840  CD1 PHE A 702      21.890  46.250  51.090  1.00  0.00           C
ATOM   1841  HD1 PHE A 702      22.390  45.840  50.230  1.00  0.00           H
ATOM   1842  CE1 PHE A 702      20.650  46.650  50.760  1.00  0.00           C
ATOM   1843  HE1 PHE A 702      20.220  46.450  49.780  1.00  0.00           H
ATOM   1844  CZ  PHE A 702      19.880  47.370  51.650  1.00  0.00           C
ATOM   1845  HZ  PHE A 702      18.910  47.640  51.250  1.00  0.00           H
ATOM   1846  CD2 PHE A 702      21.700  47.350  53.240  1.00  0.00           C
ATOM   1847  HD2 PHE A 702      22.130  47.620  54.190  1.00  0.00           H
ATOM   1848  CE2 PHE A 702      20.370  47.730  52.930  1.00  0.00           C
ATOM   1849  HE2 PHE A 702      19.740  48.260  53.620  1.00  0.00           H
ATOM   1850  C   PHE A 702      25.100  47.310  50.720  1.00  0.00           C
ATOM   1851  O   PHE A 702      24.450  47.330  49.690  1.00  0.00           O
ATOM   1852  N   LEU A 703      25.870  48.300  51.140  1.00  0.00           N
ATOM   1853  HN  LEU A 703      26.210  48.380  52.070  1.00  0.00           H
ATOM   1854  CA  LEU A 703      26.170  49.390  50.150  1.00  0.00           C
ATOM   1855  HA  LEU A 703      25.190  49.750  49.860  1.00  0.00           H
ATOM   1856  CB  LEU A 703      26.760  50.650  50.870  1.00  0.00           C
ATOM   1857  HB1 LEU A 703      27.060  51.430  50.140  1.00  0.00           H
ATOM   1858  HB2 LEU A 703      27.710  50.380  51.380  1.00  0.00           H
ATOM   1859  CG  LEU A 703      25.880  51.410  51.890  1.00  0.00           C
ATOM   1860  HG  LEU A 703      25.210  50.750  52.480  1.00  0.00           H
ATOM   1861  CD1 LEU A 703      26.720  52.240  52.880  1.00  0.00           C
ATOM   1862 HD11 LEU A 703      26.050  52.640  53.670  1.00  0.00           H
ATOM   1863 HD12 LEU A 703      27.180  53.080  52.320  1.00  0.00           H
ATOM   1864 HD13 LEU A 703      27.570  51.740  53.400  1.00  0.00           H
ATOM   1865  CD2 LEU A 703      25.010  52.370  51.180  1.00  0.00           C
ATOM   1866 HD21 LEU A 703      25.610  53.110  50.620  1.00  0.00           H
ATOM   1867 HD22 LEU A 703      24.340  52.930  51.860  1.00  0.00           H
ATOM   1868 HD23 LEU A 703      24.360  51.860  50.440  1.00  0.00           H
ATOM   1869  C   LEU A 703      27.010  48.970  48.890  1.00  0.00           C
ATOM   1870  O   LEU A 703      26.730  49.340  47.790  1.00  0.00           O
ATOM   1871  N   CYS A 704      28.020  48.090  49.030  1.00  0.00           N
ATOM   1872  HN  CYS A 704      28.200  47.730  49.950  1.00  0.00           H
ATOM   1873  CA  CYS A 704      28.880  47.610  47.980  1.00  0.00           C
ATOM   1874  HA  CYS A 704      29.320  48.420  47.420  1.00  0.00           H
ATOM   1875  CB  CYS A 704      29.900  46.570  48.570  1.00  0.00           C
ATOM   1876  HB1 CYS A 704      30.360  46.020  47.720  1.00  0.00           H
ATOM   1877  HB2 CYS A 704      29.280  45.950  49.240  1.00  0.00           H
ATOM   1878  SG  CYS A 704      31.190  47.410  49.500  1.00  0.00           S
ATOM   1879  HG1 CYS A 704      30.350  47.700  50.490  1.00  0.00           H
ATOM   1880  C   CYS A 704      28.020  46.770  47.000  1.00  0.00           C
ATOM   1881  O   CYS A 704      28.160  46.960  45.780  1.00  0.00           O
ATOM   1882  N   ILE A 705      27.120  45.880  47.560  1.00  0.00           N
ATOM   1883  HN  ILE A 705      27.060  45.850  48.560  1.00  0.00           H
ATOM   1884  CA  ILE A 705      26.110  45.150  46.860  1.00  0.00           C
ATOM   1885  HA  ILE A 705      26.670  44.630  46.090  1.00  0.00           H
ATOM   1886  CB  ILE A 705      25.450  44.020  47.740  1.00  0.00           C
ATOM   1887  HB  ILE A 705      25.060  44.470  48.680  1.00  0.00           H
ATOM   1888  CG2 ILE A 705      24.330  43.240  46.870  1.00  0.00           C
ATOM   1889 HG21 ILE A 705      23.360  43.780  46.950  1.00  0.00           H
ATOM   1890 HG22 ILE A 705      24.240  42.250  47.360  1.00  0.00           H
ATOM   1891 HG23 ILE A 705      24.580  43.120  45.800  1.00  0.00           H
ATOM   1892  CG1 ILE A 705      26.470  42.990  48.330  1.00  0.00           C
ATOM   1893 HG11 ILE A 705      27.460  43.450  48.540  1.00  0.00           H
ATOM   1894 HG12 ILE A 705      26.650  42.210  47.550  1.00  0.00           H
ATOM   1895  CD  ILE A 705      26.100  42.360  49.610  1.00  0.00           C
ATOM   1896  HD1 ILE A 705      26.080  43.170  50.360  1.00  0.00           H
ATOM   1897  HD2 ILE A 705      26.910  41.690  50.000  1.00  0.00           H
ATOM   1898  HD3 ILE A 705      25.140  41.800  49.670  1.00  0.00           H
ATOM   1899  C   ILE A 705      25.140  46.040  46.130  1.00  0.00           C
ATOM   1900  O   ILE A 705      24.910  45.920  44.900  1.00  0.00           O
ATOM   1901  N   VAL A 706      24.530  47.080  46.750  1.00  0.00           N
ATOM   1902  HN  VAL A 706      24.630  47.260  47.730  1.00  0.00           H
ATOM   1903  CA  VAL A 706      23.630  48.080  46.060  1.00  0.00           C
ATOM   1904  HA  VAL A 706      22.860  47.540  45.510  1.00  0.00           H
ATOM   1905  CB  VAL A 706      23.010  48.900  47.080  1.00  0.00           C
ATOM   1906  HB  VAL A 706      23.790  49.280  47.800  1.00  0.00           H
ATOM   1907  CG1 VAL A 706      22.310  50.190  46.570  1.00  0.00           C
ATOM   1908 HG11 VAL A 706      22.140  50.880  47.420  1.00  0.00           H
ATOM   1909 HG12 VAL A 706      21.370  49.920  46.030  1.00  0.00           H
ATOM   1910 HG13 VAL A 706      22.930  50.830  45.900  1.00  0.00           H
ATOM   1911  CG2 VAL A 706      21.940  47.950  47.800  1.00  0.00           C
ATOM   1912 HG21 VAL A 706      21.140  47.730  47.050  1.00  0.00           H
ATOM   1913 HG22 VAL A 706      21.410  48.380  48.680  1.00  0.00           H
ATOM   1914 HG23 VAL A 706      22.480  47.010  48.020  1.00  0.00           H
ATOM   1915  C   VAL A 706      24.310  48.880  45.030  1.00  0.00           C
ATOM   1916  O   VAL A 706      23.720  49.060  43.980  1.00  0.00           O
ATOM   1917  N   LEU A 707      25.540  49.290  45.250  1.00  0.00           N
ATOM   1918  HN  LEU A 707      25.900  49.120  46.160  1.00  0.00           H
ATOM   1919  CA  LEU A 707      26.380  49.920  44.250  1.00  0.00           C
ATOM   1920  HA  LEU A 707      25.810  50.760  43.890  1.00  0.00           H
ATOM   1921  CB  LEU A 707      27.740  50.410  44.880  1.00  0.00           C
ATOM   1922  HB1 LEU A 707      28.140  49.440  45.240  1.00  0.00           H
ATOM   1923  HB2 LEU A 707      27.580  50.970  45.820  1.00  0.00           H
ATOM   1924  CG  LEU A 707      28.710  51.140  43.990  1.00  0.00           C
ATOM   1925  HG  LEU A 707      28.990  50.540  43.100  1.00  0.00           H
ATOM   1926  CD1 LEU A 707      28.120  52.490  43.640  1.00  0.00           C
ATOM   1927 HD11 LEU A 707      28.290  53.140  44.520  1.00  0.00           H
ATOM   1928 HD12 LEU A 707      27.040  52.450  43.360  1.00  0.00           H
ATOM   1929 HD13 LEU A 707      28.720  53.010  42.880  1.00  0.00           H
ATOM   1930  CD2 LEU A 707      29.980  51.480  44.750  1.00  0.00           C
ATOM   1931 HD21 LEU A 707      30.700  52.050  44.110  1.00  0.00           H
ATOM   1932 HD22 LEU A 707      30.470  50.580  45.180  1.00  0.00           H
ATOM   1933 HD23 LEU A 707      29.760  52.020  45.690  1.00  0.00           H
ATOM   1934  C   LEU A 707      26.700  49.040  43.000  1.00  0.00           C
ATOM   1935  O   LEU A 707      26.650  49.520  41.890  1.00  0.00           O
ATOM   1936  N   VAL A 708      27.000  47.750  43.230  1.00  0.00           N
ATOM   1937  HN  VAL A 708      27.200  47.490  44.160  1.00  0.00           H
ATOM   1938  CA  VAL A 708      27.140  46.750  42.170  1.00  0.00           C
ATOM   1939  HA  VAL A 708      27.820  47.160  41.450  1.00  0.00           H
ATOM   1940  CB  VAL A 708      27.530  45.440  42.740  1.00  0.00           C
ATOM   1941  HB  VAL A 708      26.990  45.270  43.690  1.00  0.00           H
ATOM   1942  CG1 VAL A 708      27.320  44.170  41.860  1.00  0.00           C
ATOM   1943 HG11 VAL A 708      27.960  44.400  40.970  1.00  0.00           H
ATOM   1944 HG12 VAL A 708      26.280  43.940  41.550  1.00  0.00           H
ATOM   1945 HG13 VAL A 708      27.760  43.250  42.270  1.00  0.00           H
ATOM   1946  CG2 VAL A 708      28.990  45.420  43.130  1.00  0.00           C
ATOM   1947 HG21 VAL A 708      29.220  44.460  43.630  1.00  0.00           H
ATOM   1948 HG22 VAL A 708      29.240  46.230  43.840  1.00  0.00           H
ATOM   1949 HG23 VAL A 708      29.680  45.530  42.250  1.00  0.00           H
ATOM   1950  C   VAL A 708      25.900  46.510  41.310  1.00  0.00           C
ATOM   1951  O   VAL A 708      25.970  46.320  40.070  1.00  0.00           O
ATOM   1952  N   ALA A 709      24.730  46.330  42.020  1.00  0.00           N
ATOM   1953  HN  ALA A 709      24.650  46.500  43.000  1.00  0.00           H
ATOM   1954  CA  ALA A 709      23.390  45.900  41.510  1.00  0.00           C
ATOM   1955  HA  ALA A 709      23.580  45.030  40.920  1.00  0.00           H
ATOM   1956  CB  ALA A 709      22.650  45.290  42.750  1.00  0.00           C
ATOM   1957  HB1 ALA A 709      22.740  45.970  43.630  1.00  0.00           H
ATOM   1958  HB2 ALA A 709      23.320  44.430  43.010  1.00  0.00           H
ATOM   1959  HB3 ALA A 709      21.650  44.900  42.510  1.00  0.00           H
ATOM   1960  C   ALA A 709      22.570  47.020  40.820  1.00  0.00           C
ATOM   1961  O   ALA A 709      21.630  46.720  40.120  1.00  0.00           O
ATOM   1962  N   THR A 710      22.900  48.270  41.110  1.00  0.00           N
ATOM   1963  HN  THR A 710      23.670  48.380  41.730  1.00  0.00           H
ATOM   1964  CA  THR A 710      22.230  49.500  40.570  1.00  0.00           C
ATOM   1965  HA  THR A 710      21.240  49.260  40.220  1.00  0.00           H
ATOM   1966  CB  THR A 710      21.960  50.620  41.580  1.00  0.00           C
ATOM   1967  HB  THR A 710      21.750  50.190  42.590  1.00  0.00           H
ATOM   1968  OG1 THR A 710      20.860  51.440  41.230  1.00  0.00           O
ATOM   1969  HG1 THR A 710      20.310  51.590  41.990  1.00  0.00           H
ATOM   1970  CG2 THR A 710      23.050  51.620  41.850  1.00  0.00           C
ATOM   1971 HG21 THR A 710      22.990  52.280  40.960  1.00  0.00           H
ATOM   1972 HG22 THR A 710      24.050  51.220  42.120  1.00  0.00           H
ATOM   1973 HG23 THR A 710      22.730  52.230  42.710  1.00  0.00           H
ATOM   1974  C   THR A 710      23.010  50.090  39.400  1.00  0.00           C
ATOM   1975  O   THR A 710      22.540  51.150  38.850  1.00  0.00           O
ATOM   1976  N   ASP A 711      24.190  49.410  39.060  1.00  0.00           N
ATOM   1977  HN  ASP A 711      24.420  48.710  39.720  1.00  0.00           H
ATOM   1978  CA  ASP A 711      25.100  49.780  37.980  1.00  0.00           C
ATOM   1979  HA  ASP A 711      25.800  48.970  37.980  1.00  0.00           H
ATOM   1980  CB  ASP A 711      24.450  49.930  36.560  1.00  0.00           C
ATOM   1981  HB1 ASP A 711      23.710  50.730  36.710  1.00  0.00           H
ATOM   1982  HB2 ASP A 711      23.830  49.010  36.480  1.00  0.00           H
ATOM   1983  CG  ASP A 711      25.430  50.090  35.440  1.00  0.00           C
ATOM   1984  OD1 ASP A 711      26.630  49.910  35.610  1.00  0.00           O
ATOM   1985  OD2 ASP A 711      25.000  50.430  34.340  1.00  0.00           O
ATOM   1986  C   ASP A 711      25.960  50.950  38.230  1.00  0.00           C
ATOM   1987  O   ASP A 711      25.550  52.090  38.400  1.00  0.00           O
ATOM   1988  N   ALA A 712      27.240  50.780  38.350  1.00  0.00           N
ATOM   1989  HN  ALA A 712      27.730  49.920  38.250  1.00  0.00           H
ATOM   1990  CA  ALA A 712      28.160  51.780  38.750  1.00  0.00           C
ATOM   1991  HA  ALA A 712      27.670  52.720  38.920  1.00  0.00           H
ATOM   1992  CB  ALA A 712      28.940  51.350  40.000  1.00  0.00           C
ATOM   1993  HB1 ALA A 712      28.340  51.200  40.910  1.00  0.00           H
ATOM   1994  HB2 ALA A 712      29.630  52.210  40.150  1.00  0.00           H
ATOM   1995  HB3 ALA A 712      29.510  50.430  39.740  1.00  0.00           H
ATOM   1996  C   ALA A 712      29.050  52.160  37.580  1.00  0.00           C
ATOM   1997  O   ALA A 712      29.990  52.940  37.820  1.00  0.00           O
ATOM   1998  N   SER A 713      28.780  51.660  36.290  1.00  0.00           N
ATOM   1999  HN  SER A 713      28.020  51.040  36.090  1.00  0.00           H
ATOM   2000  CA  SER A 713      29.590  51.960  35.140  1.00  0.00           C
ATOM   2001  HA  SER A 713      30.640  51.710  35.130  1.00  0.00           H
ATOM   2002  CB  SER A 713      29.160  51.120  33.960  1.00  0.00           C
ATOM   2003  HB1 SER A 713      29.200  50.040  34.180  1.00  0.00           H
ATOM   2004  HB2 SER A 713      29.730  51.280  33.020  1.00  0.00           H
ATOM   2005  OG  SER A 713      27.750  51.390  33.600  1.00  0.00           O
ATOM   2006  HG1 SER A 713      27.230  50.820  34.170  1.00  0.00           H
ATOM   2007  C   SER A 713      29.640  53.470  34.760  1.00  0.00           C
ATOM   2008  O   SER A 713      30.640  54.080  34.440  1.00  0.00           O
ATOM   2009  N   SER A 714      28.440  54.120  34.890  1.00  0.00           N
ATOM   2010  HN  SER A 714      27.660  53.500  35.010  1.00  0.00           H
ATOM   2011  CA  SER A 714      28.380  55.500  34.670  1.00  0.00           C
ATOM   2012  HA  SER A 714      28.770  55.660  33.680  1.00  0.00           H
ATOM   2013  CB  SER A 714      27.040  56.240  34.870  1.00  0.00           C
ATOM   2014  HB1 SER A 714      27.150  57.290  34.530  1.00  0.00           H
ATOM   2015  HB2 SER A 714      26.720  56.250  35.940  1.00  0.00           H
ATOM   2016  OG  SER A 714      25.980  55.560  34.180  1.00  0.00           O
ATOM   2017  HG1 SER A 714      25.800  54.820  34.760  1.00  0.00           H
ATOM   2018  C   SER A 714      29.340  56.290  35.540  1.00  0.00           C
ATOM   2019  O   SER A 714      30.170  57.090  35.080  1.00  0.00           O
ATOM   2020  N   LEU A 715      29.320  55.890  36.840  1.00  0.00           N
ATOM   2021  HN  LEU A 715      28.780  55.110  37.150  1.00  0.00           H
ATOM   2022  CA  LEU A 715      30.220  56.340  37.890  1.00  0.00           C
ATOM   2023  HA  LEU A 715      30.220  57.430  37.920  1.00  0.00           H
ATOM   2024  CB  LEU A 715      29.780  55.850  39.250  1.00  0.00           C
ATOM   2025  HB1 LEU A 715      30.450  56.210  40.070  1.00  0.00           H
ATOM   2026  HB2 LEU A 715      29.990  54.760  39.190  1.00  0.00           H
ATOM   2027  CG  LEU A 715      28.350  56.000  39.670  1.00  0.00           C
ATOM   2028  HG  LEU A 715      27.650  55.550  38.930  1.00  0.00           H
ATOM   2029  CD1 LEU A 715      28.130  55.250  41.030  1.00  0.00           C
ATOM   2030 HD11 LEU A 715      27.020  55.210  41.130  1.00  0.00           H
ATOM   2031 HD12 LEU A 715      28.680  55.730  41.870  1.00  0.00           H
ATOM   2032 HD13 LEU A 715      28.580  54.240  40.940  1.00  0.00           H
ATOM   2033  CD2 LEU A 715      27.980  57.430  39.880  1.00  0.00           C
ATOM   2034 HD21 LEU A 715      28.180  58.080  39.000  1.00  0.00           H
ATOM   2035 HD22 LEU A 715      28.580  57.880  40.700  1.00  0.00           H
ATOM   2036 HD23 LEU A 715      26.920  57.570  40.210  1.00  0.00           H
ATOM   2037  C   LEU A 715      31.640  55.980  37.610  1.00  0.00           C
ATOM   2038  O   LEU A 715      32.460  56.890  37.710  1.00  0.00           O
ATOM   2039  N   VAL A 716      31.940  54.770  37.100  1.00  0.00           N
ATOM   2040  HN  VAL A 716      31.320  54.000  37.210  1.00  0.00           H
ATOM   2041  CA  VAL A 716      33.360  54.330  36.850  1.00  0.00           C
ATOM   2042  HA  VAL A 716      33.960  54.500  37.730  1.00  0.00           H
ATOM   2043  CB  VAL A 716      33.350  52.830  36.650  1.00  0.00           C
ATOM   2044  HB  VAL A 716      32.590  52.610  35.860  1.00  0.00           H
ATOM   2045  CG1 VAL A 716      34.750  52.450  36.190  1.00  0.00           C
ATOM   2046 HG11 VAL A 716      34.780  51.360  35.930  1.00  0.00           H
ATOM   2047 HG12 VAL A 716      35.490  52.480  37.020  1.00  0.00           H
ATOM   2048 HG13 VAL A 716      35.240  52.890  35.310  1.00  0.00           H
ATOM   2049  CG2 VAL A 716      33.070  51.970  37.940  1.00  0.00           C
ATOM   2050 HG21 VAL A 716      34.060  51.840  38.420  1.00  0.00           H
ATOM   2051 HG22 VAL A 716      32.610  50.990  37.690  1.00  0.00           H
ATOM   2052 HG23 VAL A 716      32.310  52.460  38.590  1.00  0.00           H
ATOM   2053  C   VAL A 716      33.910  55.090  35.640  1.00  0.00           C
ATOM   2054  O   VAL A 716      35.120  55.270  35.540  1.00  0.00           O
ATOM   2055  N   CYS A 717      33.000  55.470  34.720  1.00  0.00           N
ATOM   2056  HN  CYS A 717      32.060  55.130  34.660  1.00  0.00           H
ATOM   2057  CA  CYS A 717      33.420  56.320  33.620  1.00  0.00           C
ATOM   2058  HA  CYS A 717      34.290  55.910  33.130  1.00  0.00           H
ATOM   2059  CB  CYS A 717      32.310  56.380  32.460  1.00  0.00           C
ATOM   2060  HB1 CYS A 717      31.330  56.550  32.970  1.00  0.00           H
ATOM   2061  HB2 CYS A 717      32.170  55.360  32.050  1.00  0.00           H
ATOM   2062  SG  CYS A 717      32.620  57.630  31.080  1.00  0.00           S
ATOM   2063  HG1 CYS A 717      32.920  56.710  30.150  1.00  0.00           H
ATOM   2064  C   CYS A 717      33.930  57.730  34.040  1.00  0.00           C
ATOM   2065  O   CYS A 717      34.880  58.290  33.500  1.00  0.00           O
ATOM   2066  N   TYR A 718      33.170  58.370  35.030  1.00  0.00           N
ATOM   2067  HN  TYR A 718      32.330  57.980  35.410  1.00  0.00           H
ATOM   2068  CA  TYR A 718      33.500  59.730  35.500  1.00  0.00           C
ATOM   2069  HA  TYR A 718      33.600  60.340  34.610  1.00  0.00           H
ATOM   2070  CB  TYR A 718      32.440  60.510  36.500  1.00  0.00           C
ATOM   2071  HB1 TYR A 718      32.650  61.600  36.590  1.00  0.00           H
ATOM   2072  HB2 TYR A 718      32.380  59.980  37.480  1.00  0.00           H
ATOM   2073  CG  TYR A 718      31.020  60.480  35.940  1.00  0.00           C
ATOM   2074  CD1 TYR A 718      30.890  60.800  34.600  1.00  0.00           C
ATOM   2075  HD1 TYR A 718      31.650  61.310  34.040  1.00  0.00           H
ATOM   2076  CE1 TYR A 718      29.670  60.610  33.940  1.00  0.00           C
ATOM   2077  HE1 TYR A 718      29.680  60.980  32.930  1.00  0.00           H
ATOM   2078  CZ  TYR A 718      28.540  60.180  34.670  1.00  0.00           C
ATOM   2079  OH  TYR A 718      27.290  59.930  34.100  1.00  0.00           O
ATOM   2080  HH  TYR A 718      26.700  59.710  34.820  1.00  0.00           H
ATOM   2081  CD2 TYR A 718      29.960  59.960  36.630  1.00  0.00           C
ATOM   2082  HD2 TYR A 718      30.140  59.550  37.610  1.00  0.00           H
ATOM   2083  CE2 TYR A 718      28.680  59.760  36.010  1.00  0.00           C
ATOM   2084  HE2 TYR A 718      27.950  59.180  36.560  1.00  0.00           H
ATOM   2085  C   TYR A 718      34.870  59.820  36.110  1.00  0.00           C
ATOM   2086  O   TYR A 718      35.480  60.900  36.200  1.00  0.00           O
ATOM   2087  N   ILE A 719      35.370  58.720  36.700  1.00  0.00           N
ATOM   2088  HN  ILE A 719      34.800  57.910  36.760  1.00  0.00           H
ATOM   2089  CA  ILE A 719      36.720  58.510  37.200  1.00  0.00           C
ATOM   2090  HA  ILE A 719      37.160  59.390  37.660  1.00  0.00           H
ATOM   2091  CB  ILE A 719      36.760  57.380  38.340  1.00  0.00           C
ATOM   2092  HB  ILE A 719      36.440  56.520  37.710  1.00  0.00           H
ATOM   2093  CG2 ILE A 719      38.230  57.190  38.790  1.00  0.00           C
ATOM   2094 HG21 ILE A 719      38.340  56.310  39.480  1.00  0.00           H
ATOM   2095 HG22 ILE A 719      38.500  58.120  39.320  1.00  0.00           H
ATOM   2096 HG23 ILE A 719      38.850  57.050  37.870  1.00  0.00           H
ATOM   2097  CG1 ILE A 719      35.740  57.440  39.490  1.00  0.00           C
ATOM   2098 HG11 ILE A 719      36.030  56.600  40.170  1.00  0.00           H
ATOM   2099 HG12 ILE A 719      34.740  57.260  39.040  1.00  0.00           H
ATOM   2100  CD  ILE A 719      35.820  58.790  40.250  1.00  0.00           C
ATOM   2101  HD1 ILE A 719      35.590  58.570  41.310  1.00  0.00           H
ATOM   2102  HD2 ILE A 719      35.190  59.600  39.810  1.00  0.00           H
ATOM   2103  HD3 ILE A 719      36.880  59.150  40.240  1.00  0.00           H
ATOM   2104  C   ILE A 719      37.580  58.210  35.970  1.00  0.00           C
ATOM   2105  O   ILE A 719      37.260  57.290  35.300  1.00  0.00           O
ATOM   2106  N   THR A 720      38.690  58.960  35.780  1.00  0.00           N
ATOM   2107  HN  THR A 720      39.060  59.560  36.490  1.00  0.00           H
ATOM   2108  CA  THR A 720      39.510  58.880  34.580  1.00  0.00           C
ATOM   2109  HA  THR A 720      39.400  57.920  34.100  1.00  0.00           H
ATOM   2110  CB  THR A 720      39.240  59.950  33.550  1.00  0.00           C
ATOM   2111  HB  THR A 720      39.940  59.860  32.690  1.00  0.00           H
ATOM   2112  OG1 THR A 720      39.560  61.260  33.960  1.00  0.00           O
ATOM   2113  HG1 THR A 720      39.910  61.670  33.150  1.00  0.00           H
ATOM   2114  CG2 THR A 720      37.860  59.870  32.930  1.00  0.00           C
ATOM   2115 HG21 THR A 720      37.770  58.890  32.410  1.00  0.00           H
ATOM   2116 HG22 THR A 720      37.610  60.700  32.220  1.00  0.00           H
ATOM   2117 HG23 THR A 720      37.140  59.900  33.770  1.00  0.00           H
ATOM   2118  C   THR A 720      40.950  58.810  34.950  1.00  0.00           C
ATOM   2119  O   THR A 720      41.230  58.890  36.140  1.00  0.00           O
ATOM   2120  N   ARG A 721      41.900  58.670  34.060  1.00  0.00           N
ATOM   2121  HN  ARG A 721      41.590  58.470  33.140  1.00  0.00           H
ATOM   2122  CA  ARG A 721      43.330  58.480  34.370  1.00  0.00           C
ATOM   2123  HA  ARG A 721      43.360  57.730  35.140  1.00  0.00           H
ATOM   2124  CB  ARG A 721      44.160  58.090  33.100  1.00  0.00           C
ATOM   2125  HB1 ARG A 721      45.210  57.930  33.430  1.00  0.00           H
ATOM   2126  HB2 ARG A 721      44.210  58.840  32.290  1.00  0.00           H
ATOM   2127  CG  ARG A 721      43.690  56.710  32.550  1.00  0.00           C
ATOM   2128  HG1 ARG A 721      44.230  56.460  31.620  1.00  0.00           H
ATOM   2129  HG2 ARG A 721      42.620  56.890  32.260  1.00  0.00           H
ATOM   2130  CD  ARG A 721      43.950  55.510  33.450  1.00  0.00           C
ATOM   2131  HD1 ARG A 721      43.670  54.570  32.910  1.00  0.00           H
ATOM   2132  HD2 ARG A 721      43.310  55.600  34.360  1.00  0.00           H
ATOM   2133  NE  ARG A 721      45.430  55.400  33.630  1.00  0.00           N
ATOM   2134  HE  ARG A 721      45.990  55.640  32.830  1.00  0.00           H
ATOM   2135  CZ  ARG A 721      45.960  55.260  34.830  1.00  0.00           C
ATOM   2136  NH1 ARG A 721      45.350  55.070  35.970  1.00  0.00           N
ATOM   2137 HH11 ARG A 721      44.360  54.900  35.940  1.00  0.00           H
ATOM   2138 HH12 ARG A 721      46.020  54.740  36.640  1.00  0.00           H
ATOM   2139  NH2 ARG A 721      47.300  55.250  34.770  1.00  0.00           N
ATOM   2140 HH21 ARG A 721      47.740  55.490  33.900  1.00  0.00           H
ATOM   2141 HH22 ARG A 721      47.830  55.220  35.620  1.00  0.00           H
ATOM   2142  C   ARG A 721      43.890  59.730  35.030  1.00  0.00           C
ATOM   2143  O   ARG A 721      44.780  59.550  35.860  1.00  0.00           O
ATOM   2144  N   PHE A 722      43.310  60.930  34.800  1.00  0.00           N
ATOM   2145  HN  PHE A 722      42.590  61.160  34.150  1.00  0.00           H
ATOM   2146  CA  PHE A 722      43.610  62.110  35.660  1.00  0.00           C
ATOM   2147  HA  PHE A 722      44.680  62.150  35.850  1.00  0.00           H
ATOM   2148  CB  PHE A 722      43.140  63.470  35.020  1.00  0.00           C
ATOM   2149  HB1 PHE A 722      42.140  63.160  34.620  1.00  0.00           H
ATOM   2150  HB2 PHE A 722      43.750  63.770  34.140  1.00  0.00           H
ATOM   2151  CG  PHE A 722      43.090  64.660  35.960  1.00  0.00           C
ATOM   2152  CD1 PHE A 722      44.120  65.600  35.920  1.00  0.00           C
ATOM   2153  HD1 PHE A 722      45.030  65.540  35.340  1.00  0.00           H
ATOM   2154  CE1 PHE A 722      43.970  66.780  36.690  1.00  0.00           C
ATOM   2155  HE1 PHE A 722      44.890  67.350  36.790  1.00  0.00           H
ATOM   2156  CZ  PHE A 722      42.830  67.070  37.470  1.00  0.00           C
ATOM   2157  HZ  PHE A 722      42.700  68.000  38.000  1.00  0.00           H
ATOM   2158  CD2 PHE A 722      41.870  65.000  36.570  1.00  0.00           C
ATOM   2159  HD2 PHE A 722      41.130  64.250  36.310  1.00  0.00           H
ATOM   2160  CE2 PHE A 722      41.690  66.220  37.300  1.00  0.00           C
ATOM   2161  HE2 PHE A 722      40.780  66.500  37.800  1.00  0.00           H
ATOM   2162  C   PHE A 722      43.180  62.020  37.060  1.00  0.00           C
ATOM   2163  O   PHE A 722      44.080  62.180  37.920  1.00  0.00           O
ATOM   2164  N   THR A 723      41.970  61.570  37.460  1.00  0.00           N
ATOM   2165  HN  THR A 723      41.350  61.220  36.760  1.00  0.00           H
ATOM   2166  CA  THR A 723      41.510  61.220  38.830  1.00  0.00           C
ATOM   2167  HA  THR A 723      41.850  62.110  39.340  1.00  0.00           H
ATOM   2168  CB  THR A 723      40.050  60.930  39.030  1.00  0.00           C
ATOM   2169  HB  THR A 723      39.790  60.160  38.270  1.00  0.00           H
ATOM   2170  OG1 THR A 723      39.400  62.200  38.810  1.00  0.00           O
ATOM   2171  HG1 THR A 723      38.780  62.140  38.090  1.00  0.00           H
ATOM   2172  CG2 THR A 723      39.600  60.390  40.410  1.00  0.00           C
ATOM   2173 HG21 THR A 723      38.520  60.150  40.360  1.00  0.00           H
ATOM   2174 HG22 THR A 723      39.800  61.070  41.260  1.00  0.00           H
ATOM   2175 HG23 THR A 723      39.990  59.440  40.850  1.00  0.00           H
ATOM   2176  C   THR A 723      42.290  60.140  39.500  1.00  0.00           C
ATOM   2177  O   THR A 723      42.720  60.240  40.630  1.00  0.00           O
ATOM   2178  N   GLU A 724      42.540  59.070  38.680  1.00  0.00           N
ATOM   2179  HN  GLU A 724      42.210  59.120  37.740  1.00  0.00           H
ATOM   2180  CA  GLU A 724      43.270  57.800  39.100  1.00  0.00           C
ATOM   2181  HA  GLU A 724      42.840  57.490  40.040  1.00  0.00           H
ATOM   2182  CB  GLU A 724      43.210  56.650  38.100  1.00  0.00           C
ATOM   2183  HB1 GLU A 724      43.890  55.870  38.500  1.00  0.00           H
ATOM   2184  HB2 GLU A 724      43.600  57.050  37.150  1.00  0.00           H
ATOM   2185  CG  GLU A 724      41.760  56.110  37.760  1.00  0.00           C
ATOM   2186  HG1 GLU A 724      41.080  56.940  37.490  1.00  0.00           H
ATOM   2187  HG2 GLU A 724      41.430  55.650  38.710  1.00  0.00           H
ATOM   2188  CD  GLU A 724      41.800  54.940  36.660  1.00  0.00           C
ATOM   2189  OE1 GLU A 724      41.140  55.110  35.580  1.00  0.00           O
ATOM   2190  OE2 GLU A 724      42.610  53.980  36.810  1.00  0.00           O
ATOM   2191  C   GLU A 724      44.760  58.060  39.430  1.00  0.00           C
ATOM   2192  O   GLU A 724      45.320  57.770  40.440  1.00  0.00           O
ATOM   2193  N   GLU A 725      45.440  58.860  38.610  1.00  0.00           N
ATOM   2194  HN  GLU A 725      45.010  59.230  37.780  1.00  0.00           H
ATOM   2195  CA  GLU A 725      46.830  59.270  38.850  1.00  0.00           C
ATOM   2196  HA  GLU A 725      47.370  58.380  39.150  1.00  0.00           H
ATOM   2197  CB  GLU A 725      47.560  59.860  37.540  1.00  0.00           C
ATOM   2198  HB1 GLU A 725      48.480  60.340  37.930  1.00  0.00           H
ATOM   2199  HB2 GLU A 725      46.840  60.630  37.190  1.00  0.00           H
ATOM   2200  CG  GLU A 725      47.980  58.800  36.450  1.00  0.00           C
ATOM   2201  HG1 GLU A 725      47.100  58.400  35.910  1.00  0.00           H
ATOM   2202  HG2 GLU A 725      48.450  57.930  36.950  1.00  0.00           H
ATOM   2203  CD  GLU A 725      49.080  59.220  35.540  1.00  0.00           C
ATOM   2204  OE1 GLU A 725      48.800  60.080  34.650  1.00  0.00           O
ATOM   2205  OE2 GLU A 725      50.210  58.750  35.660  1.00  0.00           O
ATOM   2206  C   GLU A 725      46.950  60.260  40.010  1.00  0.00           C
ATOM   2207  O   GLU A 725      47.780  59.970  40.900  1.00  0.00           O
ATOM   2208  N   ALA A 726      46.030  61.220  40.190  1.00  0.00           N
ATOM   2209  HN  ALA A 726      45.360  61.440  39.490  1.00  0.00           H
ATOM   2210  CA  ALA A 726      45.950  62.090  41.420  1.00  0.00           C
ATOM   2211  HA  ALA A 726      46.910  62.570  41.570  1.00  0.00           H
ATOM   2212  CB  ALA A 726      44.730  63.020  41.220  1.00  0.00           C
ATOM   2213  HB1 ALA A 726      43.740  62.560  41.080  1.00  0.00           H
ATOM   2214  HB2 ALA A 726      44.950  63.500  40.240  1.00  0.00           H
ATOM   2215  HB3 ALA A 726      44.810  63.710  42.080  1.00  0.00           H
ATOM   2216  C   ALA A 726      45.740  61.320  42.680  1.00  0.00           C
ATOM   2217  O   ALA A 726      46.390  61.630  43.640  1.00  0.00           O
ATOM   2218  N   PHE A 727      44.960  60.260  42.700  1.00  0.00           N
ATOM   2219  HN  PHE A 727      44.440  60.030  41.890  1.00  0.00           H
ATOM   2220  CA  PHE A 727      44.670  59.570  43.910  1.00  0.00           C
ATOM   2221  HA  PHE A 727      44.480  60.290  44.700  1.00  0.00           H
ATOM   2222  CB  PHE A 727      43.360  58.730  43.670  1.00  0.00           C
ATOM   2223  HB1 PHE A 727      43.520  57.880  42.960  1.00  0.00           H
ATOM   2224  HB2 PHE A 727      42.600  59.330  43.130  1.00  0.00           H
ATOM   2225  CG  PHE A 727      42.750  58.310  44.990  1.00  0.00           C
ATOM   2226  CD1 PHE A 727      42.870  56.970  45.310  1.00  0.00           C
ATOM   2227  HD1 PHE A 727      43.190  56.370  44.480  1.00  0.00           H
ATOM   2228  CE1 PHE A 727      42.550  56.450  46.540  1.00  0.00           C
ATOM   2229  HE1 PHE A 727      42.570  55.380  46.730  1.00  0.00           H
ATOM   2230  CZ  PHE A 727      42.080  57.370  47.470  1.00  0.00           C
ATOM   2231  HZ  PHE A 727      42.080  57.170  48.530  1.00  0.00           H
ATOM   2232  CD2 PHE A 727      42.150  59.190  45.910  1.00  0.00           C
ATOM   2233  HD2 PHE A 727      42.080  60.230  45.670  1.00  0.00           H
ATOM   2234  CE2 PHE A 727      41.870  58.700  47.180  1.00  0.00           C
ATOM   2235  HE2 PHE A 727      41.600  59.400  47.950  1.00  0.00           H
ATOM   2236  C   PHE A 727      45.780  58.600  44.180  1.00  0.00           C
ATOM   2237  O   PHE A 727      46.200  58.360  45.300  1.00  0.00           O
ATOM   2238  N   ALA A 728      46.440  58.080  43.130  1.00  0.00           N
ATOM   2239  HN  ALA A 728      46.130  58.180  42.180  1.00  0.00           H
ATOM   2240  CA  ALA A 728      47.680  57.260  43.330  1.00  0.00           C
ATOM   2241  HA  ALA A 728      47.460  56.390  43.950  1.00  0.00           H
ATOM   2242  CB  ALA A 728      48.100  56.620  41.970  1.00  0.00           C
ATOM   2243  HB1 ALA A 728      47.260  55.960  41.650  1.00  0.00           H
ATOM   2244  HB2 ALA A 728      49.050  56.060  42.090  1.00  0.00           H
ATOM   2245  HB3 ALA A 728      48.290  57.380  41.180  1.00  0.00           H
ATOM   2246  C   ALA A 728      48.810  58.030  43.970  1.00  0.00           C
ATOM   2247  O   ALA A 728      49.660  57.570  44.730  1.00  0.00           O
ATOM   2248  N   ALA A 729      48.910  59.290  43.500  1.00  0.00           N
ATOM   2249  HN  ALA A 729      48.190  59.660  42.920  1.00  0.00           H
ATOM   2250  CA  ALA A 729      49.940  60.100  44.200  1.00  0.00           C
ATOM   2251  HA  ALA A 729      50.900  59.620  44.270  1.00  0.00           H
ATOM   2252  CB  ALA A 729      50.080  61.360  43.310  1.00  0.00           C
ATOM   2253  HB1 ALA A 729      50.390  60.940  42.320  1.00  0.00           H
ATOM   2254  HB2 ALA A 729      50.860  62.050  43.690  1.00  0.00           H
ATOM   2255  HB3 ALA A 729      49.090  61.870  43.280  1.00  0.00           H
ATOM   2256  C   ALA A 729      49.600  60.570  45.650  1.00  0.00           C
ATOM   2257  O   ALA A 729      50.530  60.650  46.480  1.00  0.00           O
ATOM   2258  N   LEU A 730      48.270  60.780  46.010  1.00  0.00           N
ATOM   2259  HN  LEU A 730      47.610  60.580  45.280  1.00  0.00           H
ATOM   2260  CA  LEU A 730      47.830  61.020  47.370  1.00  0.00           C
ATOM   2261  HA  LEU A 730      48.350  61.930  47.640  1.00  0.00           H
ATOM   2262  CB  LEU A 730      46.310  61.160  47.420  1.00  0.00           C
ATOM   2263  HB1 LEU A 730      45.850  60.160  47.310  1.00  0.00           H
ATOM   2264  HB2 LEU A 730      46.030  61.790  46.550  1.00  0.00           H
ATOM   2265  CG  LEU A 730      45.680  61.720  48.660  1.00  0.00           C
ATOM   2266  HG  LEU A 730      45.900  61.080  49.530  1.00  0.00           H
ATOM   2267  CD1 LEU A 730      46.290  63.160  49.070  1.00  0.00           C
ATOM   2268 HD11 LEU A 730      45.630  63.670  49.800  1.00  0.00           H
ATOM   2269 HD12 LEU A 730      46.210  63.650  48.080  1.00  0.00           H
ATOM   2270 HD13 LEU A 730      47.330  63.140  49.480  1.00  0.00           H
ATOM   2271  CD2 LEU A 730      44.130  61.820  48.430  1.00  0.00           C
ATOM   2272 HD21 LEU A 730      43.670  62.370  49.280  1.00  0.00           H
ATOM   2273 HD22 LEU A 730      43.620  60.870  48.170  1.00  0.00           H
ATOM   2274 HD23 LEU A 730      44.030  62.390  47.480  1.00  0.00           H
ATOM   2275  C   LEU A 730      48.260  59.880  48.240  1.00  0.00           C
ATOM   2276  O   LEU A 730      48.800  60.060  49.320  1.00  0.00           O
ATOM   2277  N   ILE A 731      48.030  58.660  47.770  1.00  0.00           N
ATOM   2278  HN  ILE A 731      47.470  58.550  46.960  1.00  0.00           H
ATOM   2279  CA  ILE A 731      48.490  57.410  48.440  1.00  0.00           C
ATOM   2280  HA  ILE A 731      48.100  57.440  49.440  1.00  0.00           H
ATOM   2281  CB  ILE A 731      47.940  56.150  47.760  1.00  0.00           C
ATOM   2282  HB  ILE A 731      48.190  56.040  46.680  1.00  0.00           H
ATOM   2283  CG2 ILE A 731      48.440  54.810  48.500  1.00  0.00           C
ATOM   2284 HG21 ILE A 731      49.540  54.690  48.450  1.00  0.00           H
ATOM   2285 HG22 ILE A 731      47.920  53.890  48.160  1.00  0.00           H
ATOM   2286 HG23 ILE A 731      48.150  54.810  49.570  1.00  0.00           H
ATOM   2287  CG1 ILE A 731      46.410  56.110  47.890  1.00  0.00           C
ATOM   2288 HG11 ILE A 731      46.160  55.340  47.130  1.00  0.00           H
ATOM   2289 HG12 ILE A 731      45.990  57.080  47.550  1.00  0.00           H
ATOM   2290  CD  ILE A 731      45.770  55.790  49.320  1.00  0.00           C
ATOM   2291  HD1 ILE A 731      44.660  55.910  49.380  1.00  0.00           H
ATOM   2292  HD2 ILE A 731      46.270  56.470  50.040  1.00  0.00           H
ATOM   2293  HD3 ILE A 731      45.960  54.730  49.650  1.00  0.00           H
ATOM   2294  C   ILE A 731      50.020  57.290  48.660  1.00  0.00           C
ATOM   2295  O   ILE A 731      50.480  57.020  49.780  1.00  0.00           O
ATOM   2296  N   CYS A 732      50.860  57.580  47.670  1.00  0.00           N
ATOM   2297  HN  CYS A 732      50.520  57.630  46.730  1.00  0.00           H
ATOM   2298  CA  CYS A 732      52.280  57.820  47.850  1.00  0.00           C
ATOM   2299  HA  CYS A 732      52.710  56.940  48.290  1.00  0.00           H
ATOM   2300  CB  CYS A 732      53.070  58.160  46.480  1.00  0.00           C
ATOM   2301  HB1 CYS A 732      54.130  58.250  46.800  1.00  0.00           H
ATOM   2302  HB2 CYS A 732      52.740  59.170  46.150  1.00  0.00           H
ATOM   2303  SG  CYS A 732      52.860  56.840  45.140  1.00  0.00           S
ATOM   2304  HG1 CYS A 732      51.640  57.160  44.710  1.00  0.00           H
ATOM   2305  C   CYS A 732      52.760  58.890  48.870  1.00  0.00           C
ATOM   2306  O   CYS A 732      53.770  58.770  49.610  1.00  0.00           O
ATOM   2307  N   ILE A 733      52.060  60.080  48.950  1.00  0.00           N
ATOM   2308  HN  ILE A 733      51.270  60.230  48.370  1.00  0.00           H
ATOM   2309  CA  ILE A 733      52.220  61.030  50.040  1.00  0.00           C
ATOM   2310  HA  ILE A 733      53.260  61.290  50.160  1.00  0.00           H
ATOM   2311  CB  ILE A 733      51.400  62.290  49.740  1.00  0.00           C
ATOM   2312  HB  ILE A 733      50.330  62.030  49.590  1.00  0.00           H
ATOM   2313  CG2 ILE A 733      51.380  63.250  51.000  1.00  0.00           C
ATOM   2314 HG21 ILE A 733      50.620  62.830  51.700  1.00  0.00           H
ATOM   2315 HG22 ILE A 733      51.030  64.220  50.590  1.00  0.00           H
ATOM   2316 HG23 ILE A 733      52.340  63.330  51.560  1.00  0.00           H
ATOM   2317  CG1 ILE A 733      52.030  63.120  48.570  1.00  0.00           C
ATOM   2318 HG11 ILE A 733      52.590  62.470  47.860  1.00  0.00           H
ATOM   2319 HG12 ILE A 733      52.770  63.850  48.970  1.00  0.00           H
ATOM   2320  CD  ILE A 733      51.010  63.830  47.630  1.00  0.00           C
ATOM   2321  HD1 ILE A 733      50.710  63.060  46.880  1.00  0.00           H
ATOM   2322  HD2 ILE A 733      51.560  64.720  47.240  1.00  0.00           H
ATOM   2323  HD3 ILE A 733      50.090  64.130  48.160  1.00  0.00           H
ATOM   2324  C   ILE A 733      51.940  60.460  51.390  1.00  0.00           C
ATOM   2325  O   ILE A 733      52.700  60.610  52.310  1.00  0.00           O
ATOM   2326  N   ILE A 734      50.760  59.870  51.580  1.00  0.00           N
ATOM   2327  HN  ILE A 734      50.140  59.730  50.800  1.00  0.00           H
ATOM   2328  CA  ILE A 734      50.360  59.150  52.740  1.00  0.00           C
ATOM   2329  HA  ILE A 734      50.290  59.870  53.540  1.00  0.00           H
ATOM   2330  CB  ILE A 734      48.960  58.560  52.680  1.00  0.00           C
ATOM   2331  HB  ILE A 734      48.850  58.050  51.700  1.00  0.00           H
ATOM   2332  CG2 ILE A 734      48.670  57.610  53.860  1.00  0.00           C
ATOM   2333 HG21 ILE A 734      49.210  56.650  53.950  1.00  0.00           H
ATOM   2334 HG22 ILE A 734      47.570  57.400  53.800  1.00  0.00           H
ATOM   2335 HG23 ILE A 734      48.760  58.200  54.800  1.00  0.00           H
ATOM   2336  CG1 ILE A 734      47.830  59.680  52.640  1.00  0.00           C
ATOM   2337 HG11 ILE A 734      48.220  60.480  51.970  1.00  0.00           H
ATOM   2338 HG12 ILE A 734      47.610  60.190  53.600  1.00  0.00           H
ATOM   2339  CD  ILE A 734      46.390  59.380  52.050  1.00  0.00           C
ATOM   2340  HD1 ILE A 734      45.890  58.560  52.610  1.00  0.00           H
ATOM   2341  HD2 ILE A 734      46.520  59.030  51.000  1.00  0.00           H
ATOM   2342  HD3 ILE A 734      45.700  60.250  52.020  1.00  0.00           H
ATOM   2343  C   ILE A 734      51.390  58.080  53.190  1.00  0.00           C
ATOM   2344  O   ILE A 734      51.830  57.990  54.350  1.00  0.00           O
ATOM   2345  N   PHE A 735      51.920  57.230  52.310  1.00  0.00           N
ATOM   2346  HN  PHE A 735      51.620  57.100  51.360  1.00  0.00           H
ATOM   2347  CA  PHE A 735      52.880  56.240  52.560  1.00  0.00           C
ATOM   2348  HA  PHE A 735      52.630  55.670  53.450  1.00  0.00           H
ATOM   2349  CB  PHE A 735      52.950  55.230  51.430  1.00  0.00           C
ATOM   2350  HB1 PHE A 735      53.820  54.530  51.450  1.00  0.00           H
ATOM   2351  HB2 PHE A 735      53.060  55.820  50.480  1.00  0.00           H
ATOM   2352  CG  PHE A 735      51.770  54.340  51.340  1.00  0.00           C
ATOM   2353  CD1 PHE A 735      50.710  54.230  52.260  1.00  0.00           C
ATOM   2354  HD1 PHE A 735      50.630  54.930  53.090  1.00  0.00           H
ATOM   2355  CE1 PHE A 735      49.720  53.280  52.110  1.00  0.00           C
ATOM   2356  HE1 PHE A 735      49.000  53.090  52.900  1.00  0.00           H
ATOM   2357  CZ  PHE A 735      49.840  52.280  51.090  1.00  0.00           C
ATOM   2358  HZ  PHE A 735      49.140  51.460  50.970  1.00  0.00           H
ATOM   2359  CD2 PHE A 735      51.780  53.450  50.190  1.00  0.00           C
ATOM   2360  HD2 PHE A 735      52.510  53.560  49.390  1.00  0.00           H
ATOM   2361  CE2 PHE A 735      50.850  52.490  50.100  1.00  0.00           C
ATOM   2362  HE2 PHE A 735      50.870  51.720  49.340  1.00  0.00           H
ATOM   2363  C   PHE A 735      54.320  56.790  52.910  1.00  0.00           C
ATOM   2364  O   PHE A 735      54.960  56.260  53.790  1.00  0.00           O
ATOM   2365  N   ILE A 736      54.840  57.900  52.330  1.00  0.00           N
ATOM   2366  HN  ILE A 736      54.250  58.380  51.680  1.00  0.00           H
ATOM   2367  CA  ILE A 736      56.030  58.560  52.820  1.00  0.00           C
ATOM   2368  HA  ILE A 736      56.810  57.810  52.850  1.00  0.00           H
ATOM   2369  CB  ILE A 736      56.570  59.690  51.910  1.00  0.00           C
ATOM   2370  HB  ILE A 736      55.720  60.360  51.660  1.00  0.00           H
ATOM   2371  CG2 ILE A 736      57.660  60.540  52.630  1.00  0.00           C
ATOM   2372 HG21 ILE A 736      57.390  60.760  53.680  1.00  0.00           H
ATOM   2373 HG22 ILE A 736      57.890  61.480  52.080  1.00  0.00           H
ATOM   2374 HG23 ILE A 736      58.630  60.000  52.670  1.00  0.00           H
ATOM   2375  CG1 ILE A 736      56.970  59.130  50.550  1.00  0.00           C
ATOM   2376 HG11 ILE A 736      57.320  59.980  49.930  1.00  0.00           H
ATOM   2377 HG12 ILE A 736      56.110  58.660  50.040  1.00  0.00           H
ATOM   2378  CD  ILE A 736      58.170  58.100  50.630  1.00  0.00           C
ATOM   2379  HD1 ILE A 736      57.920  57.220  51.260  1.00  0.00           H
ATOM   2380  HD2 ILE A 736      59.090  58.570  51.020  1.00  0.00           H
ATOM   2381  HD3 ILE A 736      58.370  57.690  49.610  1.00  0.00           H
ATOM   2382  C   ILE A 736      55.790  59.010  54.260  1.00  0.00           C
ATOM   2383  O   ILE A 736      56.550  58.650  55.150  1.00  0.00           O
ATOM   2384  N   TYR A 737      54.570  59.540  54.550  1.00  0.00           N
ATOM   2385  HN  TYR A 737      54.020  59.710  53.740  1.00  0.00           H
ATOM   2386  CA  TYR A 737      54.040  59.850  55.900  1.00  0.00           C
ATOM   2387  HA  TYR A 737      54.910  60.310  56.340  1.00  0.00           H
ATOM   2388  CB  TYR A 737      52.890  60.870  55.800  1.00  0.00           C
ATOM   2389  HB1 TYR A 737      52.280  60.940  56.730  1.00  0.00           H
ATOM   2390  HB2 TYR A 737      52.230  60.580  54.950  1.00  0.00           H
ATOM   2391  CG  TYR A 737      53.530  62.230  55.620  1.00  0.00           C
ATOM   2392  CD1 TYR A 737      54.380  62.840  56.520  1.00  0.00           C
ATOM   2393  HD1 TYR A 737      54.590  62.460  57.520  1.00  0.00           H
ATOM   2394  CE1 TYR A 737      54.920  64.100  56.250  1.00  0.00           C
ATOM   2395  HE1 TYR A 737      55.460  64.640  57.010  1.00  0.00           H
ATOM   2396  CZ  TYR A 737      54.500  64.870  55.130  1.00  0.00           C
ATOM   2397  OH  TYR A 737      55.040  66.150  54.850  1.00  0.00           O
ATOM   2398  HH  TYR A 737      55.760  66.280  55.470  1.00  0.00           H
ATOM   2399  CD2 TYR A 737      53.230  62.980  54.440  1.00  0.00           C
ATOM   2400  HD2 TYR A 737      52.470  62.580  53.780  1.00  0.00           H
ATOM   2401  CE2 TYR A 737      53.670  64.240  54.200  1.00  0.00           C
ATOM   2402  HE2 TYR A 737      53.390  64.880  53.380  1.00  0.00           H
ATOM   2403  C   TYR A 737      53.810  58.820  56.940  1.00  0.00           C
ATOM   2404  O   TYR A 737      54.390  58.980  58.000  1.00  0.00           O
ATOM   2405  N   GLU A 738      53.150  57.730  56.720  1.00  0.00           N
ATOM   2406  HN  GLU A 738      52.660  57.660  55.850  1.00  0.00           H
ATOM   2407  CA  GLU A 738      53.110  56.560  57.510  1.00  0.00           C
ATOM   2408  HA  GLU A 738      52.650  56.660  58.490  1.00  0.00           H
ATOM   2409  CB  GLU A 738      52.090  55.590  56.780  1.00  0.00           C
ATOM   2410  HB1 GLU A 738      52.100  54.590  57.280  1.00  0.00           H
ATOM   2411  HB2 GLU A 738      52.450  55.470  55.730  1.00  0.00           H
ATOM   2412  CG  GLU A 738      50.610  56.010  56.650  1.00  0.00           C
ATOM   2413  HG1 GLU A 738      50.090  55.140  56.210  1.00  0.00           H
ATOM   2414  HG2 GLU A 738      50.500  56.970  56.100  1.00  0.00           H
ATOM   2415  CD  GLU A 738      49.850  56.370  57.920  1.00  0.00           C
ATOM   2416  OE1 GLU A 738      49.080  57.400  57.950  1.00  0.00           O
ATOM   2417  OE2 GLU A 738      50.110  55.800  59.000  1.00  0.00           O
ATOM   2418  C   GLU A 738      54.520  55.930  57.710  1.00  0.00           C
ATOM   2419  O   GLU A 738      54.790  55.430  58.770  1.00  0.00           O
ATOM   2420  N   ALA A 739      55.340  55.890  56.680  1.00  0.00           N
ATOM   2421  HN  ALA A 739      55.160  56.190  55.750  1.00  0.00           H
ATOM   2422  CA  ALA A 739      56.710  55.420  56.780  1.00  0.00           C
ATOM   2423  HA  ALA A 739      56.700  54.410  57.180  1.00  0.00           H
ATOM   2424  CB  ALA A 739      57.410  55.510  55.380  1.00  0.00           C
ATOM   2425  HB1 ALA A 739      56.780  54.900  54.700  1.00  0.00           H
ATOM   2426  HB2 ALA A 739      58.450  55.160  55.610  1.00  0.00           H
ATOM   2427  HB3 ALA A 739      57.330  56.570  55.090  1.00  0.00           H
ATOM   2428  C   ALA A 739      57.480  56.250  57.800  1.00  0.00           C
ATOM   2429  O   ALA A 739      58.150  55.820  58.700  1.00  0.00           O
ATOM   2430  N   LEU A 740      57.350  57.570  57.700  1.00  0.00           N
ATOM   2431  HN  LEU A 740      56.770  57.880  56.940  1.00  0.00           H
ATOM   2432  CA  LEU A 740      57.970  58.660  58.410  1.00  0.00           C
ATOM   2433  HA  LEU A 740      58.990  58.300  58.460  1.00  0.00           H
ATOM   2434  CB  LEU A 740      57.740  60.040  57.800  1.00  0.00           C
ATOM   2435  HB1 LEU A 740      56.680  60.300  57.610  1.00  0.00           H
ATOM   2436  HB2 LEU A 740      58.310  60.000  56.850  1.00  0.00           H
ATOM   2437  CG  LEU A 740      58.390  61.170  58.560  1.00  0.00           C
ATOM   2438  HG  LEU A 740      58.110  61.250  59.630  1.00  0.00           H
ATOM   2439  CD1 LEU A 740      59.970  61.050  58.380  1.00  0.00           C
ATOM   2440 HD11 LEU A 740      60.360  60.080  58.750  1.00  0.00           H
ATOM   2441 HD12 LEU A 740      60.420  61.820  59.030  1.00  0.00           H
ATOM   2442 HD13 LEU A 740      60.160  61.210  57.290  1.00  0.00           H
ATOM   2443  CD2 LEU A 740      57.850  62.590  58.000  1.00  0.00           C
ATOM   2444 HD21 LEU A 740      56.840  62.910  58.290  1.00  0.00           H
ATOM   2445 HD22 LEU A 740      57.790  62.690  56.900  1.00  0.00           H
ATOM   2446 HD23 LEU A 740      58.610  63.350  58.260  1.00  0.00           H
ATOM   2447  C   LEU A 740      57.470  58.650  59.920  1.00  0.00           C
ATOM   2448  O   LEU A 740      58.280  58.750  60.860  1.00  0.00           O
ATOM   2449  N   GLU A 741      56.140  58.540  60.190  1.00  0.00           N
ATOM   2450  HN  GLU A 741      55.420  58.320  59.550  1.00  0.00           H
ATOM   2451  CA  GLU A 741      55.620  58.480  61.500  1.00  0.00           C
ATOM   2452  HA  GLU A 741      55.970  59.360  62.000  1.00  0.00           H
ATOM   2453  CB  GLU A 741      54.130  58.360  61.430  1.00  0.00           C
ATOM   2454  HB1 GLU A 741      53.720  58.100  62.430  1.00  0.00           H
ATOM   2455  HB2 GLU A 741      53.820  57.520  60.770  1.00  0.00           H
ATOM   2456  CG  GLU A 741      53.290  59.620  61.050  1.00  0.00           C
ATOM   2457  HG1 GLU A 741      53.300  59.710  59.950  1.00  0.00           H
ATOM   2458  HG2 GLU A 741      53.720  60.420  61.680  1.00  0.00           H
ATOM   2459  CD  GLU A 741      51.870  59.480  61.490  1.00  0.00           C
ATOM   2460  OE1 GLU A 741      51.650  59.260  62.710  1.00  0.00           O
ATOM   2461  OE2 GLU A 741      50.890  59.690  60.720  1.00  0.00           O
ATOM   2462  C   GLU A 741      56.170  57.450  62.480  1.00  0.00           C
ATOM   2463  O   GLU A 741      56.420  57.700  63.660  1.00  0.00           O
ATOM   2464  N   LYS A 742      56.320  56.230  61.900  1.00  0.00           N
ATOM   2465  HN  LYS A 742      56.010  56.170  60.960  1.00  0.00           H
ATOM   2466  CA  LYS A 742      56.860  55.110  62.580  1.00  0.00           C
ATOM   2467  HA  LYS A 742      56.430  55.100  63.570  1.00  0.00           H
ATOM   2468  CB  LYS A 742      56.560  53.790  61.770  1.00  0.00           C
ATOM   2469  HB1 LYS A 742      56.990  52.910  62.320  1.00  0.00           H
ATOM   2470  HB2 LYS A 742      56.930  53.910  60.730  1.00  0.00           H
ATOM   2471  CG  LYS A 742      55.020  53.460  61.610  1.00  0.00           C
ATOM   2472  HG1 LYS A 742      54.930  52.420  61.240  1.00  0.00           H
ATOM   2473  HG2 LYS A 742      54.580  54.100  60.810  1.00  0.00           H
ATOM   2474  CD  LYS A 742      54.150  53.740  62.860  1.00  0.00           C
ATOM   2475  HD1 LYS A 742      53.120  53.600  62.470  1.00  0.00           H
ATOM   2476  HD2 LYS A 742      54.180  54.780  63.250  1.00  0.00           H
ATOM   2477  CE  LYS A 742      54.380  52.960  64.140  1.00  0.00           C
ATOM   2478  HE1 LYS A 742      55.430  53.030  64.510  1.00  0.00           H
ATOM   2479  HE2 LYS A 742      54.190  51.920  63.800  1.00  0.00           H
ATOM   2480  NZ  LYS A 742      53.520  53.380  65.270  1.00  0.00           N
ATOM   2481  HZ1 LYS A 742      53.580  52.650  66.000  1.00  0.00           H
ATOM   2482  HZ2 LYS A 742      52.520  53.490  65.020  1.00  0.00           H
ATOM   2483  HZ3 LYS A 742      53.790  54.310  65.640  1.00  0.00           H
ATOM   2484  C   LYS A 742      58.370  55.320  62.870  1.00  0.00           C
ATOM   2485  O   LYS A 742      58.830  54.990  63.940  1.00  0.00           O
ATOM   2486  N   LEU A 743      59.060  55.960  61.910  1.00  0.00           N
ATOM   2487  HN  LEU A 743      58.600  56.200  61.060  1.00  0.00           H
ATOM   2488  CA  LEU A 743      60.490  56.360  62.030  1.00  0.00           C
ATOM   2489  HA  LEU A 743      61.050  55.430  62.070  1.00  0.00           H
ATOM   2490  CB  LEU A 743      60.970  57.050  60.750  1.00  0.00           C
ATOM   2491  HB1 LEU A 743      60.330  57.940  60.590  1.00  0.00           H
ATOM   2492  HB2 LEU A 743      60.770  56.290  59.960  1.00  0.00           H
ATOM   2493  CG  LEU A 743      62.470  57.520  60.780  1.00  0.00           C
ATOM   2494  HG  LEU A 743      62.510  58.350  61.530  1.00  0.00           H
ATOM   2495  CD1 LEU A 743      63.390  56.340  61.250  1.00  0.00           C
ATOM   2496 HD11 LEU A 743      63.390  55.530  60.490  1.00  0.00           H
ATOM   2497 HD12 LEU A 743      63.140  56.040  62.290  1.00  0.00           H
ATOM   2498 HD13 LEU A 743      64.410  56.780  61.320  1.00  0.00           H
ATOM   2499  CD2 LEU A 743      62.990  58.100  59.480  1.00  0.00           C
ATOM   2500 HD21 LEU A 743      63.900  58.720  59.660  1.00  0.00           H
ATOM   2501 HD22 LEU A 743      62.150  58.640  58.960  1.00  0.00           H
ATOM   2502 HD23 LEU A 743      63.280  57.280  58.780  1.00  0.00           H
ATOM   2503  C   LEU A 743      60.710  57.190  63.290  1.00  0.00           C
ATOM   2504  O   LEU A 743      61.540  56.830  64.120  1.00  0.00           O
ATOM   2505  N   PHE A 744      59.850  58.260  63.490  1.00  0.00           N
ATOM   2506  HN  PHE A 744      59.280  58.460  62.690  1.00  0.00           H
ATOM   2507  CA  PHE A 744      59.680  59.080  64.660  1.00  0.00           C
ATOM   2508  HA  PHE A 744      60.700  59.400  64.820  1.00  0.00           H
ATOM   2509  CB  PHE A 744      58.780  60.350  64.520  1.00  0.00           C
ATOM   2510  HB1 PHE A 744      58.380  60.650  65.520  1.00  0.00           H
ATOM   2511  HB2 PHE A 744      57.890  60.090  63.910  1.00  0.00           H
ATOM   2512  CG  PHE A 744      59.460  61.530  63.890  1.00  0.00           C
ATOM   2513  CD1 PHE A 744      60.010  62.560  64.660  1.00  0.00           C
ATOM   2514  HD1 PHE A 744      60.000  62.380  65.720  1.00  0.00           H
ATOM   2515  CE1 PHE A 744      60.590  63.640  63.990  1.00  0.00           C
ATOM   2516  HE1 PHE A 744      61.140  64.380  64.560  1.00  0.00           H
ATOM   2517  CZ  PHE A 744      60.560  63.730  62.620  1.00  0.00           C
ATOM   2518  HZ  PHE A 744      61.080  64.500  62.070  1.00  0.00           H
ATOM   2519  CD2 PHE A 744      59.390  61.710  62.500  1.00  0.00           C
ATOM   2520  HD2 PHE A 744      58.740  61.050  61.940  1.00  0.00           H
ATOM   2521  CE2 PHE A 744      59.910  62.810  61.840  1.00  0.00           C
ATOM   2522  HE2 PHE A 744      59.760  62.920  60.780  1.00  0.00           H
ATOM   2523  C   PHE A 744      59.260  58.300  65.930  1.00  0.00           C
ATOM   2524  O   PHE A 744      59.810  58.490  67.000  1.00  0.00           O
ATOM   2525  N   ASP A 745      58.360  57.330  65.800  1.00  0.00           N
ATOM   2526  HN  ASP A 745      57.810  57.380  64.960  1.00  0.00           H
ATOM   2527  CA  ASP A 745      57.820  56.490  66.850  1.00  0.00           C
ATOM   2528  HA  ASP A 745      57.510  57.100  67.690  1.00  0.00           H
ATOM   2529  CB  ASP A 745      56.640  55.610  66.490  1.00  0.00           C
ATOM   2530  HB1 ASP A 745      56.630  54.820  67.280  1.00  0.00           H
ATOM   2531  HB2 ASP A 745      56.890  55.160  65.510  1.00  0.00           H
ATOM   2532  CG  ASP A 745      55.310  56.390  66.470  1.00  0.00           C
ATOM   2533  OD1 ASP A 745      54.270  55.700  66.090  1.00  0.00           O
ATOM   2534  OD2 ASP A 745      55.250  57.590  66.880  1.00  0.00           O
ATOM   2535  C   ASP A 745      58.970  55.550  67.400  1.00  0.00           C
ATOM   2536  O   ASP A 745      59.160  55.350  68.610  1.00  0.00           O
ATOM   2537  N   LEU A 746      59.900  55.060  66.560  1.00  0.00           N
ATOM   2538  HN  LEU A 746      59.670  55.290  65.610  1.00  0.00           H
ATOM   2539  CA  LEU A 746      61.230  54.430  66.860  1.00  0.00           C
ATOM   2540  HA  LEU A 746      61.100  53.630  67.580  1.00  0.00           H
ATOM   2541  CB  LEU A 746      61.870  53.770  65.660  1.00  0.00           C
ATOM   2542  HB1 LEU A 746      62.930  53.450  65.800  1.00  0.00           H
ATOM   2543  HB2 LEU A 746      61.960  54.530  64.850  1.00  0.00           H
ATOM   2544  CG  LEU A 746      61.080  52.600  65.000  1.00  0.00           C
ATOM   2545  HG  LEU A 746      60.030  52.880  65.240  1.00  0.00           H
ATOM   2546  CD1 LEU A 746      61.300  52.480  63.560  1.00  0.00           C
ATOM   2547 HD11 LEU A 746      60.850  51.570  63.120  1.00  0.00           H
ATOM   2548 HD12 LEU A 746      62.360  52.400  63.250  1.00  0.00           H
ATOM   2549 HD13 LEU A 746      60.850  53.380  63.080  1.00  0.00           H
ATOM   2550  CD2 LEU A 746      61.400  51.310  65.700  1.00  0.00           C
ATOM   2551 HD21 LEU A 746      61.040  51.410  66.750  1.00  0.00           H
ATOM   2552 HD22 LEU A 746      62.500  51.150  65.740  1.00  0.00           H
ATOM   2553 HD23 LEU A 746      60.980  50.400  65.220  1.00  0.00           H
ATOM   2554  C   LEU A 746      62.220  55.360  67.510  1.00  0.00           C
ATOM   2555  O   LEU A 746      63.030  54.900  68.330  1.00  0.00           O
ATOM   2556  N   GLY A 747      62.100  56.660  67.280  1.00  0.00           N
ATOM   2557  HN  GLY A 747      61.270  56.920  66.800  1.00  0.00           H
ATOM   2558  CA  GLY A 747      63.010  57.710  67.850  1.00  0.00           C
ATOM   2559  HA1 GLY A 747      62.820  58.640  67.330  1.00  0.00           H
ATOM   2560  HA2 GLY A 747      63.980  57.240  67.900  1.00  0.00           H
ATOM   2561  C   GLY A 747      62.630  58.100  69.280  1.00  0.00           C
ATOM   2562  O   GLY A 747      63.470  58.260  70.190  1.00  0.00           O
ATOM   2563  N   GLU A 748      61.290  58.160  69.550  1.00  0.00           N
ATOM   2564  HN  GLU A 748      60.710  58.070  68.740  1.00  0.00           H
ATOM   2565  CA  GLU A 748      60.840  58.150  70.890  1.00  0.00           C
ATOM   2566  HA  GLU A 748      61.170  59.060  71.360  1.00  0.00           H
ATOM   2567  CB  GLU A 748      59.270  58.320  70.810  1.00  0.00           C
ATOM   2568  HB1 GLU A 748      58.840  57.710  70.000  1.00  0.00           H
ATOM   2569  HB2 GLU A 748      59.090  59.400  70.590  1.00  0.00           H
ATOM   2570  CG  GLU A 748      58.510  57.960  72.150  1.00  0.00           C
ATOM   2571  HG1 GLU A 748      59.140  58.520  72.880  1.00  0.00           H
ATOM   2572  HG2 GLU A 748      58.500  56.880  72.400  1.00  0.00           H
ATOM   2573  CD  GLU A 748      57.120  58.550  72.130  1.00  0.00           C
ATOM   2574  OE1 GLU A 748      56.790  59.300  73.050  1.00  0.00           O
ATOM   2575  OE2 GLU A 748      56.340  58.240  71.190  1.00  0.00           O
ATOM   2576  C   GLU A 748      61.200  57.030  71.910  1.00  0.00           C
ATOM   2577  O   GLU A 748      61.610  57.240  73.040  1.00  0.00           O
ATOM   2578  N   THR A 749      61.120  55.740  71.460  1.00  0.00           N
ATOM   2579  HN  THR A 749      60.610  55.580  70.630  1.00  0.00           H
ATOM   2580  CA  THR A 749      61.530  54.570  72.300  1.00  0.00           C
ATOM   2581  HA  THR A 749      61.010  54.710  73.240  1.00  0.00           H
ATOM   2582  CB  THR A 749      61.070  53.230  71.650  1.00  0.00           C
ATOM   2583  HB  THR A 749      61.760  52.410  71.970  1.00  0.00           H
ATOM   2584  OG1 THR A 749      61.060  53.370  70.250  1.00  0.00           O
ATOM   2585  HG1 THR A 749      61.920  53.740  70.040  1.00  0.00           H
ATOM   2586  CG2 THR A 749      59.650  53.060  72.090  1.00  0.00           C
ATOM   2587 HG21 THR A 749      59.110  54.000  71.840  1.00  0.00           H
ATOM   2588 HG22 THR A 749      59.470  52.950  73.180  1.00  0.00           H
ATOM   2589 HG23 THR A 749      59.150  52.290  71.460  1.00  0.00           H
ATOM   2590  C   THR A 749      63.040  54.430  72.720  1.00  0.00           C
ATOM   2591  O   THR A 749      63.330  53.840  73.740  1.00  0.00           O
ATOM   2592  N   TYR A 750      63.980  54.890  71.890  1.00  0.00           N
ATOM   2593  HN  TYR A 750      63.660  55.550  71.220  1.00  0.00           H
ATOM   2594  CA  TYR A 750      65.330  54.360  71.820  1.00  0.00           C
ATOM   2595  HA  TYR A 750      65.590  53.780  72.690  1.00  0.00           H
ATOM   2596  CB  TYR A 750      65.550  53.510  70.550  1.00  0.00           C
ATOM   2597  HB1 TYR A 750      66.580  53.160  70.340  1.00  0.00           H
ATOM   2598  HB2 TYR A 750      65.120  54.060  69.690  1.00  0.00           H
ATOM   2599  CG  TYR A 750      64.660  52.210  70.650  1.00  0.00           C
ATOM   2600  CD1 TYR A 750      64.960  51.280  71.670  1.00  0.00           C
ATOM   2601  HD1 TYR A 750      65.650  51.600  72.440  1.00  0.00           H
ATOM   2602  CE1 TYR A 750      64.170  50.110  71.910  1.00  0.00           C
ATOM   2603  HE1 TYR A 750      64.390  49.440  72.720  1.00  0.00           H
ATOM   2604  CZ  TYR A 750      63.280  49.780  70.900  1.00  0.00           C
ATOM   2605  OH  TYR A 750      62.630  48.550  70.980  1.00  0.00           O
ATOM   2606  HH  TYR A 750      62.920  48.130  71.790  1.00  0.00           H
ATOM   2607  CD2 TYR A 750      63.690  51.780  69.660  1.00  0.00           C
ATOM   2608  HD2 TYR A 750      63.430  52.380  68.800  1.00  0.00           H
ATOM   2609  CE2 TYR A 750      63.060  50.570  69.790  1.00  0.00           C
ATOM   2610  HE2 TYR A 750      62.240  50.320  69.120  1.00  0.00           H
ATOM   2611  C   TYR A 750      66.360  55.420  71.880  1.00  0.00           C
ATOM   2612  O   TYR A 750      66.220  56.490  71.250  1.00  0.00           O
ATOM   2613  N   ALA A 751      67.410  55.120  72.670  1.00  0.00           N
ATOM   2614  HN  ALA A 751      67.470  54.210  73.080  1.00  0.00           H
ATOM   2615  CA  ALA A 751      68.600  55.960  72.980  1.00  0.00           C
ATOM   2616  HA  ALA A 751      68.170  56.920  73.260  1.00  0.00           H
ATOM   2617  CB  ALA A 751      69.390  55.500  74.220  1.00  0.00           C
ATOM   2618  HB1 ALA A 751      70.020  54.600  74.090  1.00  0.00           H
ATOM   2619  HB2 ALA A 751      68.610  55.180  74.950  1.00  0.00           H
ATOM   2620  HB3 ALA A 751      70.050  56.300  74.610  1.00  0.00           H
ATOM   2621  C   ALA A 751      69.470  56.160  71.680  1.00  0.00           C
ATOM   2622  O   ALA A 751      69.680  55.170  70.950  1.00  0.00           O
ATOM   2623  N   PHE A 752      70.220  57.230  71.500  1.00  0.00           N
ATOM   2624  HN  PHE A 752      70.140  57.980  72.150  1.00  0.00           H
ATOM   2625  CA  PHE A 752      71.090  57.480  70.370  1.00  0.00           C
ATOM   2626  HA  PHE A 752      70.940  56.630  69.730  1.00  0.00           H
ATOM   2627  CB  PHE A 752      70.640  58.720  69.550  1.00  0.00           C
ATOM   2628  HB1 PHE A 752      70.840  59.730  69.960  1.00  0.00           H
ATOM   2629  HB2 PHE A 752      69.530  58.780  69.450  1.00  0.00           H
ATOM   2630  CG  PHE A 752      71.290  58.680  68.230  1.00  0.00           C
ATOM   2631  CD1 PHE A 752      72.420  59.510  67.930  1.00  0.00           C
ATOM   2632  HD1 PHE A 752      72.690  60.200  68.710  1.00  0.00           H
ATOM   2633  CE1 PHE A 752      73.110  59.300  66.760  1.00  0.00           C
ATOM   2634  HE1 PHE A 752      73.830  60.060  66.490  1.00  0.00           H
ATOM   2635  CZ  PHE A 752      72.740  58.320  65.850  1.00  0.00           C
ATOM   2636  HZ  PHE A 752      73.210  58.340  64.880  1.00  0.00           H
ATOM   2637  CD2 PHE A 752      70.840  57.800  67.280  1.00  0.00           C
ATOM   2638  HD2 PHE A 752      69.990  57.210  67.590  1.00  0.00           H
ATOM   2639  CE2 PHE A 752      71.460  57.670  66.080  1.00  0.00           C
ATOM   2640  HE2 PHE A 752      71.050  57.020  65.320  1.00  0.00           H
ATOM   2641  C   PHE A 752      72.510  57.610  70.880  1.00  0.00           C
ATOM   2642  O   PHE A 752      72.710  58.490  71.680  1.00  0.00           O
ATOM   2643  N   PRO A 822      73.520  56.910  70.400  1.00  0.00           N
ATOM   2644  CD  PRO A 822      74.830  56.830  71.030  1.00  0.00           C
ATOM   2645  HD1 PRO A 822      74.820  56.120  71.880  1.00  0.00           H
ATOM   2646  HD2 PRO A 822      75.050  57.870  71.380  1.00  0.00           H
ATOM   2647  CA  PRO A 822      73.390  56.030  69.280  1.00  0.00           C
ATOM   2648  HA  PRO A 822      72.800  56.460  68.480  1.00  0.00           H
ATOM   2649  CB  PRO A 822      74.850  55.860  68.830  1.00  0.00           C
ATOM   2650  HB1 PRO A 822      74.970  56.520  67.950  1.00  0.00           H
ATOM   2651  HB2 PRO A 822      75.090  54.840  68.470  1.00  0.00           H
ATOM   2652  CG  PRO A 822      75.780  56.190  70.010  1.00  0.00           C
ATOM   2653  HG1 PRO A 822      76.140  55.200  70.380  1.00  0.00           H
ATOM   2654  HG2 PRO A 822      76.650  56.810  69.700  1.00  0.00           H
ATOM   2655  C   PRO A 822      72.730  54.620  69.520  1.00  0.00           C
ATOM   2656  O   PRO A 822      71.840  54.310  68.750  1.00  0.00           O
ATOM   2657  N   ASP A 823      73.150  53.890  70.540  1.00  0.00           N
ATOM   2658  HN  ASP A 823      73.820  54.370  71.100  1.00  0.00           H
ATOM   2659  CA  ASP A 823      72.660  52.660  71.150  1.00  0.00           C
ATOM   2660  HA  ASP A 823      73.540  52.090  71.420  1.00  0.00           H
ATOM   2661  CB  ASP A 823      72.080  52.930  72.510  1.00  0.00           C
ATOM   2662  HB1 ASP A 823      71.730  51.950  72.900  1.00  0.00           H
ATOM   2663  HB2 ASP A 823      71.280  53.680  72.330  1.00  0.00           H
ATOM   2664  CG  ASP A 823      73.080  53.500  73.490  1.00  0.00           C
ATOM   2665  OD1 ASP A 823      72.730  53.380  74.680  1.00  0.00           O
ATOM   2666  OD2 ASP A 823      74.170  54.030  73.210  1.00  0.00           O
ATOM   2667  C   ASP A 823      71.910  51.700  70.280  1.00  0.00           C
ATOM   2668  O   ASP A 823      72.400  51.340  69.230  1.00  0.00           O
ATOM   2669  N   VAL A 824      70.690  51.330  70.680  1.00  0.00           N
ATOM   2670  HN  VAL A 824      70.400  51.680  71.570  1.00  0.00           H
ATOM   2671  CA  VAL A 824      69.680  50.640  69.910  1.00  0.00           C
ATOM   2672  HA  VAL A 824      70.190  49.740  69.610  1.00  0.00           H
ATOM   2673  CB  VAL A 824      68.470  50.300  70.760  1.00  0.00           C
ATOM   2674  HB  VAL A 824      67.830  51.120  71.170  1.00  0.00           H
ATOM   2675  CG1 VAL A 824      67.440  49.490  69.990  1.00  0.00           C
ATOM   2676 HG11 VAL A 824      66.780  48.960  70.700  1.00  0.00           H
ATOM   2677 HG12 VAL A 824      68.020  48.770  69.360  1.00  0.00           H
ATOM   2678 HG13 VAL A 824      66.850  50.130  69.290  1.00  0.00           H
ATOM   2679  CG2 VAL A 824      68.990  49.540  72.100  1.00  0.00           C
ATOM   2680 HG21 VAL A 824      68.170  49.100  72.710  1.00  0.00           H
ATOM   2681 HG22 VAL A 824      69.640  50.200  72.710  1.00  0.00           H
ATOM   2682 HG23 VAL A 824      69.660  48.720  71.750  1.00  0.00           H
ATOM   2683  C   VAL A 824      69.170  51.400  68.640  1.00  0.00           C
ATOM   2684  O   VAL A 824      68.950  50.900  67.570  1.00  0.00           O
ATOM   2685  N   LEU A 825      68.870  52.740  68.690  1.00  0.00           N
ATOM   2686  HN  LEU A 825      69.090  53.300  69.490  1.00  0.00           H
ATOM   2687  CA  LEU A 825      68.120  53.470  67.670  1.00  0.00           C
ATOM   2688  HA  LEU A 825      67.170  52.990  67.550  1.00  0.00           H
ATOM   2689  CB  LEU A 825      67.870  54.970  67.970  1.00  0.00           C
ATOM   2690  HB1 LEU A 825      68.880  55.350  68.230  1.00  0.00           H
ATOM   2691  HB2 LEU A 825      67.300  55.050  68.920  1.00  0.00           H
ATOM   2692  CG  LEU A 825      67.300  55.860  66.780  1.00  0.00           C
ATOM   2693  HG  LEU A 825      68.000  55.860  65.930  1.00  0.00           H
ATOM   2694  CD1 LEU A 825      65.940  55.390  66.350  1.00  0.00           C
ATOM   2695 HD11 LEU A 825      65.440  55.950  65.540  1.00  0.00           H
ATOM   2696 HD12 LEU A 825      65.320  55.500  67.270  1.00  0.00           H
ATOM   2697 HD13 LEU A 825      65.860  54.300  66.110  1.00  0.00           H
ATOM   2698  CD2 LEU A 825      67.120  57.220  67.250  1.00  0.00           C
ATOM   2699 HD21 LEU A 825      68.060  57.740  67.550  1.00  0.00           H
ATOM   2700 HD22 LEU A 825      66.460  57.270  68.140  1.00  0.00           H
ATOM   2701 HD23 LEU A 825      66.760  57.930  66.470  1.00  0.00           H
ATOM   2702  C   LEU A 825      68.860  53.420  66.400  1.00  0.00           C
ATOM   2703  O   LEU A 825      68.370  53.340  65.280  1.00  0.00           O
ATOM   2704  N   PHE A 826      70.190  53.530  66.420  1.00  0.00           N
ATOM   2705  HN  PHE A 826      70.600  53.470  67.320  1.00  0.00           H
ATOM   2706  CA  PHE A 826      71.090  53.460  65.260  1.00  0.00           C
ATOM   2707  HA  PHE A 826      70.800  54.180  64.510  1.00  0.00           H
ATOM   2708  CB  PHE A 826      72.500  53.880  65.840  1.00  0.00           C
ATOM   2709  HB1 PHE A 826      72.900  53.390  66.750  1.00  0.00           H
ATOM   2710  HB2 PHE A 826      72.650  54.930  66.130  1.00  0.00           H
ATOM   2711  CG  PHE A 826      73.560  53.590  64.830  1.00  0.00           C
ATOM   2712  CD1 PHE A 826      74.410  52.540  65.040  1.00  0.00           C
ATOM   2713  HD1 PHE A 826      74.310  51.820  65.830  1.00  0.00           H
ATOM   2714  CE1 PHE A 826      75.430  52.290  64.100  1.00  0.00           C
ATOM   2715  HE1 PHE A 826      76.040  51.420  64.260  1.00  0.00           H
ATOM   2716  CZ  PHE A 826      75.670  53.210  63.050  1.00  0.00           C
ATOM   2717  HZ  PHE A 826      76.560  53.090  62.450  1.00  0.00           H
ATOM   2718  CD2 PHE A 826      73.860  54.570  63.820  1.00  0.00           C
ATOM   2719  HD2 PHE A 826      73.280  55.480  63.720  1.00  0.00           H
ATOM   2720  CE2 PHE A 826      74.890  54.330  62.920  1.00  0.00           C
ATOM   2721  HE2 PHE A 826      75.220  54.990  62.130  1.00  0.00           H
ATOM   2722  C   PHE A 826      71.030  52.170  64.450  1.00  0.00           C
ATOM   2723  O   PHE A 826      70.930  52.150  63.210  1.00  0.00           O
ATOM   2724  N   TRP A 827      70.870  51.040  65.230  1.00  0.00           N
ATOM   2725  HN  TRP A 827      70.880  51.120  66.230  1.00  0.00           H
ATOM   2726  CA  TRP A 827      70.700  49.710  64.570  1.00  0.00           C
ATOM   2727  HA  TRP A 827      71.440  49.610  63.790  1.00  0.00           H
ATOM   2728  CB  TRP A 827      70.840  48.530  65.610  1.00  0.00           C
ATOM   2729  HB1 TRP A 827      70.610  47.580  65.090  1.00  0.00           H
ATOM   2730  HB2 TRP A 827      70.160  48.650  66.480  1.00  0.00           H
ATOM   2731  CG  TRP A 827      72.260  48.450  66.120  1.00  0.00           C
ATOM   2732  CD1 TRP A 827      72.700  48.400  67.390  1.00  0.00           C
ATOM   2733  HD1 TRP A 827      72.120  48.520  68.290  1.00  0.00           H
ATOM   2734  NE1 TRP A 827      74.100  48.290  67.470  1.00  0.00           N
ATOM   2735  HE1 TRP A 827      74.660  48.850  68.050  1.00  0.00           H
ATOM   2736  CE2 TRP A 827      74.550  48.260  66.150  1.00  0.00           C
ATOM   2737  CD2 TRP A 827      73.460  48.400  65.240  1.00  0.00           C
ATOM   2738  CE3 TRP A 827      73.660  48.420  63.900  1.00  0.00           C
ATOM   2739  HE3 TRP A 827      72.800  48.460  63.260  1.00  0.00           H
ATOM   2740  CZ3 TRP A 827      74.940  48.310  63.390  1.00  0.00           C
ATOM   2741  HZ3 TRP A 827      75.220  48.450  62.360  1.00  0.00           H
ATOM   2742  CZ2 TRP A 827      75.850  48.240  65.760  1.00  0.00           C
ATOM   2743  HZ2 TRP A 827      76.650  48.260  66.480  1.00  0.00           H
ATOM   2744  CH2 TRP A 827      76.030  48.380  64.350  1.00  0.00           C
ATOM   2745  HH2 TRP A 827      77.050  48.390  63.990  1.00  0.00           H
ATOM   2746  C   TRP A 827      69.450  49.690  63.810  1.00  0.00           C
ATOM   2747  O   TRP A 827      69.360  49.310  62.660  1.00  0.00           O
ATOM   2748  N   CYS A 828      68.350  50.170  64.480  1.00  0.00           N
ATOM   2749  HN  CYS A 828      68.490  50.580  65.370  1.00  0.00           H
ATOM   2750  CA  CYS A 828      67.030  50.070  63.970  1.00  0.00           C
ATOM   2751  HA  CYS A 828      66.920  49.000  63.790  1.00  0.00           H
ATOM   2752  CB  CYS A 828      65.990  50.540  64.990  1.00  0.00           C
ATOM   2753  HB1 CYS A 828      64.970  50.490  64.570  1.00  0.00           H
ATOM   2754  HB2 CYS A 828      66.260  51.520  65.460  1.00  0.00           H
ATOM   2755  SG  CYS A 828      65.930  49.300  66.340  1.00  0.00           S
ATOM   2756  HG1 CYS A 828      67.210  49.460  66.590  1.00  0.00           H
ATOM   2757  C   CYS A 828      66.770  50.930  62.700  1.00  0.00           C
ATOM   2758  O   CYS A 828      66.160  50.460  61.810  1.00  0.00           O
ATOM   2759  N   VAL A 829      67.270  52.150  62.730  1.00  0.00           N
ATOM   2760  HN  VAL A 829      67.740  52.600  63.490  1.00  0.00           H
ATOM   2761  CA  VAL A 829      67.270  52.980  61.510  1.00  0.00           C
ATOM   2762  HA  VAL A 829      66.270  52.980  61.130  1.00  0.00           H
ATOM   2763  CB  VAL A 829      67.660  54.400  61.900  1.00  0.00           C
ATOM   2764  HB  VAL A 829      68.670  54.400  62.350  1.00  0.00           H
ATOM   2765  CG1 VAL A 829      67.560  55.380  60.650  1.00  0.00           C
ATOM   2766 HG11 VAL A 829      66.510  55.340  60.300  1.00  0.00           H
ATOM   2767 HG12 VAL A 829      68.220  54.990  59.840  1.00  0.00           H
ATOM   2768 HG13 VAL A 829      67.960  56.400  60.810  1.00  0.00           H
ATOM   2769  CG2 VAL A 829      66.690  55.070  62.920  1.00  0.00           C
ATOM   2770 HG21 VAL A 829      66.570  54.500  63.870  1.00  0.00           H
ATOM   2771 HG22 VAL A 829      65.670  55.220  62.510  1.00  0.00           H
ATOM   2772 HG23 VAL A 829      67.180  56.000  63.280  1.00  0.00           H
ATOM   2773  C   VAL A 829      68.070  52.450  60.380  1.00  0.00           C
ATOM   2774  O   VAL A 829      67.570  52.410  59.280  1.00  0.00           O
ATOM   2775  N   ILE A 830      69.280  51.920  60.690  1.00  0.00           N
ATOM   2776  HN  ILE A 830      69.640  51.990  61.610  1.00  0.00           H
ATOM   2777  CA  ILE A 830      70.110  51.260  59.700  1.00  0.00           C
ATOM   2778  HA  ILE A 830      70.220  51.970  58.880  1.00  0.00           H
ATOM   2779  CB  ILE A 830      71.640  51.150  60.070  1.00  0.00           C
ATOM   2780  HB  ILE A 830      71.510  50.640  61.060  1.00  0.00           H
ATOM   2781  CG2 ILE A 830      72.460  50.240  59.170  1.00  0.00           C
ATOM   2782 HG21 ILE A 830      73.520  50.270  59.510  1.00  0.00           H
ATOM   2783 HG22 ILE A 830      72.530  50.530  58.090  1.00  0.00           H
ATOM   2784 HG23 ILE A 830      72.010  49.230  59.200  1.00  0.00           H
ATOM   2785  CG1 ILE A 830      72.250  52.540  60.280  1.00  0.00           C
ATOM   2786 HG11 ILE A 830      73.210  52.370  60.820  1.00  0.00           H
ATOM   2787 HG12 ILE A 830      71.610  53.140  60.960  1.00  0.00           H
ATOM   2788  CD  ILE A 830      72.460  53.460  59.060  1.00  0.00           C
ATOM   2789  HD1 ILE A 830      73.240  53.000  58.400  1.00  0.00           H
ATOM   2790  HD2 ILE A 830      72.760  54.460  59.400  1.00  0.00           H
ATOM   2791  HD3 ILE A 830      71.530  53.600  58.460  1.00  0.00           H
ATOM   2792  C   ILE A 830      69.490  49.970  59.150  1.00  0.00           C
ATOM   2793  O   ILE A 830      69.540  49.730  58.010  1.00  0.00           O
ATOM   2794  N   LEU A 831      68.930  49.130  60.010  1.00  0.00           N
ATOM   2795  HN  LEU A 831      68.840  49.410  60.960  1.00  0.00           H
ATOM   2796  CA  LEU A 831      68.200  47.940  59.590  1.00  0.00           C
ATOM   2797  HA  LEU A 831      68.820  47.280  59.000  1.00  0.00           H
ATOM   2798  CB  LEU A 831      67.730  47.120  60.850  1.00  0.00           C
ATOM   2799  HB1 LEU A 831      67.150  47.830  61.470  1.00  0.00           H
ATOM   2800  HB2 LEU A 831      68.630  47.020  61.500  1.00  0.00           H
ATOM   2801  CG  LEU A 831      66.930  45.840  60.590  1.00  0.00           C
ATOM   2802  HG  LEU A 831      66.020  46.060  59.980  1.00  0.00           H
ATOM   2803  CD1 LEU A 831      67.800  44.850  59.800  1.00  0.00           C
ATOM   2804 HD11 LEU A 831      68.170  45.330  58.870  1.00  0.00           H
ATOM   2805 HD12 LEU A 831      67.400  43.830  59.650  1.00  0.00           H
ATOM   2806 HD13 LEU A 831      68.630  44.690  60.520  1.00  0.00           H
ATOM   2807  CD2 LEU A 831      66.370  45.220  61.860  1.00  0.00           C
ATOM   2808 HD21 LEU A 831      65.510  44.550  61.600  1.00  0.00           H
ATOM   2809 HD22 LEU A 831      65.990  46.010  62.540  1.00  0.00           H
ATOM   2810 HD23 LEU A 831      67.160  44.590  62.320  1.00  0.00           H
ATOM   2811  C   LEU A 831      67.020  48.220  58.700  1.00  0.00           C
ATOM   2812  O   LEU A 831      66.760  47.510  57.770  1.00  0.00           O
ATOM   2813  N   PHE A 832      66.220  49.300  59.070  1.00  0.00           N
ATOM   2814  HN  PHE A 832      66.360  49.920  59.830  1.00  0.00           H
ATOM   2815  CA  PHE A 832      65.080  49.740  58.300  1.00  0.00           C
ATOM   2816  HA  PHE A 832      64.390  48.930  58.110  1.00  0.00           H
ATOM   2817  CB  PHE A 832      64.400  50.780  59.170  1.00  0.00           C
ATOM   2818  HB1 PHE A 832      65.200  51.310  59.740  1.00  0.00           H
ATOM   2819  HB2 PHE A 832      63.790  50.390  60.010  1.00  0.00           H
ATOM   2820  CG  PHE A 832      63.660  51.820  58.380  1.00  0.00           C
ATOM   2821  CD1 PHE A 832      62.390  51.570  57.900  1.00  0.00           C
ATOM   2822  HD1 PHE A 832      61.920  50.600  57.960  1.00  0.00           H
ATOM   2823  CE1 PHE A 832      61.620  52.580  57.260  1.00  0.00           C
ATOM   2824  HE1 PHE A 832      60.590  52.410  56.990  1.00  0.00           H
ATOM   2825  CZ  PHE A 832      62.160  53.880  57.160  1.00  0.00           C
ATOM   2826  HZ  PHE A 832      61.460  54.610  56.780  1.00  0.00           H
ATOM   2827  CD2 PHE A 832      64.190  53.130  58.190  1.00  0.00           C
ATOM   2828  HD2 PHE A 832      65.180  53.390  58.550  1.00  0.00           H
ATOM   2829  CE2 PHE A 832      63.460  54.100  57.530  1.00  0.00           C
ATOM   2830  HE2 PHE A 832      63.940  55.060  57.440  1.00  0.00           H
ATOM   2831  C   PHE A 832      65.470  50.220  56.930  1.00  0.00           C
ATOM   2832  O   PHE A 832      64.830  49.750  55.980  1.00  0.00           O
ATOM   2833  N   PHE A 833      66.500  51.060  56.810  1.00  0.00           N
ATOM   2834  HN  PHE A 833      67.000  51.340  57.620  1.00  0.00           H
ATOM   2835  CA  PHE A 833      67.060  51.610  55.580  1.00  0.00           C
ATOM   2836  HA  PHE A 833      66.290  52.040  54.960  1.00  0.00           H
ATOM   2837  CB  PHE A 833      68.000  52.820  55.920  1.00  0.00           C
ATOM   2838  HB1 PHE A 833      68.850  52.360  56.480  1.00  0.00           H
ATOM   2839  HB2 PHE A 833      67.600  53.600  56.600  1.00  0.00           H
ATOM   2840  CG  PHE A 833      68.620  53.450  54.700  1.00  0.00           C
ATOM   2841  CD1 PHE A 833      69.910  53.160  54.240  1.00  0.00           C
ATOM   2842  HD1 PHE A 833      70.520  52.430  54.760  1.00  0.00           H
ATOM   2843  CE1 PHE A 833      70.340  53.710  53.010  1.00  0.00           C
ATOM   2844  HE1 PHE A 833      71.290  53.330  52.650  1.00  0.00           H
ATOM   2845  CZ  PHE A 833      69.500  54.410  52.170  1.00  0.00           C
ATOM   2846  HZ  PHE A 833      69.750  54.710  51.160  1.00  0.00           H
ATOM   2847  CD2 PHE A 833      67.810  54.380  53.940  1.00  0.00           C
ATOM   2848  HD2 PHE A 833      66.900  54.760  54.360  1.00  0.00           H
ATOM   2849  CE2 PHE A 833      68.250  54.820  52.650  1.00  0.00           C
ATOM   2850  HE2 PHE A 833      67.620  55.450  52.050  1.00  0.00           H
ATOM   2851  C   PHE A 833      67.620  50.570  54.670  1.00  0.00           C
ATOM   2852  O   PHE A 833      67.410  50.470  53.490  1.00  0.00           O
ATOM   2853  N   THR A 834      68.520  49.710  55.300  1.00  0.00           N
ATOM   2854  HN  THR A 834      68.680  49.820  56.280  1.00  0.00           H
ATOM   2855  CA  THR A 834      69.170  48.600  54.630  1.00  0.00           C
ATOM   2856  HA  THR A 834      69.800  48.940  53.810  1.00  0.00           H
ATOM   2857  CB  THR A 834      70.350  47.900  55.410  1.00  0.00           C
ATOM   2858  HB  THR A 834      70.830  47.100  54.810  1.00  0.00           H
ATOM   2859  OG1 THR A 834      69.920  47.360  56.640  1.00  0.00           O
ATOM   2860  HG1 THR A 834      69.730  48.080  57.230  1.00  0.00           H
ATOM   2861  CG2 THR A 834      71.480  48.950  55.610  1.00  0.00           C
ATOM   2862 HG21 THR A 834      72.350  48.570  56.170  1.00  0.00           H
ATOM   2863 HG22 THR A 834      71.110  49.800  56.220  1.00  0.00           H
ATOM   2864 HG23 THR A 834      71.880  49.350  54.660  1.00  0.00           H
ATOM   2865  C   THR A 834      68.170  47.600  54.100  1.00  0.00           C
ATOM   2866  O   THR A 834      68.470  47.090  53.050  1.00  0.00           O
ATOM   2867  N   THR A 835      67.040  47.290  54.750  1.00  0.00           N
ATOM   2868  HN  THR A 835      66.790  47.750  55.600  1.00  0.00           H
ATOM   2869  CA  THR A 835      66.080  46.340  54.150  1.00  0.00           C
ATOM   2870  HA  THR A 835      66.620  45.420  54.010  1.00  0.00           H
ATOM   2871  CB  THR A 835      64.850  46.200  55.100  1.00  0.00           C
ATOM   2872  HB  THR A 835      64.400  47.220  55.180  1.00  0.00           H
ATOM   2873  OG1 THR A 835      65.210  45.800  56.370  1.00  0.00           O
ATOM   2874  HG1 THR A 835      65.870  46.400  56.730  1.00  0.00           H
ATOM   2875  CG2 THR A 835      63.740  45.290  54.540  1.00  0.00           C
ATOM   2876 HG21 THR A 835      62.870  45.150  55.210  1.00  0.00           H
ATOM   2877 HG22 THR A 835      64.160  44.260  54.580  1.00  0.00           H
ATOM   2878 HG23 THR A 835      63.470  45.530  53.490  1.00  0.00           H
ATOM   2879  C   THR A 835      65.620  46.850  52.800  1.00  0.00           C
ATOM   2880  O   THR A 835      65.530  46.110  51.810  1.00  0.00           O
ATOM   2881  N   PHE A 836      65.230  48.170  52.700  1.00  0.00           N
ATOM   2882  HN  PHE A 836      65.210  48.760  53.490  1.00  0.00           H
ATOM   2883  CA  PHE A 836      64.810  48.820  51.510  1.00  0.00           C
ATOM   2884  HA  PHE A 836      63.960  48.240  51.170  1.00  0.00           H
ATOM   2885  CB  PHE A 836      64.070  50.190  51.740  1.00  0.00           C
ATOM   2886  HB1 PHE A 836      64.580  50.590  52.650  1.00  0.00           H
ATOM   2887  HB2 PHE A 836      62.980  50.060  51.930  1.00  0.00           H
ATOM   2888  CG  PHE A 836      64.190  51.110  50.600  1.00  0.00           C
ATOM   2889  CD1 PHE A 836      65.020  52.240  50.760  1.00  0.00           C
ATOM   2890  HD1 PHE A 836      65.580  52.310  51.670  1.00  0.00           H
ATOM   2891  CE1 PHE A 836      65.240  53.220  49.730  1.00  0.00           C
ATOM   2892  HE1 PHE A 836      65.820  54.100  49.930  1.00  0.00           H
ATOM   2893  CZ  PHE A 836      64.450  53.100  48.530  1.00  0.00           C
ATOM   2894  HZ  PHE A 836      64.540  53.840  47.750  1.00  0.00           H
ATOM   2895  CD2 PHE A 836      63.600  51.040  49.330  1.00  0.00           C
ATOM   2896  HD2 PHE A 836      62.890  50.240  49.140  1.00  0.00           H
ATOM   2897  CE2 PHE A 836      63.710  51.950  48.300  1.00  0.00           C
ATOM   2898  HE2 PHE A 836      63.130  51.710  47.420  1.00  0.00           H
ATOM   2899  C   PHE A 836      65.930  48.830  50.370  1.00  0.00           C
ATOM   2900  O   PHE A 836      65.770  48.480  49.200  1.00  0.00           O
ATOM   2901  N   PHE A 837      67.150  49.170  50.710  1.00  0.00           N
ATOM   2902  HN  PHE A 837      67.290  49.630  51.590  1.00  0.00           H
ATOM   2903  CA  PHE A 837      68.320  49.170  49.830  1.00  0.00           C
ATOM   2904  HA  PHE A 837      68.090  49.750  48.950  1.00  0.00           H
ATOM   2905  CB  PHE A 837      69.380  49.950  50.600  1.00  0.00           C
ATOM   2906  HB1 PHE A 837      69.490  49.510  51.600  1.00  0.00           H
ATOM   2907  HB2 PHE A 837      69.150  51.030  50.790  1.00  0.00           H
ATOM   2908  CG  PHE A 837      70.770  50.010  50.020  1.00  0.00           C
ATOM   2909  CD1 PHE A 837      70.970  49.960  48.680  1.00  0.00           C
ATOM   2910  HD1 PHE A 837      70.090  49.800  48.070  1.00  0.00           H
ATOM   2911  CE1 PHE A 837      72.250  50.240  48.200  1.00  0.00           C
ATOM   2912  HE1 PHE A 837      72.390  50.060  47.150  1.00  0.00           H
ATOM   2913  CZ  PHE A 837      73.370  50.580  49.070  1.00  0.00           C
ATOM   2914  HZ  PHE A 837      74.280  50.910  48.610  1.00  0.00           H
ATOM   2915  CD2 PHE A 837      71.750  50.340  50.920  1.00  0.00           C
ATOM   2916  HD2 PHE A 837      71.560  50.350  51.980  1.00  0.00           H
ATOM   2917  CE2 PHE A 837      73.060  50.660  50.490  1.00  0.00           C
ATOM   2918  HE2 PHE A 837      73.890  50.760  51.180  1.00  0.00           H
ATOM   2919  C   PHE A 837      68.640  47.780  49.300  1.00  0.00           C
ATOM   2920  O   PHE A 837      68.710  47.640  48.090  1.00  0.00           O
ATOM   2921  N   LEU A 838      68.660  46.770  50.220  1.00  0.00           N
ATOM   2922  HN  LEU A 838      68.620  46.920  51.200  1.00  0.00           H
ATOM   2923  CA  LEU A 838      68.830  45.450  49.800  1.00  0.00           C
ATOM   2924  HA  LEU A 838      69.840  45.490  49.430  1.00  0.00           H
ATOM   2925  CB  LEU A 838      68.870  44.460  51.010  1.00  0.00           C
ATOM   2926  HB1 LEU A 838      67.870  44.160  51.380  1.00  0.00           H
ATOM   2927  HB2 LEU A 838      69.260  45.120  51.820  1.00  0.00           H
ATOM   2928  CG  LEU A 838      69.660  43.100  50.820  1.00  0.00           C
ATOM   2929  HG  LEU A 838      68.930  42.480  50.240  1.00  0.00           H
ATOM   2930  CD1 LEU A 838      70.920  43.210  50.010  1.00  0.00           C
ATOM   2931 HD11 LEU A 838      70.610  43.500  48.980  1.00  0.00           H
ATOM   2932 HD12 LEU A 838      71.370  42.210  50.050  1.00  0.00           H
ATOM   2933 HD13 LEU A 838      71.720  43.810  50.500  1.00  0.00           H
ATOM   2934  CD2 LEU A 838      69.740  42.530  52.160  1.00  0.00           C
ATOM   2935 HD21 LEU A 838      70.410  41.640  52.260  1.00  0.00           H
ATOM   2936 HD22 LEU A 838      68.710  42.270  52.500  1.00  0.00           H
ATOM   2937 HD23 LEU A 838      70.330  43.270  52.730  1.00  0.00           H
ATOM   2938  C   LEU A 838      67.770  44.970  48.740  1.00  0.00           C
ATOM   2939  O   LEU A 838      67.990  44.420  47.660  1.00  0.00           O
ATOM   2940  N   SER A 839      66.490  45.200  49.100  1.00  0.00           N
ATOM   2941  HN  SER A 839      66.250  45.680  49.940  1.00  0.00           H
ATOM   2942  CA  SER A 839      65.390  44.830  48.190  1.00  0.00           C
ATOM   2943  HA  SER A 839      65.510  43.760  48.070  1.00  0.00           H
ATOM   2944  CB  SER A 839      64.010  44.940  48.890  1.00  0.00           C
ATOM   2945  HB1 SER A 839      64.000  44.120  49.630  1.00  0.00           H
ATOM   2946  HB2 SER A 839      63.230  44.910  48.100  1.00  0.00           H
ATOM   2947  OG  SER A 839      63.800  46.250  49.550  1.00  0.00           O
ATOM   2948  HG1 SER A 839      64.370  46.290  50.320  1.00  0.00           H
ATOM   2949  C   SER A 839      65.410  45.590  46.820  1.00  0.00           C
ATOM   2950  O   SER A 839      65.030  45.040  45.770  1.00  0.00           O
ATOM   2951  N   SER A 840      65.760  46.900  46.820  1.00  0.00           N
ATOM   2952  HN  SER A 840      65.950  47.330  47.700  1.00  0.00           H
ATOM   2953  CA  SER A 840      65.900  47.670  45.570  1.00  0.00           C
ATOM   2954  HA  SER A 840      65.020  47.400  45.000  1.00  0.00           H
ATOM   2955  CB  SER A 840      65.880  49.190  45.790  1.00  0.00           C
ATOM   2956  HB1 SER A 840      64.880  49.510  46.150  1.00  0.00           H
ATOM   2957  HB2 SER A 840      65.910  49.600  44.750  1.00  0.00           H
ATOM   2958  OG  SER A 840      66.910  49.660  46.680  1.00  0.00           O
ATOM   2959  HG1 SER A 840      66.730  49.190  47.500  1.00  0.00           H
ATOM   2960  C   SER A 840      67.170  47.380  44.810  1.00  0.00           C
ATOM   2961  O   SER A 840      67.200  47.370  43.600  1.00  0.00           O
ATOM   2962  N   PHE A 841      68.230  46.950  45.510  1.00  0.00           N
ATOM   2963  HN  PHE A 841      68.200  47.080  46.490  1.00  0.00           H
ATOM   2964  CA  PHE A 841      69.470  46.400  44.950  1.00  0.00           C
ATOM   2965  HA  PHE A 841      69.660  47.070  44.130  1.00  0.00           H
ATOM   2966  CB  PHE A 841      70.670  46.400  45.960  1.00  0.00           C
ATOM   2967  HB1 PHE A 841      70.340  46.090  46.970  1.00  0.00           H
ATOM   2968  HB2 PHE A 841      70.880  47.480  46.100  1.00  0.00           H
ATOM   2969  CG  PHE A 841      71.810  45.590  45.450  1.00  0.00           C
ATOM   2970  CD1 PHE A 841      71.990  44.280  46.040  1.00  0.00           C
ATOM   2971  HD1 PHE A 841      71.310  43.990  46.830  1.00  0.00           H
ATOM   2972  CE1 PHE A 841      73.020  43.490  45.710  1.00  0.00           C
ATOM   2973  HE1 PHE A 841      73.050  42.480  46.100  1.00  0.00           H
ATOM   2974  CZ  PHE A 841      73.960  43.980  44.790  1.00  0.00           C
ATOM   2975  HZ  PHE A 841      74.890  43.480  44.580  1.00  0.00           H
ATOM   2976  CD2 PHE A 841      72.850  46.080  44.640  1.00  0.00           C
ATOM   2977  HD2 PHE A 841      72.730  46.990  44.080  1.00  0.00           H
ATOM   2978  CE2 PHE A 841      73.840  45.230  44.200  1.00  0.00           C
ATOM   2979  HE2 PHE A 841      74.590  45.600  43.520  1.00  0.00           H
ATOM   2980  C   PHE A 841      69.220  45.020  44.310  1.00  0.00           C
ATOM   2981  O   PHE A 841      69.430  44.820  43.140  1.00  0.00           O
ATOM   2982  N   LEU A 842      68.640  44.050  45.020  1.00  0.00           N
ATOM   2983  HN  LEU A 842      68.430  44.140  45.980  1.00  0.00           H
ATOM   2984  CA  LEU A 842      68.410  42.710  44.370  1.00  0.00           C
ATOM   2985  HA  LEU A 842      69.360  42.360  44.020  1.00  0.00           H
ATOM   2986  CB  LEU A 842      67.890  41.710  45.480  1.00  0.00           C
ATOM   2987  HB1 LEU A 842      67.610  40.720  45.040  1.00  0.00           H
ATOM   2988  HB2 LEU A 842      67.070  42.250  45.970  1.00  0.00           H
ATOM   2989  CG  LEU A 842      68.960  41.530  46.590  1.00  0.00           C
ATOM   2990  HG  LEU A 842      69.280  42.570  46.840  1.00  0.00           H
ATOM   2991  CD1 LEU A 842      68.340  40.960  47.900  1.00  0.00           C
ATOM   2992 HD11 LEU A 842      67.580  41.590  48.390  1.00  0.00           H
ATOM   2993 HD12 LEU A 842      69.130  40.930  48.690  1.00  0.00           H
ATOM   2994 HD13 LEU A 842      68.020  39.930  47.650  1.00  0.00           H
ATOM   2995  CD2 LEU A 842      70.160  40.730  46.060  1.00  0.00           C
ATOM   2996 HD21 LEU A 842      70.690  41.240  45.220  1.00  0.00           H
ATOM   2997 HD22 LEU A 842      69.680  39.820  45.670  1.00  0.00           H
ATOM   2998 HD23 LEU A 842      70.880  40.340  46.800  1.00  0.00           H
ATOM   2999  C   LEU A 842      67.330  42.750  43.220  1.00  0.00           C
ATOM   3000  O   LEU A 842      67.360  42.050  42.230  1.00  0.00           O
ATOM   3001  N   LYS A 843      66.350  43.640  43.330  1.00  0.00           N
ATOM   3002  HN  LYS A 843      66.250  44.230  44.120  1.00  0.00           H
ATOM   3003  CA  LYS A 843      65.370  43.760  42.300  1.00  0.00           C
ATOM   3004  HA  LYS A 843      65.030  42.750  42.170  1.00  0.00           H
ATOM   3005  CB  LYS A 843      64.130  44.560  42.820  1.00  0.00           C
ATOM   3006  HB1 LYS A 843      64.490  45.540  43.220  1.00  0.00           H
ATOM   3007  HB2 LYS A 843      63.800  44.070  43.760  1.00  0.00           H
ATOM   3008  CG  LYS A 843      62.980  44.840  41.860  1.00  0.00           C
ATOM   3009  HG1 LYS A 843      63.390  45.470  41.040  1.00  0.00           H
ATOM   3010  HG2 LYS A 843      62.270  45.480  42.420  1.00  0.00           H
ATOM   3011  CD  LYS A 843      62.320  43.510  41.330  1.00  0.00           C
ATOM   3012  HD1 LYS A 843      62.100  42.910  42.240  1.00  0.00           H
ATOM   3013  HD2 LYS A 843      63.080  42.990  40.710  1.00  0.00           H
ATOM   3014  CE  LYS A 843      61.020  43.730  40.600  1.00  0.00           C
ATOM   3015  HE1 LYS A 843      61.150  44.580  39.880  1.00  0.00           H
ATOM   3016  HE2 LYS A 843      60.280  44.020  41.360  1.00  0.00           H
ATOM   3017  NZ  LYS A 843      60.510  42.620  39.730  1.00  0.00           N
ATOM   3018  HZ1 LYS A 843      59.750  42.840  39.050  1.00  0.00           H
ATOM   3019  HZ2 LYS A 843      60.200  41.930  40.440  1.00  0.00           H
ATOM   3020  HZ3 LYS A 843      61.230  42.090  39.200  1.00  0.00           H
ATOM   3021  C   LYS A 843      65.860  44.380  41.040  1.00  0.00           C
ATOM   3022  O   LYS A 843      65.300  44.290  39.920  1.00  0.00           O
ATOM   3023  N   GLN A 844      67.040  44.960  41.170  1.00  0.00           N
ATOM   3024  HN  GLN A 844      67.450  45.000  42.070  1.00  0.00           H
ATOM   3025  CA  GLN A 844      67.790  45.530  40.060  1.00  0.00           C
ATOM   3026  HA  GLN A 844      67.220  45.550  39.140  1.00  0.00           H
ATOM   3027  CB  GLN A 844      68.320  46.960  40.300  1.00  0.00           C
ATOM   3028  HB1 GLN A 844      69.050  47.280  39.530  1.00  0.00           H
ATOM   3029  HB2 GLN A 844      68.940  46.960  41.220  1.00  0.00           H
ATOM   3030  CG  GLN A 844      67.030  47.860  40.410  1.00  0.00           C
ATOM   3031  HG1 GLN A 844      67.460  48.870  40.650  1.00  0.00           H
ATOM   3032  HG2 GLN A 844      66.270  47.560  41.160  1.00  0.00           H
ATOM   3033  CD  GLN A 844      66.410  48.050  39.000  1.00  0.00           C
ATOM   3034  OE1 GLN A 844      65.410  47.470  38.760  1.00  0.00           O
ATOM   3035  NE2 GLN A 844      67.070  48.940  38.170  1.00  0.00           N
ATOM   3036 HE21 GLN A 844      66.690  49.160  37.270  1.00  0.00           H
ATOM   3037 HE22 GLN A 844      67.970  49.230  38.470  1.00  0.00           H
ATOM   3038  C   GLN A 844      68.960  44.730  39.660  1.00  0.00           C
ATOM   3039  O   GLN A 844      69.810  45.090  38.870  1.00  0.00           O
ATOM   3040  N   PHE A 845      69.140  43.490  40.180  1.00  0.00           N
ATOM   3041  HN  PHE A 845      68.490  42.950  40.710  1.00  0.00           H
ATOM   3042  CA  PHE A 845      70.390  42.740  39.940  1.00  0.00           C
ATOM   3043  HA  PHE A 845      71.170  43.480  40.050  1.00  0.00           H
ATOM   3044  CB  PHE A 845      70.510  41.700  41.090  1.00  0.00           C
ATOM   3045  HB1 PHE A 845      69.920  40.760  41.000  1.00  0.00           H
ATOM   3046  HB2 PHE A 845      70.160  42.210  42.020  1.00  0.00           H
ATOM   3047  CG  PHE A 845      71.930  41.210  41.130  1.00  0.00           C
ATOM   3048  CD1 PHE A 845      72.340  40.060  40.410  1.00  0.00           C
ATOM   3049  HD1 PHE A 845      71.760  39.470  39.720  1.00  0.00           H
ATOM   3050  CE1 PHE A 845      73.670  39.630  40.710  1.00  0.00           C
ATOM   3051  HE1 PHE A 845      73.880  38.760  40.110  1.00  0.00           H
ATOM   3052  CZ  PHE A 845      74.540  40.200  41.590  1.00  0.00           C
ATOM   3053  HZ  PHE A 845      75.490  39.730  41.780  1.00  0.00           H
ATOM   3054  CD2 PHE A 845      72.730  41.800  42.130  1.00  0.00           C
ATOM   3055  HD2 PHE A 845      72.230  42.460  42.830  1.00  0.00           H
ATOM   3056  CE2 PHE A 845      74.060  41.310  42.320  1.00  0.00           C
ATOM   3057  HE2 PHE A 845      74.590  41.670  43.190  1.00  0.00           H
ATOM   3058  C   PHE A 845      70.590  42.160  38.510  1.00  0.00           C
ATOM   3059  O   PHE A 845      71.700  41.770  38.150  1.00  0.00           O
ATOM   3060  N   LYS A 846      69.520  42.120  37.660  1.00  0.00           N
ATOM   3061  HN  LYS A 846      68.600  42.360  37.980  1.00  0.00           H
ATOM   3062  CA  LYS A 846      69.600  41.770  36.270  1.00  0.00           C
ATOM   3063  HA  LYS A 846      70.100  40.810  36.200  1.00  0.00           H
ATOM   3064  CB  LYS A 846      68.210  41.660  35.590  1.00  0.00           C
ATOM   3065  HB1 LYS A 846      68.480  41.420  34.550  1.00  0.00           H
ATOM   3066  HB2 LYS A 846      67.640  42.610  35.680  1.00  0.00           H
ATOM   3067  CG  LYS A 846      67.300  40.470  36.060  1.00  0.00           C
ATOM   3068  HG1 LYS A 846      67.070  40.690  37.130  1.00  0.00           H
ATOM   3069  HG2 LYS A 846      67.750  39.460  36.110  1.00  0.00           H
ATOM   3070  CD  LYS A 846      66.060  40.520  35.180  1.00  0.00           C
ATOM   3071  HD1 LYS A 846      66.370  40.610  34.120  1.00  0.00           H
ATOM   3072  HD2 LYS A 846      65.600  41.540  35.210  1.00  0.00           H
ATOM   3073  CE  LYS A 846      65.030  39.510  35.480  1.00  0.00           C
ATOM   3074  HE1 LYS A 846      64.500  39.930  36.360  1.00  0.00           H
ATOM   3075  HE2 LYS A 846      65.320  38.460  35.720  1.00  0.00           H
ATOM   3076  NZ  LYS A 846      64.000  39.510  34.450  1.00  0.00           N
ATOM   3077  HZ1 LYS A 846      63.590  40.420  34.180  1.00  0.00           H
ATOM   3078  HZ2 LYS A 846      63.280  38.830  34.760  1.00  0.00           H
ATOM   3079  HZ3 LYS A 846      64.430  39.240  33.550  1.00  0.00           H
ATOM   3080  C   LYS A 846      70.480  42.590  35.440  1.00  0.00           C
ATOM   3081  O   LYS A 846      70.830  42.220  34.320  1.00  0.00           O
ATOM   3082  N   THR A 847      70.800  43.830  35.960  1.00  0.00           N
ATOM   3083  HN  THR A 847      70.370  44.090  36.820  1.00  0.00           H
ATOM   3084  CA  THR A 847      71.850  44.750  35.440  1.00  0.00           C
ATOM   3085  HA  THR A 847      71.810  44.980  34.390  1.00  0.00           H
ATOM   3086  CB  THR A 847      71.930  45.960  36.330  1.00  0.00           C
ATOM   3087  HB  THR A 847      72.180  45.640  37.360  1.00  0.00           H
ATOM   3088  OG1 THR A 847      70.770  46.760  36.360  1.00  0.00           O
ATOM   3089  HG1 THR A 847      70.810  47.150  37.230  1.00  0.00           H
ATOM   3090  CG2 THR A 847      73.080  46.960  36.020  1.00  0.00           C
ATOM   3091 HG21 THR A 847      72.980  47.400  34.990  1.00  0.00           H
ATOM   3092 HG22 THR A 847      74.010  46.350  36.170  1.00  0.00           H
ATOM   3093 HG23 THR A 847      73.240  47.780  36.750  1.00  0.00           H
ATOM   3094  C   THR A 847      73.230  44.170  35.490  1.00  0.00           C
ATOM   3095  O   THR A 847      74.040  44.380  34.630  1.00  0.00           O
ATOM   3096  N   LYS A 848      73.570  43.500  36.530  1.00  0.00           N
ATOM   3097  HN  LYS A 848      72.980  43.290  37.320  1.00  0.00           H
ATOM   3098  CA  LYS A 848      74.950  42.930  36.650  1.00  0.00           C
ATOM   3099  HA  LYS A 848      75.660  43.640  36.260  1.00  0.00           H
ATOM   3100  CB  LYS A 848      75.420  42.440  38.110  1.00  0.00           C
ATOM   3101  HB1 LYS A 848      76.520  42.280  38.210  1.00  0.00           H
ATOM   3102  HB2 LYS A 848      74.790  41.640  38.560  1.00  0.00           H
ATOM   3103  CG  LYS A 848      75.120  43.590  39.130  1.00  0.00           C
ATOM   3104  HG1 LYS A 848      75.580  43.280  40.100  1.00  0.00           H
ATOM   3105  HG2 LYS A 848      74.030  43.770  39.290  1.00  0.00           H
ATOM   3106  CD  LYS A 848      75.710  44.980  38.770  1.00  0.00           C
ATOM   3107  HD1 LYS A 848      75.630  45.340  37.730  1.00  0.00           H
ATOM   3108  HD2 LYS A 848      76.770  44.800  39.040  1.00  0.00           H
ATOM   3109  CE  LYS A 848      75.150  46.130  39.620  1.00  0.00           C
ATOM   3110  HE1 LYS A 848      75.040  45.940  40.710  1.00  0.00           H
ATOM   3111  HE2 LYS A 848      74.170  46.500  39.230  1.00  0.00           H
ATOM   3112  NZ  LYS A 848      75.990  47.280  39.660  1.00  0.00           N
ATOM   3113  HZ1 LYS A 848      76.230  47.510  38.680  1.00  0.00           H
ATOM   3114  HZ2 LYS A 848      76.880  47.160  40.180  1.00  0.00           H
ATOM   3115  HZ3 LYS A 848      75.510  48.080  40.120  1.00  0.00           H
ATOM   3116  C   LYS A 848      75.210  41.700  35.760  1.00  0.00           C
ATOM   3117  O   LYS A 848      74.280  41.010  35.250  1.00  0.00           O
ATOM   3118  N   ARG A 849      76.500  41.460  35.500  1.00  0.00           N
ATOM   3119  HN  ARG A 849      77.140  42.090  35.920  1.00  0.00           H
ATOM   3120  CA  ARG A 849      77.050  40.330  34.860  1.00  0.00           C
ATOM   3121  HA  ARG A 849      76.300  39.800  34.300  1.00  0.00           H
ATOM   3122  CB  ARG A 849      78.040  40.810  33.670  1.00  0.00           C
ATOM   3123  HB1 ARG A 849      78.560  39.950  33.200  1.00  0.00           H
ATOM   3124  HB2 ARG A 849      78.720  41.480  34.250  1.00  0.00           H
ATOM   3125  CG  ARG A 849      77.410  41.680  32.660  1.00  0.00           C
ATOM   3126  HG1 ARG A 849      76.680  42.380  33.130  1.00  0.00           H
ATOM   3127  HG2 ARG A 849      76.720  41.190  31.950  1.00  0.00           H
ATOM   3128  CD  ARG A 849      78.450  42.490  31.830  1.00  0.00           C
ATOM   3129  HD1 ARG A 849      79.040  41.760  31.240  1.00  0.00           H
ATOM   3130  HD2 ARG A 849      79.150  43.060  32.480  1.00  0.00           H
ATOM   3131  NE  ARG A 849      77.700  43.390  30.840  1.00  0.00           N
ATOM   3132  HE  ARG A 849      76.710  43.530  30.840  1.00  0.00           H
ATOM   3133  CZ  ARG A 849      78.270  43.980  29.810  1.00  0.00           C
ATOM   3134  NH1 ARG A 849      77.500  44.530  28.940  1.00  0.00           N
ATOM   3135 HH11 ARG A 849      76.590  44.140  28.780  1.00  0.00           H
ATOM   3136 HH12 ARG A 849      77.910  44.920  28.120  1.00  0.00           H
ATOM   3137  NH2 ARG A 849      79.580  44.150  29.740  1.00  0.00           N
ATOM   3138 HH21 ARG A 849      80.290  43.770  30.340  1.00  0.00           H
ATOM   3139 HH22 ARG A 849      79.860  44.590  28.890  1.00  0.00           H
ATOM   3140  C   ARG A 849      77.530  39.300  35.830  1.00  0.00           C
ATOM   3141  O   ARG A 849      78.300  38.400  35.400  1.00  0.00           O
ATOM   3142  N   TYR A 850      77.220  39.390  37.140  1.00  0.00           N
ATOM   3143  HN  TYR A 850      76.610  40.120  37.450  1.00  0.00           H
ATOM   3144  CA  TYR A 850      77.460  38.480  38.200  1.00  0.00           C
ATOM   3145  HA  TYR A 850      78.420  38.000  38.120  1.00  0.00           H
ATOM   3146  CB  TYR A 850      77.440  39.200  39.610  1.00  0.00           C
ATOM   3147  HB1 TYR A 850      77.690  38.560  40.480  1.00  0.00           H
ATOM   3148  HB2 TYR A 850      76.450  39.710  39.640  1.00  0.00           H
ATOM   3149  CG  TYR A 850      78.370  40.390  39.650  1.00  0.00           C
ATOM   3150  CD1 TYR A 850      78.100  41.510  40.470  1.00  0.00           C
ATOM   3151  HD1 TYR A 850      77.240  41.540  41.140  1.00  0.00           H
ATOM   3152  CE1 TYR A 850      79.000  42.630  40.600  1.00  0.00           C
ATOM   3153  HE1 TYR A 850      78.830  43.450  41.270  1.00  0.00           H
ATOM   3154  CZ  TYR A 850      80.140  42.620  39.820  1.00  0.00           C
ATOM   3155  OH  TYR A 850      81.250  43.390  39.960  1.00  0.00           O
ATOM   3156  HH  TYR A 850      80.880  44.210  40.280  1.00  0.00           H
ATOM   3157  CD2 TYR A 850      79.580  40.450  38.910  1.00  0.00           C
ATOM   3158  HD2 TYR A 850      79.760  39.750  38.110  1.00  0.00           H
ATOM   3159  CE2 TYR A 850      80.430  41.530  38.840  1.00  0.00           C
ATOM   3160  HE2 TYR A 850      81.320  41.610  38.240  1.00  0.00           H
ATOM   3161  C   TYR A 850      76.510  37.370  38.270  1.00  0.00           C
ATOM   3162  O   TYR A 850      75.340  37.590  38.000  1.00  0.00           O
ATOM   3163  N   PHE A 851      76.960  36.130  38.550  1.00  0.00           N
ATOM   3164  HN  PHE A 851      77.950  36.040  38.530  1.00  0.00           H
ATOM   3165  CA  PHE A 851      76.050  35.010  38.760  1.00  0.00           C
ATOM   3166  HA  PHE A 851      76.720  34.210  39.040  1.00  0.00           H
ATOM   3167  CB  PHE A 851      75.020  35.120  39.890  1.00  0.00           C
ATOM   3168  HB1 PHE A 851      74.320  34.260  39.930  1.00  0.00           H
ATOM   3169  HB2 PHE A 851      74.420  36.020  39.640  1.00  0.00           H
ATOM   3170  CG  PHE A 851      75.680  35.350  41.220  1.00  0.00           C
ATOM   3171  CD1 PHE A 851      76.570  34.380  41.670  1.00  0.00           C
ATOM   3172  HD1 PHE A 851      76.660  33.440  41.150  1.00  0.00           H
ATOM   3173  CE1 PHE A 851      77.110  34.540  42.960  1.00  0.00           C
ATOM   3174  HE1 PHE A 851      77.590  33.700  43.420  1.00  0.00           H
ATOM   3175  CZ  PHE A 851      76.980  35.670  43.740  1.00  0.00           C
ATOM   3176  HZ  PHE A 851      77.410  35.750  44.730  1.00  0.00           H
ATOM   3177  CD2 PHE A 851      75.470  36.520  41.930  1.00  0.00           C
ATOM   3178  HD2 PHE A 851      74.880  37.350  41.560  1.00  0.00           H
ATOM   3179  CE2 PHE A 851      76.130  36.650  43.170  1.00  0.00           C
ATOM   3180  HE2 PHE A 851      75.840  37.580  43.620  1.00  0.00           H
ATOM   3181  C   PHE A 851      75.480  34.430  37.390  1.00  0.00           C
ATOM   3182  O   PHE A 851      75.340  35.200  36.440  1.00  0.00           O
ATOM   3183  N   PRO A 852      75.110  33.140  37.230  1.00  0.00           N
ATOM   3184  CD  PRO A 852      75.740  31.990  37.890  1.00  0.00           C
ATOM   3185  HD1 PRO A 852      75.430  31.980  38.960  1.00  0.00           H
ATOM   3186  HD2 PRO A 852      76.850  32.060  37.780  1.00  0.00           H
ATOM   3187  CA  PRO A 852      74.330  32.720  36.140  1.00  0.00           C
ATOM   3188  HA  PRO A 852      75.000  32.650  35.290  1.00  0.00           H
ATOM   3189  CB  PRO A 852      73.890  31.300  36.570  1.00  0.00           C
ATOM   3190  HB1 PRO A 852      73.540  30.680  35.710  1.00  0.00           H
ATOM   3191  HB2 PRO A 852      73.110  31.270  37.340  1.00  0.00           H
ATOM   3192  CG  PRO A 852      75.160  30.760  37.230  1.00  0.00           C
ATOM   3193  HG1 PRO A 852      74.960  30.050  38.050  1.00  0.00           H
ATOM   3194  HG2 PRO A 852      75.810  30.390  36.410  1.00  0.00           H
ATOM   3195  C   PRO A 852      73.160  33.570  35.780  1.00  0.00           C
ATOM   3196  O   PRO A 852      72.480  34.070  36.640  1.00  0.00           O
ATOM   3197  N   THR A 853      72.950  33.680  34.470  1.00  0.00           N
ATOM   3198  HN  THR A 853      73.420  33.110  33.800  1.00  0.00           H
ATOM   3199  CA  THR A 853      71.940  34.550  33.910  1.00  0.00           C
ATOM   3200  HA  THR A 853      72.140  35.580  34.150  1.00  0.00           H
ATOM   3201  CB  THR A 853      71.940  34.610  32.350  1.00  0.00           C
ATOM   3202  HB  THR A 853      71.360  33.770  31.910  1.00  0.00           H
ATOM   3203  OG1 THR A 853      73.220  34.560  31.790  1.00  0.00           O
ATOM   3204  HG1 THR A 853      73.600  33.680  31.920  1.00  0.00           H
ATOM   3205  CG2 THR A 853      71.310  35.910  31.940  1.00  0.00           C
ATOM   3206 HG21 THR A 853      71.860  36.750  32.420  1.00  0.00           H
ATOM   3207 HG22 THR A 853      70.200  36.000  32.080  1.00  0.00           H
ATOM   3208 HG23 THR A 853      71.380  35.860  30.830  1.00  0.00           H
ATOM   3209  C   THR A 853      70.540  34.240  34.410  1.00  0.00           C
ATOM   3210  O   THR A 853      69.800  35.150  34.760  1.00  0.00           O
ATOM   3211  N   LYS A 854      70.190  32.930  34.550  1.00  0.00           N
ATOM   3212  HN  LYS A 854      70.830  32.250  34.180  1.00  0.00           H
ATOM   3213  CA  LYS A 854      68.940  32.360  35.110  1.00  0.00           C
ATOM   3214  HA  LYS A 854      68.180  32.860  34.540  1.00  0.00           H
ATOM   3215  CB  LYS A 854      68.890  30.850  35.030  1.00  0.00           C
ATOM   3216  HB1 LYS A 854      69.560  30.330  35.750  1.00  0.00           H
ATOM   3217  HB2 LYS A 854      69.220  30.470  34.030  1.00  0.00           H
ATOM   3218  CG  LYS A 854      67.420  30.200  35.130  1.00  0.00           C
ATOM   3219  HG1 LYS A 854      66.810  30.770  35.850  1.00  0.00           H
ATOM   3220  HG2 LYS A 854      67.550  29.150  35.480  1.00  0.00           H
ATOM   3221  CD  LYS A 854      66.770  30.330  33.780  1.00  0.00           C
ATOM   3222  HD1 LYS A 854      67.060  29.460  33.150  1.00  0.00           H
ATOM   3223  HD2 LYS A 854      67.170  31.240  33.310  1.00  0.00           H
ATOM   3224  CE  LYS A 854      65.300  30.470  33.920  1.00  0.00           C
ATOM   3225  HE1 LYS A 854      64.770  30.570  32.950  1.00  0.00           H
ATOM   3226  HE2 LYS A 854      64.960  31.260  34.620  1.00  0.00           H
ATOM   3227  NZ  LYS A 854      64.720  29.210  34.420  1.00  0.00           N
ATOM   3228  HZ1 LYS A 854      65.100  29.000  35.370  1.00  0.00           H
ATOM   3229  HZ2 LYS A 854      64.870  28.360  33.830  1.00  0.00           H
ATOM   3230  HZ3 LYS A 854      63.740  29.490  34.620  1.00  0.00           H
ATOM   3231  C   LYS A 854      68.650  32.650  36.590  1.00  0.00           C
ATOM   3232  O   LYS A 854      67.580  33.030  37.070  1.00  0.00           O
ATOM   3233  N   VAL A 855      69.710  32.560  37.420  1.00  0.00           N
ATOM   3234  HN  VAL A 855      70.590  32.500  36.990  1.00  0.00           H
ATOM   3235  CA  VAL A 855      69.730  32.800  38.870  1.00  0.00           C
ATOM   3236  HA  VAL A 855      68.910  32.180  39.180  1.00  0.00           H
ATOM   3237  CB  VAL A 855      71.060  32.340  39.520  1.00  0.00           C
ATOM   3238  HB  VAL A 855      71.910  32.730  38.900  1.00  0.00           H
ATOM   3239  CG1 VAL A 855      71.240  32.810  40.970  1.00  0.00           C
ATOM   3240 HG11 VAL A 855      72.280  32.680  41.380  1.00  0.00           H
ATOM   3241 HG12 VAL A 855      70.600  32.260  41.700  1.00  0.00           H
ATOM   3242 HG13 VAL A 855      71.110  33.900  41.100  1.00  0.00           H
ATOM   3243  CG2 VAL A 855      71.250  30.780  39.380  1.00  0.00           C
ATOM   3244 HG21 VAL A 855      71.020  30.440  38.340  1.00  0.00           H
ATOM   3245 HG22 VAL A 855      70.590  30.330  40.150  1.00  0.00           H
ATOM   3246 HG23 VAL A 855      72.270  30.440  39.680  1.00  0.00           H
ATOM   3247  C   VAL A 855      69.380  34.290  39.110  1.00  0.00           C
ATOM   3248  O   VAL A 855      68.820  34.610  40.160  1.00  0.00           O
ATOM   3249  N   ARG A 856      69.850  35.210  38.210  1.00  0.00           N
ATOM   3250  HN  ARG A 856      70.440  34.920  37.470  1.00  0.00           H
ATOM   3251  CA  ARG A 856      69.570  36.630  38.380  1.00  0.00           C
ATOM   3252  HA  ARG A 856      69.860  36.930  39.380  1.00  0.00           H
ATOM   3253  CB  ARG A 856      70.310  37.530  37.340  1.00  0.00           C
ATOM   3254  HB1 ARG A 856      69.880  38.550  37.340  1.00  0.00           H
ATOM   3255  HB2 ARG A 856      69.860  37.080  36.420  1.00  0.00           H
ATOM   3256  CG  ARG A 856      71.840  37.460  37.230  1.00  0.00           C
ATOM   3257  HG1 ARG A 856      72.100  36.390  37.150  1.00  0.00           H
ATOM   3258  HG2 ARG A 856      72.350  37.950  38.100  1.00  0.00           H
ATOM   3259  CD  ARG A 856      72.330  38.240  36.010  1.00  0.00           C
ATOM   3260  HD1 ARG A 856      72.450  39.330  36.100  1.00  0.00           H
ATOM   3261  HD2 ARG A 856      71.590  38.050  35.190  1.00  0.00           H
ATOM   3262  NE  ARG A 856      73.640  37.550  35.730  1.00  0.00           N
ATOM   3263  HE  ARG A 856      74.020  37.010  36.480  1.00  0.00           H
ATOM   3264  CZ  ARG A 856      74.240  37.590  34.520  1.00  0.00           C
ATOM   3265  NH1 ARG A 856      74.010  38.630  33.770  1.00  0.00           N
ATOM   3266 HH11 ARG A 856      73.400  39.340  34.150  1.00  0.00           H
ATOM   3267 HH12 ARG A 856      74.570  38.880  32.990  1.00  0.00           H
ATOM   3268  NH2 ARG A 856      75.110  36.710  34.270  1.00  0.00           N
ATOM   3269 HH21 ARG A 856      75.810  36.980  33.600  1.00  0.00           H
ATOM   3270 HH22 ARG A 856      75.300  36.140  35.070  1.00  0.00           H
ATOM   3271  C   ARG A 856      68.080  36.830  38.340  1.00  0.00           C
ATOM   3272  O   ARG A 856      67.510  37.630  39.050  1.00  0.00           O
ATOM   3273  N   SER A 857      67.370  36.100  37.520  1.00  0.00           N
ATOM   3274  HN  SER A 857      67.760  35.420  36.910  1.00  0.00           H
ATOM   3275  CA  SER A 857      65.920  36.150  37.500  1.00  0.00           C
ATOM   3276  HA  SER A 857      65.670  37.190  37.600  1.00  0.00           H
ATOM   3277  CB  SER A 857      65.340  35.600  36.150  1.00  0.00           C
ATOM   3278  HB1 SER A 857      64.260  35.810  36.090  1.00  0.00           H
ATOM   3279  HB2 SER A 857      65.430  34.500  36.060  1.00  0.00           H
ATOM   3280  OG  SER A 857      66.020  36.150  34.980  1.00  0.00           O
ATOM   3281  HG1 SER A 857      65.360  36.250  34.280  1.00  0.00           H
ATOM   3282  C   SER A 857      65.190  35.510  38.630  1.00  0.00           C
ATOM   3283  O   SER A 857      64.240  36.040  39.160  1.00  0.00           O
ATOM   3284  N   THR A 858      65.790  34.490  39.210  1.00  0.00           N
ATOM   3285  HN  THR A 858      66.390  33.930  38.660  1.00  0.00           H
ATOM   3286  CA  THR A 858      65.420  34.030  40.560  1.00  0.00           C
ATOM   3287  HA  THR A 858      64.380  33.780  40.500  1.00  0.00           H
ATOM   3288  CB  THR A 858      66.230  32.760  40.930  1.00  0.00           C
ATOM   3289  HB  THR A 858      67.330  32.950  40.870  1.00  0.00           H
ATOM   3290  OG1 THR A 858      65.990  31.790  39.880  1.00  0.00           O
ATOM   3291  HG1 THR A 858      65.190  31.400  40.240  1.00  0.00           H
ATOM   3292  CG2 THR A 858      65.940  32.170  42.360  1.00  0.00           C
ATOM   3293 HG21 THR A 858      66.360  31.150  42.400  1.00  0.00           H
ATOM   3294 HG22 THR A 858      64.840  32.180  42.520  1.00  0.00           H
ATOM   3295 HG23 THR A 858      66.380  32.700  43.220  1.00  0.00           H
ATOM   3296  C   THR A 858      65.530  35.160  41.640  1.00  0.00           C
ATOM   3297  O   THR A 858      64.680  35.380  42.440  1.00  0.00           O
ATOM   3298  N   ILE A 859      66.640  35.910  41.640  1.00  0.00           N
ATOM   3299  HN  ILE A 859      67.350  35.650  40.990  1.00  0.00           H
ATOM   3300  CA  ILE A 859      66.920  37.040  42.530  1.00  0.00           C
ATOM   3301  HA  ILE A 859      66.780  36.700  43.550  1.00  0.00           H
ATOM   3302  CB  ILE A 859      68.450  37.430  42.400  1.00  0.00           C
ATOM   3303  HB  ILE A 859      68.660  37.520  41.310  1.00  0.00           H
ATOM   3304  CG2 ILE A 859      68.660  38.790  43.020  1.00  0.00           C
ATOM   3305 HG21 ILE A 859      68.160  38.970  44.000  1.00  0.00           H
ATOM   3306 HG22 ILE A 859      68.180  39.570  42.380  1.00  0.00           H
ATOM   3307 HG23 ILE A 859      69.730  39.010  43.230  1.00  0.00           H
ATOM   3308  CG1 ILE A 859      69.340  36.360  42.960  1.00  0.00           C
ATOM   3309 HG11 ILE A 859      69.170  35.460  42.320  1.00  0.00           H
ATOM   3310 HG12 ILE A 859      68.980  36.130  43.990  1.00  0.00           H
ATOM   3311  CD  ILE A 859      70.850  36.700  42.950  1.00  0.00           C
ATOM   3312  HD1 ILE A 859      71.390  35.780  43.250  1.00  0.00           H
ATOM   3313  HD2 ILE A 859      71.140  37.460  43.710  1.00  0.00           H
ATOM   3314  HD3 ILE A 859      71.260  36.970  41.960  1.00  0.00           H
ATOM   3315  C   ILE A 859      65.960  38.240  42.430  1.00  0.00           C
ATOM   3316  O   ILE A 859      65.330  38.710  43.330  1.00  0.00           O
ATOM   3317  N   SER A 860      65.740  38.560  41.170  1.00  0.00           N
ATOM   3318  HN  SER A 860      66.210  38.160  40.380  1.00  0.00           H
ATOM   3319  CA  SER A 860      64.690  39.440  40.710  1.00  0.00           C
ATOM   3320  HA  SER A 860      64.870  40.360  41.250  1.00  0.00           H
ATOM   3321  CB  SER A 860      64.850  39.700  39.130  1.00  0.00           C
ATOM   3322  HB1 SER A 860      64.270  38.860  38.680  1.00  0.00           H
ATOM   3323  HB2 SER A 860      65.900  39.680  38.750  1.00  0.00           H
ATOM   3324  OG  SER A 860      64.250  40.900  38.820  1.00  0.00           O
ATOM   3325  HG1 SER A 860      63.290  40.790  38.850  1.00  0.00           H
ATOM   3326  C   SER A 860      63.230  38.970  41.060  1.00  0.00           C
ATOM   3327  O   SER A 860      62.480  39.740  41.720  1.00  0.00           O
ATOM   3328  N   ASP A 861      62.980  37.680  40.810  1.00  0.00           N
ATOM   3329  HN  ASP A 861      63.580  37.050  40.310  1.00  0.00           H
ATOM   3330  CA  ASP A 861      61.670  37.080  41.120  1.00  0.00           C
ATOM   3331  HA  ASP A 861      60.880  37.780  40.900  1.00  0.00           H
ATOM   3332  CB  ASP A 861      61.290  35.960  40.210  1.00  0.00           C
ATOM   3333  HB1 ASP A 861      60.250  35.650  40.400  1.00  0.00           H
ATOM   3334  HB2 ASP A 861      61.920  35.050  40.360  1.00  0.00           H
ATOM   3335  CG  ASP A 861      61.300  36.420  38.750  1.00  0.00           C
ATOM   3336  OD1 ASP A 861      61.150  35.530  37.850  1.00  0.00           O
ATOM   3337  OD2 ASP A 861      61.350  37.650  38.550  1.00  0.00           O
ATOM   3338  C   ASP A 861      61.460  36.920  42.690  1.00  0.00           C
ATOM   3339  O   ASP A 861      60.330  37.080  43.240  1.00  0.00           O
ATOM   3340  N   PHE A 862      62.570  36.680  43.440  1.00  0.00           N
ATOM   3341  HN  PHE A 862      63.380  36.310  43.000  1.00  0.00           H
ATOM   3342  CA  PHE A 862      62.540  36.440  44.870  1.00  0.00           C
ATOM   3343  HA  PHE A 862      61.510  36.420  45.190  1.00  0.00           H
ATOM   3344  CB  PHE A 862      62.950  35.020  45.200  1.00  0.00           C
ATOM   3345  HB1 PHE A 862      63.050  34.810  46.300  1.00  0.00           H
ATOM   3346  HB2 PHE A 862      63.970  34.790  44.820  1.00  0.00           H
ATOM   3347  CG  PHE A 862      61.970  34.020  44.570  1.00  0.00           C
ATOM   3348  CD1 PHE A 862      61.120  33.320  45.430  1.00  0.00           C
ATOM   3349  HD1 PHE A 862      61.220  33.430  46.500  1.00  0.00           H
ATOM   3350  CE1 PHE A 862      60.140  32.490  44.950  1.00  0.00           C
ATOM   3351  HE1 PHE A 862      59.540  31.870  45.600  1.00  0.00           H
ATOM   3352  CZ  PHE A 862      60.090  32.200  43.630  1.00  0.00           C
ATOM   3353  HZ  PHE A 862      59.410  31.420  43.340  1.00  0.00           H
ATOM   3354  CD2 PHE A 862      61.870  33.800  43.190  1.00  0.00           C
ATOM   3355  HD2 PHE A 862      62.550  34.330  42.540  1.00  0.00           H
ATOM   3356  CE2 PHE A 862      60.980  32.860  42.710  1.00  0.00           C
ATOM   3357  HE2 PHE A 862      60.910  32.740  41.640  1.00  0.00           H
ATOM   3358  C   PHE A 862      63.270  37.490  45.720  1.00  0.00           C
ATOM   3359  O   PHE A 862      63.790  37.210  46.800  1.00  0.00           O
ATOM   3360  N   ALA A 863      63.330  38.770  45.290  1.00  0.00           N
ATOM   3361  HN  ALA A 863      63.080  39.030  44.360  1.00  0.00           H
ATOM   3362  CA  ALA A 863      64.080  39.890  45.860  1.00  0.00           C
ATOM   3363  HA  ALA A 863      65.130  39.630  45.940  1.00  0.00           H
ATOM   3364  CB  ALA A 863      63.970  41.080  44.950  1.00  0.00           C
ATOM   3365  HB1 ALA A 863      63.080  41.740  45.060  1.00  0.00           H
ATOM   3366  HB2 ALA A 863      63.870  40.770  43.880  1.00  0.00           H
ATOM   3367  HB3 ALA A 863      64.840  41.760  45.050  1.00  0.00           H
ATOM   3368  C   ALA A 863      63.660  40.360  47.270  1.00  0.00           C
ATOM   3369  O   ALA A 863      64.570  40.460  48.110  1.00  0.00           O
ATOM   3370  N   VAL A 864      62.360  40.560  47.530  1.00  0.00           N
ATOM   3371  HN  VAL A 864      61.670  40.370  46.840  1.00  0.00           H
ATOM   3372  CA  VAL A 864      61.760  40.950  48.740  1.00  0.00           C
ATOM   3373  HA  VAL A 864      62.280  41.820  49.110  1.00  0.00           H
ATOM   3374  CB  VAL A 864      60.280  41.350  48.530  1.00  0.00           C
ATOM   3375  HB  VAL A 864      59.620  40.470  48.420  1.00  0.00           H
ATOM   3376  CG1 VAL A 864      59.740  42.190  49.750  1.00  0.00           C
ATOM   3377 HG11 VAL A 864      60.310  43.150  49.800  1.00  0.00           H
ATOM   3378 HG12 VAL A 864      59.750  41.710  50.750  1.00  0.00           H
ATOM   3379 HG13 VAL A 864      58.700  42.560  49.620  1.00  0.00           H
ATOM   3380  CG2 VAL A 864      60.340  42.370  47.350  1.00  0.00           C
ATOM   3381 HG21 VAL A 864      60.960  43.270  47.590  1.00  0.00           H
ATOM   3382 HG22 VAL A 864      59.360  42.850  47.130  1.00  0.00           H
ATOM   3383 HG23 VAL A 864      60.830  42.080  46.390  1.00  0.00           H
ATOM   3384  C   VAL A 864      61.900  39.770  49.720  1.00  0.00           C
ATOM   3385  O   VAL A 864      62.340  40.020  50.850  1.00  0.00           O
ATOM   3386  N   PHE A 865      61.660  38.520  49.270  1.00  0.00           N
ATOM   3387  HN  PHE A 865      61.200  38.470  48.400  1.00  0.00           H
ATOM   3388  CA  PHE A 865      61.810  37.290  50.040  1.00  0.00           C
ATOM   3389  HA  PHE A 865      61.320  37.460  50.980  1.00  0.00           H
ATOM   3390  CB  PHE A 865      61.170  36.170  49.180  1.00  0.00           C
ATOM   3391  HB1 PHE A 865      61.550  36.190  48.130  1.00  0.00           H
ATOM   3392  HB2 PHE A 865      60.070  36.360  49.170  1.00  0.00           H
ATOM   3393  CG  PHE A 865      61.400  34.820  49.770  1.00  0.00           C
ATOM   3394  CD1 PHE A 865      62.400  33.940  49.350  1.00  0.00           C
ATOM   3395  HD1 PHE A 865      63.220  34.330  48.770  1.00  0.00           H
ATOM   3396  CE1 PHE A 865      62.410  32.630  49.810  1.00  0.00           C
ATOM   3397  HE1 PHE A 865      63.250  32.030  49.510  1.00  0.00           H
ATOM   3398  CZ  PHE A 865      61.390  32.210  50.720  1.00  0.00           C
ATOM   3399  HZ  PHE A 865      61.500  31.240  51.190  1.00  0.00           H
ATOM   3400  CD2 PHE A 865      60.350  34.360  50.630  1.00  0.00           C
ATOM   3401  HD2 PHE A 865      59.590  35.080  50.880  1.00  0.00           H
ATOM   3402  CE2 PHE A 865      60.390  33.050  51.070  1.00  0.00           C
ATOM   3403  HE2 PHE A 865      59.600  32.830  51.770  1.00  0.00           H
ATOM   3404  C   PHE A 865      63.290  37.080  50.390  1.00  0.00           C
ATOM   3405  O   PHE A 865      63.600  36.660  51.540  1.00  0.00           O
ATOM   3406  N   LEU A 866      64.240  37.320  49.480  1.00  0.00           N
ATOM   3407  HN  LEU A 866      64.020  37.660  48.580  1.00  0.00           H
ATOM   3408  CA  LEU A 866      65.680  37.100  49.770  1.00  0.00           C
ATOM   3409  HA  LEU A 866      65.780  36.200  50.360  1.00  0.00           H
ATOM   3410  CB  LEU A 866      66.490  37.010  48.490  1.00  0.00           C
ATOM   3411  HB1 LEU A 866      66.310  37.970  47.970  1.00  0.00           H
ATOM   3412  HB2 LEU A 866      66.060  36.230  47.830  1.00  0.00           H
ATOM   3413  CG  LEU A 866      68.010  36.720  48.660  1.00  0.00           C
ATOM   3414  HG  LEU A 866      68.480  37.470  49.320  1.00  0.00           H
ATOM   3415  CD1 LEU A 866      68.280  35.330  49.280  1.00  0.00           C
ATOM   3416 HD11 LEU A 866      69.350  35.180  49.500  1.00  0.00           H
ATOM   3417 HD12 LEU A 866      68.070  34.530  48.530  1.00  0.00           H
ATOM   3418 HD13 LEU A 866      67.540  35.150  50.100  1.00  0.00           H
ATOM   3419  CD2 LEU A 866      68.680  36.840  47.330  1.00  0.00           C
ATOM   3420 HD21 LEU A 866      69.600  36.220  47.260  1.00  0.00           H
ATOM   3421 HD22 LEU A 866      68.980  37.860  47.020  1.00  0.00           H
ATOM   3422 HD23 LEU A 866      68.030  36.340  46.570  1.00  0.00           H
ATOM   3423  C   LEU A 866      66.150  38.170  50.790  1.00  0.00           C
ATOM   3424  O   LEU A 866      66.880  37.970  51.750  1.00  0.00           O
ATOM   3425  N   THR A 867      65.580  39.350  50.610  1.00  0.00           N
ATOM   3426  HN  THR A 867      65.190  39.600  49.720  1.00  0.00           H
ATOM   3427  CA  THR A 867      65.790  40.500  51.530  1.00  0.00           C
ATOM   3428  HA  THR A 867      66.860  40.600  51.460  1.00  0.00           H
ATOM   3429  CB  THR A 867      65.130  41.790  51.150  1.00  0.00           C
ATOM   3430  HB  THR A 867      64.180  41.510  50.660  1.00  0.00           H
ATOM   3431  OG1 THR A 867      65.990  42.400  50.210  1.00  0.00           O
ATOM   3432  HG1 THR A 867      65.910  41.940  49.380  1.00  0.00           H
ATOM   3433  CG2 THR A 867      65.020  42.800  52.220  1.00  0.00           C
ATOM   3434 HG21 THR A 867      65.930  42.920  52.860  1.00  0.00           H
ATOM   3435 HG22 THR A 867      64.190  42.540  52.910  1.00  0.00           H
ATOM   3436 HG23 THR A 867      64.780  43.760  51.710  1.00  0.00           H
ATOM   3437  C   THR A 867      65.420  40.190  53.000  1.00  0.00           C
ATOM   3438  O   THR A 867      66.210  40.450  53.880  1.00  0.00           O
ATOM   3439  N   ILE A 868      64.300  39.490  53.160  1.00  0.00           N
ATOM   3440  HN  ILE A 868      63.700  39.390  52.370  1.00  0.00           H
ATOM   3441  CA  ILE A 868      63.820  38.820  54.330  1.00  0.00           C
ATOM   3442  HA  ILE A 868      63.920  39.420  55.220  1.00  0.00           H
ATOM   3443  CB  ILE A 868      62.350  38.690  54.140  1.00  0.00           C
ATOM   3444  HB  ILE A 868      62.060  38.480  53.090  1.00  0.00           H
ATOM   3445  CG2 ILE A 868      61.730  37.510  55.000  1.00  0.00           C
ATOM   3446 HG21 ILE A 868      62.170  36.490  55.010  1.00  0.00           H
ATOM   3447 HG22 ILE A 868      60.700  37.300  54.650  1.00  0.00           H
ATOM   3448 HG23 ILE A 868      61.720  37.820  56.070  1.00  0.00           H
ATOM   3449  CG1 ILE A 868      61.480  40.000  54.360  1.00  0.00           C
ATOM   3450 HG11 ILE A 868      62.060  40.910  54.100  1.00  0.00           H
ATOM   3451 HG12 ILE A 868      61.160  40.040  55.420  1.00  0.00           H
ATOM   3452  CD  ILE A 868      60.240  40.010  53.500  1.00  0.00           C
ATOM   3453  HD1 ILE A 868      59.670  39.100  53.740  1.00  0.00           H
ATOM   3454  HD2 ILE A 868      60.470  39.960  52.420  1.00  0.00           H
ATOM   3455  HD3 ILE A 868      59.640  40.910  53.770  1.00  0.00           H
ATOM   3456  C   ILE A 868      64.670  37.680  54.780  1.00  0.00           C
ATOM   3457  O   ILE A 868      65.070  37.530  55.900  1.00  0.00           O
ATOM   3458  N   VAL A 869      65.000  36.740  53.860  1.00  0.00           N
ATOM   3459  HN  VAL A 869      64.610  36.740  52.940  1.00  0.00           H
ATOM   3460  CA  VAL A 869      65.900  35.570  54.170  1.00  0.00           C
ATOM   3461  HA  VAL A 869      65.480  35.000  54.970  1.00  0.00           H
ATOM   3462  CB  VAL A 869      66.040  34.580  53.020  1.00  0.00           C
ATOM   3463  HB  VAL A 869      66.250  35.240  52.150  1.00  0.00           H
ATOM   3464  CG1 VAL A 869      67.140  33.570  53.220  1.00  0.00           C
ATOM   3465 HG11 VAL A 869      67.080  32.900  52.340  1.00  0.00           H
ATOM   3466 HG12 VAL A 869      67.050  32.950  54.140  1.00  0.00           H
ATOM   3467 HG13 VAL A 869      68.120  34.100  53.190  1.00  0.00           H
ATOM   3468  CG2 VAL A 869      64.680  33.830  52.830  1.00  0.00           C
ATOM   3469 HG21 VAL A 869      64.530  33.000  53.550  1.00  0.00           H
ATOM   3470 HG22 VAL A 869      64.780  33.350  51.840  1.00  0.00           H
ATOM   3471 HG23 VAL A 869      63.830  34.520  52.670  1.00  0.00           H
ATOM   3472  C   VAL A 869      67.260  35.970  54.770  1.00  0.00           C
ATOM   3473  O   VAL A 869      67.580  35.630  55.910  1.00  0.00           O
ATOM   3474  N   ILE A 870      68.000  36.870  54.020  1.00  0.00           N
ATOM   3475  HN  ILE A 870      67.450  37.320  53.330  1.00  0.00           H
ATOM   3476  CA  ILE A 870      69.270  37.520  54.530  1.00  0.00           C
ATOM   3477  HA  ILE A 870      69.980  36.750  54.760  1.00  0.00           H
ATOM   3478  CB  ILE A 870      69.810  38.490  53.520  1.00  0.00           C
ATOM   3479  HB  ILE A 870      68.970  39.090  53.130  1.00  0.00           H
ATOM   3480  CG2 ILE A 870      70.680  39.750  54.010  1.00  0.00           C
ATOM   3481 HG21 ILE A 870      71.420  39.510  54.820  1.00  0.00           H
ATOM   3482 HG22 ILE A 870      70.120  40.630  54.370  1.00  0.00           H
ATOM   3483 HG23 ILE A 870      71.250  40.060  53.120  1.00  0.00           H
ATOM   3484  CG1 ILE A 870      70.310  37.720  52.400  1.00  0.00           C
ATOM   3485 HG11 ILE A 870      69.680  36.810  52.270  1.00  0.00           H
ATOM   3486 HG12 ILE A 870      71.310  37.350  52.670  1.00  0.00           H
ATOM   3487  CD  ILE A 870      70.340  38.460  51.070  1.00  0.00           C
ATOM   3488  HD1 ILE A 870      69.320  38.830  50.820  1.00  0.00           H
ATOM   3489  HD2 ILE A 870      70.700  37.870  50.200  1.00  0.00           H
ATOM   3490  HD3 ILE A 870      70.940  39.400  51.160  1.00  0.00           H
ATOM   3491  C   ILE A 870      69.020  38.190  55.830  1.00  0.00           C
ATOM   3492  O   ILE A 870      69.770  37.960  56.770  1.00  0.00           O
ATOM   3493  N   MET A 871      67.980  39.080  55.930  1.00  0.00           N
ATOM   3494  HN  MET A 871      67.360  39.250  55.170  1.00  0.00           H
ATOM   3495  CA  MET A 871      67.760  39.740  57.240  1.00  0.00           C
ATOM   3496  HA  MET A 871      68.650  40.270  57.570  1.00  0.00           H
ATOM   3497  CB  MET A 871      66.830  40.940  57.230  1.00  0.00           C
ATOM   3498  HB1 MET A 871      66.690  41.270  58.270  1.00  0.00           H
ATOM   3499  HB2 MET A 871      65.830  40.640  56.860  1.00  0.00           H
ATOM   3500  CG  MET A 871      67.350  42.040  56.260  1.00  0.00           C
ATOM   3501  HG1 MET A 871      66.540  42.810  56.170  1.00  0.00           H
ATOM   3502  HG2 MET A 871      67.600  41.770  55.220  1.00  0.00           H
ATOM   3503  SD  MET A 871      68.850  42.930  56.880  1.00  0.00           S
ATOM   3504  CE  MET A 871      68.520  44.230  55.560  1.00  0.00           C
ATOM   3505  HE1 MET A 871      69.220  45.090  55.570  1.00  0.00           H
ATOM   3506  HE2 MET A 871      67.480  44.620  55.690  1.00  0.00           H
ATOM   3507  HE3 MET A 871      68.580  43.840  54.520  1.00  0.00           H
ATOM   3508  C   MET A 871      67.390  38.750  58.400  1.00  0.00           C
ATOM   3509  O   MET A 871      67.940  38.860  59.490  1.00  0.00           O
ATOM   3510  N   VAL A 872      66.480  37.730  58.210  1.00  0.00           N
ATOM   3511  HN  VAL A 872      66.070  37.560  57.310  1.00  0.00           H
ATOM   3512  CA  VAL A 872      66.100  36.730  59.260  1.00  0.00           C
ATOM   3513  HA  VAL A 872      65.860  37.300  60.150  1.00  0.00           H
ATOM   3514  CB  VAL A 872      64.740  36.020  59.080  1.00  0.00           C
ATOM   3515  HB  VAL A 872      64.400  35.580  60.050  1.00  0.00           H
ATOM   3516  CG1 VAL A 872      63.570  37.030  58.620  1.00  0.00           C
ATOM   3517 HG11 VAL A 872      63.190  37.690  59.430  1.00  0.00           H
ATOM   3518 HG12 VAL A 872      62.760  36.430  58.170  1.00  0.00           H
ATOM   3519 HG13 VAL A 872      63.920  37.810  57.910  1.00  0.00           H
ATOM   3520  CG2 VAL A 872      64.850  34.840  58.110  1.00  0.00           C
ATOM   3521 HG21 VAL A 872      63.900  34.290  57.960  1.00  0.00           H
ATOM   3522 HG22 VAL A 872      65.590  34.070  58.450  1.00  0.00           H
ATOM   3523 HG23 VAL A 872      65.150  35.370  57.170  1.00  0.00           H
ATOM   3524  C   VAL A 872      67.370  35.930  59.760  1.00  0.00           C
ATOM   3525  O   VAL A 872      67.660  35.770  60.950  1.00  0.00           O
ATOM   3526  N   THR A 873      68.170  35.490  58.820  1.00  0.00           N
ATOM   3527  HN  THR A 873      67.930  35.690  57.870  1.00  0.00           H
ATOM   3528  CA  THR A 873      69.520  34.940  59.000  1.00  0.00           C
ATOM   3529  HA  THR A 873      69.380  34.030  59.580  1.00  0.00           H
ATOM   3530  CB  THR A 873      70.160  34.540  57.720  1.00  0.00           C
ATOM   3531  HB  THR A 873      70.430  35.460  57.160  1.00  0.00           H
ATOM   3532  OG1 THR A 873      69.310  33.750  56.890  1.00  0.00           O
ATOM   3533  HG1 THR A 873      68.720  34.420  56.510  1.00  0.00           H
ATOM   3534  CG2 THR A 873      71.390  33.710  58.020  1.00  0.00           C
ATOM   3535 HG21 THR A 873      71.200  32.970  58.820  1.00  0.00           H
ATOM   3536 HG22 THR A 873      72.200  34.400  58.340  1.00  0.00           H
ATOM   3537 HG23 THR A 873      71.800  33.320  57.070  1.00  0.00           H
ATOM   3538  C   THR A 873      70.510  35.800  59.780  1.00  0.00           C
ATOM   3539  O   THR A 873      71.150  35.290  60.700  1.00  0.00           O
ATOM   3540  N   ILE A 874      70.710  37.070  59.450  1.00  0.00           N
ATOM   3541  HN  ILE A 874      70.110  37.540  58.810  1.00  0.00           H
ATOM   3542  CA  ILE A 874      71.630  37.960  60.200  1.00  0.00           C
ATOM   3543  HA  ILE A 874      72.650  37.630  60.330  1.00  0.00           H
ATOM   3544  CB  ILE A 874      71.760  39.410  59.620  1.00  0.00           C
ATOM   3545  HB  ILE A 874      70.730  39.820  59.490  1.00  0.00           H
ATOM   3546  CG2 ILE A 874      72.540  40.330  60.610  1.00  0.00           C
ATOM   3547 HG21 ILE A 874      71.950  40.630  61.500  1.00  0.00           H
ATOM   3548 HG22 ILE A 874      72.720  41.280  60.070  1.00  0.00           H
ATOM   3549 HG23 ILE A 874      73.460  39.740  60.800  1.00  0.00           H
ATOM   3550  CG1 ILE A 874      72.520  39.370  58.270  1.00  0.00           C
ATOM   3551 HG11 ILE A 874      72.010  38.540  57.730  1.00  0.00           H
ATOM   3552 HG12 ILE A 874      73.540  38.960  58.410  1.00  0.00           H
ATOM   3553  CD  ILE A 874      72.480  40.570  57.370  1.00  0.00           C
ATOM   3554  HD1 ILE A 874      72.850  41.520  57.770  1.00  0.00           H
ATOM   3555  HD2 ILE A 874      71.470  40.740  56.950  1.00  0.00           H
ATOM   3556  HD3 ILE A 874      73.000  40.370  56.410  1.00  0.00           H
ATOM   3557  C   ILE A 874      71.170  38.100  61.630  1.00  0.00           C
ATOM   3558  O   ILE A 874      71.860  37.800  62.630  1.00  0.00           O
ATOM   3559  N   ASP A 875      69.830  38.410  61.830  1.00  0.00           N
ATOM   3560  HN  ASP A 875      69.250  38.570  61.050  1.00  0.00           H
ATOM   3561  CA  ASP A 875      69.280  38.680  63.120  1.00  0.00           C
ATOM   3562  HA  ASP A 875      69.990  39.300  63.650  1.00  0.00           H
ATOM   3563  CB  ASP A 875      67.910  39.520  62.880  1.00  0.00           C
ATOM   3564  HB1 ASP A 875      67.130  38.760  62.600  1.00  0.00           H
ATOM   3565  HB2 ASP A 875      67.940  40.290  62.070  1.00  0.00           H
ATOM   3566  CG  ASP A 875      67.410  40.120  64.180  1.00  0.00           C
ATOM   3567  OD1 ASP A 875      68.170  40.130  65.130  1.00  0.00           O
ATOM   3568  OD2 ASP A 875      66.200  40.460  64.300  1.00  0.00           O
ATOM   3569  C   ASP A 875      69.150  37.420  64.010  1.00  0.00           C
ATOM   3570  O   ASP A 875      69.300  37.420  65.240  1.00  0.00           O
ATOM   3571  N   TYR A 876      69.050  36.250  63.410  1.00  0.00           N
ATOM   3572  HN  TYR A 876      68.710  36.130  62.480  1.00  0.00           H
ATOM   3573  CA  TYR A 876      69.280  34.940  64.060  1.00  0.00           C
ATOM   3574  HA  TYR A 876      68.790  34.960  65.020  1.00  0.00           H
ATOM   3575  CB  TYR A 876      68.710  33.740  63.270  1.00  0.00           C
ATOM   3576  HB1 TYR A 876      68.990  33.640  62.210  1.00  0.00           H
ATOM   3577  HB2 TYR A 876      67.620  33.860  63.160  1.00  0.00           H
ATOM   3578  CG  TYR A 876      68.900  32.410  63.930  1.00  0.00           C
ATOM   3579  CD1 TYR A 876      69.800  31.500  63.330  1.00  0.00           C
ATOM   3580  HD1 TYR A 876      70.270  31.670  62.360  1.00  0.00           H
ATOM   3581  CE1 TYR A 876      70.030  30.260  63.880  1.00  0.00           C
ATOM   3582  HE1 TYR A 876      70.740  29.560  63.460  1.00  0.00           H
ATOM   3583  CZ  TYR A 876      69.250  29.860  65.000  1.00  0.00           C
ATOM   3584  OH  TYR A 876      69.450  28.580  65.540  1.00  0.00           O
ATOM   3585  HH  TYR A 876      69.030  28.550  66.410  1.00  0.00           H
ATOM   3586  CD2 TYR A 876      68.250  32.010  65.080  1.00  0.00           C
ATOM   3587  HD2 TYR A 876      67.560  32.710  65.530  1.00  0.00           H
ATOM   3588  CE2 TYR A 876      68.280  30.710  65.550  1.00  0.00           C
ATOM   3589  HE2 TYR A 876      67.710  30.420  66.420  1.00  0.00           H
ATOM   3590  C   TYR A 876      70.730  34.790  64.400  1.00  0.00           C
ATOM   3591  O   TYR A 876      71.090  34.740  65.540  1.00  0.00           O
ATOM   3592  N   LEU A 877      71.660  34.680  63.440  1.00  0.00           N
ATOM   3593  HN  LEU A 877      71.350  34.770  62.500  1.00  0.00           H
ATOM   3594  CA  LEU A 877      73.070  34.260  63.620  1.00  0.00           C
ATOM   3595  HA  LEU A 877      73.040  33.260  64.030  1.00  0.00           H
ATOM   3596  CB  LEU A 877      73.730  34.100  62.250  1.00  0.00           C
ATOM   3597  HB1 LEU A 877      73.580  35.060  61.730  1.00  0.00           H
ATOM   3598  HB2 LEU A 877      73.200  33.250  61.770  1.00  0.00           H
ATOM   3599  CG  LEU A 877      75.230  33.770  62.140  1.00  0.00           C
ATOM   3600  HG  LEU A 877      75.790  34.690  62.390  1.00  0.00           H
ATOM   3601  CD1 LEU A 877      75.700  32.490  62.910  1.00  0.00           C
ATOM   3602 HD11 LEU A 877      75.810  32.770  63.990  1.00  0.00           H
ATOM   3603 HD12 LEU A 877      76.670  32.030  62.660  1.00  0.00           H
ATOM   3604 HD13 LEU A 877      74.940  31.680  62.900  1.00  0.00           H
ATOM   3605  CD2 LEU A 877      75.470  33.580  60.640  1.00  0.00           C
ATOM   3606 HD21 LEU A 877      75.110  34.490  60.110  1.00  0.00           H
ATOM   3607 HD22 LEU A 877      75.100  32.630  60.210  1.00  0.00           H
ATOM   3608 HD23 LEU A 877      76.570  33.630  60.480  1.00  0.00           H
ATOM   3609  C   LEU A 877      73.960  35.120  64.420  1.00  0.00           C
ATOM   3610  O   LEU A 877      74.830  34.680  65.170  1.00  0.00           O
ATOM   3611  N   VAL A 878      73.800  36.440  64.280  1.00  0.00           N
ATOM   3612  HN  VAL A 878      73.060  36.640  63.660  1.00  0.00           H
ATOM   3613  CA  VAL A 878      74.590  37.480  64.930  1.00  0.00           C
ATOM   3614  HA  VAL A 878      75.480  37.100  65.420  1.00  0.00           H
ATOM   3615  CB  VAL A 878      75.030  38.650  63.940  1.00  0.00           C
ATOM   3616  HB  VAL A 878      74.190  39.110  63.370  1.00  0.00           H
ATOM   3617  CG1 VAL A 878      75.710  39.710  64.790  1.00  0.00           C
ATOM   3618 HG11 VAL A 878      75.150  40.210  65.610  1.00  0.00           H
ATOM   3619 HG12 VAL A 878      76.060  40.410  64.000  1.00  0.00           H
ATOM   3620 HG13 VAL A 878      76.670  39.370  65.240  1.00  0.00           H
ATOM   3621  CG2 VAL A 878      76.130  38.140  63.040  1.00  0.00           C
ATOM   3622 HG21 VAL A 878      75.740  37.300  62.420  1.00  0.00           H
ATOM   3623 HG22 VAL A 878      77.020  37.750  63.590  1.00  0.00           H
ATOM   3624 HG23 VAL A 878      76.470  38.880  62.280  1.00  0.00           H
ATOM   3625  C   VAL A 878      73.800  38.050  66.080  1.00  0.00           C
ATOM   3626  O   VAL A 878      74.140  37.840  67.230  1.00  0.00           O
ATOM   3627  N   GLY A 879      72.570  38.540  65.720  1.00  0.00           N
ATOM   3628  HN  GLY A 879      72.310  38.460  64.760  1.00  0.00           H
ATOM   3629  CA  GLY A 879      71.570  39.180  66.500  1.00  0.00           C
ATOM   3630  HA1 GLY A 879      71.610  38.890  67.550  1.00  0.00           H
ATOM   3631  HA2 GLY A 879      70.600  38.870  66.120  1.00  0.00           H
ATOM   3632  C   GLY A 879      71.770  40.650  66.500  1.00  0.00           C
ATOM   3633  O   GLY A 879      72.940  41.040  66.680  1.00  0.00           O
ATOM   3634  N   VAL A 880      70.680  41.390  66.340  1.00  0.00           N
ATOM   3635  HN  VAL A 880      69.790  40.970  66.150  1.00  0.00           H
ATOM   3636  CA  VAL A 880      70.710  42.800  66.180  1.00  0.00           C
ATOM   3637  HA  VAL A 880      71.690  43.220  66.330  1.00  0.00           H
ATOM   3638  CB  VAL A 880      70.120  43.200  64.800  1.00  0.00           C
ATOM   3639  HB  VAL A 880      69.100  42.750  64.710  1.00  0.00           H
ATOM   3640  CG1 VAL A 880      70.070  44.650  64.600  1.00  0.00           C
ATOM   3641 HG11 VAL A 880      71.040  45.180  64.710  1.00  0.00           H
ATOM   3642 HG12 VAL A 880      69.260  45.120  65.210  1.00  0.00           H
ATOM   3643 HG13 VAL A 880      69.750  44.880  63.570  1.00  0.00           H
ATOM   3644  CG2 VAL A 880      70.870  42.600  63.600  1.00  0.00           C
ATOM   3645 HG21 VAL A 880      70.880  41.490  63.630  1.00  0.00           H
ATOM   3646 HG22 VAL A 880      71.930  42.900  63.650  1.00  0.00           H
ATOM   3647 HG23 VAL A 880      70.400  42.870  62.630  1.00  0.00           H
ATOM   3648  C   VAL A 880      69.770  43.340  67.290  1.00  0.00           C
ATOM   3649  O   VAL A 880      68.750  42.720  67.520  1.00  0.00           O
ATOM   3650  N   PRO A 881      69.940  44.480  67.960  1.00  0.00           N
ATOM   3651  CD  PRO A 881      71.230  44.920  68.390  1.00  0.00           C
ATOM   3652  HD1 PRO A 881      71.630  45.640  67.640  1.00  0.00           H
ATOM   3653  HD2 PRO A 881      71.950  44.080  68.540  1.00  0.00           H
ATOM   3654  CA  PRO A 881      68.850  45.120  68.680  1.00  0.00           C
ATOM   3655  HA  PRO A 881      68.410  44.430  69.370  1.00  0.00           H
ATOM   3656  CB  PRO A 881      69.530  46.230  69.450  1.00  0.00           C
ATOM   3657  HB1 PRO A 881      68.950  46.520  70.350  1.00  0.00           H
ATOM   3658  HB2 PRO A 881      69.590  47.110  68.790  1.00  0.00           H
ATOM   3659  CG  PRO A 881      70.960  45.660  69.700  1.00  0.00           C
ATOM   3660  HG1 PRO A 881      71.790  46.390  69.800  1.00  0.00           H
ATOM   3661  HG2 PRO A 881      71.030  44.910  70.530  1.00  0.00           H
ATOM   3662  C   PRO A 881      67.670  45.600  67.790  1.00  0.00           C
ATOM   3663  O   PRO A 881      67.900  46.390  66.850  1.00  0.00           O
ATOM   3664  N   SER A 882      66.400  45.170  68.130  1.00  0.00           N
ATOM   3665  HN  SER A 882      66.310  44.470  68.830  1.00  0.00           H
ATOM   3666  CA  SER A 882      65.200  45.710  67.520  1.00  0.00           C
ATOM   3667  HA  SER A 882      65.340  46.780  67.590  1.00  0.00           H
ATOM   3668  CB  SER A 882      65.110  45.240  66.060  1.00  0.00           C
ATOM   3669  HB1 SER A 882      64.080  45.150  65.660  1.00  0.00           H
ATOM   3670  HB2 SER A 882      65.650  44.260  65.890  1.00  0.00           H
ATOM   3671  OG  SER A 882      65.680  46.180  65.240  1.00  0.00           O
ATOM   3672  HG1 SER A 882      66.610  46.150  65.520  1.00  0.00           H
ATOM   3673  C   SER A 882      63.960  45.280  68.210  1.00  0.00           C
ATOM   3674  O   SER A 882      63.880  44.150  68.780  1.00  0.00           O
ATOM   3675  N   PRO A 883      62.880  46.050  68.130  1.00  0.00           N
ATOM   3676  CD  PRO A 883      62.830  47.460  67.500  1.00  0.00           C
ATOM   3677  HD1 PRO A 883      63.440  47.580  66.580  1.00  0.00           H
ATOM   3678  HD2 PRO A 883      63.430  48.140  68.140  1.00  0.00           H
ATOM   3679  CA  PRO A 883      61.610  45.510  68.390  1.00  0.00           C
ATOM   3680  HA  PRO A 883      61.500  45.020  69.350  1.00  0.00           H
ATOM   3681  CB  PRO A 883      60.690  46.790  68.380  1.00  0.00           C
ATOM   3682  HB1 PRO A 883      60.840  47.310  69.350  1.00  0.00           H
ATOM   3683  HB2 PRO A 883      59.610  46.580  68.270  1.00  0.00           H
ATOM   3684  CG  PRO A 883      61.300  47.710  67.320  1.00  0.00           C
ATOM   3685  HG1 PRO A 883      61.010  47.520  66.270  1.00  0.00           H
ATOM   3686  HG2 PRO A 883      61.200  48.790  67.560  1.00  0.00           H
ATOM   3687  C   PRO A 883      61.180  44.440  67.360  1.00  0.00           C
ATOM   3688  O   PRO A 883      61.310  44.610  66.120  1.00  0.00           O
ATOM   3689  N   LYS A 884      60.640  43.380  67.880  1.00  0.00           N
ATOM   3690  HN  LYS A 884      60.440  43.300  68.860  1.00  0.00           H
ATOM   3691  CA  LYS A 884      60.000  42.300  67.000  1.00  0.00           C
ATOM   3692  HA  LYS A 884      60.360  42.210  65.990  1.00  0.00           H
ATOM   3693  CB  LYS A 884      60.400  40.890  67.570  1.00  0.00           C
ATOM   3694  HB1 LYS A 884      60.000  40.150  66.850  1.00  0.00           H
ATOM   3695  HB2 LYS A 884      59.750  40.640  68.440  1.00  0.00           H
ATOM   3696  CG  LYS A 884      61.930  40.570  67.940  1.00  0.00           C
ATOM   3697  HG1 LYS A 884      61.930  39.700  68.620  1.00  0.00           H
ATOM   3698  HG2 LYS A 884      62.330  41.420  68.520  1.00  0.00           H
ATOM   3699  CD  LYS A 884      62.800  40.210  66.720  1.00  0.00           C
ATOM   3700  HD1 LYS A 884      63.280  41.090  66.260  1.00  0.00           H
ATOM   3701  HD2 LYS A 884      62.210  39.630  65.970  1.00  0.00           H
ATOM   3702  CE  LYS A 884      64.030  39.340  67.120  1.00  0.00           C
ATOM   3703  HE1 LYS A 884      63.740  38.490  67.770  1.00  0.00           H
ATOM   3704  HE2 LYS A 884      64.680  39.980  67.760  1.00  0.00           H
ATOM   3705  NZ  LYS A 884      64.770  38.910  65.910  1.00  0.00           N
ATOM   3706  HZ1 LYS A 884      64.170  38.390  65.240  1.00  0.00           H
ATOM   3707  HZ2 LYS A 884      65.630  38.380  66.180  1.00  0.00           H
ATOM   3708  HZ3 LYS A 884      65.240  39.660  65.380  1.00  0.00           H
ATOM   3709  C   LYS A 884      58.500  42.440  66.790  1.00  0.00           C
ATOM   3710  O   LYS A 884      57.870  43.130  67.610  1.00  0.00           O
ATOM   3711  N   LEU A 885      57.920  41.930  65.720  1.00  0.00           N
ATOM   3712  HN  LEU A 885      58.490  41.410  65.080  1.00  0.00           H
ATOM   3713  CA  LEU A 885      56.510  41.910  65.460  1.00  0.00           C
ATOM   3714  HA  LEU A 885      56.090  42.890  65.260  1.00  0.00           H
ATOM   3715  CB  LEU A 885      56.200  41.120  64.050  1.00  0.00           C
ATOM   3716  HB1 LEU A 885      56.720  40.150  64.170  1.00  0.00           H
ATOM   3717  HB2 LEU A 885      56.670  41.630  63.170  1.00  0.00           H
ATOM   3718  CG  LEU A 885      54.790  40.860  63.680  1.00  0.00           C
ATOM   3719  HG  LEU A 885      54.330  40.330  64.550  1.00  0.00           H
ATOM   3720  CD1 LEU A 885      54.040  42.100  63.330  1.00  0.00           C
ATOM   3721 HD11 LEU A 885      52.970  41.890  63.160  1.00  0.00           H
ATOM   3722 HD12 LEU A 885      54.460  42.580  62.430  1.00  0.00           H
ATOM   3723 HD13 LEU A 885      54.180  42.760  64.210  1.00  0.00           H
ATOM   3724  CD2 LEU A 885      54.720  39.920  62.470  1.00  0.00           C
ATOM   3725 HD21 LEU A 885      54.990  38.890  62.760  1.00  0.00           H
ATOM   3726 HD22 LEU A 885      55.380  40.200  61.620  1.00  0.00           H
ATOM   3727 HD23 LEU A 885      53.690  39.910  62.060  1.00  0.00           H
ATOM   3728  C   LEU A 885      55.670  41.190  66.500  1.00  0.00           C
ATOM   3729  O   LEU A 885      55.930  40.070  66.870  1.00  0.00           O
ATOM   3730  N   HSD A 886      54.570  41.780  66.870  1.00  0.00           N
ATOM   3731  HN  HSD A 886      54.340  42.690  66.550  1.00  0.00           H
ATOM   3732  CA  HSD A 886      53.640  41.260  67.830  1.00  0.00           C
ATOM   3733  HA  HSD A 886      54.180  40.660  68.550  1.00  0.00           H
ATOM   3734  CB  HSD A 886      52.910  42.420  68.600  1.00  0.00           C
ATOM   3735  HB1 HSD A 886      52.040  42.050  69.190  1.00  0.00           H
ATOM   3736  HB2 HSD A 886      52.540  43.110  67.810  1.00  0.00           H
ATOM   3737  ND1 HSD A 886      53.950  43.130  70.830  1.00  0.00           N
ATOM   3738  HD1 HSD A 886      53.290  42.670  71.430  1.00  0.00           H
ATOM   3739  CG  HSD A 886      53.960  43.190  69.450  1.00  0.00           C
ATOM   3740  CE1 HSD A 886      54.910  43.930  71.300  1.00  0.00           C
ATOM   3741  HE1 HSD A 886      55.170  43.990  72.360  1.00  0.00           H
ATOM   3742  NE2 HSD A 886      55.520  44.570  70.320  1.00  0.00           N
ATOM   3743  CD2 HSD A 886      54.890  44.130  69.140  1.00  0.00           C
ATOM   3744  HD2 HSD A 886      55.270  44.610  68.240  1.00  0.00           H
ATOM   3745  C   HSD A 886      52.730  40.240  67.220  1.00  0.00           C
ATOM   3746  O   HSD A 886      51.930  40.600  66.360  1.00  0.00           O
ATOM   3747  N   VAL A 887      52.910  38.940  67.580  1.00  0.00           N
ATOM   3748  HN  VAL A 887      53.600  38.660  68.240  1.00  0.00           H
ATOM   3749  CA  VAL A 887      51.930  37.890  67.100  1.00  0.00           C
ATOM   3750  HA  VAL A 887      51.140  38.500  66.700  1.00  0.00           H
ATOM   3751  CB  VAL A 887      52.430  36.890  66.080  1.00  0.00           C
ATOM   3752  HB  VAL A 887      51.760  36.000  66.010  1.00  0.00           H
ATOM   3753  CG1 VAL A 887      52.510  37.590  64.690  1.00  0.00           C
ATOM   3754 HG11 VAL A 887      53.190  38.470  64.660  1.00  0.00           H
ATOM   3755 HG12 VAL A 887      51.520  38.020  64.440  1.00  0.00           H
ATOM   3756 HG13 VAL A 887      52.800  36.880  63.890  1.00  0.00           H
ATOM   3757  CG2 VAL A 887      53.850  36.370  66.430  1.00  0.00           C
ATOM   3758 HG21 VAL A 887      54.630  37.160  66.480  1.00  0.00           H
ATOM   3759 HG22 VAL A 887      54.100  35.670  65.610  1.00  0.00           H
ATOM   3760 HG23 VAL A 887      53.840  35.890  67.420  1.00  0.00           H
ATOM   3761  C   VAL A 887      51.270  37.180  68.220  1.00  0.00           C
ATOM   3762  O   VAL A 887      51.980  36.770  69.190  1.00  0.00           O
ATOM   3763  N   PRO A 888      49.930  37.010  68.250  1.00  0.00           N
ATOM   3764  CD  PRO A 888      49.030  37.860  67.510  1.00  0.00           C
ATOM   3765  HD1 PRO A 888      48.950  37.630  66.420  1.00  0.00           H
ATOM   3766  HD2 PRO A 888      49.230  38.930  67.710  1.00  0.00           H
ATOM   3767  CA  PRO A 888      49.230  35.920  68.900  1.00  0.00           C
ATOM   3768  HA  PRO A 888      49.510  35.900  69.950  1.00  0.00           H
ATOM   3769  CB  PRO A 888      47.730  36.000  68.550  1.00  0.00           C
ATOM   3770  HB1 PRO A 888      47.110  36.040  69.470  1.00  0.00           H
ATOM   3771  HB2 PRO A 888      47.410  35.300  67.750  1.00  0.00           H
ATOM   3772  CG  PRO A 888      47.580  37.450  67.930  1.00  0.00           C
ATOM   3773  HG1 PRO A 888      46.730  37.450  67.200  1.00  0.00           H
ATOM   3774  HG2 PRO A 888      47.260  38.140  68.740  1.00  0.00           H
ATOM   3775  C   PRO A 888      49.930  34.550  68.430  1.00  0.00           C
ATOM   3776  O   PRO A 888      50.250  34.400  67.290  1.00  0.00           O
ATOM   3777  N   GLU A 889      50.060  33.560  69.310  1.00  0.00           N
ATOM   3778  HN  GLU A 889      49.920  33.650  70.290  1.00  0.00           H
ATOM   3779  CA  GLU A 889      50.750  32.290  68.940  1.00  0.00           C
ATOM   3780  HA  GLU A 889      51.040  32.300  67.900  1.00  0.00           H
ATOM   3781  CB  GLU A 889      51.950  32.090  69.840  1.00  0.00           C
ATOM   3782  HB1 GLU A 889      52.410  31.140  69.510  1.00  0.00           H
ATOM   3783  HB2 GLU A 889      51.530  32.000  70.870  1.00  0.00           H
ATOM   3784  CG  GLU A 889      53.000  33.230  69.700  1.00  0.00           C
ATOM   3785  HG1 GLU A 889      52.560  34.200  69.990  1.00  0.00           H
ATOM   3786  HG2 GLU A 889      53.440  33.270  68.680  1.00  0.00           H
ATOM   3787  CD  GLU A 889      54.180  32.930  70.670  1.00  0.00           C
ATOM   3788  OE1 GLU A 889      54.830  31.820  70.560  1.00  0.00           O
ATOM   3789  OE2 GLU A 889      54.350  33.750  71.600  1.00  0.00           O
ATOM   3790  C   GLU A 889      49.620  31.270  69.040  1.00  0.00           C
ATOM   3791  O   GLU A 889      49.910  30.120  69.030  1.00  0.00           O
ATOM   3792  N   LYS A 890      48.300  31.690  68.850  1.00  0.00           N
ATOM   3793  HN  LYS A 890      48.040  32.640  69.040  1.00  0.00           H
ATOM   3794  CA  LYS A 890      47.190  30.760  68.650  1.00  0.00           C
ATOM   3795  HA  LYS A 890      47.610  29.970  68.050  1.00  0.00           H
ATOM   3796  CB  LYS A 890      46.620  30.250  70.000  1.00  0.00           C
ATOM   3797  HB1 LYS A 890      47.410  29.770  70.640  1.00  0.00           H
ATOM   3798  HB2 LYS A 890      45.880  29.450  69.830  1.00  0.00           H
ATOM   3799  CG  LYS A 890      45.870  31.270  70.890  1.00  0.00           C
ATOM   3800  HG1 LYS A 890      45.510  30.640  71.720  1.00  0.00           H
ATOM   3801  HG2 LYS A 890      45.030  31.690  70.300  1.00  0.00           H
ATOM   3802  CD  LYS A 890      46.640  32.400  71.400  1.00  0.00           C
ATOM   3803  HD1 LYS A 890      46.950  33.080  70.580  1.00  0.00           H
ATOM   3804  HD2 LYS A 890      47.510  32.070  72.020  1.00  0.00           H
ATOM   3805  CE  LYS A 890      45.730  33.370  72.150  1.00  0.00           C
ATOM   3806  HE1 LYS A 890      45.040  33.800  71.400  1.00  0.00           H
ATOM   3807  HE2 LYS A 890      46.220  34.240  72.640  1.00  0.00           H
ATOM   3808  NZ  LYS A 890      44.990  32.710  73.220  1.00  0.00           N
ATOM   3809  HZ1 LYS A 890      44.310  33.340  73.690  1.00  0.00           H
ATOM   3810  HZ2 LYS A 890      45.580  32.250  73.960  1.00  0.00           H
ATOM   3811  HZ3 LYS A 890      44.420  31.940  72.840  1.00  0.00           H
ATOM   3812  C   LYS A 890      46.190  31.340  67.700  1.00  0.00           C
ATOM   3813  O   LYS A 890      46.110  32.560  67.530  1.00  0.00           O
ATOM   3814  N   PHE A 891      45.450  30.470  67.080  1.00  0.00           N
ATOM   3815  HN  PHE A 891      45.500  29.490  67.270  1.00  0.00           H
ATOM   3816  CA  PHE A 891      44.310  30.800  66.210  1.00  0.00           C
ATOM   3817  HA  PHE A 891      44.580  31.740  65.750  1.00  0.00           H
ATOM   3818  CB  PHE A 891      44.030  29.620  65.210  1.00  0.00           C
ATOM   3819  HB1 PHE A 891      43.830  28.690  65.780  1.00  0.00           H
ATOM   3820  HB2 PHE A 891      44.930  29.450  64.570  1.00  0.00           H
ATOM   3821  CG  PHE A 891      42.960  29.950  64.200  1.00  0.00           C
ATOM   3822  CD1 PHE A 891      41.620  29.730  64.440  1.00  0.00           C
ATOM   3823  HD1 PHE A 891      41.310  29.210  65.340  1.00  0.00           H
ATOM   3824  CE1 PHE A 891      40.570  30.090  63.640  1.00  0.00           C
ATOM   3825  HE1 PHE A 891      39.540  29.900  63.900  1.00  0.00           H
ATOM   3826  CZ  PHE A 891      40.850  30.750  62.470  1.00  0.00           C
ATOM   3827  HZ  PHE A 891      40.170  30.890  61.630  1.00  0.00           H
ATOM   3828  CD2 PHE A 891      43.240  30.700  63.030  1.00  0.00           C
ATOM   3829  HD2 PHE A 891      44.290  30.840  62.810  1.00  0.00           H
ATOM   3830  CE2 PHE A 891      42.150  31.060  62.100  1.00  0.00           C
ATOM   3831  HE2 PHE A 891      42.490  31.520  61.190  1.00  0.00           H
ATOM   3832  C   PHE A 891      43.100  31.080  67.040  1.00  0.00           C
ATOM   3833  O   PHE A 891      42.250  30.200  67.220  1.00  0.00           O
ATOM   3834  N   GLU A 892      43.020  32.300  67.540  1.00  0.00           N
ATOM   3835  HN  GLU A 892      43.760  32.960  67.450  1.00  0.00           H
ATOM   3836  CA  GLU A 892      41.900  32.850  68.230  1.00  0.00           C
ATOM   3837  HA  GLU A 892      40.990  32.420  67.810  1.00  0.00           H
ATOM   3838  CB  GLU A 892      42.000  32.800  69.800  1.00  0.00           C
ATOM   3839  HB1 GLU A 892      41.180  33.420  70.220  1.00  0.00           H
ATOM   3840  HB2 GLU A 892      42.890  33.420  70.030  1.00  0.00           H
ATOM   3841  CG  GLU A 892      42.080  31.410  70.420  1.00  0.00           C
ATOM   3842  HG1 GLU A 892      42.960  30.840  70.060  1.00  0.00           H
ATOM   3843  HG2 GLU A 892      41.180  30.860  70.100  1.00  0.00           H
ATOM   3844  CD  GLU A 892      42.030  31.260  71.910  1.00  0.00           C
ATOM   3845  OE1 GLU A 892      43.110  31.020  72.540  1.00  0.00           O
ATOM   3846  OE2 GLU A 892      40.920  31.310  72.500  1.00  0.00           O
ATOM   3847  C   GLU A 892      42.010  34.370  67.820  1.00  0.00           C
ATOM   3848  O   GLU A 892      43.090  34.760  67.370  1.00  0.00           O
ATOM   3849  N   PRO A 893      40.950  35.150  68.000  1.00  0.00           N
ATOM   3850  CD  PRO A 893      39.560  34.630  68.320  1.00  0.00           C
ATOM   3851  HD1 PRO A 893      39.530  34.120  69.300  1.00  0.00           H
ATOM   3852  HD2 PRO A 893      39.200  34.040  67.460  1.00  0.00           H
ATOM   3853  CA  PRO A 893      40.970  36.610  68.150  1.00  0.00           C
ATOM   3854  HA  PRO A 893      41.010  37.040  67.150  1.00  0.00           H
ATOM   3855  CB  PRO A 893      39.580  36.970  68.590  1.00  0.00           C
ATOM   3856  HB1 PRO A 893      39.290  37.960  68.180  1.00  0.00           H
ATOM   3857  HB2 PRO A 893      39.500  37.030  69.700  1.00  0.00           H
ATOM   3858  CG  PRO A 893      38.680  35.900  68.170  1.00  0.00           C
ATOM   3859  HG1 PRO A 893      37.740  36.000  68.750  1.00  0.00           H
ATOM   3860  HG2 PRO A 893      38.340  36.050  67.120  1.00  0.00           H
ATOM   3861  C   PRO A 893      41.970  37.290  69.010  1.00  0.00           C
ATOM   3862  O   PRO A 893      42.080  36.830  70.150  1.00  0.00           O
ATOM   3863  N   THR A 894      42.480  38.430  68.550  1.00  0.00           N
ATOM   3864  HN  THR A 894      42.290  38.790  67.650  1.00  0.00           H
ATOM   3865  CA  THR A 894      43.290  39.230  69.510  1.00  0.00           C
ATOM   3866  HA  THR A 894      43.990  38.560  70.000  1.00  0.00           H
ATOM   3867  CB  THR A 894      44.200  40.320  68.910  1.00  0.00           C
ATOM   3868  HB  THR A 894      43.550  40.950  68.270  1.00  0.00           H
ATOM   3869  OG1 THR A 894      45.190  39.780  68.040  1.00  0.00           O
ATOM   3870  HG1 THR A 894      44.720  39.610  67.220  1.00  0.00           H
ATOM   3871  CG2 THR A 894      44.940  41.190  69.950  1.00  0.00           C
ATOM   3872 HG21 THR A 894      45.550  41.970  69.450  1.00  0.00           H
ATOM   3873 HG22 THR A 894      45.590  40.610  70.630  1.00  0.00           H
ATOM   3874 HG23 THR A 894      44.130  41.640  70.560  1.00  0.00           H
ATOM   3875  C   THR A 894      42.360  39.720  70.650  1.00  0.00           C
ATOM   3876  O   THR A 894      42.780  39.670  71.760  1.00  0.00           O
ATOM   3877  N   HSD A 895      41.090  40.130  70.370  1.00  0.00           N
ATOM   3878  HN  HSD A 895      40.660  40.110  69.480  1.00  0.00           H
ATOM   3879  CA  HSD A 895      40.180  40.660  71.360  1.00  0.00           C
ATOM   3880  HA  HSD A 895      40.710  41.400  71.950  1.00  0.00           H
ATOM   3881  CB  HSD A 895      38.890  41.180  70.700  1.00  0.00           C
ATOM   3882  HB1 HSD A 895      38.510  40.430  69.970  1.00  0.00           H
ATOM   3883  HB2 HSD A 895      39.150  42.050  70.060  1.00  0.00           H
ATOM   3884  ND1 HSD A 895      37.580  42.640  72.490  1.00  0.00           N
ATOM   3885  HD1 HSD A 895      38.090  43.500  72.500  1.00  0.00           H
ATOM   3886  CG  HSD A 895      37.800  41.540  71.670  1.00  0.00           C
ATOM   3887  CE1 HSD A 895      36.440  42.460  73.180  1.00  0.00           C
ATOM   3888  HE1 HSD A 895      36.110  43.130  73.970  1.00  0.00           H
ATOM   3889  NE2 HSD A 895      35.900  41.260  72.930  1.00  0.00           N
ATOM   3890  CD2 HSD A 895      36.820  40.650  71.980  1.00  0.00           C
ATOM   3891  HD2 HSD A 895      36.640  39.640  71.650  1.00  0.00           H
ATOM   3892  C   HSD A 895      39.690  39.510  72.250  1.00  0.00           C
ATOM   3893  O   HSD A 895      39.250  38.490  71.800  1.00  0.00           O
ATOM   3894  N   PRO A 896      39.800  39.620  73.570  1.00  0.00           N
ATOM   3895  CD  PRO A 896      40.330  40.750  74.340  1.00  0.00           C
ATOM   3896  HD1 PRO A 896      39.520  41.510  74.400  1.00  0.00           H
ATOM   3897  HD2 PRO A 896      41.200  41.280  73.910  1.00  0.00           H
ATOM   3898  CA  PRO A 896      39.940  38.390  74.390  1.00  0.00           C
ATOM   3899  HA  PRO A 896      40.060  37.510  73.780  1.00  0.00           H
ATOM   3900  CB  PRO A 896      41.050  38.830  75.410  1.00  0.00           C
ATOM   3901  HB1 PRO A 896      42.030  38.770  74.880  1.00  0.00           H
ATOM   3902  HB2 PRO A 896      41.070  38.140  76.280  1.00  0.00           H
ATOM   3903  CG  PRO A 896      40.670  40.260  75.790  1.00  0.00           C
ATOM   3904  HG1 PRO A 896      39.800  40.300  76.470  1.00  0.00           H
ATOM   3905  HG2 PRO A 896      41.530  40.850  76.190  1.00  0.00           H
ATOM   3906  C   PRO A 896      38.640  38.100  75.140  1.00  0.00           C
ATOM   3907  O   PRO A 896      38.690  37.170  75.960  1.00  0.00           O
ATOM   3908  N   GLU A 897      37.530  38.770  74.850  1.00  0.00           N
ATOM   3909  HN  GLU A 897      37.400  39.570  74.280  1.00  0.00           H
ATOM   3910  CA  GLU A 897      36.370  38.530  75.720  1.00  0.00           C
ATOM   3911  HA  GLU A 897      36.710  38.020  76.610  1.00  0.00           H
ATOM   3912  CB  GLU A 897      35.840  39.890  76.070  1.00  0.00           C
ATOM   3913  HB1 GLU A 897      34.960  39.760  76.730  1.00  0.00           H
ATOM   3914  HB2 GLU A 897      35.310  40.480  75.290  1.00  0.00           H
ATOM   3915  CG  GLU A 897      36.950  40.790  76.700  1.00  0.00           C
ATOM   3916  HG1 GLU A 897      37.730  40.980  75.940  1.00  0.00           H
ATOM   3917  HG2 GLU A 897      37.430  40.330  77.600  1.00  0.00           H
ATOM   3918  CD  GLU A 897      36.240  42.100  76.970  1.00  0.00           C
ATOM   3919  OE1 GLU A 897      35.230  42.120  77.720  1.00  0.00           O
ATOM   3920  OE2 GLU A 897      36.710  43.140  76.520  1.00  0.00           O
ATOM   3921  C   GLU A 897      35.320  37.640  75.020  1.00  0.00           C
ATOM   3922  O   GLU A 897      34.220  37.410  75.540  1.00  0.00           O
ATOM   3923  N   ARG A 898      35.520  37.240  73.760  1.00  0.00           N
ATOM   3924  HN  ARG A 898      36.390  37.460  73.340  1.00  0.00           H
ATOM   3925  CA  ARG A 898      34.590  36.490  73.030  1.00  0.00           C
ATOM   3926  HA  ARG A 898      34.130  35.690  73.590  1.00  0.00           H
ATOM   3927  CB  ARG A 898      33.560  37.410  72.310  1.00  0.00           C
ATOM   3928  HB1 ARG A 898      32.870  37.770  73.100  1.00  0.00           H
ATOM   3929  HB2 ARG A 898      32.970  36.800  71.610  1.00  0.00           H
ATOM   3930  CG  ARG A 898      34.140  38.570  71.560  1.00  0.00           C
ATOM   3931  HG1 ARG A 898      35.030  38.160  71.070  1.00  0.00           H
ATOM   3932  HG2 ARG A 898      34.410  39.320  72.350  1.00  0.00           H
ATOM   3933  CD  ARG A 898      33.160  39.200  70.440  1.00  0.00           C
ATOM   3934  HD1 ARG A 898      32.250  39.660  70.910  1.00  0.00           H
ATOM   3935  HD2 ARG A 898      32.770  38.480  69.710  1.00  0.00           H
ATOM   3936  NE  ARG A 898      33.900  40.300  69.740  1.00  0.00           N
ATOM   3937  HE  ARG A 898      34.050  41.210  70.120  1.00  0.00           H
ATOM   3938  CZ  ARG A 898      34.750  40.140  68.750  1.00  0.00           C
ATOM   3939  NH1 ARG A 898      34.870  38.940  68.240  1.00  0.00           N
ATOM   3940 HH11 ARG A 898      35.430  38.870  67.420  1.00  0.00           H
ATOM   3941 HH12 ARG A 898      34.370  38.140  68.590  1.00  0.00           H
ATOM   3942  NH2 ARG A 898      35.490  41.100  68.300  1.00  0.00           N
ATOM   3943 HH21 ARG A 898      36.140  40.820  67.570  1.00  0.00           H
ATOM   3944 HH22 ARG A 898      35.670  41.920  68.830  1.00  0.00           H
ATOM   3945  C   ARG A 898      35.280  35.710  71.980  1.00  0.00           C
ATOM   3946  O   ARG A 898      36.390  36.020  71.600  1.00  0.00           O
ATOM   3947  N   GLY A 899      34.620  34.680  71.400  1.00  0.00           N
ATOM   3948  HN  GLY A 899      33.740  34.550  71.830  1.00  0.00           H
ATOM   3949  CA  GLY A 899      35.070  34.060  70.140  1.00  0.00           C
ATOM   3950  HA1 GLY A 899      34.430  33.220  69.920  1.00  0.00           H
ATOM   3951  HA2 GLY A 899      36.120  33.790  70.170  1.00  0.00           H
ATOM   3952  C   GLY A 899      34.940  34.910  68.880  1.00  0.00           C
ATOM   3953  O   GLY A 899      34.530  36.040  68.960  1.00  0.00           O
ATOM   3954  N   TRP A 900      35.190  34.400  67.610  1.00  0.00           N
ATOM   3955  HN  TRP A 900      35.380  33.430  67.490  1.00  0.00           H
ATOM   3956  CA  TRP A 900      35.320  35.150  66.370  1.00  0.00           C
ATOM   3957  HA  TRP A 900      36.110  35.880  66.400  1.00  0.00           H
ATOM   3958  CB  TRP A 900      35.510  34.230  65.170  1.00  0.00           C
ATOM   3959  HB1 TRP A 900      35.540  34.810  64.220  1.00  0.00           H
ATOM   3960  HB2 TRP A 900      34.680  33.500  65.070  1.00  0.00           H
ATOM   3961  CG  TRP A 900      36.800  33.520  65.150  1.00  0.00           C
ATOM   3962  CD1 TRP A 900      37.020  32.190  65.490  1.00  0.00           C
ATOM   3963  HD1 TRP A 900      36.190  31.560  65.760  1.00  0.00           H
ATOM   3964  NE1 TRP A 900      38.350  32.000  65.470  1.00  0.00           N
ATOM   3965  HE1 TRP A 900      38.720  31.120  65.660  1.00  0.00           H
ATOM   3966  CE2 TRP A 900      39.050  33.060  65.110  1.00  0.00           C
ATOM   3967  CD2 TRP A 900      38.140  34.130  64.950  1.00  0.00           C
ATOM   3968  CE3 TRP A 900      38.620  35.380  64.480  1.00  0.00           C
ATOM   3969  HE3 TRP A 900      37.870  36.100  64.200  1.00  0.00           H
ATOM   3970  CZ3 TRP A 900      39.980  35.640  64.570  1.00  0.00           C
ATOM   3971  HZ3 TRP A 900      40.410  36.610  64.390  1.00  0.00           H
ATOM   3972  CZ2 TRP A 900      40.430  33.340  65.060  1.00  0.00           C
ATOM   3973  HZ2 TRP A 900      41.120  32.550  65.300  1.00  0.00           H
ATOM   3974  CH2 TRP A 900      40.850  34.650  64.840  1.00  0.00           C
ATOM   3975  HH2 TRP A 900      41.900  34.830  64.670  1.00  0.00           H
ATOM   3976  C   TRP A 900      33.960  35.920  66.030  1.00  0.00           C
ATOM   3977  O   TRP A 900      34.000  37.100  65.560  1.00  0.00           O
ATOM   3978  N   ILE A 901      32.800  35.300  66.210  1.00  0.00           N
ATOM   3979  HN  ILE A 901      32.840  34.390  66.620  1.00  0.00           H
ATOM   3980  CA  ILE A 901      31.500  35.910  65.880  1.00  0.00           C
ATOM   3981  HA  ILE A 901      31.410  36.320  64.880  1.00  0.00           H
ATOM   3982  CB  ILE A 901      30.480  34.840  66.030  1.00  0.00           C
ATOM   3983  HB  ILE A 901      30.720  34.300  66.970  1.00  0.00           H
ATOM   3984  CG2 ILE A 901      29.050  35.290  66.140  1.00  0.00           C
ATOM   3985 HG21 ILE A 901      28.310  34.460  66.030  1.00  0.00           H
ATOM   3986 HG22 ILE A 901      28.710  35.950  65.290  1.00  0.00           H
ATOM   3987 HG23 ILE A 901      28.810  35.850  67.060  1.00  0.00           H
ATOM   3988  CG1 ILE A 901      30.700  33.840  64.860  1.00  0.00           C
ATOM   3989 HG11 ILE A 901      30.200  32.880  65.100  1.00  0.00           H
ATOM   3990 HG12 ILE A 901      31.760  33.590  64.650  1.00  0.00           H
ATOM   3991  CD  ILE A 901      30.070  34.310  63.560  1.00  0.00           C
ATOM   3992  HD1 ILE A 901      28.970  34.420  63.680  1.00  0.00           H
ATOM   3993  HD2 ILE A 901      30.250  33.540  62.780  1.00  0.00           H
ATOM   3994  HD3 ILE A 901      30.530  35.240  63.140  1.00  0.00           H
ATOM   3995  C   ILE A 901      31.070  37.110  66.710  1.00  0.00           C
ATOM   3996  O   ILE A 901      30.910  36.930  67.960  1.00  0.00           O
ATOM   3997  N   ILE A 902      30.910  38.370  66.090  1.00  0.00           N
ATOM   3998  HN  ILE A 902      31.130  38.510  65.130  1.00  0.00           H
ATOM   3999  CA  ILE A 902      30.460  39.580  66.770  1.00  0.00           C
ATOM   4000  HA  ILE A 902      30.050  39.380  67.740  1.00  0.00           H
ATOM   4001  CB  ILE A 902      31.580  40.550  66.860  1.00  0.00           C
ATOM   4002  HB  ILE A 902      32.390  40.090  67.460  1.00  0.00           H
ATOM   4003  CG2 ILE A 902      32.210  40.880  65.470  1.00  0.00           C
ATOM   4004 HG21 ILE A 902      33.090  41.570  65.400  1.00  0.00           H
ATOM   4005 HG22 ILE A 902      31.450  41.340  64.810  1.00  0.00           H
ATOM   4006 HG23 ILE A 902      32.720  39.990  65.030  1.00  0.00           H
ATOM   4007  CG1 ILE A 902      31.120  41.920  67.550  1.00  0.00           C
ATOM   4008 HG11 ILE A 902      30.770  41.740  68.590  1.00  0.00           H
ATOM   4009 HG12 ILE A 902      30.300  42.380  66.950  1.00  0.00           H
ATOM   4010  CD  ILE A 902      32.300  42.980  67.620  1.00  0.00           C
ATOM   4011  HD1 ILE A 902      32.040  43.630  68.470  1.00  0.00           H
ATOM   4012  HD2 ILE A 902      32.400  43.660  66.740  1.00  0.00           H
ATOM   4013  HD3 ILE A 902      33.270  42.450  67.840  1.00  0.00           H
ATOM   4014  C   ILE A 902      29.200  40.040  65.950  1.00  0.00           C
ATOM   4015  O   ILE A 902      29.150  39.930  64.700  1.00  0.00           O
ATOM   4016  N   SER A 903      28.160  40.500  66.610  1.00  0.00           N
ATOM   4017  HN  SER A 903      28.360  40.670  67.570  1.00  0.00           H
ATOM   4018  CA  SER A 903      27.070  41.190  66.090  1.00  0.00           C
ATOM   4019  HA  SER A 903      27.210  41.330  65.020  1.00  0.00           H
ATOM   4020  CB  SER A 903      25.810  40.300  66.340  1.00  0.00           C
ATOM   4021  HB1 SER A 903      25.750  40.110  67.440  1.00  0.00           H
ATOM   4022  HB2 SER A 903      25.880  39.360  65.740  1.00  0.00           H
ATOM   4023  OG  SER A 903      24.570  40.860  65.870  1.00  0.00           O
ATOM   4024  HG1 SER A 903      24.240  41.140  66.730  1.00  0.00           H
ATOM   4025  C   SER A 903      26.900  42.490  66.860  1.00  0.00           C
ATOM   4026  O   SER A 903      26.940  42.480  68.080  1.00  0.00           O
ATOM   4027  N   PRO A 904      26.700  43.690  66.270  1.00  0.00           N
ATOM   4028  CD  PRO A 904      26.950  43.910  64.800  1.00  0.00           C
ATOM   4029  HD1 PRO A 904      26.350  43.250  64.130  1.00  0.00           H
ATOM   4030  HD2 PRO A 904      28.020  43.680  64.610  1.00  0.00           H
ATOM   4031  CA  PRO A 904      26.640  44.940  67.000  1.00  0.00           C
ATOM   4032  HA  PRO A 904      27.330  44.800  67.830  1.00  0.00           H
ATOM   4033  CB  PRO A 904      27.120  45.960  65.850  1.00  0.00           C
ATOM   4034  HB1 PRO A 904      28.240  45.940  65.810  1.00  0.00           H
ATOM   4035  HB2 PRO A 904      26.770  46.980  66.110  1.00  0.00           H
ATOM   4036  CG  PRO A 904      26.640  45.360  64.560  1.00  0.00           C
ATOM   4037  HG1 PRO A 904      25.530  45.510  64.490  1.00  0.00           H
ATOM   4038  HG2 PRO A 904      27.150  45.780  63.670  1.00  0.00           H
ATOM   4039  C   PRO A 904      25.260  45.350  67.420  1.00  0.00           C
ATOM   4040  O   PRO A 904      25.070  46.440  68.000  1.00  0.00           O
ATOM   4041  N   LEU A 905      24.200  44.590  67.040  1.00  0.00           N
ATOM   4042  HN  LEU A 905      24.300  43.750  66.510  1.00  0.00           H
ATOM   4043  CA  LEU A 905      22.760  44.940  67.180  1.00  0.00           C
ATOM   4044  HA  LEU A 905      22.690  45.860  66.640  1.00  0.00           H
ATOM   4045  CB  LEU A 905      21.810  43.910  66.470  1.00  0.00           C
ATOM   4046  HB1 LEU A 905      20.780  44.320  66.590  1.00  0.00           H
ATOM   4047  HB2 LEU A 905      22.110  43.010  67.030  1.00  0.00           H
ATOM   4048  CG  LEU A 905      21.990  43.780  65.000  1.00  0.00           C
ATOM   4049  HG  LEU A 905      22.940  43.190  64.920  1.00  0.00           H
ATOM   4050  CD1 LEU A 905      21.010  42.780  64.350  1.00  0.00           C
ATOM   4051 HD11 LEU A 905      21.250  42.700  63.260  1.00  0.00           H
ATOM   4052 HD12 LEU A 905      19.920  43.000  64.500  1.00  0.00           H
ATOM   4053 HD13 LEU A 905      21.100  41.780  64.800  1.00  0.00           H
ATOM   4054  CD2 LEU A 905      21.980  45.060  64.330  1.00  0.00           C
ATOM   4055 HD21 LEU A 905      22.110  44.980  63.230  1.00  0.00           H
ATOM   4056 HD22 LEU A 905      22.930  45.600  64.580  1.00  0.00           H
ATOM   4057 HD23 LEU A 905      21.210  45.780  64.690  1.00  0.00           H
ATOM   4058  C   LEU A 905      22.360  45.210  68.640  1.00  0.00           C
ATOM   4059  O   LEU A 905      21.500  46.050  68.940  1.00  0.00           O
ATOM   4060  N   GLY A 906      22.850  44.340  69.660  1.00  0.00           N
ATOM   4061  HN  GLY A 906      23.380  43.540  69.430  1.00  0.00           H
ATOM   4062  CA  GLY A 906      22.560  44.530  71.080  1.00  0.00           C
ATOM   4063  HA1 GLY A 906      22.820  43.650  71.650  1.00  0.00           H
ATOM   4064  HA2 GLY A 906      21.520  44.830  71.200  1.00  0.00           H
ATOM   4065  C   GLY A 906      23.420  45.720  71.720  1.00  0.00           C
ATOM   4066  O   GLY A 906      22.940  46.360  72.680  1.00  0.00           O
ATOM   4067  N   ASP A 907      24.590  45.990  71.160  1.00  0.00           N
ATOM   4068  HN  ASP A 907      24.760  45.450  70.340  1.00  0.00           H
ATOM   4069  CA  ASP A 907      25.610  46.930  71.580  1.00  0.00           C
ATOM   4070  HA  ASP A 907      25.610  46.880  72.670  1.00  0.00           H
ATOM   4071  CB  ASP A 907      26.980  46.440  71.210  1.00  0.00           C
ATOM   4072  HB1 ASP A 907      27.690  47.270  71.390  1.00  0.00           H
ATOM   4073  HB2 ASP A 907      27.010  46.270  70.110  1.00  0.00           H
ATOM   4074  CG  ASP A 907      27.510  45.250  71.990  1.00  0.00           C
ATOM   4075  OD1 ASP A 907      26.730  44.370  72.470  1.00  0.00           O
ATOM   4076  OD2 ASP A 907      28.790  45.210  72.200  1.00  0.00           O
ATOM   4077  C   ASP A 907      25.310  48.430  71.030  1.00  0.00           C
ATOM   4078  O   ASP A 907      25.980  49.410  71.410  1.00  0.00           O
ATOM   4079  N   ASN A 908      24.350  48.640  70.110  1.00  0.00           N
ATOM   4080  HN  ASN A 908      23.830  47.890  69.710  1.00  0.00           H
ATOM   4081  CA  ASN A 908      24.020  49.960  69.620  1.00  0.00           C
ATOM   4082  HA  ASN A 908      24.420  50.740  70.240  1.00  0.00           H
ATOM   4083  CB  ASN A 908      24.690  50.060  68.200  1.00  0.00           C
ATOM   4084  HB1 ASN A 908      24.530  51.070  67.760  1.00  0.00           H
ATOM   4085  HB2 ASN A 908      24.200  49.330  67.510  1.00  0.00           H
ATOM   4086  CG  ASN A 908      26.200  49.930  68.290  1.00  0.00           C
ATOM   4087  OD1 ASN A 908      26.850  50.960  68.580  1.00  0.00           O
ATOM   4088  ND2 ASN A 908      26.770  48.780  67.870  1.00  0.00           N
ATOM   4089 HD21 ASN A 908      27.760  48.680  67.820  1.00  0.00           H
ATOM   4090 HD22 ASN A 908      26.210  47.980  67.660  1.00  0.00           H
ATOM   4091  C   ASN A 908      22.470  50.290  69.550  1.00  0.00           C
ATOM   4092  O   ASN A 908      21.810  49.510  68.910  1.00  0.00           O
ATOM   4093  N   PRO A 909      21.950  51.390  70.180  1.00  0.00           N
ATOM   4094  CD  PRO A 909      22.380  52.000  71.430  1.00  0.00           C
ATOM   4095  HD1 PRO A 909      23.440  52.300  71.300  1.00  0.00           H
ATOM   4096  HD2 PRO A 909      22.350  51.330  72.320  1.00  0.00           H
ATOM   4097  CA  PRO A 909      20.820  52.060  69.620  1.00  0.00           C
ATOM   4098  HA  PRO A 909      19.930  51.610  70.010  1.00  0.00           H
ATOM   4099  CB  PRO A 909      20.980  53.560  70.170  1.00  0.00           C
ATOM   4100  HB1 PRO A 909      20.000  54.090  70.200  1.00  0.00           H
ATOM   4101  HB2 PRO A 909      21.760  54.000  69.530  1.00  0.00           H
ATOM   4102  CG  PRO A 909      21.600  53.280  71.570  1.00  0.00           C
ATOM   4103  HG1 PRO A 909      22.260  54.110  71.890  1.00  0.00           H
ATOM   4104  HG2 PRO A 909      20.770  53.210  72.310  1.00  0.00           H
ATOM   4105  C   PRO A 909      20.540  52.150  68.110  1.00  0.00           C
ATOM   4106  O   PRO A 909      21.450  52.470  67.340  1.00  0.00           O
ATOM   4107  N   TRP A 910      19.300  52.020  67.680  1.00  0.00           N
ATOM   4108  HN  TRP A 910      18.590  51.930  68.370  1.00  0.00           H
ATOM   4109  CA  TRP A 910      18.890  52.060  66.340  1.00  0.00           C
ATOM   4110  HA  TRP A 910      19.470  51.330  65.800  1.00  0.00           H
ATOM   4111  CB  TRP A 910      17.440  51.610  66.070  1.00  0.00           C
ATOM   4112  HB1 TRP A 910      17.090  51.470  65.020  1.00  0.00           H
ATOM   4113  HB2 TRP A 910      16.690  52.260  66.580  1.00  0.00           H
ATOM   4114  CG  TRP A 910      17.150  50.260  66.650  1.00  0.00           C
ATOM   4115  CD1 TRP A 910      16.470  49.970  67.820  1.00  0.00           C
ATOM   4116  HD1 TRP A 910      15.760  50.560  68.370  1.00  0.00           H
ATOM   4117  NE1 TRP A 910      16.750  48.650  68.170  1.00  0.00           N
ATOM   4118  HE1 TRP A 910      16.220  48.120  68.800  1.00  0.00           H
ATOM   4119  CE2 TRP A 910      17.580  48.090  67.260  1.00  0.00           C
ATOM   4120  CD2 TRP A 910      17.830  49.060  66.260  1.00  0.00           C
ATOM   4121  CE3 TRP A 910      18.530  48.700  65.110  1.00  0.00           C
ATOM   4122  HE3 TRP A 910      18.730  49.400  64.310  1.00  0.00           H
ATOM   4123  CZ3 TRP A 910      18.970  47.360  65.040  1.00  0.00           C
ATOM   4124  HZ3 TRP A 910      19.420  46.990  64.130  1.00  0.00           H
ATOM   4125  CZ2 TRP A 910      18.110  46.840  67.210  1.00  0.00           C
ATOM   4126  HZ2 TRP A 910      17.980  46.180  68.060  1.00  0.00           H
ATOM   4127  CH2 TRP A 910      18.710  46.430  66.050  1.00  0.00           C
ATOM   4128  HH2 TRP A 910      18.980  45.380  66.020  1.00  0.00           H
ATOM   4129  C   TRP A 910      19.120  53.330  65.550  1.00  0.00           C
ATOM   4130  O   TRP A 910      19.620  53.270  64.400  1.00  0.00           O
ATOM   4131  N   TRP A 911      18.880  54.480  66.150  1.00  0.00           N
ATOM   4132  HN  TRP A 911      18.390  54.550  67.010  1.00  0.00           H
ATOM   4133  CA  TRP A 911      19.100  55.760  65.480  1.00  0.00           C
ATOM   4134  HA  TRP A 911      18.830  55.760  64.430  1.00  0.00           H
ATOM   4135  CB  TRP A 911      18.330  56.970  66.260  1.00  0.00           C
ATOM   4136  HB1 TRP A 911      18.730  56.960  67.290  1.00  0.00           H
ATOM   4137  HB2 TRP A 911      17.280  56.720  66.460  1.00  0.00           H
ATOM   4138  CG  TRP A 911      18.350  58.430  65.750  1.00  0.00           C
ATOM   4139  CD1 TRP A 911      18.840  59.530  66.450  1.00  0.00           C
ATOM   4140  HD1 TRP A 911      19.300  59.570  67.430  1.00  0.00           H
ATOM   4141  NE1 TRP A 911      18.710  60.660  65.610  1.00  0.00           N
ATOM   4142  HE1 TRP A 911      18.660  61.560  65.980  1.00  0.00           H
ATOM   4143  CE2 TRP A 911      18.190  60.330  64.430  1.00  0.00           C
ATOM   4144  CD2 TRP A 911      18.100  58.910  64.360  1.00  0.00           C
ATOM   4145  CE3 TRP A 911      17.710  58.260  63.190  1.00  0.00           C
ATOM   4146  HE3 TRP A 911      17.630  57.180  63.130  1.00  0.00           H
ATOM   4147  CZ3 TRP A 911      17.540  59.090  62.090  1.00  0.00           C
ATOM   4148  HZ3 TRP A 911      17.350  58.650  61.120  1.00  0.00           H
ATOM   4149  CZ2 TRP A 911      17.950  61.090  63.240  1.00  0.00           C
ATOM   4150  HZ2 TRP A 911      18.090  62.160  63.300  1.00  0.00           H
ATOM   4151  CH2 TRP A 911      17.670  60.460  62.030  1.00  0.00           C
ATOM   4152  HH2 TRP A 911      17.600  61.000  61.100  1.00  0.00           H
ATOM   4153  C   TRP A 911      20.600  56.090  65.380  1.00  0.00           C
ATOM   4154  O   TRP A 911      20.960  56.690  64.380  1.00  0.00           O
ATOM   4155  N   THR A 912      21.440  55.720  66.370  1.00  0.00           N
ATOM   4156  HN  THR A 912      21.050  55.310  67.180  1.00  0.00           H
ATOM   4157  CA  THR A 912      22.940  55.780  66.180  1.00  0.00           C
ATOM   4158  HA  THR A 912      23.270  56.690  65.700  1.00  0.00           H
ATOM   4159  CB  THR A 912      23.630  55.600  67.590  1.00  0.00           C
ATOM   4160  HB  THR A 912      22.750  55.370  68.230  1.00  0.00           H
ATOM   4161  OG1 THR A 912      24.060  56.830  68.130  1.00  0.00           O
ATOM   4162  HG1 THR A 912      23.290  57.400  68.100  1.00  0.00           H
ATOM   4163  CG2 THR A 912      24.700  54.570  67.810  1.00  0.00           C
ATOM   4164 HG21 THR A 912      25.710  55.000  67.590  1.00  0.00           H
ATOM   4165 HG22 THR A 912      24.580  53.690  67.140  1.00  0.00           H
ATOM   4166 HG23 THR A 912      24.680  54.200  68.850  1.00  0.00           H
ATOM   4167  C   THR A 912      23.460  54.800  65.130  1.00  0.00           C
ATOM   4168  O   THR A 912      24.270  55.210  64.350  1.00  0.00           O
ATOM   4169  N   LEU A 913      22.910  53.580  65.050  1.00  0.00           N
ATOM   4170  HN  LEU A 913      22.350  53.170  65.770  1.00  0.00           H
ATOM   4171  CA  LEU A 913      23.050  52.660  63.820  1.00  0.00           C
ATOM   4172  HA  LEU A 913      24.120  52.510  63.720  1.00  0.00           H
ATOM   4173  CB  LEU A 913      22.270  51.310  64.070  1.00  0.00           C
ATOM   4174  HB1 LEU A 913      22.250  50.720  63.120  1.00  0.00           H
ATOM   4175  HB2 LEU A 913      21.220  51.520  64.350  1.00  0.00           H
ATOM   4176  CG  LEU A 913      22.860  50.310  65.030  1.00  0.00           C
ATOM   4177  HG  LEU A 913      23.050  50.960  65.910  1.00  0.00           H
ATOM   4178  CD1 LEU A 913      21.910  49.280  65.400  1.00  0.00           C
ATOM   4179 HD11 LEU A 913      20.910  49.770  65.450  1.00  0.00           H
ATOM   4180 HD12 LEU A 913      22.170  48.690  66.300  1.00  0.00           H
ATOM   4181 HD13 LEU A 913      21.910  48.590  64.520  1.00  0.00           H
ATOM   4182  CD2 LEU A 913      24.180  49.680  64.490  1.00  0.00           C
ATOM   4183 HD21 LEU A 913      23.840  48.990  63.700  1.00  0.00           H
ATOM   4184 HD22 LEU A 913      24.600  49.050  65.310  1.00  0.00           H
ATOM   4185 HD23 LEU A 913      24.980  50.390  64.160  1.00  0.00           H
ATOM   4186  C   LEU A 913      22.660  53.190  62.430  1.00  0.00           C
ATOM   4187  O   LEU A 913      23.400  53.050  61.480  1.00  0.00           O
ATOM   4188  N   LEU A 914      21.570  53.900  62.380  1.00  0.00           N
ATOM   4189  HN  LEU A 914      20.930  53.850  63.120  1.00  0.00           H
ATOM   4190  CA  LEU A 914      21.090  54.750  61.250  1.00  0.00           C
ATOM   4191  HA  LEU A 914      21.110  54.260  60.290  1.00  0.00           H
ATOM   4192  CB  LEU A 914      19.670  55.370  61.320  1.00  0.00           C
ATOM   4193  HB1 LEU A 914      19.370  56.280  60.730  1.00  0.00           H
ATOM   4194  HB2 LEU A 914      19.410  55.550  62.380  1.00  0.00           H
ATOM   4195  CG  LEU A 914      18.700  54.300  60.700  1.00  0.00           C
ATOM   4196  HG  LEU A 914      19.230  53.400  61.080  1.00  0.00           H
ATOM   4197  CD1 LEU A 914      17.320  54.450  61.260  1.00  0.00           C
ATOM   4198 HD11 LEU A 914      16.690  53.580  61.010  1.00  0.00           H
ATOM   4199 HD12 LEU A 914      16.780  55.340  60.880  1.00  0.00           H
ATOM   4200 HD13 LEU A 914      17.400  54.500  62.370  1.00  0.00           H
ATOM   4201  CD2 LEU A 914      18.670  54.430  59.160  1.00  0.00           C
ATOM   4202 HD21 LEU A 914      17.890  53.820  58.650  1.00  0.00           H
ATOM   4203 HD22 LEU A 914      19.680  54.320  58.710  1.00  0.00           H
ATOM   4204 HD23 LEU A 914      18.440  55.490  58.890  1.00  0.00           H
ATOM   4205  C   LEU A 914      22.120  55.790  60.990  1.00  0.00           C
ATOM   4206  O   LEU A 914      22.530  55.930  59.850  1.00  0.00           O
ATOM   4207  N   ILE A 915      22.630  56.580  62.020  1.00  0.00           N
ATOM   4208  HN  ILE A 915      22.200  56.580  62.920  1.00  0.00           H
ATOM   4209  CA  ILE A 915      23.770  57.510  61.820  1.00  0.00           C
ATOM   4210  HA  ILE A 915      23.460  58.000  60.910  1.00  0.00           H
ATOM   4211  CB  ILE A 915      23.960  58.550  62.970  1.00  0.00           C
ATOM   4212  HB  ILE A 915      23.980  58.040  63.950  1.00  0.00           H
ATOM   4213  CG2 ILE A 915      25.290  59.330  62.850  1.00  0.00           C
ATOM   4214 HG21 ILE A 915      25.360  60.170  63.570  1.00  0.00           H
ATOM   4215 HG22 ILE A 915      25.400  59.790  61.850  1.00  0.00           H
ATOM   4216 HG23 ILE A 915      26.140  58.670  63.120  1.00  0.00           H
ATOM   4217  CG1 ILE A 915      22.790  59.580  62.910  1.00  0.00           C
ATOM   4218 HG11 ILE A 915      21.810  59.130  62.600  1.00  0.00           H
ATOM   4219 HG12 ILE A 915      23.010  60.280  62.080  1.00  0.00           H
ATOM   4220  CD  ILE A 915      22.450  60.350  64.190  1.00  0.00           C
ATOM   4221  HD1 ILE A 915      21.580  60.970  63.960  1.00  0.00           H
ATOM   4222  HD2 ILE A 915      23.260  61.020  64.570  1.00  0.00           H
ATOM   4223  HD3 ILE A 915      22.080  59.700  65.030  1.00  0.00           H
ATOM   4224  C   ILE A 915      25.130  56.860  61.320  1.00  0.00           C
ATOM   4225  O   ILE A 915      25.740  57.400  60.410  1.00  0.00           O
ATOM   4226  N   ALA A 916      25.380  55.610  61.800  1.00  0.00           N
ATOM   4227  HN  ALA A 916      24.700  55.270  62.440  1.00  0.00           H
ATOM   4228  CA  ALA A 916      26.600  54.850  61.410  1.00  0.00           C
ATOM   4229  HA  ALA A 916      27.500  55.380  61.670  1.00  0.00           H
ATOM   4230  CB  ALA A 916      26.760  53.470  62.210  1.00  0.00           C
ATOM   4231  HB1 ALA A 916      27.030  53.800  63.240  1.00  0.00           H
ATOM   4232  HB2 ALA A 916      27.630  52.870  61.870  1.00  0.00           H
ATOM   4233  HB3 ALA A 916      25.840  52.860  62.140  1.00  0.00           H
ATOM   4234  C   ALA A 916      26.660  54.620  59.910  1.00  0.00           C
ATOM   4235  O   ALA A 916      27.660  54.130  59.380  1.00  0.00           O
ATOM   4236  N   ALA A 917      25.520  54.720  59.190  1.00  0.00           N
ATOM   4237  HN  ALA A 917      24.680  55.010  59.630  1.00  0.00           H
ATOM   4238  CA  ALA A 917      25.370  54.510  57.760  1.00  0.00           C
ATOM   4239  HA  ALA A 917      25.710  53.510  57.530  1.00  0.00           H
ATOM   4240  CB  ALA A 917      23.910  54.600  57.340  1.00  0.00           C
ATOM   4241  HB1 ALA A 917      23.480  55.620  57.500  1.00  0.00           H
ATOM   4242  HB2 ALA A 917      23.340  53.930  58.010  1.00  0.00           H
ATOM   4243  HB3 ALA A 917      23.760  54.240  56.290  1.00  0.00           H
ATOM   4244  C   ALA A 917      26.140  55.590  56.910  1.00  0.00           C
ATOM   4245  O   ALA A 917      26.680  55.330  55.810  1.00  0.00           O
ATOM   4246  N   ILE A 918      26.260  56.770  57.530  1.00  0.00           N
ATOM   4247  HN  ILE A 918      25.820  56.970  58.410  1.00  0.00           H
ATOM   4248  CA  ILE A 918      27.040  57.890  56.950  1.00  0.00           C
ATOM   4249  HA  ILE A 918      26.690  57.980  55.920  1.00  0.00           H
ATOM   4250  CB  ILE A 918      26.760  59.260  57.640  1.00  0.00           C
ATOM   4251  HB  ILE A 918      27.200  59.370  58.650  1.00  0.00           H
ATOM   4252  CG2 ILE A 918      27.360  60.410  56.750  1.00  0.00           C
ATOM   4253 HG21 ILE A 918      28.470  60.330  56.730  1.00  0.00           H
ATOM   4254 HG22 ILE A 918      27.080  61.410  57.160  1.00  0.00           H
ATOM   4255 HG23 ILE A 918      27.040  60.300  55.690  1.00  0.00           H
ATOM   4256  CG1 ILE A 918      25.240  59.590  57.840  1.00  0.00           C
ATOM   4257 HG11 ILE A 918      25.150  60.690  57.960  1.00  0.00           H
ATOM   4258 HG12 ILE A 918      24.840  59.280  58.830  1.00  0.00           H
ATOM   4259  CD  ILE A 918      24.390  59.200  56.670  1.00  0.00           C
ATOM   4260  HD1 ILE A 918      24.180  58.100  56.630  1.00  0.00           H
ATOM   4261  HD2 ILE A 918      25.040  59.480  55.810  1.00  0.00           H
ATOM   4262  HD3 ILE A 918      23.380  59.650  56.650  1.00  0.00           H
ATOM   4263  C   ILE A 918      28.510  57.620  56.760  1.00  0.00           C
ATOM   4264  O   ILE A 918      29.050  57.870  55.720  1.00  0.00           O
ATOM   4265  N   PRO A 919      29.270  57.070  57.710  1.00  0.00           N
ATOM   4266  CD  PRO A 919      29.030  57.310  59.090  1.00  0.00           C
ATOM   4267  HD1 PRO A 919      28.000  57.090  59.460  1.00  0.00           H
ATOM   4268  HD2 PRO A 919      29.240  58.360  59.410  1.00  0.00           H
ATOM   4269  CA  PRO A 919      30.710  56.840  57.350  1.00  0.00           C
ATOM   4270  HA  PRO A 919      31.150  57.710  56.880  1.00  0.00           H
ATOM   4271  CB  PRO A 919      31.270  56.450  58.710  1.00  0.00           C
ATOM   4272  HB1 PRO A 919      31.970  57.240  59.040  1.00  0.00           H
ATOM   4273  HB2 PRO A 919      31.770  55.460  58.630  1.00  0.00           H
ATOM   4274  CG  PRO A 919      30.150  56.470  59.810  1.00  0.00           C
ATOM   4275  HG1 PRO A 919      29.700  55.460  59.870  1.00  0.00           H
ATOM   4276  HG2 PRO A 919      30.500  56.820  60.800  1.00  0.00           H
ATOM   4277  C   PRO A 919      30.770  55.630  56.470  1.00  0.00           C
ATOM   4278  O   PRO A 919      31.730  55.540  55.720  1.00  0.00           O
ATOM   4279  N   ALA A 920      29.790  54.750  56.520  1.00  0.00           N
ATOM   4280  HN  ALA A 920      29.020  54.870  57.140  1.00  0.00           H
ATOM   4281  CA  ALA A 920      29.760  53.650  55.550  1.00  0.00           C
ATOM   4282  HA  ALA A 920      30.650  53.030  55.530  1.00  0.00           H
ATOM   4283  CB  ALA A 920      28.660  52.660  56.050  1.00  0.00           C
ATOM   4284  HB1 ALA A 920      28.420  52.020  55.170  1.00  0.00           H
ATOM   4285  HB2 ALA A 920      27.720  53.170  56.370  1.00  0.00           H
ATOM   4286  HB3 ALA A 920      29.050  52.120  56.940  1.00  0.00           H
ATOM   4287  C   ALA A 920      29.540  54.090  54.160  1.00  0.00           C
ATOM   4288  O   ALA A 920      30.070  53.470  53.220  1.00  0.00           O
ATOM   4289  N   LEU A 921      28.870  55.120  53.930  1.00  0.00           N
ATOM   4290  HN  LEU A 921      28.230  55.560  54.570  1.00  0.00           H
ATOM   4291  CA  LEU A 921      28.750  55.670  52.530  1.00  0.00           C
ATOM   4292  HA  LEU A 921      28.410  54.870  51.900  1.00  0.00           H
ATOM   4293  CB  LEU A 921      27.730  56.820  52.420  1.00  0.00           C
ATOM   4294  HB1 LEU A 921      27.950  57.410  51.510  1.00  0.00           H
ATOM   4295  HB2 LEU A 921      27.860  57.450  53.320  1.00  0.00           H
ATOM   4296  CG  LEU A 921      26.270  56.250  52.520  1.00  0.00           C
ATOM   4297  HG  LEU A 921      26.340  55.380  53.210  1.00  0.00           H
ATOM   4298  CD1 LEU A 921      25.230  57.190  53.160  1.00  0.00           C
ATOM   4299 HD11 LEU A 921      25.430  57.250  54.250  1.00  0.00           H
ATOM   4300 HD12 LEU A 921      24.160  56.860  53.200  1.00  0.00           H
ATOM   4301 HD13 LEU A 921      25.290  58.220  52.740  1.00  0.00           H
ATOM   4302  CD2 LEU A 921      25.840  55.900  51.110  1.00  0.00           C
ATOM   4303 HD21 LEU A 921      24.920  55.320  51.300  1.00  0.00           H
ATOM   4304 HD22 LEU A 921      26.560  55.400  50.420  1.00  0.00           H
ATOM   4305 HD23 LEU A 921      25.520  56.810  50.550  1.00  0.00           H
ATOM   4306  C   LEU A 921      30.090  56.110  52.070  1.00  0.00           C
ATOM   4307  O   LEU A 921      30.460  55.900  50.890  1.00  0.00           O
ATOM   4308  N   LEU A 922      30.840  56.750  53.030  1.00  0.00           N
ATOM   4309  HN  LEU A 922      30.440  57.070  53.890  1.00  0.00           H
ATOM   4310  CA  LEU A 922      32.280  57.060  52.740  1.00  0.00           C
ATOM   4311  HA  LEU A 922      32.280  57.560  51.780  1.00  0.00           H
ATOM   4312  CB  LEU A 922      32.770  57.800  53.950  1.00  0.00           C
ATOM   4313  HB1 LEU A 922      33.800  58.110  53.640  1.00  0.00           H
ATOM   4314  HB2 LEU A 922      32.790  57.340  54.960  1.00  0.00           H
ATOM   4315  CG  LEU A 922      32.190  59.230  54.150  1.00  0.00           C
ATOM   4316  HG  LEU A 922      31.140  59.080  54.490  1.00  0.00           H
ATOM   4317  CD1 LEU A 922      32.940  60.000  55.200  1.00  0.00           C
ATOM   4318 HD11 LEU A 922      32.700  61.090  55.190  1.00  0.00           H
ATOM   4319 HD12 LEU A 922      34.040  59.910  55.100  1.00  0.00           H
ATOM   4320 HD13 LEU A 922      32.670  59.740  56.250  1.00  0.00           H
ATOM   4321  CD2 LEU A 922      32.040  60.080  52.870  1.00  0.00           C
ATOM   4322 HD21 LEU A 922      33.070  60.320  52.530  1.00  0.00           H
ATOM   4323 HD22 LEU A 922      31.380  60.940  53.080  1.00  0.00           H
ATOM   4324 HD23 LEU A 922      31.500  59.420  52.160  1.00  0.00           H
ATOM   4325  C   LEU A 922      33.200  55.850  52.500  1.00  0.00           C
ATOM   4326  O   LEU A 922      33.980  55.870  51.550  1.00  0.00           O
ATOM   4327  N   CYS A 923      33.050  54.770  53.330  1.00  0.00           N
ATOM   4328  HN  CYS A 923      32.560  54.880  54.190  1.00  0.00           H
ATOM   4329  CA  CYS A 923      33.860  53.610  53.180  1.00  0.00           C
ATOM   4330  HA  CYS A 923      34.870  53.910  53.430  1.00  0.00           H
ATOM   4331  CB  CYS A 923      33.630  52.630  54.320  1.00  0.00           C
ATOM   4332  HB1 CYS A 923      32.710  52.010  54.170  1.00  0.00           H
ATOM   4333  HB2 CYS A 923      33.390  53.190  55.240  1.00  0.00           H
ATOM   4334  SG  CYS A 923      34.960  51.370  54.510  1.00  0.00           S
ATOM   4335  HG1 CYS A 923      34.590  50.850  55.660  1.00  0.00           H
ATOM   4336  C   CYS A 923      33.660  52.850  51.880  1.00  0.00           C
ATOM   4337  O   CYS A 923      34.590  52.360  51.280  1.00  0.00           O
ATOM   4338  N   THR A 924      32.350  52.820  51.450  1.00  0.00           N
ATOM   4339  HN  THR A 924      31.630  53.250  51.980  1.00  0.00           H
ATOM   4340  CA  THR A 924      31.870  52.370  50.150  1.00  0.00           C
ATOM   4341  HA  THR A 924      32.100  51.320  50.160  1.00  0.00           H
ATOM   4342  CB  THR A 924      30.410  52.500  49.870  1.00  0.00           C
ATOM   4343  HB  THR A 924      30.170  53.540  49.550  1.00  0.00           H
ATOM   4344  OG1 THR A 924      29.570  52.160  50.950  1.00  0.00           O
ATOM   4345  HG1 THR A 924      29.730  52.580  51.800  1.00  0.00           H
ATOM   4346  CG2 THR A 924      30.050  51.420  48.850  1.00  0.00           C
ATOM   4347 HG21 THR A 924      30.260  50.400  49.240  1.00  0.00           H
ATOM   4348 HG22 THR A 924      30.560  51.670  47.890  1.00  0.00           H
ATOM   4349 HG23 THR A 924      28.950  51.420  48.730  1.00  0.00           H
ATOM   4350  C   THR A 924      32.630  53.030  48.960  1.00  0.00           C
ATOM   4351  O   THR A 924      33.130  52.250  48.140  1.00  0.00           O
ATOM   4352  N   ILE A 925      32.780  54.350  49.000  1.00  0.00           N
ATOM   4353  HN  ILE A 925      32.270  54.790  49.740  1.00  0.00           H
ATOM   4354  CA  ILE A 925      33.570  55.120  48.100  1.00  0.00           C
ATOM   4355  HA  ILE A 925      33.220  54.840  47.110  1.00  0.00           H
ATOM   4356  CB  ILE A 925      33.430  56.590  48.290  1.00  0.00           C
ATOM   4357  HB  ILE A 925      33.640  56.820  49.360  1.00  0.00           H
ATOM   4358  CG2 ILE A 925      34.340  57.340  47.240  1.00  0.00           C
ATOM   4359 HG21 ILE A 925      34.030  57.070  46.210  1.00  0.00           H
ATOM   4360 HG22 ILE A 925      35.440  57.230  47.400  1.00  0.00           H
ATOM   4361 HG23 ILE A 925      34.190  58.440  47.360  1.00  0.00           H
ATOM   4362  CG1 ILE A 925      31.910  56.980  48.030  1.00  0.00           C
ATOM   4363 HG11 ILE A 925      31.270  56.230  48.550  1.00  0.00           H
ATOM   4364 HG12 ILE A 925      31.590  56.680  47.010  1.00  0.00           H
ATOM   4365  CD  ILE A 925      31.520  58.370  48.390  1.00  0.00           C
ATOM   4366  HD1 ILE A 925      30.470  58.560  48.110  1.00  0.00           H
ATOM   4367  HD2 ILE A 925      32.140  59.140  47.870  1.00  0.00           H
ATOM   4368  HD3 ILE A 925      31.580  58.430  49.500  1.00  0.00           H
ATOM   4369  C   ILE A 925      35.050  54.680  48.070  1.00  0.00           C
ATOM   4370  O   ILE A 925      35.640  54.290  47.040  1.00  0.00           O
ATOM   4371  N   LEU A 926      35.690  54.560  49.280  1.00  0.00           N
ATOM   4372  HN  LEU A 926      35.200  54.890  50.090  1.00  0.00           H
ATOM   4373  CA  LEU A 926      37.080  54.270  49.520  1.00  0.00           C
ATOM   4374  HA  LEU A 926      37.660  55.030  49.000  1.00  0.00           H
ATOM   4375  CB  LEU A 926      37.380  54.500  51.000  1.00  0.00           C
ATOM   4376  HB1 LEU A 926      38.370  54.090  51.280  1.00  0.00           H
ATOM   4377  HB2 LEU A 926      36.760  53.900  51.680  1.00  0.00           H
ATOM   4378  CG  LEU A 926      37.480  56.030  51.520  1.00  0.00           C
ATOM   4379  HG  LEU A 926      36.600  56.590  51.140  1.00  0.00           H
ATOM   4380  CD1 LEU A 926      37.470  56.140  53.060  1.00  0.00           C
ATOM   4381 HD11 LEU A 926      37.660  57.190  53.340  1.00  0.00           H
ATOM   4382 HD12 LEU A 926      38.380  55.570  53.380  1.00  0.00           H
ATOM   4383 HD13 LEU A 926      36.560  55.720  53.530  1.00  0.00           H
ATOM   4384  CD2 LEU A 926      38.760  56.780  51.050  1.00  0.00           C
ATOM   4385 HD21 LEU A 926      38.800  57.810  51.470  1.00  0.00           H
ATOM   4386 HD22 LEU A 926      38.880  56.740  49.950  1.00  0.00           H
ATOM   4387 HD23 LEU A 926      39.570  56.220  51.580  1.00  0.00           H
ATOM   4388  C   LEU A 926      37.520  52.870  49.140  1.00  0.00           C
ATOM   4389  O   LEU A 926      38.520  52.640  48.550  1.00  0.00           O
ATOM   4390  N   ILE A 927      36.700  51.850  49.610  1.00  0.00           N
ATOM   4391  HN  ILE A 927      35.970  52.150  50.230  1.00  0.00           H
ATOM   4392  CA  ILE A 927      36.690  50.480  49.160  1.00  0.00           C
ATOM   4393  HA  ILE A 927      37.590  49.950  49.450  1.00  0.00           H
ATOM   4394  CB  ILE A 927      35.450  49.670  49.880  1.00  0.00           C
ATOM   4395  HB  ILE A 927      34.580  50.360  49.920  1.00  0.00           H
ATOM   4396  CG2 ILE A 927      35.230  48.270  49.120  1.00  0.00           C
ATOM   4397 HG21 ILE A 927      34.860  48.500  48.110  1.00  0.00           H
ATOM   4398 HG22 ILE A 927      34.570  47.530  49.630  1.00  0.00           H
ATOM   4399 HG23 ILE A 927      36.220  47.770  49.080  1.00  0.00           H
ATOM   4400  CG1 ILE A 927      35.790  49.350  51.310  1.00  0.00           C
ATOM   4401 HG11 ILE A 927      34.870  48.980  51.800  1.00  0.00           H
ATOM   4402 HG12 ILE A 927      36.090  50.300  51.820  1.00  0.00           H
ATOM   4403  CD  ILE A 927      36.920  48.350  51.550  1.00  0.00           C
ATOM   4404  HD1 ILE A 927      37.130  48.210  52.620  1.00  0.00           H
ATOM   4405  HD2 ILE A 927      37.830  48.630  50.960  1.00  0.00           H
ATOM   4406  HD3 ILE A 927      36.750  47.310  51.180  1.00  0.00           H
ATOM   4407  C   ILE A 927      36.600  50.370  47.600  1.00  0.00           C
ATOM   4408  O   ILE A 927      37.480  49.740  47.010  1.00  0.00           O
ATOM   4409  N   PHE A 928      35.610  50.950  46.910  1.00  0.00           N
ATOM   4410  HN  PHE A 928      35.140  51.690  47.390  1.00  0.00           H
ATOM   4411  CA  PHE A 928      35.420  51.040  45.530  1.00  0.00           C
ATOM   4412  HA  PHE A 928      35.260  50.050  45.130  1.00  0.00           H
ATOM   4413  CB  PHE A 928      34.190  51.930  45.260  1.00  0.00           C
ATOM   4414  HB1 PHE A 928      34.130  52.750  46.000  1.00  0.00           H
ATOM   4415  HB2 PHE A 928      33.290  51.360  45.600  1.00  0.00           H
ATOM   4416  CG  PHE A 928      34.030  52.440  43.870  1.00  0.00           C
ATOM   4417  CD1 PHE A 928      33.460  51.780  42.830  1.00  0.00           C
ATOM   4418  HD1 PHE A 928      33.220  50.740  42.900  1.00  0.00           H
ATOM   4419  CE1 PHE A 928      33.230  52.410  41.550  1.00  0.00           C
ATOM   4420  HE1 PHE A 928      32.830  51.900  40.680  1.00  0.00           H
ATOM   4421  CZ  PHE A 928      33.790  53.660  41.310  1.00  0.00           C
ATOM   4422  HZ  PHE A 928      33.960  53.990  40.290  1.00  0.00           H
ATOM   4423  CD2 PHE A 928      34.470  53.780  43.660  1.00  0.00           C
ATOM   4424  HD2 PHE A 928      35.000  54.270  44.470  1.00  0.00           H
ATOM   4425  CE2 PHE A 928      34.420  54.300  42.360  1.00  0.00           C
ATOM   4426  HE2 PHE A 928      34.950  55.220  42.120  1.00  0.00           H
ATOM   4427  C   PHE A 928      36.720  51.570  44.780  1.00  0.00           C
ATOM   4428  O   PHE A 928      37.130  51.080  43.800  1.00  0.00           O
ATOM   4429  N   MET A 929      37.310  52.710  45.280  1.00  0.00           N
ATOM   4430  HN  MET A 929      36.900  53.150  46.080  1.00  0.00           H
ATOM   4431  CA  MET A 929      38.600  53.090  44.830  1.00  0.00           C
ATOM   4432  HA  MET A 929      38.460  53.240  43.770  1.00  0.00           H
ATOM   4433  CB  MET A 929      39.180  54.500  45.370  1.00  0.00           C
ATOM   4434  HB1 MET A 929      40.250  54.550  45.060  1.00  0.00           H
ATOM   4435  HB2 MET A 929      39.070  54.310  46.460  1.00  0.00           H
ATOM   4436  CG  MET A 929      38.380  55.730  44.860  1.00  0.00           C
ATOM   4437  HG1 MET A 929      38.510  56.580  45.570  1.00  0.00           H
ATOM   4438  HG2 MET A 929      37.310  55.440  45.010  1.00  0.00           H
ATOM   4439  SD  MET A 929      38.610  56.030  43.090  1.00  0.00           S
ATOM   4440  CE  MET A 929      40.250  56.760  43.090  1.00  0.00           C
ATOM   4441  HE1 MET A 929      41.060  56.170  43.580  1.00  0.00           H
ATOM   4442  HE2 MET A 929      40.190  57.710  43.680  1.00  0.00           H
ATOM   4443  HE3 MET A 929      40.630  57.020  42.080  1.00  0.00           H
ATOM   4444  C   MET A 929      39.720  52.130  44.890  1.00  0.00           C
ATOM   4445  O   MET A 929      40.460  51.990  44.010  1.00  0.00           O
ATOM   4446  N   ASP A 930      39.900  51.370  46.000  1.00  0.00           N
ATOM   4447  HN  ASP A 930      39.420  51.630  46.840  1.00  0.00           H
ATOM   4448  CA  ASP A 930      40.970  50.390  45.980  1.00  0.00           C
ATOM   4449  HA  ASP A 930      41.810  50.970  45.630  1.00  0.00           H
ATOM   4450  CB  ASP A 930      41.300  50.100  47.420  1.00  0.00           C
ATOM   4451  HB1 ASP A 930      40.390  49.570  47.750  1.00  0.00           H
ATOM   4452  HB2 ASP A 930      41.440  51.010  48.040  1.00  0.00           H
ATOM   4453  CG  ASP A 930      42.530  49.250  47.650  1.00  0.00           C
ATOM   4454  OD1 ASP A 930      43.020  49.150  48.780  1.00  0.00           O
ATOM   4455  OD2 ASP A 930      43.040  48.620  46.690  1.00  0.00           O
ATOM   4456  C   ASP A 930      40.860  49.200  44.880  1.00  0.00           C
ATOM   4457  O   ASP A 930      41.780  48.780  44.160  1.00  0.00           O
ATOM   4458  N   GLN A 931      39.590  48.700  44.730  1.00  0.00           N
ATOM   4459  HN  GLN A 931      38.800  49.090  45.200  1.00  0.00           H
ATOM   4460  CA  GLN A 931      39.340  47.850  43.490  1.00  0.00           C
ATOM   4461  HA  GLN A 931      40.020  47.010  43.420  1.00  0.00           H
ATOM   4462  CB  GLN A 931      37.990  47.160  43.510  1.00  0.00           C
ATOM   4463  HB1 GLN A 931      37.870  46.620  42.550  1.00  0.00           H
ATOM   4464  HB2 GLN A 931      37.210  47.930  43.610  1.00  0.00           H
ATOM   4465  CG  GLN A 931      37.800  46.110  44.640  1.00  0.00           C
ATOM   4466  HG1 GLN A 931      36.750  45.730  44.590  1.00  0.00           H
ATOM   4467  HG2 GLN A 931      38.030  46.600  45.620  1.00  0.00           H
ATOM   4468  CD  GLN A 931      38.690  44.860  44.550  1.00  0.00           C
ATOM   4469  OE1 GLN A 931      39.320  44.460  45.490  1.00  0.00           O
ATOM   4470  NE2 GLN A 931      38.700  44.170  43.400  1.00  0.00           N
ATOM   4471 HE21 GLN A 931      38.900  43.190  43.400  1.00  0.00           H
ATOM   4472 HE22 GLN A 931      38.320  44.590  42.580  1.00  0.00           H
ATOM   4473  C   GLN A 931      39.580  48.570  42.120  1.00  0.00           C
ATOM   4474  O   GLN A 931      40.140  48.010  41.130  1.00  0.00           O
ATOM   4475  N   GLN A 932      39.100  49.820  42.010  1.00  0.00           N
ATOM   4476  HN  GLN A 932      38.420  50.130  42.660  1.00  0.00           H
ATOM   4477  CA  GLN A 932      39.290  50.600  40.830  1.00  0.00           C
ATOM   4478  HA  GLN A 932      38.940  50.010  39.990  1.00  0.00           H
ATOM   4479  CB  GLN A 932      38.520  52.000  40.840  1.00  0.00           C
ATOM   4480  HB1 GLN A 932      39.090  52.710  40.230  1.00  0.00           H
ATOM   4481  HB2 GLN A 932      38.700  52.380  41.880  1.00  0.00           H
ATOM   4482  CG  GLN A 932      37.030  51.880  40.430  1.00  0.00           C
ATOM   4483  HG1 GLN A 932      36.860  52.740  39.770  1.00  0.00           H
ATOM   4484  HG2 GLN A 932      36.420  51.960  41.360  1.00  0.00           H
ATOM   4485  CD  GLN A 932      36.500  50.580  39.690  1.00  0.00           C
ATOM   4486  OE1 GLN A 932      36.230  49.530  40.260  1.00  0.00           O
ATOM   4487  NE2 GLN A 932      36.440  50.580  38.430  1.00  0.00           N
ATOM   4488 HE21 GLN A 932      37.010  51.190  37.870  1.00  0.00           H
ATOM   4489 HE22 GLN A 932      36.020  49.760  38.030  1.00  0.00           H
ATOM   4490  C   GLN A 932      40.710  50.910  40.370  1.00  0.00           C
ATOM   4491  O   GLN A 932      41.020  50.730  39.210  1.00  0.00           O
ATOM   4492  N   ILE A 933      41.570  51.230  41.320  1.00  0.00           N
ATOM   4493  HN  ILE A 933      41.130  51.210  42.200  1.00  0.00           H
ATOM   4494  CA  ILE A 933      43.010  51.400  41.210  1.00  0.00           C
ATOM   4495  HA  ILE A 933      43.010  52.070  40.370  1.00  0.00           H
ATOM   4496  CB  ILE A 933      43.630  52.110  42.400  1.00  0.00           C
ATOM   4497  HB  ILE A 933      43.190  51.600  43.280  1.00  0.00           H
ATOM   4498  CG2 ILE A 933      45.170  52.010  42.590  1.00  0.00           C
ATOM   4499 HG21 ILE A 933      45.700  52.180  41.630  1.00  0.00           H
ATOM   4500 HG22 ILE A 933      45.450  50.980  42.870  1.00  0.00           H
ATOM   4501 HG23 ILE A 933      45.410  52.750  43.390  1.00  0.00           H
ATOM   4502  CG1 ILE A 933      43.110  53.580  42.640  1.00  0.00           C
ATOM   4503 HG11 ILE A 933      43.320  53.920  43.680  1.00  0.00           H
ATOM   4504 HG12 ILE A 933      42.010  53.530  42.530  1.00  0.00           H
ATOM   4505  CD  ILE A 933      43.580  54.700  41.630  1.00  0.00           C
ATOM   4506  HD1 ILE A 933      43.710  54.300  40.600  1.00  0.00           H
ATOM   4507  HD2 ILE A 933      44.510  55.140  42.030  1.00  0.00           H
ATOM   4508  HD3 ILE A 933      42.800  55.490  41.570  1.00  0.00           H
ATOM   4509  C   ILE A 933      43.780  50.200  40.590  1.00  0.00           C
ATOM   4510  O   ILE A 933      44.510  50.370  39.550  1.00  0.00           O
ATOM   4511  N   THR A 934      43.520  48.960  41.130  1.00  0.00           N
ATOM   4512  HN  THR A 934      42.850  48.860  41.850  1.00  0.00           H
ATOM   4513  CA  THR A 934      44.060  47.690  40.570  1.00  0.00           C
ATOM   4514  HA  THR A 934      45.140  47.800  40.590  1.00  0.00           H
ATOM   4515  CB  THR A 934      43.800  46.470  41.530  1.00  0.00           C
ATOM   4516  HB  THR A 934      42.730  46.270  41.700  1.00  0.00           H
ATOM   4517  OG1 THR A 934      44.500  46.660  42.700  1.00  0.00           O
ATOM   4518  HG1 THR A 934      45.380  46.890  42.390  1.00  0.00           H
ATOM   4519  CG2 THR A 934      44.400  45.220  40.790  1.00  0.00           C
ATOM   4520 HG21 THR A 934      44.430  44.440  41.590  1.00  0.00           H
ATOM   4521 HG22 THR A 934      45.460  45.350  40.480  1.00  0.00           H
ATOM   4522 HG23 THR A 934      43.760  44.920  39.930  1.00  0.00           H
ATOM   4523  C   THR A 934      43.550  47.350  39.170  1.00  0.00           C
ATOM   4524  O   THR A 934      44.290  46.860  38.330  1.00  0.00           O
ATOM   4525  N   ALA A 935      42.310  47.640  38.820  1.00  0.00           N
ATOM   4526  HN  ALA A 935      41.860  48.220  39.470  1.00  0.00           H
ATOM   4527  CA  ALA A 935      41.590  47.210  37.600  1.00  0.00           C
ATOM   4528  HA  ALA A 935      41.720  46.170  37.320  1.00  0.00           H
ATOM   4529  CB  ALA A 935      40.050  47.470  37.870  1.00  0.00           C
ATOM   4530  HB1 ALA A 935      39.690  46.690  38.560  1.00  0.00           H
ATOM   4531  HB2 ALA A 935      39.330  47.450  37.020  1.00  0.00           H
ATOM   4532  HB3 ALA A 935      39.920  48.470  38.330  1.00  0.00           H
ATOM   4533  C   ALA A 935      42.110  47.810  36.270  1.00  0.00           C
ATOM   4534  O   ALA A 935      41.850  47.340  35.090  1.00  0.00           O
ATOM   4535  N   VAL A 936      43.020  48.790  36.410  1.00  0.00           N
ATOM   4536  HN  VAL A 936      43.400  48.980  37.310  1.00  0.00           H
ATOM   4537  CA  VAL A 936      43.750  49.400  35.350  1.00  0.00           C
ATOM   4538  HA  VAL A 936      43.000  49.740  34.650  1.00  0.00           H
ATOM   4539  CB  VAL A 936      44.520  50.650  35.740  1.00  0.00           C
ATOM   4540  HB  VAL A 936      43.770  51.220  36.330  1.00  0.00           H
ATOM   4541  CG1 VAL A 936      45.690  50.320  36.630  1.00  0.00           C
ATOM   4542 HG11 VAL A 936      45.470  49.510  37.340  1.00  0.00           H
ATOM   4543 HG12 VAL A 936      46.070  51.150  37.250  1.00  0.00           H
ATOM   4544 HG13 VAL A 936      46.560  49.940  36.050  1.00  0.00           H
ATOM   4545  CG2 VAL A 936      44.990  51.480  34.470  1.00  0.00           C
ATOM   4546 HG21 VAL A 936      44.110  51.570  33.790  1.00  0.00           H
ATOM   4547 HG22 VAL A 936      45.770  50.920  33.940  1.00  0.00           H
ATOM   4548 HG23 VAL A 936      45.380  52.510  34.640  1.00  0.00           H
ATOM   4549  C   VAL A 936      44.570  48.380  34.560  1.00  0.00           C
ATOM   4550  O   VAL A 936      44.650  48.470  33.360  1.00  0.00           O
ATOM   4551  N   ILE A 937      45.150  47.320  35.240  1.00  0.00           N
ATOM   4552  HN  ILE A 937      45.070  47.490  36.220  1.00  0.00           H
ATOM   4553  CA  ILE A 937      45.960  46.160  34.830  1.00  0.00           C
ATOM   4554  HA  ILE A 937      46.790  46.460  34.210  1.00  0.00           H
ATOM   4555  CB  ILE A 937      46.470  45.350  36.030  1.00  0.00           C
ATOM   4556  HB  ILE A 937      45.570  45.030  36.610  1.00  0.00           H
ATOM   4557  CG2 ILE A 937      47.170  44.100  35.440  1.00  0.00           C
ATOM   4558 HG21 ILE A 937      48.030  43.870  36.100  1.00  0.00           H
ATOM   4559 HG22 ILE A 937      47.710  44.320  34.490  1.00  0.00           H
ATOM   4560 HG23 ILE A 937      46.530  43.200  35.360  1.00  0.00           H
ATOM   4561  CG1 ILE A 937      47.430  46.040  36.970  1.00  0.00           C
ATOM   4562 HG11 ILE A 937      47.890  45.320  37.680  1.00  0.00           H
ATOM   4563 HG12 ILE A 937      46.800  46.710  37.580  1.00  0.00           H
ATOM   4564  CD  ILE A 937      48.480  46.950  36.340  1.00  0.00           C
ATOM   4565  HD1 ILE A 937      48.070  47.850  35.830  1.00  0.00           H
ATOM   4566  HD2 ILE A 937      49.140  46.410  35.630  1.00  0.00           H
ATOM   4567  HD3 ILE A 937      49.090  47.350  37.180  1.00  0.00           H
ATOM   4568  C   ILE A 937      45.170  45.230  33.860  1.00  0.00           C
ATOM   4569  O   ILE A 937      45.710  44.820  32.810  1.00  0.00           O
ATOM   4570  N   ILE A 938      43.850  45.010  34.160  1.00  0.00           N
ATOM   4571  HN  ILE A 938      43.370  45.390  34.950  1.00  0.00           H
ATOM   4572  CA  ILE A 938      42.890  44.170  33.450  1.00  0.00           C
ATOM   4573  HA  ILE A 938      43.320  43.210  33.230  1.00  0.00           H
ATOM   4574  CB  ILE A 938      41.700  43.900  34.310  1.00  0.00           C
ATOM   4575  HB  ILE A 938      41.340  44.810  34.830  1.00  0.00           H
ATOM   4576  CG2 ILE A 938      40.470  43.250  33.540  1.00  0.00           C
ATOM   4577 HG21 ILE A 938      40.810  42.280  33.120  1.00  0.00           H
ATOM   4578 HG22 ILE A 938      40.060  43.910  32.750  1.00  0.00           H
ATOM   4579 HG23 ILE A 938      39.760  43.170  34.390  1.00  0.00           H
ATOM   4580  CG1 ILE A 938      42.120  43.040  35.610  1.00  0.00           C
ATOM   4581 HG11 ILE A 938      41.290  42.860  36.320  1.00  0.00           H
ATOM   4582 HG12 ILE A 938      42.780  43.690  36.220  1.00  0.00           H
ATOM   4583  CD  ILE A 938      42.960  41.800  35.330  1.00  0.00           C
ATOM   4584  HD1 ILE A 938      42.600  41.360  34.370  1.00  0.00           H
ATOM   4585  HD2 ILE A 938      43.120  40.990  36.060  1.00  0.00           H
ATOM   4586  HD3 ILE A 938      44.020  42.090  35.160  1.00  0.00           H
ATOM   4587  C   ILE A 938      42.460  44.850  32.120  1.00  0.00           C
ATOM   4588  O   ILE A 938      42.080  44.140  31.130  1.00  0.00           O
ATOM   4589  N   ASN A 939      42.520  46.280  32.160  1.00  0.00           N
ATOM   4590  HN  ASN A 939      42.950  46.750  32.930  1.00  0.00           H
ATOM   4591  CA  ASN A 939      42.220  47.040  30.950  1.00  0.00           C
ATOM   4592  HA  ASN A 939      41.540  46.450  30.350  1.00  0.00           H
ATOM   4593  CB  ASN A 939      41.450  48.360  31.440  1.00  0.00           C
ATOM   4594  HB1 ASN A 939      41.320  49.120  30.640  1.00  0.00           H
ATOM   4595  HB2 ASN A 939      41.950  48.710  32.360  1.00  0.00           H
ATOM   4596  CG  ASN A 939      39.990  48.070  31.850  1.00  0.00           C
ATOM   4597  OD1 ASN A 939      39.420  46.980  31.580  1.00  0.00           O
ATOM   4598  ND2 ASN A 939      39.400  49.080  32.510  1.00  0.00           N
ATOM   4599 HD21 ASN A 939      39.910  49.820  32.930  1.00  0.00           H
ATOM   4600 HD22 ASN A 939      38.410  48.950  32.610  1.00  0.00           H
ATOM   4601  C   ASN A 939      43.360  47.520  30.020  1.00  0.00           C
ATOM   4602  O   ASN A 939      42.990  47.950  28.930  1.00  0.00           O
ATOM   4603  N   ARG A 940      44.680  47.450  30.350  1.00  0.00           N
ATOM   4604  HN  ARG A 940      44.950  47.160  31.270  1.00  0.00           H
ATOM   4605  CA  ARG A 940      45.820  47.780  29.540  1.00  0.00           C
ATOM   4606  HA  ARG A 940      45.770  48.850  29.400  1.00  0.00           H
ATOM   4607  CB  ARG A 940      47.200  47.660  30.300  1.00  0.00           C
ATOM   4608  HB1 ARG A 940      48.020  47.570  29.570  1.00  0.00           H
ATOM   4609  HB2 ARG A 940      47.300  46.730  30.910  1.00  0.00           H
ATOM   4610  CG  ARG A 940      47.460  48.820  31.340  1.00  0.00           C
ATOM   4611  HG1 ARG A 940      47.560  48.320  32.330  1.00  0.00           H
ATOM   4612  HG2 ARG A 940      46.650  49.580  31.360  1.00  0.00           H
ATOM   4613  CD  ARG A 940      48.770  49.670  31.020  1.00  0.00           C
ATOM   4614  HD1 ARG A 940      48.730  49.960  29.950  1.00  0.00           H
ATOM   4615  HD2 ARG A 940      49.690  49.060  31.160  1.00  0.00           H
ATOM   4616  NE  ARG A 940      48.880  50.780  31.970  1.00  0.00           N
ATOM   4617  HE  ARG A 940      49.000  51.720  31.650  1.00  0.00           H
ATOM   4618  CZ  ARG A 940      49.220  50.740  33.270  1.00  0.00           C
ATOM   4619  NH1 ARG A 940      49.610  51.850  33.820  1.00  0.00           N
ATOM   4620 HH11 ARG A 940      49.640  52.640  33.210  1.00  0.00           H
ATOM   4621 HH12 ARG A 940      49.600  52.000  34.820  1.00  0.00           H
ATOM   4622  NH2 ARG A 940      49.520  49.700  33.960  1.00  0.00           N
ATOM   4623 HH21 ARG A 940      49.720  48.860  33.450  1.00  0.00           H
ATOM   4624 HH22 ARG A 940      49.940  49.920  34.830  1.00  0.00           H
ATOM   4625  C   ARG A 940      45.990  47.120  28.140  1.00  0.00           C
ATOM   4626  O   ARG A 940      45.950  45.890  28.030  1.00  0.00           O
ATOM   4627  N   LYS A 941      46.400  47.930  27.160  1.00  0.00           N
ATOM   4628  HN  LYS A 941      46.530  48.870  27.440  1.00  0.00           H
ATOM   4629  CA  LYS A 941      46.160  47.610  25.800  1.00  0.00           C
ATOM   4630  HA  LYS A 941      45.120  47.300  25.780  1.00  0.00           H
ATOM   4631  CB  LYS A 941      46.290  48.830  24.920  1.00  0.00           C
ATOM   4632  HB1 LYS A 941      46.270  48.590  23.830  1.00  0.00           H
ATOM   4633  HB2 LYS A 941      47.300  49.230  25.140  1.00  0.00           H
ATOM   4634  CG  LYS A 941      45.270  49.900  25.030  1.00  0.00           C
ATOM   4635  HG1 LYS A 941      45.200  50.220  26.100  1.00  0.00           H
ATOM   4636  HG2 LYS A 941      44.240  49.570  24.780  1.00  0.00           H
ATOM   4637  CD  LYS A 941      45.670  51.160  24.240  1.00  0.00           C
ATOM   4638  HD1 LYS A 941      45.710  50.810  23.190  1.00  0.00           H
ATOM   4639  HD2 LYS A 941      46.690  51.410  24.620  1.00  0.00           H
ATOM   4640  CE  LYS A 941      44.690  52.250  24.290  1.00  0.00           C
ATOM   4641  HE1 LYS A 941      43.760  52.020  23.710  1.00  0.00           H
ATOM   4642  HE2 LYS A 941      45.150  53.180  23.890  1.00  0.00           H
ATOM   4643  NZ  LYS A 941      44.360  52.480  25.760  1.00  0.00           N
ATOM   4644  HZ1 LYS A 941      45.200  52.550  26.370  1.00  0.00           H
ATOM   4645  HZ2 LYS A 941      43.650  51.870  26.230  1.00  0.00           H
ATOM   4646  HZ3 LYS A 941      43.860  53.390  25.850  1.00  0.00           H
ATOM   4647  C   LYS A 941      47.000  46.490  25.180  1.00  0.00           C
ATOM   4648  O   LYS A 941      46.540  45.850  24.210  1.00  0.00           O
ATOM   4649  N   GLU A 942      48.240  46.220  25.730  1.00  0.00           N
ATOM   4650  HN  GLU A 942      48.560  46.740  26.520  1.00  0.00           H
ATOM   4651  CA  GLU A 942      49.050  45.150  25.240  1.00  0.00           C
ATOM   4652  HA  GLU A 942      48.790  44.970  24.210  1.00  0.00           H
ATOM   4653  CB  GLU A 942      50.490  45.760  25.270  1.00  0.00           C
ATOM   4654  HB1 GLU A 942      51.090  45.000  24.710  1.00  0.00           H
ATOM   4655  HB2 GLU A 942      50.820  45.830  26.340  1.00  0.00           H
ATOM   4656  CG  GLU A 942      50.550  47.110  24.420  1.00  0.00           C
ATOM   4657  HG1 GLU A 942      49.710  47.810  24.590  1.00  0.00           H
ATOM   4658  HG2 GLU A 942      50.280  46.800  23.390  1.00  0.00           H
ATOM   4659  CD  GLU A 942      51.870  47.920  24.450  1.00  0.00           C
ATOM   4660  OE1 GLU A 942      52.850  47.320  23.940  1.00  0.00           O
ATOM   4661  OE2 GLU A 942      51.920  49.120  24.850  1.00  0.00           O
ATOM   4662  C   GLU A 942      48.920  43.860  26.010  1.00  0.00           C
ATOM   4663  O   GLU A 942      49.500  42.850  25.650  1.00  0.00           O
ATOM   4664  N   HSD A 943      48.160  43.920  27.110  1.00  0.00           N
ATOM   4665  HN  HSD A 943      47.440  44.600  27.250  1.00  0.00           H
ATOM   4666  CA  HSD A 943      47.950  42.700  27.940  1.00  0.00           C
ATOM   4667  HA  HSD A 943      48.890  42.240  28.190  1.00  0.00           H
ATOM   4668  CB  HSD A 943      47.200  43.110  29.290  1.00  0.00           C
ATOM   4669  HB1 HSD A 943      46.930  42.150  29.780  1.00  0.00           H
ATOM   4670  HB2 HSD A 943      46.210  43.470  28.920  1.00  0.00           H
ATOM   4671  ND1 HSD A 943      49.190  44.650  29.810  1.00  0.00           N
ATOM   4672  HD1 HSD A 943      49.400  44.930  28.870  1.00  0.00           H
ATOM   4673  CG  HSD A 943      48.080  43.900  30.210  1.00  0.00           C
ATOM   4674  CE1 HSD A 943      49.880  45.020  30.950  1.00  0.00           C
ATOM   4675  HE1 HSD A 943      50.780  45.630  30.870  1.00  0.00           H
ATOM   4676  NE2 HSD A 943      49.390  44.450  32.020  1.00  0.00           N
ATOM   4677  CD2 HSD A 943      48.280  43.780  31.590  1.00  0.00           C
ATOM   4678  HD2 HSD A 943      47.780  43.130  32.300  1.00  0.00           H
ATOM   4679  C   HSD A 943      47.150  41.610  27.240  1.00  0.00           C
ATOM   4680  O   HSD A 943      46.060  41.880  26.800  1.00  0.00           O
ATOM   4681  N   LYS A 944      47.750  40.360  27.130  1.00  0.00           N
ATOM   4682  HN  LYS A 944      48.610  40.180  27.590  1.00  0.00           H
ATOM   4683  CA  LYS A 944      47.230  39.230  26.410  1.00  0.00           C
ATOM   4684  HA  LYS A 944      46.670  39.550  25.560  1.00  0.00           H
ATOM   4685  CB  LYS A 944      48.420  38.440  25.880  1.00  0.00           C
ATOM   4686  HB1 LYS A 944      48.110  37.570  25.260  1.00  0.00           H
ATOM   4687  HB2 LYS A 944      49.040  37.920  26.650  1.00  0.00           H
ATOM   4688  CG  LYS A 944      49.340  39.310  25.050  1.00  0.00           C
ATOM   4689  HG1 LYS A 944      50.180  38.820  24.530  1.00  0.00           H
ATOM   4690  HG2 LYS A 944      49.870  40.030  25.710  1.00  0.00           H
ATOM   4691  CD  LYS A 944      48.620  40.120  23.970  1.00  0.00           C
ATOM   4692  HD1 LYS A 944      47.890  40.740  24.540  1.00  0.00           H
ATOM   4693  HD2 LYS A 944      48.020  39.400  23.380  1.00  0.00           H
ATOM   4694  CE  LYS A 944      49.470  41.040  23.030  1.00  0.00           C
ATOM   4695  HE1 LYS A 944      50.300  41.460  23.610  1.00  0.00           H
ATOM   4696  HE2 LYS A 944      48.850  41.700  22.380  1.00  0.00           H
ATOM   4697  NZ  LYS A 944      50.250  40.230  22.000  1.00  0.00           N
ATOM   4698  HZ1 LYS A 944      50.780  39.500  22.510  1.00  0.00           H
ATOM   4699  HZ2 LYS A 944      50.940  40.900  21.620  1.00  0.00           H
ATOM   4700  HZ3 LYS A 944      49.570  39.900  21.280  1.00  0.00           H
ATOM   4701  C   LYS A 944      46.190  38.410  27.250  1.00  0.00           C
ATOM   4702  O   LYS A 944      46.040  37.170  27.190  1.00  0.00           O
ATOM   4703  N   LEU A 945      45.450  39.070  28.090  1.00  0.00           N
ATOM   4704  HN  LEU A 945      45.570  40.050  28.230  1.00  0.00           H
ATOM   4705  CA  LEU A 945      44.220  38.590  28.820  1.00  0.00           C
ATOM   4706  HA  LEU A 945      44.460  37.610  29.190  1.00  0.00           H
ATOM   4707  CB  LEU A 945      43.830  39.560  29.950  1.00  0.00           C
ATOM   4708  HB1 LEU A 945      42.870  39.220  30.390  1.00  0.00           H
ATOM   4709  HB2 LEU A 945      43.690  40.550  29.470  1.00  0.00           H
ATOM   4710  CG  LEU A 945      44.770  39.560  31.150  1.00  0.00           C
ATOM   4711  HG  LEU A 945      45.760  39.840  30.730  1.00  0.00           H
ATOM   4712  CD1 LEU A 945      44.520  40.670  32.170  1.00  0.00           C
ATOM   4713 HD11 LEU A 945      44.650  40.360  33.230  1.00  0.00           H
ATOM   4714 HD12 LEU A 945      43.430  40.900  32.080  1.00  0.00           H
ATOM   4715 HD13 LEU A 945      44.990  41.650  31.980  1.00  0.00           H
ATOM   4716  CD2 LEU A 945      44.770  38.200  31.850  1.00  0.00           C
ATOM   4717 HD21 LEU A 945      45.350  38.380  32.780  1.00  0.00           H
ATOM   4718 HD22 LEU A 945      45.250  37.370  31.300  1.00  0.00           H
ATOM   4719 HD23 LEU A 945      43.720  37.900  32.100  1.00  0.00           H
ATOM   4720  C   LEU A 945      43.060  38.440  27.900  1.00  0.00           C
ATOM   4721  O   LEU A 945      43.050  38.990  26.850  1.00  0.00           O
ATOM   4722  N   LYS A 946      42.090  37.610  28.230  1.00  0.00           N
ATOM   4723  HN  LYS A 946      42.200  37.020  29.040  1.00  0.00           H
ATOM   4724  CA  LYS A 946      40.850  37.530  27.560  1.00  0.00           C
ATOM   4725  HA  LYS A 946      40.460  38.520  27.410  1.00  0.00           H
ATOM   4726  CB  LYS A 946      41.120  36.950  26.140  1.00  0.00           C
ATOM   4727  HB1 LYS A 946      41.560  37.650  25.400  1.00  0.00           H
ATOM   4728  HB2 LYS A 946      40.140  36.650  25.690  1.00  0.00           H
ATOM   4729  CG  LYS A 946      41.960  35.730  26.010  1.00  0.00           C
ATOM   4730  HG1 LYS A 946      41.850  35.020  26.860  1.00  0.00           H
ATOM   4731  HG2 LYS A 946      43.040  36.000  25.920  1.00  0.00           H
ATOM   4732  CD  LYS A 946      41.660  34.950  24.690  1.00  0.00           C
ATOM   4733  HD1 LYS A 946      40.600  34.650  24.660  1.00  0.00           H
ATOM   4734  HD2 LYS A 946      42.310  34.050  24.830  1.00  0.00           H
ATOM   4735  CE  LYS A 946      42.160  35.670  23.450  1.00  0.00           C
ATOM   4736  HE1 LYS A 946      43.270  35.730  23.500  1.00  0.00           H
ATOM   4737  HE2 LYS A 946      41.560  36.590  23.300  1.00  0.00           H
ATOM   4738  NZ  LYS A 946      42.000  34.840  22.180  1.00  0.00           N
ATOM   4739  HZ1 LYS A 946      40.970  34.690  22.100  1.00  0.00           H
ATOM   4740  HZ2 LYS A 946      42.540  33.950  22.240  1.00  0.00           H
ATOM   4741  HZ3 LYS A 946      42.230  35.350  21.300  1.00  0.00           H
ATOM   4742  C   LYS A 946      39.750  36.760  28.270  1.00  0.00           C
ATOM   4743  O   LYS A 946      38.650  36.680  27.770  1.00  0.00           O
ATOM   4744  N   LYS A 947      40.010  36.140  29.430  1.00  0.00           N
ATOM   4745  HN  LYS A 947      40.910  36.210  29.830  1.00  0.00           H
ATOM   4746  CA  LYS A 947      39.080  35.230  30.070  1.00  0.00           C
ATOM   4747  HA  LYS A 947      38.190  35.130  29.470  1.00  0.00           H
ATOM   4748  CB  LYS A 947      39.760  33.850  30.350  1.00  0.00           C
ATOM   4749  HB1 LYS A 947      38.980  33.280  30.900  1.00  0.00           H
ATOM   4750  HB2 LYS A 947      40.600  34.080  31.040  1.00  0.00           H
ATOM   4751  CG  LYS A 947      40.270  33.200  29.060  1.00  0.00           C
ATOM   4752  HG1 LYS A 947      40.700  32.230  29.360  1.00  0.00           H
ATOM   4753  HG2 LYS A 947      41.180  33.710  28.670  1.00  0.00           H
ATOM   4754  CD  LYS A 947      39.130  33.000  28.080  1.00  0.00           C
ATOM   4755  HD1 LYS A 947      39.310  33.860  27.410  1.00  0.00           H
ATOM   4756  HD2 LYS A 947      38.090  33.030  28.470  1.00  0.00           H
ATOM   4757  CE  LYS A 947      39.280  31.780  27.140  1.00  0.00           C
ATOM   4758  HE1 LYS A 947      40.330  31.660  26.780  1.00  0.00           H
ATOM   4759  HE2 LYS A 947      38.620  31.890  26.260  1.00  0.00           H
ATOM   4760  NZ  LYS A 947      38.840  30.580  27.850  1.00  0.00           N
ATOM   4761  HZ1 LYS A 947      39.410  30.400  28.710  1.00  0.00           H
ATOM   4762  HZ2 LYS A 947      38.780  29.700  27.300  1.00  0.00           H
ATOM   4763  HZ3 LYS A 947      37.870  30.870  28.060  1.00  0.00           H
ATOM   4764  C   LYS A 947      38.650  35.940  31.270  1.00  0.00           C
ATOM   4765  O   LYS A 947      37.870  35.450  32.120  1.00  0.00           O
ATOM   4766  N   GLY A 948      39.020  37.200  31.500  1.00  0.00           N
ATOM   4767  HN  GLY A 948      39.520  37.630  30.770  1.00  0.00           H
ATOM   4768  CA  GLY A 948      38.510  38.070  32.540  1.00  0.00           C
ATOM   4769  HA1 GLY A 948      38.850  39.070  32.350  1.00  0.00           H
ATOM   4770  HA2 GLY A 948      38.980  37.800  33.470  1.00  0.00           H
ATOM   4771  C   GLY A 948      37.070  38.140  32.750  1.00  0.00           C
ATOM   4772  O   GLY A 948      36.290  37.900  31.880  1.00  0.00           O
ATOM   4773  N   ALA A 949      36.640  38.510  33.970  1.00  0.00           N
ATOM   4774  HN  ALA A 949      37.360  38.780  34.610  1.00  0.00           H
ATOM   4775  CA  ALA A 949      35.250  38.500  34.520  1.00  0.00           C
ATOM   4776  HA  ALA A 949      34.670  37.690  34.090  1.00  0.00           H
ATOM   4777  CB  ALA A 949      35.290  38.090  36.020  1.00  0.00           C
ATOM   4778  HB1 ALA A 949      35.920  37.180  36.040  1.00  0.00           H
ATOM   4779  HB2 ALA A 949      34.310  37.710  36.390  1.00  0.00           H
ATOM   4780  HB3 ALA A 949      35.710  38.940  36.580  1.00  0.00           H
ATOM   4781  C   ALA A 949      34.660  39.920  34.280  1.00  0.00           C
ATOM   4782  O   ALA A 949      35.310  40.930  34.330  1.00  0.00           O
ATOM   4783  N   GLY A 950      33.250  40.040  34.080  1.00  0.00           N
ATOM   4784  HN  GLY A 950      32.710  39.200  34.170  1.00  0.00           H
ATOM   4785  CA  GLY A 950      32.540  41.270  33.810  1.00  0.00           C
ATOM   4786  HA1 GLY A 950      31.530  40.900  33.910  1.00  0.00           H
ATOM   4787  HA2 GLY A 950      32.780  41.670  32.840  1.00  0.00           H
ATOM   4788  C   GLY A 950      32.580  42.350  34.910  1.00  0.00           C
ATOM   4789  O   GLY A 950      32.980  42.160  36.040  1.00  0.00           O
ATOM   4790  N   TYR A 951      32.040  43.560  34.580  1.00  0.00           N
ATOM   4791  HN  TYR A 951      31.680  43.560  33.650  1.00  0.00           H
ATOM   4792  CA  TYR A 951      32.300  44.860  35.250  1.00  0.00           C
ATOM   4793  HA  TYR A 951      33.270  45.170  34.900  1.00  0.00           H
ATOM   4794  CB  TYR A 951      31.340  46.000  34.840  1.00  0.00           C
ATOM   4795  HB1 TYR A 951      31.890  46.850  35.280  1.00  0.00           H
ATOM   4796  HB2 TYR A 951      30.360  45.890  35.360  1.00  0.00           H
ATOM   4797  CG  TYR A 951      31.180  46.300  33.370  1.00  0.00           C
ATOM   4798  CD1 TYR A 951      29.850  46.280  32.840  1.00  0.00           C
ATOM   4799  HD1 TYR A 951      29.030  45.930  33.450  1.00  0.00           H
ATOM   4800  CE1 TYR A 951      29.560  46.670  31.530  1.00  0.00           C
ATOM   4801  HE1 TYR A 951      28.520  46.540  31.280  1.00  0.00           H
ATOM   4802  CZ  TYR A 951      30.620  46.950  30.720  1.00  0.00           C
ATOM   4803  OH  TYR A 951      30.390  47.230  29.370  1.00  0.00           O
ATOM   4804  HH  TYR A 951      29.530  47.640  29.360  1.00  0.00           H
ATOM   4805  CD2 TYR A 951      32.190  46.680  32.480  1.00  0.00           C
ATOM   4806  HD2 TYR A 951      33.200  46.760  32.850  1.00  0.00           H
ATOM   4807  CE2 TYR A 951      31.920  46.980  31.200  1.00  0.00           C
ATOM   4808  HE2 TYR A 951      32.740  47.200  30.540  1.00  0.00           H
ATOM   4809  C   TYR A 951      32.620  44.910  36.760  1.00  0.00           C
ATOM   4810  O   TYR A 951      33.810  45.100  37.040  1.00  0.00           O
ATOM   4811  N   HSD A 952      31.690  44.860  37.730  1.00  0.00           N
ATOM   4812  HN  HSD A 952      30.720  44.820  37.470  1.00  0.00           H
ATOM   4813  CA  HSD A 952      31.960  45.100  39.140  1.00  0.00           C
ATOM   4814  HA  HSD A 952      32.890  45.640  39.280  1.00  0.00           H
ATOM   4815  CB  HSD A 952      30.780  46.090  39.580  1.00  0.00           C
ATOM   4816  HB1 HSD A 952      31.110  46.590  40.510  1.00  0.00           H
ATOM   4817  HB2 HSD A 952      29.850  45.530  39.820  1.00  0.00           H
ATOM   4818  ND1 HSD A 952      31.260  48.260  38.320  1.00  0.00           N
ATOM   4819  HD1 HSD A 952      32.220  48.410  38.590  1.00  0.00           H
ATOM   4820  CG  HSD A 952      30.450  47.190  38.660  1.00  0.00           C
ATOM   4821  CE1 HSD A 952      30.590  48.970  37.410  1.00  0.00           C
ATOM   4822  HE1 HSD A 952      31.020  49.760  36.790  1.00  0.00           H
ATOM   4823  NE2 HSD A 952      29.330  48.500  37.270  1.00  0.00           N
ATOM   4824  CD2 HSD A 952      29.280  47.390  38.050  1.00  0.00           C
ATOM   4825  HD2 HSD A 952      28.300  46.920  38.120  1.00  0.00           H
ATOM   4826  C   HSD A 952      31.850  43.770  40.070  1.00  0.00           C
ATOM   4827  O   HSD A 952      31.560  43.740  41.260  1.00  0.00           O
ATOM   4828  N   LEU A 953      32.100  42.600  39.450  1.00  0.00           N
ATOM   4829  HN  LEU A 953      32.280  42.650  38.460  1.00  0.00           H
ATOM   4830  CA  LEU A 953      32.010  41.260  40.070  1.00  0.00           C
ATOM   4831  HA  LEU A 953      31.030  41.180  40.540  1.00  0.00           H
ATOM   4832  CB  LEU A 953      32.000  40.080  39.120  1.00  0.00           C
ATOM   4833  HB1 LEU A 953      31.920  39.070  39.560  1.00  0.00           H
ATOM   4834  HB2 LEU A 953      33.030  40.100  38.690  1.00  0.00           H
ATOM   4835  CG  LEU A 953      30.840  40.170  38.000  1.00  0.00           C
ATOM   4836  HG  LEU A 953      30.740  41.260  37.810  1.00  0.00           H
ATOM   4837  CD1 LEU A 953      31.170  39.400  36.740  1.00  0.00           C
ATOM   4838 HD11 LEU A 953      31.030  38.300  36.860  1.00  0.00           H
ATOM   4839 HD12 LEU A 953      32.210  39.670  36.490  1.00  0.00           H
ATOM   4840 HD13 LEU A 953      30.520  39.730  35.890  1.00  0.00           H
ATOM   4841  CD2 LEU A 953      29.460  39.710  38.620  1.00  0.00           C
ATOM   4842 HD21 LEU A 953      29.530  38.650  38.970  1.00  0.00           H
ATOM   4843 HD22 LEU A 953      28.760  39.740  37.760  1.00  0.00           H
ATOM   4844 HD23 LEU A 953      28.950  40.320  39.400  1.00  0.00           H
ATOM   4845  C   LEU A 953      33.060  41.140  41.140  1.00  0.00           C
ATOM   4846  O   LEU A 953      32.760  40.660  42.260  1.00  0.00           O
ATOM   4847  N   ASP A 954      34.260  41.690  40.800  1.00  0.00           N
ATOM   4848  HN  ASP A 954      34.420  42.040  39.880  1.00  0.00           H
ATOM   4849  CA  ASP A 954      35.320  41.970  41.780  1.00  0.00           C
ATOM   4850  HA  ASP A 954      35.640  40.980  42.030  1.00  0.00           H
ATOM   4851  CB  ASP A 954      36.470  42.570  40.950  1.00  0.00           C
ATOM   4852  HB1 ASP A 954      36.630  41.890  40.080  1.00  0.00           H
ATOM   4853  HB2 ASP A 954      37.400  42.550  41.560  1.00  0.00           H
ATOM   4854  CG  ASP A 954      36.150  43.930  40.330  1.00  0.00           C
ATOM   4855  OD1 ASP A 954      35.400  44.120  39.410  1.00  0.00           O
ATOM   4856  OD2 ASP A 954      36.740  44.900  41.090  1.00  0.00           O
ATOM   4857  HD2 ASP A 954      36.540  45.750  40.690  1.00  0.00           H
ATOM   4858  C   ASP A 954      34.990  42.820  42.990  1.00  0.00           C
ATOM   4859  O   ASP A 954      35.490  42.610  44.100  1.00  0.00           O
ATOM   4860  N   LEU A 955      34.090  43.830  42.780  1.00  0.00           N
ATOM   4861  HN  LEU A 955      33.910  44.080  41.840  1.00  0.00           H
ATOM   4862  CA  LEU A 955      33.680  44.760  43.820  1.00  0.00           C
ATOM   4863  HA  LEU A 955      34.550  44.950  44.430  1.00  0.00           H
ATOM   4864  CB  LEU A 955      33.160  46.140  43.170  1.00  0.00           C
ATOM   4865  HB1 LEU A 955      32.390  45.860  42.420  1.00  0.00           H
ATOM   4866  HB2 LEU A 955      33.980  46.650  42.620  1.00  0.00           H
ATOM   4867  CG  LEU A 955      32.360  47.050  44.170  1.00  0.00           C
ATOM   4868  HG  LEU A 955      31.520  46.370  44.420  1.00  0.00           H
ATOM   4869  CD1 LEU A 955      33.180  47.460  45.390  1.00  0.00           C
ATOM   4870 HD11 LEU A 955      33.880  46.640  45.680  1.00  0.00           H
ATOM   4871 HD12 LEU A 955      32.580  47.660  46.310  1.00  0.00           H
ATOM   4872 HD13 LEU A 955      33.720  48.420  45.230  1.00  0.00           H
ATOM   4873  CD2 LEU A 955      31.680  48.210  43.430  1.00  0.00           C
ATOM   4874 HD21 LEU A 955      32.440  48.820  42.890  1.00  0.00           H
ATOM   4875 HD22 LEU A 955      31.070  48.890  44.040  1.00  0.00           H
ATOM   4876 HD23 LEU A 955      31.050  47.950  42.560  1.00  0.00           H
ATOM   4877  C   LEU A 955      32.630  43.990  44.680  1.00  0.00           C
ATOM   4878  O   LEU A 955      32.700  43.900  45.880  1.00  0.00           O
ATOM   4879  N   LEU A 956      31.770  43.270  44.090  1.00  0.00           N
ATOM   4880  HN  LEU A 956      31.710  43.270  43.100  1.00  0.00           H
ATOM   4881  CA  LEU A 956      30.710  42.450  44.760  1.00  0.00           C
ATOM   4882  HA  LEU A 956      30.020  43.060  45.330  1.00  0.00           H
ATOM   4883  CB  LEU A 956      29.890  41.710  43.680  1.00  0.00           C
ATOM   4884  HB1 LEU A 956      30.540  41.130  42.990  1.00  0.00           H
ATOM   4885  HB2 LEU A 956      29.430  42.430  42.970  1.00  0.00           H
ATOM   4886  CG  LEU A 956      28.800  40.780  44.180  1.00  0.00           C
ATOM   4887  HG  LEU A 956      29.260  39.980  44.780  1.00  0.00           H
ATOM   4888  CD1 LEU A 956      27.790  41.600  44.920  1.00  0.00           C
ATOM   4889 HD11 LEU A 956      27.330  42.330  44.220  1.00  0.00           H
ATOM   4890 HD12 LEU A 956      28.190  42.160  45.800  1.00  0.00           H
ATOM   4891 HD13 LEU A 956      26.950  41.000  45.330  1.00  0.00           H
ATOM   4892  CD2 LEU A 956      28.060  40.170  42.990  1.00  0.00           C
ATOM   4893 HD21 LEU A 956      28.810  39.560  42.460  1.00  0.00           H
ATOM   4894 HD22 LEU A 956      27.680  40.930  42.280  1.00  0.00           H
ATOM   4895 HD23 LEU A 956      27.280  39.510  43.410  1.00  0.00           H
ATOM   4896  C   LEU A 956      31.260  41.440  45.720  1.00  0.00           C
ATOM   4897  O   LEU A 956      30.870  41.370  46.900  1.00  0.00           O
ATOM   4898  N   MET A 957      32.250  40.680  45.240  1.00  0.00           N
ATOM   4899  HN  MET A 957      32.530  40.770  44.290  1.00  0.00           H
ATOM   4900  CA  MET A 957      32.720  39.620  46.110  1.00  0.00           C
ATOM   4901  HA  MET A 957      31.960  39.100  46.670  1.00  0.00           H
ATOM   4902  CB  MET A 957      33.320  38.400  45.330  1.00  0.00           C
ATOM   4903  HB1 MET A 957      33.810  37.680  46.030  1.00  0.00           H
ATOM   4904  HB2 MET A 957      34.140  38.710  44.650  1.00  0.00           H
ATOM   4905  CG  MET A 957      32.200  37.710  44.490  1.00  0.00           C
ATOM   4906  HG1 MET A 957      32.670  36.950  43.840  1.00  0.00           H
ATOM   4907  HG2 MET A 957      31.670  38.360  43.760  1.00  0.00           H
ATOM   4908  SD  MET A 957      30.860  36.850  45.490  1.00  0.00           S
ATOM   4909  CE  MET A 957      29.920  36.450  44.040  1.00  0.00           C
ATOM   4910  HE1 MET A 957      30.480  36.020  43.180  1.00  0.00           H
ATOM   4911  HE2 MET A 957      29.250  37.290  43.750  1.00  0.00           H
ATOM   4912  HE3 MET A 957      29.190  35.660  44.330  1.00  0.00           H
ATOM   4913  C   MET A 957      33.650  40.140  47.200  1.00  0.00           C
ATOM   4914  O   MET A 957      33.790  39.570  48.290  1.00  0.00           O
ATOM   4915  N   VAL A 958      34.360  41.290  46.970  1.00  0.00           N
ATOM   4916  HN  VAL A 958      34.340  41.620  46.030  1.00  0.00           H
ATOM   4917  CA  VAL A 958      34.970  41.990  48.080  1.00  0.00           C
ATOM   4918  HA  VAL A 958      35.560  41.290  48.670  1.00  0.00           H
ATOM   4919  CB  VAL A 958      35.960  42.980  47.510  1.00  0.00           C
ATOM   4920  HB  VAL A 958      35.650  43.430  46.540  1.00  0.00           H
ATOM   4921  CG1 VAL A 958      36.300  44.290  48.290  1.00  0.00           C
ATOM   4922 HG11 VAL A 958      36.810  44.990  47.600  1.00  0.00           H
ATOM   4923 HG12 VAL A 958      36.920  44.260  49.200  1.00  0.00           H
ATOM   4924 HG13 VAL A 958      35.370  44.840  48.530  1.00  0.00           H
ATOM   4925  CG2 VAL A 958      37.260  42.250  47.160  1.00  0.00           C
ATOM   4926 HG21 VAL A 958      36.960  41.390  46.510  1.00  0.00           H
ATOM   4927 HG22 VAL A 958      37.740  41.760  48.030  1.00  0.00           H
ATOM   4928 HG23 VAL A 958      38.080  42.880  46.740  1.00  0.00           H
ATOM   4929  C   VAL A 958      34.020  42.620  49.020  1.00  0.00           C
ATOM   4930  O   VAL A 958      34.140  42.490  50.180  1.00  0.00           O
ATOM   4931  N   GLY A 959      32.890  43.160  48.510  1.00  0.00           N
ATOM   4932  HN  GLY A 959      32.770  43.220  47.520  1.00  0.00           H
ATOM   4933  CA  GLY A 959      31.800  43.740  49.300  1.00  0.00           C
ATOM   4934  HA1 GLY A 959      31.010  44.040  48.640  1.00  0.00           H
ATOM   4935  HA2 GLY A 959      32.070  44.580  49.930  1.00  0.00           H
ATOM   4936  C   GLY A 959      31.110  42.850  50.200  1.00  0.00           C
ATOM   4937  O   GLY A 959      30.570  43.180  51.240  1.00  0.00           O
ATOM   4938  N   VAL A 960      31.050  41.560  49.740  1.00  0.00           N
ATOM   4939  HN  VAL A 960      31.470  41.330  48.860  1.00  0.00           H
ATOM   4940  CA  VAL A 960      30.350  40.480  50.400  1.00  0.00           C
ATOM   4941  HA  VAL A 960      29.430  40.880  50.800  1.00  0.00           H
ATOM   4942  CB  VAL A 960      29.980  39.380  49.400  1.00  0.00           C
ATOM   4943  HB  VAL A 960      30.840  39.350  48.710  1.00  0.00           H
ATOM   4944  CG1 VAL A 960      29.870  37.980  50.080  1.00  0.00           C
ATOM   4945 HG11 VAL A 960      29.610  37.160  49.380  1.00  0.00           H
ATOM   4946 HG12 VAL A 960      29.070  37.950  50.850  1.00  0.00           H
ATOM   4947 HG13 VAL A 960      30.790  37.670  50.600  1.00  0.00           H
ATOM   4948  CG2 VAL A 960      28.780  39.800  48.650  1.00  0.00           C
ATOM   4949 HG21 VAL A 960      27.990  39.920  49.420  1.00  0.00           H
ATOM   4950 HG22 VAL A 960      28.450  38.950  48.010  1.00  0.00           H
ATOM   4951 HG23 VAL A 960      28.860  40.760  48.110  1.00  0.00           H
ATOM   4952  C   VAL A 960      31.310  39.940  51.390  1.00  0.00           C
ATOM   4953  O   VAL A 960      30.880  39.840  52.560  1.00  0.00           O
ATOM   4954  N   MET A 961      32.640  39.850  51.010  1.00  0.00           N
ATOM   4955  HN  MET A 961      32.980  40.060  50.100  1.00  0.00           H
ATOM   4956  CA  MET A 961      33.610  39.390  51.950  1.00  0.00           C
ATOM   4957  HA  MET A 961      33.150  38.560  52.450  1.00  0.00           H
ATOM   4958  CB  MET A 961      34.820  38.710  51.280  1.00  0.00           C
ATOM   4959  HB1 MET A 961      35.550  38.420  52.050  1.00  0.00           H
ATOM   4960  HB2 MET A 961      35.290  39.380  50.520  1.00  0.00           H
ATOM   4961  CG  MET A 961      34.350  37.400  50.610  1.00  0.00           C
ATOM   4962  HG1 MET A 961      35.270  36.980  50.140  1.00  0.00           H
ATOM   4963  HG2 MET A 961      33.640  37.740  49.840  1.00  0.00           H
ATOM   4964  SD  MET A 961      33.590  36.060  51.460  1.00  0.00           S
ATOM   4965  CE  MET A 961      34.780  35.620  52.810  1.00  0.00           C
ATOM   4966  HE1 MET A 961      34.350  34.900  53.560  1.00  0.00           H
ATOM   4967  HE2 MET A 961      35.040  36.540  53.380  1.00  0.00           H
ATOM   4968  HE3 MET A 961      35.670  35.150  52.350  1.00  0.00           H
ATOM   4969  C   MET A 961      33.960  40.330  53.090  1.00  0.00           C
ATOM   4970  O   MET A 961      34.130  39.900  54.200  1.00  0.00           O
ATOM   4971  N   LEU A 962      33.880  41.620  52.830  1.00  0.00           N
ATOM   4972  HN  LEU A 962      33.910  42.030  51.910  1.00  0.00           H
ATOM   4973  CA  LEU A 962      34.050  42.620  53.870  1.00  0.00           C
ATOM   4974  HA  LEU A 962      35.000  42.590  54.400  1.00  0.00           H
ATOM   4975  CB  LEU A 962      33.930  44.010  53.170  1.00  0.00           C
ATOM   4976  HB1 LEU A 962      33.090  44.040  52.430  1.00  0.00           H
ATOM   4977  HB2 LEU A 962      34.790  43.920  52.470  1.00  0.00           H
ATOM   4978  CG  LEU A 962      33.850  45.270  54.010  1.00  0.00           C
ATOM   4979  HG  LEU A 962      34.440  45.130  54.940  1.00  0.00           H
ATOM   4980  CD1 LEU A 962      34.490  46.290  53.120  1.00  0.00           C
ATOM   4981 HD11 LEU A 962      33.980  46.320  52.120  1.00  0.00           H
ATOM   4982 HD12 LEU A 962      35.550  45.990  53.000  1.00  0.00           H
ATOM   4983 HD13 LEU A 962      34.330  47.280  53.600  1.00  0.00           H
ATOM   4984  CD2 LEU A 962      32.380  45.620  54.290  1.00  0.00           C
ATOM   4985 HD21 LEU A 962      32.430  46.700  54.520  1.00  0.00           H
ATOM   4986 HD22 LEU A 962      32.090  45.000  55.170  1.00  0.00           H
ATOM   4987 HD23 LEU A 962      31.800  45.370  53.370  1.00  0.00           H
ATOM   4988  C   LEU A 962      33.030  42.390  54.960  1.00  0.00           C
ATOM   4989  O   LEU A 962      33.230  42.660  56.170  1.00  0.00           O
ATOM   4990  N   GLY A 963      31.770  41.950  54.580  1.00  0.00           N
ATOM   4991  HN  GLY A 963      31.690  41.690  53.630  1.00  0.00           H
ATOM   4992  CA  GLY A 963      30.630  41.680  55.420  1.00  0.00           C
ATOM   4993  HA1 GLY A 963      29.800  41.340  54.820  1.00  0.00           H
ATOM   4994  HA2 GLY A 963      30.390  42.560  56.000  1.00  0.00           H
ATOM   4995  C   GLY A 963      30.840  40.490  56.370  1.00  0.00           C
ATOM   4996  O   GLY A 963      30.600  40.440  57.570  1.00  0.00           O
ATOM   4997  N   VAL A 964      31.310  39.430  55.720  1.00  0.00           N
ATOM   4998  HN  VAL A 964      31.590  39.620  54.770  1.00  0.00           H
ATOM   4999  CA  VAL A 964      31.820  38.130  56.230  1.00  0.00           C
ATOM   5000  HA  VAL A 964      31.030  37.730  56.860  1.00  0.00           H
ATOM   5001  CB  VAL A 964      32.190  37.190  55.120  1.00  0.00           C
ATOM   5002  HB  VAL A 964      33.020  37.490  54.440  1.00  0.00           H
ATOM   5003  CG1 VAL A 964      32.520  35.800  55.720  1.00  0.00           C
ATOM   5004 HG11 VAL A 964      33.440  35.650  56.330  1.00  0.00           H
ATOM   5005 HG12 VAL A 964      32.550  34.990  54.960  1.00  0.00           H
ATOM   5006 HG13 VAL A 964      31.740  35.520  56.450  1.00  0.00           H
ATOM   5007  CG2 VAL A 964      30.990  36.950  54.180  1.00  0.00           C
ATOM   5008 HG21 VAL A 964      31.240  36.630  53.140  1.00  0.00           H
ATOM   5009 HG22 VAL A 964      30.480  37.920  54.000  1.00  0.00           H
ATOM   5010 HG23 VAL A 964      30.260  36.280  54.670  1.00  0.00           H
ATOM   5011  C   VAL A 964      32.980  38.320  57.230  1.00  0.00           C
ATOM   5012  O   VAL A 964      33.080  37.740  58.260  1.00  0.00           O
ATOM   5013  N   CYS A 965      34.000  39.220  56.860  1.00  0.00           N
ATOM   5014  HN  CYS A 965      34.060  39.600  55.950  1.00  0.00           H
ATOM   5015  CA  CYS A 965      35.070  39.630  57.730  1.00  0.00           C
ATOM   5016  HA  CYS A 965      35.480  38.710  58.100  1.00  0.00           H
ATOM   5017  CB  CYS A 965      36.230  40.300  57.000  1.00  0.00           C
ATOM   5018  HB1 CYS A 965      36.680  41.000  57.740  1.00  0.00           H
ATOM   5019  HB2 CYS A 965      35.740  40.860  56.180  1.00  0.00           H
ATOM   5020  SG  CYS A 965      37.480  39.210  56.370  1.00  0.00           S
ATOM   5021  HG1 CYS A 965      38.430  39.670  57.160  1.00  0.00           H
ATOM   5022  C   CYS A 965      34.620  40.420  58.970  1.00  0.00           C
ATOM   5023  O   CYS A 965      35.130  40.150  60.050  1.00  0.00           O
ATOM   5024  N   SER A 966      33.600  41.290  58.770  1.00  0.00           N
ATOM   5025  HN  SER A 966      33.480  41.570  57.820  1.00  0.00           H
ATOM   5026  CA  SER A 966      33.020  42.060  59.840  1.00  0.00           C
ATOM   5027  HA  SER A 966      33.850  42.600  60.270  1.00  0.00           H
ATOM   5028  CB  SER A 966      32.030  43.120  59.250  1.00  0.00           C
ATOM   5029  HB1 SER A 966      31.650  43.800  60.040  1.00  0.00           H
ATOM   5030  HB2 SER A 966      31.130  42.580  58.890  1.00  0.00           H
ATOM   5031  OG  SER A 966      32.530  43.980  58.250  1.00  0.00           O
ATOM   5032  HG1 SER A 966      32.620  43.430  57.480  1.00  0.00           H
ATOM   5033  C   SER A 966      32.280  41.190  60.900  1.00  0.00           C
ATOM   5034  O   SER A 966      32.580  41.440  62.070  1.00  0.00           O
ATOM   5035  N   VAL A 967      31.430  40.250  60.570  1.00  0.00           N
ATOM   5036  HN  VAL A 967      31.170  40.230  59.600  1.00  0.00           H
ATOM   5037  CA  VAL A 967      30.770  39.380  61.610  1.00  0.00           C
ATOM   5038  HA  VAL A 967      30.380  40.060  62.360  1.00  0.00           H
ATOM   5039  CB  VAL A 967      29.760  38.460  61.060  1.00  0.00           C
ATOM   5040  HB  VAL A 967      29.270  37.940  61.910  1.00  0.00           H
ATOM   5041  CG1 VAL A 967      28.610  39.380  60.510  1.00  0.00           C
ATOM   5042 HG11 VAL A 967      28.790  39.860  59.530  1.00  0.00           H
ATOM   5043 HG12 VAL A 967      28.240  40.110  61.260  1.00  0.00           H
ATOM   5044 HG13 VAL A 967      27.750  38.710  60.310  1.00  0.00           H
ATOM   5045  CG2 VAL A 967      30.160  37.450  59.960  1.00  0.00           C
ATOM   5046 HG21 VAL A 967      31.140  36.970  60.150  1.00  0.00           H
ATOM   5047 HG22 VAL A 967      30.290  37.960  58.980  1.00  0.00           H
ATOM   5048 HG23 VAL A 967      29.330  36.710  59.910  1.00  0.00           H
ATOM   5049  C   VAL A 967      31.870  38.400  62.160  1.00  0.00           C
ATOM   5050  O   VAL A 967      31.710  37.870  63.230  1.00  0.00           O
ATOM   5051  N   MET A 968      33.050  38.190  61.530  1.00  0.00           N
ATOM   5052  HN  MET A 968      33.240  38.470  60.590  1.00  0.00           H
ATOM   5053  CA  MET A 968      34.060  37.400  62.240  1.00  0.00           C
ATOM   5054  HA  MET A 968      33.650  36.720  62.960  1.00  0.00           H
ATOM   5055  CB  MET A 968      34.860  36.450  61.280  1.00  0.00           C
ATOM   5056  HB1 MET A 968      35.740  36.070  61.840  1.00  0.00           H
ATOM   5057  HB2 MET A 968      35.300  37.140  60.530  1.00  0.00           H
ATOM   5058  CG  MET A 968      34.090  35.230  60.620  1.00  0.00           C
ATOM   5059  HG1 MET A 968      34.540  34.890  59.660  1.00  0.00           H
ATOM   5060  HG2 MET A 968      33.080  35.630  60.410  1.00  0.00           H
[truncated: 6,873,249 more chars]
