# Supplementary material for: CryoEM and computational modeling structural insights into the pH regulator NBCn1
Source: Nat Commun. 2025 Nov 11;16:9932. doi: 10.1038/s41467-025-64868-z (PMC12606367; doi:10.1038/s41467-025-64868-z)
Supplement: Supplementary file 7 — Supplementary Data 5 [file 41467_2025_64868_MOESM7_ESM.zip › 100ns_z_restr_MD_NBCn1_2NaCO3/hNBCn1_OF/z-restr_hNBCn1_OF_2NaCO3_first_step_68.pdb]

REMARK    GENERATED BY TRJCONV
TITLE     Title t= 4100.00000 step= 2050000
REMARK    THIS IS A SIMULATION BOX
CRYST1   93.129   93.129  102.915  90.00  90.00  90.00 P 1           1
MODEL        1
ATOM      1  N   LEU A 585      27.640  44.700  32.610  1.00  0.00           N
ATOM      2  HT1 LEU A 585      28.470  44.620  31.990  1.00  0.00           H
ATOM      3  HT2 LEU A 585      27.630  45.650  33.030  1.00  0.00           H
ATOM      4  HT3 LEU A 585      26.800  44.720  32.010  1.00  0.00           H
ATOM      5  CA  LEU A 585      27.590  43.530  33.470  1.00  0.00           C
ATOM      6  HA  LEU A 585      28.470  43.690  34.080  1.00  0.00           H
ATOM      7  CB  LEU A 585      26.380  43.610  34.510  1.00  0.00           C
ATOM      8  HB1 LEU A 585      25.440  43.930  33.980  1.00  0.00           H
ATOM      9  HB2 LEU A 585      26.650  44.320  35.290  1.00  0.00           H
ATOM     10  CG  LEU A 585      25.970  42.290  35.250  1.00  0.00           C
ATOM     11  HG  LEU A 585      25.920  41.390  34.590  1.00  0.00           H
ATOM     12  CD1 LEU A 585      27.100  42.030  36.200  1.00  0.00           C
ATOM     13 HD11 LEU A 585      28.050  42.130  35.660  1.00  0.00           H
ATOM     14 HD12 LEU A 585      26.960  40.960  36.480  1.00  0.00           H
ATOM     15 HD13 LEU A 585      27.120  42.690  37.100  1.00  0.00           H
ATOM     16  CD2 LEU A 585      24.670  42.590  35.900  1.00  0.00           C
ATOM     17 HD21 LEU A 585      23.790  42.770  35.250  1.00  0.00           H
ATOM     18 HD22 LEU A 585      24.630  43.420  36.640  1.00  0.00           H
ATOM     19 HD23 LEU A 585      24.410  41.670  36.480  1.00  0.00           H
ATOM     20  C   LEU A 585      27.870  42.190  32.820  1.00  0.00           C
ATOM     21  O   LEU A 585      28.740  41.520  33.340  1.00  0.00           O
ATOM     22  N   ILE A 586      27.280  41.770  31.660  1.00  0.00           N
ATOM     23  HN  ILE A 586      26.690  42.420  31.190  1.00  0.00           H
ATOM     24  CA  ILE A 586      27.480  40.470  31.030  1.00  0.00           C
ATOM     25  HA  ILE A 586      27.160  39.750  31.770  1.00  0.00           H
ATOM     26  CB  ILE A 586      26.460  40.250  29.990  1.00  0.00           C
ATOM     27  HB  ILE A 586      26.460  41.120  29.300  1.00  0.00           H
ATOM     28  CG2 ILE A 586      26.790  38.990  29.160  1.00  0.00           C
ATOM     29 HG21 ILE A 586      25.990  38.640  28.480  1.00  0.00           H
ATOM     30 HG22 ILE A 586      26.860  38.210  29.940  1.00  0.00           H
ATOM     31 HG23 ILE A 586      27.680  39.220  28.540  1.00  0.00           H
ATOM     32  CG1 ILE A 586      24.990  40.120  30.630  1.00  0.00           C
ATOM     33 HG11 ILE A 586      24.210  40.190  29.840  1.00  0.00           H
ATOM     34 HG12 ILE A 586      24.970  41.040  31.260  1.00  0.00           H
ATOM     35  CD  ILE A 586      24.670  38.940  31.530  1.00  0.00           C
ATOM     36  HD1 ILE A 586      25.460  38.710  32.280  1.00  0.00           H
ATOM     37  HD2 ILE A 586      24.440  38.080  30.870  1.00  0.00           H
ATOM     38  HD3 ILE A 586      23.750  39.160  32.130  1.00  0.00           H
ATOM     39  C   ILE A 586      28.890  40.080  30.720  1.00  0.00           C
ATOM     40  O   ILE A 586      29.430  39.010  31.000  1.00  0.00           O
ATOM     41  N   LEU A 587      29.600  41.070  30.130  1.00  0.00           N
ATOM     42  HN  LEU A 587      29.190  41.970  30.020  1.00  0.00           H
ATOM     43  CA  LEU A 587      30.830  40.850  29.370  1.00  0.00           C
ATOM     44  HA  LEU A 587      30.400  40.140  28.690  1.00  0.00           H
ATOM     45  CB  LEU A 587      31.350  42.130  28.520  1.00  0.00           C
ATOM     46  HB1 LEU A 587      31.730  42.890  29.230  1.00  0.00           H
ATOM     47  HB2 LEU A 587      30.410  42.490  28.040  1.00  0.00           H
ATOM     48  CG  LEU A 587      32.440  42.070  27.470  1.00  0.00           C
ATOM     49  HG  LEU A 587      33.410  41.930  27.980  1.00  0.00           H
ATOM     50  CD1 LEU A 587      32.230  40.990  26.430  1.00  0.00           C
ATOM     51 HD11 LEU A 587      31.210  40.560  26.360  1.00  0.00           H
ATOM     52 HD12 LEU A 587      32.860  40.100  26.670  1.00  0.00           H
ATOM     53 HD13 LEU A 587      32.550  41.350  25.440  1.00  0.00           H
ATOM     54  CD2 LEU A 587      32.600  43.480  26.840  1.00  0.00           C
ATOM     55 HD21 LEU A 587      32.920  44.270  27.560  1.00  0.00           H
ATOM     56 HD22 LEU A 587      31.680  43.880  26.360  1.00  0.00           H
ATOM     57 HD23 LEU A 587      33.300  43.410  25.970  1.00  0.00           H
ATOM     58  C   LEU A 587      31.960  40.300  30.180  1.00  0.00           C
ATOM     59  O   LEU A 587      32.690  39.450  29.700  1.00  0.00           O
ATOM     60  N   ASP A 588      32.150  40.790  31.440  1.00  0.00           N
ATOM     61  HN  ASP A 588      31.580  41.510  31.820  1.00  0.00           H
ATOM     62  CA  ASP A 588      33.150  40.380  32.370  1.00  0.00           C
ATOM     63  HA  ASP A 588      34.160  40.490  31.990  1.00  0.00           H
ATOM     64  CB  ASP A 588      32.980  41.190  33.650  1.00  0.00           C
ATOM     65  HB1 ASP A 588      33.770  40.980  34.410  1.00  0.00           H
ATOM     66  HB2 ASP A 588      32.030  41.000  34.170  1.00  0.00           H
ATOM     67  CG  ASP A 588      33.040  42.770  33.470  1.00  0.00           C
ATOM     68  OD1 ASP A 588      33.510  43.470  34.380  1.00  0.00           O
ATOM     69  OD2 ASP A 588      32.640  43.310  32.450  1.00  0.00           O
ATOM     70  C   ASP A 588      32.990  38.890  32.630  1.00  0.00           C
ATOM     71  O   ASP A 588      34.020  38.150  32.670  1.00  0.00           O
ATOM     72  N   ILE A 589      31.750  38.450  32.790  1.00  0.00           N
ATOM     73  HN  ILE A 589      30.990  39.010  32.450  1.00  0.00           H
ATOM     74  CA  ILE A 589      31.510  36.980  32.960  1.00  0.00           C
ATOM     75  HA  ILE A 589      32.070  36.660  33.830  1.00  0.00           H
ATOM     76  CB  ILE A 589      30.070  36.620  33.130  1.00  0.00           C
ATOM     77  HB  ILE A 589      29.600  37.070  32.230  1.00  0.00           H
ATOM     78  CG2 ILE A 589      29.790  35.090  33.060  1.00  0.00           C
ATOM     79 HG21 ILE A 589      30.490  34.540  33.740  1.00  0.00           H
ATOM     80 HG22 ILE A 589      29.770  34.620  32.060  1.00  0.00           H
ATOM     81 HG23 ILE A 589      28.810  34.940  33.560  1.00  0.00           H
ATOM     82  CG1 ILE A 589      29.400  37.290  34.390  1.00  0.00           C
ATOM     83 HG11 ILE A 589      28.390  36.850  34.540  1.00  0.00           H
ATOM     84 HG12 ILE A 589      29.260  38.360  34.080  1.00  0.00           H
ATOM     85  CD  ILE A 589      30.120  37.170  35.660  1.00  0.00           C
ATOM     86  HD1 ILE A 589      29.830  36.210  36.140  1.00  0.00           H
ATOM     87  HD2 ILE A 589      29.880  38.070  36.260  1.00  0.00           H
ATOM     88  HD3 ILE A 589      31.220  37.300  35.560  1.00  0.00           H
ATOM     89  C   ILE A 589      32.070  36.170  31.850  1.00  0.00           C
ATOM     90  O   ILE A 589      32.840  35.230  32.060  1.00  0.00           O
ATOM     91  N   LYS A 590      31.800  36.620  30.540  1.00  0.00           N
ATOM     92  HN  LYS A 590      31.110  37.300  30.380  1.00  0.00           H
ATOM     93  CA  LYS A 590      32.340  36.040  29.280  1.00  0.00           C
ATOM     94  HA  LYS A 590      32.050  35.000  29.270  1.00  0.00           H
ATOM     95  CB  LYS A 590      31.770  36.730  27.980  1.00  0.00           C
ATOM     96  HB1 LYS A 590      32.160  35.980  27.260  1.00  0.00           H
ATOM     97  HB2 LYS A 590      32.260  37.710  27.790  1.00  0.00           H
ATOM     98  CG  LYS A 590      30.220  36.880  28.000  1.00  0.00           C
ATOM     99  HG1 LYS A 590      29.950  37.550  28.850  1.00  0.00           H
ATOM    100  HG2 LYS A 590      29.780  35.870  28.190  1.00  0.00           H
ATOM    101  CD  LYS A 590      29.440  37.430  26.790  1.00  0.00           C
ATOM    102  HD1 LYS A 590      29.910  38.420  26.660  1.00  0.00           H
ATOM    103  HD2 LYS A 590      28.400  37.620  27.130  1.00  0.00           H
ATOM    104  CE  LYS A 590      29.630  36.600  25.510  1.00  0.00           C
ATOM    105  HE1 LYS A 590      30.730  36.430  25.430  1.00  0.00           H
ATOM    106  HE2 LYS A 590      29.160  37.150  24.660  1.00  0.00           H
ATOM    107  NZ  LYS A 590      29.020  35.240  25.670  1.00  0.00           N
ATOM    108  HZ1 LYS A 590      29.740  34.480  25.650  1.00  0.00           H
ATOM    109  HZ2 LYS A 590      28.220  35.120  25.010  1.00  0.00           H
ATOM    110  HZ3 LYS A 590      28.530  35.220  26.590  1.00  0.00           H
ATOM    111  C   LYS A 590      33.820  36.090  29.200  1.00  0.00           C
ATOM    112  O   LYS A 590      34.420  35.120  28.780  1.00  0.00           O
ATOM    113  N   ARG A 591      34.480  37.190  29.600  1.00  0.00           N
ATOM    114  HN  ARG A 591      33.810  37.870  29.890  1.00  0.00           H
ATOM    115  CA  ARG A 591      35.890  37.440  29.540  1.00  0.00           C
ATOM    116  HA  ARG A 591      36.230  37.270  28.540  1.00  0.00           H
ATOM    117  CB  ARG A 591      36.240  38.940  29.770  1.00  0.00           C
ATOM    118  HB1 ARG A 591      37.320  39.180  29.920  1.00  0.00           H
ATOM    119  HB2 ARG A 591      35.750  39.240  30.720  1.00  0.00           H
ATOM    120  CG  ARG A 591      35.650  39.840  28.620  1.00  0.00           C
ATOM    121  HG1 ARG A 591      35.650  40.840  29.110  1.00  0.00           H
ATOM    122  HG2 ARG A 591      34.640  39.480  28.330  1.00  0.00           H
ATOM    123  CD  ARG A 591      36.500  39.920  27.380  1.00  0.00           C
ATOM    124  HD1 ARG A 591      36.470  38.990  26.780  1.00  0.00           H
ATOM    125  HD2 ARG A 591      37.560  40.130  27.650  1.00  0.00           H
ATOM    126  NE  ARG A 591      35.980  40.990  26.540  1.00  0.00           N
ATOM    127  HE  ARG A 591      36.160  41.940  26.790  1.00  0.00           H
ATOM    128  CZ  ARG A 591      35.430  40.910  25.330  1.00  0.00           C
ATOM    129  NH1 ARG A 591      35.170  39.810  24.640  1.00  0.00           N
ATOM    130 HH11 ARG A 591      34.770  39.950  23.720  1.00  0.00           H
ATOM    131 HH12 ARG A 591      35.100  38.880  25.010  1.00  0.00           H
ATOM    132  NH2 ARG A 591      35.260  42.080  24.770  1.00  0.00           N
ATOM    133 HH21 ARG A 591      35.530  42.920  25.270  1.00  0.00           H
ATOM    134 HH22 ARG A 591      34.760  42.250  23.930  1.00  0.00           H
ATOM    135  C   ARG A 591      36.640  36.620  30.580  1.00  0.00           C
ATOM    136  O   ARG A 591      37.830  36.370  30.400  1.00  0.00           O
ATOM    137  N   LYS A 592      36.110  36.230  31.750  1.00  0.00           N
ATOM    138  HN  LYS A 592      35.220  36.610  31.970  1.00  0.00           H
ATOM    139  CA  LYS A 592      36.950  35.530  32.740  1.00  0.00           C
ATOM    140  HA  LYS A 592      37.910  35.310  32.300  1.00  0.00           H
ATOM    141  CB  LYS A 592      36.880  36.370  34.040  1.00  0.00           C
ATOM    142  HB1 LYS A 592      37.490  35.780  34.750  1.00  0.00           H
ATOM    143  HB2 LYS A 592      35.800  36.590  34.200  1.00  0.00           H
ATOM    144  CG  LYS A 592      37.540  37.760  33.880  1.00  0.00           C
ATOM    145  HG1 LYS A 592      37.540  38.160  34.920  1.00  0.00           H
ATOM    146  HG2 LYS A 592      36.750  38.430  33.490  1.00  0.00           H
ATOM    147  CD  LYS A 592      38.840  37.950  33.070  1.00  0.00           C
ATOM    148  HD1 LYS A 592      38.980  39.050  33.000  1.00  0.00           H
ATOM    149  HD2 LYS A 592      38.780  37.670  32.000  1.00  0.00           H
ATOM    150  CE  LYS A 592      40.150  37.350  33.640  1.00  0.00           C
ATOM    151  HE1 LYS A 592      39.970  36.290  33.920  1.00  0.00           H
ATOM    152  HE2 LYS A 592      40.510  37.990  34.480  1.00  0.00           H
ATOM    153  NZ  LYS A 592      41.260  37.340  32.660  1.00  0.00           N
ATOM    154  HZ1 LYS A 592      41.260  38.290  32.250  1.00  0.00           H
ATOM    155  HZ2 LYS A 592      41.200  36.550  32.000  1.00  0.00           H
ATOM    156  HZ3 LYS A 592      42.170  37.240  33.160  1.00  0.00           H
ATOM    157  C   LYS A 592      36.470  34.110  33.180  1.00  0.00           C
ATOM    158  O   LYS A 592      37.290  33.230  33.440  1.00  0.00           O
ATOM    159  N   ALA A 593      35.140  33.890  33.230  1.00  0.00           N
ATOM    160  HN  ALA A 593      34.490  34.620  33.070  1.00  0.00           H
ATOM    161  CA  ALA A 593      34.590  32.630  33.770  1.00  0.00           C
ATOM    162  HA  ALA A 593      34.950  32.590  34.790  1.00  0.00           H
ATOM    163  CB  ALA A 593      33.070  32.750  33.810  1.00  0.00           C
ATOM    164  HB1 ALA A 593      32.640  31.980  34.480  1.00  0.00           H
ATOM    165  HB2 ALA A 593      32.590  32.670  32.810  1.00  0.00           H
ATOM    166  HB3 ALA A 593      32.660  33.600  34.390  1.00  0.00           H
ATOM    167  C   ALA A 593      35.000  31.230  33.090  1.00  0.00           C
ATOM    168  O   ALA A 593      35.280  30.230  33.740  1.00  0.00           O
ATOM    169  N   PRO A 594      35.030  31.080  31.800  1.00  0.00           N
ATOM    170  CD  PRO A 594      34.540  31.990  30.730  1.00  0.00           C
ATOM    171  HD1 PRO A 594      35.170  32.890  30.560  1.00  0.00           H
ATOM    172  HD2 PRO A 594      33.510  32.290  30.990  1.00  0.00           H
ATOM    173  CA  PRO A 594      35.380  29.770  31.300  1.00  0.00           C
ATOM    174  HA  PRO A 594      34.920  28.940  31.830  1.00  0.00           H
ATOM    175  CB  PRO A 594      34.740  29.650  29.990  1.00  0.00           C
ATOM    176  HB1 PRO A 594      33.670  29.390  30.190  1.00  0.00           H
ATOM    177  HB2 PRO A 594      35.250  29.000  29.270  1.00  0.00           H
ATOM    178  CG  PRO A 594      34.750  31.130  29.470  1.00  0.00           C
ATOM    179  HG1 PRO A 594      35.740  31.430  29.060  1.00  0.00           H
ATOM    180  HG2 PRO A 594      33.970  31.180  28.680  1.00  0.00           H
ATOM    181  C   PRO A 594      36.920  29.600  31.130  1.00  0.00           C
ATOM    182  O   PRO A 594      37.350  28.740  30.400  1.00  0.00           O
ATOM    183  N   PHE A 595      37.680  30.550  31.690  1.00  0.00           N
ATOM    184  HN  PHE A 595      37.310  31.290  32.250  1.00  0.00           H
ATOM    185  CA  PHE A 595      39.100  30.600  31.730  1.00  0.00           C
ATOM    186  HA  PHE A 595      39.500  29.750  31.180  1.00  0.00           H
ATOM    187  CB  PHE A 595      39.770  31.880  31.080  1.00  0.00           C
ATOM    188  HB1 PHE A 595      40.860  31.850  30.900  1.00  0.00           H
ATOM    189  HB2 PHE A 595      39.580  32.780  31.690  1.00  0.00           H
ATOM    190  CG  PHE A 595      39.220  32.090  29.700  1.00  0.00           C
ATOM    191  CD1 PHE A 595      38.320  33.140  29.480  1.00  0.00           C
ATOM    192  HD1 PHE A 595      37.990  33.750  30.310  1.00  0.00           H
ATOM    193  CE1 PHE A 595      37.890  33.450  28.230  1.00  0.00           C
ATOM    194  HE1 PHE A 595      37.270  34.310  28.110  1.00  0.00           H
ATOM    195  CZ  PHE A 595      38.370  32.720  27.120  1.00  0.00           C
ATOM    196  HZ  PHE A 595      38.060  33.080  26.140  1.00  0.00           H
ATOM    197  CD2 PHE A 595      39.710  31.390  28.530  1.00  0.00           C
ATOM    198  HD2 PHE A 595      40.400  30.580  28.700  1.00  0.00           H
ATOM    199  CE2 PHE A 595      39.250  31.630  27.260  1.00  0.00           C
ATOM    200  HE2 PHE A 595      39.630  31.290  26.320  1.00  0.00           H
ATOM    201  C   PHE A 595      39.540  30.480  33.260  1.00  0.00           C
ATOM    202  O   PHE A 595      40.750  30.610  33.650  1.00  0.00           O
ATOM    203  N   PHE A 596      38.670  30.160  34.140  1.00  0.00           N
ATOM    204  HN  PHE A 596      37.690  30.160  33.940  1.00  0.00           H
ATOM    205  CA  PHE A 596      38.900  29.840  35.580  1.00  0.00           C
ATOM    206  HA  PHE A 596      39.240  30.740  36.070  1.00  0.00           H
ATOM    207  CB  PHE A 596      37.560  29.290  36.380  1.00  0.00           C
ATOM    208  HB1 PHE A 596      37.840  28.610  37.220  1.00  0.00           H
ATOM    209  HB2 PHE A 596      37.080  28.580  35.680  1.00  0.00           H
ATOM    210  CG  PHE A 596      36.510  30.290  36.890  1.00  0.00           C
ATOM    211  CD1 PHE A 596      35.170  30.080  36.660  1.00  0.00           C
ATOM    212  HD1 PHE A 596      34.800  29.180  36.180  1.00  0.00           H
ATOM    213  CE1 PHE A 596      34.220  30.880  37.190  1.00  0.00           C
ATOM    214  HE1 PHE A 596      33.160  30.670  37.180  1.00  0.00           H
ATOM    215  CZ  PHE A 596      34.620  32.020  37.920  1.00  0.00           C
ATOM    216  HZ  PHE A 596      33.850  32.610  38.390  1.00  0.00           H
ATOM    217  CD2 PHE A 596      36.880  31.450  37.560  1.00  0.00           C
ATOM    218  HD2 PHE A 596      37.900  31.710  37.770  1.00  0.00           H
ATOM    219  CE2 PHE A 596      35.990  32.390  38.070  1.00  0.00           C
ATOM    220  HE2 PHE A 596      36.290  33.260  38.620  1.00  0.00           H
ATOM    221  C   PHE A 596      40.110  28.900  35.800  1.00  0.00           C
ATOM    222  O   PHE A 596      40.880  29.150  36.690  1.00  0.00           O
ATOM    223  N   LEU A 597      40.300  27.800  34.990  1.00  0.00           N
ATOM    224  HN  LEU A 597      39.600  27.700  34.290  1.00  0.00           H
ATOM    225  CA  LEU A 597      41.380  26.910  35.130  1.00  0.00           C
ATOM    226  HA  LEU A 597      41.890  27.110  36.060  1.00  0.00           H
ATOM    227  CB  LEU A 597      40.740  25.480  34.970  1.00  0.00           C
ATOM    228  HB1 LEU A 597      40.380  25.410  33.920  1.00  0.00           H
ATOM    229  HB2 LEU A 597      39.760  25.540  35.500  1.00  0.00           H
ATOM    230  CG  LEU A 597      41.540  24.340  35.300  1.00  0.00           C
ATOM    231  HG  LEU A 597      42.520  24.440  34.800  1.00  0.00           H
ATOM    232  CD1 LEU A 597      41.830  24.390  36.740  1.00  0.00           C
ATOM    233 HD11 LEU A 597      40.830  24.400  37.220  1.00  0.00           H
ATOM    234 HD12 LEU A 597      42.360  25.290  37.130  1.00  0.00           H
ATOM    235 HD13 LEU A 597      42.510  23.590  37.130  1.00  0.00           H
ATOM    236  CD2 LEU A 597      40.780  23.000  34.950  1.00  0.00           C
ATOM    237 HD21 LEU A 597      41.480  22.180  35.180  1.00  0.00           H
ATOM    238 HD22 LEU A 597      40.540  23.030  33.860  1.00  0.00           H
ATOM    239 HD23 LEU A 597      39.790  22.870  35.440  1.00  0.00           H
ATOM    240  C   LEU A 597      42.370  27.090  33.980  1.00  0.00           C
ATOM    241  O   LEU A 597      43.170  26.250  33.590  1.00  0.00           O
ATOM    242  N   SER A 598      42.410  28.200  33.270  1.00  0.00           N
ATOM    243  HN  SER A 598      41.760  28.940  33.440  1.00  0.00           H
ATOM    244  CA  SER A 598      43.280  28.530  32.090  1.00  0.00           C
ATOM    245  HA  SER A 598      42.820  27.890  31.350  1.00  0.00           H
ATOM    246  CB  SER A 598      42.900  29.960  31.560  1.00  0.00           C
ATOM    247  HB1 SER A 598      43.010  30.610  32.460  1.00  0.00           H
ATOM    248  HB2 SER A 598      41.870  29.880  31.160  1.00  0.00           H
ATOM    249  OG  SER A 598      43.850  30.400  30.570  1.00  0.00           O
ATOM    250  HG1 SER A 598      44.520  30.830  31.100  1.00  0.00           H
ATOM    251  C   SER A 598      44.790  28.280  32.210  1.00  0.00           C
ATOM    252  O   SER A 598      45.340  27.410  31.470  1.00  0.00           O
ATOM    253  N   ASP A 599      45.350  29.030  33.090  1.00  0.00           N
ATOM    254  HN  ASP A 599      44.800  29.580  33.720  1.00  0.00           H
ATOM    255  CA  ASP A 599      46.800  29.130  33.230  1.00  0.00           C
ATOM    256  HA  ASP A 599      47.240  28.970  32.260  1.00  0.00           H
ATOM    257  CB  ASP A 599      47.020  30.580  33.730  1.00  0.00           C
ATOM    258  HB1 ASP A 599      48.120  30.800  33.680  1.00  0.00           H
ATOM    259  HB2 ASP A 599      46.550  30.770  34.730  1.00  0.00           H
ATOM    260  CG  ASP A 599      46.450  31.640  32.770  1.00  0.00           C
ATOM    261  OD1 ASP A 599      45.960  31.300  31.640  1.00  0.00           O
ATOM    262  OD2 ASP A 599      46.480  32.870  33.070  1.00  0.00           O
ATOM    263  C   ASP A 599      47.300  28.110  34.250  1.00  0.00           C
ATOM    264  O   ASP A 599      48.480  28.000  34.540  1.00  0.00           O
ATOM    265  N   PHE A 600      46.330  27.210  34.680  1.00  0.00           N
ATOM    266  HN  PHE A 600      45.390  27.440  34.470  1.00  0.00           H
ATOM    267  CA  PHE A 600      46.570  26.110  35.610  1.00  0.00           C
ATOM    268  HA  PHE A 600      47.030  26.440  36.530  1.00  0.00           H
ATOM    269  CB  PHE A 600      45.210  25.350  35.870  1.00  0.00           C
ATOM    270  HB1 PHE A 600      44.930  25.100  34.820  1.00  0.00           H
ATOM    271  HB2 PHE A 600      44.510  26.140  36.220  1.00  0.00           H
ATOM    272  CG  PHE A 600      45.400  24.160  36.790  1.00  0.00           C
ATOM    273  CD1 PHE A 600      46.000  24.390  38.030  1.00  0.00           C
ATOM    274  HD1 PHE A 600      46.120  25.410  38.360  1.00  0.00           H
ATOM    275  CE1 PHE A 600      46.430  23.400  38.900  1.00  0.00           C
ATOM    276  HE1 PHE A 600      46.940  23.570  39.850  1.00  0.00           H
ATOM    277  CZ  PHE A 600      46.330  22.100  38.480  1.00  0.00           C
ATOM    278  HZ  PHE A 600      46.680  21.220  38.990  1.00  0.00           H
ATOM    279  CD2 PHE A 600      45.380  22.830  36.320  1.00  0.00           C
ATOM    280  HD2 PHE A 600      45.030  22.670  35.300  1.00  0.00           H
ATOM    281  CE2 PHE A 600      45.850  21.800  37.150  1.00  0.00           C
ATOM    282  HE2 PHE A 600      45.850  20.740  36.890  1.00  0.00           H
ATOM    283  C   PHE A 600      47.650  25.130  35.230  1.00  0.00           C
ATOM    284  O   PHE A 600      48.440  24.730  36.110  1.00  0.00           O
ATOM    285  N   LYS A 601      47.750  24.740  33.950  1.00  0.00           N
ATOM    286  HN  LYS A 601      46.920  24.780  33.400  1.00  0.00           H
ATOM    287  CA  LYS A 601      48.900  23.920  33.400  1.00  0.00           C
ATOM    288  HA  LYS A 601      48.860  22.990  33.940  1.00  0.00           H
ATOM    289  CB  LYS A 601      48.750  23.670  31.820  1.00  0.00           C
ATOM    290  HB1 LYS A 601      47.720  23.270  31.720  1.00  0.00           H
ATOM    291  HB2 LYS A 601      49.490  22.900  31.520  1.00  0.00           H
ATOM    292  CG  LYS A 601      48.930  24.870  30.850  1.00  0.00           C
ATOM    293  HG1 LYS A 601      48.610  24.480  29.870  1.00  0.00           H
ATOM    294  HG2 LYS A 601      49.990  25.220  30.850  1.00  0.00           H
ATOM    295  CD  LYS A 601      47.960  26.090  31.010  1.00  0.00           C
ATOM    296  HD1 LYS A 601      48.220  26.690  31.900  1.00  0.00           H
ATOM    297  HD2 LYS A 601      46.940  25.680  30.890  1.00  0.00           H
ATOM    298  CE  LYS A 601      47.940  27.100  29.810  1.00  0.00           C
ATOM    299  HE1 LYS A 601      47.390  28.000  30.140  1.00  0.00           H
ATOM    300  HE2 LYS A 601      47.600  26.640  28.850  1.00  0.00           H
ATOM    301  NZ  LYS A 601      49.280  27.650  29.510  1.00  0.00           N
ATOM    302  HZ1 LYS A 601      49.180  28.040  28.550  1.00  0.00           H
ATOM    303  HZ2 LYS A 601      50.140  27.070  29.570  1.00  0.00           H
ATOM    304  HZ3 LYS A 601      49.580  28.380  30.190  1.00  0.00           H
ATOM    305  C   LYS A 601      50.260  24.500  33.670  1.00  0.00           C
ATOM    306  O   LYS A 601      51.280  23.770  33.690  1.00  0.00           O
ATOM    307  N   ASP A 602      50.360  25.870  33.850  1.00  0.00           N
ATOM    308  HN  ASP A 602      49.580  26.490  33.890  1.00  0.00           H
ATOM    309  CA  ASP A 602      51.680  26.470  34.100  1.00  0.00           C
ATOM    310  HA  ASP A 602      52.440  25.900  33.610  1.00  0.00           H
ATOM    311  CB  ASP A 602      51.560  27.960  33.520  1.00  0.00           C
ATOM    312  HB1 ASP A 602      52.510  28.550  33.540  1.00  0.00           H
ATOM    313  HB2 ASP A 602      50.820  28.480  34.150  1.00  0.00           H
ATOM    314  CG  ASP A 602      51.140  28.020  32.070  1.00  0.00           C
ATOM    315  OD1 ASP A 602      51.740  27.430  31.150  1.00  0.00           O
ATOM    316  OD2 ASP A 602      50.190  28.790  31.790  1.00  0.00           O
ATOM    317  C   ASP A 602      52.070  26.610  35.610  1.00  0.00           C
ATOM    318  O   ASP A 602      53.200  26.990  35.880  1.00  0.00           O
ATOM    319  N   ALA A 603      51.090  26.280  36.540  1.00  0.00           N
ATOM    320  HN  ALA A 603      50.190  25.960  36.230  1.00  0.00           H
ATOM    321  CA  ALA A 603      51.240  26.550  37.940  1.00  0.00           C
ATOM    322  HA  ALA A 603      51.490  27.600  38.050  1.00  0.00           H
ATOM    323  CB  ALA A 603      49.940  26.290  38.610  1.00  0.00           C
ATOM    324  HB1 ALA A 603      49.630  25.240  38.790  1.00  0.00           H
ATOM    325  HB2 ALA A 603      49.170  26.880  38.070  1.00  0.00           H
ATOM    326  HB3 ALA A 603      50.150  26.600  39.650  1.00  0.00           H
ATOM    327  C   ALA A 603      52.360  25.680  38.570  1.00  0.00           C
ATOM    328  O   ALA A 603      53.010  26.080  39.520  1.00  0.00           O
ATOM    329  N   LEU A 604      52.630  24.530  38.040  1.00  0.00           N
ATOM    330  HN  LEU A 604      52.010  24.270  37.300  1.00  0.00           H
ATOM    331  CA  LEU A 604      53.810  23.690  38.470  1.00  0.00           C
ATOM    332  HA  LEU A 604      53.610  23.450  39.500  1.00  0.00           H
ATOM    333  CB  LEU A 604      53.680  22.280  37.760  1.00  0.00           C
ATOM    334  HB1 LEU A 604      53.680  22.420  36.650  1.00  0.00           H
ATOM    335  HB2 LEU A 604      52.710  21.840  38.080  1.00  0.00           H
ATOM    336  CG  LEU A 604      54.750  21.230  38.310  1.00  0.00           C
ATOM    337  HG  LEU A 604      55.730  21.640  37.960  1.00  0.00           H
ATOM    338  CD1 LEU A 604      54.600  21.090  39.800  1.00  0.00           C
ATOM    339 HD11 LEU A 604      55.100  20.270  40.350  1.00  0.00           H
ATOM    340 HD12 LEU A 604      53.500  21.120  39.930  1.00  0.00           H
ATOM    341 HD13 LEU A 604      55.000  22.020  40.270  1.00  0.00           H
ATOM    342  CD2 LEU A 604      54.500  19.880  37.600  1.00  0.00           C
ATOM    343 HD21 LEU A 604      55.260  19.110  37.880  1.00  0.00           H
ATOM    344 HD22 LEU A 604      54.400  19.930  36.490  1.00  0.00           H
ATOM    345 HD23 LEU A 604      53.560  19.430  37.970  1.00  0.00           H
ATOM    346  C   LEU A 604      55.200  24.390  38.250  1.00  0.00           C
ATOM    347  O   LEU A 604      55.980  24.650  39.150  1.00  0.00           O
ATOM    348  N   SER A 605      55.450  24.730  36.940  1.00  0.00           N
ATOM    349  HN  SER A 605      54.770  24.500  36.250  1.00  0.00           H
ATOM    350  CA  SER A 605      56.670  25.370  36.420  1.00  0.00           C
ATOM    351  HA  SER A 605      57.540  24.780  36.690  1.00  0.00           H
ATOM    352  CB  SER A 605      56.680  25.400  34.900  1.00  0.00           C
ATOM    353  HB1 SER A 605      56.670  24.400  34.450  1.00  0.00           H
ATOM    354  HB2 SER A 605      57.630  25.910  34.640  1.00  0.00           H
ATOM    355  OG  SER A 605      55.650  26.270  34.290  1.00  0.00           O
ATOM    356  HG1 SER A 605      54.790  25.840  34.420  1.00  0.00           H
ATOM    357  C   SER A 605      56.900  26.780  36.900  1.00  0.00           C
ATOM    358  O   SER A 605      58.040  27.260  37.190  1.00  0.00           O
ATOM    359  N   LEU A 606      55.830  27.580  37.070  1.00  0.00           N
ATOM    360  HN  LEU A 606      54.910  27.200  36.970  1.00  0.00           H
ATOM    361  CA  LEU A 606      55.850  28.900  37.700  1.00  0.00           C
ATOM    362  HA  LEU A 606      56.570  29.480  37.150  1.00  0.00           H
ATOM    363  CB  LEU A 606      54.490  29.590  37.510  1.00  0.00           C
ATOM    364  HB1 LEU A 606      53.830  28.910  38.100  1.00  0.00           H
ATOM    365  HB2 LEU A 606      54.280  29.440  36.430  1.00  0.00           H
ATOM    366  CG  LEU A 606      54.280  31.030  38.100  1.00  0.00           C
ATOM    367  HG  LEU A 606      54.420  30.950  39.200  1.00  0.00           H
ATOM    368  CD1 LEU A 606      55.130  32.130  37.510  1.00  0.00           C
ATOM    369 HD11 LEU A 606      54.790  33.120  37.890  1.00  0.00           H
ATOM    370 HD12 LEU A 606      55.050  32.250  36.400  1.00  0.00           H
ATOM    371 HD13 LEU A 606      56.200  32.070  37.830  1.00  0.00           H
ATOM    372  CD2 LEU A 606      52.800  31.310  37.980  1.00  0.00           C
ATOM    373 HD21 LEU A 606      52.350  31.130  36.970  1.00  0.00           H
ATOM    374 HD22 LEU A 606      52.500  32.350  38.270  1.00  0.00           H
ATOM    375 HD23 LEU A 606      52.210  30.690  38.680  1.00  0.00           H
ATOM    376  C   LEU A 606      56.280  28.860  39.190  1.00  0.00           C
ATOM    377  O   LEU A 606      55.820  27.970  39.890  1.00  0.00           O
ATOM    378  N   GLN A 607      57.210  29.780  39.660  1.00  0.00           N
ATOM    379  HN  GLN A 607      57.810  30.390  39.170  1.00  0.00           H
ATOM    380  CA  GLN A 607      57.540  29.690  41.060  1.00  0.00           C
ATOM    381  HA  GLN A 607      57.600  28.640  41.310  1.00  0.00           H
ATOM    382  CB  GLN A 607      58.870  30.400  41.520  1.00  0.00           C
ATOM    383  HB1 GLN A 607      58.930  30.310  42.620  1.00  0.00           H
ATOM    384  HB2 GLN A 607      58.630  31.470  41.350  1.00  0.00           H
ATOM    385  CG  GLN A 607      60.300  29.980  41.020  1.00  0.00           C
ATOM    386  HG1 GLN A 607      61.000  30.800  41.310  1.00  0.00           H
ATOM    387  HG2 GLN A 607      60.280  30.050  39.910  1.00  0.00           H
ATOM    388  CD  GLN A 607      60.810  28.640  41.610  1.00  0.00           C
ATOM    389  OE1 GLN A 607      60.240  27.800  42.240  1.00  0.00           O
ATOM    390  NE2 GLN A 607      62.160  28.610  41.370  1.00  0.00           N
ATOM    391 HE21 GLN A 607      62.700  27.830  41.690  1.00  0.00           H
ATOM    392 HE22 GLN A 607      62.640  29.420  41.060  1.00  0.00           H
ATOM    393  C   GLN A 607      56.330  30.010  42.050  1.00  0.00           C
ATOM    394  O   GLN A 607      56.400  31.110  42.620  1.00  0.00           O
ATOM    395  N   CYS A 608      55.310  29.170  42.240  1.00  0.00           N
ATOM    396  HN  CYS A 608      55.430  28.340  41.700  1.00  0.00           H
ATOM    397  CA  CYS A 608      54.120  29.460  43.130  1.00  0.00           C
ATOM    398  HA  CYS A 608      53.770  30.480  42.960  1.00  0.00           H
ATOM    399  CB  CYS A 608      52.960  28.480  42.760  1.00  0.00           C
ATOM    400  HB1 CYS A 608      52.110  28.490  43.470  1.00  0.00           H
ATOM    401  HB2 CYS A 608      53.410  27.470  42.750  1.00  0.00           H
ATOM    402  SG  CYS A 608      52.390  28.830  41.140  1.00  0.00           S
ATOM    403  HG1 CYS A 608      53.350  28.300  40.400  1.00  0.00           H
ATOM    404  C   CYS A 608      54.420  29.350  44.630  1.00  0.00           C
ATOM    405  O   CYS A 608      53.980  30.280  45.410  1.00  0.00           O
ATOM    406  N   LEU A 609      55.220  28.310  45.190  1.00  0.00           N
ATOM    407  HN  LEU A 609      55.770  27.700  44.620  1.00  0.00           H
ATOM    408  CA  LEU A 609      55.610  28.160  46.620  1.00  0.00           C
ATOM    409  HA  LEU A 609      54.630  28.150  47.080  1.00  0.00           H
ATOM    410  CB  LEU A 609      56.420  26.880  46.730  1.00  0.00           C
ATOM    411  HB1 LEU A 609      57.310  26.870  46.080  1.00  0.00           H
ATOM    412  HB2 LEU A 609      55.700  26.090  46.440  1.00  0.00           H
ATOM    413  CG  LEU A 609      56.940  26.410  48.150  1.00  0.00           C
ATOM    414  HG  LEU A 609      57.610  27.170  48.610  1.00  0.00           H
ATOM    415  CD1 LEU A 609      55.750  26.390  49.090  1.00  0.00           C
ATOM    416 HD11 LEU A 609      55.240  27.380  49.080  1.00  0.00           H
ATOM    417 HD12 LEU A 609      55.890  26.020  50.130  1.00  0.00           H
ATOM    418 HD13 LEU A 609      55.030  25.800  48.500  1.00  0.00           H
ATOM    419  CD2 LEU A 609      57.640  25.060  48.050  1.00  0.00           C
ATOM    420 HD21 LEU A 609      57.810  24.670  49.070  1.00  0.00           H
ATOM    421 HD22 LEU A 609      58.580  25.230  47.480  1.00  0.00           H
ATOM    422 HD23 LEU A 609      56.930  24.490  47.410  1.00  0.00           H
ATOM    423  C   LEU A 609      56.280  29.330  47.250  1.00  0.00           C
ATOM    424  O   LEU A 609      55.920  29.860  48.320  1.00  0.00           O
ATOM    425  N   ALA A 610      57.300  29.900  46.510  1.00  0.00           N
ATOM    426  HN  ALA A 610      57.640  29.550  45.640  1.00  0.00           H
ATOM    427  CA  ALA A 610      57.990  31.050  46.910  1.00  0.00           C
ATOM    428  HA  ALA A 610      58.520  30.910  47.840  1.00  0.00           H
ATOM    429  CB  ALA A 610      58.900  31.430  45.710  1.00  0.00           C
ATOM    430  HB1 ALA A 610      58.400  31.540  44.730  1.00  0.00           H
ATOM    431  HB2 ALA A 610      59.490  30.530  45.430  1.00  0.00           H
ATOM    432  HB3 ALA A 610      59.590  32.280  45.900  1.00  0.00           H
ATOM    433  C   ALA A 610      57.080  32.330  47.010  1.00  0.00           C
ATOM    434  O   ALA A 610      57.170  33.090  47.990  1.00  0.00           O
ATOM    435  N   SER A 611      56.240  32.560  46.020  1.00  0.00           N
ATOM    436  HN  SER A 611      56.100  31.890  45.290  1.00  0.00           H
ATOM    437  CA  SER A 611      55.210  33.700  46.140  1.00  0.00           C
ATOM    438  HA  SER A 611      55.750  34.620  46.320  1.00  0.00           H
ATOM    439  CB  SER A 611      54.370  33.880  44.720  1.00  0.00           C
ATOM    440  HB1 SER A 611      53.470  33.230  44.810  1.00  0.00           H
ATOM    441  HB2 SER A 611      55.060  33.670  43.870  1.00  0.00           H
ATOM    442  OG  SER A 611      53.850  35.200  44.530  1.00  0.00           O
ATOM    443  HG1 SER A 611      54.530  35.740  44.120  1.00  0.00           H
ATOM    444  C   SER A 611      54.230  33.490  47.250  1.00  0.00           C
ATOM    445  O   SER A 611      53.870  34.400  47.990  1.00  0.00           O
ATOM    446  N   ILE A 612      53.710  32.280  47.480  1.00  0.00           N
ATOM    447  HN  ILE A 612      53.810  31.460  46.920  1.00  0.00           H
ATOM    448  CA  ILE A 612      52.880  31.870  48.600  1.00  0.00           C
ATOM    449  HA  ILE A 612      51.970  32.450  48.520  1.00  0.00           H
ATOM    450  CB  ILE A 612      52.500  30.390  48.530  1.00  0.00           C
ATOM    451  HB  ILE A 612      53.430  29.850  48.250  1.00  0.00           H
ATOM    452  CG2 ILE A 612      51.940  29.860  49.810  1.00  0.00           C
ATOM    453 HG21 ILE A 612      52.670  29.870  50.640  1.00  0.00           H
ATOM    454 HG22 ILE A 612      51.660  28.790  49.780  1.00  0.00           H
ATOM    455 HG23 ILE A 612      51.050  30.500  50.030  1.00  0.00           H
ATOM    456  CG1 ILE A 612      51.570  30.090  47.290  1.00  0.00           C
ATOM    457 HG11 ILE A 612      51.900  30.600  46.360  1.00  0.00           H
ATOM    458 HG12 ILE A 612      50.560  30.450  47.550  1.00  0.00           H
ATOM    459  CD  ILE A 612      51.460  28.550  46.880  1.00  0.00           C
ATOM    460  HD1 ILE A 612      50.890  28.130  47.730  1.00  0.00           H
ATOM    461  HD2 ILE A 612      52.400  27.980  46.760  1.00  0.00           H
ATOM    462  HD3 ILE A 612      50.900  28.410  45.940  1.00  0.00           H
ATOM    463  C   ILE A 612      53.570  32.230  49.950  1.00  0.00           C
ATOM    464  O   ILE A 612      52.960  32.920  50.710  1.00  0.00           O
ATOM    465  N   LEU A 613      54.910  31.930  50.120  1.00  0.00           N
ATOM    466  HN  LEU A 613      55.400  31.270  49.550  1.00  0.00           H
ATOM    467  CA  LEU A 613      55.680  32.340  51.260  1.00  0.00           C
ATOM    468  HA  LEU A 613      55.030  32.130  52.100  1.00  0.00           H
ATOM    469  CB  LEU A 613      56.960  31.590  51.400  1.00  0.00           C
ATOM    470  HB1 LEU A 613      57.540  32.130  52.170  1.00  0.00           H
ATOM    471  HB2 LEU A 613      57.620  31.570  50.510  1.00  0.00           H
ATOM    472  CG  LEU A 613      56.880  30.060  51.880  1.00  0.00           C
ATOM    473  HG  LEU A 613      56.340  29.450  51.110  1.00  0.00           H
ATOM    474  CD1 LEU A 613      58.310  29.470  51.950  1.00  0.00           C
ATOM    475 HD11 LEU A 613      58.370  28.380  51.760  1.00  0.00           H
ATOM    476 HD12 LEU A 613      58.900  29.630  52.880  1.00  0.00           H
ATOM    477 HD13 LEU A 613      58.930  29.940  51.170  1.00  0.00           H
ATOM    478  CD2 LEU A 613      56.150  29.770  53.270  1.00  0.00           C
ATOM    479 HD21 LEU A 613      56.580  30.270  54.160  1.00  0.00           H
ATOM    480 HD22 LEU A 613      56.130  28.680  53.380  1.00  0.00           H
ATOM    481 HD23 LEU A 613      55.080  29.990  53.080  1.00  0.00           H
ATOM    482  C   LEU A 613      55.760  33.840  51.470  1.00  0.00           C
ATOM    483  O   LEU A 613      55.410  34.400  52.500  1.00  0.00           O
ATOM    484  N   PHE A 614      56.110  34.550  50.290  1.00  0.00           N
ATOM    485  HN  PHE A 614      56.320  34.020  49.470  1.00  0.00           H
ATOM    486  CA  PHE A 614      56.450  35.970  50.210  1.00  0.00           C
ATOM    487  HA  PHE A 614      57.220  36.200  50.930  1.00  0.00           H
ATOM    488  CB  PHE A 614      56.780  36.390  48.720  1.00  0.00           C
ATOM    489  HB1 PHE A 614      55.920  36.150  48.070  1.00  0.00           H
ATOM    490  HB2 PHE A 614      57.650  35.900  48.220  1.00  0.00           H
ATOM    491  CG  PHE A 614      56.940  37.880  48.520  1.00  0.00           C
ATOM    492  CD1 PHE A 614      57.220  38.830  49.480  1.00  0.00           C
ATOM    493  HD1 PHE A 614      57.260  38.500  50.510  1.00  0.00           H
ATOM    494  CE1 PHE A 614      57.370  40.180  49.140  1.00  0.00           C
ATOM    495  HE1 PHE A 614      57.450  40.960  49.890  1.00  0.00           H
ATOM    496  CZ  PHE A 614      57.190  40.580  47.780  1.00  0.00           C
ATOM    497  HZ  PHE A 614      57.290  41.630  47.540  1.00  0.00           H
ATOM    498  CD2 PHE A 614      56.800  38.310  47.140  1.00  0.00           C
ATOM    499  HD2 PHE A 614      56.530  37.570  46.410  1.00  0.00           H
ATOM    500  CE2 PHE A 614      56.850  39.570  46.850  1.00  0.00           C
ATOM    501  HE2 PHE A 614      56.610  39.890  45.840  1.00  0.00           H
ATOM    502  C   PHE A 614      55.180  36.840  50.750  1.00  0.00           C
ATOM    503  O   PHE A 614      55.250  37.630  51.740  1.00  0.00           O
ATOM    504  N   LEU A 615      54.030  36.650  50.080  1.00  0.00           N
ATOM    505  HN  LEU A 615      53.880  35.940  49.400  1.00  0.00           H
ATOM    506  CA  LEU A 615      52.910  37.530  50.230  1.00  0.00           C
ATOM    507  HA  LEU A 615      53.200  38.570  50.140  1.00  0.00           H
ATOM    508  CB  LEU A 615      51.880  37.230  49.100  1.00  0.00           C
ATOM    509  HB1 LEU A 615      50.910  37.750  49.310  1.00  0.00           H
ATOM    510  HB2 LEU A 615      51.830  36.120  49.080  1.00  0.00           H
ATOM    511  CG  LEU A 615      52.370  37.700  47.760  1.00  0.00           C
ATOM    512  HG  LEU A 615      53.460  37.490  47.760  1.00  0.00           H
ATOM    513  CD1 LEU A 615      51.560  36.930  46.680  1.00  0.00           C
ATOM    514 HD11 LEU A 615      51.910  37.420  45.760  1.00  0.00           H
ATOM    515 HD12 LEU A 615      50.460  37.090  46.760  1.00  0.00           H
ATOM    516 HD13 LEU A 615      51.860  35.850  46.650  1.00  0.00           H
ATOM    517  CD2 LEU A 615      52.090  39.170  47.560  1.00  0.00           C
ATOM    518 HD21 LEU A 615      52.620  39.690  48.380  1.00  0.00           H
ATOM    519 HD22 LEU A 615      51.020  39.440  47.440  1.00  0.00           H
ATOM    520 HD23 LEU A 615      52.620  39.540  46.650  1.00  0.00           H
ATOM    521  C   LEU A 615      52.280  37.370  51.540  1.00  0.00           C
ATOM    522  O   LEU A 615      51.850  38.340  52.100  1.00  0.00           O
ATOM    523  N   TYR A 616      52.210  36.080  52.080  1.00  0.00           N
ATOM    524  HN  TYR A 616      52.820  35.450  51.620  1.00  0.00           H
ATOM    525  CA  TYR A 616      51.630  35.620  53.310  1.00  0.00           C
ATOM    526  HA  TYR A 616      50.560  35.770  53.390  1.00  0.00           H
ATOM    527  CB  TYR A 616      51.810  34.040  53.410  1.00  0.00           C
ATOM    528  HB1 TYR A 616      52.840  33.750  53.150  1.00  0.00           H
ATOM    529  HB2 TYR A 616      51.130  33.540  52.680  1.00  0.00           H
ATOM    530  CG  TYR A 616      51.430  33.410  54.760  1.00  0.00           C
ATOM    531  CD1 TYR A 616      50.200  33.680  55.320  1.00  0.00           C
ATOM    532  HD1 TYR A 616      49.440  34.300  54.850  1.00  0.00           H
ATOM    533  CE1 TYR A 616      49.890  33.020  56.520  1.00  0.00           C
ATOM    534  HE1 TYR A 616      48.960  33.290  57.000  1.00  0.00           H
ATOM    535  CZ  TYR A 616      50.790  32.150  57.190  1.00  0.00           C
ATOM    536  OH  TYR A 616      50.590  31.640  58.560  1.00  0.00           O
ATOM    537  HH  TYR A 616      49.790  32.090  58.860  1.00  0.00           H
ATOM    538  CD2 TYR A 616      52.430  32.650  55.460  1.00  0.00           C
ATOM    539  HD2 TYR A 616      53.430  32.500  55.070  1.00  0.00           H
ATOM    540  CE2 TYR A 616      52.090  31.970  56.610  1.00  0.00           C
ATOM    541  HE2 TYR A 616      52.830  31.360  57.080  1.00  0.00           H
ATOM    542  C   TYR A 616      52.140  36.340  54.630  1.00  0.00           C
ATOM    543  O   TYR A 616      51.540  36.270  55.710  1.00  0.00           O
ATOM    544  N   CYS A 617      53.320  36.960  54.580  1.00  0.00           N
ATOM    545  HN  CYS A 617      53.820  36.940  53.720  1.00  0.00           H
ATOM    546  CA  CYS A 617      53.790  37.720  55.750  1.00  0.00           C
ATOM    547  HA  CYS A 617      53.520  37.270  56.690  1.00  0.00           H
ATOM    548  CB  CYS A 617      55.320  37.960  55.700  1.00  0.00           C
ATOM    549  HB1 CYS A 617      55.530  38.550  56.630  1.00  0.00           H
ATOM    550  HB2 CYS A 617      55.620  38.490  54.780  1.00  0.00           H
ATOM    551  SG  CYS A 617      56.270  36.370  55.720  1.00  0.00           S
ATOM    552  HG1 CYS A 617      55.380  35.700  55.010  1.00  0.00           H
ATOM    553  C   CYS A 617      53.140  39.130  55.770  1.00  0.00           C
ATOM    554  O   CYS A 617      52.630  39.560  56.830  1.00  0.00           O
ATOM    555  N   ALA A 618      53.010  39.740  54.590  1.00  0.00           N
ATOM    556  HN  ALA A 618      53.560  39.400  53.830  1.00  0.00           H
ATOM    557  CA  ALA A 618      52.280  40.990  54.480  1.00  0.00           C
ATOM    558  HA  ALA A 618      52.590  41.690  55.230  1.00  0.00           H
ATOM    559  CB  ALA A 618      52.710  41.740  53.210  1.00  0.00           C
ATOM    560  HB1 ALA A 618      52.460  41.140  52.310  1.00  0.00           H
ATOM    561  HB2 ALA A 618      53.780  42.010  53.140  1.00  0.00           H
ATOM    562  HB3 ALA A 618      52.070  42.640  53.060  1.00  0.00           H
ATOM    563  C   ALA A 618      50.750  40.910  54.590  1.00  0.00           C
ATOM    564  O   ALA A 618      49.950  41.900  54.490  1.00  0.00           O
ATOM    565  N   CYS A 619      50.230  39.680  54.800  1.00  0.00           N
ATOM    566  HN  CYS A 619      50.970  39.030  54.640  1.00  0.00           H
ATOM    567  CA  CYS A 619      48.840  39.300  55.010  1.00  0.00           C
ATOM    568  HA  CYS A 619      48.220  40.130  54.710  1.00  0.00           H
ATOM    569  CB  CYS A 619      48.510  38.190  54.020  1.00  0.00           C
ATOM    570  HB1 CYS A 619      47.500  37.770  54.200  1.00  0.00           H
ATOM    571  HB2 CYS A 619      49.120  37.300  54.300  1.00  0.00           H
ATOM    572  SG  CYS A 619      48.680  38.600  52.250  1.00  0.00           S
ATOM    573  HG1 CYS A 619      49.970  38.810  52.500  1.00  0.00           H
ATOM    574  C   CYS A 619      48.610  38.900  56.410  1.00  0.00           C
ATOM    575  O   CYS A 619      47.690  39.470  57.000  1.00  0.00           O
ATOM    576  N   MET A 620      49.420  38.010  57.060  1.00  0.00           N
ATOM    577  HN  MET A 620      50.250  37.670  56.640  1.00  0.00           H
ATOM    578  CA  MET A 620      49.300  37.500  58.370  1.00  0.00           C
ATOM    579  HA  MET A 620      48.270  37.180  58.490  1.00  0.00           H
ATOM    580  CB  MET A 620      50.220  36.250  58.530  1.00  0.00           C
ATOM    581  HB1 MET A 620      51.260  36.480  58.210  1.00  0.00           H
ATOM    582  HB2 MET A 620      49.730  35.540  57.830  1.00  0.00           H
ATOM    583  CG  MET A 620      50.260  35.560  59.900  1.00  0.00           C
ATOM    584  HG1 MET A 620      50.370  34.460  59.860  1.00  0.00           H
ATOM    585  HG2 MET A 620      49.240  35.690  60.330  1.00  0.00           H
ATOM    586  SD  MET A 620      51.380  36.270  61.220  1.00  0.00           S
ATOM    587  CE  MET A 620      52.950  36.230  60.280  1.00  0.00           C
ATOM    588  HE1 MET A 620      53.790  36.470  60.970  1.00  0.00           H
ATOM    589  HE2 MET A 620      53.000  37.070  59.570  1.00  0.00           H
ATOM    590  HE3 MET A 620      53.130  35.220  59.820  1.00  0.00           H
ATOM    591  C   MET A 620      49.400  38.650  59.440  1.00  0.00           C
ATOM    592  O   MET A 620      48.550  38.740  60.350  1.00  0.00           O
ATOM    593  N   SER A 621      50.450  39.480  59.370  1.00  0.00           N
ATOM    594  HN  SER A 621      51.100  39.410  58.610  1.00  0.00           H
ATOM    595  CA  SER A 621      50.630  40.480  60.340  1.00  0.00           C
ATOM    596  HA  SER A 621      50.480  39.980  61.300  1.00  0.00           H
ATOM    597  CB  SER A 621      52.080  40.800  60.360  1.00  0.00           C
ATOM    598  HB1 SER A 621      52.440  41.390  59.500  1.00  0.00           H
ATOM    599  HB2 SER A 621      52.620  39.830  60.420  1.00  0.00           H
ATOM    600  OG  SER A 621      52.380  41.570  61.610  1.00  0.00           O
ATOM    601  HG1 SER A 621      52.080  42.460  61.430  1.00  0.00           H
ATOM    602  C   SER A 621      49.750  41.730  60.490  1.00  0.00           C
ATOM    603  O   SER A 621      49.450  42.070  61.630  1.00  0.00           O
ATOM    604  N   PRO A 622      49.360  42.360  59.360  1.00  0.00           N
ATOM    605  CD  PRO A 622      49.940  42.180  58.010  1.00  0.00           C
ATOM    606  HD1 PRO A 622      49.310  41.500  57.410  1.00  0.00           H
ATOM    607  HD2 PRO A 622      51.020  41.850  57.990  1.00  0.00           H
ATOM    608  CA  PRO A 622      48.760  43.700  59.410  1.00  0.00           C
ATOM    609  HA  PRO A 622      49.420  44.290  60.030  1.00  0.00           H
ATOM    610  CB  PRO A 622      48.600  44.190  58.010  1.00  0.00           C
ATOM    611  HB1 PRO A 622      48.460  45.270  57.780  1.00  0.00           H
ATOM    612  HB2 PRO A 622      47.710  43.710  57.530  1.00  0.00           H
ATOM    613  CG  PRO A 622      49.890  43.630  57.380  1.00  0.00           C
ATOM    614  HG1 PRO A 622      49.720  43.640  56.280  1.00  0.00           H
ATOM    615  HG2 PRO A 622      50.810  44.170  57.710  1.00  0.00           H
ATOM    616  C   PRO A 622      47.310  43.540  59.970  1.00  0.00           C
ATOM    617  O   PRO A 622      46.740  44.360  60.670  1.00  0.00           O
ATOM    618  N   VAL A 623      46.710  42.320  59.620  1.00  0.00           N
ATOM    619  HN  VAL A 623      47.200  41.610  59.120  1.00  0.00           H
ATOM    620  CA  VAL A 623      45.330  41.890  60.090  1.00  0.00           C
ATOM    621  HA  VAL A 623      44.670  42.700  59.820  1.00  0.00           H
ATOM    622  CB  VAL A 623      45.030  40.650  59.290  1.00  0.00           C
ATOM    623  HB  VAL A 623      45.900  39.980  59.400  1.00  0.00           H
ATOM    624  CG1 VAL A 623      43.640  40.060  59.790  1.00  0.00           C
ATOM    625 HG11 VAL A 623      43.860  39.630  60.790  1.00  0.00           H
ATOM    626 HG12 VAL A 623      43.460  39.220  59.090  1.00  0.00           H
ATOM    627 HG13 VAL A 623      42.890  40.880  59.780  1.00  0.00           H
ATOM    628  CG2 VAL A 623      44.910  40.970  57.780  1.00  0.00           C
ATOM    629 HG21 VAL A 623      45.950  41.260  57.500  1.00  0.00           H
ATOM    630 HG22 VAL A 623      44.250  41.830  57.620  1.00  0.00           H
ATOM    631 HG23 VAL A 623      44.560  40.070  57.240  1.00  0.00           H
ATOM    632  C   VAL A 623      45.260  41.640  61.630  1.00  0.00           C
ATOM    633  O   VAL A 623      44.240  41.930  62.260  1.00  0.00           O
ATOM    634  N   ILE A 624      46.280  40.930  62.170  1.00  0.00           N
ATOM    635  HN  ILE A 624      46.960  40.560  61.540  1.00  0.00           H
ATOM    636  CA  ILE A 624      46.450  40.790  63.630  1.00  0.00           C
ATOM    637  HA  ILE A 624      45.560  40.340  64.020  1.00  0.00           H
ATOM    638  CB  ILE A 624      47.680  40.010  63.960  1.00  0.00           C
ATOM    639  HB  ILE A 624      48.590  40.390  63.450  1.00  0.00           H
ATOM    640  CG2 ILE A 624      47.960  40.020  65.440  1.00  0.00           C
ATOM    641 HG21 ILE A 624      47.050  40.140  66.080  1.00  0.00           H
ATOM    642 HG22 ILE A 624      48.640  40.820  65.790  1.00  0.00           H
ATOM    643 HG23 ILE A 624      48.470  39.100  65.780  1.00  0.00           H
ATOM    644  CG1 ILE A 624      47.570  38.560  63.510  1.00  0.00           C
ATOM    645 HG11 ILE A 624      47.200  38.410  62.470  1.00  0.00           H
ATOM    646 HG12 ILE A 624      46.930  37.930  64.170  1.00  0.00           H
ATOM    647  CD  ILE A 624      48.980  37.910  63.530  1.00  0.00           C
ATOM    648  HD1 ILE A 624      49.720  38.440  62.890  1.00  0.00           H
ATOM    649  HD2 ILE A 624      48.910  36.860  63.160  1.00  0.00           H
ATOM    650  HD3 ILE A 624      49.440  37.830  64.540  1.00  0.00           H
ATOM    651  C   ILE A 624      46.620  42.200  64.210  1.00  0.00           C
ATOM    652  O   ILE A 624      45.980  42.530  65.240  1.00  0.00           O
ATOM    653  N   THR A 625      47.440  43.160  63.590  1.00  0.00           N
ATOM    654  HN  THR A 625      47.960  42.840  62.800  1.00  0.00           H
ATOM    655  CA  THR A 625      47.560  44.540  64.000  1.00  0.00           C
ATOM    656  HA  THR A 625      47.870  44.520  65.040  1.00  0.00           H
ATOM    657  CB  THR A 625      48.730  45.230  63.290  1.00  0.00           C
ATOM    658  HB  THR A 625      48.940  44.850  62.260  1.00  0.00           H
ATOM    659  OG1 THR A 625      49.950  44.990  64.030  1.00  0.00           O
ATOM    660  HG1 THR A 625      50.320  44.100  64.030  1.00  0.00           H
ATOM    661  CG2 THR A 625      48.540  46.760  63.260  1.00  0.00           C
ATOM    662 HG21 THR A 625      48.200  47.040  62.250  1.00  0.00           H
ATOM    663 HG22 THR A 625      49.540  47.250  63.280  1.00  0.00           H
ATOM    664 HG23 THR A 625      47.990  47.100  64.170  1.00  0.00           H
ATOM    665  C   THR A 625      46.210  45.260  63.940  1.00  0.00           C
ATOM    666  O   THR A 625      45.680  45.840  64.930  1.00  0.00           O
ATOM    667  N   PHE A 626      45.430  45.100  62.880  1.00  0.00           N
ATOM    668  HN  PHE A 626      45.810  44.580  62.120  1.00  0.00           H
ATOM    669  CA  PHE A 626      44.100  45.640  62.730  1.00  0.00           C
ATOM    670  HA  PHE A 626      44.220  46.700  62.830  1.00  0.00           H
ATOM    671  CB  PHE A 626      43.620  45.300  61.270  1.00  0.00           C
ATOM    672  HB1 PHE A 626      43.820  44.220  61.140  1.00  0.00           H
ATOM    673  HB2 PHE A 626      44.260  46.010  60.710  1.00  0.00           H
ATOM    674  CG  PHE A 626      42.050  45.490  60.960  1.00  0.00           C
ATOM    675  CD1 PHE A 626      41.100  44.630  61.620  1.00  0.00           C
ATOM    676  HD1 PHE A 626      41.510  43.880  62.280  1.00  0.00           H
ATOM    677  CE1 PHE A 626      39.750  44.930  61.540  1.00  0.00           C
ATOM    678  HE1 PHE A 626      39.120  44.290  62.140  1.00  0.00           H
ATOM    679  CZ  PHE A 626      39.300  46.030  60.680  1.00  0.00           C
ATOM    680  HZ  PHE A 626      38.280  46.240  60.420  1.00  0.00           H
ATOM    681  CD2 PHE A 626      41.610  46.590  60.200  1.00  0.00           C
ATOM    682  HD2 PHE A 626      42.410  47.250  59.870  1.00  0.00           H
ATOM    683  CE2 PHE A 626      40.270  46.770  59.930  1.00  0.00           C
ATOM    684  HE2 PHE A 626      39.920  47.670  59.460  1.00  0.00           H
ATOM    685  C   PHE A 626      43.160  45.140  63.860  1.00  0.00           C
ATOM    686  O   PHE A 626      42.610  45.980  64.570  1.00  0.00           O
ATOM    687  N   GLY A 627      43.120  43.830  64.190  1.00  0.00           N
ATOM    688  HN  GLY A 627      43.510  43.220  63.490  1.00  0.00           H
ATOM    689  CA  GLY A 627      42.330  43.310  65.260  1.00  0.00           C
ATOM    690  HA1 GLY A 627      42.470  42.240  65.220  1.00  0.00           H
ATOM    691  HA2 GLY A 627      41.330  43.660  64.980  1.00  0.00           H
ATOM    692  C   GLY A 627      42.610  43.810  66.610  1.00  0.00           C
ATOM    693  O   GLY A 627      41.720  43.760  67.440  1.00  0.00           O
ATOM    694  N   GLY A 628      43.860  44.180  66.860  1.00  0.00           N
ATOM    695  HN  GLY A 628      44.530  43.970  66.170  1.00  0.00           H
ATOM    696  CA  GLY A 628      44.320  44.650  68.150  1.00  0.00           C
ATOM    697  HA1 GLY A 628      45.400  44.630  68.210  1.00  0.00           H
ATOM    698  HA2 GLY A 628      43.930  43.980  68.910  1.00  0.00           H
ATOM    699  C   GLY A 628      43.920  46.130  68.420  1.00  0.00           C
ATOM    700  O   GLY A 628      43.140  46.370  69.370  1.00  0.00           O
ATOM    701  N   LEU A 629      44.210  47.020  67.400  1.00  0.00           N
ATOM    702  HN  LEU A 629      44.710  46.690  66.610  1.00  0.00           H
ATOM    703  CA  LEU A 629      43.800  48.340  67.300  1.00  0.00           C
ATOM    704  HA  LEU A 629      44.150  48.840  68.200  1.00  0.00           H
ATOM    705  CB  LEU A 629      44.520  48.950  66.080  1.00  0.00           C
ATOM    706  HB1 LEU A 629      44.130  48.400  65.190  1.00  0.00           H
ATOM    707  HB2 LEU A 629      45.640  48.940  66.060  1.00  0.00           H
ATOM    708  CG  LEU A 629      44.220  50.440  65.810  1.00  0.00           C
ATOM    709  HG  LEU A 629      43.110  50.480  65.700  1.00  0.00           H
ATOM    710  CD1 LEU A 629      44.520  51.310  67.000  1.00  0.00           C
ATOM    711 HD11 LEU A 629      45.560  51.360  67.390  1.00  0.00           H
ATOM    712 HD12 LEU A 629      43.900  51.010  67.870  1.00  0.00           H
ATOM    713 HD13 LEU A 629      44.110  52.330  66.830  1.00  0.00           H
ATOM    714  CD2 LEU A 629      44.780  50.920  64.490  1.00  0.00           C
ATOM    715 HD21 LEU A 629      44.460  51.970  64.350  1.00  0.00           H
ATOM    716 HD22 LEU A 629      44.670  50.280  63.590  1.00  0.00           H
ATOM    717 HD23 LEU A 629      45.880  50.910  64.690  1.00  0.00           H
ATOM    718  C   LEU A 629      42.300  48.570  67.320  1.00  0.00           C
ATOM    719  O   LEU A 629      41.950  49.520  68.000  1.00  0.00           O
ATOM    720  N   LEU A 630      41.400  47.750  66.660  1.00  0.00           N
ATOM    721  HN  LEU A 630      41.780  47.150  65.950  1.00  0.00           H
ATOM    722  CA  LEU A 630      39.940  48.000  66.710  1.00  0.00           C
ATOM    723  HA  LEU A 630      39.720  49.050  66.800  1.00  0.00           H
ATOM    724  CB  LEU A 630      39.270  47.370  65.510  1.00  0.00           C
ATOM    725  HB1 LEU A 630      39.450  46.280  65.480  1.00  0.00           H
ATOM    726  HB2 LEU A 630      39.900  47.690  64.640  1.00  0.00           H
ATOM    727  CG  LEU A 630      37.840  47.760  65.060  1.00  0.00           C
ATOM    728  HG  LEU A 630      37.150  47.190  65.700  1.00  0.00           H
ATOM    729  CD1 LEU A 630      37.560  49.270  65.270  1.00  0.00           C
ATOM    730 HD11 LEU A 630      37.700  49.510  66.350  1.00  0.00           H
ATOM    731 HD12 LEU A 630      36.530  49.510  64.930  1.00  0.00           H
ATOM    732 HD13 LEU A 630      38.280  49.860  64.650  1.00  0.00           H
ATOM    733  CD2 LEU A 630      37.510  47.360  63.610  1.00  0.00           C
ATOM    734 HD21 LEU A 630      37.710  46.280  63.470  1.00  0.00           H
ATOM    735 HD22 LEU A 630      38.180  47.990  62.990  1.00  0.00           H
ATOM    736 HD23 LEU A 630      36.450  47.660  63.510  1.00  0.00           H
ATOM    737  C   LEU A 630      39.370  47.460  68.010  1.00  0.00           C
ATOM    738  O   LEU A 630      38.360  47.920  68.530  1.00  0.00           O
ATOM    739  N   GLY A 631      40.060  46.480  68.630  1.00  0.00           N
ATOM    740  HN  GLY A 631      40.950  46.150  68.320  1.00  0.00           H
ATOM    741  CA  GLY A 631      39.650  45.860  69.920  1.00  0.00           C
ATOM    742  HA1 GLY A 631      40.280  45.000  70.090  1.00  0.00           H
ATOM    743  HA2 GLY A 631      38.630  45.510  69.870  1.00  0.00           H
ATOM    744  C   GLY A 631      39.870  46.790  71.050  1.00  0.00           C
ATOM    745  O   GLY A 631      39.030  46.850  71.890  1.00  0.00           O
ATOM    746  N   GLU A 632      40.980  47.520  71.090  1.00  0.00           N
ATOM    747  HN  GLU A 632      41.680  47.420  70.390  1.00  0.00           H
ATOM    748  CA  GLU A 632      41.110  48.640  71.940  1.00  0.00           C
ATOM    749  HA  GLU A 632      41.090  48.260  72.950  1.00  0.00           H
ATOM    750  CB  GLU A 632      42.490  49.340  71.640  1.00  0.00           C
ATOM    751  HB1 GLU A 632      42.430  50.300  72.190  1.00  0.00           H
ATOM    752  HB2 GLU A 632      42.510  49.480  70.530  1.00  0.00           H
ATOM    753  CG  GLU A 632      43.680  48.460  72.150  1.00  0.00           C
ATOM    754  HG1 GLU A 632      44.610  48.900  71.770  1.00  0.00           H
ATOM    755  HG2 GLU A 632      43.690  47.370  71.940  1.00  0.00           H
ATOM    756  CD  GLU A 632      43.860  48.590  73.720  1.00  0.00           C
ATOM    757  OE1 GLU A 632      44.000  49.680  74.300  1.00  0.00           O
ATOM    758  OE2 GLU A 632      43.750  47.520  74.410  1.00  0.00           O
ATOM    759  C   GLU A 632      40.060  49.780  71.820  1.00  0.00           C
ATOM    760  O   GLU A 632      39.520  50.180  72.850  1.00  0.00           O
ATOM    761  N   ALA A 633      39.750  50.290  70.620  1.00  0.00           N
ATOM    762  HN  ALA A 633      40.150  49.800  69.850  1.00  0.00           H
ATOM    763  CA  ALA A 633      38.780  51.240  70.210  1.00  0.00           C
ATOM    764  HA  ALA A 633      39.020  52.170  70.730  1.00  0.00           H
ATOM    765  CB  ALA A 633      38.920  51.380  68.660  1.00  0.00           C
ATOM    766  HB1 ALA A 633      38.350  52.250  68.280  1.00  0.00           H
ATOM    767  HB2 ALA A 633      38.780  50.480  68.030  1.00  0.00           H
ATOM    768  HB3 ALA A 633      39.980  51.710  68.590  1.00  0.00           H
ATOM    769  C   ALA A 633      37.340  50.970  70.550  1.00  0.00           C
ATOM    770  O   ALA A 633      36.580  51.880  70.880  1.00  0.00           O
ATOM    771  N   THR A 634      36.970  49.680  70.520  1.00  0.00           N
ATOM    772  HN  THR A 634      37.670  49.060  70.160  1.00  0.00           H
ATOM    773  CA  THR A 634      35.640  49.140  70.810  1.00  0.00           C
ATOM    774  HA  THR A 634      35.010  50.020  70.710  1.00  0.00           H
ATOM    775  CB  THR A 634      35.130  48.150  69.820  1.00  0.00           C
ATOM    776  HB  THR A 634      34.030  48.040  69.970  1.00  0.00           H
ATOM    777  OG1 THR A 634      35.860  46.870  69.830  1.00  0.00           O
ATOM    778  HG1 THR A 634      36.650  47.090  69.350  1.00  0.00           H
ATOM    779  CG2 THR A 634      35.240  48.710  68.370  1.00  0.00           C
ATOM    780 HG21 THR A 634      34.590  48.090  67.720  1.00  0.00           H
ATOM    781 HG22 THR A 634      36.290  48.730  68.010  1.00  0.00           H
ATOM    782 HG23 THR A 634      34.820  49.750  68.350  1.00  0.00           H
ATOM    783  C   THR A 634      35.490  48.760  72.220  1.00  0.00           C
ATOM    784  O   THR A 634      34.390  48.260  72.660  1.00  0.00           O
ATOM    785  N   GLU A 635      36.530  48.750  73.060  1.00  0.00           N
ATOM    786  HN  GLU A 635      37.410  49.160  72.800  1.00  0.00           H
ATOM    787  CA  GLU A 635      36.410  48.200  74.410  1.00  0.00           C
ATOM    788  HA  GLU A 635      37.440  48.330  74.730  1.00  0.00           H
ATOM    789  CB  GLU A 635      35.390  49.030  75.260  1.00  0.00           C
ATOM    790  HB1 GLU A 635      35.460  48.620  76.290  1.00  0.00           H
ATOM    791  HB2 GLU A 635      34.370  48.740  74.920  1.00  0.00           H
ATOM    792  CG  GLU A 635      35.760  50.510  75.160  1.00  0.00           C
ATOM    793  HG1 GLU A 635      35.270  50.960  74.270  1.00  0.00           H
ATOM    794  HG2 GLU A 635      36.860  50.700  75.110  1.00  0.00           H
ATOM    795  CD  GLU A 635      35.290  51.350  76.360  1.00  0.00           C
ATOM    796  OE1 GLU A 635      35.910  51.380  77.470  1.00  0.00           O
ATOM    797  OE2 GLU A 635      34.290  52.000  76.200  1.00  0.00           O
ATOM    798  C   GLU A 635      36.260  46.720  74.540  1.00  0.00           C
ATOM    799  O   GLU A 635      35.340  46.130  75.040  1.00  0.00           O
ATOM    800  N   GLY A 636      37.160  46.050  73.810  1.00  0.00           N
ATOM    801  HN  GLY A 636      37.860  46.530  73.290  1.00  0.00           H
ATOM    802  CA  GLY A 636      37.350  44.600  73.760  1.00  0.00           C
ATOM    803  HA1 GLY A 636      37.320  44.200  74.750  1.00  0.00           H
ATOM    804  HA2 GLY A 636      38.250  44.400  73.190  1.00  0.00           H
ATOM    805  C   GLY A 636      36.280  43.820  73.030  1.00  0.00           C
ATOM    806  O   GLY A 636      36.160  42.710  73.410  1.00  0.00           O
ATOM    807  N   ARG A 637      35.730  44.250  71.880  1.00  0.00           N
ATOM    808  HN  ARG A 637      35.790  45.160  71.520  1.00  0.00           H
ATOM    809  CA  ARG A 637      34.880  43.340  71.160  1.00  0.00           C
ATOM    810  HA  ARG A 637      34.430  42.660  71.870  1.00  0.00           H
ATOM    811  CB  ARG A 637      33.720  44.160  70.470  1.00  0.00           C
ATOM    812  HB1 ARG A 637      33.260  43.530  69.670  1.00  0.00           H
ATOM    813  HB2 ARG A 637      34.030  44.950  69.750  1.00  0.00           H
ATOM    814  CG  ARG A 637      32.600  44.770  71.250  1.00  0.00           C
ATOM    815  HG1 ARG A 637      31.920  45.260  70.510  1.00  0.00           H
ATOM    816  HG2 ARG A 637      32.920  45.700  71.750  1.00  0.00           H
ATOM    817  CD  ARG A 637      31.780  43.940  72.180  1.00  0.00           C
ATOM    818  HD1 ARG A 637      32.420  43.530  73.000  1.00  0.00           H
ATOM    819  HD2 ARG A 637      31.390  43.090  71.580  1.00  0.00           H
ATOM    820  NE  ARG A 637      30.760  44.800  72.840  1.00  0.00           N
ATOM    821  HE  ARG A 637      30.490  45.720  72.560  1.00  0.00           H
ATOM    822  CZ  ARG A 637      29.680  44.360  73.490  1.00  0.00           C
ATOM    823  NH1 ARG A 637      29.470  43.140  73.920  1.00  0.00           N
ATOM    824 HH11 ARG A 637      30.150  42.390  73.940  1.00  0.00           H
ATOM    825 HH12 ARG A 637      28.670  42.900  74.470  1.00  0.00           H
ATOM    826  NH2 ARG A 637      28.850  45.280  73.960  1.00  0.00           N
ATOM    827 HH21 ARG A 637      28.860  46.240  73.700  1.00  0.00           H
ATOM    828 HH22 ARG A 637      28.050  44.920  74.450  1.00  0.00           H
ATOM    829  C   ARG A 637      35.650  42.370  70.180  1.00  0.00           C
ATOM    830  O   ARG A 637      35.890  41.250  70.550  1.00  0.00           O
ATOM    831  N   ILE A 638      35.880  42.770  68.890  1.00  0.00           N
ATOM    832  HN  ILE A 638      35.730  43.730  68.650  1.00  0.00           H
ATOM    833  CA  ILE A 638      36.530  41.900  67.820  1.00  0.00           C
ATOM    834  HA  ILE A 638      35.830  41.080  67.710  1.00  0.00           H
ATOM    835  CB  ILE A 638      36.620  42.680  66.510  1.00  0.00           C
ATOM    836  HB  ILE A 638      35.630  43.170  66.490  1.00  0.00           H
ATOM    837  CG2 ILE A 638      37.700  43.770  66.520  1.00  0.00           C
ATOM    838 HG21 ILE A 638      37.580  44.480  65.670  1.00  0.00           H
ATOM    839 HG22 ILE A 638      38.680  43.270  66.380  1.00  0.00           H
ATOM    840 HG23 ILE A 638      37.630  44.340  67.470  1.00  0.00           H
ATOM    841  CG1 ILE A 638      36.600  41.780  65.270  1.00  0.00           C
ATOM    842 HG11 ILE A 638      37.250  40.880  65.320  1.00  0.00           H
ATOM    843 HG12 ILE A 638      37.000  42.370  64.420  1.00  0.00           H
ATOM    844  CD  ILE A 638      35.130  41.330  65.070  1.00  0.00           C
ATOM    845  HD1 ILE A 638      34.480  42.110  64.650  1.00  0.00           H
ATOM    846  HD2 ILE A 638      34.700  40.950  66.020  1.00  0.00           H
ATOM    847  HD3 ILE A 638      35.200  40.450  64.390  1.00  0.00           H
ATOM    848  C   ILE A 638      37.900  41.310  68.270  1.00  0.00           C
ATOM    849  O   ILE A 638      38.740  41.990  68.930  1.00  0.00           O
ATOM    850  N   SER A 639      38.120  39.970  68.090  1.00  0.00           N
ATOM    851  HN  SER A 639      37.410  39.420  67.660  1.00  0.00           H
ATOM    852  CA  SER A 639      39.390  39.370  68.360  1.00  0.00           C
ATOM    853  HA  SER A 639      39.870  39.780  69.230  1.00  0.00           H
ATOM    854  CB  SER A 639      39.260  37.850  68.800  1.00  0.00           C
ATOM    855  HB1 SER A 639      38.870  37.840  69.850  1.00  0.00           H
ATOM    856  HB2 SER A 639      40.250  37.380  68.650  1.00  0.00           H
ATOM    857  OG  SER A 639      38.520  37.010  67.970  1.00  0.00           O
ATOM    858  HG1 SER A 639      37.610  37.280  68.070  1.00  0.00           H
ATOM    859  C   SER A 639      40.330  39.470  67.150  1.00  0.00           C
ATOM    860  O   SER A 639      39.940  39.880  66.030  1.00  0.00           O
ATOM    861  N   ALA A 640      41.640  39.270  67.270  1.00  0.00           N
ATOM    862  HN  ALA A 640      41.880  38.930  68.180  1.00  0.00           H
ATOM    863  CA  ALA A 640      42.630  39.170  66.220  1.00  0.00           C
ATOM    864  HA  ALA A 640      42.530  40.030  65.560  1.00  0.00           H
ATOM    865  CB  ALA A 640      44.070  39.230  66.650  1.00  0.00           C
ATOM    866  HB1 ALA A 640      44.650  39.060  65.720  1.00  0.00           H
ATOM    867  HB2 ALA A 640      44.250  38.320  67.270  1.00  0.00           H
ATOM    868  HB3 ALA A 640      44.350  40.180  67.130  1.00  0.00           H
ATOM    869  C   ALA A 640      42.480  37.970  65.330  1.00  0.00           C
ATOM    870  O   ALA A 640      42.580  38.070  64.110  1.00  0.00           O
ATOM    871  N   ILE A 641      42.230  36.840  65.950  1.00  0.00           N
ATOM    872  HN  ILE A 641      42.400  36.750  66.930  1.00  0.00           H
ATOM    873  CA  ILE A 641      41.710  35.540  65.270  1.00  0.00           C
ATOM    874  HA  ILE A 641      42.540  35.490  64.590  1.00  0.00           H
ATOM    875  CB  ILE A 641      41.750  34.330  66.220  1.00  0.00           C
ATOM    876  HB  ILE A 641      42.790  34.310  66.630  1.00  0.00           H
ATOM    877  CG2 ILE A 641      40.780  34.430  67.430  1.00  0.00           C
ATOM    878 HG21 ILE A 641      40.830  33.580  68.160  1.00  0.00           H
ATOM    879 HG22 ILE A 641      39.720  34.560  67.160  1.00  0.00           H
ATOM    880 HG23 ILE A 641      41.120  35.270  68.070  1.00  0.00           H
ATOM    881  CG1 ILE A 641      41.600  33.030  65.370  1.00  0.00           C
ATOM    882 HG11 ILE A 641      40.580  33.060  64.940  1.00  0.00           H
ATOM    883 HG12 ILE A 641      41.430  32.190  66.090  1.00  0.00           H
ATOM    884  CD  ILE A 641      42.800  32.750  64.530  1.00  0.00           C
ATOM    885  HD1 ILE A 641      42.610  31.710  64.170  1.00  0.00           H
ATOM    886  HD2 ILE A 641      43.750  32.700  65.110  1.00  0.00           H
ATOM    887  HD3 ILE A 641      42.760  33.460  63.680  1.00  0.00           H
ATOM    888  C   ILE A 641      40.430  35.690  64.430  1.00  0.00           C
ATOM    889  O   ILE A 641      40.320  35.320  63.260  1.00  0.00           O
ATOM    890  N   GLU A 642      39.500  36.450  64.870  1.00  0.00           N
ATOM    891  HN  GLU A 642      39.580  36.670  65.840  1.00  0.00           H
ATOM    892  CA  GLU A 642      38.300  36.810  64.100  1.00  0.00           C
ATOM    893  HA  GLU A 642      37.790  35.910  63.770  1.00  0.00           H
ATOM    894  CB  GLU A 642      37.240  37.650  64.940  1.00  0.00           C
ATOM    895  HB1 GLU A 642      36.740  38.410  64.300  1.00  0.00           H
ATOM    896  HB2 GLU A 642      37.870  38.260  65.610  1.00  0.00           H
ATOM    897  CG  GLU A 642      36.270  36.820  65.830  1.00  0.00           C
ATOM    898  HG1 GLU A 642      36.700  35.940  66.340  1.00  0.00           H
ATOM    899  HG2 GLU A 642      35.540  36.520  65.040  1.00  0.00           H
ATOM    900  CD  GLU A 642      35.480  37.640  66.850  1.00  0.00           C
ATOM    901  OE1 GLU A 642      34.250  37.770  66.730  1.00  0.00           O
ATOM    902  OE2 GLU A 642      36.030  38.280  67.780  1.00  0.00           O
ATOM    903  C   GLU A 642      38.630  37.610  62.820  1.00  0.00           C
ATOM    904  O   GLU A 642      37.970  37.350  61.770  1.00  0.00           O
ATOM    905  N   SER A 643      39.560  38.570  62.920  1.00  0.00           N
ATOM    906  HN  SER A 643      39.810  38.820  63.850  1.00  0.00           H
ATOM    907  CA  SER A 643      40.190  39.300  61.810  1.00  0.00           C
ATOM    908  HA  SER A 643      39.320  39.720  61.310  1.00  0.00           H
ATOM    909  CB  SER A 643      41.070  40.410  62.350  1.00  0.00           C
ATOM    910  HB1 SER A 643      41.320  41.180  61.590  1.00  0.00           H
ATOM    911  HB2 SER A 643      42.050  40.030  62.740  1.00  0.00           H
ATOM    912  OG  SER A 643      40.450  41.190  63.450  1.00  0.00           O
ATOM    913  HG1 SER A 643      40.440  40.730  64.300  1.00  0.00           H
ATOM    914  C   SER A 643      40.870  38.410  60.850  1.00  0.00           C
ATOM    915  O   SER A 643      40.680  38.490  59.630  1.00  0.00           O
ATOM    916  N   LEU A 644      41.590  37.350  61.270  1.00  0.00           N
ATOM    917  HN  LEU A 644      41.650  37.210  62.260  1.00  0.00           H
ATOM    918  CA  LEU A 644      42.350  36.370  60.540  1.00  0.00           C
ATOM    919  HA  LEU A 644      42.900  37.010  59.880  1.00  0.00           H
ATOM    920  CB  LEU A 644      43.290  35.570  61.470  1.00  0.00           C
ATOM    921  HB1 LEU A 644      43.660  34.630  61.020  1.00  0.00           H
ATOM    922  HB2 LEU A 644      42.700  35.250  62.360  1.00  0.00           H
ATOM    923  CG  LEU A 644      44.540  36.370  62.020  1.00  0.00           C
ATOM    924  HG  LEU A 644      44.280  37.340  62.490  1.00  0.00           H
ATOM    925  CD1 LEU A 644      45.200  35.480  63.020  1.00  0.00           C
ATOM    926 HD11 LEU A 644      45.230  34.430  62.630  1.00  0.00           H
ATOM    927 HD12 LEU A 644      44.560  35.400  63.930  1.00  0.00           H
ATOM    928 HD13 LEU A 644      46.220  35.820  63.290  1.00  0.00           H
ATOM    929  CD2 LEU A 644      45.460  36.670  60.860  1.00  0.00           C
ATOM    930 HD21 LEU A 644      45.290  35.960  60.010  1.00  0.00           H
ATOM    931 HD22 LEU A 644      46.540  36.540  61.100  1.00  0.00           H
ATOM    932 HD23 LEU A 644      45.340  37.630  60.330  1.00  0.00           H
ATOM    933  C   LEU A 644      41.540  35.380  59.730  1.00  0.00           C
ATOM    934  O   LEU A 644      41.890  35.090  58.560  1.00  0.00           O
ATOM    935  N   PHE A 645      40.400  35.010  60.270  1.00  0.00           N
ATOM    936  HN  PHE A 645      40.250  35.370  61.190  1.00  0.00           H
ATOM    937  CA  PHE A 645      39.350  34.160  59.690  1.00  0.00           C
ATOM    938  HA  PHE A 645      39.790  33.310  59.190  1.00  0.00           H
ATOM    939  CB  PHE A 645      38.230  33.790  60.820  1.00  0.00           C
ATOM    940  HB1 PHE A 645      37.440  33.260  60.250  1.00  0.00           H
ATOM    941  HB2 PHE A 645      38.040  34.730  61.370  1.00  0.00           H
ATOM    942  CG  PHE A 645      38.770  32.700  61.760  1.00  0.00           C
ATOM    943  CD1 PHE A 645      39.830  31.820  61.520  1.00  0.00           C
ATOM    944  HD1 PHE A 645      40.280  31.700  60.550  1.00  0.00           H
ATOM    945  CE1 PHE A 645      40.120  30.830  62.490  1.00  0.00           C
ATOM    946  HE1 PHE A 645      40.890  30.080  62.390  1.00  0.00           H
ATOM    947  CZ  PHE A 645      39.360  30.830  63.700  1.00  0.00           C
ATOM    948  HZ  PHE A 645      39.470  30.010  64.410  1.00  0.00           H
ATOM    949  CD2 PHE A 645      38.100  32.710  63.050  1.00  0.00           C
ATOM    950  HD2 PHE A 645      37.210  33.320  63.190  1.00  0.00           H
ATOM    951  CE2 PHE A 645      38.370  31.750  64.020  1.00  0.00           C
ATOM    952  HE2 PHE A 645      37.860  31.850  64.970  1.00  0.00           H
ATOM    953  C   PHE A 645      38.590  34.800  58.530  1.00  0.00           C
ATOM    954  O   PHE A 645      38.180  34.140  57.580  1.00  0.00           O
ATOM    955  N   GLY A 646      38.270  36.110  58.700  1.00  0.00           N
ATOM    956  HN  GLY A 646      38.590  36.660  59.460  1.00  0.00           H
ATOM    957  CA  GLY A 646      37.530  36.940  57.770  1.00  0.00           C
ATOM    958  HA1 GLY A 646      37.290  37.810  58.370  1.00  0.00           H
ATOM    959  HA2 GLY A 646      36.740  36.280  57.470  1.00  0.00           H
ATOM    960  C   GLY A 646      38.340  37.340  56.540  1.00  0.00           C
ATOM    961  O   GLY A 646      37.850  37.560  55.410  1.00  0.00           O
ATOM    962  N   ALA A 647      39.630  37.540  56.710  1.00  0.00           N
ATOM    963  HN  ALA A 647      40.170  37.570  57.540  1.00  0.00           H
ATOM    964  CA  ALA A 647      40.570  37.620  55.580  1.00  0.00           C
ATOM    965  HA  ALA A 647      40.120  38.270  54.840  1.00  0.00           H
ATOM    966  CB  ALA A 647      41.900  38.170  56.040  1.00  0.00           C
ATOM    967  HB1 ALA A 647      42.600  38.290  55.190  1.00  0.00           H
ATOM    968  HB2 ALA A 647      42.460  37.580  56.810  1.00  0.00           H
ATOM    969  HB3 ALA A 647      41.770  39.160  56.520  1.00  0.00           H
ATOM    970  C   ALA A 647      40.680  36.270  54.980  1.00  0.00           C
ATOM    971  O   ALA A 647      40.690  36.220  53.810  1.00  0.00           O
ATOM    972  N   SER A 648      40.610  35.100  55.750  1.00  0.00           N
ATOM    973  HN  SER A 648      40.670  35.110  56.750  1.00  0.00           H
ATOM    974  CA  SER A 648      40.840  33.810  55.110  1.00  0.00           C
ATOM    975  HA  SER A 648      41.730  33.840  54.510  1.00  0.00           H
ATOM    976  CB  SER A 648      40.870  32.640  56.210  1.00  0.00           C
ATOM    977  HB1 SER A 648      39.860  32.370  56.590  1.00  0.00           H
ATOM    978  HB2 SER A 648      41.410  32.900  57.150  1.00  0.00           H
ATOM    979  OG  SER A 648      41.200  31.340  55.720  1.00  0.00           O
ATOM    980  HG1 SER A 648      41.900  31.490  55.080  1.00  0.00           H
ATOM    981  C   SER A 648      39.620  33.460  54.300  1.00  0.00           C
ATOM    982  O   SER A 648      39.760  33.170  53.120  1.00  0.00           O
ATOM    983  N   LEU A 649      38.350  33.560  54.880  1.00  0.00           N
ATOM    984  HN  LEU A 649      38.240  33.630  55.860  1.00  0.00           H
ATOM    985  CA  LEU A 649      37.130  33.350  54.180  1.00  0.00           C
ATOM    986  HA  LEU A 649      37.110  32.330  53.840  1.00  0.00           H
ATOM    987  CB  LEU A 649      35.870  33.550  55.120  1.00  0.00           C
ATOM    988  HB1 LEU A 649      35.940  34.580  55.540  1.00  0.00           H
ATOM    989  HB2 LEU A 649      36.000  32.890  56.000  1.00  0.00           H
ATOM    990  CG  LEU A 649      34.510  33.320  54.600  1.00  0.00           C
ATOM    991  HG  LEU A 649      34.350  33.890  53.660  1.00  0.00           H
ATOM    992  CD1 LEU A 649      34.230  31.850  54.340  1.00  0.00           C
ATOM    993 HD11 LEU A 649      33.180  31.690  53.980  1.00  0.00           H
ATOM    994 HD12 LEU A 649      34.500  31.250  55.230  1.00  0.00           H
ATOM    995 HD13 LEU A 649      35.010  31.680  53.570  1.00  0.00           H
ATOM    996  CD2 LEU A 649      33.420  33.800  55.600  1.00  0.00           C
ATOM    997 HD21 LEU A 649      32.400  33.760  55.180  1.00  0.00           H
ATOM    998 HD22 LEU A 649      33.590  34.870  55.800  1.00  0.00           H
ATOM    999 HD23 LEU A 649      33.460  33.320  56.600  1.00  0.00           H
ATOM   1000  C   LEU A 649      36.870  34.220  53.020  1.00  0.00           C
ATOM   1001  O   LEU A 649      36.630  33.780  51.900  1.00  0.00           O
ATOM   1002  N   THR A 650      36.990  35.550  53.090  1.00  0.00           N
ATOM   1003  HN  THR A 650      37.200  36.010  53.940  1.00  0.00           H
ATOM   1004  CA  THR A 650      36.950  36.430  51.910  1.00  0.00           C
ATOM   1005  HA  THR A 650      35.950  36.320  51.500  1.00  0.00           H
ATOM   1006  CB  THR A 650      37.210  37.890  52.330  1.00  0.00           C
ATOM   1007  HB  THR A 650      38.240  37.980  52.730  1.00  0.00           H
ATOM   1008  OG1 THR A 650      36.290  38.310  53.310  1.00  0.00           O
ATOM   1009  HG1 THR A 650      36.740  38.090  54.130  1.00  0.00           H
ATOM   1010  CG2 THR A 650      36.930  38.750  51.140  1.00  0.00           C
ATOM   1011 HG21 THR A 650      35.830  38.750  50.980  1.00  0.00           H
ATOM   1012 HG22 THR A 650      37.320  38.330  50.190  1.00  0.00           H
ATOM   1013 HG23 THR A 650      37.380  39.740  51.370  1.00  0.00           H
ATOM   1014  C   THR A 650      38.010  36.020  50.800  1.00  0.00           C
ATOM   1015  O   THR A 650      37.650  35.860  49.660  1.00  0.00           O
ATOM   1016  N   GLY A 651      39.350  35.900  51.130  1.00  0.00           N
ATOM   1017  HN  GLY A 651      39.570  36.130  52.070  1.00  0.00           H
ATOM   1018  CA  GLY A 651      40.420  35.490  50.170  1.00  0.00           C
ATOM   1019  HA1 GLY A 651      41.370  35.510  50.660  1.00  0.00           H
ATOM   1020  HA2 GLY A 651      40.330  36.210  49.350  1.00  0.00           H
ATOM   1021  C   GLY A 651      40.360  34.120  49.590  1.00  0.00           C
ATOM   1022  O   GLY A 651      40.950  33.910  48.470  1.00  0.00           O
ATOM   1023  N   ILE A 652      39.780  33.080  50.200  1.00  0.00           N
ATOM   1024  HN  ILE A 652      39.710  33.160  51.190  1.00  0.00           H
ATOM   1025  CA  ILE A 652      39.570  31.820  49.470  1.00  0.00           C
ATOM   1026  HA  ILE A 652      40.510  31.550  48.990  1.00  0.00           H
ATOM   1027  CB  ILE A 652      39.230  30.690  50.390  1.00  0.00           C
ATOM   1028  HB  ILE A 652      38.240  30.870  50.850  1.00  0.00           H
ATOM   1029  CG2 ILE A 652      38.940  29.430  49.580  1.00  0.00           C
ATOM   1030 HG21 ILE A 652      38.090  29.570  48.880  1.00  0.00           H
ATOM   1031 HG22 ILE A 652      38.850  28.480  50.140  1.00  0.00           H
ATOM   1032 HG23 ILE A 652      39.770  29.320  48.840  1.00  0.00           H
ATOM   1033  CG1 ILE A 652      40.260  30.540  51.520  1.00  0.00           C
ATOM   1034 HG11 ILE A 652      40.610  31.530  51.890  1.00  0.00           H
ATOM   1035 HG12 ILE A 652      41.200  30.020  51.250  1.00  0.00           H
ATOM   1036  CD  ILE A 652      39.610  29.780  52.700  1.00  0.00           C
ATOM   1037  HD1 ILE A 652      38.940  30.440  53.290  1.00  0.00           H
ATOM   1038  HD2 ILE A 652      40.420  29.470  53.400  1.00  0.00           H
ATOM   1039  HD3 ILE A 652      39.060  28.830  52.480  1.00  0.00           H
ATOM   1040  C   ILE A 652      38.570  31.940  48.310  1.00  0.00           C
ATOM   1041  O   ILE A 652      38.860  31.420  47.220  1.00  0.00           O
ATOM   1042  N   ALA A 653      37.430  32.650  48.550  1.00  0.00           N
ATOM   1043  HN  ALA A 653      37.260  33.040  49.450  1.00  0.00           H
ATOM   1044  CA  ALA A 653      36.430  32.810  47.620  1.00  0.00           C
ATOM   1045  HA  ALA A 653      36.070  31.880  47.190  1.00  0.00           H
ATOM   1046  CB  ALA A 653      35.270  33.340  48.350  1.00  0.00           C
ATOM   1047  HB1 ALA A 653      35.410  34.360  48.760  1.00  0.00           H
ATOM   1048  HB2 ALA A 653      35.100  32.640  49.200  1.00  0.00           H
ATOM   1049  HB3 ALA A 653      34.310  33.250  47.810  1.00  0.00           H
ATOM   1050  C   ALA A 653      36.900  33.630  46.520  1.00  0.00           C
ATOM   1051  O   ALA A 653      36.750  33.360  45.320  1.00  0.00           O
ATOM   1052  N   TYR A 654      37.570  34.730  46.830  1.00  0.00           N
ATOM   1053  HN  TYR A 654      37.680  34.940  47.800  1.00  0.00           H
ATOM   1054  CA  TYR A 654      38.110  35.740  45.930  1.00  0.00           C
ATOM   1055  HA  TYR A 654      37.290  36.120  45.350  1.00  0.00           H
ATOM   1056  CB  TYR A 654      38.600  36.780  46.850  1.00  0.00           C
ATOM   1057  HB1 TYR A 654      39.460  36.510  47.510  1.00  0.00           H
ATOM   1058  HB2 TYR A 654      37.740  37.000  47.510  1.00  0.00           H
ATOM   1059  CG  TYR A 654      38.840  38.060  46.030  1.00  0.00           C
ATOM   1060  CD1 TYR A 654      40.110  38.210  45.420  1.00  0.00           C
ATOM   1061  HD1 TYR A 654      40.970  37.570  45.590  1.00  0.00           H
ATOM   1062  CE1 TYR A 654      40.440  39.410  44.760  1.00  0.00           C
ATOM   1063  HE1 TYR A 654      41.470  39.460  44.460  1.00  0.00           H
ATOM   1064  CZ  TYR A 654      39.400  40.320  44.470  1.00  0.00           C
ATOM   1065  OH  TYR A 654      39.840  41.390  43.650  1.00  0.00           O
ATOM   1066  HH  TYR A 654      40.710  41.210  43.310  1.00  0.00           H
ATOM   1067  CD2 TYR A 654      37.910  39.070  45.840  1.00  0.00           C
ATOM   1068  HD2 TYR A 654      36.900  38.860  46.210  1.00  0.00           H
ATOM   1069  CE2 TYR A 654      38.140  40.210  45.060  1.00  0.00           C
ATOM   1070  HE2 TYR A 654      37.300  40.890  45.000  1.00  0.00           H
ATOM   1071  C   TYR A 654      39.170  35.180  44.950  1.00  0.00           C
ATOM   1072  O   TYR A 654      39.130  35.300  43.750  1.00  0.00           O
ATOM   1073  N   SER A 655      40.130  34.400  45.490  1.00  0.00           N
ATOM   1074  HN  SER A 655      40.140  34.130  46.440  1.00  0.00           H
ATOM   1075  CA  SER A 655      41.050  33.650  44.760  1.00  0.00           C
ATOM   1076  HA  SER A 655      41.520  34.310  44.050  1.00  0.00           H
ATOM   1077  CB  SER A 655      42.120  32.950  45.670  1.00  0.00           C
ATOM   1078  HB1 SER A 655      42.860  32.340  45.100  1.00  0.00           H
ATOM   1079  HB2 SER A 655      41.680  32.180  46.330  1.00  0.00           H
ATOM   1080  OG  SER A 655      42.700  33.920  46.490  1.00  0.00           O
ATOM   1081  HG1 SER A 655      42.160  34.000  47.270  1.00  0.00           H
ATOM   1082  C   SER A 655      40.470  32.650  43.780  1.00  0.00           C
ATOM   1083  O   SER A 655      40.920  32.480  42.640  1.00  0.00           O
ATOM   1084  N   LEU A 656      39.380  31.960  44.150  1.00  0.00           N
ATOM   1085  HN  LEU A 656      39.050  31.920  45.090  1.00  0.00           H
ATOM   1086  CA  LEU A 656      38.720  30.970  43.220  1.00  0.00           C
ATOM   1087  HA  LEU A 656      39.450  30.630  42.520  1.00  0.00           H
ATOM   1088  CB  LEU A 656      37.910  29.950  44.020  1.00  0.00           C
ATOM   1089  HB1 LEU A 656      37.320  29.340  43.310  1.00  0.00           H
ATOM   1090  HB2 LEU A 656      37.180  30.440  44.680  1.00  0.00           H
ATOM   1091  CG  LEU A 656      38.760  28.980  44.880  1.00  0.00           C
ATOM   1092  HG  LEU A 656      39.420  29.680  45.430  1.00  0.00           H
ATOM   1093  CD1 LEU A 656      37.940  28.210  45.810  1.00  0.00           C
ATOM   1094 HD11 LEU A 656      38.550  27.380  46.240  1.00  0.00           H
ATOM   1095 HD12 LEU A 656      37.000  27.790  45.400  1.00  0.00           H
ATOM   1096 HD13 LEU A 656      37.680  28.980  46.580  1.00  0.00           H
ATOM   1097  CD2 LEU A 656      39.580  28.080  44.070  1.00  0.00           C
ATOM   1098 HD21 LEU A 656      40.100  27.340  44.710  1.00  0.00           H
ATOM   1099 HD22 LEU A 656      40.280  28.610  43.390  1.00  0.00           H
ATOM   1100 HD23 LEU A 656      38.940  27.520  43.350  1.00  0.00           H
ATOM   1101  C   LEU A 656      37.870  31.650  42.300  1.00  0.00           C
ATOM   1102  O   LEU A 656      37.900  31.380  41.090  1.00  0.00           O
ATOM   1103  N   PHE A 657      36.940  32.500  42.760  1.00  0.00           N
ATOM   1104  HN  PHE A 657      36.890  32.790  43.710  1.00  0.00           H
ATOM   1105  CA  PHE A 657      35.700  32.790  42.050  1.00  0.00           C
ATOM   1106  HA  PHE A 657      35.550  32.080  41.250  1.00  0.00           H
ATOM   1107  CB  PHE A 657      34.560  32.850  43.080  1.00  0.00           C
ATOM   1108  HB1 PHE A 657      33.550  33.170  42.740  1.00  0.00           H
ATOM   1109  HB2 PHE A 657      34.880  33.590  43.850  1.00  0.00           H
ATOM   1110  CG  PHE A 657      34.310  31.530  43.850  1.00  0.00           C
ATOM   1111  CD1 PHE A 657      34.040  31.610  45.220  1.00  0.00           C
ATOM   1112  HD1 PHE A 657      33.940  32.550  45.740  1.00  0.00           H
ATOM   1113  CE1 PHE A 657      33.740  30.500  45.890  1.00  0.00           C
ATOM   1114  HE1 PHE A 657      33.560  30.620  46.960  1.00  0.00           H
ATOM   1115  CZ  PHE A 657      33.760  29.230  45.290  1.00  0.00           C
ATOM   1116  HZ  PHE A 657      33.600  28.320  45.840  1.00  0.00           H
ATOM   1117  CD2 PHE A 657      34.280  30.320  43.200  1.00  0.00           C
ATOM   1118  HD2 PHE A 657      34.280  30.190  42.120  1.00  0.00           H
ATOM   1119  CE2 PHE A 657      34.030  29.140  43.940  1.00  0.00           C
ATOM   1120  HE2 PHE A 657      34.160  28.160  43.490  1.00  0.00           H
ATOM   1121  C   PHE A 657      35.660  34.150  41.320  1.00  0.00           C
ATOM   1122  O   PHE A 657      34.840  34.370  40.490  1.00  0.00           O
ATOM   1123  N   ALA A 658      36.620  35.060  41.590  1.00  0.00           N
ATOM   1124  HN  ALA A 658      37.420  34.760  42.110  1.00  0.00           H
ATOM   1125  CA  ALA A 658      36.540  36.430  41.010  1.00  0.00           C
ATOM   1126  HA  ALA A 658      35.500  36.710  40.930  1.00  0.00           H
ATOM   1127  CB  ALA A 658      37.260  37.380  41.970  1.00  0.00           C
ATOM   1128  HB1 ALA A 658      36.800  37.290  42.980  1.00  0.00           H
ATOM   1129  HB2 ALA A 658      37.240  38.450  41.660  1.00  0.00           H
ATOM   1130  HB3 ALA A 658      38.300  37.010  42.080  1.00  0.00           H
ATOM   1131  C   ALA A 658      37.090  36.630  39.650  1.00  0.00           C
ATOM   1132  O   ALA A 658      37.460  35.630  39.000  1.00  0.00           O
ATOM   1133  N   GLY A 659      37.250  37.860  39.160  1.00  0.00           N
ATOM   1134  HN  GLY A 659      36.990  38.700  39.620  1.00  0.00           H
ATOM   1135  CA  GLY A 659      37.900  38.010  37.850  1.00  0.00           C
ATOM   1136  HA1 GLY A 659      37.900  39.070  37.630  1.00  0.00           H
ATOM   1137  HA2 GLY A 659      37.340  37.420  37.140  1.00  0.00           H
ATOM   1138  C   GLY A 659      39.340  37.610  37.770  1.00  0.00           C
ATOM   1139  O   GLY A 659      39.730  37.020  36.800  1.00  0.00           O
ATOM   1140  N   GLN A 660      40.110  37.940  38.830  1.00  0.00           N
ATOM   1141  HN  GLN A 660      39.810  38.400  39.660  1.00  0.00           H
ATOM   1142  CA  GLN A 660      41.490  37.520  38.790  1.00  0.00           C
ATOM   1143  HA  GLN A 660      41.490  36.510  38.420  1.00  0.00           H
ATOM   1144  CB  GLN A 660      42.490  38.320  37.840  1.00  0.00           C
ATOM   1145  HB1 GLN A 660      42.280  38.050  36.780  1.00  0.00           H
ATOM   1146  HB2 GLN A 660      43.520  37.970  38.050  1.00  0.00           H
ATOM   1147  CG  GLN A 660      42.390  39.870  37.820  1.00  0.00           C
ATOM   1148  HG1 GLN A 660      41.460  40.140  37.260  1.00  0.00           H
ATOM   1149  HG2 GLN A 660      43.260  40.300  37.280  1.00  0.00           H
ATOM   1150  CD  GLN A 660      42.400  40.480  39.220  1.00  0.00           C
ATOM   1151  OE1 GLN A 660      43.480  40.310  39.850  1.00  0.00           O
ATOM   1152  NE2 GLN A 660      41.340  41.230  39.700  1.00  0.00           N
ATOM   1153 HE21 GLN A 660      41.300  41.530  40.650  1.00  0.00           H
ATOM   1154 HE22 GLN A 660      40.410  41.030  39.400  1.00  0.00           H
ATOM   1155  C   GLN A 660      42.070  37.340  40.220  1.00  0.00           C
ATOM   1156  O   GLN A 660      41.690  38.090  41.120  1.00  0.00           O
ATOM   1157  N   PRO A 661      43.010  36.370  40.430  1.00  0.00           N
ATOM   1158  CD  PRO A 661      43.460  35.400  39.390  1.00  0.00           C
ATOM   1159  HD1 PRO A 661      43.810  35.850  38.430  1.00  0.00           H
ATOM   1160  HD2 PRO A 661      42.620  34.690  39.270  1.00  0.00           H
ATOM   1161  CA  PRO A 661      43.760  36.300  41.720  1.00  0.00           C
ATOM   1162  HA  PRO A 661      43.160  36.540  42.580  1.00  0.00           H
ATOM   1163  CB  PRO A 661      44.300  34.810  41.630  1.00  0.00           C
ATOM   1164  HB1 PRO A 661      43.430  34.140  41.750  1.00  0.00           H
ATOM   1165  HB2 PRO A 661      45.170  34.510  42.260  1.00  0.00           H
ATOM   1166  CG  PRO A 661      44.600  34.570  40.130  1.00  0.00           C
ATOM   1167  HG1 PRO A 661      45.630  34.860  39.820  1.00  0.00           H
ATOM   1168  HG2 PRO A 661      44.360  33.500  39.940  1.00  0.00           H
ATOM   1169  C   PRO A 661      45.050  37.250  41.830  1.00  0.00           C
ATOM   1170  O   PRO A 661      45.630  37.220  42.920  1.00  0.00           O
ATOM   1171  N   LEU A 662      45.380  38.070  40.850  1.00  0.00           N
ATOM   1172  HN  LEU A 662      44.830  38.180  40.020  1.00  0.00           H
ATOM   1173  CA  LEU A 662      46.460  39.050  40.910  1.00  0.00           C
ATOM   1174  HA  LEU A 662      47.360  38.560  41.260  1.00  0.00           H
ATOM   1175  CB  LEU A 662      46.740  39.560  39.420  1.00  0.00           C
ATOM   1176  HB1 LEU A 662      47.770  39.990  39.380  1.00  0.00           H
ATOM   1177  HB2 LEU A 662      46.010  40.360  39.150  1.00  0.00           H
ATOM   1178  CG  LEU A 662      46.690  38.440  38.420  1.00  0.00           C
ATOM   1179  HG  LEU A 662      45.710  37.940  38.360  1.00  0.00           H
ATOM   1180  CD1 LEU A 662      46.890  38.980  37.020  1.00  0.00           C
ATOM   1181 HD11 LEU A 662      45.950  39.520  36.760  1.00  0.00           H
ATOM   1182 HD12 LEU A 662      47.090  38.130  36.330  1.00  0.00           H
ATOM   1183 HD13 LEU A 662      47.730  39.700  36.900  1.00  0.00           H
ATOM   1184  CD2 LEU A 662      47.730  37.410  38.810  1.00  0.00           C
ATOM   1185 HD21 LEU A 662      47.610  37.010  39.840  1.00  0.00           H
ATOM   1186 HD22 LEU A 662      48.770  37.830  38.800  1.00  0.00           H
ATOM   1187 HD23 LEU A 662      47.720  36.490  38.180  1.00  0.00           H
ATOM   1188  C   LEU A 662      46.300  40.080  42.000  1.00  0.00           C
ATOM   1189  O   LEU A 662      47.300  40.350  42.700  1.00  0.00           O
ATOM   1190  N   THR A 663      45.100  40.540  42.270  1.00  0.00           N
ATOM   1191  HN  THR A 663      44.330  40.320  41.680  1.00  0.00           H
ATOM   1192  CA  THR A 663      44.780  41.350  43.420  1.00  0.00           C
ATOM   1193  HA  THR A 663      45.530  42.130  43.420  1.00  0.00           H
ATOM   1194  CB  THR A 663      43.300  41.940  43.340  1.00  0.00           C
ATOM   1195  HB  THR A 663      43.000  42.300  44.350  1.00  0.00           H
ATOM   1196  OG1 THR A 663      42.420  40.970  42.830  1.00  0.00           O
ATOM   1197  HG1 THR A 663      42.840  40.120  42.980  1.00  0.00           H
ATOM   1198  CG2 THR A 663      43.230  43.170  42.460  1.00  0.00           C
ATOM   1199 HG21 THR A 663      43.550  43.050  41.410  1.00  0.00           H
ATOM   1200 HG22 THR A 663      43.900  43.980  42.830  1.00  0.00           H
ATOM   1201 HG23 THR A 663      42.260  43.690  42.430  1.00  0.00           H
ATOM   1202  C   THR A 663      44.880  40.660  44.760  1.00  0.00           C
ATOM   1203  O   THR A 663      44.350  39.610  44.920  1.00  0.00           O
ATOM   1204  N   ILE A 664      45.580  41.220  45.790  1.00  0.00           N
ATOM   1205  HN  ILE A 664      45.990  42.120  45.690  1.00  0.00           H
ATOM   1206  CA  ILE A 664      45.700  40.640  47.180  1.00  0.00           C
ATOM   1207  HA  ILE A 664      45.230  39.670  47.190  1.00  0.00           H
ATOM   1208  CB  ILE A 664      47.080  40.470  47.610  1.00  0.00           C
ATOM   1209  HB  ILE A 664      47.590  41.420  47.330  1.00  0.00           H
ATOM   1210  CG2 ILE A 664      47.360  40.210  49.130  1.00  0.00           C
ATOM   1211 HG21 ILE A 664      48.450  40.020  49.180  1.00  0.00           H
ATOM   1212 HG22 ILE A 664      46.930  39.270  49.540  1.00  0.00           H
ATOM   1213 HG23 ILE A 664      47.120  41.040  49.840  1.00  0.00           H
ATOM   1214  CG1 ILE A 664      47.870  39.360  46.860  1.00  0.00           C
ATOM   1215 HG11 ILE A 664      48.780  39.050  47.430  1.00  0.00           H
ATOM   1216 HG12 ILE A 664      48.110  39.720  45.840  1.00  0.00           H
ATOM   1217  CD  ILE A 664      47.190  37.990  46.760  1.00  0.00           C
ATOM   1218  HD1 ILE A 664      46.320  37.970  46.060  1.00  0.00           H
ATOM   1219  HD2 ILE A 664      46.740  37.660  47.720  1.00  0.00           H
ATOM   1220  HD3 ILE A 664      47.950  37.290  46.350  1.00  0.00           H
ATOM   1221  C   ILE A 664      45.020  41.600  48.060  1.00  0.00           C
ATOM   1222  O   ILE A 664      45.190  42.790  47.930  1.00  0.00           O
ATOM   1223  N   LEU A 665      44.190  41.130  49.040  1.00  0.00           N
ATOM   1224  HN  LEU A 665      44.030  40.150  48.950  1.00  0.00           H
ATOM   1225  CA  LEU A 665      43.430  41.910  50.010  1.00  0.00           C
ATOM   1226  HA  LEU A 665      42.980  42.760  49.520  1.00  0.00           H
ATOM   1227  CB  LEU A 665      42.270  41.040  50.650  1.00  0.00           C
ATOM   1228  HB1 LEU A 665      41.670  41.750  51.250  1.00  0.00           H
ATOM   1229  HB2 LEU A 665      42.700  40.180  51.220  1.00  0.00           H
ATOM   1230  CG  LEU A 665      41.380  40.250  49.630  1.00  0.00           C
ATOM   1231  HG  LEU A 665      42.050  39.610  49.020  1.00  0.00           H
ATOM   1232  CD1 LEU A 665      40.600  39.140  50.330  1.00  0.00           C
ATOM   1233 HD11 LEU A 665      41.260  38.420  50.870  1.00  0.00           H
ATOM   1234 HD12 LEU A 665      39.940  38.560  49.640  1.00  0.00           H
ATOM   1235 HD13 LEU A 665      39.930  39.510  51.130  1.00  0.00           H
ATOM   1236  CD2 LEU A 665      40.510  41.260  48.830  1.00  0.00           C
ATOM   1237 HD21 LEU A 665      41.110  42.190  48.710  1.00  0.00           H
ATOM   1238 HD22 LEU A 665      39.490  41.420  49.260  1.00  0.00           H
ATOM   1239 HD23 LEU A 665      40.320  40.720  47.870  1.00  0.00           H
ATOM   1240  C   LEU A 665      44.300  42.380  51.130  1.00  0.00           C
ATOM   1241  O   LEU A 665      44.800  41.550  51.920  1.00  0.00           O
ATOM   1242  N   GLY A 666      44.440  43.740  51.330  1.00  0.00           N
ATOM   1243  HN  GLY A 666      43.930  44.340  50.720  1.00  0.00           H
ATOM   1244  CA  GLY A 666      45.340  44.220  52.310  1.00  0.00           C
ATOM   1245  HA1 GLY A 666      45.690  45.190  51.980  1.00  0.00           H
ATOM   1246  HA2 GLY A 666      46.140  43.540  52.570  1.00  0.00           H
ATOM   1247  C   GLY A 666      44.610  44.460  53.650  1.00  0.00           C
ATOM   1248  O   GLY A 666      43.720  43.670  53.990  1.00  0.00           O
ATOM   1249  N   SER A 667      45.070  45.380  54.370  1.00  0.00           N
ATOM   1250  HN  SER A 667      45.870  45.940  54.140  1.00  0.00           H
ATOM   1251  CA  SER A 667      44.510  45.910  55.560  1.00  0.00           C
ATOM   1252  HA  SER A 667      43.810  45.190  55.970  1.00  0.00           H
ATOM   1253  CB  SER A 667      45.640  46.180  56.600  1.00  0.00           C
ATOM   1254  HB1 SER A 667      45.950  47.240  56.480  1.00  0.00           H
ATOM   1255  HB2 SER A 667      46.460  45.480  56.360  1.00  0.00           H
ATOM   1256  OG  SER A 667      45.120  46.140  57.960  1.00  0.00           O
ATOM   1257  HG1 SER A 667      45.720  46.710  58.430  1.00  0.00           H
ATOM   1258  C   SER A 667      43.640  47.160  55.240  1.00  0.00           C
ATOM   1259  O   SER A 667      43.880  47.840  54.210  1.00  0.00           O
ATOM   1260  N   THR A 668      42.530  47.340  56.020  1.00  0.00           N
ATOM   1261  HN  THR A 668      42.160  46.800  56.780  1.00  0.00           H
ATOM   1262  CA  THR A 668      41.760  48.600  55.840  1.00  0.00           C
ATOM   1263  HA  THR A 668      42.260  49.220  55.110  1.00  0.00           H
ATOM   1264  CB  THR A 668      40.340  48.420  55.230  1.00  0.00           C
ATOM   1265  HB  THR A 668      40.510  48.240  54.150  1.00  0.00           H
ATOM   1266  OG1 THR A 668      39.500  49.540  55.460  1.00  0.00           O
ATOM   1267  HG1 THR A 668      39.670  50.080  54.690  1.00  0.00           H
ATOM   1268  CG2 THR A 668      39.670  47.130  55.780  1.00  0.00           C
ATOM   1269 HG21 THR A 668      38.760  46.920  55.170  1.00  0.00           H
ATOM   1270 HG22 THR A 668      39.460  47.170  56.860  1.00  0.00           H
ATOM   1271 HG23 THR A 668      40.320  46.240  55.680  1.00  0.00           H
ATOM   1272  C   THR A 668      41.810  49.450  57.110  1.00  0.00           C
ATOM   1273  O   THR A 668      41.310  49.080  58.160  1.00  0.00           O
ATOM   1274  N   GLY A 669      42.360  50.670  56.990  1.00  0.00           N
ATOM   1275  HN  GLY A 669      42.930  50.770  56.190  1.00  0.00           H
ATOM   1276  CA  GLY A 669      42.310  51.740  58.040  1.00  0.00           C
ATOM   1277  HA1 GLY A 669      43.120  52.370  57.700  1.00  0.00           H
ATOM   1278  HA2 GLY A 669      42.440  51.270  59.010  1.00  0.00           H
ATOM   1279  C   GLY A 669      41.030  52.550  58.090  1.00  0.00           C
ATOM   1280  O   GLY A 669      40.670  53.000  59.210  1.00  0.00           O
ATOM   1281  N   PRO A 670      40.290  52.800  57.000  1.00  0.00           N
ATOM   1282  CD  PRO A 670      40.850  52.780  55.640  1.00  0.00           C
ATOM   1283  HD1 PRO A 670      40.620  51.780  55.190  1.00  0.00           H
ATOM   1284  HD2 PRO A 670      41.950  52.960  55.550  1.00  0.00           H
ATOM   1285  CA  PRO A 670      39.110  53.650  57.080  1.00  0.00           C
ATOM   1286  HA  PRO A 670      39.320  54.590  57.570  1.00  0.00           H
ATOM   1287  CB  PRO A 670      38.690  53.920  55.600  1.00  0.00           C
ATOM   1288  HB1 PRO A 670      38.240  54.930  55.520  1.00  0.00           H
ATOM   1289  HB2 PRO A 670      38.050  53.040  55.390  1.00  0.00           H
ATOM   1290  CG  PRO A 670      40.100  53.900  54.920  1.00  0.00           C
ATOM   1291  HG1 PRO A 670      40.030  54.140  53.830  1.00  0.00           H
ATOM   1292  HG2 PRO A 670      40.590  54.860  55.170  1.00  0.00           H
ATOM   1293  C   PRO A 670      37.970  53.070  57.840  1.00  0.00           C
ATOM   1294  O   PRO A 670      37.350  53.750  58.640  1.00  0.00           O
ATOM   1295  N   VAL A 671      37.700  51.810  57.570  1.00  0.00           N
ATOM   1296  HN  VAL A 671      38.260  51.340  56.900  1.00  0.00           H
ATOM   1297  CA  VAL A 671      36.680  50.960  58.200  1.00  0.00           C
ATOM   1298  HA  VAL A 671      35.670  51.210  57.950  1.00  0.00           H
ATOM   1299  CB  VAL A 671      36.830  49.540  57.570  1.00  0.00           C
ATOM   1300  HB  VAL A 671      37.910  49.270  57.530  1.00  0.00           H
ATOM   1301  CG1 VAL A 671      36.140  48.460  58.330  1.00  0.00           C
ATOM   1302 HG11 VAL A 671      35.170  48.780  58.770  1.00  0.00           H
ATOM   1303 HG12 VAL A 671      36.780  48.110  59.170  1.00  0.00           H
ATOM   1304 HG13 VAL A 671      35.840  47.570  57.740  1.00  0.00           H
ATOM   1305  CG2 VAL A 671      36.330  49.570  56.140  1.00  0.00           C
ATOM   1306 HG21 VAL A 671      36.550  48.640  55.570  1.00  0.00           H
ATOM   1307 HG22 VAL A 671      36.600  50.450  55.520  1.00  0.00           H
ATOM   1308 HG23 VAL A 671      35.220  49.700  56.170  1.00  0.00           H
ATOM   1309  C   VAL A 671      36.810  50.850  59.700  1.00  0.00           C
ATOM   1310  O   VAL A 671      35.880  51.050  60.560  1.00  0.00           O
ATOM   1311  N   LEU A 672      38.080  50.700  60.030  1.00  0.00           N
ATOM   1312  HN  LEU A 672      38.800  50.480  59.390  1.00  0.00           H
ATOM   1313  CA  LEU A 672      38.570  50.680  61.350  1.00  0.00           C
ATOM   1314  HA  LEU A 672      38.000  49.900  61.820  1.00  0.00           H
ATOM   1315  CB  LEU A 672      40.080  50.380  61.410  1.00  0.00           C
ATOM   1316  HB1 LEU A 672      40.720  50.960  60.720  1.00  0.00           H
ATOM   1317  HB2 LEU A 672      40.260  49.350  61.030  1.00  0.00           H
ATOM   1318  CG  LEU A 672      40.880  50.400  62.740  1.00  0.00           C
ATOM   1319  HG  LEU A 672      40.090  50.200  63.500  1.00  0.00           H
ATOM   1320  CD1 LEU A 672      41.860  49.260  62.640  1.00  0.00           C
ATOM   1321 HD11 LEU A 672      42.520  49.200  63.540  1.00  0.00           H
ATOM   1322 HD12 LEU A 672      42.590  49.380  61.810  1.00  0.00           H
ATOM   1323 HD13 LEU A 672      41.330  48.310  62.390  1.00  0.00           H
ATOM   1324  CD2 LEU A 672      41.540  51.690  63.070  1.00  0.00           C
ATOM   1325 HD21 LEU A 672      42.300  51.970  62.300  1.00  0.00           H
ATOM   1326 HD22 LEU A 672      42.020  51.640  64.070  1.00  0.00           H
ATOM   1327 HD23 LEU A 672      40.780  52.500  63.100  1.00  0.00           H
ATOM   1328  C   LEU A 672      38.230  51.960  62.120  1.00  0.00           C
ATOM   1329  O   LEU A 672      37.830  51.930  63.290  1.00  0.00           O
ATOM   1330  N   VAL A 673      38.490  53.100  61.450  1.00  0.00           N
ATOM   1331  HN  VAL A 673      38.940  53.080  60.560  1.00  0.00           H
ATOM   1332  CA  VAL A 673      38.020  54.370  61.940  1.00  0.00           C
ATOM   1333  HA  VAL A 673      38.290  54.580  62.960  1.00  0.00           H
ATOM   1334  CB  VAL A 673      38.680  55.520  61.150  1.00  0.00           C
ATOM   1335  HB  VAL A 673      38.540  55.320  60.070  1.00  0.00           H
ATOM   1336  CG1 VAL A 673      38.180  56.970  61.420  1.00  0.00           C
ATOM   1337 HG11 VAL A 673      38.210  57.420  62.450  1.00  0.00           H
ATOM   1338 HG12 VAL A 673      37.120  57.020  61.100  1.00  0.00           H
ATOM   1339 HG13 VAL A 673      38.720  57.770  60.860  1.00  0.00           H
ATOM   1340  CG2 VAL A 673      40.210  55.410  61.430  1.00  0.00           C
ATOM   1341 HG21 VAL A 673      40.630  54.390  61.230  1.00  0.00           H
ATOM   1342 HG22 VAL A 673      40.310  55.540  62.520  1.00  0.00           H
ATOM   1343 HG23 VAL A 673      40.730  56.280  60.960  1.00  0.00           H
ATOM   1344  C   VAL A 673      36.490  54.590  62.000  1.00  0.00           C
ATOM   1345  O   VAL A 673      35.970  55.040  63.010  1.00  0.00           O
ATOM   1346  N   PHE A 674      35.720  54.160  60.970  1.00  0.00           N
ATOM   1347  HN  PHE A 674      36.210  53.840  60.160  1.00  0.00           H
ATOM   1348  CA  PHE A 674      34.250  54.170  60.920  1.00  0.00           C
ATOM   1349  HA  PHE A 674      33.990  55.220  60.930  1.00  0.00           H
ATOM   1350  CB  PHE A 674      33.720  53.590  59.510  1.00  0.00           C
ATOM   1351  HB1 PHE A 674      34.150  52.580  59.370  1.00  0.00           H
ATOM   1352  HB2 PHE A 674      34.170  54.300  58.780  1.00  0.00           H
ATOM   1353  CG  PHE A 674      32.210  53.480  59.310  1.00  0.00           C
ATOM   1354  CD1 PHE A 674      31.520  52.440  59.870  1.00  0.00           C
ATOM   1355  HD1 PHE A 674      32.020  51.710  60.500  1.00  0.00           H
ATOM   1356  CE1 PHE A 674      30.140  52.350  59.680  1.00  0.00           C
ATOM   1357  HE1 PHE A 674      29.660  51.460  60.060  1.00  0.00           H
ATOM   1358  CZ  PHE A 674      29.480  53.190  58.790  1.00  0.00           C
ATOM   1359  HZ  PHE A 674      28.440  53.050  58.530  1.00  0.00           H
ATOM   1360  CD2 PHE A 674      31.530  54.450  58.480  1.00  0.00           C
ATOM   1361  HD2 PHE A 674      32.070  55.240  57.980  1.00  0.00           H
ATOM   1362  CE2 PHE A 674      30.180  54.240  58.190  1.00  0.00           C
ATOM   1363  HE2 PHE A 674      29.730  55.010  57.580  1.00  0.00           H
ATOM   1364  C   PHE A 674      33.660  53.430  62.050  1.00  0.00           C
ATOM   1365  O   PHE A 674      32.910  54.070  62.830  1.00  0.00           O
ATOM   1366  N   GLU A 675      33.960  52.160  62.260  1.00  0.00           N
ATOM   1367  HN  GLU A 675      34.620  51.660  61.690  1.00  0.00           H
ATOM   1368  CA  GLU A 675      33.620  51.330  63.360  1.00  0.00           C
ATOM   1369  HA  GLU A 675      32.540  51.310  63.310  1.00  0.00           H
ATOM   1370  CB  GLU A 675      34.320  49.930  63.170  1.00  0.00           C
ATOM   1371  HB1 GLU A 675      34.400  49.230  64.020  1.00  0.00           H
ATOM   1372  HB2 GLU A 675      35.380  50.100  62.900  1.00  0.00           H
ATOM   1373  CG  GLU A 675      33.730  49.150  62.040  1.00  0.00           C
ATOM   1374  HG1 GLU A 675      34.220  49.360  61.070  1.00  0.00           H
ATOM   1375  HG2 GLU A 675      32.630  49.280  62.090  1.00  0.00           H
ATOM   1376  CD  GLU A 675      33.880  47.660  62.330  1.00  0.00           C
ATOM   1377  OE1 GLU A 675      34.740  47.010  61.700  1.00  0.00           O
ATOM   1378  OE2 GLU A 675      33.080  47.140  63.160  1.00  0.00           O
ATOM   1379  C   GLU A 675      33.950  51.920  64.720  1.00  0.00           C
ATOM   1380  O   GLU A 675      33.170  51.990  65.650  1.00  0.00           O
ATOM   1381  N   LYS A 676      35.180  52.460  64.850  1.00  0.00           N
ATOM   1382  HN  LYS A 676      35.920  52.480  64.170  1.00  0.00           H
ATOM   1383  CA  LYS A 676      35.630  53.210  66.040  1.00  0.00           C
ATOM   1384  HA  LYS A 676      35.430  52.540  66.880  1.00  0.00           H
ATOM   1385  CB  LYS A 676      37.090  53.560  65.820  1.00  0.00           C
ATOM   1386  HB1 LYS A 676      37.230  53.970  64.790  1.00  0.00           H
ATOM   1387  HB2 LYS A 676      37.640  52.590  65.800  1.00  0.00           H
ATOM   1388  CG  LYS A 676      37.720  54.720  66.720  1.00  0.00           C
ATOM   1389  HG1 LYS A 676      37.690  54.430  67.800  1.00  0.00           H
ATOM   1390  HG2 LYS A 676      37.240  55.730  66.600  1.00  0.00           H
ATOM   1391  CD  LYS A 676      39.190  54.920  66.430  1.00  0.00           C
ATOM   1392  HD1 LYS A 676      39.460  55.430  65.480  1.00  0.00           H
ATOM   1393  HD2 LYS A 676      39.630  53.900  66.270  1.00  0.00           H
ATOM   1394  CE  LYS A 676      40.000  55.560  67.660  1.00  0.00           C
ATOM   1395  HE1 LYS A 676      40.030  54.920  68.570  1.00  0.00           H
ATOM   1396  HE2 LYS A 676      39.460  56.510  67.840  1.00  0.00           H
ATOM   1397  NZ  LYS A 676      41.390  55.930  67.290  1.00  0.00           N
ATOM   1398  HZ1 LYS A 676      41.980  55.190  66.870  1.00  0.00           H
ATOM   1399  HZ2 LYS A 676      41.990  56.290  68.060  1.00  0.00           H
ATOM   1400  HZ3 LYS A 676      41.360  56.600  66.490  1.00  0.00           H
ATOM   1401  C   LYS A 676      34.740  54.410  66.380  1.00  0.00           C
ATOM   1402  O   LYS A 676      34.210  54.650  67.470  1.00  0.00           O
ATOM   1403  N   ILE A 677      34.420  55.180  65.340  1.00  0.00           N
ATOM   1404  HN  ILE A 677      34.800  54.960  64.450  1.00  0.00           H
ATOM   1405  CA  ILE A 677      33.420  56.260  65.430  1.00  0.00           C
ATOM   1406  HA  ILE A 677      33.630  56.840  66.320  1.00  0.00           H
ATOM   1407  CB  ILE A 677      33.500  57.150  64.210  1.00  0.00           C
ATOM   1408  HB  ILE A 677      33.600  56.470  63.340  1.00  0.00           H
ATOM   1409  CG2 ILE A 677      32.220  58.020  63.960  1.00  0.00           C
ATOM   1410 HG21 ILE A 677      31.990  58.740  64.780  1.00  0.00           H
ATOM   1411 HG22 ILE A 677      31.300  57.420  63.810  1.00  0.00           H
ATOM   1412 HG23 ILE A 677      32.190  58.550  62.980  1.00  0.00           H
ATOM   1413  CG1 ILE A 677      34.750  58.000  64.310  1.00  0.00           C
ATOM   1414 HG11 ILE A 677      35.620  57.400  64.640  1.00  0.00           H
ATOM   1415 HG12 ILE A 677      34.680  58.660  65.210  1.00  0.00           H
ATOM   1416  CD  ILE A 677      35.160  58.700  62.960  1.00  0.00           C
ATOM   1417  HD1 ILE A 677      34.320  59.370  62.710  1.00  0.00           H
ATOM   1418  HD2 ILE A 677      35.130  57.920  62.170  1.00  0.00           H
ATOM   1419  HD3 ILE A 677      36.130  59.230  63.060  1.00  0.00           H
ATOM   1420  C   ILE A 677      32.050  55.810  65.780  1.00  0.00           C
ATOM   1421  O   ILE A 677      31.380  56.310  66.660  1.00  0.00           O
ATOM   1422  N   LEU A 678      31.580  54.720  65.110  1.00  0.00           N
ATOM   1423  HN  LEU A 678      32.090  54.270  64.380  1.00  0.00           H
ATOM   1424  CA  LEU A 678      30.260  54.090  65.370  1.00  0.00           C
ATOM   1425  HA  LEU A 678      29.510  54.850  65.240  1.00  0.00           H
ATOM   1426  CB  LEU A 678      29.990  52.970  64.380  1.00  0.00           C
ATOM   1427  HB1 LEU A 678      30.800  52.250  64.620  1.00  0.00           H
ATOM   1428  HB2 LEU A 678      30.060  53.430  63.370  1.00  0.00           H
ATOM   1429  CG  LEU A 678      28.720  52.140  64.620  1.00  0.00           C
ATOM   1430  HG  LEU A 678      28.760  51.660  65.610  1.00  0.00           H
ATOM   1431  CD1 LEU A 678      27.450  52.860  64.550  1.00  0.00           C
ATOM   1432 HD11 LEU A 678      27.140  53.080  63.510  1.00  0.00           H
ATOM   1433 HD12 LEU A 678      27.540  53.860  65.010  1.00  0.00           H
ATOM   1434 HD13 LEU A 678      26.510  52.390  64.950  1.00  0.00           H
ATOM   1435  CD2 LEU A 678      28.830  50.950  63.650  1.00  0.00           C
ATOM   1436 HD21 LEU A 678      29.160  51.280  62.650  1.00  0.00           H
ATOM   1437 HD22 LEU A 678      27.880  50.380  63.580  1.00  0.00           H
ATOM   1438 HD23 LEU A 678      29.580  50.200  63.950  1.00  0.00           H
ATOM   1439  C   LEU A 678      30.210  53.660  66.830  1.00  0.00           C
ATOM   1440  O   LEU A 678      29.170  53.690  67.520  1.00  0.00           O
ATOM   1441  N   TYR A 679      31.270  53.100  67.340  1.00  0.00           N
ATOM   1442  HN  TYR A 679      31.970  52.870  66.670  1.00  0.00           H
ATOM   1443  CA  TYR A 679      31.260  52.640  68.670  1.00  0.00           C
ATOM   1444  HA  TYR A 679      30.400  52.010  68.840  1.00  0.00           H
ATOM   1445  CB  TYR A 679      32.540  51.800  69.050  1.00  0.00           C
ATOM   1446  HB1 TYR A 679      33.450  52.370  68.760  1.00  0.00           H
ATOM   1447  HB2 TYR A 679      32.500  50.850  68.460  1.00  0.00           H
ATOM   1448  CG  TYR A 679      32.600  51.510  70.450  1.00  0.00           C
ATOM   1449  CD1 TYR A 679      33.370  52.330  71.340  1.00  0.00           C
ATOM   1450  HD1 TYR A 679      33.890  53.220  71.020  1.00  0.00           H
ATOM   1451  CE1 TYR A 679      33.300  52.090  72.760  1.00  0.00           C
ATOM   1452  HE1 TYR A 679      33.850  52.740  73.420  1.00  0.00           H
ATOM   1453  CZ  TYR A 679      32.540  51.020  73.300  1.00  0.00           C
ATOM   1454  OH  TYR A 679      32.420  50.820  74.670  1.00  0.00           O
ATOM   1455  HH  TYR A 679      33.270  51.140  74.990  1.00  0.00           H
ATOM   1456  CD2 TYR A 679      31.850  50.460  71.000  1.00  0.00           C
ATOM   1457  HD2 TYR A 679      31.310  49.810  70.310  1.00  0.00           H
ATOM   1458  CE2 TYR A 679      31.770  50.250  72.360  1.00  0.00           C
ATOM   1459  HE2 TYR A 679      31.110  49.470  72.710  1.00  0.00           H
ATOM   1460  C   TYR A 679      30.930  53.770  69.640  1.00  0.00           C
ATOM   1461  O   TYR A 679      30.110  53.660  70.560  1.00  0.00           O
ATOM   1462  N   LYS A 680      31.500  54.940  69.400  1.00  0.00           N
ATOM   1463  HN  LYS A 680      32.000  55.030  68.540  1.00  0.00           H
ATOM   1464  CA  LYS A 680      31.220  56.150  70.140  1.00  0.00           C
ATOM   1465  HA  LYS A 680      31.290  55.960  71.210  1.00  0.00           H
ATOM   1466  CB  LYS A 680      32.400  57.160  69.960  1.00  0.00           C
ATOM   1467  HB1 LYS A 680      32.610  57.170  68.870  1.00  0.00           H
ATOM   1468  HB2 LYS A 680      33.290  56.670  70.400  1.00  0.00           H
ATOM   1469  CG  LYS A 680      32.400  58.520  70.610  1.00  0.00           C
ATOM   1470  HG1 LYS A 680      31.540  59.170  70.330  1.00  0.00           H
ATOM   1471  HG2 LYS A 680      33.300  59.050  70.230  1.00  0.00           H
ATOM   1472  CD  LYS A 680      32.410  58.370  72.120  1.00  0.00           C
ATOM   1473  HD1 LYS A 680      33.080  57.570  72.500  1.00  0.00           H
ATOM   1474  HD2 LYS A 680      31.440  58.010  72.530  1.00  0.00           H
ATOM   1475  CE  LYS A 680      32.790  59.630  72.900  1.00  0.00           C
ATOM   1476  HE1 LYS A 680      33.770  60.090  72.620  1.00  0.00           H
ATOM   1477  HE2 LYS A 680      32.620  59.430  73.980  1.00  0.00           H
ATOM   1478  NZ  LYS A 680      31.730  60.660  72.520  1.00  0.00           N
ATOM   1479  HZ1 LYS A 680      30.760  60.290  72.380  1.00  0.00           H
ATOM   1480  HZ2 LYS A 680      32.080  61.120  71.660  1.00  0.00           H
ATOM   1481  HZ3 LYS A 680      31.670  61.430  73.210  1.00  0.00           H
ATOM   1482  C   LYS A 680      29.850  56.700  69.940  1.00  0.00           C
ATOM   1483  O   LYS A 680      29.090  56.980  70.920  1.00  0.00           O
ATOM   1484  N   PHE A 681      29.320  56.700  68.730  1.00  0.00           N
ATOM   1485  HN  PHE A 681      29.740  56.390  67.890  1.00  0.00           H
ATOM   1486  CA  PHE A 681      27.950  57.040  68.620  1.00  0.00           C
ATOM   1487  HA  PHE A 681      27.730  58.060  68.940  1.00  0.00           H
ATOM   1488  CB  PHE A 681      27.680  57.080  67.040  1.00  0.00           C
ATOM   1489  HB1 PHE A 681      28.040  56.120  66.600  1.00  0.00           H
ATOM   1490  HB2 PHE A 681      28.270  57.950  66.670  1.00  0.00           H
ATOM   1491  CG  PHE A 681      26.250  57.260  66.640  1.00  0.00           C
ATOM   1492  CD1 PHE A 681      25.280  56.270  66.550  1.00  0.00           C
ATOM   1493  HD1 PHE A 681      25.600  55.270  66.790  1.00  0.00           H
ATOM   1494  CE1 PHE A 681      23.990  56.500  66.050  1.00  0.00           C
ATOM   1495  HE1 PHE A 681      23.360  55.630  65.890  1.00  0.00           H
ATOM   1496  CZ  PHE A 681      23.590  57.790  65.710  1.00  0.00           C
ATOM   1497  HZ  PHE A 681      22.620  58.050  65.330  1.00  0.00           H
ATOM   1498  CD2 PHE A 681      25.790  58.560  66.260  1.00  0.00           C
ATOM   1499  HD2 PHE A 681      26.420  59.410  66.480  1.00  0.00           H
ATOM   1500  CE2 PHE A 681      24.510  58.840  65.770  1.00  0.00           C
ATOM   1501  HE2 PHE A 681      24.160  59.850  65.640  1.00  0.00           H
ATOM   1502  C   PHE A 681      26.880  56.120  69.410  1.00  0.00           C
ATOM   1503  O   PHE A 681      26.010  56.660  70.140  1.00  0.00           O
ATOM   1504  N   CYS A 682      27.130  54.840  69.350  1.00  0.00           N
ATOM   1505  HN  CYS A 682      27.970  54.540  68.900  1.00  0.00           H
ATOM   1506  CA  CYS A 682      26.290  53.870  70.050  1.00  0.00           C
ATOM   1507  HA  CYS A 682      25.280  54.130  69.770  1.00  0.00           H
ATOM   1508  CB  CYS A 682      26.640  52.460  69.570  1.00  0.00           C
ATOM   1509  HB1 CYS A 682      26.010  51.800  70.190  1.00  0.00           H
ATOM   1510  HB2 CYS A 682      27.720  52.240  69.740  1.00  0.00           H
ATOM   1511  SG  CYS A 682      26.230  52.150  67.820  1.00  0.00           S
ATOM   1512  HG1 CYS A 682      27.240  52.830  67.300  1.00  0.00           H
ATOM   1513  C   CYS A 682      26.280  54.060  71.610  1.00  0.00           C
ATOM   1514  O   CYS A 682      25.260  53.910  72.270  1.00  0.00           O
ATOM   1515  N   ARG A 683      27.530  54.250  72.100  1.00  0.00           N
ATOM   1516  HN  ARG A 683      28.300  54.490  71.510  1.00  0.00           H
ATOM   1517  CA  ARG A 683      27.670  54.450  73.560  1.00  0.00           C
ATOM   1518  HA  ARG A 683      27.160  53.660  74.080  1.00  0.00           H
ATOM   1519  CB  ARG A 683      29.130  54.490  73.890  1.00  0.00           C
ATOM   1520  HB1 ARG A 683      29.330  54.870  74.910  1.00  0.00           H
ATOM   1521  HB2 ARG A 683      29.620  55.120  73.110  1.00  0.00           H
ATOM   1522  CG  ARG A 683      29.870  53.160  73.810  1.00  0.00           C
ATOM   1523  HG1 ARG A 683      30.930  53.350  74.100  1.00  0.00           H
ATOM   1524  HG2 ARG A 683      29.770  52.800  72.770  1.00  0.00           H
ATOM   1525  CD  ARG A 683      29.290  52.010  74.620  1.00  0.00           C
ATOM   1526  HD1 ARG A 683      29.870  51.080  74.460  1.00  0.00           H
ATOM   1527  HD2 ARG A 683      28.280  51.780  74.220  1.00  0.00           H
ATOM   1528  NE  ARG A 683      29.320  52.470  76.020  1.00  0.00           N
ATOM   1529  HE  ARG A 683      30.170  52.860  76.380  1.00  0.00           H
ATOM   1530  CZ  ARG A 683      28.360  52.490  76.960  1.00  0.00           C
ATOM   1531  NH1 ARG A 683      27.180  52.110  76.610  1.00  0.00           N
ATOM   1532 HH11 ARG A 683      27.010  51.590  75.770  1.00  0.00           H
ATOM   1533 HH12 ARG A 683      26.540  51.990  77.370  1.00  0.00           H
ATOM   1534  NH2 ARG A 683      28.510  53.040  78.150  1.00  0.00           N
ATOM   1535 HH21 ARG A 683      27.670  53.290  78.620  1.00  0.00           H
ATOM   1536 HH22 ARG A 683      29.390  53.240  78.590  1.00  0.00           H
ATOM   1537  C   ARG A 683      27.160  55.710  74.190  1.00  0.00           C
ATOM   1538  O   ARG A 683      26.560  55.680  75.260  1.00  0.00           O
ATOM   1539  N   ASP A 684      27.470  56.830  73.490  1.00  0.00           N
ATOM   1540  HN  ASP A 684      27.920  56.820  72.600  1.00  0.00           H
ATOM   1541  CA  ASP A 684      26.760  58.110  73.540  1.00  0.00           C
ATOM   1542  HA  ASP A 684      27.060  58.620  74.430  1.00  0.00           H
ATOM   1543  CB  ASP A 684      27.130  59.060  72.390  1.00  0.00           C
ATOM   1544  HB1 ASP A 684      26.460  59.930  72.190  1.00  0.00           H
ATOM   1545  HB2 ASP A 684      27.050  58.410  71.500  1.00  0.00           H
ATOM   1546  CG  ASP A 684      28.520  59.550  72.570  1.00  0.00           C
ATOM   1547  OD1 ASP A 684      29.060  59.340  73.710  1.00  0.00           O
ATOM   1548  OD2 ASP A 684      29.040  60.290  71.670  1.00  0.00           O
ATOM   1549  C   ASP A 684      25.260  58.000  73.670  1.00  0.00           C
ATOM   1550  O   ASP A 684      24.690  58.540  74.630  1.00  0.00           O
ATOM   1551  N   TYR A 685      24.520  57.440  72.640  1.00  0.00           N
ATOM   1552  HN  TYR A 685      24.950  57.150  71.790  1.00  0.00           H
ATOM   1553  CA  TYR A 685      23.040  57.550  72.500  1.00  0.00           C
ATOM   1554  HA  TYR A 685      22.660  58.410  73.030  1.00  0.00           H
ATOM   1555  CB  TYR A 685      22.630  57.650  70.960  1.00  0.00           C
ATOM   1556  HB1 TYR A 685      21.580  57.680  70.600  1.00  0.00           H
ATOM   1557  HB2 TYR A 685      23.120  56.780  70.450  1.00  0.00           H
ATOM   1558  CG  TYR A 685      23.220  59.000  70.550  1.00  0.00           C
ATOM   1559  CD1 TYR A 685      22.700  60.110  71.170  1.00  0.00           C
ATOM   1560  HD1 TYR A 685      21.970  60.030  71.950  1.00  0.00           H
ATOM   1561  CE1 TYR A 685      23.110  61.370  70.790  1.00  0.00           C
ATOM   1562  HE1 TYR A 685      22.670  62.260  71.210  1.00  0.00           H
ATOM   1563  CZ  TYR A 685      24.120  61.540  69.780  1.00  0.00           C
ATOM   1564  OH  TYR A 685      24.480  62.810  69.270  1.00  0.00           O
ATOM   1565  HH  TYR A 685      25.310  62.720  68.790  1.00  0.00           H
ATOM   1566  CD2 TYR A 685      24.230  59.080  69.570  1.00  0.00           C
ATOM   1567  HD2 TYR A 685      24.570  58.140  69.170  1.00  0.00           H
ATOM   1568  CE2 TYR A 685      24.720  60.390  69.300  1.00  0.00           C
ATOM   1569  HE2 TYR A 685      25.500  60.470  68.560  1.00  0.00           H
ATOM   1570  C   TYR A 685      22.280  56.310  73.050  1.00  0.00           C
ATOM   1571  O   TYR A 685      21.160  56.120  72.600  1.00  0.00           O
ATOM   1572  N   GLN A 686      22.930  55.460  73.880  1.00  0.00           N
ATOM   1573  HN  GLN A 686      23.710  55.980  74.230  1.00  0.00           H
ATOM   1574  CA  GLN A 686      22.490  54.160  74.430  1.00  0.00           C
ATOM   1575  HA  GLN A 686      23.340  53.660  74.830  1.00  0.00           H
ATOM   1576  CB  GLN A 686      21.530  54.420  75.630  1.00  0.00           C
ATOM   1577  HB1 GLN A 686      21.260  53.500  76.190  1.00  0.00           H
ATOM   1578  HB2 GLN A 686      20.520  54.690  75.240  1.00  0.00           H
ATOM   1579  CG  GLN A 686      21.980  55.390  76.660  1.00  0.00           C
ATOM   1580  HG1 GLN A 686      21.070  55.610  77.250  1.00  0.00           H
ATOM   1581  HG2 GLN A 686      22.220  56.390  76.250  1.00  0.00           H
ATOM   1582  CD  GLN A 686      23.120  54.870  77.600  1.00  0.00           C
ATOM   1583  OE1 GLN A 686      23.020  53.800  78.180  1.00  0.00           O
ATOM   1584  NE2 GLN A 686      24.190  55.710  77.680  1.00  0.00           N
ATOM   1585 HE21 GLN A 686      24.920  55.580  78.350  1.00  0.00           H
ATOM   1586 HE22 GLN A 686      24.210  56.570  77.160  1.00  0.00           H
ATOM   1587  C   GLN A 686      21.930  53.050  73.440  1.00  0.00           C
ATOM   1588  O   GLN A 686      20.860  52.420  73.530  1.00  0.00           O
ATOM   1589  N   LEU A 687      22.640  52.830  72.350  1.00  0.00           N
ATOM   1590  HN  LEU A 687      23.510  53.290  72.210  1.00  0.00           H
ATOM   1591  CA  LEU A 687      22.260  51.940  71.310  1.00  0.00           C
ATOM   1592  HA  LEU A 687      21.290  51.480  71.470  1.00  0.00           H
ATOM   1593  CB  LEU A 687      22.290  52.570  69.890  1.00  0.00           C
ATOM   1594  HB1 LEU A 687      22.010  51.830  69.110  1.00  0.00           H
ATOM   1595  HB2 LEU A 687      23.290  53.040  69.730  1.00  0.00           H
ATOM   1596  CG  LEU A 687      21.250  53.660  69.710  1.00  0.00           C
ATOM   1597  HG  LEU A 687      21.390  54.410  70.520  1.00  0.00           H
ATOM   1598  CD1 LEU A 687      21.450  54.210  68.290  1.00  0.00           C
ATOM   1599 HD11 LEU A 687      22.460  54.670  68.190  1.00  0.00           H
ATOM   1600 HD12 LEU A 687      20.650  54.930  68.060  1.00  0.00           H
ATOM   1601 HD13 LEU A 687      21.420  53.380  67.550  1.00  0.00           H
ATOM   1602  CD2 LEU A 687      19.890  52.980  69.830  1.00  0.00           C
ATOM   1603 HD21 LEU A 687      20.000  52.050  69.230  1.00  0.00           H
ATOM   1604 HD22 LEU A 687      19.110  53.560  69.310  1.00  0.00           H
ATOM   1605 HD23 LEU A 687      19.720  52.890  70.930  1.00  0.00           H
ATOM   1606  C   LEU A 687      23.220  50.710  71.380  1.00  0.00           C
ATOM   1607  O   LEU A 687      24.230  50.610  72.050  1.00  0.00           O
ATOM   1608  N   SER A 688      22.810  49.690  70.570  1.00  0.00           N
ATOM   1609  HN  SER A 688      21.970  49.750  70.030  1.00  0.00           H
ATOM   1610  CA  SER A 688      23.510  48.430  70.370  1.00  0.00           C
ATOM   1611  HA  SER A 688      24.180  48.270  71.200  1.00  0.00           H
ATOM   1612  CB  SER A 688      22.480  47.210  70.060  1.00  0.00           C
ATOM   1613  HB1 SER A 688      21.950  47.600  69.170  1.00  0.00           H
ATOM   1614  HB2 SER A 688      21.760  47.120  70.900  1.00  0.00           H
ATOM   1615  OG  SER A 688      23.100  45.980  69.870  1.00  0.00           O
ATOM   1616  HG1 SER A 688      22.570  45.290  70.270  1.00  0.00           H
ATOM   1617  C   SER A 688      24.390  48.500  69.140  1.00  0.00           C
ATOM   1618  O   SER A 688      23.960  48.470  67.950  1.00  0.00           O
ATOM   1619  N   TYR A 689      25.740  48.550  69.390  1.00  0.00           N
ATOM   1620  HN  TYR A 689      25.880  48.850  70.330  1.00  0.00           H
ATOM   1621  CA  TYR A 689      26.740  48.490  68.370  1.00  0.00           C
ATOM   1622  HA  TYR A 689      26.450  49.280  67.700  1.00  0.00           H
ATOM   1623  CB  TYR A 689      28.130  48.820  68.980  1.00  0.00           C
ATOM   1624  HB1 TYR A 689      28.140  48.170  69.880  1.00  0.00           H
ATOM   1625  HB2 TYR A 689      28.210  49.880  69.270  1.00  0.00           H
ATOM   1626  CG  TYR A 689      29.290  48.420  68.110  1.00  0.00           C
ATOM   1627  CD1 TYR A 689      29.650  49.140  66.990  1.00  0.00           C
ATOM   1628  HD1 TYR A 689      29.150  50.070  66.760  1.00  0.00           H
ATOM   1629  CE1 TYR A 689      30.810  48.880  66.310  1.00  0.00           C
ATOM   1630  HE1 TYR A 689      31.080  49.570  65.520  1.00  0.00           H
ATOM   1631  CZ  TYR A 689      31.700  47.880  66.710  1.00  0.00           C
ATOM   1632  OH  TYR A 689      32.950  47.730  66.010  1.00  0.00           O
ATOM   1633  HH  TYR A 689      32.840  47.790  65.060  1.00  0.00           H
ATOM   1634  CD2 TYR A 689      30.100  47.330  68.400  1.00  0.00           C
ATOM   1635  HD2 TYR A 689      29.870  46.660  69.210  1.00  0.00           H
ATOM   1636  CE2 TYR A 689      31.320  46.980  67.730  1.00  0.00           C
ATOM   1637  HE2 TYR A 689      31.920  46.110  67.940  1.00  0.00           H
ATOM   1638  C   TYR A 689      26.740  47.230  67.410  1.00  0.00           C
ATOM   1639  O   TYR A 689      26.760  47.350  66.210  1.00  0.00           O
ATOM   1640  N   LEU A 690      26.620  46.010  68.010  1.00  0.00           N
ATOM   1641  HN  LEU A 690      26.500  46.060  69.000  1.00  0.00           H
ATOM   1642  CA  LEU A 690      26.570  44.730  67.360  1.00  0.00           C
ATOM   1643  HA  LEU A 690      27.460  44.610  66.780  1.00  0.00           H
ATOM   1644  CB  LEU A 690      26.680  43.580  68.310  1.00  0.00           C
ATOM   1645  HB1 LEU A 690      26.790  42.600  67.790  1.00  0.00           H
ATOM   1646  HB2 LEU A 690      25.800  43.610  68.990  1.00  0.00           H
ATOM   1647  CG  LEU A 690      27.930  43.560  69.260  1.00  0.00           C
ATOM   1648  HG  LEU A 690      28.030  44.500  69.850  1.00  0.00           H
ATOM   1649  CD1 LEU A 690      27.900  42.370  70.240  1.00  0.00           C
ATOM   1650 HD11 LEU A 690      28.900  42.250  70.720  1.00  0.00           H
ATOM   1651 HD12 LEU A 690      27.660  41.430  69.690  1.00  0.00           H
ATOM   1652 HD13 LEU A 690      27.120  42.520  71.000  1.00  0.00           H
ATOM   1653  CD2 LEU A 690      29.290  43.490  68.500  1.00  0.00           C
ATOM   1654 HD21 LEU A 690      29.260  42.710  67.710  1.00  0.00           H
ATOM   1655 HD22 LEU A 690      30.080  43.410  69.270  1.00  0.00           H
ATOM   1656 HD23 LEU A 690      29.360  44.480  68.010  1.00  0.00           H
ATOM   1657  C   LEU A 690      25.420  44.500  66.330  1.00  0.00           C
ATOM   1658  O   LEU A 690      25.580  44.240  65.120  1.00  0.00           O
ATOM   1659  N   SER A 691      24.200  44.770  66.810  1.00  0.00           N
ATOM   1660  HN  SER A 691      24.030  44.890  67.790  1.00  0.00           H
ATOM   1661  CA  SER A 691      22.960  44.840  65.960  1.00  0.00           C
ATOM   1662  HA  SER A 691      22.810  43.910  65.430  1.00  0.00           H
ATOM   1663  CB  SER A 691      21.770  44.990  66.900  1.00  0.00           C
ATOM   1664  HB1 SER A 691      21.950  45.880  67.540  1.00  0.00           H
ATOM   1665  HB2 SER A 691      21.690  44.130  67.600  1.00  0.00           H
ATOM   1666  OG  SER A 691      20.520  45.010  66.280  1.00  0.00           O
ATOM   1667  HG1 SER A 691      20.350  45.950  66.210  1.00  0.00           H
ATOM   1668  C   SER A 691      23.000  45.910  64.910  1.00  0.00           C
ATOM   1669  O   SER A 691      22.680  45.700  63.700  1.00  0.00           O
ATOM   1670  N   LEU A 692      23.360  47.190  65.340  1.00  0.00           N
ATOM   1671  HN  LEU A 692      23.670  47.380  66.270  1.00  0.00           H
ATOM   1672  CA  LEU A 692      23.450  48.200  64.370  1.00  0.00           C
ATOM   1673  HA  LEU A 692      22.490  48.250  63.870  1.00  0.00           H
ATOM   1674  CB  LEU A 692      23.670  49.530  65.130  1.00  0.00           C
ATOM   1675  HB1 LEU A 692      24.650  49.560  65.640  1.00  0.00           H
ATOM   1676  HB2 LEU A 692      22.830  49.620  65.850  1.00  0.00           H
ATOM   1677  CG  LEU A 692      23.660  50.730  64.240  1.00  0.00           C
ATOM   1678  HG  LEU A 692      24.510  50.810  63.540  1.00  0.00           H
ATOM   1679  CD1 LEU A 692      22.420  50.700  63.280  1.00  0.00           C
ATOM   1680 HD11 LEU A 692      21.500  50.470  63.850  1.00  0.00           H
ATOM   1681 HD12 LEU A 692      22.590  49.900  62.530  1.00  0.00           H
ATOM   1682 HD13 LEU A 692      22.130  51.640  62.760  1.00  0.00           H
ATOM   1683  CD2 LEU A 692      23.680  51.990  65.190  1.00  0.00           C
ATOM   1684 HD21 LEU A 692      22.740  51.940  65.800  1.00  0.00           H
ATOM   1685 HD22 LEU A 692      23.600  52.880  64.540  1.00  0.00           H
ATOM   1686 HD23 LEU A 692      24.540  51.980  65.880  1.00  0.00           H
ATOM   1687  C   LEU A 692      24.570  47.930  63.260  1.00  0.00           C
ATOM   1688  O   LEU A 692      24.330  47.870  62.090  1.00  0.00           O
ATOM   1689  N   ARG A 693      25.800  47.540  63.650  1.00  0.00           N
ATOM   1690  HN  ARG A 693      26.060  47.570  64.610  1.00  0.00           H
ATOM   1691  CA  ARG A 693      26.890  47.370  62.750  1.00  0.00           C
ATOM   1692  HA  ARG A 693      27.180  48.220  62.140  1.00  0.00           H
ATOM   1693  CB  ARG A 693      28.190  47.180  63.620  1.00  0.00           C
ATOM   1694  HB1 ARG A 693      28.040  46.220  64.170  1.00  0.00           H
ATOM   1695  HB2 ARG A 693      28.180  47.940  64.440  1.00  0.00           H
ATOM   1696  CG  ARG A 693      29.570  47.280  62.920  1.00  0.00           C
ATOM   1697  HG1 ARG A 693      30.400  47.440  63.640  1.00  0.00           H
ATOM   1698  HG2 ARG A 693      29.660  48.210  62.330  1.00  0.00           H
ATOM   1699  CD  ARG A 693      30.130  46.040  62.050  1.00  0.00           C
ATOM   1700  HD1 ARG A 693      31.220  46.160  61.960  1.00  0.00           H
ATOM   1701  HD2 ARG A 693      29.670  45.900  61.050  1.00  0.00           H
ATOM   1702  NE  ARG A 693      29.880  44.720  62.750  1.00  0.00           N
ATOM   1703  HE  ARG A 693      29.390  43.940  62.360  1.00  0.00           H
ATOM   1704  CZ  ARG A 693      30.620  44.330  63.800  1.00  0.00           C
ATOM   1705  NH1 ARG A 693      31.540  45.070  64.280  1.00  0.00           N
ATOM   1706 HH11 ARG A 693      32.020  44.530  64.970  1.00  0.00           H
ATOM   1707 HH12 ARG A 693      32.080  45.760  63.790  1.00  0.00           H
ATOM   1708  NH2 ARG A 693      30.380  43.110  64.250  1.00  0.00           N
ATOM   1709 HH21 ARG A 693      29.820  42.510  63.670  1.00  0.00           H
ATOM   1710 HH22 ARG A 693      30.980  42.760  64.970  1.00  0.00           H
ATOM   1711  C   ARG A 693      26.720  46.280  61.730  1.00  0.00           C
ATOM   1712  O   ARG A 693      26.830  46.480  60.570  1.00  0.00           O
ATOM   1713  N   THR A 694      26.180  45.110  62.200  1.00  0.00           N
ATOM   1714  HN  THR A 694      26.190  44.900  63.170  1.00  0.00           H
ATOM   1715  CA  THR A 694      25.830  43.940  61.400  1.00  0.00           C
ATOM   1716  HA  THR A 694      26.670  43.610  60.810  1.00  0.00           H
ATOM   1717  CB  THR A 694      25.320  42.810  62.330  1.00  0.00           C
ATOM   1718  HB  THR A 694      24.440  43.150  62.920  1.00  0.00           H
ATOM   1719  OG1 THR A 694      26.280  42.450  63.310  1.00  0.00           O
ATOM   1720  HG1 THR A 694      25.970  43.040  64.000  1.00  0.00           H
ATOM   1721  CG2 THR A 694      25.150  41.560  61.480  1.00  0.00           C
ATOM   1722 HG21 THR A 694      24.300  41.510  60.760  1.00  0.00           H
ATOM   1723 HG22 THR A 694      25.040  40.720  62.200  1.00  0.00           H
ATOM   1724 HG23 THR A 694      26.040  41.420  60.820  1.00  0.00           H
ATOM   1725  C   THR A 694      24.730  44.260  60.450  1.00  0.00           C
ATOM   1726  O   THR A 694      24.620  43.800  59.280  1.00  0.00           O
ATOM   1727  N   SER A 695      23.830  45.210  60.830  1.00  0.00           N
ATOM   1728  HN  SER A 695      23.840  45.600  61.740  1.00  0.00           H
ATOM   1729  CA  SER A 695      22.840  45.860  59.940  1.00  0.00           C
ATOM   1730  HA  SER A 695      22.230  45.030  59.560  1.00  0.00           H
ATOM   1731  CB  SER A 695      21.750  46.760  60.570  1.00  0.00           C
ATOM   1732  HB1 SER A 695      21.080  47.160  59.780  1.00  0.00           H
ATOM   1733  HB2 SER A 695      22.160  47.610  61.150  1.00  0.00           H
ATOM   1734  OG  SER A 695      20.930  45.970  61.430  1.00  0.00           O
ATOM   1735  HG1 SER A 695      21.310  45.770  62.290  1.00  0.00           H
ATOM   1736  C   SER A 695      23.440  46.720  58.860  1.00  0.00           C
ATOM   1737  O   SER A 695      23.080  46.620  57.670  1.00  0.00           O
ATOM   1738  N   ILE A 696      24.440  47.640  59.200  1.00  0.00           N
ATOM   1739  HN  ILE A 696      24.710  47.640  60.160  1.00  0.00           H
ATOM   1740  CA  ILE A 696      25.200  48.560  58.350  1.00  0.00           C
ATOM   1741  HA  ILE A 696      24.520  49.100  57.720  1.00  0.00           H
ATOM   1742  CB  ILE A 696      26.210  49.410  59.230  1.00  0.00           C
ATOM   1743  HB  ILE A 696      26.740  48.740  59.920  1.00  0.00           H
ATOM   1744  CG2 ILE A 696      27.320  50.050  58.370  1.00  0.00           C
ATOM   1745 HG21 ILE A 696      27.900  50.830  58.910  1.00  0.00           H
ATOM   1746 HG22 ILE A 696      26.850  50.470  57.460  1.00  0.00           H
ATOM   1747 HG23 ILE A 696      28.080  49.270  58.170  1.00  0.00           H
ATOM   1748  CG1 ILE A 696      25.450  50.470  60.090  1.00  0.00           C
ATOM   1749 HG11 ILE A 696      24.580  50.030  60.610  1.00  0.00           H
ATOM   1750 HG12 ILE A 696      24.940  51.140  59.380  1.00  0.00           H
ATOM   1751  CD  ILE A 696      26.210  51.260  61.210  1.00  0.00           C
ATOM   1752  HD1 ILE A 696      27.130  51.810  60.890  1.00  0.00           H
ATOM   1753  HD2 ILE A 696      26.430  50.500  61.990  1.00  0.00           H
ATOM   1754  HD3 ILE A 696      25.450  51.960  61.600  1.00  0.00           H
ATOM   1755  C   ILE A 696      25.990  47.730  57.280  1.00  0.00           C
ATOM   1756  O   ILE A 696      26.140  48.070  56.150  1.00  0.00           O
ATOM   1757  N   GLY A 697      26.430  46.480  57.670  1.00  0.00           N
ATOM   1758  HN  GLY A 697      26.280  46.130  58.590  1.00  0.00           H
ATOM   1759  CA  GLY A 697      27.220  45.680  56.680  1.00  0.00           C
ATOM   1760  HA1 GLY A 697      27.690  44.870  57.210  1.00  0.00           H
ATOM   1761  HA2 GLY A 697      27.880  46.330  56.140  1.00  0.00           H
ATOM   1762  C   GLY A 697      26.280  45.030  55.720  1.00  0.00           C
ATOM   1763  O   GLY A 697      26.520  44.900  54.520  1.00  0.00           O
ATOM   1764  N   LEU A 698      25.080  44.680  56.180  1.00  0.00           N
ATOM   1765  HN  LEU A 698      25.000  44.630  57.180  1.00  0.00           H
ATOM   1766  CA  LEU A 698      23.920  44.220  55.380  1.00  0.00           C
ATOM   1767  HA  LEU A 698      24.300  43.400  54.780  1.00  0.00           H
ATOM   1768  CB  LEU A 698      22.720  43.570  56.170  1.00  0.00           C
ATOM   1769  HB1 LEU A 698      21.810  43.530  55.540  1.00  0.00           H
ATOM   1770  HB2 LEU A 698      22.540  44.250  57.030  1.00  0.00           H
ATOM   1771  CG  LEU A 698      23.060  42.130  56.670  1.00  0.00           C
ATOM   1772  HG  LEU A 698      24.120  42.180  57.000  1.00  0.00           H
ATOM   1773  CD1 LEU A 698      22.210  41.630  57.870  1.00  0.00           C
ATOM   1774 HD11 LEU A 698      22.120  42.460  58.610  1.00  0.00           H
ATOM   1775 HD12 LEU A 698      22.680  40.780  58.430  1.00  0.00           H
ATOM   1776 HD13 LEU A 698      21.170  41.400  57.550  1.00  0.00           H
ATOM   1777  CD2 LEU A 698      22.880  41.150  55.550  1.00  0.00           C
ATOM   1778 HD21 LEU A 698      23.470  41.430  54.650  1.00  0.00           H
ATOM   1779 HD22 LEU A 698      21.840  40.940  55.200  1.00  0.00           H
ATOM   1780 HD23 LEU A 698      23.270  40.160  55.880  1.00  0.00           H
ATOM   1781  C   LEU A 698      23.380  45.260  54.420  1.00  0.00           C
ATOM   1782  O   LEU A 698      23.360  45.010  53.210  1.00  0.00           O
ATOM   1783  N   TRP A 699      23.180  46.510  54.810  1.00  0.00           N
ATOM   1784  HN  TRP A 699      23.080  46.630  55.790  1.00  0.00           H
ATOM   1785  CA  TRP A 699      22.960  47.550  53.840  1.00  0.00           C
ATOM   1786  HA  TRP A 699      22.140  47.310  53.180  1.00  0.00           H
ATOM   1787  CB  TRP A 699      22.490  48.930  54.510  1.00  0.00           C
ATOM   1788  HB1 TRP A 699      22.480  49.640  53.660  1.00  0.00           H
ATOM   1789  HB2 TRP A 699      23.290  49.250  55.200  1.00  0.00           H
ATOM   1790  CG  TRP A 699      21.190  49.070  55.180  1.00  0.00           C
ATOM   1791  CD1 TRP A 699      20.790  49.270  56.500  1.00  0.00           C
ATOM   1792  HD1 TRP A 699      21.470  49.470  57.310  1.00  0.00           H
ATOM   1793  NE1 TRP A 699      19.430  49.430  56.530  1.00  0.00           N
ATOM   1794  HE1 TRP A 699      18.900  49.430  57.350  1.00  0.00           H
ATOM   1795  CE2 TRP A 699      18.920  49.360  55.290  1.00  0.00           C
ATOM   1796  CD2 TRP A 699      19.980  49.190  54.390  1.00  0.00           C
ATOM   1797  CE3 TRP A 699      19.680  49.160  52.980  1.00  0.00           C
ATOM   1798  HE3 TRP A 699      20.400  48.930  52.200  1.00  0.00           H
ATOM   1799  CZ3 TRP A 699      18.340  49.420  52.580  1.00  0.00           C
ATOM   1800  HZ3 TRP A 699      18.120  49.480  51.530  1.00  0.00           H
ATOM   1801  CZ2 TRP A 699      17.610  49.710  54.870  1.00  0.00           C
ATOM   1802  HZ2 TRP A 699      16.790  49.890  55.540  1.00  0.00           H
ATOM   1803  CH2 TRP A 699      17.340  49.710  53.500  1.00  0.00           C
ATOM   1804  HH2 TRP A 699      16.330  49.920  53.160  1.00  0.00           H
ATOM   1805  C   TRP A 699      24.030  47.740  52.810  1.00  0.00           C
ATOM   1806  O   TRP A 699      23.810  47.990  51.630  1.00  0.00           O
ATOM   1807  N   THR A 700      25.310  47.780  53.360  1.00  0.00           N
ATOM   1808  HN  THR A 700      25.530  47.630  54.320  1.00  0.00           H
ATOM   1809  CA  THR A 700      26.470  48.050  52.470  1.00  0.00           C
ATOM   1810  HA  THR A 700      26.290  49.000  51.990  1.00  0.00           H
ATOM   1811  CB  THR A 700      27.760  48.090  53.160  1.00  0.00           C
ATOM   1812  HB  THR A 700      27.930  47.080  53.610  1.00  0.00           H
ATOM   1813  OG1 THR A 700      27.800  49.040  54.270  1.00  0.00           O
ATOM   1814  HG1 THR A 700      27.160  48.690  54.900  1.00  0.00           H
ATOM   1815  CG2 THR A 700      29.010  48.280  52.220  1.00  0.00           C
ATOM   1816 HG21 THR A 700      29.220  47.540  51.420  1.00  0.00           H
ATOM   1817 HG22 THR A 700      29.980  48.370  52.760  1.00  0.00           H
ATOM   1818 HG23 THR A 700      28.830  49.260  51.750  1.00  0.00           H
ATOM   1819  C   THR A 700      26.650  47.040  51.330  1.00  0.00           C
ATOM   1820  O   THR A 700      26.960  47.340  50.170  1.00  0.00           O
ATOM   1821  N   SER A 701      26.550  45.730  51.720  1.00  0.00           N
ATOM   1822  HN  SER A 701      26.200  45.440  52.610  1.00  0.00           H
ATOM   1823  CA  SER A 701      26.580  44.580  50.860  1.00  0.00           C
ATOM   1824  HA  SER A 701      27.450  44.660  50.210  1.00  0.00           H
ATOM   1825  CB  SER A 701      26.760  43.270  51.620  1.00  0.00           C
ATOM   1826  HB1 SER A 701      27.800  43.100  51.990  1.00  0.00           H
ATOM   1827  HB2 SER A 701      26.620  42.420  50.920  1.00  0.00           H
ATOM   1828  OG  SER A 701      25.830  43.130  52.680  1.00  0.00           O
ATOM   1829  HG1 SER A 701      26.230  43.620  53.420  1.00  0.00           H
ATOM   1830  C   SER A 701      25.480  44.510  49.830  1.00  0.00           C
ATOM   1831  O   SER A 701      25.690  44.460  48.640  1.00  0.00           O
ATOM   1832  N   PHE A 702      24.250  44.630  50.340  1.00  0.00           N
ATOM   1833  HN  PHE A 702      24.070  44.580  51.320  1.00  0.00           H
ATOM   1834  CA  PHE A 702      23.120  44.890  49.510  1.00  0.00           C
ATOM   1835  HA  PHE A 702      22.890  44.010  48.910  1.00  0.00           H
ATOM   1836  CB  PHE A 702      21.820  45.140  50.380  1.00  0.00           C
ATOM   1837  HB1 PHE A 702      22.120  45.900  51.120  1.00  0.00           H
ATOM   1838  HB2 PHE A 702      21.630  44.230  50.980  1.00  0.00           H
ATOM   1839  CG  PHE A 702      20.650  45.660  49.540  1.00  0.00           C
ATOM   1840  CD1 PHE A 702      20.040  44.830  48.570  1.00  0.00           C
ATOM   1841  HD1 PHE A 702      20.500  43.860  48.420  1.00  0.00           H
ATOM   1842  CE1 PHE A 702      18.900  45.270  47.860  1.00  0.00           C
ATOM   1843  HE1 PHE A 702      18.390  44.600  47.180  1.00  0.00           H
ATOM   1844  CZ  PHE A 702      18.410  46.660  48.090  1.00  0.00           C
ATOM   1845  HZ  PHE A 702      17.490  46.910  47.600  1.00  0.00           H
ATOM   1846  CD2 PHE A 702      20.130  46.960  49.790  1.00  0.00           C
ATOM   1847  HD2 PHE A 702      20.430  47.610  50.600  1.00  0.00           H
ATOM   1848  CE2 PHE A 702      19.010  47.460  49.070  1.00  0.00           C
ATOM   1849  HE2 PHE A 702      18.460  48.370  49.250  1.00  0.00           H
ATOM   1850  C   PHE A 702      23.290  46.030  48.420  1.00  0.00           C
ATOM   1851  O   PHE A 702      23.050  45.830  47.210  1.00  0.00           O
ATOM   1852  N   LEU A 703      23.580  47.240  48.880  1.00  0.00           N
ATOM   1853  HN  LEU A 703      23.640  47.410  49.850  1.00  0.00           H
ATOM   1854  CA  LEU A 703      23.670  48.430  47.980  1.00  0.00           C
ATOM   1855  HA  LEU A 703      22.760  48.370  47.410  1.00  0.00           H
ATOM   1856  CB  LEU A 703      23.670  49.810  48.840  1.00  0.00           C
ATOM   1857  HB1 LEU A 703      23.940  50.650  48.170  1.00  0.00           H
ATOM   1858  HB2 LEU A 703      24.430  49.620  49.610  1.00  0.00           H
ATOM   1859  CG  LEU A 703      22.440  50.100  49.840  1.00  0.00           C
ATOM   1860  HG  LEU A 703      22.020  49.120  50.170  1.00  0.00           H
ATOM   1861  CD1 LEU A 703      22.810  50.890  51.020  1.00  0.00           C
ATOM   1862 HD11 LEU A 703      23.750  50.500  51.470  1.00  0.00           H
ATOM   1863 HD12 LEU A 703      22.010  50.960  51.790  1.00  0.00           H
ATOM   1864 HD13 LEU A 703      23.000  51.970  50.790  1.00  0.00           H
ATOM   1865  CD2 LEU A 703      21.170  50.630  48.950  1.00  0.00           C
ATOM   1866 HD21 LEU A 703      21.070  50.130  47.970  1.00  0.00           H
ATOM   1867 HD22 LEU A 703      21.240  51.720  48.770  1.00  0.00           H
ATOM   1868 HD23 LEU A 703      20.260  50.300  49.490  1.00  0.00           H
ATOM   1869  C   LEU A 703      24.740  48.280  46.930  1.00  0.00           C
ATOM   1870  O   LEU A 703      24.600  48.670  45.700  1.00  0.00           O
ATOM   1871  N   CYS A 704      25.930  47.670  47.270  1.00  0.00           N
ATOM   1872  HN  CYS A 704      26.040  47.630  48.260  1.00  0.00           H
ATOM   1873  CA  CYS A 704      27.020  47.210  46.370  1.00  0.00           C
ATOM   1874  HA  CYS A 704      27.340  48.040  45.770  1.00  0.00           H
ATOM   1875  CB  CYS A 704      28.170  46.770  47.310  1.00  0.00           C
ATOM   1876  HB1 CYS A 704      27.800  45.840  47.780  1.00  0.00           H
ATOM   1877  HB2 CYS A 704      28.310  47.580  48.060  1.00  0.00           H
ATOM   1878  SG  CYS A 704      29.880  46.420  46.610  1.00  0.00           S
ATOM   1879  HG1 CYS A 704      30.560  47.190  47.430  1.00  0.00           H
ATOM   1880  C   CYS A 704      26.560  46.160  45.350  1.00  0.00           C
ATOM   1881  O   CYS A 704      26.850  46.240  44.190  1.00  0.00           O
ATOM   1882  N   ILE A 705      25.590  45.310  45.710  1.00  0.00           N
ATOM   1883  HN  ILE A 705      25.390  45.250  46.690  1.00  0.00           H
ATOM   1884  CA  ILE A 705      25.050  44.310  44.840  1.00  0.00           C
ATOM   1885  HA  ILE A 705      25.870  43.850  44.300  1.00  0.00           H
ATOM   1886  CB  ILE A 705      24.500  43.080  45.690  1.00  0.00           C
ATOM   1887  HB  ILE A 705      24.020  43.430  46.630  1.00  0.00           H
ATOM   1888  CG2 ILE A 705      23.370  42.110  44.980  1.00  0.00           C
ATOM   1889 HG21 ILE A 705      23.870  41.480  44.220  1.00  0.00           H
ATOM   1890 HG22 ILE A 705      22.520  42.720  44.610  1.00  0.00           H
ATOM   1891 HG23 ILE A 705      22.980  41.290  45.620  1.00  0.00           H
ATOM   1892  CG1 ILE A 705      25.610  42.110  46.260  1.00  0.00           C
ATOM   1893 HG11 ILE A 705      26.470  42.690  46.650  1.00  0.00           H
ATOM   1894 HG12 ILE A 705      25.920  41.460  45.410  1.00  0.00           H
ATOM   1895  CD  ILE A 705      25.130  41.140  47.420  1.00  0.00           C
ATOM   1896  HD1 ILE A 705      24.770  41.620  48.370  1.00  0.00           H
ATOM   1897  HD2 ILE A 705      25.990  40.460  47.610  1.00  0.00           H
ATOM   1898  HD3 ILE A 705      24.210  40.550  47.260  1.00  0.00           H
ATOM   1899  C   ILE A 705      24.050  44.860  43.920  1.00  0.00           C
ATOM   1900  O   ILE A 705      23.810  44.450  42.800  1.00  0.00           O
ATOM   1901  N   VAL A 706      23.330  46.010  44.330  1.00  0.00           N
ATOM   1902  HN  VAL A 706      23.420  46.400  45.240  1.00  0.00           H
ATOM   1903  CA  VAL A 706      22.560  46.870  43.400  1.00  0.00           C
ATOM   1904  HA  VAL A 706      21.990  46.140  42.850  1.00  0.00           H
ATOM   1905  CB  VAL A 706      21.550  47.830  44.090  1.00  0.00           C
ATOM   1906  HB  VAL A 706      22.120  48.490  44.780  1.00  0.00           H
ATOM   1907  CG1 VAL A 706      20.840  48.760  43.070  1.00  0.00           C
ATOM   1908 HG11 VAL A 706      19.860  49.100  43.460  1.00  0.00           H
ATOM   1909 HG12 VAL A 706      20.590  48.250  42.120  1.00  0.00           H
ATOM   1910 HG13 VAL A 706      21.560  49.600  42.930  1.00  0.00           H
ATOM   1911  CG2 VAL A 706      20.520  47.040  44.910  1.00  0.00           C
ATOM   1912 HG21 VAL A 706      21.030  46.370  45.630  1.00  0.00           H
ATOM   1913 HG22 VAL A 706      19.810  46.470  44.270  1.00  0.00           H
ATOM   1914 HG23 VAL A 706      19.980  47.880  45.400  1.00  0.00           H
ATOM   1915  C   VAL A 706      23.440  47.520  42.350  1.00  0.00           C
ATOM   1916  O   VAL A 706      23.050  47.520  41.170  1.00  0.00           O
ATOM   1917  N   LEU A 707      24.620  48.060  42.750  1.00  0.00           N
ATOM   1918  HN  LEU A 707      24.810  47.840  43.710  1.00  0.00           H
ATOM   1919  CA  LEU A 707      25.600  48.680  41.920  1.00  0.00           C
ATOM   1920  HA  LEU A 707      25.130  49.460  41.340  1.00  0.00           H
ATOM   1921  CB  LEU A 707      26.730  49.340  42.710  1.00  0.00           C
ATOM   1922  HB1 LEU A 707      27.220  48.530  43.290  1.00  0.00           H
ATOM   1923  HB2 LEU A 707      26.180  49.920  43.480  1.00  0.00           H
ATOM   1924  CG  LEU A 707      27.790  50.080  41.900  1.00  0.00           C
ATOM   1925  HG  LEU A 707      28.380  49.290  41.380  1.00  0.00           H
ATOM   1926  CD1 LEU A 707      27.100  51.090  41.010  1.00  0.00           C
ATOM   1927 HD11 LEU A 707      27.860  51.760  40.550  1.00  0.00           H
ATOM   1928 HD12 LEU A 707      26.480  51.770  41.630  1.00  0.00           H
ATOM   1929 HD13 LEU A 707      26.530  50.480  40.290  1.00  0.00           H
ATOM   1930  CD2 LEU A 707      28.660  50.980  42.870  1.00  0.00           C
ATOM   1931 HD21 LEU A 707      28.010  51.580  43.540  1.00  0.00           H
ATOM   1932 HD22 LEU A 707      29.380  51.600  42.290  1.00  0.00           H
ATOM   1933 HD23 LEU A 707      29.300  50.360  43.530  1.00  0.00           H
ATOM   1934  C   LEU A 707      26.150  47.740  40.880  1.00  0.00           C
ATOM   1935  O   LEU A 707      26.120  48.060  39.660  1.00  0.00           O
ATOM   1936  N   VAL A 708      26.500  46.550  41.290  1.00  0.00           N
ATOM   1937  HN  VAL A 708      26.630  46.360  42.260  1.00  0.00           H
ATOM   1938  CA  VAL A 708      26.780  45.500  40.360  1.00  0.00           C
ATOM   1939  HA  VAL A 708      27.470  45.870  39.620  1.00  0.00           H
ATOM   1940  CB  VAL A 708      27.190  44.280  41.220  1.00  0.00           C
ATOM   1941  HB  VAL A 708      26.580  44.210  42.130  1.00  0.00           H
ATOM   1942  CG1 VAL A 708      27.060  42.930  40.420  1.00  0.00           C
ATOM   1943 HG11 VAL A 708      26.030  42.540  40.270  1.00  0.00           H
ATOM   1944 HG12 VAL A 708      27.590  42.190  41.050  1.00  0.00           H
ATOM   1945 HG13 VAL A 708      27.550  43.050  39.430  1.00  0.00           H
ATOM   1946  CG2 VAL A 708      28.700  44.470  41.680  1.00  0.00           C
ATOM   1947 HG21 VAL A 708      28.700  45.240  42.490  1.00  0.00           H
ATOM   1948 HG22 VAL A 708      29.290  44.820  40.810  1.00  0.00           H
ATOM   1949 HG23 VAL A 708      29.110  43.540  42.100  1.00  0.00           H
ATOM   1950  C   VAL A 708      25.680  45.130  39.410  1.00  0.00           C
ATOM   1951  O   VAL A 708      25.940  44.930  38.190  1.00  0.00           O
ATOM   1952  N   ALA A 709      24.460  45.040  39.950  1.00  0.00           N
ATOM   1953  HN  ALA A 709      24.310  45.140  40.920  1.00  0.00           H
ATOM   1954  CA  ALA A 709      23.400  44.420  39.160  1.00  0.00           C
ATOM   1955  HA  ALA A 709      23.810  43.540  38.690  1.00  0.00           H
ATOM   1956  CB  ALA A 709      22.410  43.860  40.150  1.00  0.00           C
ATOM   1957  HB1 ALA A 709      21.710  44.600  40.590  1.00  0.00           H
ATOM   1958  HB2 ALA A 709      22.820  43.260  41.000  1.00  0.00           H
ATOM   1959  HB3 ALA A 709      21.860  42.980  39.750  1.00  0.00           H
ATOM   1960  C   ALA A 709      22.800  45.290  38.100  1.00  0.00           C
ATOM   1961  O   ALA A 709      22.370  44.840  37.050  1.00  0.00           O
ATOM   1962  N   THR A 710      22.990  46.620  38.350  1.00  0.00           N
ATOM   1963  HN  THR A 710      23.420  46.800  39.230  1.00  0.00           H
ATOM   1964  CA  THR A 710      22.420  47.700  37.600  1.00  0.00           C
ATOM   1965  HA  THR A 710      21.590  47.280  37.040  1.00  0.00           H
ATOM   1966  CB  THR A 710      21.800  48.960  38.410  1.00  0.00           C
ATOM   1967  HB  THR A 710      21.560  49.730  37.660  1.00  0.00           H
ATOM   1968  OG1 THR A 710      22.810  49.480  39.300  1.00  0.00           O
ATOM   1969  HG1 THR A 710      22.820  48.680  39.830  1.00  0.00           H
ATOM   1970  CG2 THR A 710      20.490  48.660  39.140  1.00  0.00           C
ATOM   1971 HG21 THR A 710      20.740  47.800  39.790  1.00  0.00           H
ATOM   1972 HG22 THR A 710      19.690  48.440  38.410  1.00  0.00           H
ATOM   1973 HG23 THR A 710      20.120  49.540  39.720  1.00  0.00           H
ATOM   1974  C   THR A 710      23.350  48.190  36.490  1.00  0.00           C
ATOM   1975  O   THR A 710      23.140  49.240  35.870  1.00  0.00           O
ATOM   1976  N   ASP A 711      24.370  47.380  36.200  1.00  0.00           N
ATOM   1977  HN  ASP A 711      24.410  46.510  36.660  1.00  0.00           H
ATOM   1978  CA  ASP A 711      25.420  47.630  35.310  1.00  0.00           C
ATOM   1979  HA  ASP A 711      26.020  46.760  35.540  1.00  0.00           H
ATOM   1980  CB  ASP A 711      25.010  47.520  33.830  1.00  0.00           C
ATOM   1981  HB1 ASP A 711      24.250  48.270  33.530  1.00  0.00           H
ATOM   1982  HB2 ASP A 711      24.530  46.550  33.560  1.00  0.00           H
ATOM   1983  CG  ASP A 711      26.120  47.660  32.790  1.00  0.00           C
ATOM   1984  OD1 ASP A 711      27.270  47.200  33.050  1.00  0.00           O
ATOM   1985  OD2 ASP A 711      25.780  48.130  31.630  1.00  0.00           O
ATOM   1986  C   ASP A 711      26.390  48.710  35.680  1.00  0.00           C
ATOM   1987  O   ASP A 711      26.070  49.860  35.730  1.00  0.00           O
ATOM   1988  N   ALA A 712      27.680  48.420  35.830  1.00  0.00           N
ATOM   1989  HN  ALA A 712      27.990  47.510  35.550  1.00  0.00           H
ATOM   1990  CA  ALA A 712      28.700  49.390  36.170  1.00  0.00           C
ATOM   1991  HA  ALA A 712      28.330  50.390  36.360  1.00  0.00           H
ATOM   1992  CB  ALA A 712      29.350  48.890  37.540  1.00  0.00           C
ATOM   1993  HB1 ALA A 712      28.650  49.040  38.400  1.00  0.00           H
ATOM   1994  HB2 ALA A 712      30.250  49.470  37.830  1.00  0.00           H
ATOM   1995  HB3 ALA A 712      29.830  47.900  37.350  1.00  0.00           H
ATOM   1996  C   ALA A 712      29.770  49.540  35.030  1.00  0.00           C
ATOM   1997  O   ALA A 712      30.790  50.200  35.140  1.00  0.00           O
ATOM   1998  N   SER A 713      29.480  48.940  33.910  1.00  0.00           N
ATOM   1999  HN  SER A 713      28.600  48.460  33.870  1.00  0.00           H
ATOM   2000  CA  SER A 713      30.410  48.870  32.760  1.00  0.00           C
ATOM   2001  HA  SER A 713      31.340  48.490  33.160  1.00  0.00           H
ATOM   2002  CB  SER A 713      29.930  47.910  31.640  1.00  0.00           C
ATOM   2003  HB1 SER A 713      29.820  46.870  32.040  1.00  0.00           H
ATOM   2004  HB2 SER A 713      30.760  47.940  30.920  1.00  0.00           H
ATOM   2005  OG  SER A 713      28.750  48.360  30.950  1.00  0.00           O
ATOM   2006  HG1 SER A 713      27.920  48.190  31.390  1.00  0.00           H
ATOM   2007  C   SER A 713      30.570  50.310  32.210  1.00  0.00           C
ATOM   2008  O   SER A 713      31.700  50.680  31.850  1.00  0.00           O
ATOM   2009  N   SER A 714      29.480  51.100  32.100  1.00  0.00           N
ATOM   2010  HN  SER A 714      28.560  50.810  32.340  1.00  0.00           H
ATOM   2011  CA  SER A 714      29.600  52.490  31.650  1.00  0.00           C
ATOM   2012  HA  SER A 714      30.270  52.440  30.800  1.00  0.00           H
ATOM   2013  CB  SER A 714      28.220  53.100  31.250  1.00  0.00           C
ATOM   2014  HB1 SER A 714      27.740  52.170  30.890  1.00  0.00           H
ATOM   2015  HB2 SER A 714      28.310  53.830  30.430  1.00  0.00           H
ATOM   2016  OG  SER A 714      27.480  53.590  32.370  1.00  0.00           O
ATOM   2017  HG1 SER A 714      27.240  52.740  32.750  1.00  0.00           H
ATOM   2018  C   SER A 714      30.300  53.420  32.640  1.00  0.00           C
ATOM   2019  O   SER A 714      30.810  54.460  32.280  1.00  0.00           O
ATOM   2020  N   LEU A 715      30.290  53.080  33.980  1.00  0.00           N
ATOM   2021  HN  LEU A 715      29.940  52.190  34.270  1.00  0.00           H
ATOM   2022  CA  LEU A 715      30.860  53.980  34.940  1.00  0.00           C
ATOM   2023  HA  LEU A 715      30.330  54.870  34.620  1.00  0.00           H
ATOM   2024  CB  LEU A 715      30.380  53.700  36.350  1.00  0.00           C
ATOM   2025  HB1 LEU A 715      30.690  54.480  37.070  1.00  0.00           H
ATOM   2026  HB2 LEU A 715      30.900  52.770  36.660  1.00  0.00           H
ATOM   2027  CG  LEU A 715      28.860  53.310  36.490  1.00  0.00           C
ATOM   2028  HG  LEU A 715      28.700  52.430  35.830  1.00  0.00           H
ATOM   2029  CD1 LEU A 715      28.510  52.930  37.950  1.00  0.00           C
ATOM   2030 HD11 LEU A 715      28.830  53.740  38.640  1.00  0.00           H
ATOM   2031 HD12 LEU A 715      29.080  52.040  38.280  1.00  0.00           H
ATOM   2032 HD13 LEU A 715      27.420  52.760  38.080  1.00  0.00           H
ATOM   2033  CD2 LEU A 715      27.940  54.400  36.160  1.00  0.00           C
ATOM   2034 HD21 LEU A 715      26.840  54.240  36.250  1.00  0.00           H
ATOM   2035 HD22 LEU A 715      28.070  54.620  35.080  1.00  0.00           H
ATOM   2036 HD23 LEU A 715      28.220  55.320  36.720  1.00  0.00           H
ATOM   2037  C   LEU A 715      32.420  54.120  34.870  1.00  0.00           C
ATOM   2038  O   LEU A 715      32.990  55.190  34.850  1.00  0.00           O
ATOM   2039  N   VAL A 716      33.100  52.950  34.700  1.00  0.00           N
ATOM   2040  HN  VAL A 716      32.550  52.140  34.500  1.00  0.00           H
ATOM   2041  CA  VAL A 716      34.530  52.730  34.710  1.00  0.00           C
ATOM   2042  HA  VAL A 716      34.810  53.150  35.670  1.00  0.00           H
ATOM   2043  CB  VAL A 716      34.900  51.290  34.770  1.00  0.00           C
ATOM   2044  HB  VAL A 716      36.010  51.230  34.750  1.00  0.00           H
ATOM   2045  CG1 VAL A 716      34.360  50.740  36.120  1.00  0.00           C
ATOM   2046 HG11 VAL A 716      34.820  49.740  36.300  1.00  0.00           H
ATOM   2047 HG12 VAL A 716      33.270  50.540  36.030  1.00  0.00           H
ATOM   2048 HG13 VAL A 716      34.740  51.380  36.940  1.00  0.00           H
ATOM   2049  CG2 VAL A 716      34.380  50.480  33.500  1.00  0.00           C
ATOM   2050 HG21 VAL A 716      35.040  49.620  33.230  1.00  0.00           H
ATOM   2051 HG22 VAL A 716      34.380  51.090  32.580  1.00  0.00           H
ATOM   2052 HG23 VAL A 716      33.340  50.090  33.620  1.00  0.00           H
ATOM   2053  C   VAL A 716      35.330  53.440  33.600  1.00  0.00           C
ATOM   2054  O   VAL A 716      36.530  53.690  33.590  1.00  0.00           O
ATOM   2055  N   CYS A 717      34.560  53.900  32.590  1.00  0.00           N
ATOM   2056  HN  CYS A 717      33.600  53.620  32.550  1.00  0.00           H
ATOM   2057  CA  CYS A 717      35.060  54.420  31.310  1.00  0.00           C
ATOM   2058  HA  CYS A 717      35.900  53.860  30.950  1.00  0.00           H
ATOM   2059  CB  CYS A 717      34.060  54.580  30.160  1.00  0.00           C
ATOM   2060  HB1 CYS A 717      34.530  55.150  29.350  1.00  0.00           H
ATOM   2061  HB2 CYS A 717      33.140  55.150  30.450  1.00  0.00           H
ATOM   2062  SG  CYS A 717      33.640  52.870  29.870  1.00  0.00           S
ATOM   2063  HG1 CYS A 717      32.480  53.160  29.270  1.00  0.00           H
ATOM   2064  C   CYS A 717      35.580  55.810  31.580  1.00  0.00           C
ATOM   2065  O   CYS A 717      36.230  56.500  30.780  1.00  0.00           O
ATOM   2066  N   TYR A 718      35.250  56.390  32.800  1.00  0.00           N
ATOM   2067  HN  TYR A 718      34.550  55.960  33.360  1.00  0.00           H
ATOM   2068  CA  TYR A 718      35.510  57.870  33.100  1.00  0.00           C
ATOM   2069  HA  TYR A 718      35.890  58.400  32.250  1.00  0.00           H
ATOM   2070  CB  TYR A 718      34.090  58.520  33.420  1.00  0.00           C
ATOM   2071  HB1 TYR A 718      34.280  59.600  33.580  1.00  0.00           H
ATOM   2072  HB2 TYR A 718      33.580  57.940  34.230  1.00  0.00           H
ATOM   2073  CG  TYR A 718      33.150  58.430  32.260  1.00  0.00           C
ATOM   2074  CD1 TYR A 718      32.030  57.570  32.270  1.00  0.00           C
ATOM   2075  HD1 TYR A 718      31.910  56.980  33.160  1.00  0.00           H
ATOM   2076  CE1 TYR A 718      31.180  57.440  31.210  1.00  0.00           C
ATOM   2077  HE1 TYR A 718      30.390  56.700  31.240  1.00  0.00           H
ATOM   2078  CZ  TYR A 718      31.420  58.210  30.010  1.00  0.00           C
ATOM   2079  OH  TYR A 718      30.510  58.130  28.990  1.00  0.00           O
ATOM   2080  HH  TYR A 718      29.850  57.490  29.250  1.00  0.00           H
ATOM   2081  CD2 TYR A 718      33.400  59.170  31.070  1.00  0.00           C
ATOM   2082  HD2 TYR A 718      34.240  59.830  30.990  1.00  0.00           H
ATOM   2083  CE2 TYR A 718      32.620  58.960  29.930  1.00  0.00           C
ATOM   2084  HE2 TYR A 718      32.840  59.540  29.050  1.00  0.00           H
ATOM   2085  C   TYR A 718      36.530  58.070  34.270  1.00  0.00           C
ATOM   2086  O   TYR A 718      36.800  59.140  34.780  1.00  0.00           O
ATOM   2087  N   ILE A 719      37.170  56.940  34.690  1.00  0.00           N
ATOM   2088  HN  ILE A 719      36.790  56.090  34.320  1.00  0.00           H
ATOM   2089  CA  ILE A 719      38.170  56.890  35.760  1.00  0.00           C
ATOM   2090  HA  ILE A 719      37.740  57.180  36.700  1.00  0.00           H
ATOM   2091  CB  ILE A 719      38.490  55.390  36.120  1.00  0.00           C
ATOM   2092  HB  ILE A 719      38.730  54.810  35.190  1.00  0.00           H
ATOM   2093  CG2 ILE A 719      39.830  55.270  36.880  1.00  0.00           C
ATOM   2094 HG21 ILE A 719      40.780  55.480  36.350  1.00  0.00           H
ATOM   2095 HG22 ILE A 719      39.920  54.270  37.350  1.00  0.00           H
ATOM   2096 HG23 ILE A 719      39.800  55.970  37.740  1.00  0.00           H
ATOM   2097  CG1 ILE A 719      37.440  54.640  36.950  1.00  0.00           C
ATOM   2098 HG11 ILE A 719      37.630  53.550  36.930  1.00  0.00           H
ATOM   2099 HG12 ILE A 719      36.360  54.730  36.690  1.00  0.00           H
ATOM   2100  CD  ILE A 719      37.400  55.100  38.430  1.00  0.00           C
ATOM   2101  HD1 ILE A 719      36.630  54.460  38.900  1.00  0.00           H
ATOM   2102  HD2 ILE A 719      37.050  56.150  38.440  1.00  0.00           H
ATOM   2103  HD3 ILE A 719      38.340  54.930  39.000  1.00  0.00           H
ATOM   2104  C   ILE A 719      39.410  57.730  35.460  1.00  0.00           C
ATOM   2105  O   ILE A 719      39.910  58.380  36.390  1.00  0.00           O
ATOM   2106  N   THR A 720      39.790  57.710  34.230  1.00  0.00           N
ATOM   2107  HN  THR A 720      39.170  57.300  33.560  1.00  0.00           H
ATOM   2108  CA  THR A 720      41.030  58.340  33.700  1.00  0.00           C
ATOM   2109  HA  THR A 720      41.040  58.150  32.640  1.00  0.00           H
ATOM   2110  CB  THR A 720      41.110  59.890  33.900  1.00  0.00           C
ATOM   2111  HB  THR A 720      41.930  60.240  33.230  1.00  0.00           H
ATOM   2112  OG1 THR A 720      41.400  60.310  35.230  1.00  0.00           O
ATOM   2113  HG1 THR A 720      40.910  59.830  35.900  1.00  0.00           H
ATOM   2114  CG2 THR A 720      39.810  60.500  33.400  1.00  0.00           C
ATOM   2115 HG21 THR A 720      39.600  60.260  32.350  1.00  0.00           H
ATOM   2116 HG22 THR A 720      39.960  61.600  33.360  1.00  0.00           H
ATOM   2117 HG23 THR A 720      38.890  60.400  34.010  1.00  0.00           H
ATOM   2118  C   THR A 720      42.370  57.770  34.190  1.00  0.00           C
ATOM   2119  O   THR A 720      42.570  57.260  35.340  1.00  0.00           O
ATOM   2120  N   ARG A 721      43.380  57.810  33.250  1.00  0.00           N
ATOM   2121  HN  ARG A 721      43.090  58.050  32.330  1.00  0.00           H
ATOM   2122  CA  ARG A 721      44.850  57.620  33.390  1.00  0.00           C
ATOM   2123  HA  ARG A 721      44.970  56.610  33.760  1.00  0.00           H
ATOM   2124  CB  ARG A 721      45.560  57.920  32.050  1.00  0.00           C
ATOM   2125  HB1 ARG A 721      46.660  57.950  32.170  1.00  0.00           H
ATOM   2126  HB2 ARG A 721      45.220  58.920  31.700  1.00  0.00           H
ATOM   2127  CG  ARG A 721      45.270  56.960  30.820  1.00  0.00           C
ATOM   2128  HG1 ARG A 721      45.960  57.440  30.100  1.00  0.00           H
ATOM   2129  HG2 ARG A 721      44.190  57.100  30.610  1.00  0.00           H
ATOM   2130  CD  ARG A 721      45.660  55.560  31.000  1.00  0.00           C
ATOM   2131  HD1 ARG A 721      46.610  55.520  31.590  1.00  0.00           H
ATOM   2132  HD2 ARG A 721      45.890  55.100  30.010  1.00  0.00           H
ATOM   2133  NE  ARG A 721      44.600  54.760  31.680  1.00  0.00           N
ATOM   2134  HE  ARG A 721      44.870  54.520  32.620  1.00  0.00           H
ATOM   2135  CZ  ARG A 721      43.610  54.220  31.100  1.00  0.00           C
ATOM   2136  NH1 ARG A 721      43.350  54.320  29.810  1.00  0.00           N
ATOM   2137 HH11 ARG A 721      42.410  54.120  29.530  1.00  0.00           H
ATOM   2138 HH12 ARG A 721      43.720  55.110  29.320  1.00  0.00           H
ATOM   2139  NH2 ARG A 721      42.950  53.220  31.730  1.00  0.00           N
ATOM   2140 HH21 ARG A 721      43.370  52.990  32.610  1.00  0.00           H
ATOM   2141 HH22 ARG A 721      42.350  52.570  31.280  1.00  0.00           H
ATOM   2142  C   ARG A 721      45.500  58.610  34.370  1.00  0.00           C
ATOM   2143  O   ARG A 721      46.390  58.270  35.060  1.00  0.00           O
ATOM   2144  N   PHE A 722      44.950  59.860  34.490  1.00  0.00           N
ATOM   2145  HN  PHE A 722      44.150  60.090  33.950  1.00  0.00           H
ATOM   2146  CA  PHE A 722      45.460  60.980  35.300  1.00  0.00           C
ATOM   2147  HA  PHE A 722      46.480  61.300  35.160  1.00  0.00           H
ATOM   2148  CB  PHE A 722      44.580  62.220  34.950  1.00  0.00           C
ATOM   2149  HB1 PHE A 722      43.560  61.980  35.320  1.00  0.00           H
ATOM   2150  HB2 PHE A 722      44.700  62.430  33.860  1.00  0.00           H
ATOM   2151  CG  PHE A 722      45.040  63.440  35.780  1.00  0.00           C
ATOM   2152  CD1 PHE A 722      46.000  64.350  35.320  1.00  0.00           C
ATOM   2153  HD1 PHE A 722      46.410  64.190  34.340  1.00  0.00           H
ATOM   2154  CE1 PHE A 722      46.300  65.590  35.920  1.00  0.00           C
ATOM   2155  HE1 PHE A 722      47.120  66.140  35.480  1.00  0.00           H
ATOM   2156  CZ  PHE A 722      45.830  65.840  37.230  1.00  0.00           C
ATOM   2157  HZ  PHE A 722      46.050  66.660  37.890  1.00  0.00           H
ATOM   2158  CD2 PHE A 722      44.470  63.750  37.000  1.00  0.00           C
ATOM   2159  HD2 PHE A 722      43.750  63.100  37.470  1.00  0.00           H
ATOM   2160  CE2 PHE A 722      44.830  64.920  37.740  1.00  0.00           C
ATOM   2161  HE2 PHE A 722      44.230  64.990  38.650  1.00  0.00           H
ATOM   2162  C   PHE A 722      45.320  60.590  36.740  1.00  0.00           C
ATOM   2163  O   PHE A 722      46.260  60.700  37.470  1.00  0.00           O
ATOM   2164  N   THR A 723      44.160  60.030  37.200  1.00  0.00           N
ATOM   2165  HN  THR A 723      43.420  60.010  36.530  1.00  0.00           H
ATOM   2166  CA  THR A 723      43.830  59.330  38.440  1.00  0.00           C
ATOM   2167  HA  THR A 723      43.930  59.920  39.330  1.00  0.00           H
ATOM   2168  CB  THR A 723      42.370  58.930  38.320  1.00  0.00           C
ATOM   2169  HB  THR A 723      42.020  58.310  37.460  1.00  0.00           H
ATOM   2170  OG1 THR A 723      41.600  60.120  38.330  1.00  0.00           O
ATOM   2171  HG1 THR A 723      40.730  59.970  37.940  1.00  0.00           H
ATOM   2172  CG2 THR A 723      41.970  58.060  39.570  1.00  0.00           C
ATOM   2173 HG21 THR A 723      42.440  58.450  40.490  1.00  0.00           H
ATOM   2174 HG22 THR A 723      42.290  57.020  39.400  1.00  0.00           H
ATOM   2175 HG23 THR A 723      40.860  58.030  39.550  1.00  0.00           H
ATOM   2176  C   THR A 723      44.640  58.040  38.600  1.00  0.00           C
ATOM   2177  O   THR A 723      45.200  57.830  39.640  1.00  0.00           O
ATOM   2178  N   GLU A 724      44.860  57.240  37.560  1.00  0.00           N
ATOM   2179  HN  GLU A 724      44.470  57.490  36.680  1.00  0.00           H
ATOM   2180  CA  GLU A 724      45.840  56.120  37.710  1.00  0.00           C
ATOM   2181  HA  GLU A 724      45.540  55.470  38.520  1.00  0.00           H
ATOM   2182  CB  GLU A 724      46.000  55.250  36.390  1.00  0.00           C
ATOM   2183  HB1 GLU A 724      46.850  54.540  36.410  1.00  0.00           H
ATOM   2184  HB2 GLU A 724      46.190  56.010  35.600  1.00  0.00           H
ATOM   2185  CG  GLU A 724      44.710  54.450  36.080  1.00  0.00           C
ATOM   2186  HG1 GLU A 724      43.910  55.220  35.990  1.00  0.00           H
ATOM   2187  HG2 GLU A 724      44.530  53.670  36.840  1.00  0.00           H
ATOM   2188  CD  GLU A 724      44.770  53.640  34.780  1.00  0.00           C
ATOM   2189  OE1 GLU A 724      45.760  53.760  33.960  1.00  0.00           O
ATOM   2190  OE2 GLU A 724      43.720  52.990  34.460  1.00  0.00           O
ATOM   2191  C   GLU A 724      47.250  56.590  38.120  1.00  0.00           C
ATOM   2192  O   GLU A 724      47.850  56.060  39.070  1.00  0.00           O
ATOM   2193  N   GLU A 725      47.800  57.590  37.420  1.00  0.00           N
ATOM   2194  HN  GLU A 725      47.350  57.850  36.570  1.00  0.00           H
ATOM   2195  CA  GLU A 725      49.190  58.000  37.720  1.00  0.00           C
ATOM   2196  HA  GLU A 725      49.900  57.170  37.660  1.00  0.00           H
ATOM   2197  CB  GLU A 725      49.800  58.890  36.530  1.00  0.00           C
ATOM   2198  HB1 GLU A 725      49.600  58.380  35.570  1.00  0.00           H
ATOM   2199  HB2 GLU A 725      50.890  58.990  36.670  1.00  0.00           H
ATOM   2200  CG  GLU A 725      49.090  60.220  36.390  1.00  0.00           C
ATOM   2201  HG1 GLU A 725      49.190  60.880  37.290  1.00  0.00           H
ATOM   2202  HG2 GLU A 725      48.000  60.100  36.210  1.00  0.00           H
ATOM   2203  CD  GLU A 725      49.520  61.070  35.160  1.00  0.00           C
ATOM   2204  OE1 GLU A 725      48.800  61.130  34.090  1.00  0.00           O
ATOM   2205  OE2 GLU A 725      50.500  61.800  35.360  1.00  0.00           O
ATOM   2206  C   GLU A 725      49.360  58.570  39.060  1.00  0.00           C
ATOM   2207  O   GLU A 725      50.230  58.170  39.840  1.00  0.00           O
ATOM   2208  N   ALA A 726      48.500  59.510  39.490  1.00  0.00           N
ATOM   2209  HN  ALA A 726      47.680  59.720  38.970  1.00  0.00           H
ATOM   2210  CA  ALA A 726      48.610  60.260  40.780  1.00  0.00           C
ATOM   2211  HA  ALA A 726      49.600  60.680  40.690  1.00  0.00           H
ATOM   2212  CB  ALA A 726      47.560  61.400  40.860  1.00  0.00           C
ATOM   2213  HB1 ALA A 726      47.660  62.090  40.000  1.00  0.00           H
ATOM   2214  HB2 ALA A 726      47.770  62.010  41.780  1.00  0.00           H
ATOM   2215  HB3 ALA A 726      46.520  61.010  40.970  1.00  0.00           H
ATOM   2216  C   ALA A 726      48.540  59.320  42.020  1.00  0.00           C
ATOM   2217  O   ALA A 726      49.270  59.400  43.050  1.00  0.00           O
ATOM   2218  N   PHE A 727      47.560  58.400  41.910  1.00  0.00           N
ATOM   2219  HN  PHE A 727      46.890  58.290  41.180  1.00  0.00           H
ATOM   2220  CA  PHE A 727      47.350  57.370  42.840  1.00  0.00           C
ATOM   2221  HA  PHE A 727      47.170  57.880  43.770  1.00  0.00           H
ATOM   2222  CB  PHE A 727      46.020  56.490  42.440  1.00  0.00           C
ATOM   2223  HB1 PHE A 727      46.220  56.090  41.430  1.00  0.00           H
ATOM   2224  HB2 PHE A 727      45.080  57.070  42.410  1.00  0.00           H
ATOM   2225  CG  PHE A 727      45.820  55.250  43.260  1.00  0.00           C
ATOM   2226  CD1 PHE A 727      45.560  55.310  44.680  1.00  0.00           C
ATOM   2227  HD1 PHE A 727      45.310  56.230  45.190  1.00  0.00           H
ATOM   2228  CE1 PHE A 727      45.540  54.140  45.440  1.00  0.00           C
ATOM   2229  HE1 PHE A 727      45.450  54.110  46.500  1.00  0.00           H
ATOM   2230  CZ  PHE A 727      45.760  52.920  44.820  1.00  0.00           C
ATOM   2231  HZ  PHE A 727      45.800  52.000  45.410  1.00  0.00           H
ATOM   2232  CD2 PHE A 727      45.870  54.030  42.610  1.00  0.00           C
ATOM   2233  HD2 PHE A 727      46.010  53.830  41.550  1.00  0.00           H
ATOM   2234  CE2 PHE A 727      45.810  52.870  43.380  1.00  0.00           C
ATOM   2235  HE2 PHE A 727      45.830  51.880  42.950  1.00  0.00           H
ATOM   2236  C   PHE A 727      48.450  56.390  43.270  1.00  0.00           C
ATOM   2237  O   PHE A 727      48.690  56.320  44.440  1.00  0.00           O
ATOM   2238  N   ALA A 728      49.100  55.730  42.330  1.00  0.00           N
ATOM   2239  HN  ALA A 728      49.040  56.040  41.380  1.00  0.00           H
ATOM   2240  CA  ALA A 728      49.960  54.600  42.520  1.00  0.00           C
ATOM   2241  HA  ALA A 728      49.570  54.150  43.430  1.00  0.00           H
ATOM   2242  CB  ALA A 728      49.800  53.640  41.260  1.00  0.00           C
ATOM   2243  HB1 ALA A 728      50.190  54.050  40.300  1.00  0.00           H
ATOM   2244  HB2 ALA A 728      48.710  53.530  41.070  1.00  0.00           H
ATOM   2245  HB3 ALA A 728      50.210  52.630  41.460  1.00  0.00           H
ATOM   2246  C   ALA A 728      51.390  55.120  42.750  1.00  0.00           C
ATOM   2247  O   ALA A 728      52.180  54.540  43.490  1.00  0.00           O
ATOM   2248  N   ALA A 729      51.680  56.350  42.290  1.00  0.00           N
ATOM   2249  HN  ALA A 729      51.000  56.890  41.820  1.00  0.00           H
ATOM   2250  CA  ALA A 729      52.950  57.000  42.630  1.00  0.00           C
ATOM   2251  HA  ALA A 729      53.790  56.340  42.480  1.00  0.00           H
ATOM   2252  CB  ALA A 729      53.050  58.310  41.780  1.00  0.00           C
ATOM   2253  HB1 ALA A 729      54.090  58.690  41.860  1.00  0.00           H
ATOM   2254  HB2 ALA A 729      52.370  59.120  42.120  1.00  0.00           H
ATOM   2255  HB3 ALA A 729      52.880  58.050  40.710  1.00  0.00           H
ATOM   2256  C   ALA A 729      52.990  57.400  44.100  1.00  0.00           C
ATOM   2257  O   ALA A 729      54.020  57.230  44.760  1.00  0.00           O
ATOM   2258  N   LEU A 730      51.870  57.930  44.610  1.00  0.00           N
ATOM   2259  HN  LEU A 730      51.190  58.240  43.950  1.00  0.00           H
ATOM   2260  CA  LEU A 730      51.600  58.250  45.950  1.00  0.00           C
ATOM   2261  HA  LEU A 730      52.350  58.970  46.250  1.00  0.00           H
ATOM   2262  CB  LEU A 730      50.200  58.960  46.120  1.00  0.00           C
ATOM   2263  HB1 LEU A 730      49.430  58.210  45.830  1.00  0.00           H
ATOM   2264  HB2 LEU A 730      50.120  59.850  45.460  1.00  0.00           H
ATOM   2265  CG  LEU A 730      49.850  59.380  47.540  1.00  0.00           C
ATOM   2266  HG  LEU A 730      50.640  59.100  48.260  1.00  0.00           H
ATOM   2267  CD1 LEU A 730      49.770  60.930  47.560  1.00  0.00           C
ATOM   2268 HD11 LEU A 730      50.760  61.300  47.220  1.00  0.00           H
ATOM   2269 HD12 LEU A 730      49.820  61.350  48.590  1.00  0.00           H
ATOM   2270 HD13 LEU A 730      48.920  61.270  46.940  1.00  0.00           H
ATOM   2271  CD2 LEU A 730      48.560  58.910  48.040  1.00  0.00           C
ATOM   2272 HD21 LEU A 730      48.410  59.180  49.110  1.00  0.00           H
ATOM   2273 HD22 LEU A 730      48.510  57.800  47.960  1.00  0.00           H
ATOM   2274 HD23 LEU A 730      47.690  59.270  47.480  1.00  0.00           H
ATOM   2275  C   LEU A 730      51.630  57.010  46.940  1.00  0.00           C
ATOM   2276  O   LEU A 730      52.210  57.010  48.060  1.00  0.00           O
ATOM   2277  N   ILE A 731      50.900  55.940  46.530  1.00  0.00           N
ATOM   2278  HN  ILE A 731      50.450  55.890  45.640  1.00  0.00           H
ATOM   2279  CA  ILE A 731      50.510  54.900  47.470  1.00  0.00           C
ATOM   2280  HA  ILE A 731      50.290  55.330  48.430  1.00  0.00           H
ATOM   2281  CB  ILE A 731      49.260  54.200  47.100  1.00  0.00           C
ATOM   2282  HB  ILE A 731      48.570  54.900  46.600  1.00  0.00           H
ATOM   2283  CG2 ILE A 731      49.600  53.120  46.030  1.00  0.00           C
ATOM   2284 HG21 ILE A 731      48.680  52.890  45.460  1.00  0.00           H
ATOM   2285 HG22 ILE A 731      50.000  52.200  46.530  1.00  0.00           H
ATOM   2286 HG23 ILE A 731      50.380  53.540  45.350  1.00  0.00           H
ATOM   2287  CG1 ILE A 731      48.550  53.530  48.280  1.00  0.00           C
ATOM   2288 HG11 ILE A 731      49.120  52.680  48.710  1.00  0.00           H
ATOM   2289 HG12 ILE A 731      47.670  53.040  47.810  1.00  0.00           H
ATOM   2290  CD  ILE A 731      48.030  54.550  49.360  1.00  0.00           C
ATOM   2291  HD1 ILE A 731      47.340  54.030  50.060  1.00  0.00           H
ATOM   2292  HD2 ILE A 731      47.450  55.340  48.850  1.00  0.00           H
ATOM   2293  HD3 ILE A 731      48.780  55.040  50.020  1.00  0.00           H
ATOM   2294  C   ILE A 731      51.690  54.020  47.800  1.00  0.00           C
ATOM   2295  O   ILE A 731      51.740  53.500  48.910  1.00  0.00           O
ATOM   2296  N   CYS A 732      52.740  53.910  46.960  1.00  0.00           N
ATOM   2297  HN  CYS A 732      52.560  54.340  46.090  1.00  0.00           H
ATOM   2298  CA  CYS A 732      54.020  53.290  47.270  1.00  0.00           C
ATOM   2299  HA  CYS A 732      53.840  52.300  47.690  1.00  0.00           H
ATOM   2300  CB  CYS A 732      54.810  53.010  45.940  1.00  0.00           C
ATOM   2301  HB1 CYS A 732      55.760  52.540  46.290  1.00  0.00           H
ATOM   2302  HB2 CYS A 732      54.830  54.030  45.490  1.00  0.00           H
ATOM   2303  SG  CYS A 732      53.920  51.960  44.780  1.00  0.00           S
ATOM   2304  HG1 CYS A 732      53.090  52.840  44.220  1.00  0.00           H
ATOM   2305  C   CYS A 732      54.870  54.050  48.340  1.00  0.00           C
ATOM   2306  O   CYS A 732      55.330  53.410  49.270  1.00  0.00           O
ATOM   2307  N   ILE A 733      54.890  55.420  48.300  1.00  0.00           N
ATOM   2308  HN  ILE A 733      54.630  55.890  47.460  1.00  0.00           H
ATOM   2309  CA  ILE A 733      55.500  56.270  49.390  1.00  0.00           C
ATOM   2310  HA  ILE A 733      56.440  55.840  49.690  1.00  0.00           H
ATOM   2311  CB  ILE A 733      55.470  57.790  48.950  1.00  0.00           C
ATOM   2312  HB  ILE A 733      54.450  58.170  48.710  1.00  0.00           H
ATOM   2313  CG2 ILE A 733      56.170  58.730  49.940  1.00  0.00           C
ATOM   2314 HG21 ILE A 733      57.230  58.440  50.130  1.00  0.00           H
ATOM   2315 HG22 ILE A 733      55.640  58.670  50.900  1.00  0.00           H
ATOM   2316 HG23 ILE A 733      56.160  59.750  49.470  1.00  0.00           H
ATOM   2317  CG1 ILE A 733      56.150  58.010  47.620  1.00  0.00           C
ATOM   2318 HG11 ILE A 733      56.100  59.050  47.240  1.00  0.00           H
ATOM   2319 HG12 ILE A 733      55.590  57.460  46.840  1.00  0.00           H
ATOM   2320  CD  ILE A 733      57.490  57.380  47.390  1.00  0.00           C
ATOM   2321  HD1 ILE A 733      57.880  57.260  46.360  1.00  0.00           H
ATOM   2322  HD2 ILE A 733      57.610  56.370  47.850  1.00  0.00           H
ATOM   2323  HD3 ILE A 733      58.240  57.990  47.950  1.00  0.00           H
ATOM   2324  C   ILE A 733      54.750  56.090  50.670  1.00  0.00           C
ATOM   2325  O   ILE A 733      55.390  55.880  51.720  1.00  0.00           O
ATOM   2326  N   ILE A 734      53.450  56.130  50.640  1.00  0.00           N
ATOM   2327  HN  ILE A 734      52.950  56.320  49.790  1.00  0.00           H
ATOM   2328  CA  ILE A 734      52.520  55.990  51.780  1.00  0.00           C
ATOM   2329  HA  ILE A 734      52.800  56.790  52.450  1.00  0.00           H
ATOM   2330  CB  ILE A 734      51.050  56.120  51.340  1.00  0.00           C
ATOM   2331  HB  ILE A 734      51.070  55.630  50.340  1.00  0.00           H
ATOM   2332  CG2 ILE A 734      50.080  55.330  52.250  1.00  0.00           C
ATOM   2333 HG21 ILE A 734      50.080  55.720  53.290  1.00  0.00           H
ATOM   2334 HG22 ILE A 734      50.170  54.230  52.290  1.00  0.00           H
ATOM   2335 HG23 ILE A 734      49.020  55.410  51.920  1.00  0.00           H
ATOM   2336  CG1 ILE A 734      50.550  57.540  51.120  1.00  0.00           C
ATOM   2337 HG11 ILE A 734      49.510  57.420  50.750  1.00  0.00           H
ATOM   2338 HG12 ILE A 734      51.160  57.990  50.320  1.00  0.00           H
ATOM   2339  CD  ILE A 734      50.480  58.500  52.380  1.00  0.00           C
ATOM   2340  HD1 ILE A 734      50.160  59.470  51.960  1.00  0.00           H
ATOM   2341  HD2 ILE A 734      51.450  58.590  52.920  1.00  0.00           H
ATOM   2342  HD3 ILE A 734      49.650  58.220  53.060  1.00  0.00           H
ATOM   2343  C   ILE A 734      52.690  54.630  52.500  1.00  0.00           C
ATOM   2344  O   ILE A 734      52.720  54.640  53.690  1.00  0.00           O
ATOM   2345  N   PHE A 735      52.840  53.460  51.800  1.00  0.00           N
ATOM   2346  HN  PHE A 735      52.700  53.630  50.820  1.00  0.00           H
ATOM   2347  CA  PHE A 735      53.110  52.090  52.320  1.00  0.00           C
ATOM   2348  HA  PHE A 735      52.370  51.890  53.080  1.00  0.00           H
ATOM   2349  CB  PHE A 735      53.060  51.120  51.190  1.00  0.00           C
ATOM   2350  HB1 PHE A 735      53.860  51.280  50.440  1.00  0.00           H
ATOM   2351  HB2 PHE A 735      52.180  51.390  50.560  1.00  0.00           H
ATOM   2352  CG  PHE A 735      52.920  49.690  51.640  1.00  0.00           C
ATOM   2353  CD1 PHE A 735      51.700  49.170  52.170  1.00  0.00           C
ATOM   2354  HD1 PHE A 735      50.820  49.760  52.350  1.00  0.00           H
ATOM   2355  CE1 PHE A 735      51.690  47.820  52.610  1.00  0.00           C
ATOM   2356  HE1 PHE A 735      50.760  47.330  52.870  1.00  0.00           H
ATOM   2357  CZ  PHE A 735      52.820  47.030  52.390  1.00  0.00           C
ATOM   2358  HZ  PHE A 735      52.920  45.970  52.560  1.00  0.00           H
ATOM   2359  CD2 PHE A 735      54.020  48.890  51.390  1.00  0.00           C
ATOM   2360  HD2 PHE A 735      54.900  49.360  50.970  1.00  0.00           H
ATOM   2361  CE2 PHE A 735      54.060  47.580  51.850  1.00  0.00           C
ATOM   2362  HE2 PHE A 735      54.900  46.920  51.730  1.00  0.00           H
ATOM   2363  C   PHE A 735      54.480  52.070  52.990  1.00  0.00           C
ATOM   2364  O   PHE A 735      54.700  51.450  54.030  1.00  0.00           O
ATOM   2365  N   ILE A 736      55.500  52.730  52.460  1.00  0.00           N
ATOM   2366  HN  ILE A 736      55.410  53.370  51.700  1.00  0.00           H
ATOM   2367  CA  ILE A 736      56.800  52.860  53.000  1.00  0.00           C
ATOM   2368  HA  ILE A 736      57.240  51.940  53.360  1.00  0.00           H
ATOM   2369  CB  ILE A 736      57.770  53.490  52.030  1.00  0.00           C
ATOM   2370  HB  ILE A 736      57.110  54.260  51.570  1.00  0.00           H
ATOM   2371  CG2 ILE A 736      59.040  54.190  52.760  1.00  0.00           C
ATOM   2372 HG21 ILE A 736      59.830  54.400  52.010  1.00  0.00           H
ATOM   2373 HG22 ILE A 736      59.620  53.500  53.410  1.00  0.00           H
ATOM   2374 HG23 ILE A 736      58.770  55.170  53.210  1.00  0.00           H
ATOM   2375  CG1 ILE A 736      58.090  52.390  50.980  1.00  0.00           C
ATOM   2376 HG11 ILE A 736      57.160  51.910  50.610  1.00  0.00           H
ATOM   2377 HG12 ILE A 736      58.630  51.570  51.490  1.00  0.00           H
ATOM   2378  CD  ILE A 736      58.730  53.040  49.710  1.00  0.00           C
ATOM   2379  HD1 ILE A 736      58.020  53.660  49.120  1.00  0.00           H
ATOM   2380  HD2 ILE A 736      59.040  52.210  49.040  1.00  0.00           H
ATOM   2381  HD3 ILE A 736      59.580  53.700  50.000  1.00  0.00           H
ATOM   2382  C   ILE A 736      56.760  53.680  54.270  1.00  0.00           C
ATOM   2383  O   ILE A 736      57.200  53.260  55.310  1.00  0.00           O
ATOM   2384  N   TYR A 737      56.050  54.850  54.180  1.00  0.00           N
ATOM   2385  HN  TYR A 737      55.790  55.260  53.310  1.00  0.00           H
ATOM   2386  CA  TYR A 737      55.790  55.700  55.330  1.00  0.00           C
ATOM   2387  HA  TYR A 737      56.790  55.780  55.750  1.00  0.00           H
ATOM   2388  CB  TYR A 737      55.370  57.100  54.750  1.00  0.00           C
ATOM   2389  HB1 TYR A 737      54.340  56.980  54.340  1.00  0.00           H
ATOM   2390  HB2 TYR A 737      56.030  57.450  53.930  1.00  0.00           H
ATOM   2391  CG  TYR A 737      55.360  58.220  55.670  1.00  0.00           C
ATOM   2392  CD1 TYR A 737      54.210  58.670  56.360  1.00  0.00           C
ATOM   2393  HD1 TYR A 737      53.200  58.320  56.170  1.00  0.00           H
ATOM   2394  CE1 TYR A 737      54.170  59.790  57.260  1.00  0.00           C
ATOM   2395  HE1 TYR A 737      53.310  60.010  57.860  1.00  0.00           H
ATOM   2396  CZ  TYR A 737      55.400  60.300  57.730  1.00  0.00           C
ATOM   2397  OH  TYR A 737      55.500  61.100  58.920  1.00  0.00           O
ATOM   2398  HH  TYR A 737      54.610  61.090  59.270  1.00  0.00           H
ATOM   2399  CD2 TYR A 737      56.540  58.910  56.060  1.00  0.00           C
ATOM   2400  HD2 TYR A 737      57.510  58.640  55.670  1.00  0.00           H
ATOM   2401  CE2 TYR A 737      56.530  59.900  57.100  1.00  0.00           C
ATOM   2402  HE2 TYR A 737      57.410  60.410  57.470  1.00  0.00           H
ATOM   2403  C   TYR A 737      55.070  55.020  56.510  1.00  0.00           C
ATOM   2404  O   TYR A 737      55.470  55.170  57.700  1.00  0.00           O
ATOM   2405  N   GLU A 738      54.030  54.220  56.240  1.00  0.00           N
ATOM   2406  HN  GLU A 738      53.680  54.200  55.310  1.00  0.00           H
ATOM   2407  CA  GLU A 738      53.360  53.260  57.140  1.00  0.00           C
ATOM   2408  HA  GLU A 738      53.010  53.730  58.060  1.00  0.00           H
ATOM   2409  CB  GLU A 738      52.110  52.530  56.510  1.00  0.00           C
ATOM   2410  HB1 GLU A 738      51.650  51.880  57.290  1.00  0.00           H
ATOM   2411  HB2 GLU A 738      52.470  51.910  55.660  1.00  0.00           H
ATOM   2412  CG  GLU A 738      50.880  53.400  56.180  1.00  0.00           C
ATOM   2413  HG1 GLU A 738      51.220  54.210  55.500  1.00  0.00           H
ATOM   2414  HG2 GLU A 738      50.480  53.890  57.090  1.00  0.00           H
ATOM   2415  CD  GLU A 738      49.720  52.650  55.500  1.00  0.00           C
ATOM   2416  OE1 GLU A 738      48.770  53.400  55.050  1.00  0.00           O
ATOM   2417  OE2 GLU A 738      49.630  51.430  55.640  1.00  0.00           O
ATOM   2418  C   GLU A 738      54.360  52.160  57.680  1.00  0.00           C
ATOM   2419  O   GLU A 738      54.270  51.620  58.850  1.00  0.00           O
ATOM   2420  N   ALA A 739      55.390  51.690  56.960  1.00  0.00           N
ATOM   2421  HN  ALA A 739      55.590  51.950  56.020  1.00  0.00           H
ATOM   2422  CA  ALA A 739      56.460  50.890  57.490  1.00  0.00           C
ATOM   2423  HA  ALA A 739      56.000  49.990  57.870  1.00  0.00           H
ATOM   2424  CB  ALA A 739      57.400  50.380  56.330  1.00  0.00           C
ATOM   2425  HB1 ALA A 739      57.890  49.420  56.640  1.00  0.00           H
ATOM   2426  HB2 ALA A 739      58.220  51.090  56.090  1.00  0.00           H
ATOM   2427  HB3 ALA A 739      56.770  50.080  55.450  1.00  0.00           H
ATOM   2428  C   ALA A 739      57.230  51.560  58.640  1.00  0.00           C
ATOM   2429  O   ALA A 739      57.310  51.050  59.720  1.00  0.00           O
ATOM   2430  N   LEU A 740      57.630  52.790  58.320  1.00  0.00           N
ATOM   2431  HN  LEU A 740      57.350  53.120  57.420  1.00  0.00           H
ATOM   2432  CA  LEU A 740      58.220  53.760  59.290  1.00  0.00           C
ATOM   2433  HA  LEU A 740      59.110  53.350  59.760  1.00  0.00           H
ATOM   2434  CB  LEU A 740      58.730  55.010  58.620  1.00  0.00           C
ATOM   2435  HB1 LEU A 740      59.290  55.740  59.230  1.00  0.00           H
ATOM   2436  HB2 LEU A 740      57.830  55.590  58.320  1.00  0.00           H
ATOM   2437  CG  LEU A 740      59.560  54.840  57.260  1.00  0.00           C
ATOM   2438  HG  LEU A 740      58.930  54.200  56.600  1.00  0.00           H
ATOM   2439  CD1 LEU A 740      59.670  56.130  56.430  1.00  0.00           C
ATOM   2440 HD11 LEU A 740      60.230  55.950  55.500  1.00  0.00           H
ATOM   2441 HD12 LEU A 740      60.040  56.910  57.130  1.00  0.00           H
ATOM   2442 HD13 LEU A 740      58.630  56.280  56.060  1.00  0.00           H
ATOM   2443  CD2 LEU A 740      60.980  54.250  57.550  1.00  0.00           C
ATOM   2444 HD21 LEU A 740      61.570  55.050  58.050  1.00  0.00           H
ATOM   2445 HD22 LEU A 740      61.510  53.910  56.640  1.00  0.00           H
ATOM   2446 HD23 LEU A 740      60.870  53.440  58.290  1.00  0.00           H
ATOM   2447  C   LEU A 740      57.370  54.250  60.460  1.00  0.00           C
ATOM   2448  O   LEU A 740      57.790  54.300  61.620  1.00  0.00           O
ATOM   2449  N   GLU A 741      56.060  54.540  60.170  1.00  0.00           N
ATOM   2450  HN  GLU A 741      55.810  54.690  59.220  1.00  0.00           H
ATOM   2451  CA  GLU A 741      55.150  55.010  61.190  1.00  0.00           C
ATOM   2452  HA  GLU A 741      55.620  55.870  61.620  1.00  0.00           H
ATOM   2453  CB  GLU A 741      53.880  55.540  60.620  1.00  0.00           C
ATOM   2454  HB1 GLU A 741      53.040  55.440  61.330  1.00  0.00           H
ATOM   2455  HB2 GLU A 741      53.450  54.960  59.780  1.00  0.00           H
ATOM   2456  CG  GLU A 741      53.940  57.080  60.290  1.00  0.00           C
ATOM   2457  HG1 GLU A 741      54.310  57.380  59.290  1.00  0.00           H
ATOM   2458  HG2 GLU A 741      54.550  57.550  61.090  1.00  0.00           H
ATOM   2459  CD  GLU A 741      52.570  57.720  60.440  1.00  0.00           C
ATOM   2460  OE1 GLU A 741      52.490  58.700  61.220  1.00  0.00           O
ATOM   2461  OE2 GLU A 741      51.520  57.180  59.950  1.00  0.00           O
ATOM   2462  C   GLU A 741      54.940  53.860  62.230  1.00  0.00           C
ATOM   2463  O   GLU A 741      55.080  54.040  63.430  1.00  0.00           O
ATOM   2464  N   LYS A 742      54.740  52.570  61.850  1.00  0.00           N
ATOM   2465  HN  LYS A 742      54.790  52.330  60.870  1.00  0.00           H
ATOM   2466  CA  LYS A 742      54.640  51.470  62.810  1.00  0.00           C
ATOM   2467  HA  LYS A 742      53.800  51.860  63.360  1.00  0.00           H
ATOM   2468  CB  LYS A 742      54.170  50.180  62.150  1.00  0.00           C
ATOM   2469  HB1 LYS A 742      54.160  49.350  62.890  1.00  0.00           H
ATOM   2470  HB2 LYS A 742      54.820  49.910  61.280  1.00  0.00           H
ATOM   2471  CG  LYS A 742      52.710  50.290  61.790  1.00  0.00           C
ATOM   2472  HG1 LYS A 742      52.490  49.290  61.350  1.00  0.00           H
ATOM   2473  HG2 LYS A 742      52.460  51.070  61.030  1.00  0.00           H
ATOM   2474  CD  LYS A 742      51.720  50.600  62.890  1.00  0.00           C
ATOM   2475  HD1 LYS A 742      50.740  50.280  62.480  1.00  0.00           H
ATOM   2476  HD2 LYS A 742      51.830  51.690  63.080  1.00  0.00           H
ATOM   2477  CE  LYS A 742      51.840  49.650  64.040  1.00  0.00           C
ATOM   2478  HE1 LYS A 742      52.870  49.600  64.450  1.00  0.00           H
ATOM   2479  HE2 LYS A 742      51.530  48.600  63.800  1.00  0.00           H
ATOM   2480  NZ  LYS A 742      50.960  50.270  65.020  1.00  0.00           N
ATOM   2481  HZ1 LYS A 742      51.080  49.830  65.950  1.00  0.00           H
ATOM   2482  HZ2 LYS A 742      49.990  50.010  64.800  1.00  0.00           H
ATOM   2483  HZ3 LYS A 742      51.070  51.300  65.070  1.00  0.00           H
ATOM   2484  C   LYS A 742      55.900  51.070  63.560  1.00  0.00           C
ATOM   2485  O   LYS A 742      55.900  50.660  64.680  1.00  0.00           O
ATOM   2486  N   LEU A 743      57.070  51.250  62.960  1.00  0.00           N
ATOM   2487  HN  LEU A 743      57.060  51.530  62.010  1.00  0.00           H
ATOM   2488  CA  LEU A 743      58.360  51.030  63.620  1.00  0.00           C
ATOM   2489  HA  LEU A 743      58.310  50.020  63.990  1.00  0.00           H
ATOM   2490  CB  LEU A 743      59.500  51.090  62.580  1.00  0.00           C
ATOM   2491  HB1 LEU A 743      59.490  52.060  62.040  1.00  0.00           H
ATOM   2492  HB2 LEU A 743      59.320  50.250  61.860  1.00  0.00           H
ATOM   2493  CG  LEU A 743      60.830  50.700  63.220  1.00  0.00           C
ATOM   2494  HG  LEU A 743      61.010  51.240  64.180  1.00  0.00           H
ATOM   2495  CD1 LEU A 743      60.970  49.200  63.420  1.00  0.00           C
ATOM   2496 HD11 LEU A 743      60.720  48.770  62.410  1.00  0.00           H
ATOM   2497 HD12 LEU A 743      60.360  48.750  64.240  1.00  0.00           H
ATOM   2498 HD13 LEU A 743      61.980  48.800  63.630  1.00  0.00           H
ATOM   2499  CD2 LEU A 743      61.900  51.250  62.260  1.00  0.00           C
ATOM   2500 HD21 LEU A 743      62.870  50.890  62.650  1.00  0.00           H
ATOM   2501 HD22 LEU A 743      61.910  52.360  62.300  1.00  0.00           H
ATOM   2502 HD23 LEU A 743      61.650  50.990  61.200  1.00  0.00           H
ATOM   2503  C   LEU A 743      58.540  52.050  64.760  1.00  0.00           C
ATOM   2504  O   LEU A 743      59.060  51.750  65.790  1.00  0.00           O
ATOM   2505  N   PHE A 744      58.130  53.350  64.510  1.00  0.00           N
ATOM   2506  HN  PHE A 744      57.770  53.620  63.630  1.00  0.00           H
ATOM   2507  CA  PHE A 744      58.080  54.470  65.390  1.00  0.00           C
ATOM   2508  HA  PHE A 744      59.000  54.710  65.910  1.00  0.00           H
ATOM   2509  CB  PHE A 744      57.690  55.760  64.680  1.00  0.00           C
ATOM   2510  HB1 PHE A 744      57.440  56.590  65.370  1.00  0.00           H
ATOM   2511  HB2 PHE A 744      56.730  55.580  64.150  1.00  0.00           H
ATOM   2512  CG  PHE A 744      58.640  56.330  63.650  1.00  0.00           C
ATOM   2513  CD1 PHE A 744      58.180  57.460  62.930  1.00  0.00           C
ATOM   2514  HD1 PHE A 744      57.190  57.690  63.260  1.00  0.00           H
ATOM   2515  CE1 PHE A 744      58.940  58.210  62.110  1.00  0.00           C
ATOM   2516  HE1 PHE A 744      58.520  59.100  61.680  1.00  0.00           H
ATOM   2517  CZ  PHE A 744      60.270  57.790  61.880  1.00  0.00           C
ATOM   2518  HZ  PHE A 744      60.980  58.360  61.290  1.00  0.00           H
ATOM   2519  CD2 PHE A 744      59.890  55.910  63.370  1.00  0.00           C
ATOM   2520  HD2 PHE A 744      60.210  55.020  63.900  1.00  0.00           H
ATOM   2521  CE2 PHE A 744      60.690  56.610  62.470  1.00  0.00           C
ATOM   2522  HE2 PHE A 744      61.720  56.320  62.370  1.00  0.00           H
ATOM   2523  C   PHE A 744      57.040  54.210  66.480  1.00  0.00           C
ATOM   2524  O   PHE A 744      57.210  54.680  67.630  1.00  0.00           O
ATOM   2525  N   ASP A 745      55.850  53.640  66.170  1.00  0.00           N
ATOM   2526  HN  ASP A 745      55.560  53.470  65.230  1.00  0.00           H
ATOM   2527  CA  ASP A 745      54.870  53.260  67.160  1.00  0.00           C
ATOM   2528  HA  ASP A 745      54.690  54.190  67.680  1.00  0.00           H
ATOM   2529  CB  ASP A 745      53.640  52.570  66.590  1.00  0.00           C
ATOM   2530  HB1 ASP A 745      53.180  52.090  67.470  1.00  0.00           H
ATOM   2531  HB2 ASP A 745      53.870  51.750  65.880  1.00  0.00           H
ATOM   2532  CG  ASP A 745      52.630  53.450  65.890  1.00  0.00           C
ATOM   2533  OD1 ASP A 745      52.700  54.670  66.170  1.00  0.00           O
ATOM   2534  OD2 ASP A 745      51.730  52.990  65.240  1.00  0.00           O
ATOM   2535  C   ASP A 745      55.380  52.250  68.160  1.00  0.00           C
ATOM   2536  O   ASP A 745      55.130  52.420  69.340  1.00  0.00           O
ATOM   2537  N   LEU A 746      56.230  51.260  67.750  1.00  0.00           N
ATOM   2538  HN  LEU A 746      56.400  51.190  66.770  1.00  0.00           H
ATOM   2539  CA  LEU A 746      56.970  50.360  68.640  1.00  0.00           C
ATOM   2540  HA  LEU A 746      56.150  49.910  69.170  1.00  0.00           H
ATOM   2541  CB  LEU A 746      57.860  49.480  67.810  1.00  0.00           C
ATOM   2542  HB1 LEU A 746      58.790  49.990  67.490  1.00  0.00           H
ATOM   2543  HB2 LEU A 746      57.350  49.090  66.910  1.00  0.00           H
ATOM   2544  CG  LEU A 746      58.430  48.230  68.500  1.00  0.00           C
ATOM   2545  HG  LEU A 746      59.170  48.530  69.270  1.00  0.00           H
ATOM   2546  CD1 LEU A 746      57.250  47.450  69.050  1.00  0.00           C
ATOM   2547 HD11 LEU A 746      56.450  47.390  68.280  1.00  0.00           H
ATOM   2548 HD12 LEU A 746      56.880  48.040  69.910  1.00  0.00           H
ATOM   2549 HD13 LEU A 746      57.570  46.450  69.390  1.00  0.00           H
ATOM   2550  CD2 LEU A 746      59.130  47.300  67.500  1.00  0.00           C
ATOM   2551 HD21 LEU A 746      59.670  46.440  67.960  1.00  0.00           H
ATOM   2552 HD22 LEU A 746      60.030  47.780  67.050  1.00  0.00           H
ATOM   2553 HD23 LEU A 746      58.440  47.050  66.670  1.00  0.00           H
ATOM   2554  C   LEU A 746      57.910  51.020  69.690  1.00  0.00           C
ATOM   2555  O   LEU A 746      57.930  50.760  70.890  1.00  0.00           O
ATOM   2556  N   GLY A 747      58.720  52.000  69.230  1.00  0.00           N
ATOM   2557  HN  GLY A 747      58.630  52.150  68.250  1.00  0.00           H
ATOM   2558  CA  GLY A 747      59.360  52.980  70.120  1.00  0.00           C
ATOM   2559  HA1 GLY A 747      59.760  53.770  69.500  1.00  0.00           H
ATOM   2560  HA2 GLY A 747      60.090  52.490  70.760  1.00  0.00           H
ATOM   2561  C   GLY A 747      58.450  53.730  71.140  1.00  0.00           C
ATOM   2562  O   GLY A 747      58.820  53.880  72.280  1.00  0.00           O
ATOM   2563  N   GLU A 748      57.200  54.170  70.820  1.00  0.00           N
ATOM   2564  HN  GLU A 748      56.900  54.150  69.870  1.00  0.00           H
ATOM   2565  CA  GLU A 748      56.360  54.780  71.880  1.00  0.00           C
ATOM   2566  HA  GLU A 748      56.980  55.370  72.520  1.00  0.00           H
ATOM   2567  CB  GLU A 748      55.320  55.670  71.320  1.00  0.00           C
ATOM   2568  HB1 GLU A 748      54.680  56.110  72.120  1.00  0.00           H
ATOM   2569  HB2 GLU A 748      54.660  55.100  70.620  1.00  0.00           H
ATOM   2570  CG  GLU A 748      55.920  56.800  70.420  1.00  0.00           C
ATOM   2571  HG1 GLU A 748      56.580  56.460  69.580  1.00  0.00           H
ATOM   2572  HG2 GLU A 748      56.560  57.230  71.210  1.00  0.00           H
ATOM   2573  CD  GLU A 748      54.900  57.790  69.910  1.00  0.00           C
ATOM   2574  OE1 GLU A 748      55.080  58.950  70.330  1.00  0.00           O
ATOM   2575  OE2 GLU A 748      54.120  57.480  68.910  1.00  0.00           O
ATOM   2576  C   GLU A 748      55.760  53.740  72.750  1.00  0.00           C
ATOM   2577  O   GLU A 748      55.430  54.070  73.870  1.00  0.00           O
ATOM   2578  N   THR A 749      55.570  52.510  72.240  1.00  0.00           N
ATOM   2579  HN  THR A 749      55.760  52.330  71.280  1.00  0.00           H
ATOM   2580  CA  THR A 749      55.020  51.420  73.120  1.00  0.00           C
ATOM   2581  HA  THR A 749      54.080  51.760  73.540  1.00  0.00           H
ATOM   2582  CB  THR A 749      54.830  50.100  72.390  1.00  0.00           C
ATOM   2583  HB  THR A 749      55.860  49.780  72.140  1.00  0.00           H
ATOM   2584  OG1 THR A 749      53.980  50.220  71.290  1.00  0.00           O
ATOM   2585  HG1 THR A 749      54.170  49.460  70.730  1.00  0.00           H
ATOM   2586  CG2 THR A 749      54.220  49.050  73.390  1.00  0.00           C
ATOM   2587 HG21 THR A 749      54.330  48.160  72.730  1.00  0.00           H
ATOM   2588 HG22 THR A 749      53.160  49.350  73.590  1.00  0.00           H
ATOM   2589 HG23 THR A 749      54.810  48.780  74.280  1.00  0.00           H
ATOM   2590  C   THR A 749      55.890  51.120  74.290  1.00  0.00           C
ATOM   2591  O   THR A 749      55.430  51.140  75.410  1.00  0.00           O
ATOM   2592  N   TYR A 750      57.200  51.120  74.070  1.00  0.00           N
ATOM   2593  HN  TYR A 750      57.600  51.340  73.190  1.00  0.00           H
ATOM   2594  CA  TYR A 750      58.090  50.850  75.240  1.00  0.00           C
ATOM   2595  HA  TYR A 750      57.590  50.470  76.120  1.00  0.00           H
ATOM   2596  CB  TYR A 750      59.050  49.650  74.900  1.00  0.00           C
ATOM   2597  HB1 TYR A 750      59.720  49.500  75.770  1.00  0.00           H
ATOM   2598  HB2 TYR A 750      59.650  49.960  74.020  1.00  0.00           H
ATOM   2599  CG  TYR A 750      58.290  48.450  74.450  1.00  0.00           C
ATOM   2600  CD1 TYR A 750      57.340  47.810  75.270  1.00  0.00           C
ATOM   2601  HD1 TYR A 750      57.100  48.080  76.280  1.00  0.00           H
ATOM   2602  CE1 TYR A 750      56.820  46.590  74.890  1.00  0.00           C
ATOM   2603  HE1 TYR A 750      56.040  46.050  75.400  1.00  0.00           H
ATOM   2604  CZ  TYR A 750      56.960  46.190  73.550  1.00  0.00           C
ATOM   2605  OH  TYR A 750      56.230  45.050  73.140  1.00  0.00           O
ATOM   2606  HH  TYR A 750      55.580  44.800  73.790  1.00  0.00           H
ATOM   2607  CD2 TYR A 750      58.720  47.870  73.310  1.00  0.00           C
ATOM   2608  HD2 TYR A 750      59.520  48.270  72.690  1.00  0.00           H
ATOM   2609  CE2 TYR A 750      58.040  46.710  72.840  1.00  0.00           C
ATOM   2610  HE2 TYR A 750      58.380  46.250  71.920  1.00  0.00           H
ATOM   2611  C   TYR A 750      58.610  52.190  75.590  1.00  0.00           C
ATOM   2612  O   TYR A 750      59.730  52.260  76.080  1.00  0.00           O
ATOM   2613  N   ALA A 751      57.920  53.340  75.350  1.00  0.00           N
ATOM   2614  HN  ALA A 751      57.000  53.240  74.960  1.00  0.00           H
ATOM   2615  CA  ALA A 751      58.290  54.730  75.530  1.00  0.00           C
ATOM   2616  HA  ALA A 751      57.920  55.220  74.640  1.00  0.00           H
ATOM   2617  CB  ALA A 751      57.540  55.270  76.800  1.00  0.00           C
ATOM   2618  HB1 ALA A 751      57.900  54.710  77.680  1.00  0.00           H
ATOM   2619  HB2 ALA A 751      56.440  55.090  76.780  1.00  0.00           H
ATOM   2620  HB3 ALA A 751      57.790  56.340  76.980  1.00  0.00           H
ATOM   2621  C   ALA A 751      59.760  55.130  75.560  1.00  0.00           C
ATOM   2622  O   ALA A 751      60.240  55.710  76.550  1.00  0.00           O
ATOM   2623  N   PHE A 752      60.470  54.850  74.480  1.00  0.00           N
ATOM   2624  HN  PHE A 752      60.000  54.370  73.740  1.00  0.00           H
ATOM   2625  CA  PHE A 752      61.830  55.360  74.260  1.00  0.00           C
ATOM   2626  HA  PHE A 752      62.020  56.050  75.060  1.00  0.00           H
ATOM   2627  CB  PHE A 752      61.970  56.010  72.900  1.00  0.00           C
ATOM   2628  HB1 PHE A 752      61.580  55.320  72.130  1.00  0.00           H
ATOM   2629  HB2 PHE A 752      63.020  56.250  72.620  1.00  0.00           H
ATOM   2630  CG  PHE A 752      61.200  57.330  72.790  1.00  0.00           C
ATOM   2631  CD1 PHE A 752      60.310  57.480  71.680  1.00  0.00           C
ATOM   2632  HD1 PHE A 752      60.260  56.650  70.990  1.00  0.00           H
ATOM   2633  CE1 PHE A 752      59.660  58.670  71.450  1.00  0.00           C
ATOM   2634  HE1 PHE A 752      58.970  58.900  70.660  1.00  0.00           H
ATOM   2635  CZ  PHE A 752      59.800  59.700  72.450  1.00  0.00           C
ATOM   2636  HZ  PHE A 752      59.350  60.680  72.340  1.00  0.00           H
ATOM   2637  CD2 PHE A 752      61.380  58.320  73.680  1.00  0.00           C
ATOM   2638  HD2 PHE A 752      62.040  58.010  74.480  1.00  0.00           H
ATOM   2639  CE2 PHE A 752      60.630  59.520  73.530  1.00  0.00           C
ATOM   2640  HE2 PHE A 752      60.890  60.370  74.150  1.00  0.00           H
ATOM   2641  C   PHE A 752      62.930  54.340  74.500  1.00  0.00           C
ATOM   2642  O   PHE A 752      64.040  54.660  74.990  1.00  0.00           O
ATOM   2643  N   PRO A 822      62.630  52.970  74.280  1.00  0.00           N
ATOM   2644  CD  PRO A 822      61.640  52.430  73.300  1.00  0.00           C
ATOM   2645  HD1 PRO A 822      61.430  53.110  72.440  1.00  0.00           H
ATOM   2646  HD2 PRO A 822      60.730  52.210  73.890  1.00  0.00           H
ATOM   2647  CA  PRO A 822      63.570  51.930  74.620  1.00  0.00           C
ATOM   2648  HA  PRO A 822      63.850  51.950  75.670  1.00  0.00           H
ATOM   2649  CB  PRO A 822      62.900  50.730  74.030  1.00  0.00           C
ATOM   2650  HB1 PRO A 822      62.130  50.350  74.740  1.00  0.00           H
ATOM   2651  HB2 PRO A 822      63.620  49.900  73.990  1.00  0.00           H
ATOM   2652  CG  PRO A 822      62.270  51.220  72.730  1.00  0.00           C
ATOM   2653  HG1 PRO A 822      63.060  51.440  71.990  1.00  0.00           H
ATOM   2654  HG2 PRO A 822      61.560  50.460  72.320  1.00  0.00           H
ATOM   2655  C   PRO A 822      64.950  52.120  74.030  1.00  0.00           C
ATOM   2656  O   PRO A 822      65.160  52.780  72.990  1.00  0.00           O
ATOM   2657  N   ASP A 823      65.980  51.430  74.530  1.00  0.00           N
ATOM   2658  HN  ASP A 823      65.900  50.720  75.210  1.00  0.00           H
ATOM   2659  CA  ASP A 823      67.330  51.510  74.100  1.00  0.00           C
ATOM   2660  HA  ASP A 823      67.490  52.410  73.520  1.00  0.00           H
ATOM   2661  CB  ASP A 823      68.260  51.590  75.340  1.00  0.00           C
ATOM   2662  HB1 ASP A 823      67.930  52.550  75.800  1.00  0.00           H
ATOM   2663  HB2 ASP A 823      69.300  51.710  74.970  1.00  0.00           H
ATOM   2664  CG  ASP A 823      68.130  50.520  76.390  1.00  0.00           C
ATOM   2665  OD1 ASP A 823      67.340  49.580  76.330  1.00  0.00           O
ATOM   2666  OD2 ASP A 823      68.880  50.650  77.380  1.00  0.00           O
ATOM   2667  C   ASP A 823      67.750  50.430  73.140  1.00  0.00           C
ATOM   2668  O   ASP A 823      68.890  50.280  72.630  1.00  0.00           O
ATOM   2669  N   VAL A 824      66.720  49.610  72.690  1.00  0.00           N
ATOM   2670  HN  VAL A 824      65.870  49.580  73.230  1.00  0.00           H
ATOM   2671  CA  VAL A 824      66.760  48.780  71.540  1.00  0.00           C
ATOM   2672  HA  VAL A 824      67.700  48.290  71.410  1.00  0.00           H
ATOM   2673  CB  VAL A 824      65.820  47.610  71.820  1.00  0.00           C
ATOM   2674  HB  VAL A 824      66.000  47.430  72.900  1.00  0.00           H
ATOM   2675  CG1 VAL A 824      64.360  47.990  71.660  1.00  0.00           C
ATOM   2676 HG11 VAL A 824      63.900  48.030  70.650  1.00  0.00           H
ATOM   2677 HG12 VAL A 824      64.160  48.950  72.180  1.00  0.00           H
ATOM   2678 HG13 VAL A 824      63.690  47.270  72.170  1.00  0.00           H
ATOM   2679  CG2 VAL A 824      66.120  46.380  70.940  1.00  0.00           C
ATOM   2680 HG21 VAL A 824      65.400  45.600  71.260  1.00  0.00           H
ATOM   2681 HG22 VAL A 824      67.170  46.030  71.060  1.00  0.00           H
ATOM   2682 HG23 VAL A 824      66.000  46.680  69.870  1.00  0.00           H
ATOM   2683  C   VAL A 824      66.540  49.530  70.280  1.00  0.00           C
ATOM   2684  O   VAL A 824      66.650  49.020  69.170  1.00  0.00           O
ATOM   2685  N   LEU A 825      66.120  50.870  70.350  1.00  0.00           N
ATOM   2686  HN  LEU A 825      65.980  51.200  71.280  1.00  0.00           H
ATOM   2687  CA  LEU A 825      65.540  51.590  69.150  1.00  0.00           C
ATOM   2688  HA  LEU A 825      64.710  50.940  68.870  1.00  0.00           H
ATOM   2689  CB  LEU A 825      65.020  53.020  69.570  1.00  0.00           C
ATOM   2690  HB1 LEU A 825      65.870  53.600  69.980  1.00  0.00           H
ATOM   2691  HB2 LEU A 825      64.250  52.950  70.370  1.00  0.00           H
ATOM   2692  CG  LEU A 825      64.390  53.910  68.470  1.00  0.00           C
ATOM   2693  HG  LEU A 825      65.190  53.880  67.690  1.00  0.00           H
ATOM   2694  CD1 LEU A 825      63.060  53.320  67.870  1.00  0.00           C
ATOM   2695 HD11 LEU A 825      63.200  52.270  67.520  1.00  0.00           H
ATOM   2696 HD12 LEU A 825      62.690  53.960  67.040  1.00  0.00           H
ATOM   2697 HD13 LEU A 825      62.280  53.300  68.670  1.00  0.00           H
ATOM   2698  CD2 LEU A 825      63.990  55.330  68.920  1.00  0.00           C
ATOM   2699 HD21 LEU A 825      63.350  55.160  69.810  1.00  0.00           H
ATOM   2700 HD22 LEU A 825      63.480  55.840  68.070  1.00  0.00           H
ATOM   2701 HD23 LEU A 825      64.860  55.900  69.310  1.00  0.00           H
ATOM   2702  C   LEU A 825      66.540  51.740  68.040  1.00  0.00           C
ATOM   2703  O   LEU A 825      66.250  51.570  66.890  1.00  0.00           O
ATOM   2704  N   PHE A 826      67.790  52.110  68.320  1.00  0.00           N
ATOM   2705  HN  PHE A 826      68.080  52.250  69.270  1.00  0.00           H
ATOM   2706  CA  PHE A 826      68.800  52.390  67.300  1.00  0.00           C
ATOM   2707  HA  PHE A 826      68.290  52.960  66.550  1.00  0.00           H
ATOM   2708  CB  PHE A 826      69.890  53.330  67.840  1.00  0.00           C
ATOM   2709  HB1 PHE A 826      70.270  52.990  68.820  1.00  0.00           H
ATOM   2710  HB2 PHE A 826      69.440  54.340  68.000  1.00  0.00           H
ATOM   2711  CG  PHE A 826      71.110  53.500  66.980  1.00  0.00           C
ATOM   2712  CD1 PHE A 826      72.330  53.110  67.510  1.00  0.00           C
ATOM   2713  HD1 PHE A 826      72.340  52.700  68.510  1.00  0.00           H
ATOM   2714  CE1 PHE A 826      73.500  53.220  66.780  1.00  0.00           C
ATOM   2715  HE1 PHE A 826      74.430  52.900  67.230  1.00  0.00           H
ATOM   2716  CZ  PHE A 826      73.460  53.790  65.470  1.00  0.00           C
ATOM   2717  HZ  PHE A 826      74.450  53.780  65.030  1.00  0.00           H
ATOM   2718  CD2 PHE A 826      71.070  54.180  65.710  1.00  0.00           C
ATOM   2719  HD2 PHE A 826      70.140  54.470  65.240  1.00  0.00           H
ATOM   2720  CE2 PHE A 826      72.260  54.290  64.960  1.00  0.00           C
ATOM   2721  HE2 PHE A 826      72.250  54.870  64.050  1.00  0.00           H
ATOM   2722  C   PHE A 826      69.190  51.100  66.530  1.00  0.00           C
ATOM   2723  O   PHE A 826      69.230  51.040  65.310  1.00  0.00           O
ATOM   2724  N   TRP A 827      69.470  49.960  67.210  1.00  0.00           N
ATOM   2725  HN  TRP A 827      69.540  50.020  68.210  1.00  0.00           H
ATOM   2726  CA  TRP A 827      69.590  48.670  66.620  1.00  0.00           C
ATOM   2727  HA  TRP A 827      70.420  48.680  65.920  1.00  0.00           H
ATOM   2728  CB  TRP A 827      70.010  47.590  67.730  1.00  0.00           C
ATOM   2729  HB1 TRP A 827      69.340  47.930  68.540  1.00  0.00           H
ATOM   2730  HB2 TRP A 827      71.060  47.790  68.040  1.00  0.00           H
ATOM   2731  CG  TRP A 827      69.880  46.080  67.370  1.00  0.00           C
ATOM   2732  CD1 TRP A 827      69.040  45.180  67.920  1.00  0.00           C
ATOM   2733  HD1 TRP A 827      68.270  45.360  68.670  1.00  0.00           H
ATOM   2734  NE1 TRP A 827      69.250  43.930  67.360  1.00  0.00           N
ATOM   2735  HE1 TRP A 827      69.010  43.070  67.730  1.00  0.00           H
ATOM   2736  CE2 TRP A 827      70.140  44.100  66.300  1.00  0.00           C
ATOM   2737  CD2 TRP A 827      70.630  45.360  66.370  1.00  0.00           C
ATOM   2738  CE3 TRP A 827      71.700  45.750  65.480  1.00  0.00           C
ATOM   2739  HE3 TRP A 827      71.960  46.780  65.350  1.00  0.00           H
ATOM   2740  CZ3 TRP A 827      72.160  44.840  64.540  1.00  0.00           C
ATOM   2741  HZ3 TRP A 827      73.030  45.140  63.970  1.00  0.00           H
ATOM   2742  CZ2 TRP A 827      70.610  43.090  65.380  1.00  0.00           C
ATOM   2743  HZ2 TRP A 827      70.180  42.110  65.360  1.00  0.00           H
ATOM   2744  CH2 TRP A 827      71.650  43.520  64.500  1.00  0.00           C
ATOM   2745  HH2 TRP A 827      72.090  42.840  63.780  1.00  0.00           H
ATOM   2746  C   TRP A 827      68.410  48.140  65.780  1.00  0.00           C
ATOM   2747  O   TRP A 827      68.620  47.650  64.650  1.00  0.00           O
ATOM   2748  N   CYS A 828      67.170  48.340  66.200  1.00  0.00           N
ATOM   2749  HN  CYS A 828      66.980  48.740  67.100  1.00  0.00           H
ATOM   2750  CA  CYS A 828      65.980  47.990  65.440  1.00  0.00           C
ATOM   2751  HA  CYS A 828      66.030  46.930  65.240  1.00  0.00           H
ATOM   2752  CB  CYS A 828      64.620  48.250  66.140  1.00  0.00           C
ATOM   2753  HB1 CYS A 828      63.750  48.110  65.470  1.00  0.00           H
ATOM   2754  HB2 CYS A 828      64.660  49.340  66.370  1.00  0.00           H
ATOM   2755  SG  CYS A 828      64.430  47.210  67.550  1.00  0.00           S
ATOM   2756  HG1 CYS A 828      65.610  47.630  67.990  1.00  0.00           H
ATOM   2757  C   CYS A 828      66.040  48.640  64.110  1.00  0.00           C
ATOM   2758  O   CYS A 828      65.830  48.010  63.090  1.00  0.00           O
ATOM   2759  N   VAL A 829      66.450  49.990  64.060  1.00  0.00           N
ATOM   2760  HN  VAL A 829      66.640  50.430  64.940  1.00  0.00           H
ATOM   2761  CA  VAL A 829      66.660  50.670  62.780  1.00  0.00           C
ATOM   2762  HA  VAL A 829      65.760  50.570  62.190  1.00  0.00           H
ATOM   2763  CB  VAL A 829      66.980  52.200  63.060  1.00  0.00           C
ATOM   2764  HB  VAL A 829      67.620  52.190  63.960  1.00  0.00           H
ATOM   2765  CG1 VAL A 829      67.810  52.870  61.940  1.00  0.00           C
ATOM   2766 HG11 VAL A 829      67.940  53.940  62.240  1.00  0.00           H
ATOM   2767 HG12 VAL A 829      67.230  52.970  61.000  1.00  0.00           H
ATOM   2768 HG13 VAL A 829      68.800  52.360  61.860  1.00  0.00           H
ATOM   2769  CG2 VAL A 829      65.610  52.890  63.220  1.00  0.00           C
ATOM   2770 HG21 VAL A 829      65.810  53.930  63.550  1.00  0.00           H
ATOM   2771 HG22 VAL A 829      65.080  52.510  64.110  1.00  0.00           H
ATOM   2772 HG23 VAL A 829      65.040  52.720  62.280  1.00  0.00           H
ATOM   2773  C   VAL A 829      67.710  49.990  61.920  1.00  0.00           C
ATOM   2774  O   VAL A 829      67.430  49.910  60.720  1.00  0.00           O
ATOM   2775  N   ILE A 830      68.910  49.510  62.470  1.00  0.00           N
ATOM   2776  HN  ILE A 830      69.050  49.550  63.450  1.00  0.00           H
ATOM   2777  CA  ILE A 830      69.890  48.760  61.740  1.00  0.00           C
ATOM   2778  HA  ILE A 830      70.190  49.300  60.850  1.00  0.00           H
ATOM   2779  CB  ILE A 830      71.070  48.480  62.600  1.00  0.00           C
ATOM   2780  HB  ILE A 830      70.770  48.070  63.590  1.00  0.00           H
ATOM   2781  CG2 ILE A 830      72.030  47.490  61.890  1.00  0.00           C
ATOM   2782 HG21 ILE A 830      73.110  47.670  62.070  1.00  0.00           H
ATOM   2783 HG22 ILE A 830      71.860  47.550  60.790  1.00  0.00           H
ATOM   2784 HG23 ILE A 830      71.800  46.470  62.240  1.00  0.00           H
ATOM   2785  CG1 ILE A 830      71.890  49.790  62.900  1.00  0.00           C
ATOM   2786 HG11 ILE A 830      71.270  50.700  63.060  1.00  0.00           H
ATOM   2787 HG12 ILE A 830      72.550  50.020  62.040  1.00  0.00           H
ATOM   2788  CD  ILE A 830      72.790  49.640  64.140  1.00  0.00           C
ATOM   2789  HD1 ILE A 830      72.210  49.880  65.070  1.00  0.00           H
ATOM   2790  HD2 ILE A 830      73.710  50.240  63.960  1.00  0.00           H
ATOM   2791  HD3 ILE A 830      73.050  48.570  64.250  1.00  0.00           H
ATOM   2792  C   ILE A 830      69.200  47.500  61.210  1.00  0.00           C
ATOM   2793  O   ILE A 830      69.380  47.170  60.020  1.00  0.00           O
ATOM   2794  N   LEU A 831      68.420  46.770  62.070  1.00  0.00           N
ATOM   2795  HN  LEU A 831      68.320  47.100  63.010  1.00  0.00           H
ATOM   2796  CA  LEU A 831      67.790  45.480  61.800  1.00  0.00           C
ATOM   2797  HA  LEU A 831      68.580  44.900  61.380  1.00  0.00           H
ATOM   2798  CB  LEU A 831      67.360  44.850  63.150  1.00  0.00           C
ATOM   2799  HB1 LEU A 831      66.540  45.320  63.730  1.00  0.00           H
ATOM   2800  HB2 LEU A 831      68.210  44.650  63.820  1.00  0.00           H
ATOM   2801  CG  LEU A 831      66.880  43.350  62.970  1.00  0.00           C
ATOM   2802  HG  LEU A 831      65.940  43.520  62.410  1.00  0.00           H
ATOM   2803  CD1 LEU A 831      67.930  42.540  62.250  1.00  0.00           C
ATOM   2804 HD11 LEU A 831      68.910  42.570  62.770  1.00  0.00           H
ATOM   2805 HD12 LEU A 831      67.970  42.930  61.220  1.00  0.00           H
ATOM   2806 HD13 LEU A 831      67.590  41.490  62.080  1.00  0.00           H
ATOM   2807  CD2 LEU A 831      66.520  42.840  64.370  1.00  0.00           C
ATOM   2808 HD21 LEU A 831      65.620  43.410  64.700  1.00  0.00           H
ATOM   2809 HD22 LEU A 831      67.440  42.920  64.980  1.00  0.00           H
ATOM   2810 HD23 LEU A 831      66.220  41.770  64.370  1.00  0.00           H
ATOM   2811  C   LEU A 831      66.760  45.590  60.700  1.00  0.00           C
ATOM   2812  O   LEU A 831      66.590  44.700  59.840  1.00  0.00           O
ATOM   2813  N   PHE A 832      65.930  46.640  60.720  1.00  0.00           N
ATOM   2814  HN  PHE A 832      65.870  47.220  61.530  1.00  0.00           H
ATOM   2815  CA  PHE A 832      65.050  47.110  59.670  1.00  0.00           C
ATOM   2816  HA  PHE A 832      64.230  46.450  59.390  1.00  0.00           H
ATOM   2817  CB  PHE A 832      64.380  48.230  60.370  1.00  0.00           C
ATOM   2818  HB1 PHE A 832      65.210  48.740  60.900  1.00  0.00           H
ATOM   2819  HB2 PHE A 832      63.780  47.780  61.190  1.00  0.00           H
ATOM   2820  CG  PHE A 832      63.620  49.130  59.430  1.00  0.00           C
ATOM   2821  CD1 PHE A 832      62.280  48.770  59.130  1.00  0.00           C
ATOM   2822  HD1 PHE A 832      61.870  47.850  59.510  1.00  0.00           H
ATOM   2823  CE1 PHE A 832      61.510  49.610  58.370  1.00  0.00           C
ATOM   2824  HE1 PHE A 832      60.490  49.330  58.190  1.00  0.00           H
ATOM   2825  CZ  PHE A 832      62.030  50.750  57.810  1.00  0.00           C
ATOM   2826  HZ  PHE A 832      61.300  51.420  57.380  1.00  0.00           H
ATOM   2827  CD2 PHE A 832      64.190  50.260  58.890  1.00  0.00           C
ATOM   2828  HD2 PHE A 832      65.140  50.570  59.290  1.00  0.00           H
ATOM   2829  CE2 PHE A 832      63.340  51.090  58.120  1.00  0.00           C
ATOM   2830  HE2 PHE A 832      63.650  52.060  57.800  1.00  0.00           H
ATOM   2831  C   PHE A 832      65.820  47.290  58.350  1.00  0.00           C
ATOM   2832  O   PHE A 832      65.410  46.790  57.310  1.00  0.00           O
ATOM   2833  N   PHE A 833      66.890  48.120  58.310  1.00  0.00           N
ATOM   2834  HN  PHE A 833      67.060  48.730  59.080  1.00  0.00           H
ATOM   2835  CA  PHE A 833      67.650  48.480  57.140  1.00  0.00           C
ATOM   2836  HA  PHE A 833      67.020  48.890  56.360  1.00  0.00           H
ATOM   2837  CB  PHE A 833      68.670  49.650  57.440  1.00  0.00           C
ATOM   2838  HB1 PHE A 833      69.440  49.710  56.640  1.00  0.00           H
ATOM   2839  HB2 PHE A 833      69.130  49.400  58.430  1.00  0.00           H
ATOM   2840  CG  PHE A 833      68.070  50.980  57.520  1.00  0.00           C
ATOM   2841  CD1 PHE A 833      66.890  51.340  56.770  1.00  0.00           C
ATOM   2842  HD1 PHE A 833      66.430  50.630  56.090  1.00  0.00           H
ATOM   2843  CE1 PHE A 833      66.370  52.660  56.850  1.00  0.00           C
ATOM   2844  HE1 PHE A 833      65.490  52.920  56.270  1.00  0.00           H
ATOM   2845  CZ  PHE A 833      67.040  53.640  57.560  1.00  0.00           C
ATOM   2846  HZ  PHE A 833      66.640  54.640  57.630  1.00  0.00           H
ATOM   2847  CD2 PHE A 833      68.750  52.060  58.170  1.00  0.00           C
ATOM   2848  HD2 PHE A 833      69.500  51.800  58.890  1.00  0.00           H
ATOM   2849  CE2 PHE A 833      68.230  53.360  58.170  1.00  0.00           C
ATOM   2850  HE2 PHE A 833      68.660  54.190  58.700  1.00  0.00           H
ATOM   2851  C   PHE A 833      68.340  47.270  56.620  1.00  0.00           C
ATOM   2852  O   PHE A 833      68.430  47.070  55.410  1.00  0.00           O
ATOM   2853  N   THR A 834      68.840  46.410  57.470  1.00  0.00           N
ATOM   2854  HN  THR A 834      68.870  46.580  58.450  1.00  0.00           H
ATOM   2855  CA  THR A 834      69.530  45.130  57.030  1.00  0.00           C
ATOM   2856  HA  THR A 834      70.280  45.410  56.310  1.00  0.00           H
ATOM   2857  CB  THR A 834      70.180  44.320  58.150  1.00  0.00           C
ATOM   2858  HB  THR A 834      69.380  43.840  58.760  1.00  0.00           H
ATOM   2859  OG1 THR A 834      71.010  45.170  58.800  1.00  0.00           O
ATOM   2860  HG1 THR A 834      70.530  45.890  59.210  1.00  0.00           H
ATOM   2861  CG2 THR A 834      71.020  43.220  57.630  1.00  0.00           C
ATOM   2862 HG21 THR A 834      70.530  42.470  56.980  1.00  0.00           H
ATOM   2863 HG22 THR A 834      71.520  42.640  58.440  1.00  0.00           H
ATOM   2864 HG23 THR A 834      71.850  43.540  56.960  1.00  0.00           H
ATOM   2865  C   THR A 834      68.600  44.170  56.290  1.00  0.00           C
ATOM   2866  O   THR A 834      68.920  43.560  55.310  1.00  0.00           O
ATOM   2867  N   THR A 835      67.360  44.090  56.830  1.00  0.00           N
ATOM   2868  HN  THR A 835      67.180  44.490  57.710  1.00  0.00           H
ATOM   2869  CA  THR A 835      66.190  43.480  56.160  1.00  0.00           C
ATOM   2870  HA  THR A 835      66.360  42.410  56.170  1.00  0.00           H
ATOM   2871  CB  THR A 835      64.940  43.590  57.030  1.00  0.00           C
ATOM   2872  HB  THR A 835      64.600  44.650  57.120  1.00  0.00           H
ATOM   2873  OG1 THR A 835      65.190  42.980  58.280  1.00  0.00           O
ATOM   2874  HG1 THR A 835      65.770  43.570  58.780  1.00  0.00           H
ATOM   2875  CG2 THR A 835      63.830  42.800  56.410  1.00  0.00           C
ATOM   2876 HG21 THR A 835      62.980  42.860  57.130  1.00  0.00           H
ATOM   2877 HG22 THR A 835      64.110  41.740  56.210  1.00  0.00           H
ATOM   2878 HG23 THR A 835      63.360  43.280  55.520  1.00  0.00           H
ATOM   2879  C   THR A 835      65.860  43.890  54.730  1.00  0.00           C
ATOM   2880  O   THR A 835      65.920  43.050  53.830  1.00  0.00           O
ATOM   2881  N   PHE A 836      65.770  45.260  54.510  1.00  0.00           N
ATOM   2882  HN  PHE A 836      65.790  45.870  55.300  1.00  0.00           H
ATOM   2883  CA  PHE A 836      65.530  45.810  53.230  1.00  0.00           C
ATOM   2884  HA  PHE A 836      64.710  45.290  52.770  1.00  0.00           H
ATOM   2885  CB  PHE A 836      65.160  47.310  53.390  1.00  0.00           C
ATOM   2886  HB1 PHE A 836      65.790  47.720  54.210  1.00  0.00           H
ATOM   2887  HB2 PHE A 836      64.100  47.450  53.730  1.00  0.00           H
ATOM   2888  CG  PHE A 836      65.280  48.130  52.180  1.00  0.00           C
ATOM   2889  CD1 PHE A 836      64.330  47.970  51.110  1.00  0.00           C
ATOM   2890  HD1 PHE A 836      63.510  47.280  51.220  1.00  0.00           H
ATOM   2891  CE1 PHE A 836      64.510  48.600  49.890  1.00  0.00           C
ATOM   2892  HE1 PHE A 836      63.780  48.480  49.100  1.00  0.00           H
ATOM   2893  CZ  PHE A 836      65.470  49.520  49.710  1.00  0.00           C
ATOM   2894  HZ  PHE A 836      65.510  50.090  48.790  1.00  0.00           H
ATOM   2895  CD2 PHE A 836      66.340  49.040  51.950  1.00  0.00           C
ATOM   2896  HD2 PHE A 836      66.960  49.270  52.800  1.00  0.00           H
ATOM   2897  CE2 PHE A 836      66.420  49.750  50.720  1.00  0.00           C
ATOM   2898  HE2 PHE A 836      67.270  50.390  50.490  1.00  0.00           H
ATOM   2899  C   PHE A 836      66.750  45.610  52.260  1.00  0.00           C
ATOM   2900  O   PHE A 836      66.550  45.090  51.130  1.00  0.00           O
ATOM   2901  N   PHE A 837      67.960  45.960  52.680  1.00  0.00           N
ATOM   2902  HN  PHE A 837      68.090  46.370  53.570  1.00  0.00           H
ATOM   2903  CA  PHE A 837      69.230  45.910  51.830  1.00  0.00           C
ATOM   2904  HA  PHE A 837      69.080  46.370  50.880  1.00  0.00           H
ATOM   2905  CB  PHE A 837      70.390  46.600  52.560  1.00  0.00           C
ATOM   2906  HB1 PHE A 837      71.320  46.260  52.030  1.00  0.00           H
ATOM   2907  HB2 PHE A 837      70.370  46.250  53.610  1.00  0.00           H
ATOM   2908  CG  PHE A 837      70.350  48.160  52.570  1.00  0.00           C
ATOM   2909  CD1 PHE A 837      70.590  48.780  53.790  1.00  0.00           C
ATOM   2910  HD1 PHE A 837      70.890  48.210  54.660  1.00  0.00           H
ATOM   2911  CE1 PHE A 837      70.600  50.190  53.920  1.00  0.00           C
ATOM   2912  HE1 PHE A 837      70.860  50.700  54.830  1.00  0.00           H
ATOM   2913  CZ  PHE A 837      70.320  50.980  52.770  1.00  0.00           C
ATOM   2914  HZ  PHE A 837      70.220  52.050  52.800  1.00  0.00           H
ATOM   2915  CD2 PHE A 837      70.070  48.960  51.450  1.00  0.00           C
ATOM   2916  HD2 PHE A 837      69.810  48.520  50.500  1.00  0.00           H
ATOM   2917  CE2 PHE A 837      69.970  50.350  51.610  1.00  0.00           C
ATOM   2918  HE2 PHE A 837      69.620  51.020  50.830  1.00  0.00           H
ATOM   2919  C   PHE A 837      69.550  44.410  51.500  1.00  0.00           C
ATOM   2920  O   PHE A 837      69.900  44.230  50.370  1.00  0.00           O
ATOM   2921  N   LEU A 838      69.450  43.430  52.390  1.00  0.00           N
ATOM   2922  HN  LEU A 838      69.470  43.720  53.330  1.00  0.00           H
ATOM   2923  CA  LEU A 838      69.580  42.010  52.150  1.00  0.00           C
ATOM   2924  HA  LEU A 838      70.570  41.830  51.740  1.00  0.00           H
ATOM   2925  CB  LEU A 838      69.390  41.140  53.440  1.00  0.00           C
ATOM   2926  HB1 LEU A 838      68.400  41.420  53.880  1.00  0.00           H
ATOM   2927  HB2 LEU A 838      70.230  41.350  54.130  1.00  0.00           H
ATOM   2928  CG  LEU A 838      69.280  39.620  53.290  1.00  0.00           C
ATOM   2929  HG  LEU A 838      68.340  39.440  52.730  1.00  0.00           H
ATOM   2930  CD1 LEU A 838      70.420  38.950  52.420  1.00  0.00           C
ATOM   2931 HD11 LEU A 838      70.190  39.060  51.340  1.00  0.00           H
ATOM   2932 HD12 LEU A 838      70.480  37.870  52.640  1.00  0.00           H
ATOM   2933 HD13 LEU A 838      71.340  39.520  52.690  1.00  0.00           H
ATOM   2934  CD2 LEU A 838      69.460  38.970  54.670  1.00  0.00           C
ATOM   2935 HD21 LEU A 838      68.610  39.320  55.300  1.00  0.00           H
ATOM   2936 HD22 LEU A 838      70.400  39.230  55.170  1.00  0.00           H
ATOM   2937 HD23 LEU A 838      69.410  37.860  54.540  1.00  0.00           H
ATOM   2938  C   LEU A 838      68.600  41.560  51.110  1.00  0.00           C
ATOM   2939  O   LEU A 838      69.090  40.930  50.160  1.00  0.00           O
ATOM   2940  N   SER A 839      67.320  41.910  51.170  1.00  0.00           N
ATOM   2941  HN  SER A 839      66.960  42.460  51.910  1.00  0.00           H
ATOM   2942  CA  SER A 839      66.340  41.470  50.250  1.00  0.00           C
ATOM   2943  HA  SER A 839      66.300  40.410  50.120  1.00  0.00           H
ATOM   2944  CB  SER A 839      64.840  41.650  50.790  1.00  0.00           C
ATOM   2945  HB1 SER A 839      64.660  40.880  51.560  1.00  0.00           H
ATOM   2946  HB2 SER A 839      64.090  41.460  50.000  1.00  0.00           H
ATOM   2947  OG  SER A 839      64.670  42.910  51.470  1.00  0.00           O
ATOM   2948  HG1 SER A 839      65.120  42.890  52.310  1.00  0.00           H
ATOM   2949  C   SER A 839      66.420  42.030  48.820  1.00  0.00           C
ATOM   2950  O   SER A 839      66.290  41.330  47.820  1.00  0.00           O
ATOM   2951  N   SER A 840      66.870  43.350  48.750  1.00  0.00           N
ATOM   2952  HN  SER A 840      66.920  43.950  49.540  1.00  0.00           H
ATOM   2953  CA  SER A 840      67.190  44.040  47.540  1.00  0.00           C
ATOM   2954  HA  SER A 840      66.390  44.010  46.820  1.00  0.00           H
ATOM   2955  CB  SER A 840      67.390  45.570  47.870  1.00  0.00           C
ATOM   2956  HB1 SER A 840      67.520  46.110  46.910  1.00  0.00           H
ATOM   2957  HB2 SER A 840      68.340  45.730  48.420  1.00  0.00           H
ATOM   2958  OG  SER A 840      66.190  46.140  48.470  1.00  0.00           O
ATOM   2959  HG1 SER A 840      66.070  45.820  49.370  1.00  0.00           H
ATOM   2960  C   SER A 840      68.370  43.470  46.750  1.00  0.00           C
ATOM   2961  O   SER A 840      68.270  43.160  45.580  1.00  0.00           O
ATOM   2962  N   PHE A 841      69.490  43.170  47.440  1.00  0.00           N
ATOM   2963  HN  PHE A 841      69.490  43.330  48.420  1.00  0.00           H
ATOM   2964  CA  PHE A 841      70.610  42.420  46.890  1.00  0.00           C
ATOM   2965  HA  PHE A 841      70.840  43.020  46.010  1.00  0.00           H
ATOM   2966  CB  PHE A 841      71.860  42.650  47.810  1.00  0.00           C
ATOM   2967  HB1 PHE A 841      71.620  42.530  48.880  1.00  0.00           H
ATOM   2968  HB2 PHE A 841      72.190  43.700  47.700  1.00  0.00           H
ATOM   2969  CG  PHE A 841      73.070  41.720  47.590  1.00  0.00           C
ATOM   2970  CD1 PHE A 841      73.020  40.510  48.230  1.00  0.00           C
ATOM   2971  HD1 PHE A 841      72.150  40.310  48.820  1.00  0.00           H
ATOM   2972  CE1 PHE A 841      74.060  39.560  48.100  1.00  0.00           C
ATOM   2973  HE1 PHE A 841      73.970  38.580  48.580  1.00  0.00           H
ATOM   2974  CZ  PHE A 841      75.210  39.890  47.380  1.00  0.00           C
ATOM   2975  HZ  PHE A 841      75.900  39.090  47.150  1.00  0.00           H
ATOM   2976  CD2 PHE A 841      74.230  42.000  46.770  1.00  0.00           C
ATOM   2977  HD2 PHE A 841      74.200  42.950  46.270  1.00  0.00           H
ATOM   2978  CE2 PHE A 841      75.350  41.130  46.770  1.00  0.00           C
ATOM   2979  HE2 PHE A 841      76.290  41.360  46.300  1.00  0.00           H
ATOM   2980  C   PHE A 841      70.300  41.060  46.360  1.00  0.00           C
ATOM   2981  O   PHE A 841      70.710  40.670  45.260  1.00  0.00           O
ATOM   2982  N   LEU A 842      69.550  40.240  47.150  1.00  0.00           N
ATOM   2983  HN  LEU A 842      69.260  40.510  48.060  1.00  0.00           H
ATOM   2984  CA  LEU A 842      69.060  38.970  46.710  1.00  0.00           C
ATOM   2985  HA  LEU A 842      69.950  38.400  46.520  1.00  0.00           H
ATOM   2986  CB  LEU A 842      68.410  38.300  47.930  1.00  0.00           C
ATOM   2987  HB1 LEU A 842      67.610  37.610  47.580  1.00  0.00           H
ATOM   2988  HB2 LEU A 842      68.040  39.190  48.500  1.00  0.00           H
ATOM   2989  CG  LEU A 842      69.380  37.530  48.920  1.00  0.00           C
ATOM   2990  HG  LEU A 842      70.080  38.280  49.330  1.00  0.00           H
ATOM   2991  CD1 LEU A 842      68.420  37.120  50.080  1.00  0.00           C
ATOM   2992 HD11 LEU A 842      69.120  36.870  50.910  1.00  0.00           H
ATOM   2993 HD12 LEU A 842      67.830  36.210  49.830  1.00  0.00           H
ATOM   2994 HD13 LEU A 842      67.890  37.990  50.530  1.00  0.00           H
ATOM   2995  CD2 LEU A 842      70.160  36.340  48.260  1.00  0.00           C
ATOM   2996 HD21 LEU A 842      69.470  35.550  47.890  1.00  0.00           H
ATOM   2997 HD22 LEU A 842      70.960  35.810  48.830  1.00  0.00           H
ATOM   2998 HD23 LEU A 842      70.580  36.780  47.330  1.00  0.00           H
ATOM   2999  C   LEU A 842      68.080  39.020  45.470  1.00  0.00           C
ATOM   3000  O   LEU A 842      68.190  38.100  44.660  1.00  0.00           O
ATOM   3001  N   LYS A 843      67.330  40.150  45.370  1.00  0.00           N
ATOM   3002  HN  LYS A 843      67.360  40.770  46.150  1.00  0.00           H
ATOM   3003  CA  LYS A 843      66.510  40.290  44.110  1.00  0.00           C
ATOM   3004  HA  LYS A 843      66.070  39.310  43.970  1.00  0.00           H
ATOM   3005  CB  LYS A 843      65.490  41.460  44.360  1.00  0.00           C
ATOM   3006  HB1 LYS A 843      66.070  42.370  44.570  1.00  0.00           H
ATOM   3007  HB2 LYS A 843      64.960  41.180  45.290  1.00  0.00           H
ATOM   3008  CG  LYS A 843      64.590  41.760  43.130  1.00  0.00           C
ATOM   3009  HG1 LYS A 843      65.310  42.130  42.390  1.00  0.00           H
ATOM   3010  HG2 LYS A 843      63.930  42.630  43.370  1.00  0.00           H
ATOM   3011  CD  LYS A 843      63.830  40.490  42.590  1.00  0.00           C
ATOM   3012  HD1 LYS A 843      63.030  40.180  43.300  1.00  0.00           H
ATOM   3013  HD2 LYS A 843      64.460  39.590  42.460  1.00  0.00           H
ATOM   3014  CE  LYS A 843      63.280  40.760  41.260  1.00  0.00           C
ATOM   3015  HE1 LYS A 843      64.080  40.920  40.500  1.00  0.00           H
ATOM   3016  HE2 LYS A 843      62.710  41.710  41.280  1.00  0.00           H
ATOM   3017  NZ  LYS A 843      62.400  39.590  40.820  1.00  0.00           N
ATOM   3018  HZ1 LYS A 843      61.480  39.660  41.270  1.00  0.00           H
ATOM   3019  HZ2 LYS A 843      62.810  38.700  41.150  1.00  0.00           H
ATOM   3020  HZ3 LYS A 843      62.230  39.590  39.780  1.00  0.00           H
ATOM   3021  C   LYS A 843      67.300  40.490  42.810  1.00  0.00           C
ATOM   3022  O   LYS A 843      67.080  39.860  41.840  1.00  0.00           O
ATOM   3023  N   GLN A 844      68.390  41.330  42.830  1.00  0.00           N
ATOM   3024  HN  GLN A 844      68.610  41.860  43.650  1.00  0.00           H
ATOM   3025  CA  GLN A 844      69.330  41.470  41.810  1.00  0.00           C
ATOM   3026  HA  GLN A 844      68.780  41.950  41.000  1.00  0.00           H
ATOM   3027  CB  GLN A 844      70.360  42.530  42.240  1.00  0.00           C
ATOM   3028  HB1 GLN A 844      71.070  42.850  41.450  1.00  0.00           H
ATOM   3029  HB2 GLN A 844      70.970  42.050  43.050  1.00  0.00           H
ATOM   3030  CG  GLN A 844      69.690  43.780  42.700  1.00  0.00           C
ATOM   3031  HG1 GLN A 844      69.450  43.550  43.750  1.00  0.00           H
ATOM   3032  HG2 GLN A 844      68.720  44.030  42.220  1.00  0.00           H
ATOM   3033  CD  GLN A 844      70.650  45.050  42.630  1.00  0.00           C
ATOM   3034  OE1 GLN A 844      71.860  44.980  42.810  1.00  0.00           O
ATOM   3035  NE2 GLN A 844      70.040  46.230  42.710  1.00  0.00           N
ATOM   3036 HE21 GLN A 844      70.650  47.020  42.660  1.00  0.00           H
ATOM   3037 HE22 GLN A 844      69.170  46.380  42.250  1.00  0.00           H
ATOM   3038  C   GLN A 844      70.160  40.210  41.360  1.00  0.00           C
ATOM   3039  O   GLN A 844      70.710  40.260  40.240  1.00  0.00           O
ATOM   3040  N   PHE A 845      70.210  39.200  42.240  1.00  0.00           N
ATOM   3041  HN  PHE A 845      69.630  39.320  43.040  1.00  0.00           H
ATOM   3042  CA  PHE A 845      71.210  38.140  42.280  1.00  0.00           C
ATOM   3043  HA  PHE A 845      72.140  38.660  42.140  1.00  0.00           H
ATOM   3044  CB  PHE A 845      71.260  37.340  43.610  1.00  0.00           C
ATOM   3045  HB1 PHE A 845      70.350  36.710  43.640  1.00  0.00           H
ATOM   3046  HB2 PHE A 845      71.260  38.030  44.480  1.00  0.00           H
ATOM   3047  CG  PHE A 845      72.550  36.520  43.810  1.00  0.00           C
ATOM   3048  CD1 PHE A 845      72.430  35.170  43.920  1.00  0.00           C
ATOM   3049  HD1 PHE A 845      71.510  34.620  43.840  1.00  0.00           H
ATOM   3050  CE1 PHE A 845      73.630  34.400  44.070  1.00  0.00           C
ATOM   3051  HE1 PHE A 845      73.590  33.320  44.120  1.00  0.00           H
ATOM   3052  CZ  PHE A 845      74.870  35.040  44.270  1.00  0.00           C
ATOM   3053  HZ  PHE A 845      75.850  34.610  44.410  1.00  0.00           H
ATOM   3054  CD2 PHE A 845      73.800  37.210  44.120  1.00  0.00           C
ATOM   3055  HD2 PHE A 845      73.860  38.290  44.140  1.00  0.00           H
ATOM   3056  CE2 PHE A 845      74.980  36.400  44.270  1.00  0.00           C
ATOM   3057  HE2 PHE A 845      75.900  36.920  44.500  1.00  0.00           H
ATOM   3058  C   PHE A 845      71.120  37.270  41.090  1.00  0.00           C
ATOM   3059  O   PHE A 845      72.110  36.830  40.530  1.00  0.00           O
ATOM   3060  N   LYS A 846      69.860  37.070  40.650  1.00  0.00           N
ATOM   3061  HN  LYS A 846      69.110  37.510  41.150  1.00  0.00           H
ATOM   3062  CA  LYS A 846      69.380  36.310  39.490  1.00  0.00           C
ATOM   3063  HA  LYS A 846      69.630  35.280  39.710  1.00  0.00           H
ATOM   3064  CB  LYS A 846      67.880  36.570  39.180  1.00  0.00           C
ATOM   3065  HB1 LYS A 846      67.770  37.660  39.040  1.00  0.00           H
ATOM   3066  HB2 LYS A 846      67.420  36.210  40.120  1.00  0.00           H
ATOM   3067  CG  LYS A 846      67.300  35.850  37.970  1.00  0.00           C
ATOM   3068  HG1 LYS A 846      67.390  34.760  38.210  1.00  0.00           H
ATOM   3069  HG2 LYS A 846      67.840  36.160  37.050  1.00  0.00           H
ATOM   3070  CD  LYS A 846      65.840  36.010  37.720  1.00  0.00           C
ATOM   3071  HD1 LYS A 846      65.620  35.200  36.990  1.00  0.00           H
ATOM   3072  HD2 LYS A 846      65.590  37.010  37.320  1.00  0.00           H
ATOM   3073  CE  LYS A 846      65.020  35.790  38.980  1.00  0.00           C
ATOM   3074  HE1 LYS A 846      65.290  36.560  39.740  1.00  0.00           H
ATOM   3075  HE2 LYS A 846      65.250  34.770  39.340  1.00  0.00           H
ATOM   3076  NZ  LYS A 846      63.640  35.950  38.690  1.00  0.00           N
ATOM   3077  HZ1 LYS A 846      63.050  35.670  39.490  1.00  0.00           H
ATOM   3078  HZ2 LYS A 846      63.400  35.470  37.780  1.00  0.00           H
ATOM   3079  HZ3 LYS A 846      63.480  36.970  38.580  1.00  0.00           H
ATOM   3080  C   LYS A 846      70.170  36.640  38.210  1.00  0.00           C
ATOM   3081  O   LYS A 846      70.510  35.730  37.470  1.00  0.00           O
ATOM   3082  N   THR A 847      70.500  37.910  37.980  1.00  0.00           N
ATOM   3083  HN  THR A 847      70.400  38.670  38.630  1.00  0.00           H
ATOM   3084  CA  THR A 847      71.150  38.300  36.690  1.00  0.00           C
ATOM   3085  HA  THR A 847      70.920  37.520  35.980  1.00  0.00           H
ATOM   3086  CB  THR A 847      70.730  39.600  36.130  1.00  0.00           C
ATOM   3087  HB  THR A 847      71.270  39.770  35.180  1.00  0.00           H
ATOM   3088  OG1 THR A 847      70.780  40.700  37.010  1.00  0.00           O
ATOM   3089  HG1 THR A 847      71.590  41.180  36.810  1.00  0.00           H
ATOM   3090  CG2 THR A 847      69.270  39.530  35.630  1.00  0.00           C
ATOM   3091 HG21 THR A 847      69.220  38.710  34.870  1.00  0.00           H
ATOM   3092 HG22 THR A 847      68.960  40.480  35.150  1.00  0.00           H
ATOM   3093 HG23 THR A 847      68.500  39.390  36.410  1.00  0.00           H
ATOM   3094  C   THR A 847      72.710  38.360  36.810  1.00  0.00           C
ATOM   3095  O   THR A 847      73.480  38.730  35.890  1.00  0.00           O
ATOM   3096  N   LYS A 848      73.280  38.130  38.050  1.00  0.00           N
ATOM   3097  HN  LYS A 848      72.810  37.840  38.880  1.00  0.00           H
ATOM   3098  CA  LYS A 848      74.770  38.250  38.210  1.00  0.00           C
ATOM   3099  HA  LYS A 848      75.070  39.140  37.670  1.00  0.00           H
ATOM   3100  CB  LYS A 848      75.140  38.460  39.670  1.00  0.00           C
ATOM   3101  HB1 LYS A 848      76.240  38.530  39.670  1.00  0.00           H
ATOM   3102  HB2 LYS A 848      74.880  37.510  40.190  1.00  0.00           H
ATOM   3103  CG  LYS A 848      74.510  39.660  40.360  1.00  0.00           C
ATOM   3104  HG1 LYS A 848      75.060  39.680  41.330  1.00  0.00           H
ATOM   3105  HG2 LYS A 848      73.440  39.670  40.660  1.00  0.00           H
ATOM   3106  CD  LYS A 848      74.820  41.000  39.670  1.00  0.00           C
ATOM   3107  HD1 LYS A 848      74.190  41.050  38.760  1.00  0.00           H
ATOM   3108  HD2 LYS A 848      75.880  40.940  39.330  1.00  0.00           H
ATOM   3109  CE  LYS A 848      74.840  42.240  40.480  1.00  0.00           C
ATOM   3110  HE1 LYS A 848      75.720  42.350  41.160  1.00  0.00           H
ATOM   3111  HE2 LYS A 848      73.980  42.450  41.150  1.00  0.00           H
ATOM   3112  NZ  LYS A 848      74.910  43.430  39.560  1.00  0.00           N
ATOM   3113  HZ1 LYS A 848      73.980  43.510  39.110  1.00  0.00           H
ATOM   3114  HZ2 LYS A 848      75.640  43.230  38.840  1.00  0.00           H
ATOM   3115  HZ3 LYS A 848      75.080  44.250  40.160  1.00  0.00           H
ATOM   3116  C   LYS A 848      75.540  37.090  37.530  1.00  0.00           C
ATOM   3117  O   LYS A 848      75.130  35.920  37.480  1.00  0.00           O
ATOM   3118  N   ARG A 849      76.810  37.280  37.040  1.00  0.00           N
ATOM   3119  HN  ARG A 849      77.280  38.130  37.250  1.00  0.00           H
ATOM   3120  CA  ARG A 849      77.570  36.360  36.320  1.00  0.00           C
ATOM   3121  HA  ARG A 849      76.990  35.720  35.670  1.00  0.00           H
ATOM   3122  CB  ARG A 849      78.510  37.240  35.410  1.00  0.00           C
ATOM   3123  HB1 ARG A 849      79.260  36.640  34.860  1.00  0.00           H
ATOM   3124  HB2 ARG A 849      79.050  37.840  36.180  1.00  0.00           H
ATOM   3125  CG  ARG A 849      77.920  38.010  34.220  1.00  0.00           C
ATOM   3126  HG1 ARG A 849      77.400  37.270  33.570  1.00  0.00           H
ATOM   3127  HG2 ARG A 849      78.790  38.430  33.670  1.00  0.00           H
ATOM   3128  CD  ARG A 849      77.040  39.200  34.470  1.00  0.00           C
ATOM   3129  HD1 ARG A 849      77.590  40.110  34.770  1.00  0.00           H
ATOM   3130  HD2 ARG A 849      76.200  38.940  35.140  1.00  0.00           H
ATOM   3131  NE  ARG A 849      76.420  39.570  33.140  1.00  0.00           N
ATOM   3132  HE  ARG A 849      76.860  39.350  32.270  1.00  0.00           H
ATOM   3133  CZ  ARG A 849      75.630  40.610  32.990  1.00  0.00           C
ATOM   3134  NH1 ARG A 849      75.070  41.220  33.980  1.00  0.00           N
ATOM   3135 HH11 ARG A 849      75.320  41.140  34.950  1.00  0.00           H
ATOM   3136 HH12 ARG A 849      74.370  41.880  33.720  1.00  0.00           H
ATOM   3137  NH2 ARG A 849      75.460  40.960  31.740  1.00  0.00           N
ATOM   3138 HH21 ARG A 849      75.960  40.590  30.960  1.00  0.00           H
ATOM   3139 HH22 ARG A 849      74.610  41.470  31.590  1.00  0.00           H
ATOM   3140  C   ARG A 849      78.390  35.460  37.340  1.00  0.00           C
ATOM   3141  O   ARG A 849      78.460  35.690  38.520  1.00  0.00           O
ATOM   3142  N   TYR A 850      78.900  34.260  36.820  1.00  0.00           N
ATOM   3143  HN  TYR A 850      78.540  34.020  35.910  1.00  0.00           H
ATOM   3144  CA  TYR A 850      79.590  33.250  37.530  1.00  0.00           C
ATOM   3145  HA  TYR A 850      80.090  32.640  36.790  1.00  0.00           H
ATOM   3146  CB  TYR A 850      80.830  33.860  38.300  1.00  0.00           C
ATOM   3147  HB1 TYR A 850      80.450  34.690  38.920  1.00  0.00           H
ATOM   3148  HB2 TYR A 850      81.650  34.310  37.690  1.00  0.00           H
ATOM   3149  CG  TYR A 850      81.470  32.980  39.330  1.00  0.00           C
ATOM   3150  CD1 TYR A 850      82.500  32.160  38.860  1.00  0.00           C
ATOM   3151  HD1 TYR A 850      82.670  32.240  37.800  1.00  0.00           H
ATOM   3152  CE1 TYR A 850      83.390  31.530  39.810  1.00  0.00           C
ATOM   3153  HE1 TYR A 850      84.180  30.870  39.460  1.00  0.00           H
ATOM   3154  CZ  TYR A 850      83.040  31.550  41.190  1.00  0.00           C
ATOM   3155  OH  TYR A 850      83.620  30.640  42.060  1.00  0.00           O
ATOM   3156  HH  TYR A 850      83.980  29.930  41.530  1.00  0.00           H
ATOM   3157  CD2 TYR A 850      81.270  33.030  40.670  1.00  0.00           C
ATOM   3158  HD2 TYR A 850      80.460  33.680  40.990  1.00  0.00           H
ATOM   3159  CE2 TYR A 850      81.990  32.290  41.650  1.00  0.00           C
ATOM   3160  HE2 TYR A 850      81.800  32.320  42.710  1.00  0.00           H
ATOM   3161  C   TYR A 850      78.730  32.300  38.350  1.00  0.00           C
ATOM   3162  O   TYR A 850      78.680  31.120  38.120  1.00  0.00           O
ATOM   3163  N   PHE A 851      77.920  32.870  39.240  1.00  0.00           N
ATOM   3164  HN  PHE A 851      77.900  33.860  39.240  1.00  0.00           H
ATOM   3165  CA  PHE A 851      77.150  32.010  40.150  1.00  0.00           C
ATOM   3166  HA  PHE A 851      77.910  31.440  40.670  1.00  0.00           H
ATOM   3167  CB  PHE A 851      76.310  32.810  41.180  1.00  0.00           C
ATOM   3168  HB1 PHE A 851      75.950  31.990  41.850  1.00  0.00           H
ATOM   3169  HB2 PHE A 851      75.490  33.360  40.690  1.00  0.00           H
ATOM   3170  CG  PHE A 851      77.200  33.660  42.050  1.00  0.00           C
ATOM   3171  CD1 PHE A 851      77.150  35.000  41.760  1.00  0.00           C
ATOM   3172  HD1 PHE A 851      76.520  35.470  41.020  1.00  0.00           H
ATOM   3173  CE1 PHE A 851      77.940  35.890  42.550  1.00  0.00           C
ATOM   3174  HE1 PHE A 851      77.940  36.940  42.290  1.00  0.00           H
ATOM   3175  CZ  PHE A 851      78.740  35.390  43.590  1.00  0.00           C
ATOM   3176  HZ  PHE A 851      79.370  36.080  44.140  1.00  0.00           H
ATOM   3177  CD2 PHE A 851      78.100  33.210  42.970  1.00  0.00           C
ATOM   3178  HD2 PHE A 851      78.140  32.160  43.270  1.00  0.00           H
ATOM   3179  CE2 PHE A 851      78.890  34.030  43.830  1.00  0.00           C
ATOM   3180  HE2 PHE A 851      79.530  33.730  44.660  1.00  0.00           H
ATOM   3181  C   PHE A 851      76.180  31.000  39.470  1.00  0.00           C
ATOM   3182  O   PHE A 851      75.380  31.430  38.610  1.00  0.00           O
ATOM   3183  N   PRO A 852      76.120  29.660  39.800  1.00  0.00           N
ATOM   3184  CD  PRO A 852      76.710  29.150  41.010  1.00  0.00           C
ATOM   3185  HD1 PRO A 852      76.170  29.640  41.850  1.00  0.00           H
ATOM   3186  HD2 PRO A 852      77.780  29.440  41.120  1.00  0.00           H
ATOM   3187  CA  PRO A 852      75.210  28.700  39.190  1.00  0.00           C
ATOM   3188  HA  PRO A 852      75.650  28.470  38.230  1.00  0.00           H
ATOM   3189  CB  PRO A 852      75.130  27.570  40.180  1.00  0.00           C
ATOM   3190  HB1 PRO A 852      74.890  26.570  39.760  1.00  0.00           H
ATOM   3191  HB2 PRO A 852      74.350  27.890  40.910  1.00  0.00           H
ATOM   3192  CG  PRO A 852      76.470  27.610  40.950  1.00  0.00           C
ATOM   3193  HG1 PRO A 852      76.220  27.180  41.940  1.00  0.00           H
ATOM   3194  HG2 PRO A 852      77.230  26.930  40.500  1.00  0.00           H
ATOM   3195  C   PRO A 852      73.780  29.230  38.900  1.00  0.00           C
ATOM   3196  O   PRO A 852      73.130  29.700  39.840  1.00  0.00           O
ATOM   3197  N   THR A 853      73.370  29.150  37.590  1.00  0.00           N
ATOM   3198  HN  THR A 853      74.000  28.620  37.030  1.00  0.00           H
ATOM   3199  CA  THR A 853      72.170  29.860  37.070  1.00  0.00           C
ATOM   3200  HA  THR A 853      72.300  30.930  37.160  1.00  0.00           H
ATOM   3201  CB  THR A 853      71.920  29.580  35.550  1.00  0.00           C
ATOM   3202  HB  THR A 853      71.880  28.480  35.390  1.00  0.00           H
ATOM   3203  OG1 THR A 853      73.020  30.060  34.820  1.00  0.00           O
ATOM   3204  HG1 THR A 853      73.740  29.430  34.740  1.00  0.00           H
ATOM   3205  CG2 THR A 853      70.770  30.360  34.940  1.00  0.00           C
ATOM   3206 HG21 THR A 853      70.930  30.210  33.850  1.00  0.00           H
ATOM   3207 HG22 THR A 853      70.720  31.460  35.080  1.00  0.00           H
ATOM   3208 HG23 THR A 853      69.770  29.920  35.150  1.00  0.00           H
ATOM   3209  C   THR A 853      70.820  29.590  37.770  1.00  0.00           C
ATOM   3210  O   THR A 853      70.050  30.510  38.090  1.00  0.00           O
ATOM   3211  N   LYS A 854      70.450  28.300  37.930  1.00  0.00           N
ATOM   3212  HN  LYS A 854      71.110  27.590  37.710  1.00  0.00           H
ATOM   3213  CA  LYS A 854      69.130  27.860  38.460  1.00  0.00           C
ATOM   3214  HA  LYS A 854      68.490  28.520  37.880  1.00  0.00           H
ATOM   3215  CB  LYS A 854      68.960  26.310  38.280  1.00  0.00           C
ATOM   3216  HB1 LYS A 854      68.140  26.060  39.000  1.00  0.00           H
ATOM   3217  HB2 LYS A 854      69.890  25.770  38.530  1.00  0.00           H
ATOM   3218  CG  LYS A 854      68.590  25.900  36.870  1.00  0.00           C
ATOM   3219  HG1 LYS A 854      68.330  24.840  36.710  1.00  0.00           H
ATOM   3220  HG2 LYS A 854      69.510  26.100  36.270  1.00  0.00           H
ATOM   3221  CD  LYS A 854      67.490  26.800  36.370  1.00  0.00           C
ATOM   3222  HD1 LYS A 854      67.980  27.750  36.040  1.00  0.00           H
ATOM   3223  HD2 LYS A 854      66.700  27.080  37.100  1.00  0.00           H
ATOM   3224  CE  LYS A 854      66.620  26.320  35.180  1.00  0.00           C
ATOM   3225  HE1 LYS A 854      65.910  25.520  35.460  1.00  0.00           H
ATOM   3226  HE2 LYS A 854      67.180  25.950  34.300  1.00  0.00           H
ATOM   3227  NZ  LYS A 854      65.720  27.400  34.630  1.00  0.00           N
ATOM   3228  HZ1 LYS A 854      65.200  27.050  33.810  1.00  0.00           H
ATOM   3229  HZ2 LYS A 854      66.310  28.170  34.260  1.00  0.00           H
ATOM   3230  HZ3 LYS A 854      65.080  27.780  35.370  1.00  0.00           H
ATOM   3231  C   LYS A 854      69.040  28.190  39.890  1.00  0.00           C
ATOM   3232  O   LYS A 854      67.980  28.450  40.450  1.00  0.00           O
ATOM   3233  N   VAL A 855      70.200  28.090  40.610  1.00  0.00           N
ATOM   3234  HN  VAL A 855      71.010  27.700  40.190  1.00  0.00           H
ATOM   3235  CA  VAL A 855      70.400  28.460  42.040  1.00  0.00           C
ATOM   3236  HA  VAL A 855      69.540  28.050  42.550  1.00  0.00           H
ATOM   3237  CB  VAL A 855      71.730  27.970  42.680  1.00  0.00           C
ATOM   3238  HB  VAL A 855      72.510  28.180  41.920  1.00  0.00           H
ATOM   3239  CG1 VAL A 855      71.990  28.660  44.050  1.00  0.00           C
ATOM   3240 HG11 VAL A 855      73.030  28.390  44.330  1.00  0.00           H
ATOM   3241 HG12 VAL A 855      71.310  28.200  44.810  1.00  0.00           H
ATOM   3242 HG13 VAL A 855      72.070  29.760  44.120  1.00  0.00           H
ATOM   3243  CG2 VAL A 855      71.560  26.510  42.830  1.00  0.00           C
ATOM   3244 HG21 VAL A 855      70.650  26.240  43.410  1.00  0.00           H
ATOM   3245 HG22 VAL A 855      72.400  26.220  43.490  1.00  0.00           H
ATOM   3246 HG23 VAL A 855      71.700  25.890  41.940  1.00  0.00           H
ATOM   3247  C   VAL A 855      70.270  29.970  42.230  1.00  0.00           C
ATOM   3248  O   VAL A 855      69.340  30.330  42.950  1.00  0.00           O
ATOM   3249  N   ARG A 856      71.050  30.810  41.430  1.00  0.00           N
ATOM   3250  HN  ARG A 856      71.750  30.460  40.820  1.00  0.00           H
ATOM   3251  CA  ARG A 856      70.960  32.260  41.570  1.00  0.00           C
ATOM   3252  HA  ARG A 856      71.140  32.500  42.610  1.00  0.00           H
ATOM   3253  CB  ARG A 856      72.160  33.070  40.760  1.00  0.00           C
ATOM   3254  HB1 ARG A 856      73.120  32.570  41.010  1.00  0.00           H
ATOM   3255  HB2 ARG A 856      72.200  34.120  41.130  1.00  0.00           H
ATOM   3256  CG  ARG A 856      72.000  33.150  39.280  1.00  0.00           C
ATOM   3257  HG1 ARG A 856      70.970  33.570  39.210  1.00  0.00           H
ATOM   3258  HG2 ARG A 856      71.940  32.200  38.730  1.00  0.00           H
ATOM   3259  CD  ARG A 856      72.980  34.090  38.610  1.00  0.00           C
ATOM   3260  HD1 ARG A 856      74.030  33.750  38.750  1.00  0.00           H
ATOM   3261  HD2 ARG A 856      72.840  35.120  38.970  1.00  0.00           H
ATOM   3262  NE  ARG A 856      72.580  33.980  37.140  1.00  0.00           N
ATOM   3263  HE  ARG A 856      71.660  34.310  36.930  1.00  0.00           H
ATOM   3264  CZ  ARG A 856      73.240  33.480  36.160  1.00  0.00           C
ATOM   3265  NH1 ARG A 856      74.340  32.790  36.350  1.00  0.00           N
ATOM   3266 HH11 ARG A 856      74.530  32.480  37.290  1.00  0.00           H
ATOM   3267 HH12 ARG A 856      74.720  32.330  35.550  1.00  0.00           H
ATOM   3268  NH2 ARG A 856      73.000  33.700  34.870  1.00  0.00           N
ATOM   3269 HH21 ARG A 856      73.410  33.180  34.110  1.00  0.00           H
ATOM   3270 HH22 ARG A 856      72.190  34.280  34.760  1.00  0.00           H
ATOM   3271  C   ARG A 856      69.590  32.850  41.190  1.00  0.00           C
ATOM   3272  O   ARG A 856      69.150  33.850  41.760  1.00  0.00           O
ATOM   3273  N   SER A 857      68.910  32.190  40.290  1.00  0.00           N
ATOM   3274  HN  SER A 857      69.380  31.500  39.740  1.00  0.00           H
ATOM   3275  CA  SER A 857      67.570  32.410  39.900  1.00  0.00           C
ATOM   3276  HA  SER A 857      67.340  33.470  39.860  1.00  0.00           H
ATOM   3277  CB  SER A 857      67.160  31.760  38.500  1.00  0.00           C
ATOM   3278  HB1 SER A 857      67.340  30.650  38.590  1.00  0.00           H
ATOM   3279  HB2 SER A 857      67.950  32.340  37.980  1.00  0.00           H
ATOM   3280  OG  SER A 857      65.910  32.060  37.930  1.00  0.00           O
ATOM   3281  HG1 SER A 857      66.010  31.750  37.020  1.00  0.00           H
ATOM   3282  C   SER A 857      66.570  32.010  40.990  1.00  0.00           C
ATOM   3283  O   SER A 857      65.690  32.740  41.420  1.00  0.00           O
ATOM   3284  N   THR A 858      66.680  30.800  41.540  1.00  0.00           N
ATOM   3285  HN  THR A 858      67.280  30.110  41.140  1.00  0.00           H
ATOM   3286  CA  THR A 858      65.820  30.330  42.620  1.00  0.00           C
ATOM   3287  HA  THR A 858      64.800  30.320  42.280  1.00  0.00           H
ATOM   3288  CB  THR A 858      66.040  28.830  42.910  1.00  0.00           C
ATOM   3289  HB  THR A 858      67.130  28.710  43.090  1.00  0.00           H
ATOM   3290  OG1 THR A 858      65.640  28.200  41.680  1.00  0.00           O
ATOM   3291  HG1 THR A 858      66.450  28.190  41.170  1.00  0.00           H
ATOM   3292  CG2 THR A 858      65.140  28.340  44.100  1.00  0.00           C
ATOM   3293 HG21 THR A 858      64.120  28.740  43.950  1.00  0.00           H
ATOM   3294 HG22 THR A 858      65.660  28.620  45.030  1.00  0.00           H
ATOM   3295 HG23 THR A 858      65.070  27.230  44.160  1.00  0.00           H
ATOM   3296  C   THR A 858      65.940  31.070  43.940  1.00  0.00           C
ATOM   3297  O   THR A 858      64.930  31.470  44.470  1.00  0.00           O
ATOM   3298  N   ILE A 859      67.180  31.340  44.380  1.00  0.00           N
ATOM   3299  HN  ILE A 859      68.010  31.230  43.860  1.00  0.00           H
ATOM   3300  CA  ILE A 859      67.390  32.020  45.670  1.00  0.00           C
ATOM   3301  HA  ILE A 859      66.730  31.630  46.440  1.00  0.00           H
ATOM   3302  CB  ILE A 859      68.760  31.860  46.330  1.00  0.00           C
ATOM   3303  HB  ILE A 859      68.530  32.270  47.340  1.00  0.00           H
ATOM   3304  CG2 ILE A 859      69.210  30.350  46.430  1.00  0.00           C
ATOM   3305 HG21 ILE A 859      69.480  29.890  45.450  1.00  0.00           H
ATOM   3306 HG22 ILE A 859      68.410  29.700  46.880  1.00  0.00           H
ATOM   3307 HG23 ILE A 859      70.030  30.260  47.160  1.00  0.00           H
ATOM   3308  CG1 ILE A 859      69.810  32.740  45.550  1.00  0.00           C
ATOM   3309 HG11 ILE A 859      69.400  33.770  45.440  1.00  0.00           H
ATOM   3310 HG12 ILE A 859      69.900  32.340  44.520  1.00  0.00           H
ATOM   3311  CD  ILE A 859      71.220  32.750  46.190  1.00  0.00           C
ATOM   3312  HD1 ILE A 859      71.350  31.860  46.860  1.00  0.00           H
ATOM   3313  HD2 ILE A 859      71.510  33.690  46.710  1.00  0.00           H
ATOM   3314  HD3 ILE A 859      72.040  32.650  45.440  1.00  0.00           H
ATOM   3315  C   ILE A 859      66.880  33.450  45.650  1.00  0.00           C
ATOM   3316  O   ILE A 859      66.440  34.010  46.570  1.00  0.00           O
ATOM   3317  N   SER A 860      67.080  34.110  44.480  1.00  0.00           N
ATOM   3318  HN  SER A 860      67.450  33.700  43.640  1.00  0.00           H
ATOM   3319  CA  SER A 860      66.490  35.370  44.090  1.00  0.00           C
ATOM   3320  HA  SER A 860      66.930  36.080  44.780  1.00  0.00           H
ATOM   3321  CB  SER A 860      67.060  35.780  42.810  1.00  0.00           C
ATOM   3322  HB1 SER A 860      66.900  34.970  42.060  1.00  0.00           H
ATOM   3323  HB2 SER A 860      68.150  35.980  42.760  1.00  0.00           H
ATOM   3324  OG  SER A 860      66.530  37.060  42.390  1.00  0.00           O
ATOM   3325  HG1 SER A 860      67.020  37.680  42.930  1.00  0.00           H
ATOM   3326  C   SER A 860      64.960  35.410  44.110  1.00  0.00           C
ATOM   3327  O   SER A 860      64.420  36.310  44.700  1.00  0.00           O
ATOM   3328  N   ASP A 861      64.250  34.360  43.550  1.00  0.00           N
ATOM   3329  HN  ASP A 861      64.850  33.650  43.190  1.00  0.00           H
ATOM   3330  CA  ASP A 861      62.760  34.120  43.660  1.00  0.00           C
ATOM   3331  HA  ASP A 861      62.420  35.120  43.400  1.00  0.00           H
ATOM   3332  CB  ASP A 861      62.280  33.170  42.500  1.00  0.00           C
ATOM   3333  HB1 ASP A 861      61.230  32.850  42.690  1.00  0.00           H
ATOM   3334  HB2 ASP A 861      62.900  32.250  42.480  1.00  0.00           H
ATOM   3335  CG  ASP A 861      62.320  33.770  41.210  1.00  0.00           C
ATOM   3336  OD1 ASP A 861      62.000  33.100  40.210  1.00  0.00           O
ATOM   3337  OD2 ASP A 861      62.590  35.020  41.090  1.00  0.00           O
ATOM   3338  C   ASP A 861      62.350  33.870  45.120  1.00  0.00           C
ATOM   3339  O   ASP A 861      61.410  34.490  45.590  1.00  0.00           O
ATOM   3340  N   PHE A 862      63.100  33.150  45.890  1.00  0.00           N
ATOM   3341  HN  PHE A 862      63.860  32.640  45.510  1.00  0.00           H
ATOM   3342  CA  PHE A 862      62.800  32.780  47.240  1.00  0.00           C
ATOM   3343  HA  PHE A 862      61.740  32.780  47.440  1.00  0.00           H
ATOM   3344  CB  PHE A 862      63.410  31.360  47.480  1.00  0.00           C
ATOM   3345  HB1 PHE A 862      63.770  31.260  48.540  1.00  0.00           H
ATOM   3346  HB2 PHE A 862      64.330  31.270  46.880  1.00  0.00           H
ATOM   3347  CG  PHE A 862      62.440  30.360  47.130  1.00  0.00           C
ATOM   3348  CD1 PHE A 862      61.770  29.660  48.130  1.00  0.00           C
ATOM   3349  HD1 PHE A 862      61.900  29.980  49.140  1.00  0.00           H
ATOM   3350  CE1 PHE A 862      60.990  28.530  47.800  1.00  0.00           C
ATOM   3351  HE1 PHE A 862      60.390  27.970  48.500  1.00  0.00           H
ATOM   3352  CZ  PHE A 862      60.990  28.150  46.440  1.00  0.00           C
ATOM   3353  HZ  PHE A 862      60.510  27.210  46.230  1.00  0.00           H
ATOM   3354  CD2 PHE A 862      62.410  29.930  45.840  1.00  0.00           C
ATOM   3355  HD2 PHE A 862      62.800  30.620  45.120  1.00  0.00           H
ATOM   3356  CE2 PHE A 862      61.830  28.770  45.490  1.00  0.00           C
ATOM   3357  HE2 PHE A 862      61.910  28.410  44.470  1.00  0.00           H
ATOM   3358  C   PHE A 862      63.400  33.690  48.200  1.00  0.00           C
ATOM   3359  O   PHE A 862      63.580  33.350  49.370  1.00  0.00           O
ATOM   3360  N   ALA A 863      63.750  34.900  47.810  1.00  0.00           N
ATOM   3361  HN  ALA A 863      63.710  35.060  46.820  1.00  0.00           H
ATOM   3362  CA  ALA A 863      64.460  35.920  48.500  1.00  0.00           C
ATOM   3363  HA  ALA A 863      65.460  35.560  48.680  1.00  0.00           H
ATOM   3364  CB  ALA A 863      64.370  37.180  47.650  1.00  0.00           C
ATOM   3365  HB1 ALA A 863      64.750  38.120  48.110  1.00  0.00           H
ATOM   3366  HB2 ALA A 863      63.330  37.350  47.290  1.00  0.00           H
ATOM   3367  HB3 ALA A 863      64.930  36.920  46.730  1.00  0.00           H
ATOM   3368  C   ALA A 863      63.890  36.310  49.890  1.00  0.00           C
ATOM   3369  O   ALA A 863      64.690  36.410  50.790  1.00  0.00           O
ATOM   3370  N   VAL A 864      62.560  36.500  49.960  1.00  0.00           N
ATOM   3371  HN  VAL A 864      62.000  36.430  49.150  1.00  0.00           H
ATOM   3372  CA  VAL A 864      61.920  36.960  51.160  1.00  0.00           C
ATOM   3373  HA  VAL A 864      62.610  37.760  51.430  1.00  0.00           H
ATOM   3374  CB  VAL A 864      60.460  37.540  50.910  1.00  0.00           C
ATOM   3375  HB  VAL A 864      59.880  36.740  50.400  1.00  0.00           H
ATOM   3376  CG1 VAL A 864      59.810  38.040  52.210  1.00  0.00           C
ATOM   3377 HG11 VAL A 864      58.890  38.600  51.910  1.00  0.00           H
ATOM   3378 HG12 VAL A 864      60.460  38.700  52.810  1.00  0.00           H
ATOM   3379 HG13 VAL A 864      59.490  37.160  52.800  1.00  0.00           H
ATOM   3380  CG2 VAL A 864      60.710  38.690  49.900  1.00  0.00           C
ATOM   3381 HG21 VAL A 864      61.080  38.170  48.990  1.00  0.00           H
ATOM   3382 HG22 VAL A 864      61.520  39.360  50.260  1.00  0.00           H
ATOM   3383 HG23 VAL A 864      59.820  39.300  49.640  1.00  0.00           H
ATOM   3384  C   VAL A 864      61.930  35.960  52.320  1.00  0.00           C
ATOM   3385  O   VAL A 864      62.200  36.200  53.530  1.00  0.00           O
ATOM   3386  N   PHE A 865      61.640  34.690  52.070  1.00  0.00           N
ATOM   3387  HN  PHE A 865      61.480  34.280  51.190  1.00  0.00           H
ATOM   3388  CA  PHE A 865      61.870  33.650  53.050  1.00  0.00           C
ATOM   3389  HA  PHE A 865      61.440  33.970  53.980  1.00  0.00           H
ATOM   3390  CB  PHE A 865      61.290  32.330  52.390  1.00  0.00           C
ATOM   3391  HB1 PHE A 865      61.850  32.140  51.450  1.00  0.00           H
ATOM   3392  HB2 PHE A 865      60.210  32.370  52.140  1.00  0.00           H
ATOM   3393  CG  PHE A 865      61.500  31.070  53.280  1.00  0.00           C
ATOM   3394  CD1 PHE A 865      61.380  31.050  54.660  1.00  0.00           C
ATOM   3395  HD1 PHE A 865      61.160  31.960  55.200  1.00  0.00           H
ATOM   3396  CE1 PHE A 865      61.530  29.800  55.420  1.00  0.00           C
ATOM   3397  HE1 PHE A 865      61.340  29.930  56.480  1.00  0.00           H
ATOM   3398  CZ  PHE A 865      61.930  28.600  54.730  1.00  0.00           C
ATOM   3399  HZ  PHE A 865      62.060  27.640  55.190  1.00  0.00           H
ATOM   3400  CD2 PHE A 865      61.800  29.880  52.640  1.00  0.00           C
ATOM   3401  HD2 PHE A 865      61.950  29.810  51.570  1.00  0.00           H
ATOM   3402  CE2 PHE A 865      62.130  28.680  53.350  1.00  0.00           C
ATOM   3403  HE2 PHE A 865      62.350  27.750  52.840  1.00  0.00           H
ATOM   3404  C   PHE A 865      63.280  33.500  53.610  1.00  0.00           C
ATOM   3405  O   PHE A 865      63.440  33.400  54.820  1.00  0.00           O
ATOM   3406  N   LEU A 866      64.300  33.410  52.710  1.00  0.00           N
ATOM   3407  HN  LEU A 866      64.050  33.510  51.750  1.00  0.00           H
ATOM   3408  CA  LEU A 866      65.750  33.360  52.940  1.00  0.00           C
ATOM   3409  HA  LEU A 866      66.030  32.440  53.430  1.00  0.00           H
ATOM   3410  CB  LEU A 866      66.290  33.330  51.490  1.00  0.00           C
ATOM   3411  HB1 LEU A 866      65.900  34.160  50.860  1.00  0.00           H
ATOM   3412  HB2 LEU A 866      65.910  32.380  51.080  1.00  0.00           H
ATOM   3413  CG  LEU A 866      67.840  33.350  51.440  1.00  0.00           C
ATOM   3414  HG  LEU A 866      68.190  34.370  51.740  1.00  0.00           H
ATOM   3415  CD1 LEU A 866      68.390  32.290  52.410  1.00  0.00           C
ATOM   3416 HD11 LEU A 866      69.490  32.410  52.510  1.00  0.00           H
ATOM   3417 HD12 LEU A 866      68.320  31.260  52.010  1.00  0.00           H
ATOM   3418 HD13 LEU A 866      67.970  32.350  53.430  1.00  0.00           H
ATOM   3419  CD2 LEU A 866      68.350  33.000  50.010  1.00  0.00           C
ATOM   3420 HD21 LEU A 866      67.700  32.180  49.630  1.00  0.00           H
ATOM   3421 HD22 LEU A 866      69.400  32.650  50.120  1.00  0.00           H
ATOM   3422 HD23 LEU A 866      68.220  33.860  49.330  1.00  0.00           H
ATOM   3423  C   LEU A 866      66.230  34.660  53.660  1.00  0.00           C
ATOM   3424  O   LEU A 866      66.950  34.660  54.640  1.00  0.00           O
ATOM   3425  N   THR A 867      65.590  35.840  53.320  1.00  0.00           N
ATOM   3426  HN  THR A 867      64.900  36.010  52.600  1.00  0.00           H
ATOM   3427  CA  THR A 867      65.720  37.090  54.140  1.00  0.00           C
ATOM   3428  HA  THR A 867      66.760  37.350  54.230  1.00  0.00           H
ATOM   3429  CB  THR A 867      65.090  38.310  53.510  1.00  0.00           C
ATOM   3430  HB  THR A 867      63.990  38.130  53.410  1.00  0.00           H
ATOM   3431  OG1 THR A 867      65.720  38.610  52.220  1.00  0.00           O
ATOM   3432  HG1 THR A 867      65.710  37.810  51.690  1.00  0.00           H
ATOM   3433  CG2 THR A 867      65.440  39.520  54.340  1.00  0.00           C
ATOM   3434 HG21 THR A 867      66.510  39.580  54.640  1.00  0.00           H
ATOM   3435 HG22 THR A 867      64.880  39.450  55.310  1.00  0.00           H
ATOM   3436 HG23 THR A 867      65.170  40.510  53.930  1.00  0.00           H
ATOM   3437  C   THR A 867      65.270  36.980  55.520  1.00  0.00           C
ATOM   3438  O   THR A 867      66.040  37.190  56.450  1.00  0.00           O
ATOM   3439  N   ILE A 868      64.030  36.610  55.790  1.00  0.00           N
ATOM   3440  HN  ILE A 868      63.340  36.500  55.070  1.00  0.00           H
ATOM   3441  CA  ILE A 868      63.520  36.240  57.130  1.00  0.00           C
ATOM   3442  HA  ILE A 868      63.740  37.150  57.680  1.00  0.00           H
ATOM   3443  CB  ILE A 868      62.020  36.100  57.100  1.00  0.00           C
ATOM   3444  HB  ILE A 868      61.790  35.180  56.520  1.00  0.00           H
ATOM   3445  CG2 ILE A 868      61.590  35.920  58.550  1.00  0.00           C
ATOM   3446 HG21 ILE A 868      62.040  34.990  58.950  1.00  0.00           H
ATOM   3447 HG22 ILE A 868      60.490  35.990  58.690  1.00  0.00           H
ATOM   3448 HG23 ILE A 868      62.030  36.750  59.160  1.00  0.00           H
ATOM   3449  CG1 ILE A 868      61.280  37.350  56.500  1.00  0.00           C
ATOM   3450 HG11 ILE A 868      61.620  37.640  55.480  1.00  0.00           H
ATOM   3451 HG12 ILE A 868      61.610  38.210  57.120  1.00  0.00           H
ATOM   3452  CD  ILE A 868      59.770  37.330  56.190  1.00  0.00           C
ATOM   3453  HD1 ILE A 868      59.640  36.640  55.340  1.00  0.00           H
ATOM   3454  HD2 ILE A 868      59.220  38.260  55.930  1.00  0.00           H
ATOM   3455  HD3 ILE A 868      59.080  36.800  56.890  1.00  0.00           H
ATOM   3456  C   ILE A 868      64.310  35.160  57.930  1.00  0.00           C
ATOM   3457  O   ILE A 868      64.630  35.320  59.090  1.00  0.00           O
ATOM   3458  N   VAL A 869      64.680  34.100  57.230  1.00  0.00           N
ATOM   3459  HN  VAL A 869      64.300  33.840  56.340  1.00  0.00           H
ATOM   3460  CA  VAL A 869      65.460  33.050  57.990  1.00  0.00           C
ATOM   3461  HA  VAL A 869      64.990  33.000  58.960  1.00  0.00           H
ATOM   3462  CB  VAL A 869      65.540  31.690  57.220  1.00  0.00           C
ATOM   3463  HB  VAL A 869      65.650  31.920  56.150  1.00  0.00           H
ATOM   3464  CG1 VAL A 869      66.680  30.740  57.640  1.00  0.00           C
ATOM   3465 HG11 VAL A 869      66.680  30.380  58.690  1.00  0.00           H
ATOM   3466 HG12 VAL A 869      67.690  31.170  57.490  1.00  0.00           H
ATOM   3467 HG13 VAL A 869      66.790  29.820  57.030  1.00  0.00           H
ATOM   3468  CG2 VAL A 869      64.200  31.050  57.540  1.00  0.00           C
ATOM   3469 HG21 VAL A 869      63.320  31.610  57.160  1.00  0.00           H
ATOM   3470 HG22 VAL A 869      63.970  31.080  58.620  1.00  0.00           H
ATOM   3471 HG23 VAL A 869      64.330  30.030  57.100  1.00  0.00           H
ATOM   3472  C   VAL A 869      66.930  33.490  58.320  1.00  0.00           C
ATOM   3473  O   VAL A 869      67.530  33.120  59.380  1.00  0.00           O
ATOM   3474  N   ILE A 870      67.620  34.240  57.460  1.00  0.00           N
ATOM   3475  HN  ILE A 870      67.210  34.470  56.580  1.00  0.00           H
ATOM   3476  CA  ILE A 870      68.970  34.730  57.790  1.00  0.00           C
ATOM   3477  HA  ILE A 870      69.490  33.970  58.360  1.00  0.00           H
ATOM   3478  CB  ILE A 870      69.700  35.260  56.560  1.00  0.00           C
ATOM   3479  HB  ILE A 870      68.990  35.850  55.950  1.00  0.00           H
ATOM   3480  CG2 ILE A 870      70.890  36.190  56.920  1.00  0.00           C
ATOM   3481 HG21 ILE A 870      71.490  35.700  57.720  1.00  0.00           H
ATOM   3482 HG22 ILE A 870      70.560  37.200  57.210  1.00  0.00           H
ATOM   3483 HG23 ILE A 870      71.610  36.270  56.090  1.00  0.00           H
ATOM   3484  CG1 ILE A 870      70.180  34.140  55.640  1.00  0.00           C
ATOM   3485 HG11 ILE A 870      71.060  34.630  55.150  1.00  0.00           H
ATOM   3486 HG12 ILE A 870      69.560  33.770  54.790  1.00  0.00           H
ATOM   3487  CD  ILE A 870      70.620  32.870  56.360  1.00  0.00           C
ATOM   3488  HD1 ILE A 870      71.110  32.080  55.750  1.00  0.00           H
ATOM   3489  HD2 ILE A 870      69.710  32.310  56.680  1.00  0.00           H
ATOM   3490  HD3 ILE A 870      71.260  33.020  57.250  1.00  0.00           H
ATOM   3491  C   ILE A 870      68.840  35.860  58.870  1.00  0.00           C
ATOM   3492  O   ILE A 870      69.620  35.920  59.780  1.00  0.00           O
ATOM   3493  N   MET A 871      67.810  36.790  58.910  1.00  0.00           N
ATOM   3494  HN  MET A 871      67.040  36.770  58.290  1.00  0.00           H
ATOM   3495  CA  MET A 871      67.550  37.680  59.970  1.00  0.00           C
ATOM   3496  HA  MET A 871      68.490  38.160  60.220  1.00  0.00           H
ATOM   3497  CB  MET A 871      66.650  38.860  59.560  1.00  0.00           C
ATOM   3498  HB1 MET A 871      66.710  39.600  60.400  1.00  0.00           H
ATOM   3499  HB2 MET A 871      65.650  38.440  59.360  1.00  0.00           H
ATOM   3500  CG  MET A 871      67.060  39.580  58.240  1.00  0.00           C
ATOM   3501  HG1 MET A 871      66.150  40.170  58.030  1.00  0.00           H
ATOM   3502  HG2 MET A 871      67.280  38.910  57.380  1.00  0.00           H
ATOM   3503  SD  MET A 871      68.400  40.740  58.510  1.00  0.00           S
ATOM   3504  CE  MET A 871      69.670  39.480  58.210  1.00  0.00           C
ATOM   3505  HE1 MET A 871      69.870  38.840  59.090  1.00  0.00           H
ATOM   3506  HE2 MET A 871      70.620  39.970  57.910  1.00  0.00           H
ATOM   3507  HE3 MET A 871      69.320  38.900  57.320  1.00  0.00           H
ATOM   3508  C   MET A 871      67.190  37.140  61.320  1.00  0.00           C
ATOM   3509  O   MET A 871      67.650  37.530  62.370  1.00  0.00           O
ATOM   3510  N   VAL A 872      66.360  36.160  61.330  1.00  0.00           N
ATOM   3511  HN  VAL A 872      65.930  35.820  60.490  1.00  0.00           H
ATOM   3512  CA  VAL A 872      66.090  35.350  62.590  1.00  0.00           C
ATOM   3513  HA  VAL A 872      65.730  36.040  63.330  1.00  0.00           H
ATOM   3514  CB  VAL A 872      64.970  34.370  62.320  1.00  0.00           C
ATOM   3515  HB  VAL A 872      65.260  33.920  61.350  1.00  0.00           H
ATOM   3516  CG1 VAL A 872      64.870  33.260  63.370  1.00  0.00           C
ATOM   3517 HG11 VAL A 872      63.870  32.780  63.360  1.00  0.00           H
ATOM   3518 HG12 VAL A 872      64.820  33.660  64.410  1.00  0.00           H
ATOM   3519 HG13 VAL A 872      65.790  32.640  63.420  1.00  0.00           H
ATOM   3520  CG2 VAL A 872      63.680  35.180  62.200  1.00  0.00           C
ATOM   3521 HG21 VAL A 872      62.820  34.600  61.820  1.00  0.00           H
ATOM   3522 HG22 VAL A 872      63.770  36.130  61.630  1.00  0.00           H
ATOM   3523 HG23 VAL A 872      63.490  35.520  63.240  1.00  0.00           H
ATOM   3524  C   VAL A 872      67.290  34.660  63.120  1.00  0.00           C
ATOM   3525  O   VAL A 872      67.540  34.690  64.300  1.00  0.00           O
ATOM   3526  N   THR A 873      68.170  34.090  62.220  1.00  0.00           N
ATOM   3527  HN  THR A 873      67.980  34.110  61.250  1.00  0.00           H
ATOM   3528  CA  THR A 873      69.430  33.500  62.660  1.00  0.00           C
ATOM   3529  HA  THR A 873      69.180  32.810  63.440  1.00  0.00           H
ATOM   3530  CB  THR A 873      70.070  32.640  61.530  1.00  0.00           C
ATOM   3531  HB  THR A 873      70.120  33.300  60.640  1.00  0.00           H
ATOM   3532  OG1 THR A 873      69.200  31.520  61.140  1.00  0.00           O
ATOM   3533  HG1 THR A 873      68.530  31.900  60.560  1.00  0.00           H
ATOM   3534  CG2 THR A 873      71.420  32.000  61.910  1.00  0.00           C
ATOM   3535 HG21 THR A 873      72.140  32.780  62.260  1.00  0.00           H
ATOM   3536 HG22 THR A 873      71.750  31.490  60.980  1.00  0.00           H
ATOM   3537 HG23 THR A 873      71.260  31.300  62.750  1.00  0.00           H
ATOM   3538  C   THR A 873      70.480  34.440  63.240  1.00  0.00           C
ATOM   3539  O   THR A 873      71.090  34.270  64.330  1.00  0.00           O
ATOM   3540  N   ILE A 874      70.660  35.650  62.660  1.00  0.00           N
ATOM   3541  HN  ILE A 874      70.240  35.780  61.760  1.00  0.00           H
ATOM   3542  CA  ILE A 874      71.440  36.850  63.150  1.00  0.00           C
ATOM   3543  HA  ILE A 874      72.470  36.620  63.360  1.00  0.00           H
ATOM   3544  CB  ILE A 874      71.420  37.860  61.980  1.00  0.00           C
ATOM   3545  HB  ILE A 874      70.370  37.850  61.630  1.00  0.00           H
ATOM   3546  CG2 ILE A 874      71.690  39.300  62.420  1.00  0.00           C
ATOM   3547 HG21 ILE A 874      71.760  39.950  61.520  1.00  0.00           H
ATOM   3548 HG22 ILE A 874      72.630  39.410  63.000  1.00  0.00           H
ATOM   3549 HG23 ILE A 874      70.760  39.720  62.860  1.00  0.00           H
ATOM   3550  CG1 ILE A 874      72.360  37.400  60.850  1.00  0.00           C
ATOM   3551 HG11 ILE A 874      72.440  38.260  60.150  1.00  0.00           H
ATOM   3552 HG12 ILE A 874      71.900  36.500  60.380  1.00  0.00           H
ATOM   3553  CD  ILE A 874      73.770  36.920  61.170  1.00  0.00           C
ATOM   3554  HD1 ILE A 874      74.330  36.720  60.250  1.00  0.00           H
ATOM   3555  HD2 ILE A 874      73.870  36.110  61.920  1.00  0.00           H
ATOM   3556  HD3 ILE A 874      74.400  37.670  61.690  1.00  0.00           H
ATOM   3557  C   ILE A 874      70.900  37.490  64.460  1.00  0.00           C
ATOM   3558  O   ILE A 874      71.670  37.820  65.340  1.00  0.00           O
ATOM   3559  N   ASP A 875      69.590  37.660  64.650  1.00  0.00           N
ATOM   3560  HN  ASP A 875      68.970  37.350  63.940  1.00  0.00           H
ATOM   3561  CA  ASP A 875      68.920  38.060  65.900  1.00  0.00           C
ATOM   3562  HA  ASP A 875      69.380  39.000  66.230  1.00  0.00           H
ATOM   3563  CB  ASP A 875      67.380  38.310  65.600  1.00  0.00           C
ATOM   3564  HB1 ASP A 875      66.990  37.470  64.990  1.00  0.00           H
ATOM   3565  HB2 ASP A 875      67.340  39.210  64.940  1.00  0.00           H
ATOM   3566  CG  ASP A 875      66.530  38.610  66.820  1.00  0.00           C
ATOM   3567  OD1 ASP A 875      66.800  39.560  67.500  1.00  0.00           O
ATOM   3568  OD2 ASP A 875      65.630  37.800  67.100  1.00  0.00           O
ATOM   3569  C   ASP A 875      69.220  37.040  67.070  1.00  0.00           C
ATOM   3570  O   ASP A 875      69.570  37.480  68.140  1.00  0.00           O
ATOM   3571  N   TYR A 876      69.200  35.700  66.810  1.00  0.00           N
ATOM   3572  HN  TYR A 876      68.950  35.350  65.910  1.00  0.00           H
ATOM   3573  CA  TYR A 876      69.710  34.640  67.580  1.00  0.00           C
ATOM   3574  HA  TYR A 876      69.260  34.780  68.550  1.00  0.00           H
ATOM   3575  CB  TYR A 876      69.350  33.240  66.950  1.00  0.00           C
ATOM   3576  HB1 TYR A 876      69.780  33.230  65.930  1.00  0.00           H
ATOM   3577  HB2 TYR A 876      68.260  33.090  66.790  1.00  0.00           H
ATOM   3578  CG  TYR A 876      69.890  32.050  67.660  1.00  0.00           C
ATOM   3579  CD1 TYR A 876      70.500  30.970  66.950  1.00  0.00           C
ATOM   3580  HD1 TYR A 876      70.510  31.060  65.870  1.00  0.00           H
ATOM   3581  CE1 TYR A 876      71.020  29.880  67.690  1.00  0.00           C
ATOM   3582  HE1 TYR A 876      71.570  29.140  67.140  1.00  0.00           H
ATOM   3583  CZ  TYR A 876      70.820  29.840  69.110  1.00  0.00           C
ATOM   3584  OH  TYR A 876      71.320  28.740  69.790  1.00  0.00           O
ATOM   3585  HH  TYR A 876      71.360  29.050  70.700  1.00  0.00           H
ATOM   3586  CD2 TYR A 876      69.690  31.960  69.010  1.00  0.00           C
ATOM   3587  HD2 TYR A 876      69.120  32.720  69.530  1.00  0.00           H
ATOM   3588  CE2 TYR A 876      70.120  30.800  69.720  1.00  0.00           C
ATOM   3589  HE2 TYR A 876      69.930  30.710  70.790  1.00  0.00           H
ATOM   3590  C   TYR A 876      71.200  34.690  67.790  1.00  0.00           C
ATOM   3591  O   TYR A 876      71.630  34.530  68.910  1.00  0.00           O
ATOM   3592  N   LEU A 877      72.100  35.000  66.840  1.00  0.00           N
ATOM   3593  HN  LEU A 877      71.800  34.900  65.890  1.00  0.00           H
ATOM   3594  CA  LEU A 877      73.560  35.120  67.010  1.00  0.00           C
ATOM   3595  HA  LEU A 877      73.920  34.220  67.470  1.00  0.00           H
ATOM   3596  CB  LEU A 877      74.270  35.310  65.620  1.00  0.00           C
ATOM   3597  HB1 LEU A 877      73.900  36.260  65.200  1.00  0.00           H
ATOM   3598  HB2 LEU A 877      74.090  34.530  64.860  1.00  0.00           H
ATOM   3599  CG  LEU A 877      75.780  35.300  65.770  1.00  0.00           C
ATOM   3600  HG  LEU A 877      76.010  36.260  66.260  1.00  0.00           H
ATOM   3601  CD1 LEU A 877      76.370  34.120  66.650  1.00  0.00           C
ATOM   3602 HD11 LEU A 877      75.840  33.180  66.380  1.00  0.00           H
ATOM   3603 HD12 LEU A 877      76.150  34.260  67.740  1.00  0.00           H
ATOM   3604 HD13 LEU A 877      77.440  33.960  66.450  1.00  0.00           H
ATOM   3605  CD2 LEU A 877      76.410  35.370  64.330  1.00  0.00           C
ATOM   3606 HD21 LEU A 877      76.360  34.370  63.850  1.00  0.00           H
ATOM   3607 HD22 LEU A 877      77.480  35.640  64.360  1.00  0.00           H
ATOM   3608 HD23 LEU A 877      75.920  36.180  63.760  1.00  0.00           H
ATOM   3609  C   LEU A 877      73.940  36.320  67.990  1.00  0.00           C
ATOM   3610  O   LEU A 877      74.780  36.210  68.860  1.00  0.00           O
ATOM   3611  N   VAL A 878      73.240  37.500  67.710  1.00  0.00           N
ATOM   3612  HN  VAL A 878      72.450  37.540  67.110  1.00  0.00           H
ATOM   3613  CA  VAL A 878      73.350  38.640  68.490  1.00  0.00           C
ATOM   3614  HA  VAL A 878      74.400  38.780  68.650  1.00  0.00           H
ATOM   3615  CB  VAL A 878      72.710  39.790  67.670  1.00  0.00           C
ATOM   3616  HB  VAL A 878      71.720  39.450  67.320  1.00  0.00           H
ATOM   3617  CG1 VAL A 878      72.530  41.060  68.490  1.00  0.00           C
ATOM   3618 HG11 VAL A 878      72.250  41.940  67.860  1.00  0.00           H
ATOM   3619 HG12 VAL A 878      73.490  41.320  68.970  1.00  0.00           H
ATOM   3620 HG13 VAL A 878      71.710  40.890  69.220  1.00  0.00           H
ATOM   3621  CG2 VAL A 878      73.550  40.110  66.470  1.00  0.00           C
ATOM   3622 HG21 VAL A 878      73.550  39.350  65.660  1.00  0.00           H
ATOM   3623 HG22 VAL A 878      74.610  40.400  66.640  1.00  0.00           H
ATOM   3624 HG23 VAL A 878      73.190  41.050  66.000  1.00  0.00           H
ATOM   3625  C   VAL A 878      72.840  38.440  69.920  1.00  0.00           C
ATOM   3626  O   VAL A 878      73.550  38.770  70.890  1.00  0.00           O
ATOM   3627  N   GLY A 879      71.720  37.720  70.120  1.00  0.00           N
ATOM   3628  HN  GLY A 879      71.190  37.470  69.310  1.00  0.00           H
ATOM   3629  CA  GLY A 879      71.300  37.320  71.430  1.00  0.00           C
ATOM   3630  HA1 GLY A 879      72.060  36.840  72.030  1.00  0.00           H
ATOM   3631  HA2 GLY A 879      70.570  36.560  71.170  1.00  0.00           H
ATOM   3632  C   GLY A 879      70.550  38.360  72.160  1.00  0.00           C
ATOM   3633  O   GLY A 879      69.970  38.070  73.160  1.00  0.00           O
ATOM   3634  N   VAL A 880      70.570  39.680  71.770  1.00  0.00           N
ATOM   3635  HN  VAL A 880      71.150  39.960  71.000  1.00  0.00           H
ATOM   3636  CA  VAL A 880      70.070  40.870  72.380  1.00  0.00           C
ATOM   3637  HA  VAL A 880      70.370  40.690  73.390  1.00  0.00           H
ATOM   3638  CB  VAL A 880      70.620  42.130  71.700  1.00  0.00           C
ATOM   3639  HB  VAL A 880      70.350  42.120  70.620  1.00  0.00           H
ATOM   3640  CG1 VAL A 880      70.030  43.420  72.450  1.00  0.00           C
ATOM   3641 HG11 VAL A 880      68.950  43.660  72.450  1.00  0.00           H
ATOM   3642 HG12 VAL A 880      70.490  44.260  71.880  1.00  0.00           H
ATOM   3643 HG13 VAL A 880      70.300  43.360  73.520  1.00  0.00           H
ATOM   3644  CG2 VAL A 880      72.150  42.120  71.720  1.00  0.00           C
ATOM   3645 HG21 VAL A 880      72.370  42.570  70.730  1.00  0.00           H
ATOM   3646 HG22 VAL A 880      72.610  41.110  71.610  1.00  0.00           H
ATOM   3647 HG23 VAL A 880      72.620  42.640  72.590  1.00  0.00           H
ATOM   3648  C   VAL A 880      68.530  40.740  72.260  1.00  0.00           C
ATOM   3649  O   VAL A 880      68.100  40.510  71.140  1.00  0.00           O
ATOM   3650  N   PRO A 881      67.620  40.780  73.300  1.00  0.00           N
ATOM   3651  CD  PRO A 881      67.970  40.390  74.660  1.00  0.00           C
ATOM   3652  HD1 PRO A 881      68.630  41.140  75.160  1.00  0.00           H
ATOM   3653  HD2 PRO A 881      68.370  39.360  74.540  1.00  0.00           H
ATOM   3654  CA  PRO A 881      66.150  41.000  73.040  1.00  0.00           C
ATOM   3655  HA  PRO A 881      65.750  40.050  72.740  1.00  0.00           H
ATOM   3656  CB  PRO A 881      65.860  41.460  74.480  1.00  0.00           C
ATOM   3657  HB1 PRO A 881      64.760  41.410  74.660  1.00  0.00           H
ATOM   3658  HB2 PRO A 881      66.190  42.520  74.580  1.00  0.00           H
ATOM   3659  CG  PRO A 881      66.720  40.550  75.410  1.00  0.00           C
ATOM   3660  HG1 PRO A 881      66.960  40.890  76.440  1.00  0.00           H
ATOM   3661  HG2 PRO A 881      66.190  39.580  75.490  1.00  0.00           H
ATOM   3662  C   PRO A 881      65.660  42.000  72.040  1.00  0.00           C
ATOM   3663  O   PRO A 881      66.210  43.090  72.000  1.00  0.00           O
ATOM   3664  N   SER A 882      64.840  41.570  71.040  1.00  0.00           N
ATOM   3665  HN  SER A 882      64.450  40.650  71.070  1.00  0.00           H
ATOM   3666  CA  SER A 882      64.290  42.570  70.110  1.00  0.00           C
ATOM   3667  HA  SER A 882      64.460  43.550  70.520  1.00  0.00           H
ATOM   3668  CB  SER A 882      65.100  42.680  68.770  1.00  0.00           C
ATOM   3669  HB1 SER A 882      66.180  42.870  68.990  1.00  0.00           H
ATOM   3670  HB2 SER A 882      64.780  43.590  68.220  1.00  0.00           H
ATOM   3671  OG  SER A 882      64.980  41.600  67.840  1.00  0.00           O
ATOM   3672  HG1 SER A 882      65.730  41.000  67.820  1.00  0.00           H
ATOM   3673  C   SER A 882      62.840  42.290  69.910  1.00  0.00           C
ATOM   3674  O   SER A 882      62.380  41.130  69.970  1.00  0.00           O
ATOM   3675  N   PRO A 883      61.930  43.250  69.750  1.00  0.00           N
ATOM   3676  CD  PRO A 883      62.180  44.640  70.130  1.00  0.00           C
ATOM   3677  HD1 PRO A 883      62.810  45.190  69.400  1.00  0.00           H
ATOM   3678  HD2 PRO A 883      62.750  44.540  71.080  1.00  0.00           H
ATOM   3679  CA  PRO A 883      60.470  42.890  69.830  1.00  0.00           C
ATOM   3680  HA  PRO A 883      60.310  42.450  70.800  1.00  0.00           H
ATOM   3681  CB  PRO A 883      59.730  44.220  69.810  1.00  0.00           C
ATOM   3682  HB1 PRO A 883      58.710  44.290  70.250  1.00  0.00           H
ATOM   3683  HB2 PRO A 883      59.580  44.480  68.730  1.00  0.00           H
ATOM   3684  CG  PRO A 883      60.770  45.250  70.450  1.00  0.00           C
ATOM   3685  HG1 PRO A 883      60.730  46.270  69.980  1.00  0.00           H
ATOM   3686  HG2 PRO A 883      60.700  45.370  71.540  1.00  0.00           H
ATOM   3687  C   PRO A 883      59.920  41.980  68.740  1.00  0.00           C
ATOM   3688  O   PRO A 883      60.150  42.160  67.580  1.00  0.00           O
ATOM   3689  N   LYS A 884      59.300  40.900  69.230  1.00  0.00           N
ATOM   3690  HN  LYS A 884      58.970  40.790  70.170  1.00  0.00           H
ATOM   3691  CA  LYS A 884      58.820  39.790  68.470  1.00  0.00           C
ATOM   3692  HA  LYS A 884      59.480  39.660  67.620  1.00  0.00           H
ATOM   3693  CB  LYS A 884      59.040  38.430  69.220  1.00  0.00           C
ATOM   3694  HB1 LYS A 884      58.470  37.600  68.750  1.00  0.00           H
ATOM   3695  HB2 LYS A 884      58.650  38.480  70.260  1.00  0.00           H
ATOM   3696  CG  LYS A 884      60.560  38.080  69.440  1.00  0.00           C
ATOM   3697  HG1 LYS A 884      60.500  37.300  70.230  1.00  0.00           H
ATOM   3698  HG2 LYS A 884      61.000  38.910  70.030  1.00  0.00           H
ATOM   3699  CD  LYS A 884      61.250  37.560  68.260  1.00  0.00           C
ATOM   3700  HD1 LYS A 884      60.570  37.440  67.380  1.00  0.00           H
ATOM   3701  HD2 LYS A 884      61.750  36.600  68.540  1.00  0.00           H
ATOM   3702  CE  LYS A 884      62.340  38.610  67.790  1.00  0.00           C
ATOM   3703  HE1 LYS A 884      61.850  39.610  67.790  1.00  0.00           H
ATOM   3704  HE2 LYS A 884      62.620  38.490  66.720  1.00  0.00           H
ATOM   3705  NZ  LYS A 884      63.490  38.720  68.760  1.00  0.00           N
ATOM   3706  HZ1 LYS A 884      63.270  38.960  69.750  1.00  0.00           H
ATOM   3707  HZ2 LYS A 884      64.170  39.380  68.330  1.00  0.00           H
ATOM   3708  HZ3 LYS A 884      63.960  37.790  68.680  1.00  0.00           H
ATOM   3709  C   LYS A 884      57.430  39.840  67.940  1.00  0.00           C
ATOM   3710  O   LYS A 884      56.640  40.540  68.500  1.00  0.00           O
ATOM   3711  N   LEU A 885      57.080  39.110  66.910  1.00  0.00           N
ATOM   3712  HN  LEU A 885      57.710  38.650  66.300  1.00  0.00           H
ATOM   3713  CA  LEU A 885      55.680  38.970  66.600  1.00  0.00           C
ATOM   3714  HA  LEU A 885      55.070  39.860  66.750  1.00  0.00           H
ATOM   3715  CB  LEU A 885      55.450  38.610  65.110  1.00  0.00           C
ATOM   3716  HB1 LEU A 885      56.120  37.730  65.020  1.00  0.00           H
ATOM   3717  HB2 LEU A 885      56.010  39.410  64.570  1.00  0.00           H
ATOM   3718  CG  LEU A 885      54.010  38.500  64.640  1.00  0.00           C
ATOM   3719  HG  LEU A 885      53.500  37.750  65.270  1.00  0.00           H
ATOM   3720  CD1 LEU A 885      53.340  39.910  64.850  1.00  0.00           C
ATOM   3721 HD11 LEU A 885      52.410  39.800  64.250  1.00  0.00           H
ATOM   3722 HD12 LEU A 885      54.010  40.700  64.460  1.00  0.00           H
ATOM   3723 HD13 LEU A 885      53.160  40.030  65.940  1.00  0.00           H
ATOM   3724  CD2 LEU A 885      53.920  37.970  63.220  1.00  0.00           C
ATOM   3725 HD21 LEU A 885      54.580  38.620  62.600  1.00  0.00           H
ATOM   3726 HD22 LEU A 885      52.880  38.080  62.840  1.00  0.00           H
ATOM   3727 HD23 LEU A 885      54.220  36.930  62.990  1.00  0.00           H
ATOM   3728  C   LEU A 885      54.910  37.970  67.500  1.00  0.00           C
ATOM   3729  O   LEU A 885      55.380  36.910  67.800  1.00  0.00           O
ATOM   3730  N   HSD A 886      53.660  38.320  67.870  1.00  0.00           N
ATOM   3731  HN  HSD A 886      53.360  39.280  67.790  1.00  0.00           H
ATOM   3732  CA  HSD A 886      52.810  37.350  68.520  1.00  0.00           C
ATOM   3733  HA  HSD A 886      53.250  36.370  68.640  1.00  0.00           H
ATOM   3734  CB  HSD A 886      52.090  37.930  69.800  1.00  0.00           C
ATOM   3735  HB1 HSD A 886      51.370  37.150  70.140  1.00  0.00           H
ATOM   3736  HB2 HSD A 886      51.610  38.900  69.610  1.00  0.00           H
ATOM   3737  ND1 HSD A 886      53.320  37.500  71.920  1.00  0.00           N
ATOM   3738  HD1 HSD A 886      52.700  36.790  72.230  1.00  0.00           H
ATOM   3739  CG  HSD A 886      53.220  38.240  70.800  1.00  0.00           C
ATOM   3740  CE1 HSD A 886      54.460  37.880  72.520  1.00  0.00           C
ATOM   3741  HE1 HSD A 886      54.810  37.690  73.530  1.00  0.00           H
ATOM   3742  NE2 HSD A 886      55.180  38.720  71.780  1.00  0.00           N
ATOM   3743  CD2 HSD A 886      54.360  39.030  70.690  1.00  0.00           C
ATOM   3744  HD2 HSD A 886      54.700  39.610  69.840  1.00  0.00           H
ATOM   3745  C   HSD A 886      51.680  37.100  67.530  1.00  0.00           C
ATOM   3746  O   HSD A 886      50.790  37.900  67.250  1.00  0.00           O
ATOM   3747  N   VAL A 887      51.710  35.850  66.910  1.00  0.00           N
ATOM   3748  HN  VAL A 887      52.410  35.160  67.090  1.00  0.00           H
ATOM   3749  CA  VAL A 887      50.500  35.230  66.380  1.00  0.00           C
ATOM   3750  HA  VAL A 887      50.020  36.050  65.860  1.00  0.00           H
ATOM   3751  CB  VAL A 887      50.810  34.270  65.360  1.00  0.00           C
ATOM   3752  HB  VAL A 887      51.260  33.370  65.850  1.00  0.00           H
ATOM   3753  CG1 VAL A 887      49.670  33.890  64.400  1.00  0.00           C
ATOM   3754 HG11 VAL A 887      49.290  34.840  63.980  1.00  0.00           H
ATOM   3755 HG12 VAL A 887      48.850  33.310  64.870  1.00  0.00           H
ATOM   3756 HG13 VAL A 887      50.100  33.270  63.580  1.00  0.00           H
ATOM   3757  CG2 VAL A 887      51.950  34.890  64.420  1.00  0.00           C
ATOM   3758 HG21 VAL A 887      51.960  34.350  63.460  1.00  0.00           H
ATOM   3759 HG22 VAL A 887      52.970  34.930  64.860  1.00  0.00           H
ATOM   3760 HG23 VAL A 887      51.730  35.910  64.060  1.00  0.00           H
ATOM   3761  C   VAL A 887      49.440  34.830  67.450  1.00  0.00           C
ATOM   3762  O   VAL A 887      49.810  34.350  68.560  1.00  0.00           O
ATOM   3763  N   PRO A 888      48.180  34.960  67.360  1.00  0.00           N
ATOM   3764  CD  PRO A 888      47.560  35.790  66.340  1.00  0.00           C
ATOM   3765  HD1 PRO A 888      47.730  35.240  65.390  1.00  0.00           H
ATOM   3766  HD2 PRO A 888      47.990  36.800  66.260  1.00  0.00           H
ATOM   3767  CA  PRO A 888      47.200  34.210  68.160  1.00  0.00           C
ATOM   3768  HA  PRO A 888      47.030  34.740  69.080  1.00  0.00           H
ATOM   3769  CB  PRO A 888      45.920  34.400  67.310  1.00  0.00           C
ATOM   3770  HB1 PRO A 888      45.010  34.270  67.950  1.00  0.00           H
ATOM   3771  HB2 PRO A 888      45.890  33.710  66.440  1.00  0.00           H
ATOM   3772  CG  PRO A 888      46.050  35.810  66.700  1.00  0.00           C
ATOM   3773  HG1 PRO A 888      45.390  35.960  65.820  1.00  0.00           H
ATOM   3774  HG2 PRO A 888      46.020  36.720  67.340  1.00  0.00           H
ATOM   3775  C   PRO A 888      47.500  32.690  68.420  1.00  0.00           C
ATOM   3776  O   PRO A 888      47.800  32.050  67.420  1.00  0.00           O
ATOM   3777  N   GLU A 889      47.490  32.250  69.730  1.00  0.00           N
ATOM   3778  HN  GLU A 889      47.380  32.910  70.490  1.00  0.00           H
ATOM   3779  CA  GLU A 889      47.800  30.980  70.210  1.00  0.00           C
ATOM   3780  HA  GLU A 889      48.320  30.390  69.460  1.00  0.00           H
ATOM   3781  CB  GLU A 889      48.670  31.210  71.480  1.00  0.00           C
ATOM   3782  HB1 GLU A 889      48.500  30.470  72.300  1.00  0.00           H
ATOM   3783  HB2 GLU A 889      48.250  32.060  72.050  1.00  0.00           H
ATOM   3784  CG  GLU A 889      50.160  31.410  71.260  1.00  0.00           C
ATOM   3785  HG1 GLU A 889      50.410  32.260  70.580  1.00  0.00           H
ATOM   3786  HG2 GLU A 889      50.710  30.520  70.900  1.00  0.00           H
ATOM   3787  CD  GLU A 889      50.790  31.820  72.560  1.00  0.00           C
ATOM   3788  OE1 GLU A 889      51.030  30.980  73.470  1.00  0.00           O
ATOM   3789  OE2 GLU A 889      50.850  33.110  72.800  1.00  0.00           O
ATOM   3790  C   GLU A 889      46.510  30.290  70.640  1.00  0.00           C
ATOM   3791  O   GLU A 889      46.550  29.310  71.320  1.00  0.00           O
ATOM   3792  N   LYS A 890      45.310  30.790  70.240  1.00  0.00           N
ATOM   3793  HN  LYS A 890      45.220  31.560  69.600  1.00  0.00           H
ATOM   3794  CA  LYS A 890      44.030  30.440  70.760  1.00  0.00           C
ATOM   3795  HA  LYS A 890      43.950  29.370  70.870  1.00  0.00           H
ATOM   3796  CB  LYS A 890      43.560  31.230  72.000  1.00  0.00           C
ATOM   3797  HB1 LYS A 890      42.570  30.780  72.230  1.00  0.00           H
ATOM   3798  HB2 LYS A 890      43.410  32.290  71.690  1.00  0.00           H
ATOM   3799  CG  LYS A 890      44.440  31.260  73.210  1.00  0.00           C
ATOM   3800  HG1 LYS A 890      44.120  32.040  73.940  1.00  0.00           H
ATOM   3801  HG2 LYS A 890      45.470  31.600  72.960  1.00  0.00           H
ATOM   3802  CD  LYS A 890      44.440  29.870  73.810  1.00  0.00           C
ATOM   3803  HD1 LYS A 890      44.460  29.010  73.120  1.00  0.00           H
ATOM   3804  HD2 LYS A 890      43.440  29.900  74.320  1.00  0.00           H
ATOM   3805  CE  LYS A 890      45.480  29.600  74.860  1.00  0.00           C
ATOM   3806  HE1 LYS A 890      46.550  29.570  74.550  1.00  0.00           H
ATOM   3807  HE2 LYS A 890      45.340  28.630  75.380  1.00  0.00           H
ATOM   3808  NZ  LYS A 890      45.480  30.730  75.810  1.00  0.00           N
ATOM   3809  HZ1 LYS A 890      45.730  31.590  75.300  1.00  0.00           H
ATOM   3810  HZ2 LYS A 890      46.200  30.750  76.570  1.00  0.00           H
ATOM   3811  HZ3 LYS A 890      44.540  30.820  76.240  1.00  0.00           H
ATOM   3812  C   LYS A 890      42.990  30.670  69.730  1.00  0.00           C
ATOM   3813  O   LYS A 890      42.870  31.820  69.250  1.00  0.00           O
ATOM   3814  N   PHE A 891      42.150  29.700  69.340  1.00  0.00           N
ATOM   3815  HN  PHE A 891      42.200  28.830  69.810  1.00  0.00           H
ATOM   3816  CA  PHE A 891      41.230  29.680  68.290  1.00  0.00           C
ATOM   3817  HA  PHE A 891      41.620  30.340  67.530  1.00  0.00           H
ATOM   3818  CB  PHE A 891      41.060  28.270  67.630  1.00  0.00           C
ATOM   3819  HB1 PHE A 891      41.840  27.990  66.890  1.00  0.00           H
ATOM   3820  HB2 PHE A 891      40.220  28.170  66.920  1.00  0.00           H
ATOM   3821  CG  PHE A 891      41.000  27.230  68.740  1.00  0.00           C
ATOM   3822  CD1 PHE A 891      39.820  26.900  69.330  1.00  0.00           C
ATOM   3823  HD1 PHE A 891      38.890  27.340  69.020  1.00  0.00           H
ATOM   3824  CE1 PHE A 891      39.780  25.970  70.350  1.00  0.00           C
ATOM   3825  HE1 PHE A 891      38.770  25.820  70.690  1.00  0.00           H
ATOM   3826  CZ  PHE A 891      40.890  25.320  70.740  1.00  0.00           C
ATOM   3827  HZ  PHE A 891      40.860  24.480  71.420  1.00  0.00           H
ATOM   3828  CD2 PHE A 891      42.160  26.610  69.210  1.00  0.00           C
ATOM   3829  HD2 PHE A 891      43.080  26.960  68.760  1.00  0.00           H
ATOM   3830  CE2 PHE A 891      42.160  25.650  70.230  1.00  0.00           C
ATOM   3831  HE2 PHE A 891      43.030  25.070  70.530  1.00  0.00           H
ATOM   3832  C   PHE A 891      39.880  30.170  68.810  1.00  0.00           C
ATOM   3833  O   PHE A 891      38.990  30.590  68.050  1.00  0.00           O
ATOM   3834  N   GLU A 892      39.620  30.190  70.170  1.00  0.00           N
ATOM   3835  HN  GLU A 892      40.280  29.670  70.710  1.00  0.00           H
ATOM   3836  CA  GLU A 892      38.530  30.860  70.800  1.00  0.00           C
ATOM   3837  HA  GLU A 892      37.690  30.550  70.200  1.00  0.00           H
ATOM   3838  CB  GLU A 892      38.220  30.360  72.170  1.00  0.00           C
ATOM   3839  HB1 GLU A 892      37.310  30.870  72.550  1.00  0.00           H
ATOM   3840  HB2 GLU A 892      39.040  30.640  72.870  1.00  0.00           H
ATOM   3841  CG  GLU A 892      38.040  28.790  72.220  1.00  0.00           C
ATOM   3842  HG1 GLU A 892      39.050  28.330  72.170  1.00  0.00           H
ATOM   3843  HG2 GLU A 892      37.410  28.430  71.380  1.00  0.00           H
ATOM   3844  CD  GLU A 892      37.420  28.360  73.530  1.00  0.00           C
ATOM   3845  OE1 GLU A 892      38.140  27.790  74.440  1.00  0.00           O
ATOM   3846  OE2 GLU A 892      36.130  28.440  73.620  1.00  0.00           O
ATOM   3847  C   GLU A 892      38.560  32.470  70.790  1.00  0.00           C
ATOM   3848  O   GLU A 892      39.590  33.100  71.080  1.00  0.00           O
ATOM   3849  N   PRO A 893      37.450  33.200  70.530  1.00  0.00           N
ATOM   3850  CD  PRO A 893      36.490  32.710  69.530  1.00  0.00           C
ATOM   3851  HD1 PRO A 893      35.830  31.900  69.890  1.00  0.00           H
ATOM   3852  HD2 PRO A 893      37.040  32.330  68.650  1.00  0.00           H
ATOM   3853  CA  PRO A 893      37.470  34.650  70.710  1.00  0.00           C
ATOM   3854  HA  PRO A 893      38.210  35.090  70.050  1.00  0.00           H
ATOM   3855  CB  PRO A 893      36.020  34.910  70.360  1.00  0.00           C
ATOM   3856  HB1 PRO A 893      35.750  35.980  70.230  1.00  0.00           H
ATOM   3857  HB2 PRO A 893      35.390  34.390  71.110  1.00  0.00           H
ATOM   3858  CG  PRO A 893      35.710  33.980  69.170  1.00  0.00           C
ATOM   3859  HG1 PRO A 893      34.610  33.870  69.290  1.00  0.00           H
ATOM   3860  HG2 PRO A 893      35.960  34.310  68.140  1.00  0.00           H
ATOM   3861  C   PRO A 893      37.870  35.170  72.150  1.00  0.00           C
ATOM   3862  O   PRO A 893      37.850  34.480  73.190  1.00  0.00           O
ATOM   3863  N   THR A 894      38.340  36.460  72.160  1.00  0.00           N
ATOM   3864  HN  THR A 894      38.190  37.090  71.400  1.00  0.00           H
ATOM   3865  CA  THR A 894      38.900  36.970  73.400  1.00  0.00           C
ATOM   3866  HA  THR A 894      39.150  36.140  74.050  1.00  0.00           H
ATOM   3867  CB  THR A 894      40.110  37.920  73.200  1.00  0.00           C
ATOM   3868  HB  THR A 894      40.280  38.390  74.200  1.00  0.00           H
ATOM   3869  OG1 THR A 894      39.950  38.900  72.180  1.00  0.00           O
ATOM   3870  HG1 THR A 894      39.410  39.580  72.590  1.00  0.00           H
ATOM   3871  CG2 THR A 894      41.410  37.080  72.910  1.00  0.00           C
ATOM   3872 HG21 THR A 894      41.630  36.480  73.830  1.00  0.00           H
ATOM   3873 HG22 THR A 894      42.250  37.790  72.750  1.00  0.00           H
ATOM   3874 HG23 THR A 894      41.300  36.450  72.020  1.00  0.00           H
ATOM   3875  C   THR A 894      37.900  37.630  74.240  1.00  0.00           C
ATOM   3876  O   THR A 894      38.100  37.790  75.480  1.00  0.00           O
ATOM   3877  N   HSD A 895      36.750  37.950  73.660  1.00  0.00           N
ATOM   3878  HN  HSD A 895      36.470  37.730  72.720  1.00  0.00           H
ATOM   3879  CA  HSD A 895      35.690  38.650  74.330  1.00  0.00           C
ATOM   3880  HA  HSD A 895      36.010  39.340  75.090  1.00  0.00           H
ATOM   3881  CB  HSD A 895      34.800  39.470  73.370  1.00  0.00           C
ATOM   3882  HB1 HSD A 895      34.400  38.840  72.540  1.00  0.00           H
ATOM   3883  HB2 HSD A 895      35.460  40.310  73.090  1.00  0.00           H
ATOM   3884  ND1 HSD A 895      33.710  41.300  74.720  1.00  0.00           N
ATOM   3885  HD1 HSD A 895      34.560  41.660  75.130  1.00  0.00           H
ATOM   3886  CG  HSD A 895      33.620  40.260  73.890  1.00  0.00           C
ATOM   3887  CE1 HSD A 895      32.430  41.820  74.930  1.00  0.00           C
ATOM   3888  HE1 HSD A 895      32.160  42.560  75.680  1.00  0.00           H
ATOM   3889  NE2 HSD A 895      31.540  41.200  74.220  1.00  0.00           N
ATOM   3890  CD2 HSD A 895      32.250  40.180  73.590  1.00  0.00           C
ATOM   3891  HD2 HSD A 895      31.800  39.470  72.910  1.00  0.00           H
ATOM   3892  C   HSD A 895      34.730  37.720  75.150  1.00  0.00           C
ATOM   3893  O   HSD A 895      34.180  36.790  74.510  1.00  0.00           O
ATOM   3894  N   PRO A 896      34.530  37.820  76.460  1.00  0.00           N
ATOM   3895  CD  PRO A 896      34.990  38.920  77.350  1.00  0.00           C
ATOM   3896  HD1 PRO A 896      34.850  39.950  76.940  1.00  0.00           H
ATOM   3897  HD2 PRO A 896      36.060  38.690  77.510  1.00  0.00           H
ATOM   3898  CA  PRO A 896      33.700  36.890  77.130  1.00  0.00           C
ATOM   3899  HA  PRO A 896      34.090  35.900  76.970  1.00  0.00           H
ATOM   3900  CB  PRO A 896      33.980  37.320  78.640  1.00  0.00           C
ATOM   3901  HB1 PRO A 896      34.920  36.820  78.970  1.00  0.00           H
ATOM   3902  HB2 PRO A 896      33.180  36.970  79.330  1.00  0.00           H
ATOM   3903  CG  PRO A 896      34.130  38.760  78.620  1.00  0.00           C
ATOM   3904  HG1 PRO A 896      33.170  39.290  78.460  1.00  0.00           H
ATOM   3905  HG2 PRO A 896      34.620  39.320  79.450  1.00  0.00           H
ATOM   3906  C   PRO A 896      32.240  36.830  76.730  1.00  0.00           C
ATOM   3907  O   PRO A 896      31.670  35.810  77.040  1.00  0.00           O
ATOM   3908  N   GLU A 897      31.590  37.710  75.980  1.00  0.00           N
ATOM   3909  HN  GLU A 897      32.140  38.470  75.660  1.00  0.00           H
ATOM   3910  CA  GLU A 897      30.180  37.610  75.690  1.00  0.00           C
ATOM   3911  HA  GLU A 897      29.840  36.710  76.180  1.00  0.00           H
ATOM   3912  CB  GLU A 897      29.380  38.930  76.180  1.00  0.00           C
ATOM   3913  HB1 GLU A 897      28.320  38.720  75.950  1.00  0.00           H
ATOM   3914  HB2 GLU A 897      29.900  39.710  75.580  1.00  0.00           H
ATOM   3915  CG  GLU A 897      29.570  39.060  77.750  1.00  0.00           C
ATOM   3916  HG1 GLU A 897      30.450  39.690  77.970  1.00  0.00           H
ATOM   3917  HG2 GLU A 897      29.780  38.010  78.060  1.00  0.00           H
ATOM   3918  CD  GLU A 897      28.390  39.670  78.470  1.00  0.00           C
ATOM   3919  OE1 GLU A 897      28.370  40.860  78.850  1.00  0.00           O
ATOM   3920  OE2 GLU A 897      27.480  38.910  78.840  1.00  0.00           O
ATOM   3921  C   GLU A 897      29.770  37.340  74.200  1.00  0.00           C
ATOM   3922  O   GLU A 897      28.660  37.700  73.700  1.00  0.00           O
ATOM   3923  N   ARG A 898      30.680  36.720  73.440  1.00  0.00           N
ATOM   3924  HN  ARG A 898      31.490  36.430  73.950  1.00  0.00           H
ATOM   3925  CA  ARG A 898      30.580  36.550  72.050  1.00  0.00           C
ATOM   3926  HA  ARG A 898      30.350  37.510  71.610  1.00  0.00           H
ATOM   3927  CB  ARG A 898      31.980  36.160  71.360  1.00  0.00           C
ATOM   3928  HB1 ARG A 898      31.990  35.050  71.280  1.00  0.00           H
ATOM   3929  HB2 ARG A 898      32.830  36.450  72.030  1.00  0.00           H
ATOM   3930  CG  ARG A 898      32.300  36.650  69.960  1.00  0.00           C
ATOM   3931  HG1 ARG A 898      33.270  36.170  69.720  1.00  0.00           H
ATOM   3932  HG2 ARG A 898      32.370  37.750  69.990  1.00  0.00           H
ATOM   3933  CD  ARG A 898      31.340  36.200  68.880  1.00  0.00           C
ATOM   3934  HD1 ARG A 898      30.310  36.610  68.970  1.00  0.00           H
ATOM   3935  HD2 ARG A 898      31.220  35.090  68.950  1.00  0.00           H
ATOM   3936  NE  ARG A 898      31.950  36.590  67.580  1.00  0.00           N
ATOM   3937  HE  ARG A 898      32.790  37.120  67.540  1.00  0.00           H
ATOM   3938  CZ  ARG A 898      31.480  36.190  66.390  1.00  0.00           C
ATOM   3939  NH1 ARG A 898      30.390  35.510  66.280  1.00  0.00           N
ATOM   3940 HH11 ARG A 898      29.870  35.210  67.070  1.00  0.00           H
ATOM   3941 HH12 ARG A 898      30.140  35.160  65.370  1.00  0.00           H
ATOM   3942  NH2 ARG A 898      32.040  36.560  65.270  1.00  0.00           N
ATOM   3943 HH21 ARG A 898      32.970  36.900  65.390  1.00  0.00           H
ATOM   3944 HH22 ARG A 898      31.610  36.370  64.380  1.00  0.00           H
ATOM   3945  C   ARG A 898      29.540  35.590  71.620  1.00  0.00           C
ATOM   3946  O   ARG A 898      29.500  34.530  72.150  1.00  0.00           O
ATOM   3947  N   GLY A 899      28.630  35.930  70.700  1.00  0.00           N
ATOM   3948  HN  GLY A 899      28.520  36.770  70.180  1.00  0.00           H
ATOM   3949  CA  GLY A 899      27.590  35.030  70.280  1.00  0.00           C
ATOM   3950  HA1 GLY A 899      26.830  35.470  69.650  1.00  0.00           H
ATOM   3951  HA2 GLY A 899      27.120  34.500  71.100  1.00  0.00           H
ATOM   3952  C   GLY A 899      28.090  33.820  69.440  1.00  0.00           C
ATOM   3953  O   GLY A 899      29.010  34.020  68.560  1.00  0.00           O
ATOM   3954  N   TRP A 900      27.440  32.570  69.550  1.00  0.00           N
ATOM   3955  HN  TRP A 900      26.660  32.470  70.170  1.00  0.00           H
ATOM   3956  CA  TRP A 900      27.780  31.450  68.730  1.00  0.00           C
ATOM   3957  HA  TRP A 900      28.850  31.390  68.870  1.00  0.00           H
ATOM   3958  CB  TRP A 900      27.270  30.150  69.420  1.00  0.00           C
ATOM   3959  HB1 TRP A 900      26.160  30.220  69.400  1.00  0.00           H
ATOM   3960  HB2 TRP A 900      27.580  30.060  70.480  1.00  0.00           H
ATOM   3961  CG  TRP A 900      27.810  28.940  68.720  1.00  0.00           C
ATOM   3962  CD1 TRP A 900      27.070  27.980  68.050  1.00  0.00           C
ATOM   3963  HD1 TRP A 900      26.000  27.990  67.910  1.00  0.00           H
ATOM   3964  NE1 TRP A 900      27.950  27.060  67.560  1.00  0.00           N
ATOM   3965  HE1 TRP A 900      27.660  26.220  67.180  1.00  0.00           H
ATOM   3966  CE2 TRP A 900      29.230  27.410  67.880  1.00  0.00           C
ATOM   3967  CD2 TRP A 900      29.180  28.580  68.700  1.00  0.00           C
ATOM   3968  CE3 TRP A 900      30.310  29.070  69.290  1.00  0.00           C
ATOM   3969  HE3 TRP A 900      30.300  29.970  69.880  1.00  0.00           H
ATOM   3970  CZ3 TRP A 900      31.500  28.510  68.950  1.00  0.00           C
ATOM   3971  HZ3 TRP A 900      32.360  28.890  69.490  1.00  0.00           H
ATOM   3972  CZ2 TRP A 900      30.410  26.810  67.510  1.00  0.00           C
ATOM   3973  HZ2 TRP A 900      30.520  25.910  66.920  1.00  0.00           H
ATOM   3974  CH2 TRP A 900      31.560  27.510  68.040  1.00  0.00           C
ATOM   3975  HH2 TRP A 900      32.510  27.070  67.790  1.00  0.00           H
ATOM   3976  C   TRP A 900      27.550  31.610  67.310  1.00  0.00           C
ATOM   3977  O   TRP A 900      26.460  31.540  66.830  1.00  0.00           O
ATOM   3978  N   ILE A 901      28.630  31.820  66.610  1.00  0.00           N
ATOM   3979  HN  ILE A 901      29.420  32.080  67.160  1.00  0.00           H
ATOM   3980  CA  ILE A 901      28.680  31.840  65.150  1.00  0.00           C
ATOM   3981  HA  ILE A 901      29.730  31.790  64.930  1.00  0.00           H
ATOM   3982  CB  ILE A 901      28.280  30.550  64.500  1.00  0.00           C
ATOM   3983  HB  ILE A 901      27.240  30.300  64.830  1.00  0.00           H
ATOM   3984  CG2 ILE A 901      28.250  30.510  62.930  1.00  0.00           C
ATOM   3985 HG21 ILE A 901      27.540  31.300  62.600  1.00  0.00           H
ATOM   3986 HG22 ILE A 901      27.940  29.560  62.450  1.00  0.00           H
ATOM   3987 HG23 ILE A 901      29.250  30.690  62.500  1.00  0.00           H
ATOM   3988  CG1 ILE A 901      29.190  29.370  64.950  1.00  0.00           C
ATOM   3989 HG11 ILE A 901      29.240  29.420  66.060  1.00  0.00           H
ATOM   3990 HG12 ILE A 901      30.240  29.590  64.660  1.00  0.00           H
ATOM   3991  CD  ILE A 901      28.690  28.020  64.560  1.00  0.00           C
ATOM   3992  HD1 ILE A 901      28.580  27.810  63.470  1.00  0.00           H
ATOM   3993  HD2 ILE A 901      27.660  27.950  64.950  1.00  0.00           H
ATOM   3994  HD3 ILE A 901      29.250  27.160  65.000  1.00  0.00           H
ATOM   3995  C   ILE A 901      28.090  33.010  64.540  1.00  0.00           C
ATOM   3996  O   ILE A 901      28.820  33.900  64.140  1.00  0.00           O
ATOM   3997  N   ILE A 902      26.780  33.070  64.480  1.00  0.00           N
ATOM   3998  HN  ILE A 902      26.220  32.270  64.670  1.00  0.00           H
ATOM   3999  CA  ILE A 902      26.050  34.340  64.240  1.00  0.00           C
ATOM   4000  HA  ILE A 902      26.410  34.670  63.260  1.00  0.00           H
ATOM   4001  CB  ILE A 902      24.600  33.990  64.110  1.00  0.00           C
ATOM   4002  HB  ILE A 902      24.280  33.650  65.120  1.00  0.00           H
ATOM   4003  CG2 ILE A 902      23.820  35.260  63.750  1.00  0.00           C
ATOM   4004 HG21 ILE A 902      24.340  35.760  62.920  1.00  0.00           H
ATOM   4005 HG22 ILE A 902      23.780  35.930  64.630  1.00  0.00           H
ATOM   4006 HG23 ILE A 902      22.750  34.990  63.600  1.00  0.00           H
ATOM   4007  CG1 ILE A 902      24.280  32.870  63.110  1.00  0.00           C
ATOM   4008 HG11 ILE A 902      23.180  32.820  63.170  1.00  0.00           H
ATOM   4009 HG12 ILE A 902      24.650  31.870  63.470  1.00  0.00           H
ATOM   4010  CD  ILE A 902      24.650  33.210  61.640  1.00  0.00           C
ATOM   4011  HD1 ILE A 902      24.170  32.520  60.900  1.00  0.00           H
ATOM   4012  HD2 ILE A 902      25.750  33.120  61.470  1.00  0.00           H
ATOM   4013  HD3 ILE A 902      24.370  34.210  61.280  1.00  0.00           H
ATOM   4014  C   ILE A 902      26.340  35.520  65.220  1.00  0.00           C
ATOM   4015  O   ILE A 902      26.510  35.310  66.440  1.00  0.00           O
ATOM   4016  N   SER A 903      26.490  36.700  64.720  1.00  0.00           N
ATOM   4017  HN  SER A 903      26.040  36.750  63.830  1.00  0.00           H
ATOM   4018  CA  SER A 903      26.800  37.960  65.480  1.00  0.00           C
ATOM   4019  HA  SER A 903      27.450  37.830  66.330  1.00  0.00           H
ATOM   4020  CB  SER A 903      27.490  38.950  64.420  1.00  0.00           C
ATOM   4021  HB1 SER A 903      26.880  39.100  63.500  1.00  0.00           H
ATOM   4022  HB2 SER A 903      28.500  38.550  64.170  1.00  0.00           H
ATOM   4023  OG  SER A 903      27.640  40.320  64.920  1.00  0.00           O
ATOM   4024  HG1 SER A 903      27.170  40.780  64.230  1.00  0.00           H
ATOM   4025  C   SER A 903      25.440  38.490  65.910  1.00  0.00           C
ATOM   4026  O   SER A 903      24.480  38.380  65.180  1.00  0.00           O
ATOM   4027  N   PRO A 904      25.220  39.040  67.050  1.00  0.00           N
ATOM   4028  CD  PRO A 904      26.090  39.180  68.190  1.00  0.00           C
ATOM   4029  HD1 PRO A 904      26.800  40.010  67.980  1.00  0.00           H
ATOM   4030  HD2 PRO A 904      26.810  38.350  68.340  1.00  0.00           H
ATOM   4031  CA  PRO A 904      23.920  39.620  67.470  1.00  0.00           C
ATOM   4032  HA  PRO A 904      23.250  38.780  67.630  1.00  0.00           H
ATOM   4033  CB  PRO A 904      24.140  40.290  68.870  1.00  0.00           C
ATOM   4034  HB1 PRO A 904      23.270  40.150  69.550  1.00  0.00           H
ATOM   4035  HB2 PRO A 904      24.440  41.350  68.830  1.00  0.00           H
ATOM   4036  CG  PRO A 904      25.320  39.490  69.380  1.00  0.00           C
ATOM   4037  HG1 PRO A 904      25.880  39.810  70.290  1.00  0.00           H
ATOM   4038  HG2 PRO A 904      24.930  38.460  69.570  1.00  0.00           H
ATOM   4039  C   PRO A 904      23.240  40.640  66.550  1.00  0.00           C
ATOM   4040  O   PRO A 904      23.870  41.660  66.310  1.00  0.00           O
ATOM   4041  N   LEU A 905      22.060  40.310  66.090  1.00  0.00           N
ATOM   4042  HN  LEU A 905      21.740  39.370  66.150  1.00  0.00           H
ATOM   4043  CA  LEU A 905      21.310  41.300  65.260  1.00  0.00           C
ATOM   4044  HA  LEU A 905      21.640  42.260  65.600  1.00  0.00           H
ATOM   4045  CB  LEU A 905      21.580  41.040  63.720  1.00  0.00           C
ATOM   4046  HB1 LEU A 905      22.560  41.550  63.510  1.00  0.00           H
ATOM   4047  HB2 LEU A 905      20.810  41.560  63.120  1.00  0.00           H
ATOM   4048  CG  LEU A 905      21.440  39.630  63.280  1.00  0.00           C
ATOM   4049  HG  LEU A 905      21.570  38.880  64.100  1.00  0.00           H
ATOM   4050  CD1 LEU A 905      20.060  39.450  62.530  1.00  0.00           C
ATOM   4051 HD11 LEU A 905      19.250  40.010  63.060  1.00  0.00           H
ATOM   4052 HD12 LEU A 905      19.890  38.370  62.380  1.00  0.00           H
ATOM   4053 HD13 LEU A 905      20.150  39.930  61.530  1.00  0.00           H
ATOM   4054  CD2 LEU A 905      22.530  39.270  62.220  1.00  0.00           C
ATOM   4055 HD21 LEU A 905      22.390  38.250  61.770  1.00  0.00           H
ATOM   4056 HD22 LEU A 905      23.550  39.270  62.670  1.00  0.00           H
ATOM   4057 HD23 LEU A 905      22.600  40.020  61.400  1.00  0.00           H
ATOM   4058  C   LEU A 905      19.820  41.100  65.520  1.00  0.00           C
ATOM   4059  O   LEU A 905      19.360  40.040  65.950  1.00  0.00           O
ATOM   4060  N   GLY A 906      19.030  42.220  65.380  1.00  0.00           N
ATOM   4061  HN  GLY A 906      19.340  43.140  65.140  1.00  0.00           H
ATOM   4062  CA  GLY A 906      17.580  42.130  65.540  1.00  0.00           C
ATOM   4063  HA1 GLY A 906      17.240  41.130  65.750  1.00  0.00           H
ATOM   4064  HA2 GLY A 906      17.130  42.520  64.630  1.00  0.00           H
ATOM   4065  C   GLY A 906      17.080  42.920  66.730  1.00  0.00           C
ATOM   4066  O   GLY A 906      16.030  42.530  67.230  1.00  0.00           O
ATOM   4067  N   ASP A 907      17.830  43.990  67.180  1.00  0.00           N
ATOM   4068  HN  ASP A 907      18.760  44.200  66.870  1.00  0.00           H
ATOM   4069  CA  ASP A 907      17.430  44.800  68.380  1.00  0.00           C
ATOM   4070  HA  ASP A 907      16.530  44.310  68.750  1.00  0.00           H
ATOM   4071  CB  ASP A 907      18.570  44.800  69.370  1.00  0.00           C
ATOM   4072  HB1 ASP A 907      19.130  45.760  69.480  1.00  0.00           H
ATOM   4073  HB2 ASP A 907      19.360  44.040  69.270  1.00  0.00           H
ATOM   4074  CG  ASP A 907      18.030  44.590  70.770  1.00  0.00           C
ATOM   4075  OD1 ASP A 907      18.880  44.700  71.710  1.00  0.00           O
ATOM   4076  OD2 ASP A 907      16.860  44.180  70.990  1.00  0.00           O
ATOM   4077  C   ASP A 907      17.050  46.200  67.980  1.00  0.00           C
ATOM   4078  O   ASP A 907      16.580  46.940  68.890  1.00  0.00           O
ATOM   4079  N   ASN A 908      16.960  46.570  66.690  1.00  0.00           N
ATOM   4080  HN  ASN A 908      17.550  46.020  66.110  1.00  0.00           H
ATOM   4081  CA  ASN A 908      16.810  47.990  66.290  1.00  0.00           C
ATOM   4082  HA  ASN A 908      16.670  48.560  67.200  1.00  0.00           H
ATOM   4083  CB  ASN A 908      18.090  48.610  65.540  1.00  0.00           C
ATOM   4084  HB1 ASN A 908      17.880  49.680  65.320  1.00  0.00           H
ATOM   4085  HB2 ASN A 908      18.330  48.070  64.600  1.00  0.00           H
ATOM   4086  CG  ASN A 908      19.240  48.630  66.440  1.00  0.00           C
ATOM   4087  OD1 ASN A 908      20.130  47.850  66.190  1.00  0.00           O
ATOM   4088  ND2 ASN A 908      19.130  49.450  67.550  1.00  0.00           N
ATOM   4089 HD21 ASN A 908      19.790  49.310  68.290  1.00  0.00           H
ATOM   4090 HD22 ASN A 908      18.320  50.000  67.680  1.00  0.00           H
ATOM   4091  C   ASN A 908      15.630  48.160  65.290  1.00  0.00           C
ATOM   4092  O   ASN A 908      15.550  47.440  64.340  1.00  0.00           O
ATOM   4093  N   PRO A 909      14.600  48.990  65.600  1.00  0.00           N
ATOM   4094  CD  PRO A 909      14.210  49.370  66.910  1.00  0.00           C
ATOM   4095  HD1 PRO A 909      14.870  50.230  67.140  1.00  0.00           H
ATOM   4096  HD2 PRO A 909      14.440  48.580  67.660  1.00  0.00           H
ATOM   4097  CA  PRO A 909      13.510  49.270  64.720  1.00  0.00           C
ATOM   4098  HA  PRO A 909      13.020  48.310  64.780  1.00  0.00           H
ATOM   4099  CB  PRO A 909      12.680  50.230  65.540  1.00  0.00           C
ATOM   4100  HB1 PRO A 909      11.610  50.360  65.270  1.00  0.00           H
ATOM   4101  HB2 PRO A 909      13.140  51.230  65.500  1.00  0.00           H
ATOM   4102  CG  PRO A 909      12.790  49.630  67.000  1.00  0.00           C
ATOM   4103  HG1 PRO A 909      12.530  50.390  67.780  1.00  0.00           H
ATOM   4104  HG2 PRO A 909      12.140  48.730  67.120  1.00  0.00           H
ATOM   4105  C   PRO A 909      13.810  49.720  63.350  1.00  0.00           C
ATOM   4106  O   PRO A 909      14.970  50.160  63.070  1.00  0.00           O
ATOM   4107  N   TRP A 910      12.770  49.880  62.530  1.00  0.00           N
ATOM   4108  HN  TRP A 910      11.860  49.680  62.890  1.00  0.00           H
ATOM   4109  CA  TRP A 910      12.820  50.160  61.100  1.00  0.00           C
ATOM   4110  HA  TRP A 910      13.510  49.410  60.760  1.00  0.00           H
ATOM   4111  CB  TRP A 910      11.540  49.900  60.310  1.00  0.00           C
ATOM   4112  HB1 TRP A 910      11.110  48.950  60.700  1.00  0.00           H
ATOM   4113  HB2 TRP A 910      11.790  49.720  59.240  1.00  0.00           H
ATOM   4114  CG  TRP A 910      10.470  51.020  60.420  1.00  0.00           C
ATOM   4115  CD1 TRP A 910       9.510  51.100  61.430  1.00  0.00           C
ATOM   4116  HD1 TRP A 910       9.380  50.410  62.240  1.00  0.00           H
ATOM   4117  NE1 TRP A 910       8.730  52.250  61.160  1.00  0.00           N
ATOM   4118  HE1 TRP A 910       8.020  52.620  61.700  1.00  0.00           H
ATOM   4119  CE2 TRP A 910       9.170  52.860  60.060  1.00  0.00           C
ATOM   4120  CD2 TRP A 910      10.200  52.070  59.490  1.00  0.00           C
ATOM   4121  CE3 TRP A 910      10.680  52.390  58.260  1.00  0.00           C
ATOM   4122  HE3 TRP A 910      11.390  51.710  57.810  1.00  0.00           H
ATOM   4123  CZ3 TRP A 910      10.120  53.530  57.530  1.00  0.00           C
ATOM   4124  HZ3 TRP A 910      10.500  53.880  56.580  1.00  0.00           H
ATOM   4125  CZ2 TRP A 910       8.690  53.950  59.440  1.00  0.00           C
ATOM   4126  HZ2 TRP A 910       7.900  54.510  59.920  1.00  0.00           H
ATOM   4127  CH2 TRP A 910       9.130  54.280  58.130  1.00  0.00           C
ATOM   4128  HH2 TRP A 910       8.730  55.080  57.520  1.00  0.00           H
ATOM   4129  C   TRP A 910      13.500  51.520  60.750  1.00  0.00           C
ATOM   4130  O   TRP A 910      14.410  51.520  59.920  1.00  0.00           O
ATOM   4131  N   TRP A 911      13.070  52.580  61.430  1.00  0.00           N
ATOM   4132  HN  TRP A 911      12.330  52.580  62.090  1.00  0.00           H
ATOM   4133  CA  TRP A 911      13.600  53.930  61.150  1.00  0.00           C
ATOM   4134  HA  TRP A 911      13.690  54.040  60.080  1.00  0.00           H
ATOM   4135  CB  TRP A 911      12.620  54.970  61.620  1.00  0.00           C
ATOM   4136  HB1 TRP A 911      12.390  54.850  62.710  1.00  0.00           H
ATOM   4137  HB2 TRP A 911      11.740  54.690  61.020  1.00  0.00           H
ATOM   4138  CG  TRP A 911      12.910  56.490  61.400  1.00  0.00           C
ATOM   4139  CD1 TRP A 911      13.180  57.490  62.260  1.00  0.00           C
ATOM   4140  HD1 TRP A 911      13.040  57.460  63.330  1.00  0.00           H
ATOM   4141  NE1 TRP A 911      13.370  58.750  61.590  1.00  0.00           N
ATOM   4142  HE1 TRP A 911      13.030  59.620  61.900  1.00  0.00           H
ATOM   4143  CE2 TRP A 911      13.280  58.550  60.280  1.00  0.00           C
ATOM   4144  CD2 TRP A 911      12.920  57.140  60.080  1.00  0.00           C
ATOM   4145  CE3 TRP A 911      12.820  56.640  58.810  1.00  0.00           C
ATOM   4146  HE3 TRP A 911      12.610  55.580  58.650  1.00  0.00           H
ATOM   4147  CZ3 TRP A 911      13.040  57.540  57.710  1.00  0.00           C
ATOM   4148  HZ3 TRP A 911      12.940  57.190  56.690  1.00  0.00           H
ATOM   4149  CZ2 TRP A 911      13.640  59.340  59.200  1.00  0.00           C
ATOM   4150  HZ2 TRP A 911      14.030  60.320  59.460  1.00  0.00           H
ATOM   4151  CH2 TRP A 911      13.490  58.810  57.940  1.00  0.00           C
ATOM   4152  HH2 TRP A 911      13.790  59.430  57.110  1.00  0.00           H
ATOM   4153  C   TRP A 911      15.060  54.160  61.640  1.00  0.00           C
ATOM   4154  O   TRP A 911      15.810  54.920  61.090  1.00  0.00           O
ATOM   4155  N   THR A 912      15.490  53.390  62.610  1.00  0.00           N
ATOM   4156  HN  THR A 912      14.870  52.690  62.950  1.00  0.00           H
ATOM   4157  CA  THR A 912      16.910  53.450  63.000  1.00  0.00           C
ATOM   4158  HA  THR A 912      17.260  54.460  63.080  1.00  0.00           H
ATOM   4159  CB  THR A 912      17.070  52.700  64.390  1.00  0.00           C
ATOM   4160  HB  THR A 912      16.500  51.760  64.240  1.00  0.00           H
ATOM   4161  OG1 THR A 912      16.550  53.500  65.440  1.00  0.00           O
ATOM   4162  HG1 THR A 912      15.830  54.000  65.060  1.00  0.00           H
ATOM   4163  CG2 THR A 912      18.580  52.400  64.610  1.00  0.00           C
ATOM   4164 HG21 THR A 912      18.690  51.840  65.570  1.00  0.00           H
ATOM   4165 HG22 THR A 912      19.140  53.360  64.620  1.00  0.00           H
ATOM   4166 HG23 THR A 912      19.070  51.730  63.870  1.00  0.00           H
ATOM   4167  C   THR A 912      17.690  52.840  61.940  1.00  0.00           C
ATOM   4168  O   THR A 912      18.820  53.270  61.670  1.00  0.00           O
ATOM   4169  N   LEU A 913      17.240  51.720  61.350  1.00  0.00           N
ATOM   4170  HN  LEU A 913      16.370  51.300  61.600  1.00  0.00           H
ATOM   4171  CA  LEU A 913      18.110  50.980  60.460  1.00  0.00           C
ATOM   4172  HA  LEU A 913      19.140  51.010  60.800  1.00  0.00           H
ATOM   4173  CB  LEU A 913      17.700  49.470  60.400  1.00  0.00           C
ATOM   4174  HB1 LEU A 913      18.400  48.980  59.690  1.00  0.00           H
ATOM   4175  HB2 LEU A 913      16.630  49.250  60.150  1.00  0.00           H
ATOM   4176  CG  LEU A 913      17.870  48.610  61.750  1.00  0.00           C
ATOM   4177  HG  LEU A 913      17.110  49.070  62.420  1.00  0.00           H
ATOM   4178  CD1 LEU A 913      17.590  47.080  61.600  1.00  0.00           C
ATOM   4179 HD11 LEU A 913      18.410  46.620  61.020  1.00  0.00           H
ATOM   4180 HD12 LEU A 913      16.600  46.980  61.120  1.00  0.00           H
ATOM   4181 HD13 LEU A 913      17.620  46.510  62.560  1.00  0.00           H
ATOM   4182  CD2 LEU A 913      19.370  48.850  62.250  1.00  0.00           C
ATOM   4183 HD21 LEU A 913      19.480  49.880  62.660  1.00  0.00           H
ATOM   4184 HD22 LEU A 913      20.040  48.830  61.360  1.00  0.00           H
ATOM   4185 HD23 LEU A 913      19.780  48.120  62.980  1.00  0.00           H
ATOM   4186  C   LEU A 913      18.060  51.570  59.050  1.00  0.00           C
ATOM   4187  O   LEU A 913      19.070  51.690  58.350  1.00  0.00           O
ATOM   4188  N   LEU A 914      16.820  52.030  58.690  1.00  0.00           N
ATOM   4189  HN  LEU A 914      16.000  51.910  59.250  1.00  0.00           H
ATOM   4190  CA  LEU A 914      16.650  52.740  57.420  1.00  0.00           C
ATOM   4191  HA  LEU A 914      16.920  52.110  56.590  1.00  0.00           H
ATOM   4192  CB  LEU A 914      15.140  53.010  57.160  1.00  0.00           C
ATOM   4193  HB1 LEU A 914      14.790  53.740  57.920  1.00  0.00           H
ATOM   4194  HB2 LEU A 914      14.600  52.060  57.350  1.00  0.00           H
ATOM   4195  CG  LEU A 914      14.800  53.430  55.720  1.00  0.00           C
ATOM   4196  HG  LEU A 914      15.210  54.440  55.560  1.00  0.00           H
ATOM   4197  CD1 LEU A 914      15.400  52.490  54.690  1.00  0.00           C
ATOM   4198 HD11 LEU A 914      15.030  51.440  54.730  1.00  0.00           H
ATOM   4199 HD12 LEU A 914      16.510  52.430  54.650  1.00  0.00           H
ATOM   4200 HD13 LEU A 914      15.100  52.890  53.690  1.00  0.00           H
ATOM   4201  CD2 LEU A 914      13.270  53.580  55.610  1.00  0.00           C
ATOM   4202 HD21 LEU A 914      12.790  52.580  55.520  1.00  0.00           H
ATOM   4203 HD22 LEU A 914      12.970  54.280  54.800  1.00  0.00           H
ATOM   4204 HD23 LEU A 914      12.840  53.980  56.560  1.00  0.00           H
ATOM   4205  C   LEU A 914      17.520  54.000  57.260  1.00  0.00           C
ATOM   4206  O   LEU A 914      17.990  54.420  56.190  1.00  0.00           O
ATOM   4207  N   ILE A 915      17.800  54.770  58.330  1.00  0.00           N
ATOM   4208  HN  ILE A 915      17.480  54.490  59.230  1.00  0.00           H
ATOM   4209  CA  ILE A 915      18.680  55.900  58.400  1.00  0.00           C
ATOM   4210  HA  ILE A 915      18.530  56.590  57.570  1.00  0.00           H
ATOM   4211  CB  ILE A 915      18.320  56.710  59.640  1.00  0.00           C
ATOM   4212  HB  ILE A 915      18.060  56.020  60.470  1.00  0.00           H
ATOM   4213  CG2 ILE A 915      19.400  57.730  60.020  1.00  0.00           C
ATOM   4214 HG21 ILE A 915      19.180  58.080  61.050  1.00  0.00           H
ATOM   4215 HG22 ILE A 915      19.400  58.490  59.220  1.00  0.00           H
ATOM   4216 HG23 ILE A 915      20.400  57.240  60.130  1.00  0.00           H
ATOM   4217  CG1 ILE A 915      16.970  57.540  59.470  1.00  0.00           C
ATOM   4218 HG11 ILE A 915      16.630  58.000  60.430  1.00  0.00           H
ATOM   4219 HG12 ILE A 915      16.060  56.960  59.230  1.00  0.00           H
ATOM   4220  CD  ILE A 915      17.080  58.610  58.360  1.00  0.00           C
ATOM   4221  HD1 ILE A 915      16.110  59.090  58.120  1.00  0.00           H
ATOM   4222  HD2 ILE A 915      17.260  58.100  57.400  1.00  0.00           H
ATOM   4223  HD3 ILE A 915      17.670  59.520  58.600  1.00  0.00           H
ATOM   4224  C   ILE A 915      20.110  55.580  58.280  1.00  0.00           C
ATOM   4225  O   ILE A 915      20.930  56.260  57.740  1.00  0.00           O
ATOM   4226  N   ALA A 916      20.490  54.400  58.860  1.00  0.00           N
ATOM   4227  HN  ALA A 916      19.900  54.010  59.560  1.00  0.00           H
ATOM   4228  CA  ALA A 916      21.860  53.780  58.860  1.00  0.00           C
ATOM   4229  HA  ALA A 916      22.640  54.460  59.140  1.00  0.00           H
ATOM   4230  CB  ALA A 916      21.780  52.580  59.950  1.00  0.00           C
ATOM   4231  HB1 ALA A 916      22.700  52.000  60.180  1.00  0.00           H
ATOM   4232  HB2 ALA A 916      21.050  51.840  59.560  1.00  0.00           H
ATOM   4233  HB3 ALA A 916      21.370  52.960  60.900  1.00  0.00           H
ATOM   4234  C   ALA A 916      22.160  53.350  57.400  1.00  0.00           C
ATOM   4235  O   ALA A 916      23.330  53.020  57.110  1.00  0.00           O
ATOM   4236  N   ALA A 917      21.180  53.210  56.450  1.00  0.00           N
ATOM   4237  HN  ALA A 917      20.240  53.320  56.740  1.00  0.00           H
ATOM   4238  CA  ALA A 917      21.360  52.790  55.100  1.00  0.00           C
ATOM   4239  HA  ALA A 917      21.820  51.830  54.990  1.00  0.00           H
ATOM   4240  CB  ALA A 917      19.940  52.510  54.480  1.00  0.00           C
ATOM   4241  HB1 ALA A 917      19.310  53.400  54.290  1.00  0.00           H
ATOM   4242  HB2 ALA A 917      19.420  51.820  55.160  1.00  0.00           H
ATOM   4243  HB3 ALA A 917      20.010  51.940  53.530  1.00  0.00           H
ATOM   4244  C   ALA A 917      21.960  53.930  54.240  1.00  0.00           C
ATOM   4245  O   ALA A 917      22.680  53.650  53.300  1.00  0.00           O
ATOM   4246  N   ILE A 918      21.720  55.210  54.590  1.00  0.00           N
ATOM   4247  HN  ILE A 918      21.030  55.320  55.290  1.00  0.00           H
ATOM   4248  CA  ILE A 918      22.430  56.360  53.980  1.00  0.00           C
ATOM   4249  HA  ILE A 918      22.370  56.230  52.900  1.00  0.00           H
ATOM   4250  CB  ILE A 918      21.690  57.710  54.240  1.00  0.00           C
ATOM   4251  HB  ILE A 918      21.640  57.880  55.330  1.00  0.00           H
ATOM   4252  CG2 ILE A 918      22.450  58.910  53.700  1.00  0.00           C
ATOM   4253 HG21 ILE A 918      23.260  59.250  54.380  1.00  0.00           H
ATOM   4254 HG22 ILE A 918      21.760  59.770  53.630  1.00  0.00           H
ATOM   4255 HG23 ILE A 918      22.940  58.720  52.710  1.00  0.00           H
ATOM   4256  CG1 ILE A 918      20.270  57.590  53.720  1.00  0.00           C
ATOM   4257 HG11 ILE A 918      19.730  58.510  54.020  1.00  0.00           H
ATOM   4258 HG12 ILE A 918      19.610  56.780  54.100  1.00  0.00           H
ATOM   4259  CD  ILE A 918      20.170  57.540  52.140  1.00  0.00           C
ATOM   4260  HD1 ILE A 918      20.680  58.370  51.590  1.00  0.00           H
ATOM   4261  HD2 ILE A 918      19.130  57.440  51.770  1.00  0.00           H
ATOM   4262  HD3 ILE A 918      20.630  56.600  51.800  1.00  0.00           H
ATOM   4263  C   ILE A 918      23.920  56.460  54.320  1.00  0.00           C
ATOM   4264  O   ILE A 918      24.730  56.710  53.410  1.00  0.00           O
ATOM   4265  N   PRO A 919      24.440  56.180  55.500  1.00  0.00           N
ATOM   4266  CD  PRO A 919      23.770  56.480  56.710  1.00  0.00           C
ATOM   4267  HD1 PRO A 919      23.360  55.530  57.130  1.00  0.00           H
ATOM   4268  HD2 PRO A 919      22.990  57.280  56.640  1.00  0.00           H
ATOM   4269  CA  PRO A 919      25.900  55.980  55.680  1.00  0.00           C
ATOM   4270  HA  PRO A 919      26.310  56.770  55.100  1.00  0.00           H
ATOM   4271  CB  PRO A 919      26.050  56.030  57.230  1.00  0.00           C
ATOM   4272  HB1 PRO A 919      27.040  56.410  57.580  1.00  0.00           H
ATOM   4273  HB2 PRO A 919      25.760  55.050  57.660  1.00  0.00           H
ATOM   4274  CG  PRO A 919      24.860  56.950  57.640  1.00  0.00           C
ATOM   4275  HG1 PRO A 919      24.550  56.690  58.670  1.00  0.00           H
ATOM   4276  HG2 PRO A 919      25.010  58.030  57.440  1.00  0.00           H
ATOM   4277  C   PRO A 919      26.350  54.670  55.000  1.00  0.00           C
ATOM   4278  O   PRO A 919      27.430  54.540  54.400  1.00  0.00           O
ATOM   4279  N   ALA A 920      25.550  53.560  55.030  1.00  0.00           N
ATOM   4280  HN  ALA A 920      24.730  53.480  55.580  1.00  0.00           H
ATOM   4281  CA  ALA A 920      25.880  52.380  54.360  1.00  0.00           C
ATOM   4282  HA  ALA A 920      26.860  52.070  54.720  1.00  0.00           H
ATOM   4283  CB  ALA A 920      24.820  51.330  54.860  1.00  0.00           C
ATOM   4284  HB1 ALA A 920      24.750  51.410  55.960  1.00  0.00           H
ATOM   4285  HB2 ALA A 920      25.100  50.290  54.580  1.00  0.00           H
ATOM   4286  HB3 ALA A 920      23.870  51.540  54.340  1.00  0.00           H
ATOM   4287  C   ALA A 920      25.960  52.540  52.850  1.00  0.00           C
ATOM   4288  O   ALA A 920      26.790  51.920  52.220  1.00  0.00           O
ATOM   4289  N   LEU A 921      25.140  53.450  52.270  1.00  0.00           N
ATOM   4290  HN  LEU A 921      24.370  53.890  52.720  1.00  0.00           H
ATOM   4291  CA  LEU A 921      25.440  53.760  50.920  1.00  0.00           C
ATOM   4292  HA  LEU A 921      25.490  52.820  50.390  1.00  0.00           H
ATOM   4293  CB  LEU A 921      24.270  54.470  50.270  1.00  0.00           C
ATOM   4294  HB1 LEU A 921      23.970  55.230  51.020  1.00  0.00           H
ATOM   4295  HB2 LEU A 921      23.450  53.730  50.270  1.00  0.00           H
ATOM   4296  CG  LEU A 921      24.370  55.140  48.860  1.00  0.00           C
ATOM   4297  HG  LEU A 921      25.150  55.910  49.010  1.00  0.00           H
ATOM   4298  CD1 LEU A 921      24.830  54.110  47.800  1.00  0.00           C
ATOM   4299 HD11 LEU A 921      24.620  54.420  46.760  1.00  0.00           H
ATOM   4300 HD12 LEU A 921      24.220  53.210  48.010  1.00  0.00           H
ATOM   4301 HD13 LEU A 921      25.870  53.720  47.980  1.00  0.00           H
ATOM   4302  CD2 LEU A 921      23.040  55.800  48.300  1.00  0.00           C
ATOM   4303 HD21 LEU A 921      22.640  56.590  48.960  1.00  0.00           H
ATOM   4304 HD22 LEU A 921      22.200  55.150  47.960  1.00  0.00           H
ATOM   4305 HD23 LEU A 921      23.360  56.280  47.360  1.00  0.00           H
ATOM   4306  C   LEU A 921      26.770  54.480  50.690  1.00  0.00           C
ATOM   4307  O   LEU A 921      27.540  54.300  49.780  1.00  0.00           O
ATOM   4308  N   LEU A 922      27.190  55.360  51.610  1.00  0.00           N
ATOM   4309  HN  LEU A 922      26.640  55.640  52.390  1.00  0.00           H
ATOM   4310  CA  LEU A 922      28.480  55.930  51.670  1.00  0.00           C
ATOM   4311  HA  LEU A 922      28.660  56.240  50.640  1.00  0.00           H
ATOM   4312  CB  LEU A 922      28.590  57.220  52.600  1.00  0.00           C
ATOM   4313  HB1 LEU A 922      29.600  57.670  52.590  1.00  0.00           H
ATOM   4314  HB2 LEU A 922      28.460  56.910  53.670  1.00  0.00           H
ATOM   4315  CG  LEU A 922      27.620  58.420  52.160  1.00  0.00           C
ATOM   4316  HG  LEU A 922      26.620  57.980  51.920  1.00  0.00           H
ATOM   4317  CD1 LEU A 922      27.570  59.490  53.280  1.00  0.00           C
ATOM   4318 HD11 LEU A 922      26.770  60.250  53.150  1.00  0.00           H
ATOM   4319 HD12 LEU A 922      28.530  60.030  53.210  1.00  0.00           H
ATOM   4320 HD13 LEU A 922      27.480  59.100  54.310  1.00  0.00           H
ATOM   4321  CD2 LEU A 922      28.220  58.960  50.870  1.00  0.00           C
ATOM   4322 HD21 LEU A 922      27.710  59.860  50.460  1.00  0.00           H
ATOM   4323 HD22 LEU A 922      28.330  58.130  50.140  1.00  0.00           H
ATOM   4324 HD23 LEU A 922      29.270  59.150  51.130  1.00  0.00           H
ATOM   4325  C   LEU A 922      29.640  54.980  51.900  1.00  0.00           C
ATOM   4326  O   LEU A 922      30.660  55.080  51.300  1.00  0.00           O
ATOM   4327  N   CYS A 923      29.500  53.920  52.730  1.00  0.00           N
ATOM   4328  HN  CYS A 923      28.670  53.860  53.260  1.00  0.00           H
ATOM   4329  CA  CYS A 923      30.420  52.820  52.730  1.00  0.00           C
ATOM   4330  HA  CYS A 923      31.450  53.090  52.910  1.00  0.00           H
ATOM   4331  CB  CYS A 923      30.060  51.770  53.770  1.00  0.00           C
ATOM   4332  HB1 CYS A 923      29.250  51.020  53.610  1.00  0.00           H
ATOM   4333  HB2 CYS A 923      29.670  52.390  54.620  1.00  0.00           H
ATOM   4334  SG  CYS A 923      31.670  51.040  54.250  1.00  0.00           S
ATOM   4335  HG1 CYS A 923      31.680  50.290  53.170  1.00  0.00           H
ATOM   4336  C   CYS A 923      30.510  52.020  51.360  1.00  0.00           C
ATOM   4337  O   CYS A 923      31.560  51.540  51.000  1.00  0.00           O
ATOM   4338  N   THR A 924      29.400  51.940  50.510  1.00  0.00           N
ATOM   4339  HN  THR A 924      28.490  52.220  50.800  1.00  0.00           H
ATOM   4340  CA  THR A 924      29.430  51.330  49.180  1.00  0.00           C
ATOM   4341  HA  THR A 924      29.950  50.390  49.370  1.00  0.00           H
ATOM   4342  CB  THR A 924      28.070  51.090  48.680  1.00  0.00           C
ATOM   4343  HB  THR A 924      27.350  51.900  48.940  1.00  0.00           H
ATOM   4344  OG1 THR A 924      27.580  49.950  49.370  1.00  0.00           O
ATOM   4345  HG1 THR A 924      27.910  50.090  50.260  1.00  0.00           H
ATOM   4346  CG2 THR A 924      28.100  50.720  47.180  1.00  0.00           C
ATOM   4347 HG21 THR A 924      28.910  49.970  47.010  1.00  0.00           H
ATOM   4348 HG22 THR A 924      28.210  51.630  46.550  1.00  0.00           H
ATOM   4349 HG23 THR A 924      27.140  50.280  46.830  1.00  0.00           H
ATOM   4350  C   THR A 924      30.350  52.130  48.200  1.00  0.00           C
ATOM   4351  O   THR A 924      31.280  51.600  47.580  1.00  0.00           O
ATOM   4352  N   ILE A 925      30.160  53.440  48.160  1.00  0.00           N
ATOM   4353  HN  ILE A 925      29.410  53.920  48.600  1.00  0.00           H
ATOM   4354  CA  ILE A 925      31.060  54.340  47.520  1.00  0.00           C
ATOM   4355  HA  ILE A 925      31.060  54.170  46.450  1.00  0.00           H
ATOM   4356  CB  ILE A 925      30.440  55.830  47.500  1.00  0.00           C
ATOM   4357  HB  ILE A 925      30.250  56.100  48.560  1.00  0.00           H
ATOM   4358  CG2 ILE A 925      31.520  56.870  47.090  1.00  0.00           C
ATOM   4359 HG21 ILE A 925      32.070  56.580  46.170  1.00  0.00           H
ATOM   4360 HG22 ILE A 925      32.250  57.150  47.880  1.00  0.00           H
ATOM   4361 HG23 ILE A 925      31.000  57.820  46.860  1.00  0.00           H
ATOM   4362  CG1 ILE A 925      29.230  55.860  46.620  1.00  0.00           C
ATOM   4363 HG11 ILE A 925      28.590  56.750  46.830  1.00  0.00           H
ATOM   4364 HG12 ILE A 925      28.490  55.100  46.920  1.00  0.00           H
ATOM   4365  CD  ILE A 925      29.340  55.750  45.100  1.00  0.00           C
ATOM   4366  HD1 ILE A 925      28.370  56.110  44.710  1.00  0.00           H
ATOM   4367  HD2 ILE A 925      29.670  54.750  44.730  1.00  0.00           H
ATOM   4368  HD3 ILE A 925      30.050  56.560  44.830  1.00  0.00           H
ATOM   4369  C   ILE A 925      32.560  54.150  47.950  1.00  0.00           C
ATOM   4370  O   ILE A 925      33.580  54.230  47.210  1.00  0.00           O
ATOM   4371  N   LEU A 926      32.740  53.980  49.280  1.00  0.00           N
ATOM   4372  HN  LEU A 926      31.980  54.040  49.940  1.00  0.00           H
ATOM   4373  CA  LEU A 926      34.070  53.790  49.890  1.00  0.00           C
ATOM   4374  HA  LEU A 926      34.720  54.540  49.460  1.00  0.00           H
ATOM   4375  CB  LEU A 926      33.980  53.850  51.390  1.00  0.00           C
ATOM   4376  HB1 LEU A 926      33.270  53.050  51.670  1.00  0.00           H
ATOM   4377  HB2 LEU A 926      33.450  54.790  51.630  1.00  0.00           H
ATOM   4378  CG  LEU A 926      35.270  53.760  52.280  1.00  0.00           C
ATOM   4379  HG  LEU A 926      36.070  53.310  51.660  1.00  0.00           H
ATOM   4380  CD1 LEU A 926      35.770  55.120  52.790  1.00  0.00           C
ATOM   4381 HD11 LEU A 926      36.140  55.770  51.970  1.00  0.00           H
ATOM   4382 HD12 LEU A 926      36.520  55.190  53.610  1.00  0.00           H
ATOM   4383 HD13 LEU A 926      34.850  55.640  53.150  1.00  0.00           H
ATOM   4384  CD2 LEU A 926      35.080  52.940  53.550  1.00  0.00           C
ATOM   4385 HD21 LEU A 926      36.030  52.850  54.100  1.00  0.00           H
ATOM   4386 HD22 LEU A 926      34.580  51.950  53.440  1.00  0.00           H
ATOM   4387 HD23 LEU A 926      34.550  53.570  54.280  1.00  0.00           H
ATOM   4388  C   LEU A 926      34.740  52.510  49.420  1.00  0.00           C
ATOM   4389  O   LEU A 926      35.880  52.490  48.900  1.00  0.00           O
ATOM   4390  N   ILE A 927      33.960  51.370  49.510  1.00  0.00           N
ATOM   4391  HN  ILE A 927      33.100  51.320  50.000  1.00  0.00           H
ATOM   4392  CA  ILE A 927      34.390  50.100  49.030  1.00  0.00           C
ATOM   4393  HA  ILE A 927      35.270  49.770  49.560  1.00  0.00           H
ATOM   4394  CB  ILE A 927      33.360  49.010  49.420  1.00  0.00           C
ATOM   4395  HB  ILE A 927      32.390  49.500  49.180  1.00  0.00           H
ATOM   4396  CG2 ILE A 927      33.450  47.710  48.620  1.00  0.00           C
ATOM   4397 HG21 ILE A 927      32.900  46.920  49.180  1.00  0.00           H
ATOM   4398 HG22 ILE A 927      34.530  47.430  48.610  1.00  0.00           H
ATOM   4399 HG23 ILE A 927      33.120  47.800  47.560  1.00  0.00           H
ATOM   4400  CG1 ILE A 927      33.470  48.780  50.950  1.00  0.00           C
ATOM   4401 HG11 ILE A 927      32.590  48.170  51.230  1.00  0.00           H
ATOM   4402 HG12 ILE A 927      33.410  49.660  51.610  1.00  0.00           H
ATOM   4403  CD  ILE A 927      34.650  47.910  51.350  1.00  0.00           C
ATOM   4404  HD1 ILE A 927      34.600  46.810  51.230  1.00  0.00           H
ATOM   4405  HD2 ILE A 927      34.670  47.990  52.470  1.00  0.00           H
ATOM   4406  HD3 ILE A 927      35.610  48.420  51.100  1.00  0.00           H
ATOM   4407  C   ILE A 927      34.590  50.060  47.550  1.00  0.00           C
ATOM   4408  O   ILE A 927      35.640  49.550  47.060  1.00  0.00           O
ATOM   4409  N   PHE A 928      33.670  50.630  46.720  1.00  0.00           N
ATOM   4410  HN  PHE A 928      32.830  51.000  47.110  1.00  0.00           H
ATOM   4411  CA  PHE A 928      33.780  50.620  45.260  1.00  0.00           C
ATOM   4412  HA  PHE A 928      33.780  49.580  44.990  1.00  0.00           H
ATOM   4413  CB  PHE A 928      32.570  51.160  44.490  1.00  0.00           C
ATOM   4414  HB1 PHE A 928      32.300  52.160  44.910  1.00  0.00           H
ATOM   4415  HB2 PHE A 928      31.690  50.490  44.560  1.00  0.00           H
ATOM   4416  CG  PHE A 928      32.790  51.230  42.930  1.00  0.00           C
ATOM   4417  CD1 PHE A 928      33.020  50.130  42.100  1.00  0.00           C
ATOM   4418  HD1 PHE A 928      32.880  49.160  42.560  1.00  0.00           H
ATOM   4419  CE1 PHE A 928      33.090  50.390  40.700  1.00  0.00           C
ATOM   4420  HE1 PHE A 928      33.190  49.580  39.980  1.00  0.00           H
ATOM   4421  CZ  PHE A 928      33.060  51.630  40.130  1.00  0.00           C
ATOM   4422  HZ  PHE A 928      33.150  51.650  39.050  1.00  0.00           H
ATOM   4423  CD2 PHE A 928      32.670  52.560  42.380  1.00  0.00           C
ATOM   4424  HD2 PHE A 928      32.500  53.420  43.000  1.00  0.00           H
ATOM   4425  CE2 PHE A 928      32.760  52.680  40.990  1.00  0.00           C
ATOM   4426  HE2 PHE A 928      32.820  53.650  40.500  1.00  0.00           H
ATOM   4427  C   PHE A 928      35.090  51.250  44.770  1.00  0.00           C
ATOM   4428  O   PHE A 928      35.860  50.640  44.060  1.00  0.00           O
ATOM   4429  N   MET A 929      35.450  52.500  45.150  1.00  0.00           N
ATOM   4430  HN  MET A 929      34.920  52.840  45.920  1.00  0.00           H
ATOM   4431  CA  MET A 929      36.680  53.160  44.770  1.00  0.00           C
ATOM   4432  HA  MET A 929      36.790  52.980  43.710  1.00  0.00           H
ATOM   4433  CB  MET A 929      36.570  54.620  45.190  1.00  0.00           C
ATOM   4434  HB1 MET A 929      37.480  55.180  44.890  1.00  0.00           H
ATOM   4435  HB2 MET A 929      36.620  54.670  46.300  1.00  0.00           H
ATOM   4436  CG  MET A 929      35.490  55.430  44.470  1.00  0.00           C
ATOM   4437  HG1 MET A 929      35.450  56.430  44.960  1.00  0.00           H
ATOM   4438  HG2 MET A 929      34.550  54.850  44.610  1.00  0.00           H
ATOM   4439  SD  MET A 929      35.930  55.800  42.740  1.00  0.00           S
ATOM   4440  CE  MET A 929      34.340  55.850  41.910  1.00  0.00           C
ATOM   4441  HE1 MET A 929      34.570  56.300  40.910  1.00  0.00           H
ATOM   4442  HE2 MET A 929      33.540  56.400  42.430  1.00  0.00           H
ATOM   4443  HE3 MET A 929      33.920  54.850  41.680  1.00  0.00           H
ATOM   4444  C   MET A 929      37.930  52.560  45.240  1.00  0.00           C
ATOM   4445  O   MET A 929      38.900  52.480  44.540  1.00  0.00           O
ATOM   4446  N   ASP A 930      37.920  52.060  46.540  1.00  0.00           N
ATOM   4447  HN  ASP A 930      37.100  52.200  47.080  1.00  0.00           H
ATOM   4448  CA  ASP A 930      39.100  51.340  47.080  1.00  0.00           C
ATOM   4449  HA  ASP A 930      39.930  51.980  46.800  1.00  0.00           H
ATOM   4450  CB  ASP A 930      38.930  51.120  48.580  1.00  0.00           C
ATOM   4451  HB1 ASP A 930      38.310  50.250  48.900  1.00  0.00           H
ATOM   4452  HB2 ASP A 930      38.470  52.000  49.050  1.00  0.00           H
ATOM   4453  CG  ASP A 930      40.240  50.990  49.360  1.00  0.00           C
ATOM   4454  OD1 ASP A 930      41.360  51.060  48.730  1.00  0.00           O
ATOM   4455  OD2 ASP A 930      40.210  50.960  50.600  1.00  0.00           O
ATOM   4456  C   ASP A 930      39.320  50.040  46.400  1.00  0.00           C
ATOM   4457  O   ASP A 930      40.440  49.660  45.990  1.00  0.00           O
ATOM   4458  N   GLN A 931      38.240  49.190  46.210  1.00  0.00           N
ATOM   4459  HN  GLN A 931      37.390  49.480  46.650  1.00  0.00           H
ATOM   4460  CA  GLN A 931      38.400  47.920  45.440  1.00  0.00           C
ATOM   4461  HA  GLN A 931      39.220  47.330  45.800  1.00  0.00           H
ATOM   4462  CB  GLN A 931      37.130  47.060  45.520  1.00  0.00           C
ATOM   4463  HB1 GLN A 931      36.230  47.670  45.260  1.00  0.00           H
ATOM   4464  HB2 GLN A 931      36.960  46.900  46.600  1.00  0.00           H
ATOM   4465  CG  GLN A 931      37.030  45.790  44.710  1.00  0.00           C
ATOM   4466  HG1 GLN A 931      37.320  45.910  43.650  1.00  0.00           H
ATOM   4467  HG2 GLN A 931      36.010  45.330  44.720  1.00  0.00           H
ATOM   4468  CD  GLN A 931      37.980  44.640  45.220  1.00  0.00           C
ATOM   4469  OE1 GLN A 931      38.860  44.890  46.020  1.00  0.00           O
ATOM   4470  NE2 GLN A 931      37.740  43.410  44.810  1.00  0.00           N
ATOM   4471 HE21 GLN A 931      38.380  42.660  44.940  1.00  0.00           H
ATOM   4472 HE22 GLN A 931      36.960  43.220  44.230  1.00  0.00           H
ATOM   4473  C   GLN A 931      38.740  48.130  43.960  1.00  0.00           C
ATOM   4474  O   GLN A 931      39.740  47.590  43.400  1.00  0.00           O
ATOM   4475  N   GLN A 932      38.020  49.020  43.250  1.00  0.00           N
ATOM   4476  HN  GLN A 932      37.310  49.550  43.700  1.00  0.00           H
ATOM   4477  CA  GLN A 932      38.030  49.220  41.850  1.00  0.00           C
ATOM   4478  HA  GLN A 932      38.040  48.270  41.330  1.00  0.00           H
ATOM   4479  CB  GLN A 932      36.780  50.040  41.440  1.00  0.00           C
ATOM   4480  HB1 GLN A 932      36.890  51.020  41.950  1.00  0.00           H
ATOM   4481  HB2 GLN A 932      35.920  49.500  41.880  1.00  0.00           H
ATOM   4482  CG  GLN A 932      36.460  50.320  39.980  1.00  0.00           C
ATOM   4483  HG1 GLN A 932      37.300  50.880  39.510  1.00  0.00           H
ATOM   4484  HG2 GLN A 932      35.590  51.000  40.010  1.00  0.00           H
ATOM   4485  CD  GLN A 932      36.220  49.020  39.190  1.00  0.00           C
ATOM   4486  OE1 GLN A 932      35.110  48.510  39.110  1.00  0.00           O
ATOM   4487  NE2 GLN A 932      37.320  48.500  38.580  1.00  0.00           N
ATOM   4488 HE21 GLN A 932      37.230  47.610  38.140  1.00  0.00           H
ATOM   4489 HE22 GLN A 932      38.180  49.010  38.660  1.00  0.00           H
ATOM   4490  C   GLN A 932      39.250  49.830  41.340  1.00  0.00           C
ATOM   4491  O   GLN A 932      39.780  49.370  40.330  1.00  0.00           O
ATOM   4492  N   ILE A 933      39.840  50.870  41.990  1.00  0.00           N
ATOM   4493  HN  ILE A 933      39.310  51.170  42.790  1.00  0.00           H
ATOM   4494  CA  ILE A 933      41.050  51.540  41.520  1.00  0.00           C
ATOM   4495  HA  ILE A 933      40.740  51.680  40.500  1.00  0.00           H
ATOM   4496  CB  ILE A 933      41.160  52.880  42.170  1.00  0.00           C
ATOM   4497  HB  ILE A 933      40.210  53.410  42.360  1.00  0.00           H
ATOM   4498  CG2 ILE A 933      41.990  52.760  43.540  1.00  0.00           C
ATOM   4499 HG21 ILE A 933      42.070  53.700  44.120  1.00  0.00           H
ATOM   4500 HG22 ILE A 933      43.050  52.480  43.320  1.00  0.00           H
ATOM   4501 HG23 ILE A 933      41.570  51.950  44.180  1.00  0.00           H
ATOM   4502  CG1 ILE A 933      42.060  53.890  41.340  1.00  0.00           C
ATOM   4503 HG11 ILE A 933      43.040  53.410  41.140  1.00  0.00           H
ATOM   4504 HG12 ILE A 933      42.310  54.780  41.930  1.00  0.00           H
ATOM   4505  CD  ILE A 933      41.250  54.290  40.090  1.00  0.00           C
ATOM   4506  HD1 ILE A 933      40.280  54.670  40.460  1.00  0.00           H
ATOM   4507  HD2 ILE A 933      41.030  53.370  39.510  1.00  0.00           H
ATOM   4508  HD3 ILE A 933      41.840  55.040  39.530  1.00  0.00           H
ATOM   4509  C   ILE A 933      42.260  50.580  41.540  1.00  0.00           C
ATOM   4510  O   ILE A 933      43.130  50.560  40.690  1.00  0.00           O
ATOM   4511  N   THR A 934      42.410  49.750  42.530  1.00  0.00           N
ATOM   4512  HN  THR A 934      41.860  49.790  43.350  1.00  0.00           H
ATOM   4513  CA  THR A 934      43.440  48.720  42.530  1.00  0.00           C
ATOM   4514  HA  THR A 934      44.370  49.200  42.260  1.00  0.00           H
ATOM   4515  CB  THR A 934      43.630  48.110  43.930  1.00  0.00           C
ATOM   4516  HB  THR A 934      42.650  47.710  44.300  1.00  0.00           H
ATOM   4517  OG1 THR A 934      44.220  48.910  44.860  1.00  0.00           O
ATOM   4518  HG1 THR A 934      43.650  49.200  45.570  1.00  0.00           H
ATOM   4519  CG2 THR A 934      44.530  46.790  43.940  1.00  0.00           C
ATOM   4520 HG21 THR A 934      44.770  46.430  44.970  1.00  0.00           H
ATOM   4521 HG22 THR A 934      45.470  46.930  43.370  1.00  0.00           H
ATOM   4522 HG23 THR A 934      43.870  46.020  43.490  1.00  0.00           H
ATOM   4523  C   THR A 934      43.280  47.650  41.450  1.00  0.00           C
ATOM   4524  O   THR A 934      44.290  47.240  40.840  1.00  0.00           O
ATOM   4525  N   ALA A 935      42.030  47.250  41.060  1.00  0.00           N
ATOM   4526  HN  ALA A 935      41.150  47.530  41.420  1.00  0.00           H
ATOM   4527  CA  ALA A 935      41.750  46.330  40.010  1.00  0.00           C
ATOM   4528  HA  ALA A 935      42.520  45.590  40.070  1.00  0.00           H
ATOM   4529  CB  ALA A 935      40.310  45.860  40.100  1.00  0.00           C
ATOM   4530  HB1 ALA A 935      40.120  45.330  39.140  1.00  0.00           H
ATOM   4531  HB2 ALA A 935      39.630  46.730  40.000  1.00  0.00           H
ATOM   4532  HB3 ALA A 935      40.000  45.400  41.060  1.00  0.00           H
ATOM   4533  C   ALA A 935      42.010  47.020  38.680  1.00  0.00           C
ATOM   4534  O   ALA A 935      42.430  46.410  37.690  1.00  0.00           O
ATOM   4535  N   VAL A 936      41.850  48.360  38.580  1.00  0.00           N
ATOM   4536  HN  VAL A 936      41.550  48.940  39.310  1.00  0.00           H
ATOM   4537  CA  VAL A 936      42.070  49.190  37.450  1.00  0.00           C
ATOM   4538  HA  VAL A 936      41.580  48.710  36.610  1.00  0.00           H
ATOM   4539  CB  VAL A 936      41.530  50.560  37.560  1.00  0.00           C
ATOM   4540  HB  VAL A 936      41.810  50.890  38.580  1.00  0.00           H
ATOM   4541  CG1 VAL A 936      42.000  51.470  36.440  1.00  0.00           C
ATOM   4542 HG11 VAL A 936      43.090  51.680  36.410  1.00  0.00           H
ATOM   4543 HG12 VAL A 936      41.460  52.440  36.440  1.00  0.00           H
ATOM   4544 HG13 VAL A 936      41.740  50.990  35.480  1.00  0.00           H
ATOM   4545  CG2 VAL A 936      40.060  50.440  37.250  1.00  0.00           C
ATOM   4546 HG21 VAL A 936      39.900  50.240  36.160  1.00  0.00           H
ATOM   4547 HG22 VAL A 936      39.530  51.370  37.530  1.00  0.00           H
ATOM   4548 HG23 VAL A 936      39.630  49.620  37.850  1.00  0.00           H
ATOM   4549  C   VAL A 936      43.570  49.220  37.110  1.00  0.00           C
ATOM   4550  O   VAL A 936      44.090  49.070  35.970  1.00  0.00           O
ATOM   4551  N   ILE A 937      44.360  49.300  38.270  1.00  0.00           N
ATOM   4552  HN  ILE A 937      43.840  49.630  39.070  1.00  0.00           H
ATOM   4553  CA  ILE A 937      45.830  49.310  38.320  1.00  0.00           C
ATOM   4554  HA  ILE A 937      46.210  49.890  37.490  1.00  0.00           H
ATOM   4555  CB  ILE A 937      46.330  49.840  39.760  1.00  0.00           C
ATOM   4556  HB  ILE A 937      45.740  49.200  40.440  1.00  0.00           H
ATOM   4557  CG2 ILE A 937      47.860  49.550  39.990  1.00  0.00           C
ATOM   4558 HG21 ILE A 937      48.150  49.990  40.970  1.00  0.00           H
ATOM   4559 HG22 ILE A 937      48.450  49.900  39.100  1.00  0.00           H
ATOM   4560 HG23 ILE A 937      48.030  48.460  40.080  1.00  0.00           H
ATOM   4561  CG1 ILE A 937      45.940  51.360  39.920  1.00  0.00           C
ATOM   4562 HG11 ILE A 937      46.240  51.600  40.960  1.00  0.00           H
ATOM   4563 HG12 ILE A 937      44.930  51.810  39.780  1.00  0.00           H
ATOM   4564  CD  ILE A 937      46.850  52.150  39.030  1.00  0.00           C
ATOM   4565  HD1 ILE A 937      46.630  51.990  37.960  1.00  0.00           H
ATOM   4566  HD2 ILE A 937      47.910  51.920  39.250  1.00  0.00           H
ATOM   4567  HD3 ILE A 937      46.730  53.230  39.280  1.00  0.00           H
ATOM   4568  C   ILE A 937      46.360  47.950  38.030  1.00  0.00           C
ATOM   4569  O   ILE A 937      47.410  47.790  37.420  1.00  0.00           O
ATOM   4570  N   ILE A 938      45.600  46.850  38.270  1.00  0.00           N
ATOM   4571  HN  ILE A 938      44.770  46.890  38.830  1.00  0.00           H
ATOM   4572  CA  ILE A 938      45.970  45.500  37.880  1.00  0.00           C
ATOM   4573  HA  ILE A 938      47.020  45.430  38.150  1.00  0.00           H
ATOM   4574  CB  ILE A 938      45.230  44.330  38.600  1.00  0.00           C
ATOM   4575  HB  ILE A 938      44.300  44.780  39.010  1.00  0.00           H
ATOM   4576  CG2 ILE A 938      44.780  43.130  37.800  1.00  0.00           C
ATOM   4577 HG21 ILE A 938      44.050  43.440  37.020  1.00  0.00           H
ATOM   4578 HG22 ILE A 938      44.350  42.420  38.520  1.00  0.00           H
ATOM   4579 HG23 ILE A 938      45.670  42.660  37.300  1.00  0.00           H
ATOM   4580  CG1 ILE A 938      46.030  43.730  39.800  1.00  0.00           C
ATOM   4581 HG11 ILE A 938      45.560  42.810  40.230  1.00  0.00           H
ATOM   4582 HG12 ILE A 938      45.970  44.440  40.650  1.00  0.00           H
ATOM   4583  CD  ILE A 938      47.510  43.540  39.610  1.00  0.00           C
ATOM   4584  HD1 ILE A 938      48.020  44.530  39.700  1.00  0.00           H
ATOM   4585  HD2 ILE A 938      47.840  43.150  38.630  1.00  0.00           H
ATOM   4586  HD3 ILE A 938      47.920  42.860  40.380  1.00  0.00           H
ATOM   4587  C   ILE A 938      45.940  45.300  36.390  1.00  0.00           C
ATOM   4588  O   ILE A 938      46.580  44.420  35.780  1.00  0.00           O
ATOM   4589  N   ASN A 939      45.230  46.170  35.670  1.00  0.00           N
ATOM   4590  HN  ASN A 939      44.700  46.880  36.130  1.00  0.00           H
ATOM   4591  CA  ASN A 939      44.910  45.900  34.280  1.00  0.00           C
ATOM   4592  HA  ASN A 939      45.090  44.850  34.100  1.00  0.00           H
ATOM   4593  CB  ASN A 939      43.450  46.130  34.270  1.00  0.00           C
ATOM   4594  HB1 ASN A 939      43.210  47.210  34.430  1.00  0.00           H
ATOM   4595  HB2 ASN A 939      43.070  45.820  35.270  1.00  0.00           H
ATOM   4596  CG  ASN A 939      42.750  45.510  33.120  1.00  0.00           C
ATOM   4597  OD1 ASN A 939      43.220  44.570  32.440  1.00  0.00           O
ATOM   4598  ND2 ASN A 939      41.530  46.050  32.780  1.00  0.00           N
ATOM   4599 HD21 ASN A 939      41.080  46.760  33.320  1.00  0.00           H
ATOM   4600 HD22 ASN A 939      41.070  45.590  32.020  1.00  0.00           H
ATOM   4601  C   ASN A 939      45.660  46.890  33.360  1.00  0.00           C
ATOM   4602  O   ASN A 939      45.260  47.210  32.250  1.00  0.00           O
ATOM   4603  N   ARG A 940      46.810  47.300  33.810  1.00  0.00           N
ATOM   4604  HN  ARG A 940      47.090  47.230  34.770  1.00  0.00           H
ATOM   4605  CA  ARG A 940      47.740  48.180  33.170  1.00  0.00           C
ATOM   4606  HA  ARG A 940      47.200  48.960  32.660  1.00  0.00           H
ATOM   4607  CB  ARG A 940      48.750  48.720  34.250  1.00  0.00           C
ATOM   4608  HB1 ARG A 940      49.670  49.140  33.800  1.00  0.00           H
ATOM   4609  HB2 ARG A 940      49.110  47.860  34.860  1.00  0.00           H
ATOM   4610  CG  ARG A 940      48.160  49.770  35.190  1.00  0.00           C
ATOM   4611  HG1 ARG A 940      48.870  49.870  36.050  1.00  0.00           H
ATOM   4612  HG2 ARG A 940      47.160  49.520  35.620  1.00  0.00           H
ATOM   4613  CD  ARG A 940      48.070  51.200  34.640  1.00  0.00           C
ATOM   4614  HD1 ARG A 940      47.570  51.900  35.360  1.00  0.00           H
ATOM   4615  HD2 ARG A 940      47.680  51.210  33.600  1.00  0.00           H
ATOM   4616  NE  ARG A 940      49.400  51.940  34.500  1.00  0.00           N
ATOM   4617  HE  ARG A 940      50.220  51.430  34.740  1.00  0.00           H
ATOM   4618  CZ  ARG A 940      49.440  53.250  34.300  1.00  0.00           C
ATOM   4619  NH1 ARG A 940      48.480  53.920  33.750  1.00  0.00           N
ATOM   4620 HH11 ARG A 940      47.510  53.680  33.800  1.00  0.00           H
ATOM   4621 HH12 ARG A 940      48.800  54.820  33.470  1.00  0.00           H
ATOM   4622  NH2 ARG A 940      50.530  53.910  34.590  1.00  0.00           N
ATOM   4623 HH21 ARG A 940      51.300  53.320  34.860  1.00  0.00           H
ATOM   4624 HH22 ARG A 940      50.570  54.890  34.440  1.00  0.00           H
ATOM   4625  C   ARG A 940      48.520  47.470  32.070  1.00  0.00           C
ATOM   4626  O   ARG A 940      48.780  46.230  32.090  1.00  0.00           O
ATOM   4627  N   LYS A 941      48.810  48.210  30.970  1.00  0.00           N
ATOM   4628  HN  LYS A 941      48.620  49.190  30.910  1.00  0.00           H
ATOM   4629  CA  LYS A 941      49.380  47.590  29.780  1.00  0.00           C
ATOM   4630  HA  LYS A 941      48.620  46.950  29.370  1.00  0.00           H
ATOM   4631  CB  LYS A 941      49.550  48.650  28.750  1.00  0.00           C
ATOM   4632  HB1 LYS A 941      48.530  48.960  28.470  1.00  0.00           H
ATOM   4633  HB2 LYS A 941      49.760  48.200  27.750  1.00  0.00           H
ATOM   4634  CG  LYS A 941      50.440  49.870  29.060  1.00  0.00           C
ATOM   4635  HG1 LYS A 941      51.510  49.600  29.010  1.00  0.00           H
ATOM   4636  HG2 LYS A 941      50.390  50.150  30.130  1.00  0.00           H
ATOM   4637  CD  LYS A 941      50.010  51.050  28.150  1.00  0.00           C
ATOM   4638  HD1 LYS A 941      49.210  51.620  28.670  1.00  0.00           H
ATOM   4639  HD2 LYS A 941      49.610  50.730  27.170  1.00  0.00           H
ATOM   4640  CE  LYS A 941      51.170  52.050  28.070  1.00  0.00           C
ATOM   4641  HE1 LYS A 941      52.130  51.650  27.700  1.00  0.00           H
ATOM   4642  HE2 LYS A 941      51.330  52.320  29.140  1.00  0.00           H
ATOM   4643  NZ  LYS A 941      50.950  53.290  27.310  1.00  0.00           N
ATOM   4644  HZ1 LYS A 941      50.860  53.010  26.310  1.00  0.00           H
ATOM   4645  HZ2 LYS A 941      51.680  54.020  27.370  1.00  0.00           H
ATOM   4646  HZ3 LYS A 941      50.060  53.730  27.670  1.00  0.00           H
ATOM   4647  C   LYS A 941      50.650  46.780  29.890  1.00  0.00           C
ATOM   4648  O   LYS A 941      50.820  45.810  29.120  1.00  0.00           O
ATOM   4649  N   GLU A 942      51.620  47.250  30.760  1.00  0.00           N
ATOM   4650  HN  GLU A 942      51.520  48.170  31.120  1.00  0.00           H
ATOM   4651  CA  GLU A 942      52.920  46.570  30.880  1.00  0.00           C
ATOM   4652  HA  GLU A 942      53.420  46.560  29.920  1.00  0.00           H
ATOM   4653  CB  GLU A 942      53.770  47.470  31.800  1.00  0.00           C
ATOM   4654  HB1 GLU A 942      53.580  48.530  31.510  1.00  0.00           H
ATOM   4655  HB2 GLU A 942      54.860  47.300  31.810  1.00  0.00           H
ATOM   4656  CG  GLU A 942      53.210  47.380  33.280  1.00  0.00           C
ATOM   4657  HG1 GLU A 942      53.370  46.370  33.710  1.00  0.00           H
ATOM   4658  HG2 GLU A 942      52.160  47.660  33.440  1.00  0.00           H
ATOM   4659  CD  GLU A 942      53.880  48.350  34.250  1.00  0.00           C
ATOM   4660  OE1 GLU A 942      53.690  49.610  34.070  1.00  0.00           O
ATOM   4661  OE2 GLU A 942      54.560  47.920  35.220  1.00  0.00           O
ATOM   4662  C   GLU A 942      52.810  45.160  31.430  1.00  0.00           C
ATOM   4663  O   GLU A 942      53.640  44.280  31.040  1.00  0.00           O
ATOM   4664  N   HSD A 943      51.740  44.720  32.230  1.00  0.00           N
ATOM   4665  HN  HSD A 943      51.080  45.400  32.530  1.00  0.00           H
ATOM   4666  CA  HSD A 943      51.480  43.330  32.740  1.00  0.00           C
ATOM   4667  HA  HSD A 943      52.420  42.970  33.130  1.00  0.00           H
ATOM   4668  CB  HSD A 943      50.300  43.420  33.780  1.00  0.00           C
ATOM   4669  HB1 HSD A 943      50.070  42.400  34.170  1.00  0.00           H
ATOM   4670  HB2 HSD A 943      49.430  43.960  33.360  1.00  0.00           H
ATOM   4671  ND1 HSD A 943      49.480  44.490  35.960  1.00  0.00           N
ATOM   4672  HD1 HSD A 943      48.520  44.230  35.900  1.00  0.00           H
ATOM   4673  CG  HSD A 943      50.530  44.190  35.120  1.00  0.00           C
ATOM   4674  CE1 HSD A 943      49.970  45.330  36.940  1.00  0.00           C
ATOM   4675  HE1 HSD A 943      49.390  45.850  37.700  1.00  0.00           H
ATOM   4676  NE2 HSD A 943      51.310  45.590  36.780  1.00  0.00           N
ATOM   4677  CD2 HSD A 943      51.630  44.880  35.590  1.00  0.00           C
ATOM   4678  HD2 HSD A 943      52.620  45.020  35.200  1.00  0.00           H
ATOM   4679  C   HSD A 943      50.990  42.410  31.610  1.00  0.00           C
ATOM   4680  O   HSD A 943      51.260  41.210  31.620  1.00  0.00           O
ATOM   4681  N   LYS A 944      50.300  43.020  30.550  1.00  0.00           N
ATOM   4682  HN  LYS A 944      50.010  43.980  30.530  1.00  0.00           H
ATOM   4683  CA  LYS A 944      49.950  42.310  29.380  1.00  0.00           C
ATOM   4684  HA  LYS A 944      49.490  43.060  28.750  1.00  0.00           H
ATOM   4685  CB  LYS A 944      51.170  41.910  28.450  1.00  0.00           C
ATOM   4686  HB1 LYS A 944      50.780  41.240  27.660  1.00  0.00           H
ATOM   4687  HB2 LYS A 944      51.980  41.400  29.020  1.00  0.00           H
ATOM   4688  CG  LYS A 944      51.830  43.060  27.650  1.00  0.00           C
ATOM   4689  HG1 LYS A 944      52.380  43.770  28.300  1.00  0.00           H
ATOM   4690  HG2 LYS A 944      51.090  43.690  27.100  1.00  0.00           H
ATOM   4691  CD  LYS A 944      52.710  42.400  26.630  1.00  0.00           C
ATOM   4692  HD1 LYS A 944      52.010  41.780  26.010  1.00  0.00           H
ATOM   4693  HD2 LYS A 944      53.480  41.850  27.210  1.00  0.00           H
ATOM   4694  CE  LYS A 944      53.520  43.380  25.750  1.00  0.00           C
ATOM   4695  HE1 LYS A 944      54.000  44.100  26.450  1.00  0.00           H
ATOM   4696  HE2 LYS A 944      52.890  43.790  24.930  1.00  0.00           H
ATOM   4697  NZ  LYS A 944      54.610  42.710  25.010  1.00  0.00           N
ATOM   4698  HZ1 LYS A 944      54.810  43.320  24.200  1.00  0.00           H
ATOM   4699  HZ2 LYS A 944      54.220  41.820  24.630  1.00  0.00           H
ATOM   4700  HZ3 LYS A 944      55.390  42.650  25.700  1.00  0.00           H
ATOM   4701  C   LYS A 944      48.910  41.160  29.600  1.00  0.00           C
ATOM   4702  O   LYS A 944      49.160  39.990  29.200  1.00  0.00           O
ATOM   4703  N   LEU A 945      47.830  41.320  30.310  1.00  0.00           N
ATOM   4704  HN  LEU A 945      47.590  42.200  30.690  1.00  0.00           H
ATOM   4705  CA  LEU A 945      46.820  40.260  30.510  1.00  0.00           C
ATOM   4706  HA  LEU A 945      47.440  39.430  30.790  1.00  0.00           H
ATOM   4707  CB  LEU A 945      45.860  40.630  31.700  1.00  0.00           C
ATOM   4708  HB1 LEU A 945      45.320  39.710  31.970  1.00  0.00           H
ATOM   4709  HB2 LEU A 945      45.130  41.360  31.280  1.00  0.00           H
ATOM   4710  CG  LEU A 945      46.530  41.140  32.950  1.00  0.00           C
ATOM   4711  HG  LEU A 945      47.160  42.050  32.820  1.00  0.00           H
ATOM   4712  CD1 LEU A 945      45.330  41.560  33.900  1.00  0.00           C
ATOM   4713 HD11 LEU A 945      44.780  42.430  33.500  1.00  0.00           H
ATOM   4714 HD12 LEU A 945      45.830  42.000  34.790  1.00  0.00           H
ATOM   4715 HD13 LEU A 945      44.720  40.670  34.150  1.00  0.00           H
ATOM   4716  CD2 LEU A 945      47.520  40.090  33.540  1.00  0.00           C
ATOM   4717 HD21 LEU A 945      47.060  39.090  33.650  1.00  0.00           H
ATOM   4718 HD22 LEU A 945      47.870  40.360  34.560  1.00  0.00           H
ATOM   4719 HD23 LEU A 945      48.450  40.060  32.910  1.00  0.00           H
ATOM   4720  C   LEU A 945      45.920  39.690  29.400  1.00  0.00           C
ATOM   4721  O   LEU A 945      45.540  40.350  28.430  1.00  0.00           O
ATOM   4722  N   LYS A 946      45.420  38.510  29.660  1.00  0.00           N
ATOM   4723  HN  LYS A 946      45.830  38.060  30.450  1.00  0.00           H
ATOM   4724  CA  LYS A 946      44.400  37.870  28.870  1.00  0.00           C
ATOM   4725  HA  LYS A 946      44.570  38.070  27.820  1.00  0.00           H
ATOM   4726  CB  LYS A 946      44.570  36.360  28.830  1.00  0.00           C
ATOM   4727  HB1 LYS A 946      43.830  36.050  28.070  1.00  0.00           H
ATOM   4728  HB2 LYS A 946      44.280  36.000  29.840  1.00  0.00           H
ATOM   4729  CG  LYS A 946      45.990  36.010  28.390  1.00  0.00           C
ATOM   4730  HG1 LYS A 946      46.610  36.160  29.290  1.00  0.00           H
ATOM   4731  HG2 LYS A 946      46.260  36.750  27.600  1.00  0.00           H
ATOM   4732  CD  LYS A 946      46.230  34.580  27.880  1.00  0.00           C
ATOM   4733  HD1 LYS A 946      47.280  34.640  27.500  1.00  0.00           H
ATOM   4734  HD2 LYS A 946      45.630  34.470  26.960  1.00  0.00           H
ATOM   4735  CE  LYS A 946      45.840  33.390  28.860  1.00  0.00           C
ATOM   4736  HE1 LYS A 946      46.130  32.420  28.420  1.00  0.00           H
ATOM   4737  HE2 LYS A 946      44.820  33.500  29.280  1.00  0.00           H
ATOM   4738  NZ  LYS A 946      46.750  33.470  29.970  1.00  0.00           N
ATOM   4739  HZ1 LYS A 946      46.980  34.450  30.220  1.00  0.00           H
ATOM   4740  HZ2 LYS A 946      47.660  33.030  29.710  1.00  0.00           H
ATOM   4741  HZ3 LYS A 946      46.370  32.940  30.780  1.00  0.00           H
ATOM   4742  C   LYS A 946      42.990  38.270  29.210  1.00  0.00           C
ATOM   4743  O   LYS A 946      42.440  37.940  30.190  1.00  0.00           O
ATOM   4744  N   LYS A 947      42.290  38.970  28.270  1.00  0.00           N
ATOM   4745  HN  LYS A 947      42.690  39.400  27.460  1.00  0.00           H
ATOM   4746  CA  LYS A 947      40.860  39.280  28.360  1.00  0.00           C
ATOM   4747  HA  LYS A 947      40.710  39.710  27.390  1.00  0.00           H
ATOM   4748  CB  LYS A 947      39.900  38.070  28.340  1.00  0.00           C
ATOM   4749  HB1 LYS A 947      38.840  38.330  28.540  1.00  0.00           H
ATOM   4750  HB2 LYS A 947      40.320  37.350  29.080  1.00  0.00           H
ATOM   4751  CG  LYS A 947      39.960  37.220  27.020  1.00  0.00           C
ATOM   4752  HG1 LYS A 947      39.600  36.190  27.240  1.00  0.00           H
ATOM   4753  HG2 LYS A 947      41.050  37.130  26.790  1.00  0.00           H
ATOM   4754  CD  LYS A 947      39.160  37.600  25.790  1.00  0.00           C
ATOM   4755  HD1 LYS A 947      39.570  38.590  25.500  1.00  0.00           H
ATOM   4756  HD2 LYS A 947      38.060  37.710  25.910  1.00  0.00           H
ATOM   4757  CE  LYS A 947      39.240  36.620  24.620  1.00  0.00           C
ATOM   4758  HE1 LYS A 947      38.580  36.870  23.770  1.00  0.00           H
ATOM   4759  HE2 LYS A 947      38.860  35.640  24.990  1.00  0.00           H
ATOM   4760  NZ  LYS A 947      40.620  36.340  24.090  1.00  0.00           N
ATOM   4761  HZ1 LYS A 947      41.290  36.290  24.880  1.00  0.00           H
ATOM   4762  HZ2 LYS A 947      40.880  37.070  23.400  1.00  0.00           H
ATOM   4763  HZ3 LYS A 947      40.670  35.360  23.730  1.00  0.00           H
ATOM   4764  C   LYS A 947      40.520  40.370  29.380  1.00  0.00           C
ATOM   4765  O   LYS A 947      39.380  40.550  29.710  1.00  0.00           O
ATOM   4766  N   GLY A 948      41.510  41.120  29.810  1.00  0.00           N
ATOM   4767  HN  GLY A 948      42.470  41.140  29.530  1.00  0.00           H
ATOM   4768  CA  GLY A 948      41.290  42.130  30.890  1.00  0.00           C
ATOM   4769  HA1 GLY A 948      40.410  42.740  30.760  1.00  0.00           H
ATOM   4770  HA2 GLY A 948      42.170  42.730  30.780  1.00  0.00           H
ATOM   4771  C   GLY A 948      41.100  41.460  32.350  1.00  0.00           C
ATOM   4772  O   GLY A 948      41.630  40.360  32.590  1.00  0.00           O
ATOM   4773  N   ALA A 949      40.440  42.200  33.220  1.00  0.00           N
ATOM   4774  HN  ALA A 949      39.990  43.070  33.010  1.00  0.00           H
ATOM   4775  CA  ALA A 949      40.460  41.790  34.660  1.00  0.00           C
ATOM   4776  HA  ALA A 949      41.140  41.020  34.960  1.00  0.00           H
ATOM   4777  CB  ALA A 949      41.200  42.870  35.430  1.00  0.00           C
ATOM   4778  HB1 ALA A 949      41.990  43.320  34.800  1.00  0.00           H
ATOM   4779  HB2 ALA A 949      41.600  42.590  36.420  1.00  0.00           H
ATOM   4780  HB3 ALA A 949      40.470  43.710  35.560  1.00  0.00           H
ATOM   4781  C   ALA A 949      39.130  41.470  35.250  1.00  0.00           C
ATOM   4782  O   ALA A 949      39.030  41.050  36.410  1.00  0.00           O
ATOM   4783  N   GLY A 950      38.080  41.700  34.430  1.00  0.00           N
ATOM   4784  HN  GLY A 950      38.030  41.980  33.470  1.00  0.00           H
ATOM   4785  CA  GLY A 950      36.740  41.340  34.870  1.00  0.00           C
ATOM   4786  HA1 GLY A 950      36.740  40.280  35.090  1.00  0.00           H
ATOM   4787  HA2 GLY A 950      36.060  41.590  34.060  1.00  0.00           H
ATOM   4788  C   GLY A 950      36.060  42.120  36.040  1.00  0.00           C
ATOM   4789  O   GLY A 950      35.740  41.500  37.030  1.00  0.00           O
ATOM   4790  N   TYR A 951      35.910  43.380  35.900  1.00  0.00           N
ATOM   4791  HN  TYR A 951      36.110  43.880  35.060  1.00  0.00           H
ATOM   4792  CA  TYR A 951      35.730  44.250  37.070  1.00  0.00           C
ATOM   4793  HA  TYR A 951      36.540  44.020  37.730  1.00  0.00           H
ATOM   4794  CB  TYR A 951      35.700  45.660  36.540  1.00  0.00           C
ATOM   4795  HB1 TYR A 951      35.410  46.400  37.310  1.00  0.00           H
ATOM   4796  HB2 TYR A 951      35.060  45.660  35.630  1.00  0.00           H
ATOM   4797  CG  TYR A 951      36.990  46.250  36.020  1.00  0.00           C
ATOM   4798  CD1 TYR A 951      38.300  45.640  36.220  1.00  0.00           C
ATOM   4799  HD1 TYR A 951      38.490  44.680  36.690  1.00  0.00           H
ATOM   4800  CE1 TYR A 951      39.460  46.280  35.790  1.00  0.00           C
ATOM   4801  HE1 TYR A 951      40.450  45.860  35.950  1.00  0.00           H
ATOM   4802  CZ  TYR A 951      39.400  47.520  35.180  1.00  0.00           C
ATOM   4803  OH  TYR A 951      40.550  48.130  34.730  1.00  0.00           O
ATOM   4804  HH  TYR A 951      40.300  48.820  34.100  1.00  0.00           H
ATOM   4805  CD2 TYR A 951      36.990  47.430  35.330  1.00  0.00           C
ATOM   4806  HD2 TYR A 951      36.050  47.930  35.120  1.00  0.00           H
ATOM   4807  CE2 TYR A 951      38.210  48.130  34.950  1.00  0.00           C
ATOM   4808  HE2 TYR A 951      38.120  49.110  34.510  1.00  0.00           H
ATOM   4809  C   TYR A 951      34.420  43.910  37.830  1.00  0.00           C
ATOM   4810  O   TYR A 951      34.410  43.980  39.090  1.00  0.00           O
ATOM   4811  N   HSD A 952      33.330  43.600  37.160  1.00  0.00           N
ATOM   4812  HN  HSD A 952      33.340  43.510  36.160  1.00  0.00           H
ATOM   4813  CA  HSD A 952      32.090  43.230  37.890  1.00  0.00           C
ATOM   4814  HA  HSD A 952      31.890  44.070  38.540  1.00  0.00           H
ATOM   4815  CB  HSD A 952      30.870  43.050  36.960  1.00  0.00           C
ATOM   4816  HB1 HSD A 952      30.000  42.610  37.510  1.00  0.00           H
ATOM   4817  HB2 HSD A 952      31.070  42.320  36.150  1.00  0.00           H
ATOM   4818  ND1 HSD A 952      31.030  44.730  35.110  1.00  0.00           N
ATOM   4819  HD1 HSD A 952      31.850  44.410  34.640  1.00  0.00           H
ATOM   4820  CG  HSD A 952      30.390  44.280  36.230  1.00  0.00           C
ATOM   4821  CE1 HSD A 952      30.270  45.780  34.630  1.00  0.00           C
ATOM   4822  HE1 HSD A 952      30.540  46.350  33.730  1.00  0.00           H
ATOM   4823  NE2 HSD A 952      29.210  45.970  35.410  1.00  0.00           N
ATOM   4824  CD2 HSD A 952      29.290  45.020  36.390  1.00  0.00           C
ATOM   4825  HD2 HSD A 952      28.490  45.080  37.110  1.00  0.00           H
ATOM   4826  C   HSD A 952      32.210  42.020  38.810  1.00  0.00           C
ATOM   4827  O   HSD A 952      31.680  41.990  39.890  1.00  0.00           O
ATOM   4828  N   LEU A 953      33.040  41.020  38.350  1.00  0.00           N
ATOM   4829  HN  LEU A 953      33.550  41.200  37.500  1.00  0.00           H
ATOM   4830  CA  LEU A 953      33.270  39.830  39.180  1.00  0.00           C
ATOM   4831  HA  LEU A 953      32.270  39.430  39.290  1.00  0.00           H
ATOM   4832  CB  LEU A 953      34.020  38.670  38.470  1.00  0.00           C
ATOM   4833  HB1 LEU A 953      34.440  37.910  39.170  1.00  0.00           H
ATOM   4834  HB2 LEU A 953      34.820  39.230  37.920  1.00  0.00           H
ATOM   4835  CG  LEU A 953      33.280  37.820  37.460  1.00  0.00           C
ATOM   4836  HG  LEU A 953      32.690  38.490  36.800  1.00  0.00           H
ATOM   4837  CD1 LEU A 953      34.340  37.150  36.600  1.00  0.00           C
ATOM   4838 HD11 LEU A 953      34.930  36.450  37.230  1.00  0.00           H
ATOM   4839 HD12 LEU A 953      35.020  37.870  36.090  1.00  0.00           H
ATOM   4840 HD13 LEU A 953      33.950  36.550  35.750  1.00  0.00           H
ATOM   4841  CD2 LEU A 953      32.410  36.730  38.080  1.00  0.00           C
ATOM   4842 HD21 LEU A 953      33.080  36.310  38.870  1.00  0.00           H
ATOM   4843 HD22 LEU A 953      32.150  36.030  37.250  1.00  0.00           H
ATOM   4844 HD23 LEU A 953      31.460  37.170  38.450  1.00  0.00           H
ATOM   4845  C   LEU A 953      33.980  40.230  40.480  1.00  0.00           C
ATOM   4846  O   LEU A 953      33.720  39.820  41.590  1.00  0.00           O
ATOM   4847  N   ASP A 954      35.020  41.080  40.350  1.00  0.00           N
ATOM   4848  HN  ASP A 954      35.140  41.480  39.440  1.00  0.00           H
ATOM   4849  CA  ASP A 954      35.820  41.560  41.500  1.00  0.00           C
ATOM   4850  HA  ASP A 954      36.280  40.760  42.060  1.00  0.00           H
ATOM   4851  CB  ASP A 954      36.960  42.490  41.010  1.00  0.00           C
ATOM   4852  HB1 ASP A 954      37.780  42.800  41.690  1.00  0.00           H
ATOM   4853  HB2 ASP A 954      36.540  43.390  40.520  1.00  0.00           H
ATOM   4854  CG  ASP A 954      37.750  41.750  39.880  1.00  0.00           C
ATOM   4855  OD1 ASP A 954      38.210  40.590  39.920  1.00  0.00           O
ATOM   4856  OD2 ASP A 954      37.960  42.500  38.730  1.00  0.00           O
ATOM   4857  HD2 ASP A 954      38.250  41.880  38.050  1.00  0.00           H
ATOM   4858  C   ASP A 954      34.930  42.350  42.490  1.00  0.00           C
ATOM   4859  O   ASP A 954      34.890  42.070  43.730  1.00  0.00           O
ATOM   4860  N   LEU A 955      34.130  43.310  41.980  1.00  0.00           N
ATOM   4861  HN  LEU A 955      34.150  43.430  41.000  1.00  0.00           H
ATOM   4862  CA  LEU A 955      33.300  44.110  42.790  1.00  0.00           C
ATOM   4863  HA  LEU A 955      33.910  44.550  43.580  1.00  0.00           H
ATOM   4864  CB  LEU A 955      32.550  45.150  41.930  1.00  0.00           C
ATOM   4865  HB1 LEU A 955      32.000  44.680  41.100  1.00  0.00           H
ATOM   4866  HB2 LEU A 955      33.320  45.670  41.320  1.00  0.00           H
ATOM   4867  CG  LEU A 955      31.690  46.170  42.690  1.00  0.00           C
ATOM   4868  HG  LEU A 955      30.860  45.720  43.260  1.00  0.00           H
ATOM   4869  CD1 LEU A 955      32.640  46.860  43.720  1.00  0.00           C
ATOM   4870 HD11 LEU A 955      33.560  47.240  43.220  1.00  0.00           H
ATOM   4871 HD12 LEU A 955      33.040  46.200  44.510  1.00  0.00           H
ATOM   4872 HD13 LEU A 955      32.100  47.720  44.190  1.00  0.00           H
ATOM   4873  CD2 LEU A 955      30.970  47.230  41.870  1.00  0.00           C
ATOM   4874 HD21 LEU A 955      30.280  47.920  42.400  1.00  0.00           H
ATOM   4875 HD22 LEU A 955      30.320  46.740  41.110  1.00  0.00           H
ATOM   4876 HD23 LEU A 955      31.660  47.830  41.220  1.00  0.00           H
ATOM   4877  C   LEU A 955      32.300  43.210  43.550  1.00  0.00           C
ATOM   4878  O   LEU A 955      32.120  43.350  44.760  1.00  0.00           O
ATOM   4879  N   LEU A 956      31.740  42.250  42.840  1.00  0.00           N
ATOM   4880  HN  LEU A 956      31.820  42.340  41.850  1.00  0.00           H
ATOM   4881  CA  LEU A 956      30.760  41.340  43.300  1.00  0.00           C
ATOM   4882  HA  LEU A 956      30.100  41.990  43.860  1.00  0.00           H
ATOM   4883  CB  LEU A 956      30.060  40.430  42.240  1.00  0.00           C
ATOM   4884  HB1 LEU A 956      30.890  39.760  41.920  1.00  0.00           H
ATOM   4885  HB2 LEU A 956      29.690  41.000  41.380  1.00  0.00           H
ATOM   4886  CG  LEU A 956      28.900  39.560  42.690  1.00  0.00           C
ATOM   4887  HG  LEU A 956      29.210  38.880  43.510  1.00  0.00           H
ATOM   4888  CD1 LEU A 956      27.830  40.420  43.480  1.00  0.00           C
ATOM   4889 HD11 LEU A 956      27.540  41.250  42.810  1.00  0.00           H
ATOM   4890 HD12 LEU A 956      28.200  40.750  44.480  1.00  0.00           H
ATOM   4891 HD13 LEU A 956      26.870  39.860  43.480  1.00  0.00           H
ATOM   4892  CD2 LEU A 956      28.340  38.780  41.480  1.00  0.00           C
ATOM   4893 HD21 LEU A 956      28.930  37.910  41.140  1.00  0.00           H
ATOM   4894 HD22 LEU A 956      28.100  39.420  40.600  1.00  0.00           H
ATOM   4895 HD23 LEU A 956      27.370  38.280  41.700  1.00  0.00           H
ATOM   4896  C   LEU A 956      31.340  40.480  44.450  1.00  0.00           C
ATOM   4897  O   LEU A 956      30.730  40.290  45.500  1.00  0.00           O
ATOM   4898  N   MET A 957      32.540  39.930  44.310  1.00  0.00           N
ATOM   4899  HN  MET A 957      33.130  40.150  43.540  1.00  0.00           H
ATOM   4900  CA  MET A 957      33.080  39.070  45.340  1.00  0.00           C
ATOM   4901  HA  MET A 957      32.420  38.230  45.490  1.00  0.00           H
ATOM   4902  CB  MET A 957      34.380  38.370  44.730  1.00  0.00           C
ATOM   4903  HB1 MET A 957      35.070  38.030  45.520  1.00  0.00           H
ATOM   4904  HB2 MET A 957      34.940  39.180  44.230  1.00  0.00           H
ATOM   4905  CG  MET A 957      33.970  37.210  43.780  1.00  0.00           C
ATOM   4906  HG1 MET A 957      34.830  37.000  43.120  1.00  0.00           H
ATOM   4907  HG2 MET A 957      33.200  37.660  43.110  1.00  0.00           H
ATOM   4908  SD  MET A 957      33.370  35.910  44.820  1.00  0.00           S
ATOM   4909  CE  MET A 957      31.580  35.990  44.280  1.00  0.00           C
ATOM   4910  HE1 MET A 957      30.950  35.250  44.810  1.00  0.00           H
ATOM   4911  HE2 MET A 957      31.550  35.650  43.220  1.00  0.00           H
ATOM   4912  HE3 MET A 957      31.080  36.970  44.340  1.00  0.00           H
ATOM   4913  C   MET A 957      33.230  39.680  46.700  1.00  0.00           C
ATOM   4914  O   MET A 957      32.730  39.160  47.690  1.00  0.00           O
ATOM   4915  N   VAL A 958      33.760  40.970  46.770  1.00  0.00           N
ATOM   4916  HN  VAL A 958      34.000  41.520  45.970  1.00  0.00           H
ATOM   4917  CA  VAL A 958      33.830  41.710  47.980  1.00  0.00           C
ATOM   4918  HA  VAL A 958      34.240  40.960  48.640  1.00  0.00           H
ATOM   4919  CB  VAL A 958      34.890  42.860  48.080  1.00  0.00           C
ATOM   4920  HB  VAL A 958      34.740  43.410  49.030  1.00  0.00           H
ATOM   4921  CG1 VAL A 958      36.290  42.270  48.050  1.00  0.00           C
ATOM   4922 HG11 VAL A 958      36.390  41.580  47.190  1.00  0.00           H
ATOM   4923 HG12 VAL A 958      36.360  41.720  49.020  1.00  0.00           H
ATOM   4924 HG13 VAL A 958      37.080  43.020  48.270  1.00  0.00           H
ATOM   4925  CG2 VAL A 958      34.640  43.880  46.940  1.00  0.00           C
ATOM   4926 HG21 VAL A 958      35.400  44.690  47.000  1.00  0.00           H
ATOM   4927 HG22 VAL A 958      33.640  44.380  46.930  1.00  0.00           H
ATOM   4928 HG23 VAL A 958      34.760  43.390  45.940  1.00  0.00           H
ATOM   4929  C   VAL A 958      32.450  42.050  48.550  1.00  0.00           C
ATOM   4930  O   VAL A 958      32.340  42.180  49.760  1.00  0.00           O
ATOM   4931  N   GLY A 959      31.500  42.480  47.670  1.00  0.00           N
ATOM   4932  HN  GLY A 959      31.800  42.210  46.760  1.00  0.00           H
ATOM   4933  CA  GLY A 959      30.080  42.840  48.000  1.00  0.00           C
ATOM   4934  HA1 GLY A 959      29.630  43.200  47.080  1.00  0.00           H
ATOM   4935  HA2 GLY A 959      30.120  43.540  48.810  1.00  0.00           H
ATOM   4936  C   GLY A 959      29.180  41.700  48.500  1.00  0.00           C
ATOM   4937  O   GLY A 959      28.480  41.970  49.430  1.00  0.00           O
ATOM   4938  N   VAL A 960      29.260  40.480  47.930  1.00  0.00           N
ATOM   4939  HN  VAL A 960      29.690  40.340  47.040  1.00  0.00           H
ATOM   4940  CA  VAL A 960      28.780  39.220  48.580  1.00  0.00           C
ATOM   4941  HA  VAL A 960      27.740  39.400  48.820  1.00  0.00           H
ATOM   4942  CB  VAL A 960      28.780  37.950  47.770  1.00  0.00           C
ATOM   4943  HB  VAL A 960      28.190  37.210  48.350  1.00  0.00           H
ATOM   4944  CG1 VAL A 960      27.890  38.130  46.530  1.00  0.00           C
ATOM   4945 HG11 VAL A 960      27.710  37.190  45.980  1.00  0.00           H
ATOM   4946 HG12 VAL A 960      28.370  38.770  45.750  1.00  0.00           H
ATOM   4947 HG13 VAL A 960      26.860  38.470  46.750  1.00  0.00           H
ATOM   4948  CG2 VAL A 960      30.070  37.270  47.440  1.00  0.00           C
ATOM   4949 HG21 VAL A 960      29.990  36.450  46.680  1.00  0.00           H
ATOM   4950 HG22 VAL A 960      30.540  36.770  48.310  1.00  0.00           H
ATOM   4951 HG23 VAL A 960      30.840  37.940  46.990  1.00  0.00           H
ATOM   4952  C   VAL A 960      29.560  38.910  49.880  1.00  0.00           C
ATOM   4953  O   VAL A 960      29.020  38.560  50.980  1.00  0.00           O
ATOM   4954  N   MET A 961      30.900  38.900  49.910  1.00  0.00           N
ATOM   4955  HN  MET A 961      31.270  39.210  49.040  1.00  0.00           H
ATOM   4956  CA  MET A 961      31.700  38.500  51.080  1.00  0.00           C
ATOM   4957  HA  MET A 961      31.220  37.630  51.500  1.00  0.00           H
ATOM   4958  CB  MET A 961      33.130  38.110  50.630  1.00  0.00           C
ATOM   4959  HB1 MET A 961      33.760  37.970  51.540  1.00  0.00           H
ATOM   4960  HB2 MET A 961      33.510  38.910  49.980  1.00  0.00           H
ATOM   4961  CG  MET A 961      33.210  36.800  49.870  1.00  0.00           C
ATOM   4962  HG1 MET A 961      34.240  36.740  49.460  1.00  0.00           H
ATOM   4963  HG2 MET A 961      32.680  36.650  48.910  1.00  0.00           H
ATOM   4964  SD  MET A 961      32.990  35.360  50.970  1.00  0.00           S
ATOM   4965  CE  MET A 961      31.270  35.000  50.490  1.00  0.00           C
ATOM   4966  HE1 MET A 961      31.210  34.830  49.390  1.00  0.00           H
ATOM   4967  HE2 MET A 961      30.520  35.790  50.710  1.00  0.00           H
ATOM   4968  HE3 MET A 961      30.890  34.150  51.090  1.00  0.00           H
ATOM   4969  C   MET A 961      31.720  39.420  52.260  1.00  0.00           C
ATOM   4970  O   MET A 961      31.890  38.890  53.390  1.00  0.00           O
ATOM   4971  N   LEU A 962      31.550  40.710  52.120  1.00  0.00           N
ATOM   4972  HN  LEU A 962      31.590  41.030  51.170  1.00  0.00           H
ATOM   4973  CA  LEU A 962      31.230  41.720  53.160  1.00  0.00           C
ATOM   4974  HA  LEU A 962      32.040  41.920  53.840  1.00  0.00           H
ATOM   4975  CB  LEU A 962      31.090  43.150  52.510  1.00  0.00           C
ATOM   4976  HB1 LEU A 962      30.240  43.080  51.800  1.00  0.00           H
ATOM   4977  HB2 LEU A 962      32.020  43.250  51.920  1.00  0.00           H
ATOM   4978  CG  LEU A 962      30.930  44.380  53.380  1.00  0.00           C
ATOM   4979  HG  LEU A 962      31.400  44.160  54.360  1.00  0.00           H
ATOM   4980  CD1 LEU A 962      31.640  45.650  52.700  1.00  0.00           C
ATOM   4981 HD11 LEU A 962      31.160  45.840  51.710  1.00  0.00           H
ATOM   4982 HD12 LEU A 962      32.750  45.490  52.600  1.00  0.00           H
ATOM   4983 HD13 LEU A 962      31.500  46.540  53.330  1.00  0.00           H
ATOM   4984  CD2 LEU A 962      29.500  44.790  53.790  1.00  0.00           C
ATOM   4985 HD21 LEU A 962      29.000  45.340  52.950  1.00  0.00           H
ATOM   4986 HD22 LEU A 962      29.470  45.540  54.610  1.00  0.00           H
ATOM   4987 HD23 LEU A 962      28.950  43.900  54.160  1.00  0.00           H
ATOM   4988  C   LEU A 962      30.020  41.370  53.960  1.00  0.00           C
ATOM   4989  O   LEU A 962      30.100  41.280  55.160  1.00  0.00           O
ATOM   4990  N   GLY A 963      28.900  40.990  53.320  1.00  0.00           N
ATOM   4991  HN  GLY A 963      28.970  41.070  52.330  1.00  0.00           H
ATOM   4992  CA  GLY A 963      27.660  40.640  53.990  1.00  0.00           C
ATOM   4993  HA1 GLY A 963      26.910  40.520  53.220  1.00  0.00           H
ATOM   4994  HA2 GLY A 963      27.490  41.440  54.680  1.00  0.00           H
ATOM   4995  C   GLY A 963      27.760  39.280  54.610  1.00  0.00           C
ATOM   4996  O   GLY A 963      27.350  39.040  55.760  1.00  0.00           O
ATOM   4997  N   VAL A 964      28.360  38.370  53.930  1.00  0.00           N
ATOM   4998  HN  VAL A 964      28.540  38.370  52.940  1.00  0.00           H
ATOM   4999  CA  VAL A 964      28.750  37.070  54.590  1.00  0.00           C
ATOM   5000  HA  VAL A 964      27.850  36.630  54.990  1.00  0.00           H
ATOM   5001  CB  VAL A 964      29.080  36.110  53.440  1.00  0.00           C
ATOM   5002  HB  VAL A 964      29.850  36.490  52.730  1.00  0.00           H
ATOM   5003  CG1 VAL A 964      29.750  34.870  54.010  1.00  0.00           C
ATOM   5004 HG11 VAL A 964      29.770  34.100  53.200  1.00  0.00           H
ATOM   5005 HG12 VAL A 964      29.240  34.520  54.930  1.00  0.00           H
ATOM   5006 HG13 VAL A 964      30.820  35.090  54.200  1.00  0.00           H
ATOM   5007  CG2 VAL A 964      27.780  35.630  52.740  1.00  0.00           C
ATOM   5008 HG21 VAL A 964      27.950  34.950  51.870  1.00  0.00           H
ATOM   5009 HG22 VAL A 964      27.120  36.510  52.550  1.00  0.00           H
ATOM   5010 HG23 VAL A 964      27.240  35.040  53.500  1.00  0.00           H
ATOM   5011  C   VAL A 964      29.660  37.090  55.780  1.00  0.00           C
ATOM   5012  O   VAL A 964      29.340  36.420  56.780  1.00  0.00           O
ATOM   5013  N   CYS A 965      30.730  37.930  55.710  1.00  0.00           N
ATOM   5014  HN  CYS A 965      30.990  38.330  54.840  1.00  0.00           H
ATOM   5015  CA  CYS A 965      31.630  38.070  56.850  1.00  0.00           C
ATOM   5016  HA  CYS A 965      31.930  37.080  57.160  1.00  0.00           H
ATOM   5017  CB  CYS A 965      32.920  38.840  56.480  1.00  0.00           C
ATOM   5018  HB1 CYS A 965      33.360  39.080  57.470  1.00  0.00           H
ATOM   5019  HB2 CYS A 965      32.640  39.770  55.940  1.00  0.00           H
ATOM   5020  SG  CYS A 965      34.120  37.760  55.530  1.00  0.00           S
ATOM   5021  HG1 CYS A 965      33.410  37.530  54.430  1.00  0.00           H
ATOM   5022  C   CYS A 965      30.870  38.730  58.050  1.00  0.00           C
ATOM   5023  O   CYS A 965      30.830  38.120  59.100  1.00  0.00           O
ATOM   5024  N   SER A 966      30.140  39.870  57.800  1.00  0.00           N
ATOM   5025  HN  SER A 966      30.130  40.180  56.840  1.00  0.00           H
ATOM   5026  CA  SER A 966      29.380  40.750  58.650  1.00  0.00           C
ATOM   5027  HA  SER A 966      29.960  41.190  59.440  1.00  0.00           H
ATOM   5028  CB  SER A 966      28.650  41.860  57.860  1.00  0.00           C
ATOM   5029  HB1 SER A 966      27.890  41.450  57.160  1.00  0.00           H
ATOM   5030  HB2 SER A 966      29.430  42.310  57.210  1.00  0.00           H
ATOM   5031  OG  SER A 966      27.950  42.700  58.700  1.00  0.00           O
ATOM   5032  HG1 SER A 966      28.490  43.440  59.030  1.00  0.00           H
ATOM   5033  C   SER A 966      28.360  39.920  59.380  1.00  0.00           C
ATOM   5034  O   SER A 966      28.260  39.950  60.590  1.00  0.00           O
ATOM   5035  N   VAL A 967      27.590  38.980  58.780  1.00  0.00           N
ATOM   5036  HN  VAL A 967      27.520  38.860  57.790  1.00  0.00           H
ATOM   5037  CA  VAL A 967      26.570  38.320  59.560  1.00  0.00           C
ATOM   5038  HA  VAL A 967      26.100  39.030  60.220  1.00  0.00           H
ATOM   5039  CB  VAL A 967      25.610  37.780  58.650  1.00  0.00           C
ATOM   5040  HB  VAL A 967      26.180  37.340  57.800  1.00  0.00           H
ATOM   5041  CG1 VAL A 967      24.650  36.710  59.360  1.00  0.00           C
ATOM   5042 HG11 VAL A 967      25.210  35.780  59.580  1.00  0.00           H
ATOM   5043 HG12 VAL A 967      23.820  36.500  58.670  1.00  0.00           H
ATOM   5044 HG13 VAL A 967      24.130  37.280  60.160  1.00  0.00           H
ATOM   5045  CG2 VAL A 967      24.700  38.920  58.120  1.00  0.00           C
ATOM   5046 HG21 VAL A 967      24.410  38.710  57.080  1.00  0.00           H
ATOM   5047 HG22 VAL A 967      25.270  39.870  58.100  1.00  0.00           H
ATOM   5048 HG23 VAL A 967      23.810  39.100  58.770  1.00  0.00           H
ATOM   5049  C   VAL A 967      27.140  37.270  60.530  1.00  0.00           C
ATOM   5050  O   VAL A 967      26.530  36.890  61.560  1.00  0.00           O
ATOM   5051  N   MET A 968      28.380  36.840  60.280  1.00  0.00           N
ATOM   5052  HN  MET A 968      28.880  37.270  59.530  1.00  0.00           H
ATOM   5053  CA  MET A 968      29.090  35.900  61.170  1.00  0.00           C
ATOM   5054  HA  MET A 968      28.460  35.250  61.770  1.00  0.00           H
ATOM   5055  CB  MET A 968      29.880  34.930  60.220  1.00  0.00           C
ATOM   5056  HB1 MET A 968      30.770  35.470  59.820  1.00  0.00           H
ATOM   5057  HB2 MET A 968      29.330  34.770  59.280  1.00  0.00           H
ATOM   5058  CG  MET A 968      30.010  33.510  60.780  1.00  0.00           C
ATOM   5059  HG1 MET A 968      28.990  33.110  60.910  1.00  0.00           H
ATOM   5060  HG2 MET A 968      30.410  33.470  61.810  1.00  0.00           H
[truncated: 6,873,249 more chars]
