# Supplementary material for: CryoEM and computational modeling structural insights into the pH regulator NBCn1
Source: Nat Commun. 2025 Nov 11;16:9932. doi: 10.1038/s41467-025-64868-z (PMC12606367; doi:10.1038/s41467-025-64868-z)
Supplement: Supplementary file 7 — Supplementary Data 5 [file 41467_2025_64868_MOESM7_ESM.zip › 100ns_z_restr_MD_NBCn1_2NaCO3/hNBCn1_OF/z-restr_hNBCn1_OF_2NaCO3_last_step_57.pdb]

REMARK    GENERATED BY TRJCONV
TITLE     Title t= 101000.00000 step= 50500000
REMARK    THIS IS A SIMULATION BOX
CRYST1   92.766   92.766  103.854  90.00  90.00  90.00 P 1           1
MODEL        1
ATOM      1  N   LEU A 585      28.090  39.950  33.830  1.00  0.00           N
ATOM      2  HT1 LEU A 585      27.260  39.630  33.290  1.00  0.00           H
ATOM      3  HT2 LEU A 585      28.900  40.170  33.220  1.00  0.00           H
ATOM      4  HT3 LEU A 585      27.690  40.740  34.380  1.00  0.00           H
ATOM      5  CA  LEU A 585      28.400  38.820  34.710  1.00  0.00           C
ATOM      6  HA  LEU A 585      29.220  39.170  35.320  1.00  0.00           H
ATOM      7  CB  LEU A 585      27.400  38.710  35.920  1.00  0.00           C
ATOM      8  HB1 LEU A 585      27.880  38.020  36.640  1.00  0.00           H
ATOM      9  HB2 LEU A 585      26.390  38.310  35.670  1.00  0.00           H
ATOM     10  CG  LEU A 585      27.260  40.000  36.730  1.00  0.00           C
ATOM     11  HG  LEU A 585      26.880  40.800  36.060  1.00  0.00           H
ATOM     12  CD1 LEU A 585      26.180  39.930  37.810  1.00  0.00           C
ATOM     13 HD11 LEU A 585      25.370  39.250  37.460  1.00  0.00           H
ATOM     14 HD12 LEU A 585      25.730  40.940  37.930  1.00  0.00           H
ATOM     15 HD13 LEU A 585      26.750  39.500  38.670  1.00  0.00           H
ATOM     16  CD2 LEU A 585      28.630  40.570  37.380  1.00  0.00           C
ATOM     17 HD21 LEU A 585      29.400  40.640  36.580  1.00  0.00           H
ATOM     18 HD22 LEU A 585      28.930  40.070  38.330  1.00  0.00           H
ATOM     19 HD23 LEU A 585      28.440  41.620  37.690  1.00  0.00           H
ATOM     20  C   LEU A 585      28.850  37.360  34.220  1.00  0.00           C
ATOM     21  O   LEU A 585      30.070  37.100  34.020  1.00  0.00           O
ATOM     22  N   ILE A 586      27.890  36.380  34.040  1.00  0.00           N
ATOM     23  HN  ILE A 586      26.940  36.660  33.980  1.00  0.00           H
ATOM     24  CA  ILE A 586      28.210  34.980  33.650  1.00  0.00           C
ATOM     25  HA  ILE A 586      28.890  34.440  34.290  1.00  0.00           H
ATOM     26  CB  ILE A 586      26.940  34.280  33.760  1.00  0.00           C
ATOM     27  HB  ILE A 586      26.280  34.630  32.940  1.00  0.00           H
ATOM     28  CG2 ILE A 586      26.980  32.810  33.340  1.00  0.00           C
ATOM     29 HG21 ILE A 586      27.480  32.620  32.370  1.00  0.00           H
ATOM     30 HG22 ILE A 586      25.930  32.450  33.230  1.00  0.00           H
ATOM     31 HG23 ILE A 586      27.530  32.250  34.130  1.00  0.00           H
ATOM     32  CG1 ILE A 586      26.220  34.440  35.080  1.00  0.00           C
ATOM     33 HG11 ILE A 586      25.490  33.620  35.190  1.00  0.00           H
ATOM     34 HG12 ILE A 586      25.650  35.390  35.070  1.00  0.00           H
ATOM     35  CD  ILE A 586      27.260  34.290  36.250  1.00  0.00           C
ATOM     36  HD1 ILE A 586      28.010  35.100  36.270  1.00  0.00           H
ATOM     37  HD2 ILE A 586      27.890  33.420  35.990  1.00  0.00           H
ATOM     38  HD3 ILE A 586      26.920  34.170  37.290  1.00  0.00           H
ATOM     39  C   ILE A 586      28.970  34.930  32.290  1.00  0.00           C
ATOM     40  O   ILE A 586      29.910  34.170  32.160  1.00  0.00           O
ATOM     41  N   LEU A 587      28.650  35.690  31.240  1.00  0.00           N
ATOM     42  HN  LEU A 587      27.810  36.220  31.250  1.00  0.00           H
ATOM     43  CA  LEU A 587      29.500  35.760  30.030  1.00  0.00           C
ATOM     44  HA  LEU A 587      29.550  34.730  29.690  1.00  0.00           H
ATOM     45  CB  LEU A 587      28.920  36.670  29.020  1.00  0.00           C
ATOM     46  HB1 LEU A 587      28.630  37.620  29.510  1.00  0.00           H
ATOM     47  HB2 LEU A 587      27.990  36.200  28.650  1.00  0.00           H
ATOM     48  CG  LEU A 587      29.700  37.040  27.760  1.00  0.00           C
ATOM     49  HG  LEU A 587      30.750  37.270  27.980  1.00  0.00           H
ATOM     50  CD1 LEU A 587      29.730  35.900  26.740  1.00  0.00           C
ATOM     51 HD11 LEU A 587      28.760  35.360  26.710  1.00  0.00           H
ATOM     52 HD12 LEU A 587      30.500  35.220  27.150  1.00  0.00           H
ATOM     53 HD13 LEU A 587      30.160  36.400  25.850  1.00  0.00           H
ATOM     54  CD2 LEU A 587      28.950  38.250  27.090  1.00  0.00           C
ATOM     55 HD21 LEU A 587      29.350  38.490  26.080  1.00  0.00           H
ATOM     56 HD22 LEU A 587      28.860  39.140  27.740  1.00  0.00           H
ATOM     57 HD23 LEU A 587      27.980  37.760  26.860  1.00  0.00           H
ATOM     58  C   LEU A 587      30.950  36.230  30.290  1.00  0.00           C
ATOM     59  O   LEU A 587      31.820  35.820  29.610  1.00  0.00           O
ATOM     60  N   ASP A 588      31.190  37.260  31.160  1.00  0.00           N
ATOM     61  HN  ASP A 588      30.470  37.800  31.600  1.00  0.00           H
ATOM     62  CA  ASP A 588      32.580  37.700  31.440  1.00  0.00           C
ATOM     63  HA  ASP A 588      33.130  37.860  30.520  1.00  0.00           H
ATOM     64  CB  ASP A 588      32.500  39.020  32.260  1.00  0.00           C
ATOM     65  HB1 ASP A 588      33.450  39.550  32.530  1.00  0.00           H
ATOM     66  HB2 ASP A 588      32.260  38.760  33.310  1.00  0.00           H
ATOM     67  CG  ASP A 588      31.470  40.040  31.850  1.00  0.00           C
ATOM     68  OD1 ASP A 588      31.560  40.660  30.700  1.00  0.00           O
ATOM     69  OD2 ASP A 588      30.590  40.280  32.670  1.00  0.00           O
ATOM     70  C   ASP A 588      33.440  36.710  32.120  1.00  0.00           C
ATOM     71  O   ASP A 588      34.630  36.570  31.890  1.00  0.00           O
ATOM     72  N   ILE A 589      32.820  35.940  33.130  1.00  0.00           N
ATOM     73  HN  ILE A 589      31.920  36.220  33.440  1.00  0.00           H
ATOM     74  CA  ILE A 589      33.560  34.860  33.750  1.00  0.00           C
ATOM     75  HA  ILE A 589      34.550  35.270  33.900  1.00  0.00           H
ATOM     76  CB  ILE A 589      32.950  34.470  35.120  1.00  0.00           C
ATOM     77  HB  ILE A 589      32.700  35.520  35.430  1.00  0.00           H
ATOM     78  CG2 ILE A 589      31.710  33.590  35.110  1.00  0.00           C
ATOM     79 HG21 ILE A 589      30.920  34.110  34.500  1.00  0.00           H
ATOM     80 HG22 ILE A 589      31.330  33.560  36.150  1.00  0.00           H
ATOM     81 HG23 ILE A 589      32.010  32.660  34.600  1.00  0.00           H
ATOM     82  CG1 ILE A 589      33.940  33.900  36.150  1.00  0.00           C
ATOM     83 HG11 ILE A 589      34.170  32.850  35.860  1.00  0.00           H
ATOM     84 HG12 ILE A 589      33.460  33.810  37.150  1.00  0.00           H
ATOM     85  CD  ILE A 589      35.280  34.730  36.330  1.00  0.00           C
ATOM     86  HD1 ILE A 589      35.910  34.440  35.460  1.00  0.00           H
ATOM     87  HD2 ILE A 589      35.720  34.550  37.330  1.00  0.00           H
ATOM     88  HD3 ILE A 589      35.140  35.830  36.190  1.00  0.00           H
ATOM     89  C   ILE A 589      33.730  33.590  32.810  1.00  0.00           C
ATOM     90  O   ILE A 589      34.780  32.960  32.800  1.00  0.00           O
ATOM     91  N   LYS A 590      32.720  33.340  31.950  1.00  0.00           N
ATOM     92  HN  LYS A 590      31.800  33.710  31.970  1.00  0.00           H
ATOM     93  CA  LYS A 590      32.790  32.200  30.970  1.00  0.00           C
ATOM     94  HA  LYS A 590      33.010  31.250  31.430  1.00  0.00           H
ATOM     95  CB  LYS A 590      31.450  31.900  30.380  1.00  0.00           C
ATOM     96  HB1 LYS A 590      31.750  31.180  29.580  1.00  0.00           H
ATOM     97  HB2 LYS A 590      31.100  32.830  29.880  1.00  0.00           H
ATOM     98  CG  LYS A 590      30.400  31.240  31.280  1.00  0.00           C
ATOM     99  HG1 LYS A 590      30.370  31.800  32.240  1.00  0.00           H
ATOM    100  HG2 LYS A 590      30.870  30.260  31.490  1.00  0.00           H
ATOM    101  CD  LYS A 590      29.010  31.100  30.730  1.00  0.00           C
ATOM    102  HD1 LYS A 590      28.580  32.100  30.480  1.00  0.00           H
ATOM    103  HD2 LYS A 590      28.510  30.500  31.520  1.00  0.00           H
ATOM    104  CE  LYS A 590      29.020  30.200  29.550  1.00  0.00           C
ATOM    105  HE1 LYS A 590      29.360  29.190  29.860  1.00  0.00           H
ATOM    106  HE2 LYS A 590      29.630  30.600  28.710  1.00  0.00           H
ATOM    107  NZ  LYS A 590      27.600  29.940  29.080  1.00  0.00           N
ATOM    108  HZ1 LYS A 590      27.080  29.300  29.700  1.00  0.00           H
ATOM    109  HZ2 LYS A 590      27.650  29.660  28.080  1.00  0.00           H
ATOM    110  HZ3 LYS A 590      27.020  30.800  29.150  1.00  0.00           H
ATOM    111  C   LYS A 590      33.920  32.280  29.940  1.00  0.00           C
ATOM    112  O   LYS A 590      34.600  31.260  29.640  1.00  0.00           O
ATOM    113  N   ARG A 591      34.170  33.520  29.450  1.00  0.00           N
ATOM    114  HN  ARG A 591      33.560  34.220  29.790  1.00  0.00           H
ATOM    115  CA  ARG A 591      35.330  33.880  28.600  1.00  0.00           C
ATOM    116  HA  ARG A 591      35.340  33.340  27.680  1.00  0.00           H
ATOM    117  CB  ARG A 591      35.240  35.400  28.310  1.00  0.00           C
ATOM    118  HB1 ARG A 591      36.180  35.960  28.100  1.00  0.00           H
ATOM    119  HB2 ARG A 591      34.940  35.870  29.260  1.00  0.00           H
ATOM    120  CG  ARG A 591      34.200  35.780  27.210  1.00  0.00           C
ATOM    121  HG1 ARG A 591      33.210  35.530  27.630  1.00  0.00           H
ATOM    122  HG2 ARG A 591      34.330  35.260  26.230  1.00  0.00           H
ATOM    123  CD  ARG A 591      34.310  37.230  26.810  1.00  0.00           C
ATOM    124  HD1 ARG A 591      35.370  37.460  26.550  1.00  0.00           H
ATOM    125  HD2 ARG A 591      34.200  37.860  27.710  1.00  0.00           H
ATOM    126  NE  ARG A 591      33.340  37.610  25.790  1.00  0.00           N
ATOM    127  HE  ARG A 591      33.320  37.100  24.930  1.00  0.00           H
ATOM    128  CZ  ARG A 591      32.470  38.610  25.710  1.00  0.00           C
ATOM    129  NH1 ARG A 591      32.200  39.460  26.650  1.00  0.00           N
ATOM    130 HH11 ARG A 591      31.320  39.940  26.690  1.00  0.00           H
ATOM    131 HH12 ARG A 591      32.630  39.530  27.560  1.00  0.00           H
ATOM    132  NH2 ARG A 591      31.690  38.640  24.670  1.00  0.00           N
ATOM    133 HH21 ARG A 591      31.600  37.860  24.050  1.00  0.00           H
ATOM    134 HH22 ARG A 591      31.160  39.470  24.480  1.00  0.00           H
ATOM    135  C   ARG A 591      36.590  33.610  29.350  1.00  0.00           C
ATOM    136  O   ARG A 591      37.520  33.020  28.850  1.00  0.00           O
ATOM    137  N   LYS A 592      36.710  33.950  30.670  1.00  0.00           N
ATOM    138  HN  LYS A 592      35.970  34.340  31.200  1.00  0.00           H
ATOM    139  CA  LYS A 592      37.900  33.860  31.520  1.00  0.00           C
ATOM    140  HA  LYS A 592      38.800  34.190  31.010  1.00  0.00           H
ATOM    141  CB  LYS A 592      37.610  34.550  32.950  1.00  0.00           C
ATOM    142  HB1 LYS A 592      38.300  34.130  33.720  1.00  0.00           H
ATOM    143  HB2 LYS A 592      36.570  34.330  33.280  1.00  0.00           H
ATOM    144  CG  LYS A 592      37.630  36.070  32.950  1.00  0.00           C
ATOM    145  HG1 LYS A 592      37.350  36.440  33.950  1.00  0.00           H
ATOM    146  HG2 LYS A 592      36.900  36.480  32.220  1.00  0.00           H
ATOM    147  CD  LYS A 592      38.970  36.730  32.530  1.00  0.00           C
ATOM    148  HD1 LYS A 592      38.770  37.820  32.570  1.00  0.00           H
ATOM    149  HD2 LYS A 592      39.150  36.530  31.450  1.00  0.00           H
ATOM    150  CE  LYS A 592      40.170  36.240  33.370  1.00  0.00           C
ATOM    151  HE1 LYS A 592      40.450  35.200  33.090  1.00  0.00           H
ATOM    152  HE2 LYS A 592      39.920  36.240  34.450  1.00  0.00           H
ATOM    153  NZ  LYS A 592      41.300  37.220  33.140  1.00  0.00           N
ATOM    154  HZ1 LYS A 592      42.130  36.860  33.660  1.00  0.00           H
ATOM    155  HZ2 LYS A 592      41.100  38.170  33.520  1.00  0.00           H
ATOM    156  HZ3 LYS A 592      41.480  37.250  32.120  1.00  0.00           H
ATOM    157  C   LYS A 592      38.340  32.430  31.720  1.00  0.00           C
ATOM    158  O   LYS A 592      39.460  32.170  31.980  1.00  0.00           O
ATOM    159  N   ALA A 593      37.480  31.410  31.640  1.00  0.00           N
ATOM    160  HN  ALA A 593      36.520  31.680  31.530  1.00  0.00           H
ATOM    161  CA  ALA A 593      37.800  29.980  31.990  1.00  0.00           C
ATOM    162  HA  ALA A 593      38.360  29.930  32.920  1.00  0.00           H
ATOM    163  CB  ALA A 593      36.450  29.390  32.280  1.00  0.00           C
ATOM    164  HB1 ALA A 593      35.710  29.510  31.470  1.00  0.00           H
ATOM    165  HB2 ALA A 593      36.060  29.930  33.180  1.00  0.00           H
ATOM    166  HB3 ALA A 593      36.540  28.320  32.550  1.00  0.00           H
ATOM    167  C   ALA A 593      38.670  29.110  31.040  1.00  0.00           C
ATOM    168  O   ALA A 593      39.590  28.360  31.490  1.00  0.00           O
ATOM    169  N   PRO A 594      38.590  29.150  29.740  1.00  0.00           N
ATOM    170  CD  PRO A 594      37.340  29.490  29.100  1.00  0.00           C
ATOM    171  HD1 PRO A 594      37.010  30.520  29.370  1.00  0.00           H
ATOM    172  HD2 PRO A 594      36.500  28.780  29.330  1.00  0.00           H
ATOM    173  CA  PRO A 594      39.370  28.290  28.820  1.00  0.00           C
ATOM    174  HA  PRO A 594      39.150  27.280  29.130  1.00  0.00           H
ATOM    175  CB  PRO A 594      38.810  28.530  27.400  1.00  0.00           C
ATOM    176  HB1 PRO A 594      38.580  27.540  26.940  1.00  0.00           H
ATOM    177  HB2 PRO A 594      39.490  29.060  26.710  1.00  0.00           H
ATOM    178  CG  PRO A 594      37.620  29.510  27.650  1.00  0.00           C
ATOM    179  HG1 PRO A 594      37.900  30.540  27.350  1.00  0.00           H
ATOM    180  HG2 PRO A 594      36.810  29.270  26.940  1.00  0.00           H
ATOM    181  C   PRO A 594      40.890  28.530  28.810  1.00  0.00           C
ATOM    182  O   PRO A 594      41.590  27.660  28.270  1.00  0.00           O
ATOM    183  N   PHE A 595      41.230  29.820  29.280  1.00  0.00           N
ATOM    184  HN  PHE A 595      40.480  30.460  29.470  1.00  0.00           H
ATOM    185  CA  PHE A 595      42.520  30.430  29.190  1.00  0.00           C
ATOM    186  HA  PHE A 595      43.060  29.950  28.400  1.00  0.00           H
ATOM    187  CB  PHE A 595      42.470  31.950  28.910  1.00  0.00           C
ATOM    188  HB1 PHE A 595      43.480  32.420  28.850  1.00  0.00           H
ATOM    189  HB2 PHE A 595      41.840  32.410  29.710  1.00  0.00           H
ATOM    190  CG  PHE A 595      41.640  32.190  27.670  1.00  0.00           C
ATOM    191  CD1 PHE A 595      40.420  32.810  27.770  1.00  0.00           C
ATOM    192  HD1 PHE A 595      39.910  33.140  28.670  1.00  0.00           H
ATOM    193  CE1 PHE A 595      39.540  32.910  26.650  1.00  0.00           C
ATOM    194  HE1 PHE A 595      38.500  33.230  26.720  1.00  0.00           H
ATOM    195  CZ  PHE A 595      40.110  32.660  25.360  1.00  0.00           C
ATOM    196  HZ  PHE A 595      39.510  32.860  24.480  1.00  0.00           H
ATOM    197  CD2 PHE A 595      42.090  31.800  26.390  1.00  0.00           C
ATOM    198  HD2 PHE A 595      42.990  31.200  26.400  1.00  0.00           H
ATOM    199  CE2 PHE A 595      41.330  32.050  25.260  1.00  0.00           C
ATOM    200  HE2 PHE A 595      41.810  31.800  24.330  1.00  0.00           H
ATOM    201  C   PHE A 595      43.300  30.140  30.470  1.00  0.00           C
ATOM    202  O   PHE A 595      44.420  30.580  30.660  1.00  0.00           O
ATOM    203  N   PHE A 596      42.640  29.420  31.360  1.00  0.00           N
ATOM    204  HN  PHE A 596      41.650  29.270  31.280  1.00  0.00           H
ATOM    205  CA  PHE A 596      43.230  28.790  32.510  1.00  0.00           C
ATOM    206  HA  PHE A 596      43.770  29.520  33.090  1.00  0.00           H
ATOM    207  CB  PHE A 596      42.020  28.150  33.360  1.00  0.00           C
ATOM    208  HB1 PHE A 596      41.600  27.250  32.840  1.00  0.00           H
ATOM    209  HB2 PHE A 596      41.160  28.820  33.610  1.00  0.00           H
ATOM    210  CG  PHE A 596      42.380  27.470  34.740  1.00  0.00           C
ATOM    211  CD1 PHE A 596      43.110  28.190  35.680  1.00  0.00           C
ATOM    212  HD1 PHE A 596      43.460  29.200  35.550  1.00  0.00           H
ATOM    213  CE1 PHE A 596      43.310  27.640  36.980  1.00  0.00           C
ATOM    214  HE1 PHE A 596      43.910  28.070  37.780  1.00  0.00           H
ATOM    215  CZ  PHE A 596      42.640  26.510  37.380  1.00  0.00           C
ATOM    216  HZ  PHE A 596      42.900  26.320  38.400  1.00  0.00           H
ATOM    217  CD2 PHE A 596      41.730  26.260  35.130  1.00  0.00           C
ATOM    218  HD2 PHE A 596      41.030  25.770  34.480  1.00  0.00           H
ATOM    219  CE2 PHE A 596      41.880  25.800  36.460  1.00  0.00           C
ATOM    220  HE2 PHE A 596      41.370  24.870  36.720  1.00  0.00           H
ATOM    221  C   PHE A 596      44.260  27.650  32.200  1.00  0.00           C
ATOM    222  O   PHE A 596      45.300  27.440  32.720  1.00  0.00           O
ATOM    223  N   LEU A 597      43.910  26.790  31.190  1.00  0.00           N
ATOM    224  HN  LEU A 597      43.130  26.930  30.600  1.00  0.00           H
ATOM    225  CA  LEU A 597      44.750  25.530  31.030  1.00  0.00           C
ATOM    226  HA  LEU A 597      44.750  25.090  32.020  1.00  0.00           H
ATOM    227  CB  LEU A 597      44.090  24.530  30.010  1.00  0.00           C
ATOM    228  HB1 LEU A 597      43.950  25.110  29.060  1.00  0.00           H
ATOM    229  HB2 LEU A 597      43.110  24.360  30.510  1.00  0.00           H
ATOM    230  CG  LEU A 597      44.680  23.160  29.630  1.00  0.00           C
ATOM    231  HG  LEU A 597      45.640  23.290  29.090  1.00  0.00           H
ATOM    232  CD1 LEU A 597      45.050  22.350  30.920  1.00  0.00           C
ATOM    233 HD11 LEU A 597      45.260  21.270  30.770  1.00  0.00           H
ATOM    234 HD12 LEU A 597      44.260  22.360  31.710  1.00  0.00           H
ATOM    235 HD13 LEU A 597      46.040  22.720  31.260  1.00  0.00           H
ATOM    236  CD2 LEU A 597      43.720  22.280  28.730  1.00  0.00           C
ATOM    237 HD21 LEU A 597      43.460  22.790  27.790  1.00  0.00           H
ATOM    238 HD22 LEU A 597      42.760  22.030  29.250  1.00  0.00           H
ATOM    239 HD23 LEU A 597      44.300  21.380  28.420  1.00  0.00           H
ATOM    240  C   LEU A 597      46.170  25.700  30.560  1.00  0.00           C
ATOM    241  O   LEU A 597      47.110  24.980  30.910  1.00  0.00           O
ATOM    242  N   SER A 598      46.350  26.750  29.780  1.00  0.00           N
ATOM    243  HN  SER A 598      45.590  27.270  29.430  1.00  0.00           H
ATOM    244  CA  SER A 598      47.630  27.330  29.430  1.00  0.00           C
ATOM    245  HA  SER A 598      48.190  26.510  29.020  1.00  0.00           H
ATOM    246  CB  SER A 598      47.470  28.530  28.490  1.00  0.00           C
ATOM    247  HB1 SER A 598      46.940  29.430  28.880  1.00  0.00           H
ATOM    248  HB2 SER A 598      46.870  28.340  27.570  1.00  0.00           H
ATOM    249  OG  SER A 598      48.760  28.910  27.960  1.00  0.00           O
ATOM    250  HG1 SER A 598      49.130  29.460  28.650  1.00  0.00           H
ATOM    251  C   SER A 598      48.430  27.730  30.670  1.00  0.00           C
ATOM    252  O   SER A 598      49.570  27.260  30.830  1.00  0.00           O
ATOM    253  N   ASP A 599      47.840  28.530  31.540  1.00  0.00           N
ATOM    254  HN  ASP A 599      46.950  28.890  31.260  1.00  0.00           H
ATOM    255  CA  ASP A 599      48.380  29.080  32.790  1.00  0.00           C
ATOM    256  HA  ASP A 599      49.340  29.570  32.710  1.00  0.00           H
ATOM    257  CB  ASP A 599      47.300  30.210  33.270  1.00  0.00           C
ATOM    258  HB1 ASP A 599      47.680  30.540  34.260  1.00  0.00           H
ATOM    259  HB2 ASP A 599      46.290  29.780  33.410  1.00  0.00           H
ATOM    260  CG  ASP A 599      47.360  31.440  32.380  1.00  0.00           C
ATOM    261  OD1 ASP A 599      46.760  32.460  32.800  1.00  0.00           O
ATOM    262  OD2 ASP A 599      48.070  31.450  31.360  1.00  0.00           O
ATOM    263  C   ASP A 599      48.600  28.070  33.900  1.00  0.00           C
ATOM    264  O   ASP A 599      49.530  28.220  34.730  1.00  0.00           O
ATOM    265  N   PHE A 600      47.750  27.090  33.920  1.00  0.00           N
ATOM    266  HN  PHE A 600      46.960  27.130  33.320  1.00  0.00           H
ATOM    267  CA  PHE A 600      47.720  25.940  34.800  1.00  0.00           C
ATOM    268  HA  PHE A 600      47.970  26.290  35.790  1.00  0.00           H
ATOM    269  CB  PHE A 600      46.250  25.310  34.840  1.00  0.00           C
ATOM    270  HB1 PHE A 600      46.180  24.620  33.970  1.00  0.00           H
ATOM    271  HB2 PHE A 600      45.440  26.050  34.610  1.00  0.00           H
ATOM    272  CG  PHE A 600      45.740  24.650  36.070  1.00  0.00           C
ATOM    273  CD1 PHE A 600      45.990  25.310  37.260  1.00  0.00           C
ATOM    274  HD1 PHE A 600      46.430  26.290  37.260  1.00  0.00           H
ATOM    275  CE1 PHE A 600      45.460  24.900  38.520  1.00  0.00           C
ATOM    276  HE1 PHE A 600      45.590  25.510  39.400  1.00  0.00           H
ATOM    277  CZ  PHE A 600      44.880  23.600  38.510  1.00  0.00           C
ATOM    278  HZ  PHE A 600      44.540  23.320  39.500  1.00  0.00           H
ATOM    279  CD2 PHE A 600      45.050  23.400  36.160  1.00  0.00           C
ATOM    280  HD2 PHE A 600      44.820  22.820  35.270  1.00  0.00           H
ATOM    281  CE2 PHE A 600      44.580  22.900  37.350  1.00  0.00           C
ATOM    282  HE2 PHE A 600      44.110  21.940  37.450  1.00  0.00           H
ATOM    283  C   PHE A 600      48.740  24.940  34.350  1.00  0.00           C
ATOM    284  O   PHE A 600      49.260  24.180  35.180  1.00  0.00           O
ATOM    285  N   LYS A 601      49.150  24.970  33.030  1.00  0.00           N
ATOM    286  HN  LYS A 601      48.770  25.550  32.320  1.00  0.00           H
ATOM    287  CA  LYS A 601      50.290  24.140  32.670  1.00  0.00           C
ATOM    288  HA  LYS A 601      50.230  23.190  33.180  1.00  0.00           H
ATOM    289  CB  LYS A 601      50.250  23.820  31.180  1.00  0.00           C
ATOM    290  HB1 LYS A 601      50.310  24.780  30.620  1.00  0.00           H
ATOM    291  HB2 LYS A 601      49.280  23.360  30.850  1.00  0.00           H
ATOM    292  CG  LYS A 601      51.380  22.930  30.560  1.00  0.00           C
ATOM    293  HG1 LYS A 601      52.330  23.500  30.460  1.00  0.00           H
ATOM    294  HG2 LYS A 601      51.180  22.650  29.500  1.00  0.00           H
ATOM    295  CD  LYS A 601      51.480  21.540  31.230  1.00  0.00           C
ATOM    296  HD1 LYS A 601      50.460  21.200  31.510  1.00  0.00           H
ATOM    297  HD2 LYS A 601      51.970  21.570  32.230  1.00  0.00           H
ATOM    298  CE  LYS A 601      52.120  20.490  30.350  1.00  0.00           C
ATOM    299  HE1 LYS A 601      51.690  20.240  29.350  1.00  0.00           H
ATOM    300  HE2 LYS A 601      52.120  19.530  30.920  1.00  0.00           H
ATOM    301  NZ  LYS A 601      53.540  20.860  30.130  1.00  0.00           N
ATOM    302  HZ1 LYS A 601      53.520  21.710  29.520  1.00  0.00           H
ATOM    303  HZ2 LYS A 601      54.140  20.100  29.740  1.00  0.00           H
ATOM    304  HZ3 LYS A 601      53.820  21.220  31.060  1.00  0.00           H
ATOM    305  C   LYS A 601      51.630  24.860  32.990  1.00  0.00           C
ATOM    306  O   LYS A 601      52.680  24.240  32.920  1.00  0.00           O
ATOM    307  N   ASP A 602      51.540  26.180  33.250  1.00  0.00           N
ATOM    308  HN  ASP A 602      50.700  26.690  33.120  1.00  0.00           H
ATOM    309  CA  ASP A 602      52.720  26.890  33.810  1.00  0.00           C
ATOM    310  HA  ASP A 602      53.590  26.450  33.350  1.00  0.00           H
ATOM    311  CB  ASP A 602      52.620  28.290  33.260  1.00  0.00           C
ATOM    312  HB1 ASP A 602      53.270  29.030  33.770  1.00  0.00           H
ATOM    313  HB2 ASP A 602      51.570  28.650  33.390  1.00  0.00           H
ATOM    314  CG  ASP A 602      52.980  28.340  31.760  1.00  0.00           C
ATOM    315  OD1 ASP A 602      53.350  27.250  31.170  1.00  0.00           O
ATOM    316  OD2 ASP A 602      52.880  29.410  31.130  1.00  0.00           O
ATOM    317  C   ASP A 602      52.800  26.810  35.340  1.00  0.00           C
ATOM    318  O   ASP A 602      53.830  27.210  35.840  1.00  0.00           O
ATOM    319  N   ALA A 603      51.740  26.390  36.040  1.00  0.00           N
ATOM    320  HN  ALA A 603      51.020  26.090  35.420  1.00  0.00           H
ATOM    321  CA  ALA A 603      51.620  26.480  37.450  1.00  0.00           C
ATOM    322  HA  ALA A 603      51.800  27.520  37.670  1.00  0.00           H
ATOM    323  CB  ALA A 603      50.200  26.070  37.870  1.00  0.00           C
ATOM    324  HB1 ALA A 603      50.000  25.100  37.370  1.00  0.00           H
ATOM    325  HB2 ALA A 603      49.440  26.820  37.560  1.00  0.00           H
ATOM    326  HB3 ALA A 603      50.250  25.980  38.970  1.00  0.00           H
ATOM    327  C   ALA A 603      52.700  25.700  38.230  1.00  0.00           C
ATOM    328  O   ALA A 603      53.250  26.170  39.240  1.00  0.00           O
ATOM    329  N   LEU A 604      52.960  24.440  37.800  1.00  0.00           N
ATOM    330  HN  LEU A 604      52.420  24.050  37.070  1.00  0.00           H
ATOM    331  CA  LEU A 604      53.980  23.660  38.470  1.00  0.00           C
ATOM    332  HA  LEU A 604      53.960  23.740  39.550  1.00  0.00           H
ATOM    333  CB  LEU A 604      53.780  22.180  37.970  1.00  0.00           C
ATOM    334  HB1 LEU A 604      53.960  22.090  36.880  1.00  0.00           H
ATOM    335  HB2 LEU A 604      52.720  21.910  38.130  1.00  0.00           H
ATOM    336  CG  LEU A 604      54.740  21.080  38.500  1.00  0.00           C
ATOM    337  HG  LEU A 604      55.760  21.330  38.150  1.00  0.00           H
ATOM    338  CD1 LEU A 604      54.850  20.990  40.050  1.00  0.00           C
ATOM    339 HD11 LEU A 604      55.190  21.930  40.510  1.00  0.00           H
ATOM    340 HD12 LEU A 604      55.520  20.130  40.300  1.00  0.00           H
ATOM    341 HD13 LEU A 604      53.820  20.820  40.410  1.00  0.00           H
ATOM    342  CD2 LEU A 604      54.360  19.690  37.890  1.00  0.00           C
ATOM    343 HD21 LEU A 604      53.410  19.350  38.340  1.00  0.00           H
ATOM    344 HD22 LEU A 604      55.140  18.910  38.060  1.00  0.00           H
ATOM    345 HD23 LEU A 604      54.220  19.920  36.810  1.00  0.00           H
ATOM    346  C   LEU A 604      55.400  24.150  38.170  1.00  0.00           C
ATOM    347  O   LEU A 604      56.360  24.190  38.920  1.00  0.00           O
ATOM    348  N   SER A 605      55.670  24.580  36.870  1.00  0.00           N
ATOM    349  HN  SER A 605      55.000  24.510  36.130  1.00  0.00           H
ATOM    350  CA  SER A 605      56.890  25.330  36.520  1.00  0.00           C
ATOM    351  HA  SER A 605      57.670  24.640  36.800  1.00  0.00           H
ATOM    352  CB  SER A 605      56.650  25.740  35.020  1.00  0.00           C
ATOM    353  HB1 SER A 605      55.710  26.350  34.950  1.00  0.00           H
ATOM    354  HB2 SER A 605      56.360  24.800  34.500  1.00  0.00           H
ATOM    355  OG  SER A 605      57.790  26.420  34.370  1.00  0.00           O
ATOM    356  HG1 SER A 605      57.750  27.350  34.580  1.00  0.00           H
ATOM    357  C   SER A 605      57.220  26.640  37.220  1.00  0.00           C
ATOM    358  O   SER A 605      58.400  26.850  37.420  1.00  0.00           O
ATOM    359  N   LEU A 606      56.160  27.470  37.560  1.00  0.00           N
ATOM    360  HN  LEU A 606      55.220  27.320  37.280  1.00  0.00           H
ATOM    361  CA  LEU A 606      56.260  28.760  38.180  1.00  0.00           C
ATOM    362  HA  LEU A 606      57.110  29.230  37.710  1.00  0.00           H
ATOM    363  CB  LEU A 606      55.000  29.620  38.100  1.00  0.00           C
ATOM    364  HB1 LEU A 606      55.190  30.590  38.600  1.00  0.00           H
ATOM    365  HB2 LEU A 606      54.220  29.050  38.650  1.00  0.00           H
ATOM    366  CG  LEU A 606      54.520  30.160  36.690  1.00  0.00           C
ATOM    367  HG  LEU A 606      54.670  29.370  35.920  1.00  0.00           H
ATOM    368  CD1 LEU A 606      53.020  30.580  36.620  1.00  0.00           C
ATOM    369 HD11 LEU A 606      52.790  31.280  37.440  1.00  0.00           H
ATOM    370 HD12 LEU A 606      52.420  29.650  36.540  1.00  0.00           H
ATOM    371 HD13 LEU A 606      52.780  31.060  35.640  1.00  0.00           H
ATOM    372  CD2 LEU A 606      55.350  31.290  36.200  1.00  0.00           C
ATOM    373 HD21 LEU A 606      56.450  31.140  36.330  1.00  0.00           H
ATOM    374 HD22 LEU A 606      55.020  32.240  36.640  1.00  0.00           H
ATOM    375 HD23 LEU A 606      55.200  31.460  35.100  1.00  0.00           H
ATOM    376  C   LEU A 606      56.650  28.540  39.620  1.00  0.00           C
ATOM    377  O   LEU A 606      56.280  27.570  40.330  1.00  0.00           O
ATOM    378  N   GLN A 607      57.320  29.560  40.160  1.00  0.00           N
ATOM    379  HN  GLN A 607      57.570  30.390  39.670  1.00  0.00           H
ATOM    380  CA  GLN A 607      57.760  29.520  41.530  1.00  0.00           C
ATOM    381  HA  GLN A 607      58.210  28.560  41.710  1.00  0.00           H
ATOM    382  CB  GLN A 607      58.800  30.570  41.780  1.00  0.00           C
ATOM    383  HB1 GLN A 607      58.510  31.610  41.500  1.00  0.00           H
ATOM    384  HB2 GLN A 607      59.600  30.400  41.020  1.00  0.00           H
ATOM    385  CG  GLN A 607      59.540  30.580  43.120  1.00  0.00           C
ATOM    386  HG1 GLN A 607      59.000  31.110  43.930  1.00  0.00           H
ATOM    387  HG2 GLN A 607      60.510  31.110  42.960  1.00  0.00           H
ATOM    388  CD  GLN A 607      59.900  29.120  43.500  1.00  0.00           C
ATOM    389  OE1 GLN A 607      59.360  28.310  44.240  1.00  0.00           O
ATOM    390  NE2 GLN A 607      61.050  28.710  42.900  1.00  0.00           N
ATOM    391 HE21 GLN A 607      61.050  27.710  42.880  1.00  0.00           H
ATOM    392 HE22 GLN A 607      61.430  29.280  42.180  1.00  0.00           H
ATOM    393  C   GLN A 607      56.540  29.740  42.470  1.00  0.00           C
ATOM    394  O   GLN A 607      56.440  30.800  43.100  1.00  0.00           O
ATOM    395  N   CYS A 608      55.630  28.780  42.690  1.00  0.00           N
ATOM    396  HN  CYS A 608      55.640  27.990  42.070  1.00  0.00           H
ATOM    397  CA  CYS A 608      54.510  28.850  43.630  1.00  0.00           C
ATOM    398  HA  CYS A 608      54.070  29.810  43.450  1.00  0.00           H
ATOM    399  CB  CYS A 608      53.360  27.850  43.270  1.00  0.00           C
ATOM    400  HB1 CYS A 608      52.530  27.940  44.010  1.00  0.00           H
ATOM    401  HB2 CYS A 608      53.760  26.810  43.310  1.00  0.00           H
ATOM    402  SG  CYS A 608      52.780  28.260  41.580  1.00  0.00           S
ATOM    403  HG1 CYS A 608      53.780  28.010  40.750  1.00  0.00           H
ATOM    404  C   CYS A 608      54.910  28.630  45.090  1.00  0.00           C
ATOM    405  O   CYS A 608      54.380  29.340  45.980  1.00  0.00           O
ATOM    406  N   LEU A 609      55.830  27.740  45.460  1.00  0.00           N
ATOM    407  HN  LEU A 609      56.340  27.130  44.850  1.00  0.00           H
ATOM    408  CA  LEU A 609      56.180  27.530  46.870  1.00  0.00           C
ATOM    409  HA  LEU A 609      55.260  27.250  47.360  1.00  0.00           H
ATOM    410  CB  LEU A 609      57.100  26.230  47.050  1.00  0.00           C
ATOM    411  HB1 LEU A 609      57.940  26.350  46.330  1.00  0.00           H
ATOM    412  HB2 LEU A 609      56.470  25.360  46.780  1.00  0.00           H
ATOM    413  CG  LEU A 609      57.590  25.860  48.440  1.00  0.00           C
ATOM    414  HG  LEU A 609      58.370  26.580  48.790  1.00  0.00           H
ATOM    415  CD1 LEU A 609      56.430  25.800  49.400  1.00  0.00           C
ATOM    416 HD11 LEU A 609      56.950  25.440  50.300  1.00  0.00           H
ATOM    417 HD12 LEU A 609      55.640  25.050  49.170  1.00  0.00           H
ATOM    418 HD13 LEU A 609      55.960  26.780  49.630  1.00  0.00           H
ATOM    419  CD2 LEU A 609      58.320  24.510  48.410  1.00  0.00           C
ATOM    420 HD21 LEU A 609      58.530  24.150  49.440  1.00  0.00           H
ATOM    421 HD22 LEU A 609      59.230  24.700  47.800  1.00  0.00           H
ATOM    422 HD23 LEU A 609      57.750  23.690  47.920  1.00  0.00           H
ATOM    423  C   LEU A 609      56.790  28.810  47.490  1.00  0.00           C
ATOM    424  O   LEU A 609      56.290  29.350  48.470  1.00  0.00           O
ATOM    425  N   ALA A 610      57.790  29.450  46.800  1.00  0.00           N
ATOM    426  HN  ALA A 610      58.240  29.060  46.000  1.00  0.00           H
ATOM    427  CA  ALA A 610      58.480  30.600  47.330  1.00  0.00           C
ATOM    428  HA  ALA A 610      58.660  30.490  48.390  1.00  0.00           H
ATOM    429  CB  ALA A 610      59.880  30.810  46.730  1.00  0.00           C
ATOM    430  HB1 ALA A 610      60.610  31.340  47.390  1.00  0.00           H
ATOM    431  HB2 ALA A 610      59.850  31.350  45.770  1.00  0.00           H
ATOM    432  HB3 ALA A 610      60.300  29.810  46.460  1.00  0.00           H
ATOM    433  C   ALA A 610      57.630  31.840  47.140  1.00  0.00           C
ATOM    434  O   ALA A 610      57.820  32.810  47.910  1.00  0.00           O
ATOM    435  N   SER A 611      56.690  31.920  46.130  1.00  0.00           N
ATOM    436  HN  SER A 611      56.500  31.230  45.430  1.00  0.00           H
ATOM    437  CA  SER A 611      55.750  33.030  46.070  1.00  0.00           C
ATOM    438  HA  SER A 611      56.330  33.930  46.140  1.00  0.00           H
ATOM    439  CB  SER A 611      55.000  33.060  44.740  1.00  0.00           C
ATOM    440  HB1 SER A 611      54.170  33.810  44.740  1.00  0.00           H
ATOM    441  HB2 SER A 611      54.540  32.080  44.530  1.00  0.00           H
ATOM    442  OG  SER A 611      55.920  33.380  43.660  1.00  0.00           O
ATOM    443  HG1 SER A 611      56.250  32.520  43.400  1.00  0.00           H
ATOM    444  C   SER A 611      54.710  33.080  47.210  1.00  0.00           C
ATOM    445  O   SER A 611      54.540  34.040  47.860  1.00  0.00           O
ATOM    446  N   ILE A 612      54.110  31.900  47.540  1.00  0.00           N
ATOM    447  HN  ILE A 612      54.360  31.080  47.030  1.00  0.00           H
ATOM    448  CA  ILE A 612      53.240  31.670  48.650  1.00  0.00           C
ATOM    449  HA  ILE A 612      52.390  32.340  48.640  1.00  0.00           H
ATOM    450  CB  ILE A 612      52.640  30.280  48.540  1.00  0.00           C
ATOM    451  HB  ILE A 612      53.390  29.570  48.130  1.00  0.00           H
ATOM    452  CG2 ILE A 612      52.160  29.700  49.880  1.00  0.00           C
ATOM    453 HG21 ILE A 612      51.520  30.350  50.520  1.00  0.00           H
ATOM    454 HG22 ILE A 612      53.080  29.550  50.490  1.00  0.00           H
ATOM    455 HG23 ILE A 612      51.660  28.710  49.840  1.00  0.00           H
ATOM    456  CG1 ILE A 612      51.470  30.220  47.520  1.00  0.00           C
ATOM    457 HG11 ILE A 612      51.630  30.990  46.730  1.00  0.00           H
ATOM    458 HG12 ILE A 612      50.560  30.480  48.110  1.00  0.00           H
ATOM    459  CD  ILE A 612      51.330  28.830  46.820  1.00  0.00           C
ATOM    460  HD1 ILE A 612      50.640  28.960  45.950  1.00  0.00           H
ATOM    461  HD2 ILE A 612      50.850  28.050  47.450  1.00  0.00           H
ATOM    462  HD3 ILE A 612      52.300  28.430  46.470  1.00  0.00           H
ATOM    463  C   ILE A 612      53.890  31.900  49.950  1.00  0.00           C
ATOM    464  O   ILE A 612      53.360  32.660  50.740  1.00  0.00           O
ATOM    465  N   LEU A 613      55.080  31.360  50.190  1.00  0.00           N
ATOM    466  HN  LEU A 613      55.410  30.730  49.500  1.00  0.00           H
ATOM    467  CA  LEU A 613      55.790  31.540  51.390  1.00  0.00           C
ATOM    468  HA  LEU A 613      55.140  31.220  52.180  1.00  0.00           H
ATOM    469  CB  LEU A 613      57.140  30.770  51.450  1.00  0.00           C
ATOM    470  HB1 LEU A 613      57.840  31.120  52.220  1.00  0.00           H
ATOM    471  HB2 LEU A 613      57.630  30.900  50.460  1.00  0.00           H
ATOM    472  CG  LEU A 613      56.820  29.360  51.900  1.00  0.00           C
ATOM    473  HG  LEU A 613      55.960  29.030  51.290  1.00  0.00           H
ATOM    474  CD1 LEU A 613      58.070  28.440  51.680  1.00  0.00           C
ATOM    475 HD11 LEU A 613      58.760  28.710  52.510  1.00  0.00           H
ATOM    476 HD12 LEU A 613      58.500  28.620  50.670  1.00  0.00           H
ATOM    477 HD13 LEU A 613      57.680  27.410  51.760  1.00  0.00           H
ATOM    478  CD2 LEU A 613      56.360  29.220  53.390  1.00  0.00           C
ATOM    479 HD21 LEU A 613      55.460  29.830  53.640  1.00  0.00           H
ATOM    480 HD22 LEU A 613      57.240  29.600  53.940  1.00  0.00           H
ATOM    481 HD23 LEU A 613      56.130  28.160  53.600  1.00  0.00           H
ATOM    482  C   LEU A 613      56.200  33.040  51.710  1.00  0.00           C
ATOM    483  O   LEU A 613      55.980  33.520  52.780  1.00  0.00           O
ATOM    484  N   PHE A 614      56.690  33.860  50.690  1.00  0.00           N
ATOM    485  HN  PHE A 614      56.830  33.440  49.790  1.00  0.00           H
ATOM    486  CA  PHE A 614      56.880  35.380  50.890  1.00  0.00           C
ATOM    487  HA  PHE A 614      57.420  35.530  51.800  1.00  0.00           H
ATOM    488  CB  PHE A 614      57.670  35.980  49.670  1.00  0.00           C
ATOM    489  HB1 PHE A 614      57.350  35.440  48.750  1.00  0.00           H
ATOM    490  HB2 PHE A 614      58.750  35.790  49.900  1.00  0.00           H
ATOM    491  CG  PHE A 614      57.480  37.380  49.380  1.00  0.00           C
ATOM    492  CD1 PHE A 614      57.190  37.700  48.050  1.00  0.00           C
ATOM    493  HD1 PHE A 614      56.990  36.900  47.360  1.00  0.00           H
ATOM    494  CE1 PHE A 614      57.250  39.030  47.660  1.00  0.00           C
ATOM    495  HE1 PHE A 614      57.010  39.230  46.620  1.00  0.00           H
ATOM    496  CZ  PHE A 614      57.410  40.050  48.580  1.00  0.00           C
ATOM    497  HZ  PHE A 614      57.370  41.080  48.240  1.00  0.00           H
ATOM    498  CD2 PHE A 614      57.620  38.410  50.290  1.00  0.00           C
ATOM    499  HD2 PHE A 614      57.660  38.090  51.320  1.00  0.00           H
ATOM    500  CE2 PHE A 614      57.700  39.710  49.920  1.00  0.00           C
ATOM    501  HE2 PHE A 614      57.840  40.490  50.650  1.00  0.00           H
ATOM    502  C   PHE A 614      55.620  36.160  51.320  1.00  0.00           C
ATOM    503  O   PHE A 614      55.760  36.900  52.330  1.00  0.00           O
ATOM    504  N   LEU A 615      54.460  35.880  50.690  1.00  0.00           N
ATOM    505  HN  LEU A 615      54.610  35.270  49.910  1.00  0.00           H
ATOM    506  CA  LEU A 615      53.250  36.660  50.760  1.00  0.00           C
ATOM    507  HA  LEU A 615      53.600  37.660  50.900  1.00  0.00           H
ATOM    508  CB  LEU A 615      52.440  36.560  49.450  1.00  0.00           C
ATOM    509  HB1 LEU A 615      51.410  36.950  49.600  1.00  0.00           H
ATOM    510  HB2 LEU A 615      52.500  35.470  49.220  1.00  0.00           H
ATOM    511  CG  LEU A 615      53.080  37.310  48.290  1.00  0.00           C
ATOM    512  HG  LEU A 615      54.180  37.190  48.410  1.00  0.00           H
ATOM    513  CD1 LEU A 615      52.760  36.760  46.930  1.00  0.00           C
ATOM    514 HD11 LEU A 615      51.700  36.910  46.640  1.00  0.00           H
ATOM    515 HD12 LEU A 615      52.980  35.660  46.890  1.00  0.00           H
ATOM    516 HD13 LEU A 615      53.360  37.260  46.140  1.00  0.00           H
ATOM    517  CD2 LEU A 615      52.770  38.780  48.360  1.00  0.00           C
ATOM    518 HD21 LEU A 615      51.710  39.050  48.150  1.00  0.00           H
ATOM    519 HD22 LEU A 615      53.390  39.300  47.600  1.00  0.00           H
ATOM    520 HD23 LEU A 615      52.960  39.220  49.360  1.00  0.00           H
ATOM    521  C   LEU A 615      52.460  36.340  52.030  1.00  0.00           C
ATOM    522  O   LEU A 615      51.680  37.060  52.650  1.00  0.00           O
ATOM    523  N   TYR A 616      52.560  35.040  52.420  1.00  0.00           N
ATOM    524  HN  TYR A 616      52.900  34.300  51.850  1.00  0.00           H
ATOM    525  CA  TYR A 616      51.910  34.530  53.660  1.00  0.00           C
ATOM    526  HA  TYR A 616      50.870  34.810  53.550  1.00  0.00           H
ATOM    527  CB  TYR A 616      51.970  32.970  53.810  1.00  0.00           C
ATOM    528  HB1 TYR A 616      53.020  32.650  53.680  1.00  0.00           H
ATOM    529  HB2 TYR A 616      51.240  32.480  53.120  1.00  0.00           H
ATOM    530  CG  TYR A 616      51.540  32.540  55.170  1.00  0.00           C
ATOM    531  CD1 TYR A 616      50.180  32.830  55.630  1.00  0.00           C
ATOM    532  HD1 TYR A 616      49.390  33.260  55.040  1.00  0.00           H
ATOM    533  CE1 TYR A 616      49.860  32.400  56.970  1.00  0.00           C
ATOM    534  HE1 TYR A 616      48.880  32.620  57.350  1.00  0.00           H
ATOM    535  CZ  TYR A 616      50.720  31.670  57.740  1.00  0.00           C
ATOM    536  OH  TYR A 616      50.300  31.180  58.990  1.00  0.00           O
ATOM    537  HH  TYR A 616      49.420  31.480  59.210  1.00  0.00           H
ATOM    538  CD2 TYR A 616      52.440  31.840  56.050  1.00  0.00           C
ATOM    539  HD2 TYR A 616      53.460  31.580  55.820  1.00  0.00           H
ATOM    540  CE2 TYR A 616      52.030  31.580  57.390  1.00  0.00           C
ATOM    541  HE2 TYR A 616      52.730  31.130  58.080  1.00  0.00           H
ATOM    542  C   TYR A 616      52.430  35.230  54.950  1.00  0.00           C
ATOM    543  O   TYR A 616      51.740  35.740  55.830  1.00  0.00           O
ATOM    544  N   CYS A 617      53.770  35.340  55.100  1.00  0.00           N
ATOM    545  HN  CYS A 617      54.370  34.730  54.590  1.00  0.00           H
ATOM    546  CA  CYS A 617      54.480  36.200  56.020  1.00  0.00           C
ATOM    547  HA  CYS A 617      54.350  35.780  57.010  1.00  0.00           H
ATOM    548  CB  CYS A 617      56.010  36.130  55.700  1.00  0.00           C
ATOM    549  HB1 CYS A 617      56.510  36.760  56.470  1.00  0.00           H
ATOM    550  HB2 CYS A 617      56.120  36.430  54.630  1.00  0.00           H
ATOM    551  SG  CYS A 617      56.700  34.440  55.830  1.00  0.00           S
ATOM    552  HG1 CYS A 617      56.740  34.140  54.540  1.00  0.00           H
ATOM    553  C   CYS A 617      53.940  37.610  56.050  1.00  0.00           C
ATOM    554  O   CYS A 617      53.670  38.180  57.150  1.00  0.00           O
ATOM    555  N   ALA A 618      53.910  38.280  54.890  1.00  0.00           N
ATOM    556  HN  ALA A 618      54.390  37.800  54.150  1.00  0.00           H
ATOM    557  CA  ALA A 618      53.620  39.750  54.720  1.00  0.00           C
ATOM    558  HA  ALA A 618      54.270  40.380  55.290  1.00  0.00           H
ATOM    559  CB  ALA A 618      54.150  40.070  53.310  1.00  0.00           C
ATOM    560  HB1 ALA A 618      55.200  39.720  53.220  1.00  0.00           H
ATOM    561  HB2 ALA A 618      54.030  41.140  53.040  1.00  0.00           H
ATOM    562  HB3 ALA A 618      53.630  39.500  52.510  1.00  0.00           H
ATOM    563  C   ALA A 618      52.170  40.130  55.000  1.00  0.00           C
ATOM    564  O   ALA A 618      51.860  41.220  55.450  1.00  0.00           O
ATOM    565  N   CYS A 619      51.310  39.240  54.610  1.00  0.00           N
ATOM    566  HN  CYS A 619      51.550  38.530  53.970  1.00  0.00           H
ATOM    567  CA  CYS A 619      49.920  39.480  54.770  1.00  0.00           C
ATOM    568  HA  CYS A 619      49.660  40.500  54.530  1.00  0.00           H
ATOM    569  CB  CYS A 619      49.010  38.530  53.830  1.00  0.00           C
ATOM    570  HB1 CYS A 619      47.940  38.760  54.000  1.00  0.00           H
ATOM    571  HB2 CYS A 619      49.090  37.470  54.140  1.00  0.00           H
ATOM    572  SG  CYS A 619      49.190  38.610  51.990  1.00  0.00           S
ATOM    573  HG1 CYS A 619      49.710  37.400  51.860  1.00  0.00           H
ATOM    574  C   CYS A 619      49.350  39.290  56.160  1.00  0.00           C
ATOM    575  O   CYS A 619      48.370  39.890  56.530  1.00  0.00           O
ATOM    576  N   MET A 620      49.960  38.410  56.950  1.00  0.00           N
ATOM    577  HN  MET A 620      50.650  37.820  56.560  1.00  0.00           H
ATOM    578  CA  MET A 620      49.480  38.060  58.290  1.00  0.00           C
ATOM    579  HA  MET A 620      48.480  37.660  58.170  1.00  0.00           H
ATOM    580  CB  MET A 620      50.400  36.960  58.780  1.00  0.00           C
ATOM    581  HB1 MET A 620      50.620  36.960  59.870  1.00  0.00           H
ATOM    582  HB2 MET A 620      51.400  37.000  58.300  1.00  0.00           H
ATOM    583  CG  MET A 620      49.910  35.540  58.470  1.00  0.00           C
ATOM    584  HG1 MET A 620      50.810  34.910  58.610  1.00  0.00           H
ATOM    585  HG2 MET A 620      49.710  35.470  57.380  1.00  0.00           H
ATOM    586  SD  MET A 620      48.540  34.980  59.590  1.00  0.00           S
ATOM    587  CE  MET A 620      49.810  34.260  60.770  1.00  0.00           C
ATOM    588  HE1 MET A 620      50.190  35.140  61.300  1.00  0.00           H
ATOM    589  HE2 MET A 620      50.670  33.670  60.370  1.00  0.00           H
ATOM    590  HE3 MET A 620      49.380  33.660  61.600  1.00  0.00           H
ATOM    591  C   MET A 620      49.410  39.120  59.320  1.00  0.00           C
ATOM    592  O   MET A 620      48.370  39.380  59.950  1.00  0.00           O
ATOM    593  N   SER A 621      50.550  39.860  59.540  1.00  0.00           N
ATOM    594  HN  SER A 621      51.430  39.770  59.100  1.00  0.00           H
ATOM    595  CA  SER A 621      50.690  40.890  60.640  1.00  0.00           C
ATOM    596  HA  SER A 621      50.370  40.390  61.540  1.00  0.00           H
ATOM    597  CB  SER A 621      52.150  41.390  60.920  1.00  0.00           C
ATOM    598  HB1 SER A 621      52.380  42.100  60.100  1.00  0.00           H
ATOM    599  HB2 SER A 621      52.950  40.620  60.880  1.00  0.00           H
ATOM    600  OG  SER A 621      52.200  42.260  62.070  1.00  0.00           O
ATOM    601  HG1 SER A 621      53.080  42.670  62.040  1.00  0.00           H
ATOM    602  C   SER A 621      49.730  42.130  60.530  1.00  0.00           C
ATOM    603  O   SER A 621      49.190  42.530  61.540  1.00  0.00           O
ATOM    604  N   PRO A 622      49.450  42.790  59.290  1.00  0.00           N
ATOM    605  CD  PRO A 622      50.200  42.660  58.030  1.00  0.00           C
ATOM    606  HD1 PRO A 622      50.400  41.680  57.560  1.00  0.00           H
ATOM    607  HD2 PRO A 622      51.210  43.080  58.190  1.00  0.00           H
ATOM    608  CA  PRO A 622      48.640  44.060  59.270  1.00  0.00           C
ATOM    609  HA  PRO A 622      49.040  44.750  59.990  1.00  0.00           H
ATOM    610  CB  PRO A 622      48.970  44.660  57.950  1.00  0.00           C
ATOM    611  HB1 PRO A 622      49.890  45.270  58.010  1.00  0.00           H
ATOM    612  HB2 PRO A 622      48.070  45.240  57.620  1.00  0.00           H
ATOM    613  CG  PRO A 622      49.350  43.470  57.060  1.00  0.00           C
ATOM    614  HG1 PRO A 622      48.460  42.980  56.610  1.00  0.00           H
ATOM    615  HG2 PRO A 622      50.070  43.910  56.340  1.00  0.00           H
ATOM    616  C   PRO A 622      47.200  43.670  59.590  1.00  0.00           C
ATOM    617  O   PRO A 622      46.570  44.470  60.260  1.00  0.00           O
ATOM    618  N   VAL A 623      46.680  42.500  59.200  1.00  0.00           N
ATOM    619  HN  VAL A 623      47.240  41.920  58.590  1.00  0.00           H
ATOM    620  CA  VAL A 623      45.370  42.050  59.550  1.00  0.00           C
ATOM    621  HA  VAL A 623      44.760  42.940  59.420  1.00  0.00           H
ATOM    622  CB  VAL A 623      45.010  40.880  58.620  1.00  0.00           C
ATOM    623  HB  VAL A 623      45.840  40.160  58.760  1.00  0.00           H
ATOM    624  CG1 VAL A 623      43.630  40.200  58.980  1.00  0.00           C
ATOM    625 HG11 VAL A 623      42.740  40.870  58.990  1.00  0.00           H
ATOM    626 HG12 VAL A 623      43.610  39.830  60.030  1.00  0.00           H
ATOM    627 HG13 VAL A 623      43.520  39.300  58.330  1.00  0.00           H
ATOM    628  CG2 VAL A 623      45.110  41.300  57.130  1.00  0.00           C
ATOM    629 HG21 VAL A 623      45.240  40.420  56.460  1.00  0.00           H
ATOM    630 HG22 VAL A 623      46.040  41.840  56.880  1.00  0.00           H
ATOM    631 HG23 VAL A 623      44.130  41.760  56.890  1.00  0.00           H
ATOM    632  C   VAL A 623      45.330  41.680  61.030  1.00  0.00           C
ATOM    633  O   VAL A 623      44.400  41.990  61.760  1.00  0.00           O
ATOM    634  N   ILE A 624      46.400  41.060  61.640  1.00  0.00           N
ATOM    635  HN  ILE A 624      47.120  40.640  61.080  1.00  0.00           H
ATOM    636  CA  ILE A 624      46.360  40.810  63.090  1.00  0.00           C
ATOM    637  HA  ILE A 624      45.490  40.260  63.390  1.00  0.00           H
ATOM    638  CB  ILE A 624      47.450  39.810  63.560  1.00  0.00           C
ATOM    639  HB  ILE A 624      48.460  40.020  63.150  1.00  0.00           H
ATOM    640  CG2 ILE A 624      47.560  39.970  65.110  1.00  0.00           C
ATOM    641 HG21 ILE A 624      48.190  39.220  65.640  1.00  0.00           H
ATOM    642 HG22 ILE A 624      46.530  39.850  65.490  1.00  0.00           H
ATOM    643 HG23 ILE A 624      47.960  40.970  65.440  1.00  0.00           H
ATOM    644  CG1 ILE A 624      47.070  38.430  62.990  1.00  0.00           C
ATOM    645 HG11 ILE A 624      46.890  38.480  61.900  1.00  0.00           H
ATOM    646 HG12 ILE A 624      46.120  37.990  63.360  1.00  0.00           H
ATOM    647  CD  ILE A 624      48.210  37.430  63.260  1.00  0.00           C
ATOM    648  HD1 ILE A 624      48.290  37.290  64.360  1.00  0.00           H
ATOM    649  HD2 ILE A 624      49.170  37.870  62.900  1.00  0.00           H
ATOM    650  HD3 ILE A 624      48.070  36.450  62.770  1.00  0.00           H
ATOM    651  C   ILE A 624      46.450  42.150  63.780  1.00  0.00           C
ATOM    652  O   ILE A 624      45.680  42.430  64.690  1.00  0.00           O
ATOM    653  N   THR A 625      47.320  43.010  63.390  1.00  0.00           N
ATOM    654  HN  THR A 625      48.110  42.770  62.840  1.00  0.00           H
ATOM    655  CA  THR A 625      47.500  44.410  63.870  1.00  0.00           C
ATOM    656  HA  THR A 625      47.820  44.400  64.900  1.00  0.00           H
ATOM    657  CB  THR A 625      48.650  45.200  63.240  1.00  0.00           C
ATOM    658  HB  THR A 625      48.510  45.090  62.140  1.00  0.00           H
ATOM    659  OG1 THR A 625      49.960  44.690  63.610  1.00  0.00           O
ATOM    660  HG1 THR A 625      49.950  43.730  63.580  1.00  0.00           H
ATOM    661  CG2 THR A 625      48.710  46.620  63.620  1.00  0.00           C
ATOM    662 HG21 THR A 625      47.840  47.140  63.130  1.00  0.00           H
ATOM    663 HG22 THR A 625      49.630  47.110  63.250  1.00  0.00           H
ATOM    664 HG23 THR A 625      48.750  46.770  64.710  1.00  0.00           H
ATOM    665  C   THR A 625      46.190  45.250  63.790  1.00  0.00           C
ATOM    666  O   THR A 625      45.810  45.910  64.750  1.00  0.00           O
ATOM    667  N   PHE A 626      45.500  45.390  62.670  1.00  0.00           N
ATOM    668  HN  PHE A 626      45.890  44.850  61.930  1.00  0.00           H
ATOM    669  CA  PHE A 626      44.230  45.960  62.420  1.00  0.00           C
ATOM    670  HA  PHE A 626      44.270  47.000  62.740  1.00  0.00           H
ATOM    671  CB  PHE A 626      44.020  45.890  60.870  1.00  0.00           C
ATOM    672  HB1 PHE A 626      44.220  44.860  60.510  1.00  0.00           H
ATOM    673  HB2 PHE A 626      44.770  46.540  60.370  1.00  0.00           H
ATOM    674  CG  PHE A 626      42.670  46.050  60.360  1.00  0.00           C
ATOM    675  CD1 PHE A 626      41.790  44.960  60.340  1.00  0.00           C
ATOM    676  HD1 PHE A 626      42.090  44.000  60.740  1.00  0.00           H
ATOM    677  CE1 PHE A 626      40.450  45.070  59.970  1.00  0.00           C
ATOM    678  HE1 PHE A 626      39.940  44.130  60.090  1.00  0.00           H
ATOM    679  CZ  PHE A 626      39.910  46.350  59.710  1.00  0.00           C
ATOM    680  HZ  PHE A 626      38.880  46.490  59.460  1.00  0.00           H
ATOM    681  CD2 PHE A 626      42.130  47.320  60.060  1.00  0.00           C
ATOM    682  HD2 PHE A 626      42.790  48.170  60.100  1.00  0.00           H
ATOM    683  CE2 PHE A 626      40.790  47.480  59.680  1.00  0.00           C
ATOM    684  HE2 PHE A 626      40.290  48.370  59.350  1.00  0.00           H
ATOM    685  C   PHE A 626      43.140  45.470  63.360  1.00  0.00           C
ATOM    686  O   PHE A 626      42.350  46.270  63.820  1.00  0.00           O
ATOM    687  N   GLY A 627      43.090  44.120  63.500  1.00  0.00           N
ATOM    688  HN  GLY A 627      43.770  43.550  63.050  1.00  0.00           H
ATOM    689  CA  GLY A 627      42.260  43.470  64.510  1.00  0.00           C
ATOM    690  HA1 GLY A 627      42.610  42.450  64.530  1.00  0.00           H
ATOM    691  HA2 GLY A 627      41.210  43.560  64.270  1.00  0.00           H
ATOM    692  C   GLY A 627      42.520  43.860  65.970  1.00  0.00           C
ATOM    693  O   GLY A 627      41.580  43.930  66.660  1.00  0.00           O
ATOM    694  N   GLY A 628      43.780  44.120  66.320  1.00  0.00           N
ATOM    695  HN  GLY A 628      44.370  44.180  65.520  1.00  0.00           H
ATOM    696  CA  GLY A 628      44.110  44.610  67.680  1.00  0.00           C
ATOM    697  HA1 GLY A 628      45.170  44.850  67.710  1.00  0.00           H
ATOM    698  HA2 GLY A 628      43.790  43.930  68.440  1.00  0.00           H
ATOM    699  C   GLY A 628      43.630  46.020  67.940  1.00  0.00           C
ATOM    700  O   GLY A 628      43.120  46.310  69.000  1.00  0.00           O
ATOM    701  N   LEU A 629      43.800  46.920  66.910  1.00  0.00           N
ATOM    702  HN  LEU A 629      44.310  46.630  66.100  1.00  0.00           H
ATOM    703  CA  LEU A 629      43.400  48.330  66.860  1.00  0.00           C
ATOM    704  HA  LEU A 629      43.700  48.840  67.770  1.00  0.00           H
ATOM    705  CB  LEU A 629      43.870  49.040  65.590  1.00  0.00           C
ATOM    706  HB1 LEU A 629      43.410  50.040  65.420  1.00  0.00           H
ATOM    707  HB2 LEU A 629      43.630  48.430  64.690  1.00  0.00           H
ATOM    708  CG  LEU A 629      45.340  49.410  65.480  1.00  0.00           C
ATOM    709  HG  LEU A 629      45.950  48.520  65.740  1.00  0.00           H
ATOM    710  CD1 LEU A 629      45.820  49.780  64.080  1.00  0.00           C
ATOM    711 HD11 LEU A 629      45.100  50.570  63.760  1.00  0.00           H
ATOM    712 HD12 LEU A 629      45.730  48.920  63.380  1.00  0.00           H
ATOM    713 HD13 LEU A 629      46.870  50.120  64.220  1.00  0.00           H
ATOM    714  CD2 LEU A 629      45.810  50.490  66.510  1.00  0.00           C
ATOM    715 HD21 LEU A 629      45.620  50.350  67.600  1.00  0.00           H
ATOM    716 HD22 LEU A 629      45.240  51.420  66.280  1.00  0.00           H
ATOM    717 HD23 LEU A 629      46.900  50.590  66.360  1.00  0.00           H
ATOM    718  C   LEU A 629      41.880  48.390  66.880  1.00  0.00           C
ATOM    719  O   LEU A 629      41.270  48.990  67.780  1.00  0.00           O
ATOM    720  N   LEU A 630      41.130  47.600  66.050  1.00  0.00           N
ATOM    721  HN  LEU A 630      41.520  46.910  65.450  1.00  0.00           H
ATOM    722  CA  LEU A 630      39.650  47.640  66.150  1.00  0.00           C
ATOM    723  HA  LEU A 630      39.360  48.680  66.230  1.00  0.00           H
ATOM    724  CB  LEU A 630      39.050  46.870  64.970  1.00  0.00           C
ATOM    725  HB1 LEU A 630      39.410  45.820  65.070  1.00  0.00           H
ATOM    726  HB2 LEU A 630      39.450  47.300  64.030  1.00  0.00           H
ATOM    727  CG  LEU A 630      37.550  46.910  64.800  1.00  0.00           C
ATOM    728  HG  LEU A 630      36.970  46.350  65.560  1.00  0.00           H
ATOM    729  CD1 LEU A 630      37.120  48.380  64.880  1.00  0.00           C
ATOM    730 HD11 LEU A 630      37.380  48.890  65.840  1.00  0.00           H
ATOM    731 HD12 LEU A 630      36.040  48.500  64.650  1.00  0.00           H
ATOM    732 HD13 LEU A 630      37.590  48.930  64.040  1.00  0.00           H
ATOM    733  CD2 LEU A 630      37.230  46.300  63.430  1.00  0.00           C
ATOM    734 HD21 LEU A 630      36.130  46.320  63.250  1.00  0.00           H
ATOM    735 HD22 LEU A 630      37.590  45.240  63.500  1.00  0.00           H
ATOM    736 HD23 LEU A 630      37.700  46.830  62.580  1.00  0.00           H
ATOM    737  C   LEU A 630      39.090  47.000  67.400  1.00  0.00           C
ATOM    738  O   LEU A 630      38.040  47.290  67.920  1.00  0.00           O
ATOM    739  N   GLY A 631      39.790  45.960  67.900  1.00  0.00           N
ATOM    740  HN  GLY A 631      40.700  45.750  67.550  1.00  0.00           H
ATOM    741  CA  GLY A 631      39.480  45.300  69.210  1.00  0.00           C
ATOM    742  HA1 GLY A 631      40.250  44.550  69.300  1.00  0.00           H
ATOM    743  HA2 GLY A 631      38.530  44.790  69.190  1.00  0.00           H
ATOM    744  C   GLY A 631      39.570  46.350  70.330  1.00  0.00           C
ATOM    745  O   GLY A 631      38.690  46.560  71.110  1.00  0.00           O
ATOM    746  N   GLU A 632      40.700  47.000  70.500  1.00  0.00           N
ATOM    747  HN  GLU A 632      41.420  46.930  69.830  1.00  0.00           H
ATOM    748  CA  GLU A 632      40.830  47.970  71.560  1.00  0.00           C
ATOM    749  HA  GLU A 632      40.480  47.400  72.420  1.00  0.00           H
ATOM    750  CB  GLU A 632      42.330  48.280  71.900  1.00  0.00           C
ATOM    751  HB1 GLU A 632      42.360  49.020  72.720  1.00  0.00           H
ATOM    752  HB2 GLU A 632      42.850  48.610  70.980  1.00  0.00           H
ATOM    753  CG  GLU A 632      43.220  47.170  72.510  1.00  0.00           C
ATOM    754  HG1 GLU A 632      43.190  46.470  71.650  1.00  0.00           H
ATOM    755  HG2 GLU A 632      42.590  46.790  73.320  1.00  0.00           H
ATOM    756  CD  GLU A 632      44.600  47.530  72.960  1.00  0.00           C
ATOM    757  OE1 GLU A 632      44.870  47.940  74.140  1.00  0.00           O
ATOM    758  OE2 GLU A 632      45.420  47.380  72.040  1.00  0.00           O
ATOM    759  C   GLU A 632      39.950  49.190  71.520  1.00  0.00           C
ATOM    760  O   GLU A 632      39.280  49.530  72.500  1.00  0.00           O
ATOM    761  N   ALA A 633      39.700  49.710  70.250  1.00  0.00           N
ATOM    762  HN  ALA A 633      40.170  49.390  69.440  1.00  0.00           H
ATOM    763  CA  ALA A 633      38.700  50.690  69.970  1.00  0.00           C
ATOM    764  HA  ALA A 633      39.030  51.520  70.570  1.00  0.00           H
ATOM    765  CB  ALA A 633      38.790  51.070  68.430  1.00  0.00           C
ATOM    766  HB1 ALA A 633      39.860  51.390  68.350  1.00  0.00           H
ATOM    767  HB2 ALA A 633      38.190  51.950  68.140  1.00  0.00           H
ATOM    768  HB3 ALA A 633      38.630  50.170  67.800  1.00  0.00           H
ATOM    769  C   ALA A 633      37.280  50.180  70.370  1.00  0.00           C
ATOM    770  O   ALA A 633      36.500  51.060  70.860  1.00  0.00           O
ATOM    771  N   THR A 634      36.990  48.890  70.120  1.00  0.00           N
ATOM    772  HN  THR A 634      37.670  48.260  69.760  1.00  0.00           H
ATOM    773  CA  THR A 634      35.740  48.290  70.580  1.00  0.00           C
ATOM    774  HA  THR A 634      35.030  49.080  70.760  1.00  0.00           H
ATOM    775  CB  THR A 634      35.150  47.420  69.500  1.00  0.00           C
ATOM    776  HB  THR A 634      34.150  47.090  69.840  1.00  0.00           H
ATOM    777  OG1 THR A 634      35.990  46.280  69.200  1.00  0.00           O
ATOM    778  HG1 THR A 634      36.740  46.640  68.710  1.00  0.00           H
ATOM    779  CG2 THR A 634      34.950  48.050  68.060  1.00  0.00           C
ATOM    780 HG21 THR A 634      34.090  48.710  68.320  1.00  0.00           H
ATOM    781 HG22 THR A 634      34.820  47.290  67.260  1.00  0.00           H
ATOM    782 HG23 THR A 634      35.880  48.580  67.770  1.00  0.00           H
ATOM    783  C   THR A 634      35.800  47.530  71.820  1.00  0.00           C
ATOM    784  O   THR A 634      34.980  46.640  72.140  1.00  0.00           O
ATOM    785  N   GLU A 635      36.850  47.760  72.610  1.00  0.00           N
ATOM    786  HN  GLU A 635      37.650  48.260  72.280  1.00  0.00           H
ATOM    787  CA  GLU A 635      36.870  47.380  74.050  1.00  0.00           C
ATOM    788  HA  GLU A 635      37.760  47.800  74.480  1.00  0.00           H
ATOM    789  CB  GLU A 635      35.630  47.890  74.820  1.00  0.00           C
ATOM    790  HB1 GLU A 635      35.560  47.410  75.820  1.00  0.00           H
ATOM    791  HB2 GLU A 635      34.720  47.780  74.180  1.00  0.00           H
ATOM    792  CG  GLU A 635      35.820  49.430  74.970  1.00  0.00           C
ATOM    793  HG1 GLU A 635      35.750  49.970  73.990  1.00  0.00           H
ATOM    794  HG2 GLU A 635      36.850  49.600  75.330  1.00  0.00           H
ATOM    795  CD  GLU A 635      34.770  50.070  75.840  1.00  0.00           C
ATOM    796  OE1 GLU A 635      35.180  50.670  76.850  1.00  0.00           O
ATOM    797  OE2 GLU A 635      33.560  50.060  75.430  1.00  0.00           O
ATOM    798  C   GLU A 635      37.130  45.870  74.240  1.00  0.00           C
ATOM    799  O   GLU A 635      36.780  45.200  75.220  1.00  0.00           O
ATOM    800  N   GLY A 636      37.690  45.200  73.210  1.00  0.00           N
ATOM    801  HN  GLY A 636      37.780  45.720  72.360  1.00  0.00           H
ATOM    802  CA  GLY A 636      37.980  43.790  73.130  1.00  0.00           C
ATOM    803  HA1 GLY A 636      38.140  43.360  74.110  1.00  0.00           H
ATOM    804  HA2 GLY A 636      38.850  43.730  72.510  1.00  0.00           H
ATOM    805  C   GLY A 636      37.040  43.070  72.340  1.00  0.00           C
ATOM    806  O   GLY A 636      37.180  41.860  72.150  1.00  0.00           O
ATOM    807  N   ARG A 637      36.010  43.690  71.780  1.00  0.00           N
ATOM    808  HN  ARG A 637      35.850  44.670  71.860  1.00  0.00           H
ATOM    809  CA  ARG A 637      34.900  42.990  71.150  1.00  0.00           C
ATOM    810  HA  ARG A 637      34.610  42.280  71.890  1.00  0.00           H
ATOM    811  CB  ARG A 637      33.690  43.990  70.980  1.00  0.00           C
ATOM    812  HB1 ARG A 637      34.040  44.970  70.570  1.00  0.00           H
ATOM    813  HB2 ARG A 637      33.230  44.180  71.970  1.00  0.00           H
ATOM    814  CG  ARG A 637      32.500  43.590  70.050  1.00  0.00           C
ATOM    815  HG1 ARG A 637      32.920  43.560  69.020  1.00  0.00           H
ATOM    816  HG2 ARG A 637      31.830  44.470  70.040  1.00  0.00           H
ATOM    817  CD  ARG A 637      31.800  42.340  70.350  1.00  0.00           C
ATOM    818  HD1 ARG A 637      32.520  41.530  70.550  1.00  0.00           H
ATOM    819  HD2 ARG A 637      31.130  42.010  69.530  1.00  0.00           H
ATOM    820  NE  ARG A 637      30.910  42.640  71.530  1.00  0.00           N
ATOM    821  HE  ARG A 637      30.900  43.470  72.090  1.00  0.00           H
ATOM    822  CZ  ARG A 637      29.940  41.870  71.920  1.00  0.00           C
ATOM    823  NH1 ARG A 637      29.620  40.710  71.350  1.00  0.00           N
ATOM    824 HH11 ARG A 637      30.080  40.430  70.510  1.00  0.00           H
ATOM    825 HH12 ARG A 637      28.790  40.300  71.720  1.00  0.00           H
ATOM    826  NH2 ARG A 637      29.110  42.400  72.760  1.00  0.00           N
ATOM    827 HH21 ARG A 637      29.260  43.380  72.910  1.00  0.00           H
ATOM    828 HH22 ARG A 637      28.280  41.950  73.120  1.00  0.00           H
ATOM    829  C   ARG A 637      35.260  42.140  69.930  1.00  0.00           C
ATOM    830  O   ARG A 637      34.900  40.990  69.850  1.00  0.00           O
ATOM    831  N   ILE A 638      36.100  42.690  69.030  1.00  0.00           N
ATOM    832  HN  ILE A 638      36.320  43.650  69.200  1.00  0.00           H
ATOM    833  CA  ILE A 638      36.660  42.120  67.730  1.00  0.00           C
ATOM    834  HA  ILE A 638      36.050  41.270  67.480  1.00  0.00           H
ATOM    835  CB  ILE A 638      36.800  43.190  66.610  1.00  0.00           C
ATOM    836  HB  ILE A 638      37.380  44.050  67.010  1.00  0.00           H
ATOM    837  CG2 ILE A 638      37.640  42.570  65.500  1.00  0.00           C
ATOM    838 HG21 ILE A 638      37.050  41.760  65.010  1.00  0.00           H
ATOM    839 HG22 ILE A 638      38.680  42.270  65.770  1.00  0.00           H
ATOM    840 HG23 ILE A 638      37.650  43.310  64.680  1.00  0.00           H
ATOM    841  CG1 ILE A 638      35.400  43.710  66.220  1.00  0.00           C
ATOM    842 HG11 ILE A 638      35.510  44.580  65.530  1.00  0.00           H
ATOM    843 HG12 ILE A 638      34.830  44.080  67.100  1.00  0.00           H
ATOM    844  CD  ILE A 638      34.610  42.580  65.410  1.00  0.00           C
ATOM    845  HD1 ILE A 638      33.640  43.040  65.090  1.00  0.00           H
ATOM    846  HD2 ILE A 638      34.360  41.850  66.200  1.00  0.00           H
ATOM    847  HD3 ILE A 638      35.200  42.150  64.580  1.00  0.00           H
ATOM    848  C   ILE A 638      38.010  41.580  68.080  1.00  0.00           C
ATOM    849  O   ILE A 638      39.030  42.220  68.370  1.00  0.00           O
ATOM    850  N   SER A 639      38.180  40.210  67.990  1.00  0.00           N
ATOM    851  HN  SER A 639      37.440  39.630  67.630  1.00  0.00           H
ATOM    852  CA  SER A 639      39.330  39.420  68.040  1.00  0.00           C
ATOM    853  HA  SER A 639      39.890  39.960  68.790  1.00  0.00           H
ATOM    854  CB  SER A 639      39.150  38.010  68.490  1.00  0.00           C
ATOM    855  HB1 SER A 639      38.690  38.010  69.490  1.00  0.00           H
ATOM    856  HB2 SER A 639      40.150  37.520  68.560  1.00  0.00           H
ATOM    857  OG  SER A 639      38.340  37.370  67.480  1.00  0.00           O
ATOM    858  HG1 SER A 639      37.470  37.770  67.430  1.00  0.00           H
ATOM    859  C   SER A 639      40.200  39.470  66.780  1.00  0.00           C
ATOM    860  O   SER A 639      39.780  39.760  65.640  1.00  0.00           O
ATOM    861  N   ALA A 640      41.490  39.230  66.980  1.00  0.00           N
ATOM    862  HN  ALA A 640      41.880  39.370  67.880  1.00  0.00           H
ATOM    863  CA  ALA A 640      42.520  38.880  66.000  1.00  0.00           C
ATOM    864  HA  ALA A 640      42.410  39.740  65.350  1.00  0.00           H
ATOM    865  CB  ALA A 640      43.890  38.790  66.790  1.00  0.00           C
ATOM    866  HB1 ALA A 640      44.180  39.780  67.220  1.00  0.00           H
ATOM    867  HB2 ALA A 640      44.670  38.280  66.180  1.00  0.00           H
ATOM    868  HB3 ALA A 640      43.810  38.150  67.700  1.00  0.00           H
ATOM    869  C   ALA A 640      42.240  37.600  65.220  1.00  0.00           C
ATOM    870  O   ALA A 640      42.170  37.620  63.960  1.00  0.00           O
ATOM    871  N   ILE A 641      41.800  36.560  65.900  1.00  0.00           N
ATOM    872  HN  ILE A 641      41.900  36.480  66.890  1.00  0.00           H
ATOM    873  CA  ILE A 641      41.230  35.450  65.130  1.00  0.00           C
ATOM    874  HA  ILE A 641      41.920  35.200  64.350  1.00  0.00           H
ATOM    875  CB  ILE A 641      41.040  34.170  66.000  1.00  0.00           C
ATOM    876  HB  ILE A 641      41.880  33.960  66.680  1.00  0.00           H
ATOM    877  CG2 ILE A 641      39.860  34.340  67.060  1.00  0.00           C
ATOM    878 HG21 ILE A 641      39.800  33.460  67.730  1.00  0.00           H
ATOM    879 HG22 ILE A 641      38.870  34.420  66.550  1.00  0.00           H
ATOM    880 HG23 ILE A 641      40.090  35.210  67.710  1.00  0.00           H
ATOM    881  CG1 ILE A 641      40.890  32.890  65.100  1.00  0.00           C
ATOM    882 HG11 ILE A 641      39.870  32.800  64.680  1.00  0.00           H
ATOM    883 HG12 ILE A 641      40.920  32.130  65.910  1.00  0.00           H
ATOM    884  CD  ILE A 641      41.890  32.500  63.990  1.00  0.00           C
ATOM    885  HD1 ILE A 641      42.920  32.430  64.410  1.00  0.00           H
ATOM    886  HD2 ILE A 641      41.770  33.120  63.070  1.00  0.00           H
ATOM    887  HD3 ILE A 641      41.430  31.570  63.600  1.00  0.00           H
ATOM    888  C   ILE A 641      39.980  35.730  64.240  1.00  0.00           C
ATOM    889  O   ILE A 641      39.920  35.070  63.170  1.00  0.00           O
ATOM    890  N   GLU A 642      38.990  36.580  64.720  1.00  0.00           N
ATOM    891  HN  GLU A 642      38.970  36.860  65.680  1.00  0.00           H
ATOM    892  CA  GLU A 642      37.890  36.960  63.820  1.00  0.00           C
ATOM    893  HA  GLU A 642      37.410  36.070  63.460  1.00  0.00           H
ATOM    894  CB  GLU A 642      36.810  37.850  64.500  1.00  0.00           C
ATOM    895  HB1 GLU A 642      36.090  38.390  63.840  1.00  0.00           H
ATOM    896  HB2 GLU A 642      37.310  38.650  65.080  1.00  0.00           H
ATOM    897  CG  GLU A 642      35.950  37.060  65.560  1.00  0.00           C
ATOM    898  HG1 GLU A 642      36.400  36.130  65.970  1.00  0.00           H
ATOM    899  HG2 GLU A 642      35.050  36.760  65.000  1.00  0.00           H
ATOM    900  CD  GLU A 642      35.310  37.980  66.620  1.00  0.00           C
ATOM    901  OE1 GLU A 642      34.180  38.450  66.470  1.00  0.00           O
ATOM    902  OE2 GLU A 642      35.970  38.120  67.620  1.00  0.00           O
ATOM    903  C   GLU A 642      38.460  37.680  62.600  1.00  0.00           C
ATOM    904  O   GLU A 642      38.020  37.450  61.440  1.00  0.00           O
ATOM    905  N   SER A 643      39.450  38.560  62.830  1.00  0.00           N
ATOM    906  HN  SER A 643      39.740  38.700  63.780  1.00  0.00           H
ATOM    907  CA  SER A 643      40.060  39.400  61.840  1.00  0.00           C
ATOM    908  HA  SER A 643      39.180  39.760  61.310  1.00  0.00           H
ATOM    909  CB  SER A 643      40.810  40.570  62.440  1.00  0.00           C
ATOM    910  HB1 SER A 643      41.160  41.170  61.570  1.00  0.00           H
ATOM    911  HB2 SER A 643      41.760  40.340  62.960  1.00  0.00           H
ATOM    912  OG  SER A 643      40.020  41.390  63.370  1.00  0.00           O
ATOM    913  HG1 SER A 643      40.050  40.950  64.230  1.00  0.00           H
ATOM    914  C   SER A 643      40.700  38.550  60.750  1.00  0.00           C
ATOM    915  O   SER A 643      40.590  38.810  59.540  1.00  0.00           O
ATOM    916  N   LEU A 644      41.350  37.440  61.120  1.00  0.00           N
ATOM    917  HN  LEU A 644      41.480  37.280  62.100  1.00  0.00           H
ATOM    918  CA  LEU A 644      41.940  36.430  60.140  1.00  0.00           C
ATOM    919  HA  LEU A 644      42.420  36.990  59.360  1.00  0.00           H
ATOM    920  CB  LEU A 644      42.960  35.540  60.840  1.00  0.00           C
ATOM    921  HB1 LEU A 644      43.360  34.730  60.180  1.00  0.00           H
ATOM    922  HB2 LEU A 644      42.410  35.010  61.640  1.00  0.00           H
ATOM    923  CG  LEU A 644      44.280  36.160  61.330  1.00  0.00           C
ATOM    924  HG  LEU A 644      44.030  37.110  61.850  1.00  0.00           H
ATOM    925  CD1 LEU A 644      44.960  35.290  62.350  1.00  0.00           C
ATOM    926 HD11 LEU A 644      45.800  35.860  62.790  1.00  0.00           H
ATOM    927 HD12 LEU A 644      45.300  34.310  61.940  1.00  0.00           H
ATOM    928 HD13 LEU A 644      44.300  35.050  63.200  1.00  0.00           H
ATOM    929  CD2 LEU A 644      45.240  36.500  60.140  1.00  0.00           C
ATOM    930 HD21 LEU A 644      45.460  35.590  59.550  1.00  0.00           H
ATOM    931 HD22 LEU A 644      46.170  36.930  60.570  1.00  0.00           H
ATOM    932 HD23 LEU A 644      44.760  37.290  59.520  1.00  0.00           H
ATOM    933  C   LEU A 644      40.930  35.610  59.400  1.00  0.00           C
ATOM    934  O   LEU A 644      41.020  35.410  58.180  1.00  0.00           O
ATOM    935  N   PHE A 645      39.800  35.150  60.110  1.00  0.00           N
ATOM    936  HN  PHE A 645      39.770  35.290  61.110  1.00  0.00           H
ATOM    937  CA  PHE A 645      38.730  34.340  59.540  1.00  0.00           C
ATOM    938  HA  PHE A 645      39.260  33.540  59.060  1.00  0.00           H
ATOM    939  CB  PHE A 645      37.830  33.810  60.630  1.00  0.00           C
ATOM    940  HB1 PHE A 645      37.140  34.580  61.070  1.00  0.00           H
ATOM    941  HB2 PHE A 645      38.520  33.430  61.410  1.00  0.00           H
ATOM    942  CG  PHE A 645      36.930  32.630  60.310  1.00  0.00           C
ATOM    943  CD1 PHE A 645      37.470  31.560  59.560  1.00  0.00           C
ATOM    944  HD1 PHE A 645      38.470  31.690  59.160  1.00  0.00           H
ATOM    945  CE1 PHE A 645      36.770  30.370  59.360  1.00  0.00           C
ATOM    946  HE1 PHE A 645      37.090  29.650  58.630  1.00  0.00           H
ATOM    947  CZ  PHE A 645      35.490  30.270  59.880  1.00  0.00           C
ATOM    948  HZ  PHE A 645      34.910  29.360  59.890  1.00  0.00           H
ATOM    949  CD2 PHE A 645      35.630  32.490  60.830  1.00  0.00           C
ATOM    950  HD2 PHE A 645      35.170  33.270  61.440  1.00  0.00           H
ATOM    951  CE2 PHE A 645      34.910  31.340  60.620  1.00  0.00           C
ATOM    952  HE2 PHE A 645      33.940  31.210  61.080  1.00  0.00           H
ATOM    953  C   PHE A 645      37.930  35.070  58.400  1.00  0.00           C
ATOM    954  O   PHE A 645      37.730  34.460  57.350  1.00  0.00           O
ATOM    955  N   GLY A 646      37.570  36.350  58.560  1.00  0.00           N
ATOM    956  HN  GLY A 646      37.760  36.840  59.420  1.00  0.00           H
ATOM    957  CA  GLY A 646      36.910  37.220  57.540  1.00  0.00           C
ATOM    958  HA1 GLY A 646      36.510  38.130  57.940  1.00  0.00           H
ATOM    959  HA2 GLY A 646      36.060  36.630  57.180  1.00  0.00           H
ATOM    960  C   GLY A 646      37.800  37.490  56.360  1.00  0.00           C
ATOM    961  O   GLY A 646      37.400  37.360  55.190  1.00  0.00           O
ATOM    962  N   ALA A 647      39.110  37.900  56.610  1.00  0.00           N
ATOM    963  HN  ALA A 647      39.410  37.890  57.560  1.00  0.00           H
ATOM    964  CA  ALA A 647      40.080  37.970  55.550  1.00  0.00           C
ATOM    965  HA  ALA A 647      39.730  38.740  54.890  1.00  0.00           H
ATOM    966  CB  ALA A 647      41.400  38.300  56.280  1.00  0.00           C
ATOM    967  HB1 ALA A 647      41.170  39.250  56.810  1.00  0.00           H
ATOM    968  HB2 ALA A 647      42.290  38.490  55.630  1.00  0.00           H
ATOM    969  HB3 ALA A 647      41.660  37.540  57.040  1.00  0.00           H
ATOM    970  C   ALA A 647      40.290  36.660  54.850  1.00  0.00           C
ATOM    971  O   ALA A 647      40.300  36.620  53.650  1.00  0.00           O
ATOM    972  N   SER A 648      40.390  35.490  55.560  1.00  0.00           N
ATOM    973  HN  SER A 648      40.300  35.440  56.550  1.00  0.00           H
ATOM    974  CA  SER A 648      40.580  34.210  54.910  1.00  0.00           C
ATOM    975  HA  SER A 648      41.370  34.360  54.180  1.00  0.00           H
ATOM    976  CB  SER A 648      40.780  33.160  56.030  1.00  0.00           C
ATOM    977  HB1 SER A 648      40.040  33.250  56.860  1.00  0.00           H
ATOM    978  HB2 SER A 648      41.800  33.420  56.380  1.00  0.00           H
ATOM    979  OG  SER A 648      40.960  31.810  55.520  1.00  0.00           O
ATOM    980  HG1 SER A 648      41.750  31.860  54.990  1.00  0.00           H
ATOM    981  C   SER A 648      39.380  33.700  54.070  1.00  0.00           C
ATOM    982  O   SER A 648      39.540  33.450  52.880  1.00  0.00           O
ATOM    983  N   LEU A 649      38.160  33.810  54.690  1.00  0.00           N
ATOM    984  HN  LEU A 649      38.020  34.250  55.580  1.00  0.00           H
ATOM    985  CA  LEU A 649      36.910  33.240  54.140  1.00  0.00           C
ATOM    986  HA  LEU A 649      37.000  32.250  53.740  1.00  0.00           H
ATOM    987  CB  LEU A 649      35.800  33.160  55.200  1.00  0.00           C
ATOM    988  HB1 LEU A 649      35.540  34.190  55.500  1.00  0.00           H
ATOM    989  HB2 LEU A 649      36.230  32.730  56.140  1.00  0.00           H
ATOM    990  CG  LEU A 649      34.600  32.230  54.950  1.00  0.00           C
ATOM    991  HG  LEU A 649      34.270  32.490  53.920  1.00  0.00           H
ATOM    992  CD1 LEU A 649      35.080  30.740  55.100  1.00  0.00           C
ATOM    993 HD11 LEU A 649      35.920  30.440  54.450  1.00  0.00           H
ATOM    994 HD12 LEU A 649      34.170  30.130  54.910  1.00  0.00           H
ATOM    995 HD13 LEU A 649      35.490  30.650  56.120  1.00  0.00           H
ATOM    996  CD2 LEU A 649      33.450  32.470  55.940  1.00  0.00           C
ATOM    997 HD21 LEU A 649      33.360  33.580  55.900  1.00  0.00           H
ATOM    998 HD22 LEU A 649      33.680  32.070  56.940  1.00  0.00           H
ATOM    999 HD23 LEU A 649      32.570  31.940  55.540  1.00  0.00           H
ATOM   1000  C   LEU A 649      36.550  34.020  52.810  1.00  0.00           C
ATOM   1001  O   LEU A 649      36.330  33.380  51.810  1.00  0.00           O
ATOM   1002  N   THR A 650      36.560  35.420  52.830  1.00  0.00           N
ATOM   1003  HN  THR A 650      36.900  35.760  53.710  1.00  0.00           H
ATOM   1004  CA  THR A 650      36.410  36.330  51.730  1.00  0.00           C
ATOM   1005  HA  THR A 650      35.450  36.170  51.250  1.00  0.00           H
ATOM   1006  CB  THR A 650      36.480  37.810  52.150  1.00  0.00           C
ATOM   1007  HB  THR A 650      37.460  38.080  52.580  1.00  0.00           H
ATOM   1008  OG1 THR A 650      35.460  37.980  53.150  1.00  0.00           O
ATOM   1009  HG1 THR A 650      35.880  37.780  53.980  1.00  0.00           H
ATOM   1010  CG2 THR A 650      36.170  38.700  50.950  1.00  0.00           C
ATOM   1011 HG21 THR A 650      35.280  38.410  50.350  1.00  0.00           H
ATOM   1012 HG22 THR A 650      37.000  38.780  50.210  1.00  0.00           H
ATOM   1013 HG23 THR A 650      36.070  39.750  51.320  1.00  0.00           H
ATOM   1014  C   THR A 650      37.400  36.120  50.590  1.00  0.00           C
ATOM   1015  O   THR A 650      37.050  36.190  49.400  1.00  0.00           O
ATOM   1016  N   GLY A 651      38.650  35.860  51.020  1.00  0.00           N
ATOM   1017  HN  GLY A 651      38.680  35.710  52.000  1.00  0.00           H
ATOM   1018  CA  GLY A 651      39.870  35.750  50.220  1.00  0.00           C
ATOM   1019  HA1 GLY A 651      40.680  35.710  50.950  1.00  0.00           H
ATOM   1020  HA2 GLY A 651      39.920  36.550  49.500  1.00  0.00           H
ATOM   1021  C   GLY A 651      39.850  34.450  49.360  1.00  0.00           C
ATOM   1022  O   GLY A 651      40.010  34.560  48.170  1.00  0.00           O
ATOM   1023  N   ILE A 652      39.500  33.290  49.990  1.00  0.00           N
ATOM   1024  HN  ILE A 652      39.320  33.180  50.960  1.00  0.00           H
ATOM   1025  CA  ILE A 652      39.240  31.990  49.320  1.00  0.00           C
ATOM   1026  HA  ILE A 652      40.200  31.750  48.870  1.00  0.00           H
ATOM   1027  CB  ILE A 652      38.950  30.970  50.410  1.00  0.00           C
ATOM   1028  HB  ILE A 652      38.110  31.430  50.960  1.00  0.00           H
ATOM   1029  CG2 ILE A 652      38.640  29.650  49.760  1.00  0.00           C
ATOM   1030 HG21 ILE A 652      37.910  29.490  48.940  1.00  0.00           H
ATOM   1031 HG22 ILE A 652      38.430  29.010  50.630  1.00  0.00           H
ATOM   1032 HG23 ILE A 652      39.570  29.230  49.310  1.00  0.00           H
ATOM   1033  CG1 ILE A 652      40.130  30.840  51.370  1.00  0.00           C
ATOM   1034 HG11 ILE A 652      40.470  31.860  51.680  1.00  0.00           H
ATOM   1035 HG12 ILE A 652      40.920  30.380  50.750  1.00  0.00           H
ATOM   1036  CD  ILE A 652      39.760  30.150  52.650  1.00  0.00           C
ATOM   1037  HD1 ILE A 652      40.620  30.260  53.340  1.00  0.00           H
ATOM   1038  HD2 ILE A 652      39.520  29.070  52.530  1.00  0.00           H
ATOM   1039  HD3 ILE A 652      38.930  30.720  53.140  1.00  0.00           H
ATOM   1040  C   ILE A 652      38.180  32.060  48.280  1.00  0.00           C
ATOM   1041  O   ILE A 652      38.390  31.680  47.150  1.00  0.00           O
ATOM   1042  N   ALA A 653      36.980  32.590  48.630  1.00  0.00           N
ATOM   1043  HN  ALA A 653      36.880  32.930  49.560  1.00  0.00           H
ATOM   1044  CA  ALA A 653      35.800  32.940  47.810  1.00  0.00           C
ATOM   1045  HA  ALA A 653      35.670  31.970  47.340  1.00  0.00           H
ATOM   1046  CB  ALA A 653      34.680  33.430  48.710  1.00  0.00           C
ATOM   1047  HB1 ALA A 653      34.380  32.650  49.440  1.00  0.00           H
ATOM   1048  HB2 ALA A 653      33.830  33.690  48.070  1.00  0.00           H
ATOM   1049  HB3 ALA A 653      35.030  34.320  49.270  1.00  0.00           H
ATOM   1050  C   ALA A 653      36.090  33.840  46.580  1.00  0.00           C
ATOM   1051  O   ALA A 653      35.800  33.580  45.410  1.00  0.00           O
ATOM   1052  N   TYR A 654      36.760  35.010  46.950  1.00  0.00           N
ATOM   1053  HN  TYR A 654      37.020  35.170  47.890  1.00  0.00           H
ATOM   1054  CA  TYR A 654      37.170  36.020  45.970  1.00  0.00           C
ATOM   1055  HA  TYR A 654      36.300  36.380  45.460  1.00  0.00           H
ATOM   1056  CB  TYR A 654      37.970  37.210  46.680  1.00  0.00           C
ATOM   1057  HB1 TYR A 654      38.940  36.810  47.040  1.00  0.00           H
ATOM   1058  HB2 TYR A 654      37.300  37.620  47.460  1.00  0.00           H
ATOM   1059  CG  TYR A 654      38.350  38.290  45.670  1.00  0.00           C
ATOM   1060  CD1 TYR A 654      39.480  38.110  44.880  1.00  0.00           C
ATOM   1061  HD1 TYR A 654      40.200  37.290  44.830  1.00  0.00           H
ATOM   1062  CE1 TYR A 654      39.670  39.080  43.870  1.00  0.00           C
ATOM   1063  HE1 TYR A 654      40.610  39.130  43.350  1.00  0.00           H
ATOM   1064  CZ  TYR A 654      38.870  40.180  43.710  1.00  0.00           C
ATOM   1065  OH  TYR A 654      39.180  41.220  42.770  1.00  0.00           O
ATOM   1066  HH  TYR A 654      40.120  41.390  42.650  1.00  0.00           H
ATOM   1067  CD2 TYR A 654      37.460  39.440  45.520  1.00  0.00           C
ATOM   1068  HD2 TYR A 654      36.510  39.460  46.030  1.00  0.00           H
ATOM   1069  CE2 TYR A 654      37.770  40.410  44.550  1.00  0.00           C
ATOM   1070  HE2 TYR A 654      37.190  41.320  44.610  1.00  0.00           H
ATOM   1071  C   TYR A 654      38.130  35.310  45.000  1.00  0.00           C
ATOM   1072  O   TYR A 654      38.070  35.360  43.790  1.00  0.00           O
ATOM   1073  N   SER A 655      39.060  34.390  45.430  1.00  0.00           N
ATOM   1074  HN  SER A 655      39.130  34.140  46.390  1.00  0.00           H
ATOM   1075  CA  SER A 655      39.990  33.580  44.590  1.00  0.00           C
ATOM   1076  HA  SER A 655      40.420  34.290  43.920  1.00  0.00           H
ATOM   1077  CB  SER A 655      41.090  32.860  45.370  1.00  0.00           C
ATOM   1078  HB1 SER A 655      41.770  32.490  44.570  1.00  0.00           H
ATOM   1079  HB2 SER A 655      40.690  31.940  45.860  1.00  0.00           H
ATOM   1080  OG  SER A 655      41.880  33.670  46.210  1.00  0.00           O
ATOM   1081  HG1 SER A 655      41.340  34.130  46.850  1.00  0.00           H
ATOM   1082  C   SER A 655      39.280  32.570  43.700  1.00  0.00           C
ATOM   1083  O   SER A 655      39.650  32.550  42.510  1.00  0.00           O
ATOM   1084  N   LEU A 656      38.220  31.810  44.080  1.00  0.00           N
ATOM   1085  HN  LEU A 656      37.870  31.890  45.020  1.00  0.00           H
ATOM   1086  CA  LEU A 656      37.470  30.980  43.170  1.00  0.00           C
ATOM   1087  HA  LEU A 656      38.140  30.390  42.550  1.00  0.00           H
ATOM   1088  CB  LEU A 656      36.540  30.020  43.910  1.00  0.00           C
ATOM   1089  HB1 LEU A 656      35.980  29.350  43.240  1.00  0.00           H
ATOM   1090  HB2 LEU A 656      35.750  30.600  44.420  1.00  0.00           H
ATOM   1091  CG  LEU A 656      37.280  29.030  44.860  1.00  0.00           C
ATOM   1092  HG  LEU A 656      37.750  29.600  45.700  1.00  0.00           H
ATOM   1093  CD1 LEU A 656      36.230  28.170  45.600  1.00  0.00           C
ATOM   1094 HD11 LEU A 656      36.830  27.480  46.230  1.00  0.00           H
ATOM   1095 HD12 LEU A 656      35.580  27.550  44.960  1.00  0.00           H
ATOM   1096 HD13 LEU A 656      35.610  28.770  46.320  1.00  0.00           H
ATOM   1097  CD2 LEU A 656      38.370  28.140  44.260  1.00  0.00           C
ATOM   1098 HD21 LEU A 656      37.990  27.490  43.440  1.00  0.00           H
ATOM   1099 HD22 LEU A 656      38.860  27.550  45.050  1.00  0.00           H
ATOM   1100 HD23 LEU A 656      39.190  28.640  43.700  1.00  0.00           H
ATOM   1101  C   LEU A 656      36.660  31.810  42.140  1.00  0.00           C
ATOM   1102  O   LEU A 656      36.580  31.320  41.020  1.00  0.00           O
ATOM   1103  N   PHE A 657      36.100  32.930  42.430  1.00  0.00           N
ATOM   1104  HN  PHE A 657      36.390  33.400  43.260  1.00  0.00           H
ATOM   1105  CA  PHE A 657      35.030  33.450  41.620  1.00  0.00           C
ATOM   1106  HA  PHE A 657      34.880  32.890  40.710  1.00  0.00           H
ATOM   1107  CB  PHE A 657      33.670  33.530  42.410  1.00  0.00           C
ATOM   1108  HB1 PHE A 657      32.850  33.850  41.750  1.00  0.00           H
ATOM   1109  HB2 PHE A 657      33.650  34.200  43.290  1.00  0.00           H
ATOM   1110  CG  PHE A 657      33.310  32.080  42.870  1.00  0.00           C
ATOM   1111  CD1 PHE A 657      33.400  31.820  44.310  1.00  0.00           C
ATOM   1112  HD1 PHE A 657      33.580  32.650  44.970  1.00  0.00           H
ATOM   1113  CE1 PHE A 657      33.170  30.480  44.730  1.00  0.00           C
ATOM   1114  HE1 PHE A 657      33.080  30.340  45.790  1.00  0.00           H
ATOM   1115  CZ  PHE A 657      32.930  29.480  43.850  1.00  0.00           C
ATOM   1116  HZ  PHE A 657      32.960  28.480  44.250  1.00  0.00           H
ATOM   1117  CD2 PHE A 657      33.230  30.990  42.000  1.00  0.00           C
ATOM   1118  HD2 PHE A 657      33.360  31.040  40.930  1.00  0.00           H
ATOM   1119  CE2 PHE A 657      32.980  29.660  42.490  1.00  0.00           C
ATOM   1120  HE2 PHE A 657      32.780  28.840  41.820  1.00  0.00           H
ATOM   1121  C   PHE A 657      35.300  34.850  40.990  1.00  0.00           C
ATOM   1122  O   PHE A 657      34.550  35.270  40.150  1.00  0.00           O
ATOM   1123  N   ALA A 658      36.360  35.590  41.340  1.00  0.00           N
ATOM   1124  HN  ALA A 658      36.970  35.230  42.030  1.00  0.00           H
ATOM   1125  CA  ALA A 658      36.680  36.920  40.690  1.00  0.00           C
ATOM   1126  HA  ALA A 658      35.720  37.380  40.570  1.00  0.00           H
ATOM   1127  CB  ALA A 658      37.530  37.730  41.680  1.00  0.00           C
ATOM   1128  HB1 ALA A 658      38.570  37.340  41.760  1.00  0.00           H
ATOM   1129  HB2 ALA A 658      37.080  37.640  42.690  1.00  0.00           H
ATOM   1130  HB3 ALA A 658      37.470  38.760  41.260  1.00  0.00           H
ATOM   1131  C   ALA A 658      37.170  36.920  39.270  1.00  0.00           C
ATOM   1132  O   ALA A 658      37.570  35.900  38.730  1.00  0.00           O
ATOM   1133  N   GLY A 659      37.210  38.090  38.640  1.00  0.00           N
ATOM   1134  HN  GLY A 659      36.760  38.890  39.020  1.00  0.00           H
ATOM   1135  CA  GLY A 659      37.510  38.310  37.220  1.00  0.00           C
ATOM   1136  HA1 GLY A 659      37.230  39.340  37.070  1.00  0.00           H
ATOM   1137  HA2 GLY A 659      37.080  37.610  36.510  1.00  0.00           H
ATOM   1138  C   GLY A 659      38.960  38.270  36.940  1.00  0.00           C
ATOM   1139  O   GLY A 659      39.390  38.220  35.820  1.00  0.00           O
ATOM   1140  N   GLN A 660      39.730  38.280  38.050  1.00  0.00           N
ATOM   1141  HN  GLN A 660      39.340  38.170  38.960  1.00  0.00           H
ATOM   1142  CA  GLN A 660      41.140  37.970  37.860  1.00  0.00           C
ATOM   1143  HA  GLN A 660      41.140  37.100  37.220  1.00  0.00           H
ATOM   1144  CB  GLN A 660      41.970  39.180  37.290  1.00  0.00           C
ATOM   1145  HB1 GLN A 660      41.780  39.220  36.190  1.00  0.00           H
ATOM   1146  HB2 GLN A 660      43.050  38.870  37.280  1.00  0.00           H
ATOM   1147  CG  GLN A 660      41.700  40.560  37.890  1.00  0.00           C
ATOM   1148  HG1 GLN A 660      40.670  40.980  37.760  1.00  0.00           H
ATOM   1149  HG2 GLN A 660      42.480  41.200  37.420  1.00  0.00           H
ATOM   1150  CD  GLN A 660      42.200  40.670  39.330  1.00  0.00           C
ATOM   1151  OE1 GLN A 660      43.300  40.200  39.770  1.00  0.00           O
ATOM   1152  NE2 GLN A 660      41.270  41.190  40.160  1.00  0.00           N
ATOM   1153 HE21 GLN A 660      41.500  41.090  41.120  1.00  0.00           H
ATOM   1154 HE22 GLN A 660      40.350  41.330  39.780  1.00  0.00           H
ATOM   1155  C   GLN A 660      41.500  37.610  39.320  1.00  0.00           C
ATOM   1156  O   GLN A 660      40.670  37.780  40.190  1.00  0.00           O
ATOM   1157  N   PRO A 661      42.630  37.080  39.630  1.00  0.00           N
ATOM   1158  CD  PRO A 661      43.260  36.280  38.630  1.00  0.00           C
ATOM   1159  HD1 PRO A 661      43.960  36.800  37.930  1.00  0.00           H
ATOM   1160  HD2 PRO A 661      42.450  35.800  38.020  1.00  0.00           H
ATOM   1161  CA  PRO A 661      42.880  36.540  40.980  1.00  0.00           C
ATOM   1162  HA  PRO A 661      42.030  36.660  41.640  1.00  0.00           H
ATOM   1163  CB  PRO A 661      43.250  35.080  40.690  1.00  0.00           C
ATOM   1164  HB1 PRO A 661      42.270  34.650  40.420  1.00  0.00           H
ATOM   1165  HB2 PRO A 661      43.880  34.520  41.430  1.00  0.00           H
ATOM   1166  CG  PRO A 661      44.040  35.110  39.360  1.00  0.00           C
ATOM   1167  HG1 PRO A 661      45.090  35.390  39.580  1.00  0.00           H
ATOM   1168  HG2 PRO A 661      44.090  34.170  38.760  1.00  0.00           H
ATOM   1169  C   PRO A 661      44.150  37.150  41.560  1.00  0.00           C
ATOM   1170  O   PRO A 661      44.720  36.720  42.610  1.00  0.00           O
ATOM   1171  N   LEU A 662      44.750  38.160  40.930  1.00  0.00           N
ATOM   1172  HN  LEU A 662      44.270  38.540  40.130  1.00  0.00           H
ATOM   1173  CA  LEU A 662      46.020  38.720  41.240  1.00  0.00           C
ATOM   1174  HA  LEU A 662      46.670  37.910  41.560  1.00  0.00           H
ATOM   1175  CB  LEU A 662      46.590  39.360  39.890  1.00  0.00           C
ATOM   1176  HB1 LEU A 662      47.420  40.030  40.210  1.00  0.00           H
ATOM   1177  HB2 LEU A 662      45.770  40.070  39.620  1.00  0.00           H
ATOM   1178  CG  LEU A 662      47.000  38.480  38.710  1.00  0.00           C
ATOM   1179  HG  LEU A 662      46.090  37.870  38.520  1.00  0.00           H
ATOM   1180  CD1 LEU A 662      47.330  39.300  37.450  1.00  0.00           C
ATOM   1181 HD11 LEU A 662      46.420  39.810  37.080  1.00  0.00           H
ATOM   1182 HD12 LEU A 662      47.590  38.630  36.610  1.00  0.00           H
ATOM   1183 HD13 LEU A 662      48.150  40.010  37.710  1.00  0.00           H
ATOM   1184  CD2 LEU A 662      48.120  37.450  39.080  1.00  0.00           C
ATOM   1185 HD21 LEU A 662      47.770  36.700  39.820  1.00  0.00           H
ATOM   1186 HD22 LEU A 662      49.080  37.940  39.390  1.00  0.00           H
ATOM   1187 HD23 LEU A 662      48.320  36.810  38.200  1.00  0.00           H
ATOM   1188  C   LEU A 662      45.870  39.760  42.350  1.00  0.00           C
ATOM   1189  O   LEU A 662      46.800  40.010  43.130  1.00  0.00           O
ATOM   1190  N   THR A 663      44.690  40.320  42.470  1.00  0.00           N
ATOM   1191  HN  THR A 663      43.980  40.040  41.830  1.00  0.00           H
ATOM   1192  CA  THR A 663      44.400  41.340  43.450  1.00  0.00           C
ATOM   1193  HA  THR A 663      45.250  42.010  43.400  1.00  0.00           H
ATOM   1194  CB  THR A 663      43.080  42.180  43.240  1.00  0.00           C
ATOM   1195  HB  THR A 663      43.010  42.780  44.170  1.00  0.00           H
ATOM   1196  OG1 THR A 663      41.920  41.400  43.050  1.00  0.00           O
ATOM   1197  HG1 THR A 663      41.920  40.910  43.870  1.00  0.00           H
ATOM   1198  CG2 THR A 663      43.260  43.200  42.110  1.00  0.00           C
ATOM   1199 HG21 THR A 663      43.220  42.750  41.100  1.00  0.00           H
ATOM   1200 HG22 THR A 663      44.140  43.850  42.240  1.00  0.00           H
ATOM   1201 HG23 THR A 663      42.400  43.920  42.140  1.00  0.00           H
ATOM   1202  C   THR A 663      44.330  40.750  44.920  1.00  0.00           C
ATOM   1203  O   THR A 663      43.270  40.160  45.180  1.00  0.00           O
ATOM   1204  N   ILE A 664      45.270  41.020  45.860  1.00  0.00           N
ATOM   1205  HN  ILE A 664      45.930  41.750  45.700  1.00  0.00           H
ATOM   1206  CA  ILE A 664      45.270  40.400  47.120  1.00  0.00           C
ATOM   1207  HA  ILE A 664      44.830  39.430  47.210  1.00  0.00           H
ATOM   1208  CB  ILE A 664      46.710  40.150  47.640  1.00  0.00           C
ATOM   1209  HB  ILE A 664      47.350  41.040  47.480  1.00  0.00           H
ATOM   1210  CG2 ILE A 664      46.830  39.870  49.150  1.00  0.00           C
ATOM   1211 HG21 ILE A 664      46.460  40.760  49.700  1.00  0.00           H
ATOM   1212 HG22 ILE A 664      47.890  39.720  49.420  1.00  0.00           H
ATOM   1213 HG23 ILE A 664      46.160  39.050  49.470  1.00  0.00           H
ATOM   1214  CG1 ILE A 664      47.400  39.040  46.770  1.00  0.00           C
ATOM   1215 HG11 ILE A 664      48.490  39.020  46.940  1.00  0.00           H
ATOM   1216 HG12 ILE A 664      47.360  39.420  45.720  1.00  0.00           H
ATOM   1217  CD  ILE A 664      46.950  37.550  47.030  1.00  0.00           C
ATOM   1218  HD1 ILE A 664      45.910  37.310  46.750  1.00  0.00           H
ATOM   1219  HD2 ILE A 664      47.130  37.360  48.110  1.00  0.00           H
ATOM   1220  HD3 ILE A 664      47.700  36.930  46.460  1.00  0.00           H
ATOM   1221  C   ILE A 664      44.440  41.290  48.050  1.00  0.00           C
ATOM   1222  O   ILE A 664      44.580  42.520  48.030  1.00  0.00           O
ATOM   1223  N   LEU A 665      43.560  40.740  48.900  1.00  0.00           N
ATOM   1224  HN  LEU A 665      43.800  39.820  49.210  1.00  0.00           H
ATOM   1225  CA  LEU A 665      42.640  41.480  49.740  1.00  0.00           C
ATOM   1226  HA  LEU A 665      42.450  42.400  49.210  1.00  0.00           H
ATOM   1227  CB  LEU A 665      41.320  40.730  50.070  1.00  0.00           C
ATOM   1228  HB1 LEU A 665      40.680  41.540  50.500  1.00  0.00           H
ATOM   1229  HB2 LEU A 665      41.570  40.050  50.920  1.00  0.00           H
ATOM   1230  CG  LEU A 665      40.560  40.110  48.810  1.00  0.00           C
ATOM   1231  HG  LEU A 665      41.340  39.510  48.310  1.00  0.00           H
ATOM   1232  CD1 LEU A 665      39.300  39.390  49.270  1.00  0.00           C
ATOM   1233 HD11 LEU A 665      38.900  38.770  48.440  1.00  0.00           H
ATOM   1234 HD12 LEU A 665      38.520  40.140  49.540  1.00  0.00           H
ATOM   1235 HD13 LEU A 665      39.480  38.760  50.180  1.00  0.00           H
ATOM   1236  CD2 LEU A 665      40.040  41.290  47.880  1.00  0.00           C
ATOM   1237 HD21 LEU A 665      40.810  41.620  47.160  1.00  0.00           H
ATOM   1238 HD22 LEU A 665      39.500  42.080  48.440  1.00  0.00           H
ATOM   1239 HD23 LEU A 665      39.280  40.750  47.250  1.00  0.00           H
ATOM   1240  C   LEU A 665      43.400  41.780  51.020  1.00  0.00           C
ATOM   1241  O   LEU A 665      43.990  40.910  51.640  1.00  0.00           O
ATOM   1242  N   GLY A 666      43.490  43.080  51.360  1.00  0.00           N
ATOM   1243  HN  GLY A 666      42.910  43.660  50.800  1.00  0.00           H
ATOM   1244  CA  GLY A 666      44.290  43.620  52.510  1.00  0.00           C
ATOM   1245  HA1 GLY A 666      44.960  44.350  52.100  1.00  0.00           H
ATOM   1246  HA2 GLY A 666      44.630  42.890  53.230  1.00  0.00           H
ATOM   1247  C   GLY A 666      43.330  44.310  53.390  1.00  0.00           C
ATOM   1248  O   GLY A 666      42.090  44.420  53.250  1.00  0.00           O
ATOM   1249  N   SER A 667      43.840  44.710  54.510  1.00  0.00           N
ATOM   1250  HN  SER A 667      44.810  44.530  54.560  1.00  0.00           H
ATOM   1251  CA  SER A 667      43.200  45.550  55.570  1.00  0.00           C
ATOM   1252  HA  SER A 667      42.210  45.150  55.720  1.00  0.00           H
ATOM   1253  CB  SER A 667      44.040  45.450  56.820  1.00  0.00           C
ATOM   1254  HB1 SER A 667      44.020  44.360  56.990  1.00  0.00           H
ATOM   1255  HB2 SER A 667      43.620  46.070  57.650  1.00  0.00           H
ATOM   1256  OG  SER A 667      45.340  45.950  56.590  1.00  0.00           O
ATOM   1257  HG1 SER A 667      45.760  45.400  55.920  1.00  0.00           H
ATOM   1258  C   SER A 667      43.050  47.000  55.090  1.00  0.00           C
ATOM   1259  O   SER A 667      43.830  47.440  54.220  1.00  0.00           O
ATOM   1260  N   THR A 668      41.990  47.670  55.560  1.00  0.00           N
ATOM   1261  HN  THR A 668      41.360  47.190  56.160  1.00  0.00           H
ATOM   1262  CA  THR A 668      41.800  49.080  55.330  1.00  0.00           C
ATOM   1263  HA  THR A 668      42.640  49.470  54.770  1.00  0.00           H
ATOM   1264  CB  THR A 668      40.780  49.360  54.220  1.00  0.00           C
ATOM   1265  HB  THR A 668      41.310  49.200  53.250  1.00  0.00           H
ATOM   1266  OG1 THR A 668      40.150  50.600  54.260  1.00  0.00           O
ATOM   1267  HG1 THR A 668      39.560  50.470  53.510  1.00  0.00           H
ATOM   1268  CG2 THR A 668      39.690  48.320  54.220  1.00  0.00           C
ATOM   1269 HG21 THR A 668      39.200  48.110  55.200  1.00  0.00           H
ATOM   1270 HG22 THR A 668      40.190  47.370  53.920  1.00  0.00           H
ATOM   1271 HG23 THR A 668      38.840  48.550  53.550  1.00  0.00           H
ATOM   1272  C   THR A 668      41.610  49.990  56.550  1.00  0.00           C
ATOM   1273  O   THR A 668      40.810  49.760  57.460  1.00  0.00           O
ATOM   1274  N   GLY A 669      42.410  51.130  56.590  1.00  0.00           N
ATOM   1275  HN  GLY A 669      43.110  51.080  55.880  1.00  0.00           H
ATOM   1276  CA  GLY A 669      42.350  52.310  57.460  1.00  0.00           C
ATOM   1277  HA1 GLY A 669      43.240  52.840  57.170  1.00  0.00           H
ATOM   1278  HA2 GLY A 669      42.390  51.930  58.470  1.00  0.00           H
ATOM   1279  C   GLY A 669      41.130  53.220  57.420  1.00  0.00           C
ATOM   1280  O   GLY A 669      40.540  53.450  58.460  1.00  0.00           O
ATOM   1281  N   PRO A 670      40.630  53.620  56.290  1.00  0.00           N
ATOM   1282  CD  PRO A 670      41.230  53.680  54.930  1.00  0.00           C
ATOM   1283  HD1 PRO A 670      41.380  52.620  54.620  1.00  0.00           H
ATOM   1284  HD2 PRO A 670      42.120  54.340  54.910  1.00  0.00           H
ATOM   1285  CA  PRO A 670      39.220  53.960  56.210  1.00  0.00           C
ATOM   1286  HA  PRO A 670      39.200  54.910  56.730  1.00  0.00           H
ATOM   1287  CB  PRO A 670      38.830  54.110  54.740  1.00  0.00           C
ATOM   1288  HB1 PRO A 670      38.290  55.080  54.570  1.00  0.00           H
ATOM   1289  HB2 PRO A 670      38.110  53.310  54.440  1.00  0.00           H
ATOM   1290  CG  PRO A 670      40.090  54.010  53.940  1.00  0.00           C
ATOM   1291  HG1 PRO A 670      39.960  53.250  53.140  1.00  0.00           H
ATOM   1292  HG2 PRO A 670      40.310  54.950  53.380  1.00  0.00           H
ATOM   1293  C   PRO A 670      38.150  53.090  57.030  1.00  0.00           C
ATOM   1294  O   PRO A 670      37.350  53.660  57.780  1.00  0.00           O
ATOM   1295  N   VAL A 671      38.160  51.750  56.780  1.00  0.00           N
ATOM   1296  HN  VAL A 671      38.800  51.400  56.090  1.00  0.00           H
ATOM   1297  CA  VAL A 671      37.200  50.840  57.440  1.00  0.00           C
ATOM   1298  HA  VAL A 671      36.210  51.240  57.210  1.00  0.00           H
ATOM   1299  CB  VAL A 671      37.360  49.370  56.920  1.00  0.00           C
ATOM   1300  HB  VAL A 671      38.450  49.180  56.840  1.00  0.00           H
ATOM   1301  CG1 VAL A 671      36.800  48.370  57.920  1.00  0.00           C
ATOM   1302 HG11 VAL A 671      35.740  48.570  58.180  1.00  0.00           H
ATOM   1303 HG12 VAL A 671      37.420  48.270  58.830  1.00  0.00           H
ATOM   1304 HG13 VAL A 671      36.680  47.320  57.570  1.00  0.00           H
ATOM   1305  CG2 VAL A 671      36.660  49.280  55.540  1.00  0.00           C
ATOM   1306 HG21 VAL A 671      37.040  50.070  54.850  1.00  0.00           H
ATOM   1307 HG22 VAL A 671      35.550  49.350  55.580  1.00  0.00           H
ATOM   1308 HG23 VAL A 671      36.920  48.280  55.130  1.00  0.00           H
ATOM   1309  C   VAL A 671      37.320  50.910  58.960  1.00  0.00           C
ATOM   1310  O   VAL A 671      36.370  50.960  59.690  1.00  0.00           O
ATOM   1311  N   LEU A 672      38.570  50.900  59.420  1.00  0.00           N
ATOM   1312  HN  LEU A 672      39.290  50.660  58.780  1.00  0.00           H
ATOM   1313  CA  LEU A 672      39.010  51.070  60.790  1.00  0.00           C
ATOM   1314  HA  LEU A 672      38.620  50.230  61.330  1.00  0.00           H
ATOM   1315  CB  LEU A 672      40.600  51.170  60.890  1.00  0.00           C
ATOM   1316  HB1 LEU A 672      40.970  52.110  60.430  1.00  0.00           H
ATOM   1317  HB2 LEU A 672      40.950  50.320  60.270  1.00  0.00           H
ATOM   1318  CG  LEU A 672      41.240  51.140  62.300  1.00  0.00           C
ATOM   1319  HG  LEU A 672      41.130  52.020  62.950  1.00  0.00           H
ATOM   1320  CD1 LEU A 672      40.710  49.970  63.140  1.00  0.00           C
ATOM   1321 HD11 LEU A 672      40.710  49.060  62.500  1.00  0.00           H
ATOM   1322 HD12 LEU A 672      39.690  50.170  63.530  1.00  0.00           H
ATOM   1323 HD13 LEU A 672      41.390  49.880  64.010  1.00  0.00           H
ATOM   1324  CD2 LEU A 672      42.740  50.960  62.230  1.00  0.00           C
ATOM   1325 HD21 LEU A 672      43.070  49.970  61.870  1.00  0.00           H
ATOM   1326 HD22 LEU A 672      43.010  51.000  63.310  1.00  0.00           H
ATOM   1327 HD23 LEU A 672      43.330  51.760  61.730  1.00  0.00           H
ATOM   1328  C   LEU A 672      38.440  52.300  61.410  1.00  0.00           C
ATOM   1329  O   LEU A 672      37.930  52.360  62.490  1.00  0.00           O
ATOM   1330  N   VAL A 673      38.570  53.490  60.730  1.00  0.00           N
ATOM   1331  HN  VAL A 673      39.100  53.480  59.890  1.00  0.00           H
ATOM   1332  CA  VAL A 673      38.190  54.790  61.210  1.00  0.00           C
ATOM   1333  HA  VAL A 673      38.540  54.780  62.230  1.00  0.00           H
ATOM   1334  CB  VAL A 673      38.960  55.920  60.420  1.00  0.00           C
ATOM   1335  HB  VAL A 673      38.930  55.670  59.340  1.00  0.00           H
ATOM   1336  CG1 VAL A 673      38.240  57.290  60.680  1.00  0.00           C
ATOM   1337 HG11 VAL A 673      37.150  57.340  60.420  1.00  0.00           H
ATOM   1338 HG12 VAL A 673      38.620  58.180  60.140  1.00  0.00           H
ATOM   1339 HG13 VAL A 673      38.240  57.430  61.770  1.00  0.00           H
ATOM   1340  CG2 VAL A 673      40.420  55.840  60.890  1.00  0.00           C
ATOM   1341 HG21 VAL A 673      40.850  54.810  60.920  1.00  0.00           H
ATOM   1342 HG22 VAL A 673      40.560  56.360  61.860  1.00  0.00           H
ATOM   1343 HG23 VAL A 673      41.050  56.400  60.170  1.00  0.00           H
ATOM   1344  C   VAL A 673      36.740  54.990  61.280  1.00  0.00           C
ATOM   1345  O   VAL A 673      36.130  55.430  62.210  1.00  0.00           O
ATOM   1346  N   PHE A 674      36.100  54.370  60.210  1.00  0.00           N
ATOM   1347  HN  PHE A 674      36.620  53.960  59.460  1.00  0.00           H
ATOM   1348  CA  PHE A 674      34.720  54.250  60.030  1.00  0.00           C
ATOM   1349  HA  PHE A 674      34.300  55.240  60.100  1.00  0.00           H
ATOM   1350  CB  PHE A 674      34.390  53.660  58.620  1.00  0.00           C
ATOM   1351  HB1 PHE A 674      35.040  52.780  58.430  1.00  0.00           H
ATOM   1352  HB2 PHE A 674      34.680  54.380  57.820  1.00  0.00           H
ATOM   1353  CG  PHE A 674      32.930  53.270  58.300  1.00  0.00           C
ATOM   1354  CD1 PHE A 674      32.110  54.220  57.690  1.00  0.00           C
ATOM   1355  HD1 PHE A 674      32.540  55.210  57.670  1.00  0.00           H
ATOM   1356  CE1 PHE A 674      30.750  54.100  57.560  1.00  0.00           C
ATOM   1357  HE1 PHE A 674      30.120  54.890  57.170  1.00  0.00           H
ATOM   1358  CZ  PHE A 674      30.120  52.820  57.810  1.00  0.00           C
ATOM   1359  HZ  PHE A 674      29.090  52.590  57.610  1.00  0.00           H
ATOM   1360  CD2 PHE A 674      32.270  52.070  58.620  1.00  0.00           C
ATOM   1361  HD2 PHE A 674      32.860  51.300  59.100  1.00  0.00           H
ATOM   1362  CE2 PHE A 674      30.950  51.840  58.270  1.00  0.00           C
ATOM   1363  HE2 PHE A 674      30.480  50.900  58.550  1.00  0.00           H
ATOM   1364  C   PHE A 674      33.990  53.450  61.160  1.00  0.00           C
ATOM   1365  O   PHE A 674      32.960  53.890  61.760  1.00  0.00           O
ATOM   1366  N   GLU A 675      34.580  52.350  61.590  1.00  0.00           N
ATOM   1367  HN  GLU A 675      35.280  51.960  61.000  1.00  0.00           H
ATOM   1368  CA  GLU A 675      33.980  51.530  62.700  1.00  0.00           C
ATOM   1369  HA  GLU A 675      32.920  51.390  62.590  1.00  0.00           H
ATOM   1370  CB  GLU A 675      34.550  50.090  62.690  1.00  0.00           C
ATOM   1371  HB1 GLU A 675      34.360  49.690  63.710  1.00  0.00           H
ATOM   1372  HB2 GLU A 675      35.650  50.220  62.770  1.00  0.00           H
ATOM   1373  CG  GLU A 675      34.280  49.180  61.500  1.00  0.00           C
ATOM   1374  HG1 GLU A 675      35.160  48.530  61.340  1.00  0.00           H
ATOM   1375  HG2 GLU A 675      34.050  49.660  60.530  1.00  0.00           H
ATOM   1376  CD  GLU A 675      33.080  48.260  61.790  1.00  0.00           C
ATOM   1377  OE1 GLU A 675      32.120  48.730  62.430  1.00  0.00           O
ATOM   1378  OE2 GLU A 675      33.180  47.030  61.600  1.00  0.00           O
ATOM   1379  C   GLU A 675      34.100  52.110  64.090  1.00  0.00           C
ATOM   1380  O   GLU A 675      33.200  51.930  64.870  1.00  0.00           O
ATOM   1381  N   LYS A 676      35.160  52.820  64.480  1.00  0.00           N
ATOM   1382  HN  LYS A 676      35.960  52.910  63.900  1.00  0.00           H
ATOM   1383  CA  LYS A 676      35.220  53.270  65.900  1.00  0.00           C
ATOM   1384  HA  LYS A 676      34.840  52.490  66.550  1.00  0.00           H
ATOM   1385  CB  LYS A 676      36.690  53.560  66.210  1.00  0.00           C
ATOM   1386  HB1 LYS A 676      37.300  52.640  66.120  1.00  0.00           H
ATOM   1387  HB2 LYS A 676      36.810  53.800  67.300  1.00  0.00           H
ATOM   1388  CG  LYS A 676      37.520  54.550  65.340  1.00  0.00           C
ATOM   1389  HG1 LYS A 676      37.120  55.570  65.550  1.00  0.00           H
ATOM   1390  HG2 LYS A 676      37.360  54.260  64.290  1.00  0.00           H
ATOM   1391  CD  LYS A 676      39.000  54.490  65.720  1.00  0.00           C
ATOM   1392  HD1 LYS A 676      39.380  53.450  65.810  1.00  0.00           H
ATOM   1393  HD2 LYS A 676      39.190  54.950  66.700  1.00  0.00           H
ATOM   1394  CE  LYS A 676      39.870  55.120  64.680  1.00  0.00           C
ATOM   1395  HE1 LYS A 676      39.390  56.030  64.270  1.00  0.00           H
ATOM   1396  HE2 LYS A 676      40.030  54.420  63.830  1.00  0.00           H
ATOM   1397  NZ  LYS A 676      41.210  55.520  65.230  1.00  0.00           N
ATOM   1398  HZ1 LYS A 676      41.550  54.800  65.910  1.00  0.00           H
ATOM   1399  HZ2 LYS A 676      41.030  56.400  65.760  1.00  0.00           H
ATOM   1400  HZ3 LYS A 676      41.910  55.820  64.520  1.00  0.00           H
ATOM   1401  C   LYS A 676      34.340  54.460  66.220  1.00  0.00           C
ATOM   1402  O   LYS A 676      33.760  54.710  67.320  1.00  0.00           O
ATOM   1403  N   ILE A 677      34.060  55.240  65.170  1.00  0.00           N
ATOM   1404  HN  ILE A 677      34.610  55.030  64.350  1.00  0.00           H
ATOM   1405  CA  ILE A 677      33.020  56.320  65.150  1.00  0.00           C
ATOM   1406  HA  ILE A 677      32.990  56.990  66.000  1.00  0.00           H
ATOM   1407  CB  ILE A 677      32.980  57.260  63.910  1.00  0.00           C
ATOM   1408  HB  ILE A 677      32.970  56.620  63.010  1.00  0.00           H
ATOM   1409  CG2 ILE A 677      31.660  58.120  63.850  1.00  0.00           C
ATOM   1410 HG21 ILE A 677      31.780  58.950  63.120  1.00  0.00           H
ATOM   1411 HG22 ILE A 677      31.530  58.600  64.840  1.00  0.00           H
ATOM   1412 HG23 ILE A 677      30.760  57.500  63.730  1.00  0.00           H
ATOM   1413  CG1 ILE A 677      34.330  58.060  63.810  1.00  0.00           C
ATOM   1414 HG11 ILE A 677      34.140  58.950  63.160  1.00  0.00           H
ATOM   1415 HG12 ILE A 677      35.130  57.460  63.320  1.00  0.00           H
ATOM   1416  CD  ILE A 677      34.880  58.740  65.090  1.00  0.00           C
ATOM   1417  HD1 ILE A 677      35.260  57.940  65.760  1.00  0.00           H
ATOM   1418  HD2 ILE A 677      34.160  59.340  65.680  1.00  0.00           H
ATOM   1419  HD3 ILE A 677      35.800  59.360  65.000  1.00  0.00           H
ATOM   1420  C   ILE A 677      31.610  55.720  65.240  1.00  0.00           C
ATOM   1421  O   ILE A 677      30.790  56.170  65.980  1.00  0.00           O
ATOM   1422  N   LEU A 678      31.370  54.590  64.470  1.00  0.00           N
ATOM   1423  HN  LEU A 678      32.070  54.080  63.990  1.00  0.00           H
ATOM   1424  CA  LEU A 678      30.090  53.910  64.470  1.00  0.00           C
ATOM   1425  HA  LEU A 678      29.340  54.650  64.270  1.00  0.00           H
ATOM   1426  CB  LEU A 678      30.030  52.680  63.520  1.00  0.00           C
ATOM   1427  HB1 LEU A 678      30.590  51.810  63.930  1.00  0.00           H
ATOM   1428  HB2 LEU A 678      30.400  52.900  62.490  1.00  0.00           H
ATOM   1429  CG  LEU A 678      28.580  52.090  63.470  1.00  0.00           C
ATOM   1430  HG  LEU A 678      28.360  51.780  64.520  1.00  0.00           H
ATOM   1431  CD1 LEU A 678      27.510  53.130  63.090  1.00  0.00           C
ATOM   1432 HD11 LEU A 678      27.500  54.090  63.660  1.00  0.00           H
ATOM   1433 HD12 LEU A 678      26.560  52.700  63.490  1.00  0.00           H
ATOM   1434 HD13 LEU A 678      27.370  53.360  62.020  1.00  0.00           H
ATOM   1435  CD2 LEU A 678      28.370  50.760  62.670  1.00  0.00           C
ATOM   1436 HD21 LEU A 678      28.310  50.890  61.560  1.00  0.00           H
ATOM   1437 HD22 LEU A 678      27.570  50.180  63.150  1.00  0.00           H
ATOM   1438 HD23 LEU A 678      29.260  50.130  62.910  1.00  0.00           H
ATOM   1439  C   LEU A 678      29.840  53.430  65.910  1.00  0.00           C
ATOM   1440  O   LEU A 678      28.730  53.530  66.450  1.00  0.00           O
ATOM   1441  N   TYR A 679      30.900  52.880  66.500  1.00  0.00           N
ATOM   1442  HN  TYR A 679      31.730  52.930  65.940  1.00  0.00           H
ATOM   1443  CA  TYR A 679      31.000  52.290  67.880  1.00  0.00           C
ATOM   1444  HA  TYR A 679      30.280  51.480  67.890  1.00  0.00           H
ATOM   1445  CB  TYR A 679      32.480  51.690  68.080  1.00  0.00           C
ATOM   1446  HB1 TYR A 679      33.250  52.490  68.120  1.00  0.00           H
ATOM   1447  HB2 TYR A 679      32.670  51.010  67.240  1.00  0.00           H
ATOM   1448  CG  TYR A 679      32.490  51.010  69.380  1.00  0.00           C
ATOM   1449  CD1 TYR A 679      33.270  51.570  70.410  1.00  0.00           C
ATOM   1450  HD1 TYR A 679      33.820  52.480  70.250  1.00  0.00           H
ATOM   1451  CE1 TYR A 679      33.250  50.990  71.720  1.00  0.00           C
ATOM   1452  HE1 TYR A 679      33.880  51.260  72.550  1.00  0.00           H
ATOM   1453  CZ  TYR A 679      32.550  49.850  71.890  1.00  0.00           C
ATOM   1454  OH  TYR A 679      32.450  49.210  73.170  1.00  0.00           O
ATOM   1455  HH  TYR A 679      32.930  49.730  73.830  1.00  0.00           H
ATOM   1456  CD2 TYR A 679      31.750  49.880  69.570  1.00  0.00           C
ATOM   1457  HD2 TYR A 679      31.140  49.400  68.810  1.00  0.00           H
ATOM   1458  CE2 TYR A 679      31.740  49.320  70.850  1.00  0.00           C
ATOM   1459  HE2 TYR A 679      30.930  48.620  70.960  1.00  0.00           H
ATOM   1460  C   TYR A 679      30.510  53.310  68.940  1.00  0.00           C
ATOM   1461  O   TYR A 679      29.450  53.140  69.660  1.00  0.00           O
ATOM   1462  N   LYS A 680      31.180  54.480  69.020  1.00  0.00           N
ATOM   1463  HN  LYS A 680      32.030  54.610  68.510  1.00  0.00           H
ATOM   1464  CA  LYS A 680      30.840  55.600  69.880  1.00  0.00           C
ATOM   1465  HA  LYS A 680      30.690  55.220  70.890  1.00  0.00           H
ATOM   1466  CB  LYS A 680      31.910  56.760  69.860  1.00  0.00           C
ATOM   1467  HB1 LYS A 680      31.450  57.620  70.390  1.00  0.00           H
ATOM   1468  HB2 LYS A 680      32.040  57.250  68.880  1.00  0.00           H
ATOM   1469  CG  LYS A 680      33.270  56.430  70.540  1.00  0.00           C
ATOM   1470  HG1 LYS A 680      33.610  55.390  70.390  1.00  0.00           H
ATOM   1471  HG2 LYS A 680      33.020  56.490  71.620  1.00  0.00           H
ATOM   1472  CD  LYS A 680      34.350  57.570  70.330  1.00  0.00           C
ATOM   1473  HD1 LYS A 680      33.820  58.450  70.730  1.00  0.00           H
ATOM   1474  HD2 LYS A 680      34.560  57.770  69.260  1.00  0.00           H
ATOM   1475  CE  LYS A 680      35.660  57.490  71.220  1.00  0.00           C
ATOM   1476  HE1 LYS A 680      35.490  57.410  72.320  1.00  0.00           H
ATOM   1477  HE2 LYS A 680      36.300  58.390  71.210  1.00  0.00           H
ATOM   1478  NZ  LYS A 680      36.530  56.340  70.770  1.00  0.00           N
ATOM   1479  HZ1 LYS A 680      35.980  55.460  70.830  1.00  0.00           H
ATOM   1480  HZ2 LYS A 680      37.380  56.210  71.370  1.00  0.00           H
ATOM   1481  HZ3 LYS A 680      36.830  56.390  69.780  1.00  0.00           H
ATOM   1482  C   LYS A 680      29.480  56.210  69.580  1.00  0.00           C
ATOM   1483  O   LYS A 680      28.650  56.460  70.500  1.00  0.00           O
ATOM   1484  N   PHE A 681      29.110  56.470  68.300  1.00  0.00           N
ATOM   1485  HN  PHE A 681      29.730  56.410  67.510  1.00  0.00           H
ATOM   1486  CA  PHE A 681      27.740  56.830  67.960  1.00  0.00           C
ATOM   1487  HA  PHE A 681      27.490  57.760  68.450  1.00  0.00           H
ATOM   1488  CB  PHE A 681      27.620  56.920  66.420  1.00  0.00           C
ATOM   1489  HB1 PHE A 681      28.030  55.960  66.040  1.00  0.00           H
ATOM   1490  HB2 PHE A 681      28.200  57.810  66.080  1.00  0.00           H
ATOM   1491  CG  PHE A 681      26.220  57.340  65.920  1.00  0.00           C
ATOM   1492  CD1 PHE A 681      25.750  58.670  66.020  1.00  0.00           C
ATOM   1493  HD1 PHE A 681      26.550  59.390  66.140  1.00  0.00           H
ATOM   1494  CE1 PHE A 681      24.380  58.980  65.950  1.00  0.00           C
ATOM   1495  HE1 PHE A 681      24.190  59.980  66.290  1.00  0.00           H
ATOM   1496  CZ  PHE A 681      23.470  58.030  65.740  1.00  0.00           C
ATOM   1497  HZ  PHE A 681      22.420  58.270  65.670  1.00  0.00           H
ATOM   1498  CD2 PHE A 681      25.280  56.370  65.610  1.00  0.00           C
ATOM   1499  HD2 PHE A 681      25.530  55.320  65.630  1.00  0.00           H
ATOM   1500  CE2 PHE A 681      23.910  56.720  65.450  1.00  0.00           C
ATOM   1501  HE2 PHE A 681      23.170  55.970  65.240  1.00  0.00           H
ATOM   1502  C   PHE A 681      26.680  55.920  68.610  1.00  0.00           C
ATOM   1503  O   PHE A 681      25.740  56.330  69.250  1.00  0.00           O
ATOM   1504  N   CYS A 682      26.780  54.540  68.440  1.00  0.00           N
ATOM   1505  HN  CYS A 682      27.640  54.240  68.050  1.00  0.00           H
ATOM   1506  CA  CYS A 682      25.830  53.570  69.130  1.00  0.00           C
ATOM   1507  HA  CYS A 682      24.900  53.980  68.750  1.00  0.00           H
ATOM   1508  CB  CYS A 682      26.250  52.090  68.850  1.00  0.00           C
ATOM   1509  HB1 CYS A 682      25.540  51.470  69.430  1.00  0.00           H
ATOM   1510  HB2 CYS A 682      27.290  51.810  69.110  1.00  0.00           H
ATOM   1511  SG  CYS A 682      26.110  51.840  67.120  1.00  0.00           S
ATOM   1512  HG1 CYS A 682      26.950  52.760  66.650  1.00  0.00           H
ATOM   1513  C   CYS A 682      25.760  53.740  70.640  1.00  0.00           C
ATOM   1514  O   CYS A 682      24.680  53.640  71.180  1.00  0.00           O
ATOM   1515  N   ARG A 683      26.910  53.990  71.320  1.00  0.00           N
ATOM   1516  HN  ARG A 683      27.790  54.120  70.860  1.00  0.00           H
ATOM   1517  CA  ARG A 683      26.920  54.100  72.770  1.00  0.00           C
ATOM   1518  HA  ARG A 683      26.260  53.340  73.150  1.00  0.00           H
ATOM   1519  CB  ARG A 683      28.330  53.900  73.350  1.00  0.00           C
ATOM   1520  HB1 ARG A 683      28.390  54.250  74.390  1.00  0.00           H
ATOM   1521  HB2 ARG A 683      28.970  54.590  72.750  1.00  0.00           H
ATOM   1522  CG  ARG A 683      29.010  52.580  73.170  1.00  0.00           C
ATOM   1523  HG1 ARG A 683      30.060  52.620  73.540  1.00  0.00           H
ATOM   1524  HG2 ARG A 683      29.240  52.510  72.090  1.00  0.00           H
ATOM   1525  CD  ARG A 683      28.230  51.370  73.660  1.00  0.00           C
ATOM   1526  HD1 ARG A 683      27.350  51.150  73.020  1.00  0.00           H
ATOM   1527  HD2 ARG A 683      28.070  51.510  74.740  1.00  0.00           H
ATOM   1528  NE  ARG A 683      29.050  50.110  73.650  1.00  0.00           N
ATOM   1529  HE  ARG A 683      30.030  50.210  73.810  1.00  0.00           H
ATOM   1530  CZ  ARG A 683      28.600  48.950  73.830  1.00  0.00           C
ATOM   1531  NH1 ARG A 683      27.300  48.650  73.610  1.00  0.00           N
ATOM   1532 HH11 ARG A 683      26.630  49.360  73.420  1.00  0.00           H
ATOM   1533 HH12 ARG A 683      27.110  47.670  73.530  1.00  0.00           H
ATOM   1534  NH2 ARG A 683      29.410  47.960  74.030  1.00  0.00           N
ATOM   1535 HH21 ARG A 683      28.920  47.130  74.300  1.00  0.00           H
ATOM   1536 HH22 ARG A 683      30.310  48.120  74.450  1.00  0.00           H
ATOM   1537  C   ARG A 683      26.310  55.440  73.150  1.00  0.00           C
ATOM   1538  O   ARG A 683      25.580  55.540  74.150  1.00  0.00           O
ATOM   1539  N   ASP A 684      26.680  56.550  72.480  1.00  0.00           N
ATOM   1540  HN  ASP A 684      27.300  56.540  71.700  1.00  0.00           H
ATOM   1541  CA  ASP A 684      26.160  57.880  72.730  1.00  0.00           C
ATOM   1542  HA  ASP A 684      26.370  58.200  73.750  1.00  0.00           H
ATOM   1543  CB  ASP A 684      26.740  59.000  71.750  1.00  0.00           C
ATOM   1544  HB1 ASP A 684      26.100  59.910  71.820  1.00  0.00           H
ATOM   1545  HB2 ASP A 684      26.800  58.700  70.680  1.00  0.00           H
ATOM   1546  CG  ASP A 684      28.180  59.390  72.180  1.00  0.00           C
ATOM   1547  OD1 ASP A 684      28.910  59.950  71.360  1.00  0.00           O
ATOM   1548  OD2 ASP A 684      28.510  59.180  73.410  1.00  0.00           O
ATOM   1549  C   ASP A 684      24.580  57.980  72.640  1.00  0.00           C
ATOM   1550  O   ASP A 684      23.890  58.740  73.360  1.00  0.00           O
ATOM   1551  N   TYR A 685      23.970  57.190  71.670  1.00  0.00           N
ATOM   1552  HN  TYR A 685      24.450  56.810  70.890  1.00  0.00           H
ATOM   1553  CA  TYR A 685      22.510  57.140  71.610  1.00  0.00           C
ATOM   1554  HA  TYR A 685      22.080  57.990  72.110  1.00  0.00           H
ATOM   1555  CB  TYR A 685      22.040  57.330  70.190  1.00  0.00           C
ATOM   1556  HB1 TYR A 685      21.000  56.970  70.010  1.00  0.00           H
ATOM   1557  HB2 TYR A 685      22.750  56.870  69.470  1.00  0.00           H
ATOM   1558  CG  TYR A 685      21.820  58.840  69.880  1.00  0.00           C
ATOM   1559  CD1 TYR A 685      22.710  59.600  69.170  1.00  0.00           C
ATOM   1560  HD1 TYR A 685      23.640  59.180  68.810  1.00  0.00           H
ATOM   1561  CE1 TYR A 685      22.390  60.900  68.730  1.00  0.00           C
ATOM   1562  HE1 TYR A 685      23.190  61.370  68.170  1.00  0.00           H
ATOM   1563  CZ  TYR A 685      21.170  61.480  69.150  1.00  0.00           C
ATOM   1564  OH  TYR A 685      20.910  62.790  68.880  1.00  0.00           O
ATOM   1565  HH  TYR A 685      21.690  63.110  68.430  1.00  0.00           H
ATOM   1566  CD2 TYR A 685      20.650  59.480  70.340  1.00  0.00           C
ATOM   1567  HD2 TYR A 685      19.890  59.030  70.950  1.00  0.00           H
ATOM   1568  CE2 TYR A 685      20.300  60.790  69.880  1.00  0.00           C
ATOM   1569  HE2 TYR A 685      19.320  61.200  70.150  1.00  0.00           H
ATOM   1570  C   TYR A 685      21.820  55.940  72.240  1.00  0.00           C
ATOM   1571  O   TYR A 685      20.600  55.800  72.180  1.00  0.00           O
ATOM   1572  N   GLN A 686      22.650  55.020  72.750  1.00  0.00           N
ATOM   1573  HN  GLN A 686      23.640  55.060  72.730  1.00  0.00           H
ATOM   1574  CA  GLN A 686      22.110  53.880  73.500  1.00  0.00           C
ATOM   1575  HA  GLN A 686      22.980  53.540  74.040  1.00  0.00           H
ATOM   1576  CB  GLN A 686      21.120  54.240  74.640  1.00  0.00           C
ATOM   1577  HB1 GLN A 686      20.990  53.340  75.260  1.00  0.00           H
ATOM   1578  HB2 GLN A 686      20.130  54.610  74.300  1.00  0.00           H
ATOM   1579  CG  GLN A 686      21.770  55.300  75.640  1.00  0.00           C
ATOM   1580  HG1 GLN A 686      21.050  55.750  76.350  1.00  0.00           H
ATOM   1581  HG2 GLN A 686      22.310  56.070  75.050  1.00  0.00           H
ATOM   1582  CD  GLN A 686      22.930  54.650  76.470  1.00  0.00           C
ATOM   1583  OE1 GLN A 686      23.140  53.460  76.340  1.00  0.00           O
ATOM   1584  NE2 GLN A 686      23.630  55.450  77.270  1.00  0.00           N
ATOM   1585 HE21 GLN A 686      24.380  55.010  77.780  1.00  0.00           H
ATOM   1586 HE22 GLN A 686      23.530  56.440  77.330  1.00  0.00           H
ATOM   1587  C   GLN A 686      21.530  52.820  72.710  1.00  0.00           C
ATOM   1588  O   GLN A 686      20.670  51.980  73.140  1.00  0.00           O
ATOM   1589  N   LEU A 687      21.850  52.910  71.390  1.00  0.00           N
ATOM   1590  HN  LEU A 687      22.560  53.520  71.070  1.00  0.00           H
ATOM   1591  CA  LEU A 687      21.480  52.020  70.350  1.00  0.00           C
ATOM   1592  HA  LEU A 687      20.410  52.020  70.420  1.00  0.00           H
ATOM   1593  CB  LEU A 687      21.860  52.600  68.950  1.00  0.00           C
ATOM   1594  HB1 LEU A 687      21.720  51.920  68.090  1.00  0.00           H
ATOM   1595  HB2 LEU A 687      22.930  52.880  68.980  1.00  0.00           H
ATOM   1596  CG  LEU A 687      21.120  53.920  68.610  1.00  0.00           C
ATOM   1597  HG  LEU A 687      21.310  54.520  69.530  1.00  0.00           H
ATOM   1598  CD1 LEU A 687      21.740  54.680  67.430  1.00  0.00           C
ATOM   1599 HD11 LEU A 687      22.690  55.090  67.830  1.00  0.00           H
ATOM   1600 HD12 LEU A 687      21.070  55.490  67.060  1.00  0.00           H
ATOM   1601 HD13 LEU A 687      22.070  54.040  66.590  1.00  0.00           H
ATOM   1602  CD2 LEU A 687      19.650  53.750  68.400  1.00  0.00           C
ATOM   1603 HD21 LEU A 687      19.110  54.710  68.270  1.00  0.00           H
ATOM   1604 HD22 LEU A 687      19.070  53.300  69.250  1.00  0.00           H
ATOM   1605 HD23 LEU A 687      19.470  53.140  67.500  1.00  0.00           H
ATOM   1606  C   LEU A 687      22.050  50.530  70.530  1.00  0.00           C
ATOM   1607  O   LEU A 687      23.050  50.260  71.200  1.00  0.00           O
ATOM   1608  N   SER A 688      21.320  49.570  69.980  1.00  0.00           N
ATOM   1609  HN  SER A 688      20.420  49.800  69.650  1.00  0.00           H
ATOM   1610  CA  SER A 688      21.720  48.140  70.130  1.00  0.00           C
ATOM   1611  HA  SER A 688      22.250  47.950  71.040  1.00  0.00           H
ATOM   1612  CB  SER A 688      20.480  47.200  70.090  1.00  0.00           C
ATOM   1613  HB1 SER A 688      20.010  47.190  69.080  1.00  0.00           H
ATOM   1614  HB2 SER A 688      19.760  47.600  70.830  1.00  0.00           H
ATOM   1615  OG  SER A 688      20.760  45.850  70.480  1.00  0.00           O
ATOM   1616  HG1 SER A 688      21.290  45.400  69.810  1.00  0.00           H
ATOM   1617  C   SER A 688      22.720  47.880  68.950  1.00  0.00           C
ATOM   1618  O   SER A 688      22.380  47.500  67.800  1.00  0.00           O
ATOM   1619  N   TYR A 689      24.000  48.020  69.340  1.00  0.00           N
ATOM   1620  HN  TYR A 689      24.240  48.080  70.310  1.00  0.00           H
ATOM   1621  CA  TYR A 689      25.130  47.930  68.450  1.00  0.00           C
ATOM   1622  HA  TYR A 689      25.280  48.890  67.970  1.00  0.00           H
ATOM   1623  CB  TYR A 689      26.350  47.750  69.300  1.00  0.00           C
ATOM   1624  HB1 TYR A 689      26.220  46.980  70.090  1.00  0.00           H
ATOM   1625  HB2 TYR A 689      26.470  48.640  69.960  1.00  0.00           H
ATOM   1626  CG  TYR A 689      27.680  47.530  68.710  1.00  0.00           C
ATOM   1627  CD1 TYR A 689      28.150  48.490  67.800  1.00  0.00           C
ATOM   1628  HD1 TYR A 689      27.530  49.280  67.390  1.00  0.00           H
ATOM   1629  CE1 TYR A 689      29.360  48.260  67.120  1.00  0.00           C
ATOM   1630  HE1 TYR A 689      29.630  49.000  66.390  1.00  0.00           H
ATOM   1631  CZ  TYR A 689      30.120  47.210  67.450  1.00  0.00           C
ATOM   1632  OH  TYR A 689      31.410  47.080  66.810  1.00  0.00           O
ATOM   1633  HH  TYR A 689      31.540  47.910  66.340  1.00  0.00           H
ATOM   1634  CD2 TYR A 689      28.450  46.420  69.080  1.00  0.00           C
ATOM   1635  HD2 TYR A 689      28.050  45.800  69.870  1.00  0.00           H
ATOM   1636  CE2 TYR A 689      29.720  46.320  68.470  1.00  0.00           C
ATOM   1637  HE2 TYR A 689      30.370  45.470  68.670  1.00  0.00           H
ATOM   1638  C   TYR A 689      25.320  46.860  67.360  1.00  0.00           C
ATOM   1639  O   TYR A 689      25.500  47.160  66.190  1.00  0.00           O
ATOM   1640  N   LEU A 690      25.320  45.520  67.700  1.00  0.00           N
ATOM   1641  HN  LEU A 690      25.120  45.230  68.630  1.00  0.00           H
ATOM   1642  CA  LEU A 690      25.710  44.390  66.830  1.00  0.00           C
ATOM   1643  HA  LEU A 690      26.710  44.680  66.540  1.00  0.00           H
ATOM   1644  CB  LEU A 690      25.790  43.030  67.630  1.00  0.00           C
ATOM   1645  HB1 LEU A 690      25.970  42.170  66.970  1.00  0.00           H
ATOM   1646  HB2 LEU A 690      24.770  42.910  68.050  1.00  0.00           H
ATOM   1647  CG  LEU A 690      26.810  42.940  68.740  1.00  0.00           C
ATOM   1648  HG  LEU A 690      26.650  43.780  69.460  1.00  0.00           H
ATOM   1649  CD1 LEU A 690      26.600  41.650  69.600  1.00  0.00           C
ATOM   1650 HD11 LEU A 690      25.570  41.560  70.010  1.00  0.00           H
ATOM   1651 HD12 LEU A 690      27.380  41.600  70.380  1.00  0.00           H
ATOM   1652 HD13 LEU A 690      26.700  40.830  68.860  1.00  0.00           H
ATOM   1653  CD2 LEU A 690      28.260  42.900  68.200  1.00  0.00           C
ATOM   1654 HD21 LEU A 690      28.550  42.010  67.610  1.00  0.00           H
ATOM   1655 HD22 LEU A 690      28.990  42.980  69.030  1.00  0.00           H
ATOM   1656 HD23 LEU A 690      28.430  43.770  67.540  1.00  0.00           H
ATOM   1657  C   LEU A 690      24.800  44.310  65.650  1.00  0.00           C
ATOM   1658  O   LEU A 690      25.230  44.070  64.570  1.00  0.00           O
ATOM   1659  N   SER A 691      23.470  44.460  65.850  1.00  0.00           N
ATOM   1660  HN  SER A 691      23.170  44.380  66.800  1.00  0.00           H
ATOM   1661  CA  SER A 691      22.430  44.540  64.820  1.00  0.00           C
ATOM   1662  HA  SER A 691      22.450  43.640  64.250  1.00  0.00           H
ATOM   1663  CB  SER A 691      20.980  44.720  65.430  1.00  0.00           C
ATOM   1664  HB1 SER A 691      21.160  45.610  66.070  1.00  0.00           H
ATOM   1665  HB2 SER A 691      20.730  43.860  66.070  1.00  0.00           H
ATOM   1666  OG  SER A 691      19.980  44.990  64.460  1.00  0.00           O
ATOM   1667  HG1 SER A 691      19.910  45.940  64.440  1.00  0.00           H
ATOM   1668  C   SER A 691      22.730  45.730  63.910  1.00  0.00           C
ATOM   1669  O   SER A 691      22.540  45.680  62.710  1.00  0.00           O
ATOM   1670  N   LEU A 692      23.170  46.840  64.490  1.00  0.00           N
ATOM   1671  HN  LEU A 692      23.450  46.870  65.440  1.00  0.00           H
ATOM   1672  CA  LEU A 692      23.410  48.090  63.670  1.00  0.00           C
ATOM   1673  HA  LEU A 692      22.540  48.260  63.060  1.00  0.00           H
ATOM   1674  CB  LEU A 692      23.580  49.320  64.560  1.00  0.00           C
ATOM   1675  HB1 LEU A 692      24.590  49.430  65.010  1.00  0.00           H
ATOM   1676  HB2 LEU A 692      22.820  49.260  65.370  1.00  0.00           H
ATOM   1677  CG  LEU A 692      23.310  50.610  63.820  1.00  0.00           C
ATOM   1678  HG  LEU A 692      23.850  50.810  62.870  1.00  0.00           H
ATOM   1679  CD1 LEU A 692      21.830  50.800  63.560  1.00  0.00           C
ATOM   1680 HD11 LEU A 692      21.440  50.010  62.880  1.00  0.00           H
ATOM   1681 HD12 LEU A 692      21.640  51.820  63.170  1.00  0.00           H
ATOM   1682 HD13 LEU A 692      21.270  50.690  64.510  1.00  0.00           H
ATOM   1683  CD2 LEU A 692      23.680  51.760  64.690  1.00  0.00           C
ATOM   1684 HD21 LEU A 692      23.240  51.640  65.710  1.00  0.00           H
ATOM   1685 HD22 LEU A 692      23.480  52.790  64.340  1.00  0.00           H
ATOM   1686 HD23 LEU A 692      24.770  51.690  64.800  1.00  0.00           H
ATOM   1687  C   LEU A 692      24.580  48.000  62.770  1.00  0.00           C
ATOM   1688  O   LEU A 692      24.400  48.230  61.580  1.00  0.00           O
ATOM   1689  N   ARG A 693      25.680  47.410  63.280  1.00  0.00           N
ATOM   1690  HN  ARG A 693      25.650  47.100  64.230  1.00  0.00           H
ATOM   1691  CA  ARG A 693      26.850  46.950  62.600  1.00  0.00           C
ATOM   1692  HA  ARG A 693      27.260  47.800  62.080  1.00  0.00           H
ATOM   1693  CB  ARG A 693      27.670  46.310  63.700  1.00  0.00           C
ATOM   1694  HB1 ARG A 693      27.480  45.220  63.850  1.00  0.00           H
ATOM   1695  HB2 ARG A 693      27.450  46.890  64.610  1.00  0.00           H
ATOM   1696  CG  ARG A 693      29.170  46.560  63.500  1.00  0.00           C
ATOM   1697  HG1 ARG A 693      29.730  45.940  64.250  1.00  0.00           H
ATOM   1698  HG2 ARG A 693      29.360  47.640  63.740  1.00  0.00           H
ATOM   1699  CD  ARG A 693      29.910  46.280  62.170  1.00  0.00           C
ATOM   1700  HD1 ARG A 693      30.960  46.610  62.270  1.00  0.00           H
ATOM   1701  HD2 ARG A 693      29.440  46.660  61.240  1.00  0.00           H
ATOM   1702  NE  ARG A 693      29.930  44.800  62.040  1.00  0.00           N
ATOM   1703  HE  ARG A 693      29.070  44.320  62.190  1.00  0.00           H
ATOM   1704  CZ  ARG A 693      30.900  44.070  61.370  1.00  0.00           C
ATOM   1705  NH1 ARG A 693      31.980  44.650  60.970  1.00  0.00           N
ATOM   1706 HH11 ARG A 693      32.810  44.130  60.750  1.00  0.00           H
ATOM   1707 HH12 ARG A 693      32.120  45.630  61.090  1.00  0.00           H
ATOM   1708  NH2 ARG A 693      30.680  42.800  61.160  1.00  0.00           N
ATOM   1709 HH21 ARG A 693      29.830  42.570  61.640  1.00  0.00           H
ATOM   1710 HH22 ARG A 693      31.300  42.110  60.780  1.00  0.00           H
ATOM   1711  C   ARG A 693      26.490  46.000  61.440  1.00  0.00           C
ATOM   1712  O   ARG A 693      26.860  46.200  60.280  1.00  0.00           O
ATOM   1713  N   THR A 694      25.740  44.920  61.770  1.00  0.00           N
ATOM   1714  HN  THR A 694      25.360  44.680  62.660  1.00  0.00           H
ATOM   1715  CA  THR A 694      25.290  43.950  60.820  1.00  0.00           C
ATOM   1716  HA  THR A 694      26.170  43.530  60.370  1.00  0.00           H
ATOM   1717  CB  THR A 694      24.470  42.790  61.450  1.00  0.00           C
ATOM   1718  HB  THR A 694      23.530  43.210  61.880  1.00  0.00           H
ATOM   1719  OG1 THR A 694      25.310  42.110  62.370  1.00  0.00           O
ATOM   1720  HG1 THR A 694      24.690  41.640  62.930  1.00  0.00           H
ATOM   1721  CG2 THR A 694      24.100  41.760  60.330  1.00  0.00           C
ATOM   1722 HG21 THR A 694      23.470  40.930  60.740  1.00  0.00           H
ATOM   1723 HG22 THR A 694      25.090  41.400  59.990  1.00  0.00           H
ATOM   1724 HG23 THR A 694      23.500  42.220  59.520  1.00  0.00           H
ATOM   1725  C   THR A 694      24.470  44.650  59.740  1.00  0.00           C
ATOM   1726  O   THR A 694      24.620  44.370  58.530  1.00  0.00           O
ATOM   1727  N   SER A 695      23.450  45.490  60.100  1.00  0.00           N
ATOM   1728  HN  SER A 695      23.420  45.850  61.020  1.00  0.00           H
ATOM   1729  CA  SER A 695      22.450  46.150  59.170  1.00  0.00           C
ATOM   1730  HA  SER A 695      21.960  45.390  58.570  1.00  0.00           H
ATOM   1731  CB  SER A 695      21.300  46.850  59.970  1.00  0.00           C
ATOM   1732  HB1 SER A 695      20.520  47.210  59.260  1.00  0.00           H
ATOM   1733  HB2 SER A 695      21.700  47.700  60.570  1.00  0.00           H
ATOM   1734  OG  SER A 695      20.670  45.790  60.710  1.00  0.00           O
ATOM   1735  HG1 SER A 695      21.130  45.640  61.540  1.00  0.00           H
ATOM   1736  C   SER A 695      23.050  47.090  58.170  1.00  0.00           C
ATOM   1737  O   SER A 695      22.790  47.100  56.940  1.00  0.00           O
ATOM   1738  N   ILE A 696      24.000  47.980  58.610  1.00  0.00           N
ATOM   1739  HN  ILE A 696      24.210  48.000  59.590  1.00  0.00           H
ATOM   1740  CA  ILE A 696      24.940  48.840  57.820  1.00  0.00           C
ATOM   1741  HA  ILE A 696      24.290  49.430  57.180  1.00  0.00           H
ATOM   1742  CB  ILE A 696      25.860  49.700  58.810  1.00  0.00           C
ATOM   1743  HB  ILE A 696      26.270  49.000  59.570  1.00  0.00           H
ATOM   1744  CG2 ILE A 696      27.060  50.380  58.060  1.00  0.00           C
ATOM   1745 HG21 ILE A 696      26.600  51.060  57.320  1.00  0.00           H
ATOM   1746 HG22 ILE A 696      27.720  49.630  57.590  1.00  0.00           H
ATOM   1747 HG23 ILE A 696      27.620  51.120  58.680  1.00  0.00           H
ATOM   1748  CG1 ILE A 696      24.900  50.740  59.470  1.00  0.00           C
ATOM   1749 HG11 ILE A 696      24.170  50.230  60.120  1.00  0.00           H
ATOM   1750 HG12 ILE A 696      24.410  51.330  58.650  1.00  0.00           H
ATOM   1751  CD  ILE A 696      25.680  51.730  60.330  1.00  0.00           C
ATOM   1752  HD1 ILE A 696      26.470  52.330  59.830  1.00  0.00           H
ATOM   1753  HD2 ILE A 696      26.120  51.240  61.220  1.00  0.00           H
ATOM   1754  HD3 ILE A 696      24.960  52.440  60.820  1.00  0.00           H
ATOM   1755  C   ILE A 696      25.760  48.020  56.900  1.00  0.00           C
ATOM   1756  O   ILE A 696      25.780  48.350  55.710  1.00  0.00           O
ATOM   1757  N   GLY A 697      26.290  46.890  57.400  1.00  0.00           N
ATOM   1758  HN  GLY A 697      26.120  46.780  58.370  1.00  0.00           H
ATOM   1759  CA  GLY A 697      26.940  45.870  56.620  1.00  0.00           C
ATOM   1760  HA1 GLY A 697      27.140  45.120  57.370  1.00  0.00           H
ATOM   1761  HA2 GLY A 697      27.870  46.250  56.200  1.00  0.00           H
ATOM   1762  C   GLY A 697      26.070  45.380  55.520  1.00  0.00           C
ATOM   1763  O   GLY A 697      26.410  45.440  54.350  1.00  0.00           O
ATOM   1764  N   LEU A 698      24.840  44.930  55.730  1.00  0.00           N
ATOM   1765  HN  LEU A 698      24.470  44.880  56.660  1.00  0.00           H
ATOM   1766  CA  LEU A 698      23.940  44.430  54.790  1.00  0.00           C
ATOM   1767  HA  LEU A 698      24.370  43.560  54.310  1.00  0.00           H
ATOM   1768  CB  LEU A 698      22.700  43.820  55.540  1.00  0.00           C
ATOM   1769  HB1 LEU A 698      21.960  43.620  54.730  1.00  0.00           H
ATOM   1770  HB2 LEU A 698      22.240  44.560  56.230  1.00  0.00           H
ATOM   1771  CG  LEU A 698      22.940  42.430  56.190  1.00  0.00           C
ATOM   1772  HG  LEU A 698      23.700  42.630  56.980  1.00  0.00           H
ATOM   1773  CD1 LEU A 698      21.740  41.800  56.950  1.00  0.00           C
ATOM   1774 HD11 LEU A 698      20.880  41.640  56.260  1.00  0.00           H
ATOM   1775 HD12 LEU A 698      21.480  42.450  57.820  1.00  0.00           H
ATOM   1776 HD13 LEU A 698      21.970  40.830  57.410  1.00  0.00           H
ATOM   1777  CD2 LEU A 698      23.530  41.260  55.290  1.00  0.00           C
ATOM   1778 HD21 LEU A 698      22.890  41.150  54.380  1.00  0.00           H
ATOM   1779 HD22 LEU A 698      23.540  40.290  55.830  1.00  0.00           H
ATOM   1780 HD23 LEU A 698      24.570  41.530  55.010  1.00  0.00           H
ATOM   1781  C   LEU A 698      23.450  45.440  53.700  1.00  0.00           C
ATOM   1782  O   LEU A 698      23.380  45.090  52.480  1.00  0.00           O
ATOM   1783  N   TRP A 699      23.210  46.720  54.060  1.00  0.00           N
ATOM   1784  HN  TRP A 699      23.080  46.880  55.040  1.00  0.00           H
ATOM   1785  CA  TRP A 699      23.020  47.900  53.170  1.00  0.00           C
ATOM   1786  HA  TRP A 699      22.210  47.690  52.500  1.00  0.00           H
ATOM   1787  CB  TRP A 699      22.780  49.200  54.020  1.00  0.00           C
ATOM   1788  HB1 TRP A 699      23.200  50.150  53.650  1.00  0.00           H
ATOM   1789  HB2 TRP A 699      23.210  49.020  55.030  1.00  0.00           H
ATOM   1790  CG  TRP A 699      21.320  49.360  54.380  1.00  0.00           C
ATOM   1791  CD1 TRP A 699      20.770  49.460  55.640  1.00  0.00           C
ATOM   1792  HD1 TRP A 699      21.260  49.110  56.540  1.00  0.00           H
ATOM   1793  NE1 TRP A 699      19.440  49.860  55.530  1.00  0.00           N
ATOM   1794  HE1 TRP A 699      18.800  50.130  56.210  1.00  0.00           H
ATOM   1795  CE2 TRP A 699      19.120  49.980  54.190  1.00  0.00           C
ATOM   1796  CD2 TRP A 699      20.270  49.690  53.440  1.00  0.00           C
ATOM   1797  CE3 TRP A 699      20.260  49.710  52.050  1.00  0.00           C
ATOM   1798  HE3 TRP A 699      21.200  49.520  51.560  1.00  0.00           H
ATOM   1799  CZ3 TRP A 699      19.040  49.910  51.390  1.00  0.00           C
ATOM   1800  HZ3 TRP A 699      18.960  49.870  50.320  1.00  0.00           H
ATOM   1801  CZ2 TRP A 699      17.910  50.180  53.500  1.00  0.00           C
ATOM   1802  HZ2 TRP A 699      17.020  50.290  54.090  1.00  0.00           H
ATOM   1803  CH2 TRP A 699      17.810  50.100  52.110  1.00  0.00           C
ATOM   1804  HH2 TRP A 699      16.850  50.240  51.630  1.00  0.00           H
ATOM   1805  C   TRP A 699      24.250  48.050  52.270  1.00  0.00           C
ATOM   1806  O   TRP A 699      24.110  48.080  51.070  1.00  0.00           O
ATOM   1807  N   THR A 700      25.490  48.110  52.810  1.00  0.00           N
ATOM   1808  HN  THR A 700      25.580  48.010  53.790  1.00  0.00           H
ATOM   1809  CA  THR A 700      26.790  48.170  52.060  1.00  0.00           C
ATOM   1810  HA  THR A 700      26.800  49.110  51.530  1.00  0.00           H
ATOM   1811  CB  THR A 700      27.970  48.120  52.990  1.00  0.00           C
ATOM   1812  HB  THR A 700      28.080  47.140  53.490  1.00  0.00           H
ATOM   1813  OG1 THR A 700      27.970  49.160  53.940  1.00  0.00           O
ATOM   1814  HG1 THR A 700      27.280  48.860  54.540  1.00  0.00           H
ATOM   1815  CG2 THR A 700      29.280  48.230  52.170  1.00  0.00           C
ATOM   1816 HG21 THR A 700      30.180  47.880  52.710  1.00  0.00           H
ATOM   1817 HG22 THR A 700      29.410  49.320  51.960  1.00  0.00           H
ATOM   1818 HG23 THR A 700      29.250  47.870  51.120  1.00  0.00           H
ATOM   1819  C   THR A 700      26.770  47.100  51.040  1.00  0.00           C
ATOM   1820  O   THR A 700      26.990  47.380  49.860  1.00  0.00           O
ATOM   1821  N   SER A 701      26.410  45.850  51.420  1.00  0.00           N
ATOM   1822  HN  SER A 701      26.090  45.610  52.320  1.00  0.00           H
ATOM   1823  CA  SER A 701      26.280  44.770  50.520  1.00  0.00           C
ATOM   1824  HA  SER A 701      27.250  44.910  50.080  1.00  0.00           H
ATOM   1825  CB  SER A 701      26.020  43.520  51.340  1.00  0.00           C
ATOM   1826  HB1 SER A 701      24.980  43.530  51.730  1.00  0.00           H
ATOM   1827  HB2 SER A 701      26.680  43.500  52.230  1.00  0.00           H
ATOM   1828  OG  SER A 701      26.370  42.330  50.640  1.00  0.00           O
ATOM   1829  HG1 SER A 701      27.310  42.310  50.410  1.00  0.00           H
ATOM   1830  C   SER A 701      25.220  44.860  49.410  1.00  0.00           C
ATOM   1831  O   SER A 701      25.480  44.650  48.200  1.00  0.00           O
ATOM   1832  N   PHE A 702      23.980  45.310  49.760  1.00  0.00           N
ATOM   1833  HN  PHE A 702      23.690  45.410  50.700  1.00  0.00           H
ATOM   1834  CA  PHE A 702      22.870  45.780  48.890  1.00  0.00           C
ATOM   1835  HA  PHE A 702      22.710  44.960  48.200  1.00  0.00           H
ATOM   1836  CB  PHE A 702      21.710  46.190  49.800  1.00  0.00           C
ATOM   1837  HB1 PHE A 702      21.970  47.110  50.350  1.00  0.00           H
ATOM   1838  HB2 PHE A 702      21.390  45.410  50.530  1.00  0.00           H
ATOM   1839  CG  PHE A 702      20.630  46.540  48.860  1.00  0.00           C
ATOM   1840  CD1 PHE A 702      19.930  45.520  48.170  1.00  0.00           C
ATOM   1841  HD1 PHE A 702      20.200  44.490  48.350  1.00  0.00           H
ATOM   1842  CE1 PHE A 702      18.930  45.880  47.250  1.00  0.00           C
ATOM   1843  HE1 PHE A 702      18.360  45.150  46.710  1.00  0.00           H
ATOM   1844  CZ  PHE A 702      18.650  47.230  47.040  1.00  0.00           C
ATOM   1845  HZ  PHE A 702      17.990  47.590  46.280  1.00  0.00           H
ATOM   1846  CD2 PHE A 702      20.280  47.930  48.600  1.00  0.00           C
ATOM   1847  HD2 PHE A 702      20.790  48.610  49.270  1.00  0.00           H
ATOM   1848  CE2 PHE A 702      19.250  48.220  47.820  1.00  0.00           C
ATOM   1849  HE2 PHE A 702      18.870  49.220  47.760  1.00  0.00           H
ATOM   1850  C   PHE A 702      23.330  46.940  47.940  1.00  0.00           C
ATOM   1851  O   PHE A 702      23.080  46.960  46.750  1.00  0.00           O
ATOM   1852  N   LEU A 703      24.010  47.920  48.440  1.00  0.00           N
ATOM   1853  HN  LEU A 703      24.190  47.880  49.430  1.00  0.00           H
ATOM   1854  CA  LEU A 703      24.530  49.100  47.720  1.00  0.00           C
ATOM   1855  HA  LEU A 703      23.740  49.360  47.040  1.00  0.00           H
ATOM   1856  CB  LEU A 703      24.860  50.290  48.680  1.00  0.00           C
ATOM   1857  HB1 LEU A 703      25.250  51.170  48.130  1.00  0.00           H
ATOM   1858  HB2 LEU A 703      25.630  50.020  49.440  1.00  0.00           H
ATOM   1859  CG  LEU A 703      23.560  50.780  49.380  1.00  0.00           C
ATOM   1860  HG  LEU A 703      23.190  49.960  50.030  1.00  0.00           H
ATOM   1861  CD1 LEU A 703      24.170  51.820  50.440  1.00  0.00           C
ATOM   1862 HD11 LEU A 703      25.030  51.350  50.940  1.00  0.00           H
ATOM   1863 HD12 LEU A 703      23.340  52.140  51.110  1.00  0.00           H
ATOM   1864 HD13 LEU A 703      24.550  52.680  49.840  1.00  0.00           H
ATOM   1865  CD2 LEU A 703      22.500  51.420  48.460  1.00  0.00           C
ATOM   1866 HD21 LEU A 703      22.220  50.640  47.710  1.00  0.00           H
ATOM   1867 HD22 LEU A 703      22.970  52.260  47.900  1.00  0.00           H
ATOM   1868 HD23 LEU A 703      21.560  51.780  48.920  1.00  0.00           H
ATOM   1869  C   LEU A 703      25.610  48.910  46.690  1.00  0.00           C
ATOM   1870  O   LEU A 703      25.650  49.550  45.590  1.00  0.00           O
ATOM   1871  N   CYS A 704      26.590  48.050  46.900  1.00  0.00           N
ATOM   1872  HN  CYS A 704      26.700  47.650  47.810  1.00  0.00           H
ATOM   1873  CA  CYS A 704      27.580  47.600  46.000  1.00  0.00           C
ATOM   1874  HA  CYS A 704      28.130  48.410  45.530  1.00  0.00           H
ATOM   1875  CB  CYS A 704      28.660  46.710  46.700  1.00  0.00           C
ATOM   1876  HB1 CYS A 704      29.430  46.410  45.950  1.00  0.00           H
ATOM   1877  HB2 CYS A 704      28.170  45.810  47.120  1.00  0.00           H
ATOM   1878  SG  CYS A 704      29.580  47.450  48.060  1.00  0.00           S
ATOM   1879  HG1 CYS A 704      28.580  47.520  48.910  1.00  0.00           H
ATOM   1880  C   CYS A 704      26.900  46.840  44.880  1.00  0.00           C
ATOM   1881  O   CYS A 704      27.240  47.150  43.730  1.00  0.00           O
ATOM   1882  N   ILE A 705      25.810  46.030  45.180  1.00  0.00           N
ATOM   1883  HN  ILE A 705      25.560  45.820  46.120  1.00  0.00           H
ATOM   1884  CA  ILE A 705      24.950  45.360  44.260  1.00  0.00           C
ATOM   1885  HA  ILE A 705      25.580  44.770  43.610  1.00  0.00           H
ATOM   1886  CB  ILE A 705      24.030  44.280  44.920  1.00  0.00           C
ATOM   1887  HB  ILE A 705      23.630  44.790  45.830  1.00  0.00           H
ATOM   1888  CG2 ILE A 705      22.840  43.860  44.080  1.00  0.00           C
ATOM   1889 HG21 ILE A 705      22.320  43.040  44.620  1.00  0.00           H
ATOM   1890 HG22 ILE A 705      23.330  43.430  43.170  1.00  0.00           H
ATOM   1891 HG23 ILE A 705      22.220  44.740  43.840  1.00  0.00           H
ATOM   1892  CG1 ILE A 705      24.880  43.010  45.220  1.00  0.00           C
ATOM   1893 HG11 ILE A 705      25.990  43.120  45.230  1.00  0.00           H
ATOM   1894 HG12 ILE A 705      24.670  42.310  44.390  1.00  0.00           H
ATOM   1895  CD  ILE A 705      24.300  42.280  46.520  1.00  0.00           C
ATOM   1896  HD1 ILE A 705      24.910  41.490  47.020  1.00  0.00           H
ATOM   1897  HD2 ILE A 705      23.340  41.790  46.290  1.00  0.00           H
ATOM   1898  HD3 ILE A 705      24.000  42.970  47.330  1.00  0.00           H
ATOM   1899  C   ILE A 705      24.110  46.310  43.420  1.00  0.00           C
ATOM   1900  O   ILE A 705      23.810  46.190  42.180  1.00  0.00           O
ATOM   1901  N   VAL A 706      23.680  47.350  44.130  1.00  0.00           N
ATOM   1902  HN  VAL A 706      23.570  47.360  45.130  1.00  0.00           H
ATOM   1903  CA  VAL A 706      23.130  48.480  43.380  1.00  0.00           C
ATOM   1904  HA  VAL A 706      22.320  48.110  42.760  1.00  0.00           H
ATOM   1905  CB  VAL A 706      22.420  49.440  44.330  1.00  0.00           C
ATOM   1906  HB  VAL A 706      23.090  49.630  45.190  1.00  0.00           H
ATOM   1907  CG1 VAL A 706      21.990  50.710  43.590  1.00  0.00           C
ATOM   1908 HG11 VAL A 706      21.600  50.680  42.540  1.00  0.00           H
ATOM   1909 HG12 VAL A 706      22.750  51.500  43.630  1.00  0.00           H
ATOM   1910 HG13 VAL A 706      21.120  51.070  44.170  1.00  0.00           H
ATOM   1911  CG2 VAL A 706      21.190  48.680  44.870  1.00  0.00           C
ATOM   1912 HG21 VAL A 706      20.380  48.410  44.170  1.00  0.00           H
ATOM   1913 HG22 VAL A 706      20.790  49.410  45.600  1.00  0.00           H
ATOM   1914 HG23 VAL A 706      21.540  47.820  45.470  1.00  0.00           H
ATOM   1915  C   VAL A 706      24.060  49.290  42.400  1.00  0.00           C
ATOM   1916  O   VAL A 706      23.710  49.620  41.300  1.00  0.00           O
ATOM   1917  N   LEU A 707      25.310  49.460  42.750  1.00  0.00           N
ATOM   1918  HN  LEU A 707      25.460  49.270  43.720  1.00  0.00           H
ATOM   1919  CA  LEU A 707      26.270  50.240  41.990  1.00  0.00           C
ATOM   1920  HA  LEU A 707      25.680  51.070  41.620  1.00  0.00           H
ATOM   1921  CB  LEU A 707      27.330  50.640  43.000  1.00  0.00           C
ATOM   1922  HB1 LEU A 707      27.870  49.740  43.390  1.00  0.00           H
ATOM   1923  HB2 LEU A 707      26.780  51.040  43.880  1.00  0.00           H
ATOM   1924  CG  LEU A 707      28.320  51.850  42.660  1.00  0.00           C
ATOM   1925  HG  LEU A 707      28.930  51.480  41.820  1.00  0.00           H
ATOM   1926  CD1 LEU A 707      27.560  53.060  42.130  1.00  0.00           C
ATOM   1927 HD11 LEU A 707      27.010  52.980  41.170  1.00  0.00           H
ATOM   1928 HD12 LEU A 707      28.300  53.880  41.960  1.00  0.00           H
ATOM   1929 HD13 LEU A 707      26.820  53.460  42.860  1.00  0.00           H
ATOM   1930  CD2 LEU A 707      29.410  52.060  43.760  1.00  0.00           C
ATOM   1931 HD21 LEU A 707      28.950  52.650  44.590  1.00  0.00           H
ATOM   1932 HD22 LEU A 707      30.320  52.620  43.470  1.00  0.00           H
ATOM   1933 HD23 LEU A 707      29.710  51.090  44.200  1.00  0.00           H
ATOM   1934  C   LEU A 707      26.900  49.460  40.780  1.00  0.00           C
ATOM   1935  O   LEU A 707      27.320  49.960  39.780  1.00  0.00           O
ATOM   1936  N   VAL A 708      26.790  48.080  40.800  1.00  0.00           N
ATOM   1937  HN  VAL A 708      26.510  47.630  41.640  1.00  0.00           H
ATOM   1938  CA  VAL A 708      26.920  47.220  39.660  1.00  0.00           C
ATOM   1939  HA  VAL A 708      27.790  47.500  39.090  1.00  0.00           H
ATOM   1940  CB  VAL A 708      27.030  45.730  40.120  1.00  0.00           C
ATOM   1941  HB  VAL A 708      26.300  45.600  40.940  1.00  0.00           H
ATOM   1942  CG1 VAL A 708      26.760  44.710  39.010  1.00  0.00           C
ATOM   1943 HG11 VAL A 708      26.890  43.720  39.520  1.00  0.00           H
ATOM   1944 HG12 VAL A 708      27.420  44.810  38.130  1.00  0.00           H
ATOM   1945 HG13 VAL A 708      25.700  44.830  38.710  1.00  0.00           H
ATOM   1946  CG2 VAL A 708      28.440  45.550  40.690  1.00  0.00           C
ATOM   1947 HG21 VAL A 708      28.440  46.120  41.630  1.00  0.00           H
ATOM   1948 HG22 VAL A 708      29.140  45.850  39.880  1.00  0.00           H
ATOM   1949 HG23 VAL A 708      28.630  44.510  41.050  1.00  0.00           H
ATOM   1950  C   VAL A 708      25.740  47.380  38.690  1.00  0.00           C
ATOM   1951  O   VAL A 708      25.810  47.770  37.560  1.00  0.00           O
ATOM   1952  N   ALA A 709      24.540  47.240  39.210  1.00  0.00           N
ATOM   1953  HN  ALA A 709      24.490  46.910  40.160  1.00  0.00           H
ATOM   1954  CA  ALA A 709      23.340  47.300  38.320  1.00  0.00           C
ATOM   1955  HA  ALA A 709      23.470  46.600  37.520  1.00  0.00           H
ATOM   1956  CB  ALA A 709      22.140  46.870  39.130  1.00  0.00           C
ATOM   1957  HB1 ALA A 709      21.260  46.790  38.460  1.00  0.00           H
ATOM   1958  HB2 ALA A 709      21.920  47.400  40.090  1.00  0.00           H
ATOM   1959  HB3 ALA A 709      22.370  45.860  39.510  1.00  0.00           H
ATOM   1960  C   ALA A 709      23.030  48.610  37.660  1.00  0.00           C
ATOM   1961  O   ALA A 709      22.360  48.610  36.650  1.00  0.00           O
ATOM   1962  N   THR A 710      23.610  49.740  38.240  1.00  0.00           N
ATOM   1963  HN  THR A 710      24.140  49.620  39.080  1.00  0.00           H
ATOM   1964  CA  THR A 710      23.400  51.100  37.650  1.00  0.00           C
ATOM   1965  HA  THR A 710      22.570  51.040  36.970  1.00  0.00           H
ATOM   1966  CB  THR A 710      23.070  52.210  38.790  1.00  0.00           C
ATOM   1967  HB  THR A 710      22.410  51.640  39.480  1.00  0.00           H
ATOM   1968  OG1 THR A 710      22.480  53.380  38.310  1.00  0.00           O
ATOM   1969  HG1 THR A 710      21.610  53.140  37.990  1.00  0.00           H
ATOM   1970  CG2 THR A 710      24.220  52.650  39.590  1.00  0.00           C
ATOM   1971 HG21 THR A 710      24.490  51.810  40.270  1.00  0.00           H
ATOM   1972 HG22 THR A 710      23.930  53.580  40.120  1.00  0.00           H
ATOM   1973 HG23 THR A 710      25.090  52.900  38.940  1.00  0.00           H
ATOM   1974  C   THR A 710      24.720  51.500  36.930  1.00  0.00           C
ATOM   1975  O   THR A 710      24.750  52.590  36.350  1.00  0.00           O
ATOM   1976  N   ASP A 711      25.840  50.660  36.940  1.00  0.00           N
ATOM   1977  HN  ASP A 711      25.670  49.830  37.480  1.00  0.00           H
ATOM   1978  CA  ASP A 711      27.040  50.780  36.200  1.00  0.00           C
ATOM   1979  HA  ASP A 711      27.700  50.050  36.620  1.00  0.00           H
ATOM   1980  CB  ASP A 711      26.720  50.580  34.690  1.00  0.00           C
ATOM   1981  HB1 ASP A 711      25.790  51.020  34.260  1.00  0.00           H
ATOM   1982  HB2 ASP A 711      26.540  49.490  34.620  1.00  0.00           H
ATOM   1983  CG  ASP A 711      27.840  50.950  33.660  1.00  0.00           C
ATOM   1984  OD1 ASP A 711      27.570  51.220  32.440  1.00  0.00           O
ATOM   1985  OD2 ASP A 711      29.060  50.790  33.990  1.00  0.00           O
ATOM   1986  C   ASP A 711      27.800  52.130  36.570  1.00  0.00           C
ATOM   1987  O   ASP A 711      27.430  53.230  36.160  1.00  0.00           O
ATOM   1988  N   ALA A 712      28.970  51.910  37.210  1.00  0.00           N
ATOM   1989  HN  ALA A 712      29.280  51.020  37.540  1.00  0.00           H
ATOM   1990  CA  ALA A 712      29.860  52.860  37.630  1.00  0.00           C
ATOM   1991  HA  ALA A 712      29.430  53.800  37.290  1.00  0.00           H
ATOM   1992  CB  ALA A 712      29.850  52.910  39.170  1.00  0.00           C
ATOM   1993  HB1 ALA A 712      28.830  53.140  39.520  1.00  0.00           H
ATOM   1994  HB2 ALA A 712      30.520  53.750  39.490  1.00  0.00           H
ATOM   1995  HB3 ALA A 712      30.100  51.960  39.680  1.00  0.00           H
ATOM   1996  C   ALA A 712      31.180  52.570  36.990  1.00  0.00           C
ATOM   1997  O   ALA A 712      32.190  52.870  37.600  1.00  0.00           O
ATOM   1998  N   SER A 713      31.260  51.970  35.750  1.00  0.00           N
ATOM   1999  HN  SER A 713      30.370  51.700  35.380  1.00  0.00           H
ATOM   2000  CA  SER A 713      32.520  51.550  35.120  1.00  0.00           C
ATOM   2001  HA  SER A 713      33.400  51.570  35.750  1.00  0.00           H
ATOM   2002  CB  SER A 713      32.500  50.120  34.520  1.00  0.00           C
ATOM   2003  HB1 SER A 713      32.210  49.380  35.300  1.00  0.00           H
ATOM   2004  HB2 SER A 713      33.510  49.890  34.130  1.00  0.00           H
ATOM   2005  OG  SER A 713      31.550  50.100  33.490  1.00  0.00           O
ATOM   2006  HG1 SER A 713      30.710  50.530  33.670  1.00  0.00           H
ATOM   2007  C   SER A 713      33.060  52.540  34.090  1.00  0.00           C
ATOM   2008  O   SER A 713      34.250  52.550  33.800  1.00  0.00           O
ATOM   2009  N   SER A 714      32.330  53.540  33.700  1.00  0.00           N
ATOM   2010  HN  SER A 714      31.420  53.610  34.100  1.00  0.00           H
ATOM   2011  CA  SER A 714      32.920  54.630  32.890  1.00  0.00           C
ATOM   2012  HA  SER A 714      33.640  54.250  32.180  1.00  0.00           H
ATOM   2013  CB  SER A 714      31.760  55.420  32.060  1.00  0.00           C
ATOM   2014  HB1 SER A 714      31.340  54.750  31.280  1.00  0.00           H
ATOM   2015  HB2 SER A 714      32.160  56.240  31.430  1.00  0.00           H
ATOM   2016  OG  SER A 714      30.750  55.950  32.930  1.00  0.00           O
ATOM   2017  HG1 SER A 714      29.940  56.020  32.450  1.00  0.00           H
ATOM   2018  C   SER A 714      33.770  55.610  33.720  1.00  0.00           C
ATOM   2019  O   SER A 714      34.800  56.040  33.180  1.00  0.00           O
ATOM   2020  N   LEU A 715      33.530  55.770  35.020  1.00  0.00           N
ATOM   2021  HN  LEU A 715      32.730  55.350  35.460  1.00  0.00           H
ATOM   2022  CA  LEU A 715      34.520  56.480  35.900  1.00  0.00           C
ATOM   2023  HA  LEU A 715      34.660  57.370  35.320  1.00  0.00           H
ATOM   2024  CB  LEU A 715      34.020  56.720  37.350  1.00  0.00           C
ATOM   2025  HB1 LEU A 715      33.730  55.760  37.820  1.00  0.00           H
ATOM   2026  HB2 LEU A 715      33.060  57.300  37.320  1.00  0.00           H
ATOM   2027  CG  LEU A 715      35.030  57.360  38.340  1.00  0.00           C
ATOM   2028  HG  LEU A 715      36.020  56.860  38.420  1.00  0.00           H
ATOM   2029  CD1 LEU A 715      35.310  58.770  37.770  1.00  0.00           C
ATOM   2030 HD11 LEU A 715      34.320  59.270  37.770  1.00  0.00           H
ATOM   2031 HD12 LEU A 715      35.730  58.730  36.740  1.00  0.00           H
ATOM   2032 HD13 LEU A 715      36.070  59.180  38.460  1.00  0.00           H
ATOM   2033  CD2 LEU A 715      34.290  57.430  39.640  1.00  0.00           C
ATOM   2034 HD21 LEU A 715      34.880  58.150  40.250  1.00  0.00           H
ATOM   2035 HD22 LEU A 715      34.270  56.470  40.200  1.00  0.00           H
ATOM   2036 HD23 LEU A 715      33.290  57.900  39.500  1.00  0.00           H
ATOM   2037  C   LEU A 715      35.890  55.870  35.980  1.00  0.00           C
ATOM   2038  O   LEU A 715      37.000  56.420  35.870  1.00  0.00           O
ATOM   2039  N   VAL A 716      35.880  54.490  36.050  1.00  0.00           N
ATOM   2040  HN  VAL A 716      35.010  54.000  36.050  1.00  0.00           H
ATOM   2041  CA  VAL A 716      36.880  53.510  36.010  1.00  0.00           C
ATOM   2042  HA  VAL A 716      37.620  53.710  36.760  1.00  0.00           H
ATOM   2043  CB  VAL A 716      36.420  52.080  36.300  1.00  0.00           C
ATOM   2044  HB  VAL A 716      35.690  51.710  35.550  1.00  0.00           H
ATOM   2045  CG1 VAL A 716      37.630  51.160  36.170  1.00  0.00           C
ATOM   2046 HG11 VAL A 716      38.570  51.630  36.540  1.00  0.00           H
ATOM   2047 HG12 VAL A 716      37.800  50.920  35.090  1.00  0.00           H
ATOM   2048 HG13 VAL A 716      37.510  50.190  36.700  1.00  0.00           H
ATOM   2049  CG2 VAL A 716      35.880  51.990  37.740  1.00  0.00           C
ATOM   2050 HG21 VAL A 716      35.880  50.910  38.020  1.00  0.00           H
ATOM   2051 HG22 VAL A 716      34.960  52.580  37.810  1.00  0.00           H
ATOM   2052 HG23 VAL A 716      36.600  52.550  38.380  1.00  0.00           H
ATOM   2053  C   VAL A 716      37.640  53.600  34.750  1.00  0.00           C
ATOM   2054  O   VAL A 716      38.890  53.840  34.730  1.00  0.00           O
ATOM   2055  N   CYS A 717      36.990  53.590  33.580  1.00  0.00           N
ATOM   2056  HN  CYS A 717      35.990  53.470  33.560  1.00  0.00           H
ATOM   2057  CA  CYS A 717      37.590  53.790  32.320  1.00  0.00           C
ATOM   2058  HA  CYS A 717      38.330  53.030  32.100  1.00  0.00           H
ATOM   2059  CB  CYS A 717      36.530  53.500  31.220  1.00  0.00           C
ATOM   2060  HB1 CYS A 717      36.980  53.800  30.250  1.00  0.00           H
ATOM   2061  HB2 CYS A 717      35.620  54.110  31.400  1.00  0.00           H
ATOM   2062  SG  CYS A 717      36.220  51.680  31.250  1.00  0.00           S
ATOM   2063  HG1 CYS A 717      35.170  51.740  32.050  1.00  0.00           H
ATOM   2064  C   CYS A 717      38.270  55.090  31.980  1.00  0.00           C
ATOM   2065  O   CYS A 717      39.340  55.220  31.400  1.00  0.00           O
ATOM   2066  N   TYR A 718      37.640  56.150  32.430  1.00  0.00           N
ATOM   2067  HN  TYR A 718      36.850  56.140  33.050  1.00  0.00           H
ATOM   2068  CA  TYR A 718      38.080  57.560  32.110  1.00  0.00           C
ATOM   2069  HA  TYR A 718      38.840  57.550  31.350  1.00  0.00           H
ATOM   2070  CB  TYR A 718      36.840  58.360  31.470  1.00  0.00           C
ATOM   2071  HB1 TYR A 718      37.080  59.430  31.340  1.00  0.00           H
ATOM   2072  HB2 TYR A 718      35.990  58.250  32.190  1.00  0.00           H
ATOM   2073  CG  TYR A 718      36.270  57.760  30.200  1.00  0.00           C
ATOM   2074  CD1 TYR A 718      34.980  57.350  30.110  1.00  0.00           C
ATOM   2075  HD1 TYR A 718      34.320  57.600  30.930  1.00  0.00           H
ATOM   2076  CE1 TYR A 718      34.460  56.800  28.970  1.00  0.00           C
ATOM   2077  HE1 TYR A 718      33.420  56.480  28.930  1.00  0.00           H
ATOM   2078  CZ  TYR A 718      35.250  56.420  27.930  1.00  0.00           C
ATOM   2079  OH  TYR A 718      34.760  55.930  26.670  1.00  0.00           O
ATOM   2080  HH  TYR A 718      35.440  55.890  25.990  1.00  0.00           H
ATOM   2081  CD2 TYR A 718      37.100  57.560  29.080  1.00  0.00           C
ATOM   2082  HD2 TYR A 718      38.150  57.840  29.120  1.00  0.00           H
ATOM   2083  CE2 TYR A 718      36.600  56.910  27.940  1.00  0.00           C
ATOM   2084  HE2 TYR A 718      37.390  56.690  27.220  1.00  0.00           H
ATOM   2085  C   TYR A 718      38.730  58.370  33.250  1.00  0.00           C
ATOM   2086  O   TYR A 718      38.670  59.590  33.360  1.00  0.00           O
ATOM   2087  N   ILE A 719      39.400  57.550  34.080  1.00  0.00           N
ATOM   2088  HN  ILE A 719      39.430  56.580  33.850  1.00  0.00           H
ATOM   2089  CA  ILE A 719      40.230  57.940  35.200  1.00  0.00           C
ATOM   2090  HA  ILE A 719      39.600  58.530  35.840  1.00  0.00           H
ATOM   2091  CB  ILE A 719      40.500  56.720  36.060  1.00  0.00           C
ATOM   2092  HB  ILE A 719      39.680  55.970  35.980  1.00  0.00           H
ATOM   2093  CG2 ILE A 719      41.800  56.070  35.620  1.00  0.00           C
ATOM   2094 HG21 ILE A 719      41.700  54.980  35.840  1.00  0.00           H
ATOM   2095 HG22 ILE A 719      42.730  56.390  36.130  1.00  0.00           H
ATOM   2096 HG23 ILE A 719      42.120  56.200  34.570  1.00  0.00           H
ATOM   2097  CG1 ILE A 719      40.520  57.140  37.610  1.00  0.00           C
ATOM   2098 HG11 ILE A 719      41.090  58.060  37.820  1.00  0.00           H
ATOM   2099 HG12 ILE A 719      40.970  56.330  38.230  1.00  0.00           H
ATOM   2100  CD  ILE A 719      39.090  57.520  38.130  1.00  0.00           C
ATOM   2101  HD1 ILE A 719      39.120  58.100  39.070  1.00  0.00           H
ATOM   2102  HD2 ILE A 719      38.420  56.640  38.260  1.00  0.00           H
ATOM   2103  HD3 ILE A 719      38.520  58.150  37.420  1.00  0.00           H
ATOM   2104  C   ILE A 719      41.460  58.810  34.860  1.00  0.00           C
ATOM   2105  O   ILE A 719      41.980  59.530  35.650  1.00  0.00           O
ATOM   2106  N   THR A 720      41.860  58.770  33.580  1.00  0.00           N
ATOM   2107  HN  THR A 720      41.480  58.110  32.940  1.00  0.00           H
ATOM   2108  CA  THR A 720      43.100  59.470  33.020  1.00  0.00           C
ATOM   2109  HA  THR A 720      42.950  59.370  31.960  1.00  0.00           H
ATOM   2110  CB  THR A 720      43.180  60.980  33.080  1.00  0.00           C
ATOM   2111  HB  THR A 720      43.910  61.360  32.320  1.00  0.00           H
ATOM   2112  OG1 THR A 720      43.400  61.470  34.370  1.00  0.00           O
ATOM   2113  HG1 THR A 720      42.940  60.810  34.880  1.00  0.00           H
ATOM   2114  CG2 THR A 720      41.770  61.460  32.710  1.00  0.00           C
ATOM   2115 HG21 THR A 720      41.020  61.180  33.480  1.00  0.00           H
ATOM   2116 HG22 THR A 720      41.350  61.080  31.750  1.00  0.00           H
ATOM   2117 HG23 THR A 720      41.840  62.570  32.620  1.00  0.00           H
ATOM   2118  C   THR A 720      44.390  58.800  33.360  1.00  0.00           C
ATOM   2119  O   THR A 720      44.720  58.190  34.360  1.00  0.00           O
ATOM   2120  N   ARG A 721      45.350  58.890  32.350  1.00  0.00           N
ATOM   2121  HN  ARG A 721      45.160  59.320  31.470  1.00  0.00           H
ATOM   2122  CA  ARG A 721      46.650  58.230  32.460  1.00  0.00           C
ATOM   2123  HA  ARG A 721      46.340  57.210  32.680  1.00  0.00           H
ATOM   2124  CB  ARG A 721      47.470  58.260  31.140  1.00  0.00           C
ATOM   2125  HB1 ARG A 721      48.480  57.890  31.420  1.00  0.00           H
ATOM   2126  HB2 ARG A 721      47.660  59.310  30.820  1.00  0.00           H
ATOM   2127  CG  ARG A 721      47.020  57.310  29.970  1.00  0.00           C
ATOM   2128  HG1 ARG A 721      46.090  57.610  29.450  1.00  0.00           H
ATOM   2129  HG2 ARG A 721      46.810  56.260  30.250  1.00  0.00           H
ATOM   2130  CD  ARG A 721      48.090  57.370  28.810  1.00  0.00           C
ATOM   2131  HD1 ARG A 721      48.180  58.450  28.540  1.00  0.00           H
ATOM   2132  HD2 ARG A 721      47.720  56.880  27.880  1.00  0.00           H
ATOM   2133  NE  ARG A 721      49.340  56.740  29.250  1.00  0.00           N
ATOM   2134  HE  ARG A 721      49.290  56.150  30.060  1.00  0.00           H
ATOM   2135  CZ  ARG A 721      50.530  57.170  28.850  1.00  0.00           C
ATOM   2136  NH1 ARG A 721      50.660  58.090  27.950  1.00  0.00           N
ATOM   2137 HH11 ARG A 721      51.520  58.440  27.590  1.00  0.00           H
ATOM   2138 HH12 ARG A 721      49.900  58.460  27.420  1.00  0.00           H
ATOM   2139  NH2 ARG A 721      51.640  56.490  29.170  1.00  0.00           N
ATOM   2140 HH21 ARG A 721      51.650  55.860  29.950  1.00  0.00           H
ATOM   2141 HH22 ARG A 721      52.360  56.560  28.480  1.00  0.00           H
ATOM   2142  C   ARG A 721      47.490  58.750  33.660  1.00  0.00           C
ATOM   2143  O   ARG A 721      48.190  57.960  34.270  1.00  0.00           O
ATOM   2144  N   PHE A 722      47.460  60.070  33.930  1.00  0.00           N
ATOM   2145  HN  PHE A 722      46.940  60.650  33.320  1.00  0.00           H
ATOM   2146  CA  PHE A 722      48.220  60.660  35.080  1.00  0.00           C
ATOM   2147  HA  PHE A 722      49.210  60.240  35.000  1.00  0.00           H
ATOM   2148  CB  PHE A 722      48.270  62.180  34.960  1.00  0.00           C
ATOM   2149  HB1 PHE A 722      47.200  62.490  35.010  1.00  0.00           H
ATOM   2150  HB2 PHE A 722      48.610  62.580  33.980  1.00  0.00           H
ATOM   2151  CG  PHE A 722      49.060  62.820  36.090  1.00  0.00           C
ATOM   2152  CD1 PHE A 722      48.490  63.140  37.320  1.00  0.00           C
ATOM   2153  HD1 PHE A 722      47.450  62.880  37.450  1.00  0.00           H
ATOM   2154  CE1 PHE A 722      49.230  63.850  38.270  1.00  0.00           C
ATOM   2155  HE1 PHE A 722      48.760  64.190  39.180  1.00  0.00           H
ATOM   2156  CZ  PHE A 722      50.610  63.970  38.090  1.00  0.00           C
ATOM   2157  HZ  PHE A 722      51.300  64.560  38.680  1.00  0.00           H
ATOM   2158  CD2 PHE A 722      50.440  62.990  35.910  1.00  0.00           C
ATOM   2159  HD2 PHE A 722      50.870  62.740  34.950  1.00  0.00           H
ATOM   2160  CE2 PHE A 722      51.210  63.460  36.910  1.00  0.00           C
ATOM   2161  HE2 PHE A 722      52.280  63.660  36.810  1.00  0.00           H
ATOM   2162  C   PHE A 722      47.670  60.200  36.430  1.00  0.00           C
ATOM   2163  O   PHE A 722      48.390  59.820  37.330  1.00  0.00           O
ATOM   2164  N   THR A 723      46.290  60.000  36.540  1.00  0.00           N
ATOM   2165  HN  THR A 723      45.630  60.390  35.910  1.00  0.00           H
ATOM   2166  CA  THR A 723      45.690  59.330  37.740  1.00  0.00           C
ATOM   2167  HA  THR A 723      46.090  59.860  38.600  1.00  0.00           H
ATOM   2168  CB  THR A 723      44.180  59.090  37.850  1.00  0.00           C
ATOM   2169  HB  THR A 723      43.780  58.290  37.180  1.00  0.00           H
ATOM   2170  OG1 THR A 723      43.640  60.320  37.420  1.00  0.00           O
ATOM   2171  HG1 THR A 723      42.980  60.090  36.760  1.00  0.00           H
ATOM   2172  CG2 THR A 723      43.680  58.930  39.270  1.00  0.00           C
ATOM   2173 HG21 THR A 723      43.950  57.940  39.690  1.00  0.00           H
ATOM   2174 HG22 THR A 723      42.570  58.990  39.290  1.00  0.00           H
ATOM   2175 HG23 THR A 723      44.230  59.650  39.910  1.00  0.00           H
ATOM   2176  C   THR A 723      46.260  57.930  38.030  1.00  0.00           C
ATOM   2177  O   THR A 723      46.590  57.610  39.190  1.00  0.00           O
ATOM   2178  N   GLU A 724      46.300  57.220  36.840  1.00  0.00           N
ATOM   2179  HN  GLU A 724      46.000  57.570  35.970  1.00  0.00           H
ATOM   2180  CA  GLU A 724      46.850  55.820  36.910  1.00  0.00           C
ATOM   2181  HA  GLU A 724      46.370  55.200  37.660  1.00  0.00           H
ATOM   2182  CB  GLU A 724      46.690  55.200  35.530  1.00  0.00           C
ATOM   2183  HB1 GLU A 724      47.230  55.740  34.710  1.00  0.00           H
ATOM   2184  HB2 GLU A 724      45.620  55.270  35.270  1.00  0.00           H
ATOM   2185  CG  GLU A 724      47.030  53.750  35.370  1.00  0.00           C
ATOM   2186  HG1 GLU A 724      46.370  53.160  36.040  1.00  0.00           H
ATOM   2187  HG2 GLU A 724      48.100  53.620  35.610  1.00  0.00           H
ATOM   2188  CD  GLU A 724      46.840  53.320  33.940  1.00  0.00           C
ATOM   2189  OE1 GLU A 724      47.810  53.720  33.230  1.00  0.00           O
ATOM   2190  OE2 GLU A 724      45.850  52.720  33.440  1.00  0.00           O
ATOM   2191  C   GLU A 724      48.340  55.730  37.200  1.00  0.00           C
ATOM   2192  O   GLU A 724      48.840  54.880  37.910  1.00  0.00           O
ATOM   2193  N   GLU A 725      49.160  56.710  36.740  1.00  0.00           N
ATOM   2194  HN  GLU A 725      48.750  57.310  36.070  1.00  0.00           H
ATOM   2195  CA  GLU A 725      50.590  56.690  36.950  1.00  0.00           C
ATOM   2196  HA  GLU A 725      51.030  55.710  36.960  1.00  0.00           H
ATOM   2197  CB  GLU A 725      51.350  57.410  35.830  1.00  0.00           C
ATOM   2198  HB1 GLU A 725      52.410  57.590  36.090  1.00  0.00           H
ATOM   2199  HB2 GLU A 725      50.900  58.430  35.720  1.00  0.00           H
ATOM   2200  CG  GLU A 725      51.430  56.690  34.520  1.00  0.00           C
ATOM   2201  HG1 GLU A 725      51.690  57.320  33.640  1.00  0.00           H
ATOM   2202  HG2 GLU A 725      50.410  56.390  34.220  1.00  0.00           H
ATOM   2203  CD  GLU A 725      52.410  55.610  34.460  1.00  0.00           C
ATOM   2204  OE1 GLU A 725      51.910  54.430  34.580  1.00  0.00           O
ATOM   2205  OE2 GLU A 725      53.610  55.940  34.480  1.00  0.00           O
ATOM   2206  C   GLU A 725      50.970  57.250  38.340  1.00  0.00           C
ATOM   2207  O   GLU A 725      51.810  56.720  39.080  1.00  0.00           O
ATOM   2208  N   ALA A 726      50.470  58.510  38.710  1.00  0.00           N
ATOM   2209  HN  ALA A 726      49.860  58.970  38.070  1.00  0.00           H
ATOM   2210  CA  ALA A 726      50.610  59.230  39.940  1.00  0.00           C
ATOM   2211  HA  ALA A 726      51.680  59.280  40.060  1.00  0.00           H
ATOM   2212  CB  ALA A 726      49.850  60.630  39.780  1.00  0.00           C
ATOM   2213  HB1 ALA A 726      48.750  60.510  39.630  1.00  0.00           H
ATOM   2214  HB2 ALA A 726      50.240  61.060  38.830  1.00  0.00           H
ATOM   2215  HB3 ALA A 726      50.210  61.320  40.570  1.00  0.00           H
ATOM   2216  C   ALA A 726      50.100  58.610  41.240  1.00  0.00           C
ATOM   2217  O   ALA A 726      50.830  58.540  42.240  1.00  0.00           O
ATOM   2218  N   PHE A 727      48.900  58.040  41.150  1.00  0.00           N
ATOM   2219  HN  PHE A 727      48.400  58.020  40.290  1.00  0.00           H
ATOM   2220  CA  PHE A 727      48.490  57.150  42.240  1.00  0.00           C
ATOM   2221  HA  PHE A 727      48.350  57.700  43.160  1.00  0.00           H
ATOM   2222  CB  PHE A 727      47.100  56.480  41.820  1.00  0.00           C
ATOM   2223  HB1 PHE A 727      47.070  55.890  40.890  1.00  0.00           H
ATOM   2224  HB2 PHE A 727      46.340  57.250  41.570  1.00  0.00           H
ATOM   2225  CG  PHE A 727      46.510  55.570  42.840  1.00  0.00           C
ATOM   2226  CD1 PHE A 727      46.840  54.260  42.980  1.00  0.00           C
ATOM   2227  HD1 PHE A 727      47.450  53.840  42.190  1.00  0.00           H
ATOM   2228  CE1 PHE A 727      46.270  53.430  44.010  1.00  0.00           C
ATOM   2229  HE1 PHE A 727      46.630  52.420  44.100  1.00  0.00           H
ATOM   2230  CZ  PHE A 727      45.520  54.060  44.950  1.00  0.00           C
ATOM   2231  HZ  PHE A 727      45.100  53.490  45.770  1.00  0.00           H
ATOM   2232  CD2 PHE A 727      45.740  56.180  43.830  1.00  0.00           C
ATOM   2233  HD2 PHE A 727      45.440  57.220  43.820  1.00  0.00           H
ATOM   2234  CE2 PHE A 727      45.220  55.440  44.840  1.00  0.00           C
ATOM   2235  HE2 PHE A 727      44.690  55.900  45.670  1.00  0.00           H
ATOM   2236  C   PHE A 727      49.480  55.960  42.500  1.00  0.00           C
ATOM   2237  O   PHE A 727      49.840  55.710  43.650  1.00  0.00           O
ATOM   2238  N   ALA A 728      49.940  55.250  41.410  1.00  0.00           N
ATOM   2239  HN  ALA A 728      49.700  55.650  40.520  1.00  0.00           H
ATOM   2240  CA  ALA A 728      50.670  53.990  41.410  1.00  0.00           C
ATOM   2241  HA  ALA A 728      50.060  53.220  41.870  1.00  0.00           H
ATOM   2242  CB  ALA A 728      50.890  53.460  40.040  1.00  0.00           C
ATOM   2243  HB1 ALA A 728      49.980  53.240  39.440  1.00  0.00           H
ATOM   2244  HB2 ALA A 728      51.580  52.600  40.220  1.00  0.00           H
ATOM   2245  HB3 ALA A 728      51.330  54.190  39.330  1.00  0.00           H
ATOM   2246  C   ALA A 728      52.060  54.140  42.090  1.00  0.00           C
ATOM   2247  O   ALA A 728      52.500  53.210  42.820  1.00  0.00           O
ATOM   2248  N   ALA A 729      52.720  55.260  41.770  1.00  0.00           N
ATOM   2249  HN  ALA A 729      52.260  55.970  41.240  1.00  0.00           H
ATOM   2250  CA  ALA A 729      53.960  55.650  42.410  1.00  0.00           C
ATOM   2251  HA  ALA A 729      54.650  54.820  42.500  1.00  0.00           H
ATOM   2252  CB  ALA A 729      54.540  56.920  41.700  1.00  0.00           C
ATOM   2253  HB1 ALA A 729      53.790  57.730  41.620  1.00  0.00           H
ATOM   2254  HB2 ALA A 729      54.930  56.650  40.700  1.00  0.00           H
ATOM   2255  HB3 ALA A 729      55.450  57.210  42.270  1.00  0.00           H
ATOM   2256  C   ALA A 729      53.670  56.100  43.880  1.00  0.00           C
ATOM   2257  O   ALA A 729      54.430  55.630  44.720  1.00  0.00           O
ATOM   2258  N   LEU A 730      52.600  56.960  44.130  1.00  0.00           N
ATOM   2259  HN  LEU A 730      52.020  57.250  43.380  1.00  0.00           H
ATOM   2260  CA  LEU A 730      52.440  57.510  45.420  1.00  0.00           C
ATOM   2261  HA  LEU A 730      53.400  57.840  45.770  1.00  0.00           H
ATOM   2262  CB  LEU A 730      51.280  58.570  45.300  1.00  0.00           C
ATOM   2263  HB1 LEU A 730      50.340  58.160  44.910  1.00  0.00           H
ATOM   2264  HB2 LEU A 730      51.640  59.410  44.650  1.00  0.00           H
ATOM   2265  CG  LEU A 730      50.910  59.290  46.670  1.00  0.00           C
ATOM   2266  HG  LEU A 730      50.750  58.550  47.490  1.00  0.00           H
ATOM   2267  CD1 LEU A 730      52.050  60.170  47.220  1.00  0.00           C
ATOM   2268 HD11 LEU A 730      51.870  60.470  48.270  1.00  0.00           H
ATOM   2269 HD12 LEU A 730      52.190  61.120  46.650  1.00  0.00           H
ATOM   2270 HD13 LEU A 730      52.930  59.530  47.400  1.00  0.00           H
ATOM   2271  CD2 LEU A 730      49.630  59.970  46.520  1.00  0.00           C
ATOM   2272 HD21 LEU A 730      48.870  59.200  46.290  1.00  0.00           H
ATOM   2273 HD22 LEU A 730      49.590  60.690  45.680  1.00  0.00           H
ATOM   2274 HD23 LEU A 730      49.340  60.560  47.410  1.00  0.00           H
ATOM   2275  C   LEU A 730      52.060  56.480  46.440  1.00  0.00           C
ATOM   2276  O   LEU A 730      52.570  56.500  47.560  1.00  0.00           O
ATOM   2277  N   ILE A 731      51.270  55.450  46.080  1.00  0.00           N
ATOM   2278  HN  ILE A 731      50.900  55.380  45.150  1.00  0.00           H
ATOM   2279  CA  ILE A 731      50.770  54.430  47.010  1.00  0.00           C
ATOM   2280  HA  ILE A 731      50.420  54.980  47.880  1.00  0.00           H
ATOM   2281  CB  ILE A 731      49.610  53.610  46.400  1.00  0.00           C
ATOM   2282  HB  ILE A 731      48.960  54.350  45.870  1.00  0.00           H
ATOM   2283  CG2 ILE A 731      50.200  52.730  45.250  1.00  0.00           C
ATOM   2284 HG21 ILE A 731      49.350  52.320  44.690  1.00  0.00           H
ATOM   2285 HG22 ILE A 731      50.830  51.960  45.730  1.00  0.00           H
ATOM   2286 HG23 ILE A 731      50.710  53.360  44.480  1.00  0.00           H
ATOM   2287  CG1 ILE A 731      48.820  52.850  47.480  1.00  0.00           C
ATOM   2288 HG11 ILE A 731      49.320  51.980  47.960  1.00  0.00           H
ATOM   2289 HG12 ILE A 731      47.920  52.500  46.930  1.00  0.00           H
ATOM   2290  CD  ILE A 731      48.360  53.660  48.700  1.00  0.00           C
ATOM   2291  HD1 ILE A 731      47.870  54.590  48.340  1.00  0.00           H
ATOM   2292  HD2 ILE A 731      49.200  53.890  49.390  1.00  0.00           H
ATOM   2293  HD3 ILE A 731      47.580  53.130  49.280  1.00  0.00           H
ATOM   2294  C   ILE A 731      51.850  53.620  47.470  1.00  0.00           C
ATOM   2295  O   ILE A 731      51.760  53.210  48.630  1.00  0.00           O
ATOM   2296  N   CYS A 732      52.980  53.370  46.700  1.00  0.00           N
ATOM   2297  HN  CYS A 732      52.990  53.790  45.790  1.00  0.00           H
ATOM   2298  CA  CYS A 732      54.170  52.760  47.230  1.00  0.00           C
ATOM   2299  HA  CYS A 732      53.920  51.840  47.740  1.00  0.00           H
ATOM   2300  CB  CYS A 732      55.090  52.510  46.100  1.00  0.00           C
ATOM   2301  HB1 CYS A 732      56.060  52.080  46.430  1.00  0.00           H
ATOM   2302  HB2 CYS A 732      55.300  53.460  45.580  1.00  0.00           H
ATOM   2303  SG  CYS A 732      54.410  51.270  44.850  1.00  0.00           S
ATOM   2304  HG1 CYS A 732      53.600  52.060  44.170  1.00  0.00           H
ATOM   2305  C   CYS A 732      54.770  53.580  48.300  1.00  0.00           C
ATOM   2306  O   CYS A 732      55.230  53.070  49.350  1.00  0.00           O
ATOM   2307  N   ILE A 733      54.930  54.940  48.090  1.00  0.00           N
ATOM   2308  HN  ILE A 733      54.510  55.250  47.240  1.00  0.00           H
ATOM   2309  CA  ILE A 733      55.540  55.800  49.160  1.00  0.00           C
ATOM   2310  HA  ILE A 733      56.480  55.360  49.480  1.00  0.00           H
ATOM   2311  CB  ILE A 733      55.920  57.230  48.650  1.00  0.00           C
ATOM   2312  HB  ILE A 733      55.060  57.670  48.090  1.00  0.00           H
ATOM   2313  CG2 ILE A 733      56.040  58.320  49.800  1.00  0.00           C
ATOM   2314 HG21 ILE A 733      56.990  58.200  50.360  1.00  0.00           H
ATOM   2315 HG22 ILE A 733      55.270  58.240  50.600  1.00  0.00           H
ATOM   2316 HG23 ILE A 733      56.040  59.330  49.340  1.00  0.00           H
ATOM   2317  CG1 ILE A 733      57.100  57.190  47.800  1.00  0.00           C
ATOM   2318 HG11 ILE A 733      57.150  56.160  47.400  1.00  0.00           H
ATOM   2319 HG12 ILE A 733      58.070  57.440  48.290  1.00  0.00           H
ATOM   2320  CD  ILE A 733      56.910  57.960  46.480  1.00  0.00           C
ATOM   2321  HD1 ILE A 733      57.070  59.050  46.580  1.00  0.00           H
ATOM   2322  HD2 ILE A 733      55.970  57.800  45.920  1.00  0.00           H
ATOM   2323  HD3 ILE A 733      57.730  57.680  45.800  1.00  0.00           H
ATOM   2324  C   ILE A 733      54.770  55.760  50.410  1.00  0.00           C
ATOM   2325  O   ILE A 733      55.290  55.610  51.510  1.00  0.00           O
ATOM   2326  N   ILE A 734      53.420  55.820  50.250  1.00  0.00           N
ATOM   2327  HN  ILE A 734      52.990  55.890  49.350  1.00  0.00           H
ATOM   2328  CA  ILE A 734      52.490  55.610  51.380  1.00  0.00           C
ATOM   2329  HA  ILE A 734      52.720  56.340  52.150  1.00  0.00           H
ATOM   2330  CB  ILE A 734      51.000  55.770  50.890  1.00  0.00           C
ATOM   2331  HB  ILE A 734      50.860  54.880  50.240  1.00  0.00           H
ATOM   2332  CG2 ILE A 734      49.860  55.480  51.980  1.00  0.00           C
ATOM   2333 HG21 ILE A 734      48.860  55.270  51.540  1.00  0.00           H
ATOM   2334 HG22 ILE A 734      49.810  56.310  52.720  1.00  0.00           H
ATOM   2335 HG23 ILE A 734      49.980  54.540  52.550  1.00  0.00           H
ATOM   2336  CG1 ILE A 734      50.750  57.130  50.180  1.00  0.00           C
ATOM   2337 HG11 ILE A 734      51.560  57.300  49.430  1.00  0.00           H
ATOM   2338 HG12 ILE A 734      50.800  57.910  50.980  1.00  0.00           H
ATOM   2339  CD  ILE A 734      49.400  57.290  49.410  1.00  0.00           C
ATOM   2340  HD1 ILE A 734      49.130  58.300  49.010  1.00  0.00           H
ATOM   2341  HD2 ILE A 734      48.590  57.070  50.130  1.00  0.00           H
ATOM   2342  HD3 ILE A 734      49.380  56.690  48.480  1.00  0.00           H
ATOM   2343  C   ILE A 734      52.670  54.250  52.110  1.00  0.00           C
ATOM   2344  O   ILE A 734      52.460  54.080  53.280  1.00  0.00           O
ATOM   2345  N   PHE A 735      53.060  53.210  51.440  1.00  0.00           N
ATOM   2346  HN  PHE A 735      53.190  53.330  50.470  1.00  0.00           H
ATOM   2347  CA  PHE A 735      53.290  51.890  51.960  1.00  0.00           C
ATOM   2348  HA  PHE A 735      52.640  51.650  52.800  1.00  0.00           H
ATOM   2349  CB  PHE A 735      53.450  50.800  50.850  1.00  0.00           C
ATOM   2350  HB1 PHE A 735      54.370  50.940  50.260  1.00  0.00           H
ATOM   2351  HB2 PHE A 735      52.590  50.960  50.160  1.00  0.00           H
ATOM   2352  CG  PHE A 735      53.300  49.410  51.370  1.00  0.00           C
ATOM   2353  CD1 PHE A 735      54.410  48.520  51.630  1.00  0.00           C
ATOM   2354  HD1 PHE A 735      55.430  48.790  51.400  1.00  0.00           H
ATOM   2355  CE1 PHE A 735      54.160  47.160  51.990  1.00  0.00           C
ATOM   2356  HE1 PHE A 735      55.010  46.490  52.030  1.00  0.00           H
ATOM   2357  CZ  PHE A 735      52.870  46.740  52.200  1.00  0.00           C
ATOM   2358  HZ  PHE A 735      52.740  45.670  52.360  1.00  0.00           H
ATOM   2359  CD2 PHE A 735      51.960  48.930  51.600  1.00  0.00           C
ATOM   2360  HD2 PHE A 735      51.070  49.510  51.360  1.00  0.00           H
ATOM   2361  CE2 PHE A 735      51.770  47.600  52.000  1.00  0.00           C
ATOM   2362  HE2 PHE A 735      50.760  47.210  52.110  1.00  0.00           H
ATOM   2363  C   PHE A 735      54.600  51.980  52.750  1.00  0.00           C
ATOM   2364  O   PHE A 735      54.670  51.570  53.890  1.00  0.00           O
ATOM   2365  N   ILE A 736      55.650  52.580  52.150  1.00  0.00           N
ATOM   2366  HN  ILE A 736      55.560  52.750  51.160  1.00  0.00           H
ATOM   2367  CA  ILE A 736      56.880  52.810  52.790  1.00  0.00           C
ATOM   2368  HA  ILE A 736      57.320  51.860  53.040  1.00  0.00           H
ATOM   2369  CB  ILE A 736      57.960  53.350  51.860  1.00  0.00           C
ATOM   2370  HB  ILE A 736      57.560  54.200  51.270  1.00  0.00           H
ATOM   2371  CG2 ILE A 736      59.210  53.810  52.700  1.00  0.00           C
ATOM   2372 HG21 ILE A 736      59.950  54.150  51.950  1.00  0.00           H
ATOM   2373 HG22 ILE A 736      59.550  53.080  53.460  1.00  0.00           H
ATOM   2374 HG23 ILE A 736      59.010  54.760  53.240  1.00  0.00           H
ATOM   2375  CG1 ILE A 736      58.340  52.230  50.810  1.00  0.00           C
ATOM   2376 HG11 ILE A 736      57.430  51.590  50.750  1.00  0.00           H
ATOM   2377 HG12 ILE A 736      59.200  51.680  51.240  1.00  0.00           H
ATOM   2378  CD  ILE A 736      58.710  52.870  49.430  1.00  0.00           C
ATOM   2379  HD1 ILE A 736      59.610  53.510  49.560  1.00  0.00           H
ATOM   2380  HD2 ILE A 736      57.980  53.540  48.910  1.00  0.00           H
ATOM   2381  HD3 ILE A 736      59.000  52.050  48.750  1.00  0.00           H
ATOM   2382  C   ILE A 736      56.830  53.760  54.040  1.00  0.00           C
ATOM   2383  O   ILE A 736      57.520  53.480  55.050  1.00  0.00           O
ATOM   2384  N   TYR A 737      56.080  54.950  54.050  1.00  0.00           N
ATOM   2385  HN  TYR A 737      55.520  55.140  53.240  1.00  0.00           H
ATOM   2386  CA  TYR A 737      55.970  55.880  55.150  1.00  0.00           C
ATOM   2387  HA  TYR A 737      56.950  56.220  55.430  1.00  0.00           H
ATOM   2388  CB  TYR A 737      55.170  57.140  54.590  1.00  0.00           C
ATOM   2389  HB1 TYR A 737      54.200  56.780  54.180  1.00  0.00           H
ATOM   2390  HB2 TYR A 737      55.710  57.580  53.720  1.00  0.00           H
ATOM   2391  CG  TYR A 737      54.900  58.290  55.530  1.00  0.00           C
ATOM   2392  CD1 TYR A 737      53.830  59.150  55.270  1.00  0.00           C
ATOM   2393  HD1 TYR A 737      53.230  58.900  54.390  1.00  0.00           H
ATOM   2394  CE1 TYR A 737      53.560  60.260  56.080  1.00  0.00           C
ATOM   2395  HE1 TYR A 737      52.640  60.780  55.880  1.00  0.00           H
ATOM   2396  CZ  TYR A 737      54.460  60.590  57.060  1.00  0.00           C
ATOM   2397  OH  TYR A 737      54.110  61.580  58.030  1.00  0.00           O
ATOM   2398  HH  TYR A 737      54.900  61.740  58.550  1.00  0.00           H
ATOM   2399  CD2 TYR A 737      55.840  58.650  56.560  1.00  0.00           C
ATOM   2400  HD2 TYR A 737      56.770  58.100  56.580  1.00  0.00           H
ATOM   2401  CE2 TYR A 737      55.590  59.840  57.300  1.00  0.00           C
ATOM   2402  HE2 TYR A 737      56.300  60.120  58.070  1.00  0.00           H
ATOM   2403  C   TYR A 737      55.320  55.140  56.390  1.00  0.00           C
ATOM   2404  O   TYR A 737      55.720  55.370  57.560  1.00  0.00           O
ATOM   2405  N   GLU A 738      54.260  54.330  56.070  1.00  0.00           N
ATOM   2406  HN  GLU A 738      54.030  54.110  55.130  1.00  0.00           H
ATOM   2407  CA  GLU A 738      53.480  53.530  57.090  1.00  0.00           C
ATOM   2408  HA  GLU A 738      53.160  54.270  57.800  1.00  0.00           H
ATOM   2409  CB  GLU A 738      52.310  52.730  56.410  1.00  0.00           C
ATOM   2410  HB1 GLU A 738      52.750  51.860  55.880  1.00  0.00           H
ATOM   2411  HB2 GLU A 738      51.790  53.390  55.680  1.00  0.00           H
ATOM   2412  CG  GLU A 738      51.250  52.150  57.390  1.00  0.00           C
ATOM   2413  HG1 GLU A 738      50.780  53.010  57.900  1.00  0.00           H
ATOM   2414  HG2 GLU A 738      51.890  51.630  58.150  1.00  0.00           H
ATOM   2415  CD  GLU A 738      50.110  51.250  56.930  1.00  0.00           C
ATOM   2416  OE1 GLU A 738      50.440  50.200  56.420  1.00  0.00           O
ATOM   2417  OE2 GLU A 738      48.890  51.610  56.980  1.00  0.00           O
ATOM   2418  C   GLU A 738      54.370  52.490  57.790  1.00  0.00           C
ATOM   2419  O   GLU A 738      54.400  52.340  59.000  1.00  0.00           O
ATOM   2420  N   ALA A 739      55.230  51.770  57.060  1.00  0.00           N
ATOM   2421  HN  ALA A 739      55.060  51.680  56.080  1.00  0.00           H
ATOM   2422  CA  ALA A 739      56.250  50.890  57.710  1.00  0.00           C
ATOM   2423  HA  ALA A 739      55.760  50.130  58.290  1.00  0.00           H
ATOM   2424  CB  ALA A 739      57.050  50.130  56.730  1.00  0.00           C
ATOM   2425  HB1 ALA A 739      57.820  49.460  57.140  1.00  0.00           H
ATOM   2426  HB2 ALA A 739      57.680  50.750  56.050  1.00  0.00           H
ATOM   2427  HB3 ALA A 739      56.330  49.520  56.130  1.00  0.00           H
ATOM   2428  C   ALA A 739      57.200  51.560  58.670  1.00  0.00           C
ATOM   2429  O   ALA A 739      57.480  51.100  59.780  1.00  0.00           O
ATOM   2430  N   LEU A 740      57.790  52.750  58.280  1.00  0.00           N
ATOM   2431  HN  LEU A 740      57.690  53.110  57.350  1.00  0.00           H
ATOM   2432  CA  LEU A 740      58.450  53.610  59.220  1.00  0.00           C
ATOM   2433  HA  LEU A 740      59.220  53.020  59.720  1.00  0.00           H
ATOM   2434  CB  LEU A 740      59.090  54.840  58.490  1.00  0.00           C
ATOM   2435  HB1 LEU A 740      59.320  55.550  59.310  1.00  0.00           H
ATOM   2436  HB2 LEU A 740      58.180  55.220  57.960  1.00  0.00           H
ATOM   2437  CG  LEU A 740      60.300  54.600  57.540  1.00  0.00           C
ATOM   2438  HG  LEU A 740      60.130  53.740  56.860  1.00  0.00           H
ATOM   2439  CD1 LEU A 740      60.510  55.780  56.520  1.00  0.00           C
ATOM   2440 HD11 LEU A 740      60.500  56.770  57.020  1.00  0.00           H
ATOM   2441 HD12 LEU A 740      59.750  55.740  55.710  1.00  0.00           H
ATOM   2442 HD13 LEU A 740      61.460  55.620  55.980  1.00  0.00           H
ATOM   2443  CD2 LEU A 740      61.590  54.510  58.410  1.00  0.00           C
ATOM   2444 HD21 LEU A 740      61.560  53.720  59.200  1.00  0.00           H
ATOM   2445 HD22 LEU A 740      61.700  55.450  58.980  1.00  0.00           H
ATOM   2446 HD23 LEU A 740      62.510  54.480  57.800  1.00  0.00           H
ATOM   2447  C   LEU A 740      57.590  54.130  60.380  1.00  0.00           C
ATOM   2448  O   LEU A 740      57.970  54.100  61.550  1.00  0.00           O
ATOM   2449  N   GLU A 741      56.390  54.600  60.130  1.00  0.00           N
ATOM   2450  HN  GLU A 741      56.000  54.750  59.210  1.00  0.00           H
ATOM   2451  CA  GLU A 741      55.500  54.990  61.190  1.00  0.00           C
ATOM   2452  HA  GLU A 741      55.930  55.790  61.790  1.00  0.00           H
ATOM   2453  CB  GLU A 741      54.080  55.460  60.620  1.00  0.00           C
ATOM   2454  HB1 GLU A 741      54.030  55.120  59.570  1.00  0.00           H
ATOM   2455  HB2 GLU A 741      54.150  56.560  60.570  1.00  0.00           H
ATOM   2456  CG  GLU A 741      52.800  55.270  61.480  1.00  0.00           C
ATOM   2457  HG1 GLU A 741      52.960  55.650  62.500  1.00  0.00           H
ATOM   2458  HG2 GLU A 741      52.610  54.170  61.440  1.00  0.00           H
ATOM   2459  CD  GLU A 741      51.650  55.930  60.750  1.00  0.00           C
ATOM   2460  OE1 GLU A 741      50.600  55.240  60.670  1.00  0.00           O
ATOM   2461  OE2 GLU A 741      51.760  57.140  60.300  1.00  0.00           O
ATOM   2462  C   GLU A 741      55.290  53.930  62.300  1.00  0.00           C
ATOM   2463  O   GLU A 741      55.460  54.120  63.490  1.00  0.00           O
ATOM   2464  N   LYS A 742      54.950  52.660  61.900  1.00  0.00           N
ATOM   2465  HN  LYS A 742      54.800  52.540  60.920  1.00  0.00           H
ATOM   2466  CA  LYS A 742      54.630  51.550  62.790  1.00  0.00           C
ATOM   2467  HA  LYS A 742      53.820  51.840  63.450  1.00  0.00           H
ATOM   2468  CB  LYS A 742      54.290  50.300  61.940  1.00  0.00           C
ATOM   2469  HB1 LYS A 742      54.200  49.410  62.600  1.00  0.00           H
ATOM   2470  HB2 LYS A 742      55.100  49.900  61.280  1.00  0.00           H
ATOM   2471  CG  LYS A 742      52.870  50.400  61.350  1.00  0.00           C
ATOM   2472  HG1 LYS A 742      52.570  49.500  60.770  1.00  0.00           H
ATOM   2473  HG2 LYS A 742      52.980  51.160  60.540  1.00  0.00           H
ATOM   2474  CD  LYS A 742      51.700  50.600  62.350  1.00  0.00           C
ATOM   2475  HD1 LYS A 742      51.880  51.530  62.950  1.00  0.00           H
ATOM   2476  HD2 LYS A 742      51.670  49.680  62.970  1.00  0.00           H
ATOM   2477  CE  LYS A 742      50.480  50.810  61.480  1.00  0.00           C
ATOM   2478  HE1 LYS A 742      50.040  49.890  61.050  1.00  0.00           H
ATOM   2479  HE2 LYS A 742      50.570  51.590  60.700  1.00  0.00           H
ATOM   2480  NZ  LYS A 742      49.380  51.370  62.370  1.00  0.00           N
ATOM   2481  HZ1 LYS A 742      49.790  52.280  62.660  1.00  0.00           H
ATOM   2482  HZ2 LYS A 742      49.360  50.840  63.260  1.00  0.00           H
ATOM   2483  HZ3 LYS A 742      48.480  51.600  61.910  1.00  0.00           H
ATOM   2484  C   LYS A 742      55.870  51.250  63.760  1.00  0.00           C
ATOM   2485  O   LYS A 742      55.640  51.070  64.930  1.00  0.00           O
ATOM   2486  N   LEU A 743      57.070  51.270  63.180  1.00  0.00           N
ATOM   2487  HN  LEU A 743      57.090  51.460  62.210  1.00  0.00           H
ATOM   2488  CA  LEU A 743      58.410  51.070  63.850  1.00  0.00           C
ATOM   2489  HA  LEU A 743      58.350  50.100  64.320  1.00  0.00           H
ATOM   2490  CB  LEU A 743      59.380  51.280  62.730  1.00  0.00           C
ATOM   2491  HB1 LEU A 743      59.400  52.320  62.360  1.00  0.00           H
ATOM   2492  HB2 LEU A 743      59.120  50.750  61.790  1.00  0.00           H
ATOM   2493  CG  LEU A 743      60.830  50.890  63.100  1.00  0.00           C
ATOM   2494  HG  LEU A 743      61.400  51.480  63.850  1.00  0.00           H
ATOM   2495  CD1 LEU A 743      60.870  49.430  63.600  1.00  0.00           C
ATOM   2496 HD11 LEU A 743      61.900  49.050  63.560  1.00  0.00           H
ATOM   2497 HD12 LEU A 743      60.210  48.730  63.040  1.00  0.00           H
ATOM   2498 HD13 LEU A 743      60.520  49.330  64.650  1.00  0.00           H
ATOM   2499  CD2 LEU A 743      61.680  50.930  61.800  1.00  0.00           C
ATOM   2500 HD21 LEU A 743      61.590  51.940  61.330  1.00  0.00           H
ATOM   2501 HD22 LEU A 743      61.280  50.190  61.080  1.00  0.00           H
ATOM   2502 HD23 LEU A 743      62.740  50.690  62.040  1.00  0.00           H
ATOM   2503  C   LEU A 743      58.510  52.130  64.970  1.00  0.00           C
ATOM   2504  O   LEU A 743      58.820  51.650  66.090  1.00  0.00           O
ATOM   2505  N   PHE A 744      58.250  53.430  64.750  1.00  0.00           N
ATOM   2506  HN  PHE A 744      57.980  53.700  63.820  1.00  0.00           H
ATOM   2507  CA  PHE A 744      58.330  54.450  65.810  1.00  0.00           C
ATOM   2508  HA  PHE A 744      59.140  54.200  66.490  1.00  0.00           H
ATOM   2509  CB  PHE A 744      58.590  55.850  65.320  1.00  0.00           C
ATOM   2510  HB1 PHE A 744      58.870  56.590  66.080  1.00  0.00           H
ATOM   2511  HB2 PHE A 744      57.730  56.330  64.790  1.00  0.00           H
ATOM   2512  CG  PHE A 744      59.830  55.800  64.390  1.00  0.00           C
ATOM   2513  CD1 PHE A 744      59.800  56.020  62.970  1.00  0.00           C
ATOM   2514  HD1 PHE A 744      58.870  56.380  62.550  1.00  0.00           H
ATOM   2515  CE1 PHE A 744      60.890  55.990  62.130  1.00  0.00           C
ATOM   2516  HE1 PHE A 744      60.830  56.140  61.070  1.00  0.00           H
ATOM   2517  CZ  PHE A 744      62.060  55.440  62.710  1.00  0.00           C
ATOM   2518  HZ  PHE A 744      62.940  55.470  62.100  1.00  0.00           H
ATOM   2519  CD2 PHE A 744      61.080  55.310  64.900  1.00  0.00           C
ATOM   2520  HD2 PHE A 744      61.190  55.050  65.960  1.00  0.00           H
ATOM   2521  CE2 PHE A 744      62.120  55.110  64.040  1.00  0.00           C
ATOM   2522  HE2 PHE A 744      63.040  54.730  64.460  1.00  0.00           H
ATOM   2523  C   PHE A 744      57.190  54.400  66.790  1.00  0.00           C
ATOM   2524  O   PHE A 744      57.420  54.660  67.950  1.00  0.00           O
ATOM   2525  N   ASP A 745      55.990  53.900  66.370  1.00  0.00           N
ATOM   2526  HN  ASP A 745      55.980  53.930  65.380  1.00  0.00           H
ATOM   2527  CA  ASP A 745      54.750  53.680  67.130  1.00  0.00           C
ATOM   2528  HA  ASP A 745      54.630  54.470  67.840  1.00  0.00           H
ATOM   2529  CB  ASP A 745      53.540  53.340  66.200  1.00  0.00           C
ATOM   2530  HB1 ASP A 745      52.860  52.600  66.660  1.00  0.00           H
ATOM   2531  HB2 ASP A 745      53.990  52.750  65.370  1.00  0.00           H
ATOM   2532  CG  ASP A 745      52.870  54.640  65.810  1.00  0.00           C
ATOM   2533  OD1 ASP A 745      52.000  54.550  64.860  1.00  0.00           O
ATOM   2534  OD2 ASP A 745      53.150  55.740  66.360  1.00  0.00           O
ATOM   2535  C   ASP A 745      54.990  52.570  68.160  1.00  0.00           C
ATOM   2536  O   ASP A 745      54.640  52.850  69.280  1.00  0.00           O
ATOM   2537  N   LEU A 746      55.770  51.520  67.780  1.00  0.00           N
ATOM   2538  HN  LEU A 746      56.120  51.470  66.860  1.00  0.00           H
ATOM   2539  CA  LEU A 746      56.160  50.440  68.690  1.00  0.00           C
ATOM   2540  HA  LEU A 746      55.390  50.270  69.430  1.00  0.00           H
ATOM   2541  CB  LEU A 746      56.480  49.200  67.810  1.00  0.00           C
ATOM   2542  HB1 LEU A 746      57.320  49.480  67.150  1.00  0.00           H
ATOM   2543  HB2 LEU A 746      55.610  49.200  67.120  1.00  0.00           H
ATOM   2544  CG  LEU A 746      56.700  47.870  68.570  1.00  0.00           C
ATOM   2545  HG  LEU A 746      57.570  48.030  69.230  1.00  0.00           H
ATOM   2546  CD1 LEU A 746      55.480  47.520  69.520  1.00  0.00           C
ATOM   2547 HD11 LEU A 746      55.490  46.430  69.740  1.00  0.00           H
ATOM   2548 HD12 LEU A 746      54.560  47.670  68.910  1.00  0.00           H
ATOM   2549 HD13 LEU A 746      55.430  48.110  70.460  1.00  0.00           H
ATOM   2550  CD2 LEU A 746      57.180  46.720  67.610  1.00  0.00           C
ATOM   2551 HD21 LEU A 746      58.160  47.030  67.190  1.00  0.00           H
ATOM   2552 HD22 LEU A 746      56.580  46.600  66.670  1.00  0.00           H
ATOM   2553 HD23 LEU A 746      57.300  45.750  68.130  1.00  0.00           H
ATOM   2554  C   LEU A 746      57.320  50.760  69.680  1.00  0.00           C
ATOM   2555  O   LEU A 746      57.420  50.230  70.810  1.00  0.00           O
ATOM   2556  N   GLY A 747      58.060  51.870  69.350  1.00  0.00           N
ATOM   2557  HN  GLY A 747      57.960  52.300  68.460  1.00  0.00           H
ATOM   2558  CA  GLY A 747      59.020  52.520  70.270  1.00  0.00           C
ATOM   2559  HA1 GLY A 747      59.700  53.130  69.690  1.00  0.00           H
ATOM   2560  HA2 GLY A 747      59.480  51.730  70.860  1.00  0.00           H
ATOM   2561  C   GLY A 747      58.430  53.340  71.270  1.00  0.00           C
ATOM   2562  O   GLY A 747      58.650  53.230  72.430  1.00  0.00           O
ATOM   2563  N   GLU A 748      57.480  54.260  70.890  1.00  0.00           N
ATOM   2564  HN  GLU A 748      57.370  54.540  69.940  1.00  0.00           H
ATOM   2565  CA  GLU A 748      56.620  55.020  71.820  1.00  0.00           C
ATOM   2566  HA  GLU A 748      57.250  55.530  72.530  1.00  0.00           H
ATOM   2567  CB  GLU A 748      55.640  55.830  71.030  1.00  0.00           C
ATOM   2568  HB1 GLU A 748      55.310  55.390  70.070  1.00  0.00           H
ATOM   2569  HB2 GLU A 748      56.230  56.730  70.750  1.00  0.00           H
ATOM   2570  CG  GLU A 748      54.330  56.350  71.730  1.00  0.00           C
ATOM   2571  HG1 GLU A 748      54.530  57.060  72.570  1.00  0.00           H
ATOM   2572  HG2 GLU A 748      53.780  55.460  72.110  1.00  0.00           H
ATOM   2573  CD  GLU A 748      53.570  57.100  70.800  1.00  0.00           C
ATOM   2574  OE1 GLU A 748      53.990  58.180  70.250  1.00  0.00           O
ATOM   2575  OE2 GLU A 748      52.370  56.820  70.550  1.00  0.00           O
ATOM   2576  C   GLU A 748      55.810  54.240  72.740  1.00  0.00           C
ATOM   2577  O   GLU A 748      55.590  54.580  73.930  1.00  0.00           O
ATOM   2578  N   THR A 749      55.240  53.090  72.240  1.00  0.00           N
ATOM   2579  HN  THR A 749      55.190  52.730  71.310  1.00  0.00           H
ATOM   2580  CA  THR A 749      54.170  52.430  73.040  1.00  0.00           C
ATOM   2581  HA  THR A 749      53.690  53.170  73.660  1.00  0.00           H
ATOM   2582  CB  THR A 749      53.110  51.710  72.170  1.00  0.00           C
ATOM   2583  HB  THR A 749      52.360  51.120  72.750  1.00  0.00           H
ATOM   2584  OG1 THR A 749      53.720  50.770  71.230  1.00  0.00           O
ATOM   2585  HG1 THR A 749      53.890  51.290  70.440  1.00  0.00           H
ATOM   2586  CG2 THR A 749      52.290  52.750  71.370  1.00  0.00           C
ATOM   2587 HG21 THR A 749      52.890  53.370  70.680  1.00  0.00           H
ATOM   2588 HG22 THR A 749      51.710  53.460  72.000  1.00  0.00           H
ATOM   2589 HG23 THR A 749      51.480  52.240  70.810  1.00  0.00           H
ATOM   2590  C   THR A 749      54.840  51.460  73.990  1.00  0.00           C
ATOM   2591  O   THR A 749      54.190  50.940  74.890  1.00  0.00           O
ATOM   2592  N   TYR A 750      56.180  51.300  73.860  1.00  0.00           N
ATOM   2593  HN  TYR A 750      56.640  51.710  73.080  1.00  0.00           H
ATOM   2594  CA  TYR A 750      57.030  50.700  74.850  1.00  0.00           C
ATOM   2595  HA  TYR A 750      56.460  50.190  75.600  1.00  0.00           H
ATOM   2596  CB  TYR A 750      58.080  49.720  74.210  1.00  0.00           C
ATOM   2597  HB1 TYR A 750      59.020  49.590  74.790  1.00  0.00           H
ATOM   2598  HB2 TYR A 750      58.420  50.210  73.260  1.00  0.00           H
ATOM   2599  CG  TYR A 750      57.520  48.350  73.910  1.00  0.00           C
ATOM   2600  CD1 TYR A 750      57.930  47.810  72.670  1.00  0.00           C
ATOM   2601  HD1 TYR A 750      58.580  48.400  72.050  1.00  0.00           H
ATOM   2602  CE1 TYR A 750      57.370  46.610  72.270  1.00  0.00           C
ATOM   2603  HE1 TYR A 750      57.660  46.180  71.320  1.00  0.00           H
ATOM   2604  CZ  TYR A 750      56.460  45.900  73.100  1.00  0.00           C
ATOM   2605  OH  TYR A 750      55.920  44.720  72.620  1.00  0.00           O
ATOM   2606  HH  TYR A 750      54.970  44.750  72.600  1.00  0.00           H
ATOM   2607  CD2 TYR A 750      56.650  47.690  74.750  1.00  0.00           C
ATOM   2608  HD2 TYR A 750      56.320  48.080  75.690  1.00  0.00           H
ATOM   2609  CE2 TYR A 750      56.080  46.450  74.380  1.00  0.00           C
ATOM   2610  HE2 TYR A 750      55.320  45.940  74.950  1.00  0.00           H
ATOM   2611  C   TYR A 750      57.780  51.750  75.700  1.00  0.00           C
ATOM   2612  O   TYR A 750      58.560  51.490  76.590  1.00  0.00           O
ATOM   2613  N   ALA A 751      57.660  53.070  75.350  1.00  0.00           N
ATOM   2614  HN  ALA A 751      57.250  53.190  74.440  1.00  0.00           H
ATOM   2615  CA  ALA A 751      58.010  54.300  76.120  1.00  0.00           C
ATOM   2616  HA  ALA A 751      57.380  54.990  75.570  1.00  0.00           H
ATOM   2617  CB  ALA A 751      57.620  54.220  77.650  1.00  0.00           C
ATOM   2618  HB1 ALA A 751      56.520  54.130  77.740  1.00  0.00           H
ATOM   2619  HB2 ALA A 751      57.990  55.140  78.160  1.00  0.00           H
ATOM   2620  HB3 ALA A 751      57.980  53.320  78.200  1.00  0.00           H
ATOM   2621  C   ALA A 751      59.430  54.680  75.890  1.00  0.00           C
ATOM   2622  O   ALA A 751      60.000  55.310  76.760  1.00  0.00           O
ATOM   2623  N   PHE A 752      60.050  54.430  74.690  1.00  0.00           N
ATOM   2624  HN  PHE A 752      59.580  53.990  73.930  1.00  0.00           H
ATOM   2625  CA  PHE A 752      61.440  54.790  74.380  1.00  0.00           C
ATOM   2626  HA  PHE A 752      61.700  55.560  75.080  1.00  0.00           H
ATOM   2627  CB  PHE A 752      61.660  55.410  72.930  1.00  0.00           C
ATOM   2628  HB1 PHE A 752      61.190  54.750  72.180  1.00  0.00           H
ATOM   2629  HB2 PHE A 752      62.740  55.460  72.680  1.00  0.00           H
ATOM   2630  CG  PHE A 752      60.920  56.740  72.790  1.00  0.00           C
ATOM   2631  CD1 PHE A 752      59.800  56.770  72.030  1.00  0.00           C
ATOM   2632  HD1 PHE A 752      59.490  55.890  71.490  1.00  0.00           H
ATOM   2633  CE1 PHE A 752      59.020  57.860  71.950  1.00  0.00           C
ATOM   2634  HE1 PHE A 752      58.030  57.740  71.540  1.00  0.00           H
ATOM   2635  CZ  PHE A 752      59.460  59.030  72.590  1.00  0.00           C
ATOM   2636  HZ  PHE A 752      58.980  59.980  72.810  1.00  0.00           H
ATOM   2637  CD2 PHE A 752      61.420  57.860  73.370  1.00  0.00           C
ATOM   2638  HD2 PHE A 752      62.300  57.780  74.010  1.00  0.00           H
ATOM   2639  CE2 PHE A 752      60.670  59.020  73.330  1.00  0.00           C
ATOM   2640  HE2 PHE A 752      60.870  59.920  73.890  1.00  0.00           H
ATOM   2641  C   PHE A 752      62.390  53.640  74.720  1.00  0.00           C
ATOM   2642  O   PHE A 752      63.400  53.930  75.390  1.00  0.00           O
ATOM   2643  N   PRO A 822      62.170  52.370  74.270  1.00  0.00           N
ATOM   2644  CD  PRO A 822      61.270  51.910  73.210  1.00  0.00           C
ATOM   2645  HD1 PRO A 822      61.340  52.550  72.310  1.00  0.00           H
ATOM   2646  HD2 PRO A 822      60.250  51.860  73.660  1.00  0.00           H
ATOM   2647  CA  PRO A 822      63.160  51.340  74.520  1.00  0.00           C
ATOM   2648  HA  PRO A 822      63.420  51.300  75.570  1.00  0.00           H
ATOM   2649  CB  PRO A 822      62.400  50.070  74.130  1.00  0.00           C
ATOM   2650  HB1 PRO A 822      61.720  49.770  74.950  1.00  0.00           H
ATOM   2651  HB2 PRO A 822      63.180  49.290  73.980  1.00  0.00           H
ATOM   2652  CG  PRO A 822      61.700  50.480  72.850  1.00  0.00           C
ATOM   2653  HG1 PRO A 822      62.250  50.570  71.890  1.00  0.00           H
ATOM   2654  HG2 PRO A 822      60.870  49.770  72.600  1.00  0.00           H
ATOM   2655  C   PRO A 822      64.480  51.580  73.890  1.00  0.00           C
ATOM   2656  O   PRO A 822      64.610  52.120  72.730  1.00  0.00           O
ATOM   2657  N   ASP A 823      65.540  51.130  74.530  1.00  0.00           N
ATOM   2658  HN  ASP A 823      65.470  50.670  75.410  1.00  0.00           H
ATOM   2659  CA  ASP A 823      66.960  51.350  74.130  1.00  0.00           C
ATOM   2660  HA  ASP A 823      67.060  52.350  73.770  1.00  0.00           H
ATOM   2661  CB  ASP A 823      67.820  51.130  75.470  1.00  0.00           C
ATOM   2662  HB1 ASP A 823      68.850  51.190  75.060  1.00  0.00           H
ATOM   2663  HB2 ASP A 823      67.600  50.180  75.980  1.00  0.00           H
ATOM   2664  CG  ASP A 823      67.550  52.300  76.450  1.00  0.00           C
ATOM   2665  OD1 ASP A 823      67.260  53.460  76.060  1.00  0.00           O
ATOM   2666  OD2 ASP A 823      67.700  52.090  77.690  1.00  0.00           O
ATOM   2667  C   ASP A 823      67.450  50.360  73.100  1.00  0.00           C
ATOM   2668  O   ASP A 823      68.650  50.130  72.830  1.00  0.00           O
ATOM   2669  N   VAL A 824      66.500  49.700  72.390  1.00  0.00           N
ATOM   2670  HN  VAL A 824      65.530  49.790  72.620  1.00  0.00           H
ATOM   2671  CA  VAL A 824      66.680  48.760  71.310  1.00  0.00           C
ATOM   2672  HA  VAL A 824      67.720  48.560  71.130  1.00  0.00           H
ATOM   2673  CB  VAL A 824      66.050  47.410  71.660  1.00  0.00           C
ATOM   2674  HB  VAL A 824      66.160  46.820  70.720  1.00  0.00           H
ATOM   2675  CG1 VAL A 824      66.910  46.640  72.680  1.00  0.00           C
ATOM   2676 HG11 VAL A 824      66.470  45.650  72.920  1.00  0.00           H
ATOM   2677 HG12 VAL A 824      66.880  47.170  73.660  1.00  0.00           H
ATOM   2678 HG13 VAL A 824      67.970  46.480  72.400  1.00  0.00           H
ATOM   2679  CG2 VAL A 824      64.580  47.510  71.960  1.00  0.00           C
ATOM   2680 HG21 VAL A 824      63.970  48.210  71.360  1.00  0.00           H
ATOM   2681 HG22 VAL A 824      64.500  47.760  73.040  1.00  0.00           H
ATOM   2682 HG23 VAL A 824      64.090  46.510  71.860  1.00  0.00           H
ATOM   2683  C   VAL A 824      66.080  49.340  70.040  1.00  0.00           C
ATOM   2684  O   VAL A 824      65.900  48.520  69.120  1.00  0.00           O
ATOM   2685  N   LEU A 825      65.540  50.540  70.060  1.00  0.00           N
ATOM   2686  HN  LEU A 825      65.560  51.070  70.910  1.00  0.00           H
ATOM   2687  CA  LEU A 825      64.850  51.180  68.900  1.00  0.00           C
ATOM   2688  HA  LEU A 825      64.180  50.410  68.550  1.00  0.00           H
ATOM   2689  CB  LEU A 825      64.070  52.390  69.430  1.00  0.00           C
ATOM   2690  HB1 LEU A 825      64.720  53.160  69.890  1.00  0.00           H
ATOM   2691  HB2 LEU A 825      63.490  51.990  70.300  1.00  0.00           H
ATOM   2692  CG  LEU A 825      63.170  53.050  68.400  1.00  0.00           C
ATOM   2693  HG  LEU A 825      63.830  53.290  67.540  1.00  0.00           H
ATOM   2694  CD1 LEU A 825      62.040  52.200  67.840  1.00  0.00           C
ATOM   2695 HD11 LEU A 825      61.340  52.760  67.200  1.00  0.00           H
ATOM   2696 HD12 LEU A 825      61.380  51.870  68.670  1.00  0.00           H
ATOM   2697 HD13 LEU A 825      62.430  51.240  67.440  1.00  0.00           H
ATOM   2698  CD2 LEU A 825      62.590  54.380  69.010  1.00  0.00           C
ATOM   2699 HD21 LEU A 825      63.220  54.720  69.880  1.00  0.00           H
ATOM   2700 HD22 LEU A 825      61.610  54.010  69.380  1.00  0.00           H
ATOM   2701 HD23 LEU A 825      62.420  55.240  68.340  1.00  0.00           H
ATOM   2702  C   LEU A 825      65.830  51.500  67.770  1.00  0.00           C
ATOM   2703  O   LEU A 825      65.490  51.320  66.570  1.00  0.00           O
ATOM   2704  N   PHE A 826      66.990  52.000  68.000  1.00  0.00           N
ATOM   2705  HN  PHE A 826      67.370  52.160  68.920  1.00  0.00           H
ATOM   2706  CA  PHE A 826      67.980  52.280  66.900  1.00  0.00           C
ATOM   2707  HA  PHE A 826      67.500  52.800  66.070  1.00  0.00           H
ATOM   2708  CB  PHE A 826      69.050  53.230  67.440  1.00  0.00           C
ATOM   2709  HB1 PHE A 826      69.430  52.930  68.430  1.00  0.00           H
ATOM   2710  HB2 PHE A 826      68.560  54.220  67.540  1.00  0.00           H
ATOM   2711  CG  PHE A 826      70.270  53.460  66.650  1.00  0.00           C
ATOM   2712  CD1 PHE A 826      71.390  52.560  66.680  1.00  0.00           C
ATOM   2713  HD1 PHE A 826      71.330  51.670  67.270  1.00  0.00           H
ATOM   2714  CE1 PHE A 826      72.570  52.910  66.030  1.00  0.00           C
ATOM   2715  HE1 PHE A 826      73.460  52.310  66.180  1.00  0.00           H
ATOM   2716  CZ  PHE A 826      72.670  54.050  65.250  1.00  0.00           C
ATOM   2717  HZ  PHE A 826      73.570  54.190  64.670  1.00  0.00           H
ATOM   2718  CD2 PHE A 826      70.410  54.580  65.830  1.00  0.00           C
ATOM   2719  HD2 PHE A 826      69.490  55.130  65.680  1.00  0.00           H
ATOM   2720  CE2 PHE A 826      71.600  54.900  65.150  1.00  0.00           C
ATOM   2721  HE2 PHE A 826      71.570  55.720  64.450  1.00  0.00           H
ATOM   2722  C   PHE A 826      68.490  51.020  66.320  1.00  0.00           C
ATOM   2723  O   PHE A 826      68.830  50.870  65.150  1.00  0.00           O
ATOM   2724  N   TRP A 827      68.500  49.970  67.210  1.00  0.00           N
ATOM   2725  HN  TRP A 827      68.360  50.120  68.180  1.00  0.00           H
ATOM   2726  CA  TRP A 827      68.790  48.600  66.900  1.00  0.00           C
ATOM   2727  HA  TRP A 827      69.640  48.510  66.240  1.00  0.00           H
ATOM   2728  CB  TRP A 827      69.100  47.810  68.170  1.00  0.00           C
ATOM   2729  HB1 TRP A 827      68.420  48.110  69.000  1.00  0.00           H
ATOM   2730  HB2 TRP A 827      70.120  48.150  68.450  1.00  0.00           H
ATOM   2731  CG  TRP A 827      69.150  46.320  68.120  1.00  0.00           C
ATOM   2732  CD1 TRP A 827      68.160  45.500  68.630  1.00  0.00           C
ATOM   2733  HD1 TRP A 827      67.450  45.790  69.390  1.00  0.00           H
ATOM   2734  NE1 TRP A 827      68.380  44.180  68.260  1.00  0.00           N
ATOM   2735  HE1 TRP A 827      67.770  43.430  68.180  1.00  0.00           H
ATOM   2736  CE2 TRP A 827      69.530  44.210  67.500  1.00  0.00           C
ATOM   2737  CD2 TRP A 827      69.890  45.600  67.280  1.00  0.00           C
ATOM   2738  CE3 TRP A 827      70.880  45.940  66.410  1.00  0.00           C
ATOM   2739  HE3 TRP A 827      71.220  46.960  66.340  1.00  0.00           H
ATOM   2740  CZ3 TRP A 827      71.590  44.900  65.810  1.00  0.00           C
ATOM   2741  HZ3 TRP A 827      72.360  45.090  65.080  1.00  0.00           H
ATOM   2742  CZ2 TRP A 827      70.190  43.230  66.820  1.00  0.00           C
ATOM   2743  HZ2 TRP A 827      69.900  42.210  67.040  1.00  0.00           H
ATOM   2744  CH2 TRP A 827      71.240  43.520  65.960  1.00  0.00           C
ATOM   2745  HH2 TRP A 827      71.640  42.700  65.370  1.00  0.00           H
ATOM   2746  C   TRP A 827      67.670  48.070  66.010  1.00  0.00           C
ATOM   2747  O   TRP A 827      67.920  47.450  64.970  1.00  0.00           O
ATOM   2748  N   CYS A 828      66.400  48.360  66.380  1.00  0.00           N
ATOM   2749  HN  CYS A 828      66.160  48.910  67.170  1.00  0.00           H
ATOM   2750  CA  CYS A 828      65.310  47.940  65.510  1.00  0.00           C
ATOM   2751  HA  CYS A 828      65.500  46.880  65.390  1.00  0.00           H
ATOM   2752  CB  CYS A 828      63.920  48.100  66.220  1.00  0.00           C
ATOM   2753  HB1 CYS A 828      63.060  48.090  65.520  1.00  0.00           H
ATOM   2754  HB2 CYS A 828      63.870  49.020  66.850  1.00  0.00           H
ATOM   2755  SG  CYS A 828      63.770  46.670  67.380  1.00  0.00           S
ATOM   2756  HG1 CYS A 828      64.700  47.190  68.160  1.00  0.00           H
ATOM   2757  C   CYS A 828      65.270  48.520  64.120  1.00  0.00           C
ATOM   2758  O   CYS A 828      64.850  47.920  63.180  1.00  0.00           O
ATOM   2759  N   VAL A 829      65.740  49.770  63.980  1.00  0.00           N
ATOM   2760  HN  VAL A 829      65.740  50.310  64.830  1.00  0.00           H
ATOM   2761  CA  VAL A 829      66.000  50.480  62.740  1.00  0.00           C
ATOM   2762  HA  VAL A 829      65.180  50.290  62.060  1.00  0.00           H
ATOM   2763  CB  VAL A 829      66.100  52.000  63.040  1.00  0.00           C
ATOM   2764  HB  VAL A 829      66.800  52.220  63.880  1.00  0.00           H
ATOM   2765  CG1 VAL A 829      66.610  52.800  61.830  1.00  0.00           C
ATOM   2766 HG11 VAL A 829      65.890  52.770  60.980  1.00  0.00           H
ATOM   2767 HG12 VAL A 829      67.610  52.380  61.590  1.00  0.00           H
ATOM   2768 HG13 VAL A 829      66.630  53.860  62.170  1.00  0.00           H
ATOM   2769  CG2 VAL A 829      64.760  52.550  63.460  1.00  0.00           C
ATOM   2770 HG21 VAL A 829      64.090  52.470  62.570  1.00  0.00           H
ATOM   2771 HG22 VAL A 829      64.860  53.640  63.670  1.00  0.00           H
ATOM   2772 HG23 VAL A 829      64.260  52.090  64.330  1.00  0.00           H
ATOM   2773  C   VAL A 829      67.200  49.910  61.920  1.00  0.00           C
ATOM   2774  O   VAL A 829      67.160  49.670  60.710  1.00  0.00           O
ATOM   2775  N   ILE A 830      68.270  49.460  62.660  1.00  0.00           N
ATOM   2776  HN  ILE A 830      68.120  49.530  63.650  1.00  0.00           H
ATOM   2777  CA  ILE A 830      69.310  48.630  62.020  1.00  0.00           C
ATOM   2778  HA  ILE A 830      69.630  49.210  61.170  1.00  0.00           H
ATOM   2779  CB  ILE A 830      70.640  48.430  62.870  1.00  0.00           C
ATOM   2780  HB  ILE A 830      70.260  48.200  63.890  1.00  0.00           H
ATOM   2781  CG2 ILE A 830      71.480  47.350  62.260  1.00  0.00           C
ATOM   2782 HG21 ILE A 830      71.680  47.490  61.170  1.00  0.00           H
ATOM   2783 HG22 ILE A 830      71.090  46.320  62.420  1.00  0.00           H
ATOM   2784 HG23 ILE A 830      72.440  47.330  62.820  1.00  0.00           H
ATOM   2785  CG1 ILE A 830      71.360  49.830  63.080  1.00  0.00           C
ATOM   2786 HG11 ILE A 830      70.550  50.550  63.350  1.00  0.00           H
ATOM   2787 HG12 ILE A 830      71.740  50.030  62.060  1.00  0.00           H
ATOM   2788  CD  ILE A 830      72.460  49.760  64.080  1.00  0.00           C
ATOM   2789  HD1 ILE A 830      73.290  49.090  63.790  1.00  0.00           H
ATOM   2790  HD2 ILE A 830      72.060  49.340  65.040  1.00  0.00           H
ATOM   2791  HD3 ILE A 830      72.950  50.750  64.180  1.00  0.00           H
ATOM   2792  C   ILE A 830      68.790  47.350  61.400  1.00  0.00           C
ATOM   2793  O   ILE A 830      68.980  47.070  60.200  1.00  0.00           O
ATOM   2794  N   LEU A 831      67.930  46.550  62.160  1.00  0.00           N
ATOM   2795  HN  LEU A 831      67.760  46.930  63.070  1.00  0.00           H
ATOM   2796  CA  LEU A 831      67.280  45.310  61.870  1.00  0.00           C
ATOM   2797  HA  LEU A 831      68.030  44.610  61.530  1.00  0.00           H
ATOM   2798  CB  LEU A 831      66.460  44.630  63.010  1.00  0.00           C
ATOM   2799  HB1 LEU A 831      65.820  43.830  62.580  1.00  0.00           H
ATOM   2800  HB2 LEU A 831      65.810  45.410  63.450  1.00  0.00           H
ATOM   2801  CG  LEU A 831      67.310  44.130  64.190  1.00  0.00           C
ATOM   2802  HG  LEU A 831      67.900  44.930  64.660  1.00  0.00           H
ATOM   2803  CD1 LEU A 831      66.340  43.760  65.290  1.00  0.00           C
ATOM   2804 HD11 LEU A 831      66.910  43.380  66.160  1.00  0.00           H
ATOM   2805 HD12 LEU A 831      65.650  43.010  64.860  1.00  0.00           H
ATOM   2806 HD13 LEU A 831      65.730  44.590  65.720  1.00  0.00           H
ATOM   2807  CD2 LEU A 831      68.130  42.900  63.800  1.00  0.00           C
ATOM   2808 HD21 LEU A 831      67.370  42.300  63.250  1.00  0.00           H
ATOM   2809 HD22 LEU A 831      68.400  42.210  64.620  1.00  0.00           H
ATOM   2810 HD23 LEU A 831      68.870  43.070  62.990  1.00  0.00           H
ATOM   2811  C   LEU A 831      66.340  45.540  60.650  1.00  0.00           C
ATOM   2812  O   LEU A 831      66.350  44.830  59.650  1.00  0.00           O
ATOM   2813  N   PHE A 832      65.660  46.710  60.650  1.00  0.00           N
ATOM   2814  HN  PHE A 832      65.770  47.330  61.420  1.00  0.00           H
ATOM   2815  CA  PHE A 832      64.790  47.100  59.570  1.00  0.00           C
ATOM   2816  HA  PHE A 832      64.060  46.330  59.360  1.00  0.00           H
ATOM   2817  CB  PHE A 832      64.140  48.410  60.060  1.00  0.00           C
ATOM   2818  HB1 PHE A 832      64.910  49.050  60.540  1.00  0.00           H
ATOM   2819  HB2 PHE A 832      63.460  48.050  60.870  1.00  0.00           H
ATOM   2820  CG  PHE A 832      63.440  49.190  58.980  1.00  0.00           C
ATOM   2821  CD1 PHE A 832      62.060  48.970  58.730  1.00  0.00           C
ATOM   2822  HD1 PHE A 832      61.600  48.090  59.160  1.00  0.00           H
ATOM   2823  CE1 PHE A 832      61.360  49.810  57.880  1.00  0.00           C
ATOM   2824  HE1 PHE A 832      60.400  49.580  57.460  1.00  0.00           H
ATOM   2825  CZ  PHE A 832      61.910  51.040  57.520  1.00  0.00           C
ATOM   2826  HZ  PHE A 832      61.350  51.740  56.910  1.00  0.00           H
ATOM   2827  CD2 PHE A 832      63.990  50.390  58.530  1.00  0.00           C
ATOM   2828  HD2 PHE A 832      64.940  50.650  58.950  1.00  0.00           H
ATOM   2829  CE2 PHE A 832      63.230  51.330  57.780  1.00  0.00           C
ATOM   2830  HE2 PHE A 832      63.560  52.350  57.640  1.00  0.00           H
ATOM   2831  C   PHE A 832      65.480  47.270  58.200  1.00  0.00           C
ATOM   2832  O   PHE A 832      65.140  46.730  57.140  1.00  0.00           O
ATOM   2833  N   PHE A 833      66.660  48.020  58.120  1.00  0.00           N
ATOM   2834  HN  PHE A 833      66.990  48.520  58.910  1.00  0.00           H
ATOM   2835  CA  PHE A 833      67.490  48.090  56.960  1.00  0.00           C
ATOM   2836  HA  PHE A 833      66.900  48.250  56.080  1.00  0.00           H
ATOM   2837  CB  PHE A 833      68.380  49.350  57.250  1.00  0.00           C
ATOM   2838  HB1 PHE A 833      69.390  49.360  56.780  1.00  0.00           H
ATOM   2839  HB2 PHE A 833      68.620  49.480  58.320  1.00  0.00           H
ATOM   2840  CG  PHE A 833      67.710  50.620  56.750  1.00  0.00           C
ATOM   2841  CD1 PHE A 833      67.210  51.490  57.690  1.00  0.00           C
ATOM   2842  HD1 PHE A 833      67.320  51.190  58.720  1.00  0.00           H
ATOM   2843  CE1 PHE A 833      66.560  52.640  57.340  1.00  0.00           C
ATOM   2844  HE1 PHE A 833      66.130  53.280  58.100  1.00  0.00           H
ATOM   2845  CZ  PHE A 833      66.350  52.940  55.970  1.00  0.00           C
ATOM   2846  HZ  PHE A 833      65.770  53.750  55.550  1.00  0.00           H
ATOM   2847  CD2 PHE A 833      67.440  50.870  55.420  1.00  0.00           C
ATOM   2848  HD2 PHE A 833      67.770  50.160  54.670  1.00  0.00           H
ATOM   2849  CE2 PHE A 833      66.810  52.050  54.980  1.00  0.00           C
ATOM   2850  HE2 PHE A 833      66.540  52.220  53.950  1.00  0.00           H
ATOM   2851  C   PHE A 833      68.340  46.880  56.620  1.00  0.00           C
ATOM   2852  O   PHE A 833      68.550  46.540  55.500  1.00  0.00           O
ATOM   2853  N   THR A 834      68.780  46.050  57.610  1.00  0.00           N
ATOM   2854  HN  THR A 834      68.560  46.410  58.510  1.00  0.00           H
ATOM   2855  CA  THR A 834      69.420  44.760  57.430  1.00  0.00           C
ATOM   2856  HA  THR A 834      70.350  44.880  56.900  1.00  0.00           H
ATOM   2857  CB  THR A 834      69.940  44.170  58.720  1.00  0.00           C
ATOM   2858  HB  THR A 834      69.070  43.960  59.390  1.00  0.00           H
ATOM   2859  OG1 THR A 834      70.780  45.110  59.380  1.00  0.00           O
ATOM   2860  HG1 THR A 834      70.190  45.860  59.540  1.00  0.00           H
ATOM   2861  CG2 THR A 834      70.710  42.890  58.500  1.00  0.00           C
ATOM   2862 HG21 THR A 834      70.900  42.440  59.490  1.00  0.00           H
ATOM   2863 HG22 THR A 834      71.600  43.070  57.860  1.00  0.00           H
ATOM   2864 HG23 THR A 834      70.150  42.050  58.020  1.00  0.00           H
ATOM   2865  C   THR A 834      68.530  43.770  56.670  1.00  0.00           C
ATOM   2866  O   THR A 834      68.950  43.150  55.700  1.00  0.00           O
ATOM   2867  N   THR A 835      67.260  43.610  57.000  1.00  0.00           N
ATOM   2868  HN  THR A 835      66.860  44.150  57.740  1.00  0.00           H
ATOM   2869  CA  THR A 835      66.350  42.760  56.230  1.00  0.00           C
ATOM   2870  HA  THR A 835      66.750  41.760  56.230  1.00  0.00           H
ATOM   2871  CB  THR A 835      64.960  42.860  56.940  1.00  0.00           C
ATOM   2872  HB  THR A 835      64.500  43.850  56.760  1.00  0.00           H
ATOM   2873  OG1 THR A 835      64.970  42.620  58.370  1.00  0.00           O
ATOM   2874  HG1 THR A 835      65.580  43.190  58.850  1.00  0.00           H
ATOM   2875  CG2 THR A 835      64.000  41.840  56.380  1.00  0.00           C
ATOM   2876 HG21 THR A 835      63.550  42.140  55.410  1.00  0.00           H
ATOM   2877 HG22 THR A 835      63.070  41.980  56.970  1.00  0.00           H
ATOM   2878 HG23 THR A 835      64.320  40.780  56.450  1.00  0.00           H
ATOM   2879  C   THR A 835      66.090  43.090  54.800  1.00  0.00           C
ATOM   2880  O   THR A 835      66.130  42.210  53.960  1.00  0.00           O
ATOM   2881  N   PHE A 836      65.880  44.360  54.470  1.00  0.00           N
ATOM   2882  HN  PHE A 836      65.720  45.030  55.200  1.00  0.00           H
ATOM   2883  CA  PHE A 836      65.720  44.900  53.180  1.00  0.00           C
ATOM   2884  HA  PHE A 836      64.930  44.280  52.780  1.00  0.00           H
ATOM   2885  CB  PHE A 836      65.310  46.420  53.260  1.00  0.00           C
ATOM   2886  HB1 PHE A 836      65.830  47.010  54.050  1.00  0.00           H
ATOM   2887  HB2 PHE A 836      64.260  46.440  53.610  1.00  0.00           H
ATOM   2888  CG  PHE A 836      65.380  47.090  51.960  1.00  0.00           C
ATOM   2889  CD1 PHE A 836      64.760  46.620  50.790  1.00  0.00           C
ATOM   2890  HD1 PHE A 836      64.180  45.710  50.910  1.00  0.00           H
ATOM   2891  CE1 PHE A 836      64.760  47.360  49.610  1.00  0.00           C
ATOM   2892  HE1 PHE A 836      64.130  46.990  48.810  1.00  0.00           H
ATOM   2893  CZ  PHE A 836      65.410  48.590  49.630  1.00  0.00           C
ATOM   2894  HZ  PHE A 836      65.320  49.240  48.760  1.00  0.00           H
ATOM   2895  CD2 PHE A 836      66.080  48.270  51.950  1.00  0.00           C
ATOM   2896  HD2 PHE A 836      66.610  48.640  52.820  1.00  0.00           H
ATOM   2897  CE2 PHE A 836      66.150  49.060  50.800  1.00  0.00           C
ATOM   2898  HE2 PHE A 836      66.650  50.010  50.680  1.00  0.00           H
ATOM   2899  C   PHE A 836      66.960  44.780  52.240  1.00  0.00           C
ATOM   2900  O   PHE A 836      66.850  44.320  51.110  1.00  0.00           O
ATOM   2901  N   PHE A 837      68.140  45.140  52.760  1.00  0.00           N
ATOM   2902  HN  PHE A 837      68.180  45.540  53.670  1.00  0.00           H
ATOM   2903  CA  PHE A 837      69.430  44.980  52.050  1.00  0.00           C
ATOM   2904  HA  PHE A 837      69.270  45.510  51.120  1.00  0.00           H
ATOM   2905  CB  PHE A 837      70.630  45.570  52.910  1.00  0.00           C
ATOM   2906  HB1 PHE A 837      71.600  45.400  52.390  1.00  0.00           H
ATOM   2907  HB2 PHE A 837      70.630  45.060  53.900  1.00  0.00           H
ATOM   2908  CG  PHE A 837      70.490  47.020  53.190  1.00  0.00           C
ATOM   2909  CD1 PHE A 837      71.090  47.630  54.330  1.00  0.00           C
ATOM   2910  HD1 PHE A 837      71.560  47.090  55.130  1.00  0.00           H
ATOM   2911  CE1 PHE A 837      71.070  49.100  54.480  1.00  0.00           C
ATOM   2912  HE1 PHE A 837      71.520  49.530  55.360  1.00  0.00           H
ATOM   2913  CZ  PHE A 837      70.600  49.930  53.520  1.00  0.00           C
ATOM   2914  HZ  PHE A 837      70.530  51.010  53.440  1.00  0.00           H
ATOM   2915  CD2 PHE A 837      70.040  47.880  52.220  1.00  0.00           C
ATOM   2916  HD2 PHE A 837      69.610  47.490  51.310  1.00  0.00           H
ATOM   2917  CE2 PHE A 837      70.020  49.250  52.400  1.00  0.00           C
ATOM   2918  HE2 PHE A 837      69.390  49.830  51.720  1.00  0.00           H
ATOM   2919  C   PHE A 837      69.770  43.530  51.680  1.00  0.00           C
ATOM   2920  O   PHE A 837      70.120  43.190  50.580  1.00  0.00           O
ATOM   2921  N   LEU A 838      69.610  42.670  52.680  1.00  0.00           N
ATOM   2922  HN  LEU A 838      69.430  42.970  53.610  1.00  0.00           H
ATOM   2923  CA  LEU A 838      69.770  41.220  52.520  1.00  0.00           C
ATOM   2924  HA  LEU A 838      70.760  41.170  52.080  1.00  0.00           H
ATOM   2925  CB  LEU A 838      69.810  40.610  53.870  1.00  0.00           C
ATOM   2926  HB1 LEU A 838      68.800  40.690  54.320  1.00  0.00           H
ATOM   2927  HB2 LEU A 838      70.520  41.160  54.520  1.00  0.00           H
ATOM   2928  CG  LEU A 838      70.340  39.210  54.050  1.00  0.00           C
ATOM   2929  HG  LEU A 838      69.650  38.590  53.460  1.00  0.00           H
ATOM   2930  CD1 LEU A 838      71.760  39.000  53.510  1.00  0.00           C
ATOM   2931 HD11 LEU A 838      72.440  39.780  53.960  1.00  0.00           H
ATOM   2932 HD12 LEU A 838      71.720  39.120  52.410  1.00  0.00           H
ATOM   2933 HD13 LEU A 838      72.150  38.020  53.850  1.00  0.00           H
ATOM   2934  CD2 LEU A 838      70.240  38.860  55.540  1.00  0.00           C
ATOM   2935 HD21 LEU A 838      71.020  38.080  55.720  1.00  0.00           H
ATOM   2936 HD22 LEU A 838      69.160  38.670  55.720  1.00  0.00           H
ATOM   2937 HD23 LEU A 838      70.550  39.750  56.110  1.00  0.00           H
ATOM   2938  C   LEU A 838      68.780  40.510  51.560  1.00  0.00           C
ATOM   2939  O   LEU A 838      69.130  39.790  50.600  1.00  0.00           O
ATOM   2940  N   SER A 839      67.480  40.890  51.670  1.00  0.00           N
ATOM   2941  HN  SER A 839      67.280  41.590  52.350  1.00  0.00           H
ATOM   2942  CA  SER A 839      66.400  40.490  50.710  1.00  0.00           C
ATOM   2943  HA  SER A 839      66.350  39.410  50.780  1.00  0.00           H
ATOM   2944  CB  SER A 839      64.980  41.130  51.000  1.00  0.00           C
ATOM   2945  HB1 SER A 839      64.250  40.860  50.200  1.00  0.00           H
ATOM   2946  HB2 SER A 839      64.970  42.200  51.310  1.00  0.00           H
ATOM   2947  OG  SER A 839      64.440  40.460  52.120  1.00  0.00           O
ATOM   2948  HG1 SER A 839      65.250  40.190  52.580  1.00  0.00           H
ATOM   2949  C   SER A 839      66.740  40.790  49.300  1.00  0.00           C
ATOM   2950  O   SER A 839      66.910  39.950  48.440  1.00  0.00           O
ATOM   2951  N   SER A 840      67.160  42.090  49.060  1.00  0.00           N
ATOM   2952  HN  SER A 840      67.240  42.650  49.880  1.00  0.00           H
ATOM   2953  CA  SER A 840      67.560  42.640  47.810  1.00  0.00           C
ATOM   2954  HA  SER A 840      66.710  42.450  47.170  1.00  0.00           H
ATOM   2955  CB  SER A 840      67.850  44.160  47.940  1.00  0.00           C
ATOM   2956  HB1 SER A 840      68.170  44.730  47.040  1.00  0.00           H
ATOM   2957  HB2 SER A 840      68.580  44.310  48.750  1.00  0.00           H
ATOM   2958  OG  SER A 840      66.620  44.800  48.320  1.00  0.00           O
ATOM   2959  HG1 SER A 840      66.730  44.660  49.260  1.00  0.00           H
ATOM   2960  C   SER A 840      68.790  41.970  47.240  1.00  0.00           C
ATOM   2961  O   SER A 840      68.940  41.650  46.080  1.00  0.00           O
ATOM   2962  N   PHE A 841      69.820  41.850  48.120  1.00  0.00           N
ATOM   2963  HN  PHE A 841      69.720  42.280  49.020  1.00  0.00           H
ATOM   2964  CA  PHE A 841      71.070  41.180  47.860  1.00  0.00           C
ATOM   2965  HA  PHE A 841      71.560  41.610  46.990  1.00  0.00           H
ATOM   2966  CB  PHE A 841      72.030  41.370  49.170  1.00  0.00           C
ATOM   2967  HB1 PHE A 841      71.420  41.020  50.030  1.00  0.00           H
ATOM   2968  HB2 PHE A 841      72.130  42.470  49.270  1.00  0.00           H
ATOM   2969  CG  PHE A 841      73.330  40.680  49.090  1.00  0.00           C
ATOM   2970  CD1 PHE A 841      73.580  39.510  49.880  1.00  0.00           C
ATOM   2971  HD1 PHE A 841      72.870  39.230  50.630  1.00  0.00           H
ATOM   2972  CE1 PHE A 841      74.890  39.140  50.020  1.00  0.00           C
ATOM   2973  HE1 PHE A 841      75.030  38.310  50.700  1.00  0.00           H
ATOM   2974  CZ  PHE A 841      75.940  39.650  49.260  1.00  0.00           C
ATOM   2975  HZ  PHE A 841      76.990  39.400  49.390  1.00  0.00           H
ATOM   2976  CD2 PHE A 841      74.350  41.250  48.300  1.00  0.00           C
ATOM   2977  HD2 PHE A 841      74.020  42.080  47.680  1.00  0.00           H
ATOM   2978  CE2 PHE A 841      75.660  40.710  48.340  1.00  0.00           C
ATOM   2979  HE2 PHE A 841      76.500  41.110  47.790  1.00  0.00           H
ATOM   2980  C   PHE A 841      71.030  39.740  47.510  1.00  0.00           C
ATOM   2981  O   PHE A 841      71.740  39.260  46.640  1.00  0.00           O
ATOM   2982  N   LEU A 842      70.130  38.910  48.050  1.00  0.00           N
ATOM   2983  HN  LEU A 842      69.620  39.120  48.880  1.00  0.00           H
ATOM   2984  CA  LEU A 842      69.980  37.500  47.630  1.00  0.00           C
ATOM   2985  HA  LEU A 842      70.940  37.020  47.740  1.00  0.00           H
ATOM   2986  CB  LEU A 842      69.150  36.660  48.650  1.00  0.00           C
ATOM   2987  HB1 LEU A 842      68.850  35.710  48.190  1.00  0.00           H
ATOM   2988  HB2 LEU A 842      68.140  37.070  48.820  1.00  0.00           H
ATOM   2989  CG  LEU A 842      69.790  36.400  50.000  1.00  0.00           C
ATOM   2990  HG  LEU A 842      70.060  37.370  50.470  1.00  0.00           H
ATOM   2991  CD1 LEU A 842      68.730  35.880  51.020  1.00  0.00           C
ATOM   2992 HD11 LEU A 842      67.990  36.650  51.300  1.00  0.00           H
ATOM   2993 HD12 LEU A 842      69.180  35.560  51.980  1.00  0.00           H
ATOM   2994 HD13 LEU A 842      68.160  35.070  50.540  1.00  0.00           H
ATOM   2995  CD2 LEU A 842      71.040  35.550  50.020  1.00  0.00           C
ATOM   2996 HD21 LEU A 842      71.840  35.970  49.370  1.00  0.00           H
ATOM   2997 HD22 LEU A 842      70.870  34.460  49.880  1.00  0.00           H
ATOM   2998 HD23 LEU A 842      71.430  35.410  51.050  1.00  0.00           H
ATOM   2999  C   LEU A 842      69.410  37.380  46.260  1.00  0.00           C
ATOM   3000  O   LEU A 842      69.780  36.570  45.500  1.00  0.00           O
ATOM   3001  N   LYS A 843      68.640  38.370  45.860  1.00  0.00           N
ATOM   3002  HN  LYS A 843      68.510  39.160  46.440  1.00  0.00           H
ATOM   3003  CA  LYS A 843      68.240  38.420  44.490  1.00  0.00           C
ATOM   3004  HA  LYS A 843      67.910  37.430  44.220  1.00  0.00           H
ATOM   3005  CB  LYS A 843      67.100  39.440  44.360  1.00  0.00           C
ATOM   3006  HB1 LYS A 843      66.830  39.680  43.300  1.00  0.00           H
ATOM   3007  HB2 LYS A 843      67.470  40.370  44.820  1.00  0.00           H
ATOM   3008  CG  LYS A 843      65.810  39.140  45.150  1.00  0.00           C
ATOM   3009  HG1 LYS A 843      65.110  39.990  45.050  1.00  0.00           H
ATOM   3010  HG2 LYS A 843      66.010  39.070  46.240  1.00  0.00           H
ATOM   3011  CD  LYS A 843      65.010  37.870  44.780  1.00  0.00           C
ATOM   3012  HD1 LYS A 843      64.190  37.860  45.520  1.00  0.00           H
ATOM   3013  HD2 LYS A 843      65.720  37.030  44.910  1.00  0.00           H
ATOM   3014  CE  LYS A 843      64.410  38.050  43.330  1.00  0.00           C
ATOM   3015  HE1 LYS A 843      65.180  38.390  42.610  1.00  0.00           H
ATOM   3016  HE2 LYS A 843      63.700  38.910  43.250  1.00  0.00           H
ATOM   3017  NZ  LYS A 843      63.800  36.810  42.820  1.00  0.00           N
ATOM   3018  HZ1 LYS A 843      64.540  36.080  42.860  1.00  0.00           H
ATOM   3019  HZ2 LYS A 843      63.450  36.840  41.840  1.00  0.00           H
ATOM   3020  HZ3 LYS A 843      63.090  36.520  43.510  1.00  0.00           H
ATOM   3021  C   LYS A 843      69.360  38.830  43.440  1.00  0.00           C
ATOM   3022  O   LYS A 843      69.240  38.540  42.220  1.00  0.00           O
ATOM   3023  N   GLN A 844      70.450  39.510  43.900  1.00  0.00           N
ATOM   3024  HN  GLN A 844      70.500  39.720  44.880  1.00  0.00           H
ATOM   3025  CA  GLN A 844      71.610  39.880  43.090  1.00  0.00           C
ATOM   3026  HA  GLN A 844      71.370  40.100  42.070  1.00  0.00           H
ATOM   3027  CB  GLN A 844      72.310  41.080  43.730  1.00  0.00           C
ATOM   3028  HB1 GLN A 844      73.160  41.420  43.100  1.00  0.00           H
ATOM   3029  HB2 GLN A 844      72.670  40.890  44.760  1.00  0.00           H
ATOM   3030  CG  GLN A 844      71.420  42.350  43.820  1.00  0.00           C
ATOM   3031  HG1 GLN A 844      72.140  43.200  43.800  1.00  0.00           H
ATOM   3032  HG2 GLN A 844      70.960  42.370  44.840  1.00  0.00           H
ATOM   3033  CD  GLN A 844      70.400  42.430  42.730  1.00  0.00           C
ATOM   3034  OE1 GLN A 844      70.690  42.690  41.570  1.00  0.00           O
ATOM   3035  NE2 GLN A 844      69.090  42.250  43.010  1.00  0.00           N
ATOM   3036 HE21 GLN A 844      68.500  42.240  42.190  1.00  0.00           H
ATOM   3037 HE22 GLN A 844      68.710  42.000  43.900  1.00  0.00           H
ATOM   3038  C   GLN A 844      72.610  38.700  42.990  1.00  0.00           C
ATOM   3039  O   GLN A 844      73.700  38.790  42.430  1.00  0.00           O
ATOM   3040  N   PHE A 845      72.290  37.520  43.540  1.00  0.00           N
ATOM   3041  HN  PHE A 845      71.500  37.390  44.140  1.00  0.00           H
ATOM   3042  CA  PHE A 845      73.060  36.330  43.470  1.00  0.00           C
ATOM   3043  HA  PHE A 845      74.130  36.560  43.510  1.00  0.00           H
ATOM   3044  CB  PHE A 845      72.900  35.720  44.850  1.00  0.00           C
ATOM   3045  HB1 PHE A 845      71.810  35.530  44.980  1.00  0.00           H
ATOM   3046  HB2 PHE A 845      73.090  36.540  45.560  1.00  0.00           H
ATOM   3047  CG  PHE A 845      73.850  34.580  45.280  1.00  0.00           C
ATOM   3048  CD1 PHE A 845      74.950  34.700  46.120  1.00  0.00           C
ATOM   3049  HD1 PHE A 845      75.140  35.680  46.530  1.00  0.00           H
ATOM   3050  CE1 PHE A 845      75.850  33.640  46.440  1.00  0.00           C
ATOM   3051  HE1 PHE A 845      76.750  33.840  47.010  1.00  0.00           H
ATOM   3052  CZ  PHE A 845      75.520  32.390  45.970  1.00  0.00           C
ATOM   3053  HZ  PHE A 845      76.150  31.580  46.270  1.00  0.00           H
ATOM   3054  CD2 PHE A 845      73.580  33.200  44.900  1.00  0.00           C
ATOM   3055  HD2 PHE A 845      72.690  33.000  44.320  1.00  0.00           H
ATOM   3056  CE2 PHE A 845      74.380  32.130  45.210  1.00  0.00           C
ATOM   3057  HE2 PHE A 845      74.240  31.120  44.850  1.00  0.00           H
ATOM   3058  C   PHE A 845      72.810  35.390  42.220  1.00  0.00           C
ATOM   3059  O   PHE A 845      73.610  34.590  41.710  1.00  0.00           O
ATOM   3060  N   LYS A 846      71.610  35.550  41.630  1.00  0.00           N
ATOM   3061  HN  LYS A 846      71.150  36.420  41.800  1.00  0.00           H
ATOM   3062  CA  LYS A 846      71.140  34.750  40.490  1.00  0.00           C
ATOM   3063  HA  LYS A 846      71.030  33.790  40.970  1.00  0.00           H
ATOM   3064  CB  LYS A 846      69.850  35.420  40.040  1.00  0.00           C
ATOM   3065  HB1 LYS A 846      69.870  36.510  39.870  1.00  0.00           H
ATOM   3066  HB2 LYS A 846      69.090  35.400  40.860  1.00  0.00           H
ATOM   3067  CG  LYS A 846      69.210  34.880  38.740  1.00  0.00           C
ATOM   3068  HG1 LYS A 846      69.870  34.760  37.860  1.00  0.00           H
ATOM   3069  HG2 LYS A 846      68.420  35.520  38.320  1.00  0.00           H
ATOM   3070  CD  LYS A 846      68.540  33.530  38.950  1.00  0.00           C
ATOM   3071  HD1 LYS A 846      67.920  33.610  39.870  1.00  0.00           H
ATOM   3072  HD2 LYS A 846      69.380  32.830  39.150  1.00  0.00           H
ATOM   3073  CE  LYS A 846      67.950  33.090  37.600  1.00  0.00           C
ATOM   3074  HE1 LYS A 846      68.590  32.970  36.710  1.00  0.00           H
ATOM   3075  HE2 LYS A 846      67.240  33.910  37.330  1.00  0.00           H
ATOM   3076  NZ  LYS A 846      67.230  31.810  37.590  1.00  0.00           N
ATOM   3077  HZ1 LYS A 846      66.370  31.760  38.170  1.00  0.00           H
ATOM   3078  HZ2 LYS A 846      67.750  30.940  37.810  1.00  0.00           H
ATOM   3079  HZ3 LYS A 846      66.870  31.700  36.620  1.00  0.00           H
ATOM   3080  C   LYS A 846      72.040  34.750  39.260  1.00  0.00           C
ATOM   3081  O   LYS A 846      72.320  33.690  38.710  1.00  0.00           O
ATOM   3082  N   THR A 847      72.550  35.900  38.820  1.00  0.00           N
ATOM   3083  HN  THR A 847      72.380  36.760  39.300  1.00  0.00           H
ATOM   3084  CA  THR A 847      73.200  36.030  37.550  1.00  0.00           C
ATOM   3085  HA  THR A 847      72.940  35.150  36.980  1.00  0.00           H
ATOM   3086  CB  THR A 847      72.870  37.260  36.810  1.00  0.00           C
ATOM   3087  HB  THR A 847      73.320  37.320  35.790  1.00  0.00           H
ATOM   3088  OG1 THR A 847      73.140  38.420  37.490  1.00  0.00           O
ATOM   3089  HG1 THR A 847      74.070  38.600  37.440  1.00  0.00           H
ATOM   3090  CG2 THR A 847      71.380  37.220  36.390  1.00  0.00           C
ATOM   3091 HG21 THR A 847      71.270  36.330  35.740  1.00  0.00           H
ATOM   3092 HG22 THR A 847      71.070  38.020  35.690  1.00  0.00           H
ATOM   3093 HG23 THR A 847      70.610  37.310  37.200  1.00  0.00           H
ATOM   3094  C   THR A 847      74.700  35.950  37.770  1.00  0.00           C
ATOM   3095  O   THR A 847      75.450  36.240  36.880  1.00  0.00           O
ATOM   3096  N   LYS A 848      75.120  35.530  39.030  1.00  0.00           N
ATOM   3097  HN  LYS A 848      74.440  35.300  39.730  1.00  0.00           H
ATOM   3098  CA  LYS A 848      76.540  35.410  39.430  1.00  0.00           C
ATOM   3099  HA  LYS A 848      77.160  36.080  38.850  1.00  0.00           H
ATOM   3100  CB  LYS A 848      76.810  35.760  40.930  1.00  0.00           C
ATOM   3101  HB1 LYS A 848      77.910  35.690  41.080  1.00  0.00           H
ATOM   3102  HB2 LYS A 848      76.220  35.020  41.510  1.00  0.00           H
ATOM   3103  CG  LYS A 848      76.320  37.090  41.330  1.00  0.00           C
ATOM   3104  HG1 LYS A 848      76.350  37.160  42.440  1.00  0.00           H
ATOM   3105  HG2 LYS A 848      75.290  37.350  41.040  1.00  0.00           H
ATOM   3106  CD  LYS A 848      77.160  38.260  40.760  1.00  0.00           C
ATOM   3107  HD1 LYS A 848      77.180  38.070  39.660  1.00  0.00           H
ATOM   3108  HD2 LYS A 848      78.220  38.300  41.120  1.00  0.00           H
ATOM   3109  CE  LYS A 848      76.570  39.640  41.100  1.00  0.00           C
ATOM   3110  HE1 LYS A 848      77.250  40.500  40.920  1.00  0.00           H
ATOM   3111  HE2 LYS A 848      76.260  39.820  42.160  1.00  0.00           H
ATOM   3112  NZ  LYS A 848      75.380  39.950  40.270  1.00  0.00           N
ATOM   3113  HZ1 LYS A 848      75.530  39.740  39.270  1.00  0.00           H
ATOM   3114  HZ2 LYS A 848      75.130  40.950  40.390  1.00  0.00           H
ATOM   3115  HZ3 LYS A 848      74.620  39.380  40.710  1.00  0.00           H
ATOM   3116  C   LYS A 848      77.090  34.020  39.190  1.00  0.00           C
ATOM   3117  O   LYS A 848      76.590  33.040  39.670  1.00  0.00           O
ATOM   3118  N   ARG A 849      78.150  33.880  38.320  1.00  0.00           N
ATOM   3119  HN  ARG A 849      78.600  34.690  37.940  1.00  0.00           H
ATOM   3120  CA  ARG A 849      78.390  32.520  37.760  1.00  0.00           C
ATOM   3121  HA  ARG A 849      77.440  32.010  37.680  1.00  0.00           H
ATOM   3122  CB  ARG A 849      78.860  32.640  36.300  1.00  0.00           C
ATOM   3123  HB1 ARG A 849      78.090  33.260  35.770  1.00  0.00           H
ATOM   3124  HB2 ARG A 849      78.970  31.670  35.750  1.00  0.00           H
ATOM   3125  CG  ARG A 849      80.170  33.340  36.130  1.00  0.00           C
ATOM   3126  HG1 ARG A 849      80.900  32.980  36.880  1.00  0.00           H
ATOM   3127  HG2 ARG A 849      80.070  34.430  36.360  1.00  0.00           H
ATOM   3128  CD  ARG A 849      80.790  33.130  34.750  1.00  0.00           C
ATOM   3129  HD1 ARG A 849      79.980  33.280  34.000  1.00  0.00           H
ATOM   3130  HD2 ARG A 849      81.160  32.080  34.690  1.00  0.00           H
ATOM   3131  NE  ARG A 849      81.840  34.170  34.540  1.00  0.00           N
ATOM   3132  HE  ARG A 849      81.930  34.900  35.210  1.00  0.00           H
ATOM   3133  CZ  ARG A 849      82.590  34.330  33.460  1.00  0.00           C
ATOM   3134  NH1 ARG A 849      82.510  33.530  32.440  1.00  0.00           N
ATOM   3135 HH11 ARG A 849      81.710  32.930  32.440  1.00  0.00           H
ATOM   3136 HH12 ARG A 849      83.070  33.560  31.610  1.00  0.00           H
ATOM   3137  NH2 ARG A 849      83.610  35.070  33.530  1.00  0.00           N
ATOM   3138 HH21 ARG A 849      83.800  35.660  34.320  1.00  0.00           H
ATOM   3139 HH22 ARG A 849      84.180  35.120  32.710  1.00  0.00           H
ATOM   3140  C   ARG A 849      79.260  31.590  38.530  1.00  0.00           C
ATOM   3141  O   ARG A 849      79.610  30.470  38.120  1.00  0.00           O
ATOM   3142  N   TYR A 850      79.570  31.960  39.790  1.00  0.00           N
ATOM   3143  HN  TYR A 850      79.480  32.910  40.090  1.00  0.00           H
ATOM   3144  CA  TYR A 850      80.480  31.260  40.580  1.00  0.00           C
ATOM   3145  HA  TYR A 850      81.340  30.950  39.990  1.00  0.00           H
ATOM   3146  CB  TYR A 850      80.990  32.230  41.680  1.00  0.00           C
ATOM   3147  HB1 TYR A 850      81.970  31.770  41.950  1.00  0.00           H
ATOM   3148  HB2 TYR A 850      80.410  32.320  42.630  1.00  0.00           H
ATOM   3149  CG  TYR A 850      81.230  33.650  41.250  1.00  0.00           C
ATOM   3150  CD1 TYR A 850      80.410  34.740  41.420  1.00  0.00           C
ATOM   3151  HD1 TYR A 850      79.480  34.450  41.880  1.00  0.00           H
ATOM   3152  CE1 TYR A 850      80.730  36.000  40.900  1.00  0.00           C
ATOM   3153  HE1 TYR A 850      80.010  36.780  41.080  1.00  0.00           H
ATOM   3154  CZ  TYR A 850      81.900  36.140  40.190  1.00  0.00           C
ATOM   3155  OH  TYR A 850      82.050  37.440  39.730  1.00  0.00           O
ATOM   3156  HH  TYR A 850      82.670  37.450  39.000  1.00  0.00           H
ATOM   3157  CD2 TYR A 850      82.400  33.820  40.530  1.00  0.00           C
ATOM   3158  HD2 TYR A 850      83.220  33.130  40.410  1.00  0.00           H
ATOM   3159  CE2 TYR A 850      82.790  35.140  40.030  1.00  0.00           C
ATOM   3160  HE2 TYR A 850      83.630  35.260  39.360  1.00  0.00           H
ATOM   3161  C   TYR A 850      79.940  30.040  41.250  1.00  0.00           C
ATOM   3162  O   TYR A 850      80.700  29.150  41.550  1.00  0.00           O
ATOM   3163  N   PHE A 851      78.620  29.860  41.310  1.00  0.00           N
ATOM   3164  HN  PHE A 851      78.100  30.490  40.730  1.00  0.00           H
ATOM   3165  CA  PHE A 851      77.900  28.860  42.090  1.00  0.00           C
ATOM   3166  HA  PHE A 851      78.630  28.090  42.240  1.00  0.00           H
ATOM   3167  CB  PHE A 851      77.210  29.300  43.330  1.00  0.00           C
ATOM   3168  HB1 PHE A 851      76.880  28.550  44.080  1.00  0.00           H
ATOM   3169  HB2 PHE A 851      76.310  29.920  43.110  1.00  0.00           H
ATOM   3170  CG  PHE A 851      78.080  30.240  44.110  1.00  0.00           C
ATOM   3171  CD1 PHE A 851      77.920  31.650  43.910  1.00  0.00           C
ATOM   3172  HD1 PHE A 851      77.250  31.930  43.100  1.00  0.00           H
ATOM   3173  CE1 PHE A 851      78.500  32.620  44.720  1.00  0.00           C
ATOM   3174  HE1 PHE A 851      78.360  33.690  44.600  1.00  0.00           H
ATOM   3175  CZ  PHE A 851      79.390  32.190  45.720  1.00  0.00           C
ATOM   3176  HZ  PHE A 851      79.760  33.000  46.330  1.00  0.00           H
ATOM   3177  CD2 PHE A 851      78.930  29.870  45.190  1.00  0.00           C
ATOM   3178  HD2 PHE A 851      79.120  28.830  45.410  1.00  0.00           H
ATOM   3179  CE2 PHE A 851      79.480  30.820  45.990  1.00  0.00           C
ATOM   3180  HE2 PHE A 851      80.210  30.480  46.720  1.00  0.00           H
ATOM   3181  C   PHE A 851      76.960  28.250  41.070  1.00  0.00           C
ATOM   3182  O   PHE A 851      76.470  28.970  40.150  1.00  0.00           O
ATOM   3183  N   PRO A 852      76.700  26.950  41.100  1.00  0.00           N
ATOM   3184  CD  PRO A 852      77.340  26.030  41.980  1.00  0.00           C
ATOM   3185  HD1 PRO A 852      76.950  26.180  43.010  1.00  0.00           H
ATOM   3186  HD2 PRO A 852      78.430  26.230  42.030  1.00  0.00           H
ATOM   3187  CA  PRO A 852      75.780  26.210  40.130  1.00  0.00           C
ATOM   3188  HA  PRO A 852      76.260  26.270  39.170  1.00  0.00           H
ATOM   3189  CB  PRO A 852      75.590  24.860  40.710  1.00  0.00           C
ATOM   3190  HB1 PRO A 852      75.410  24.130  39.890  1.00  0.00           H
ATOM   3191  HB2 PRO A 852      74.760  24.720  41.430  1.00  0.00           H
ATOM   3192  CG  PRO A 852      76.940  24.700  41.500  1.00  0.00           C
ATOM   3193  HG1 PRO A 852      76.830  24.030  42.370  1.00  0.00           H
ATOM   3194  HG2 PRO A 852      77.740  24.310  40.820  1.00  0.00           H
ATOM   3195  C   PRO A 852      74.420  26.850  39.860  1.00  0.00           C
ATOM   3196  O   PRO A 852      73.900  27.670  40.720  1.00  0.00           O
ATOM   3197  N   THR A 853      73.820  26.610  38.660  1.00  0.00           N
ATOM   3198  HN  THR A 853      74.240  25.920  38.060  1.00  0.00           H
ATOM   3199  CA  THR A 853      72.650  27.370  38.160  1.00  0.00           C
ATOM   3200  HA  THR A 853      72.940  28.410  38.250  1.00  0.00           H
ATOM   3201  CB  THR A 853      72.260  27.050  36.700  1.00  0.00           C
ATOM   3202  HB  THR A 853      72.230  25.960  36.490  1.00  0.00           H
ATOM   3203  OG1 THR A 853      73.220  27.640  35.860  1.00  0.00           O
ATOM   3204  HG1 THR A 853      74.060  27.170  35.970  1.00  0.00           H
ATOM   3205  CG2 THR A 853      70.900  27.570  36.240  1.00  0.00           C
ATOM   3206 HG21 THR A 853      70.810  27.410  35.150  1.00  0.00           H
ATOM   3207 HG22 THR A 853      70.740  28.670  36.340  1.00  0.00           H
ATOM   3208 HG23 THR A 853      70.100  26.960  36.710  1.00  0.00           H
ATOM   3209  C   THR A 853      71.390  27.220  39.010  1.00  0.00           C
ATOM   3210  O   THR A 853      70.850  28.320  39.330  1.00  0.00           O
ATOM   3211  N   LYS A 854      71.100  25.980  39.430  1.00  0.00           N
ATOM   3212  HN  LYS A 854      71.740  25.280  39.090  1.00  0.00           H
ATOM   3213  CA  LYS A 854      70.050  25.640  40.410  1.00  0.00           C
ATOM   3214  HA  LYS A 854      69.130  25.990  40.000  1.00  0.00           H
ATOM   3215  CB  LYS A 854      69.770  24.080  40.500  1.00  0.00           C
ATOM   3216  HB1 LYS A 854      68.850  23.990  41.120  1.00  0.00           H
ATOM   3217  HB2 LYS A 854      70.590  23.600  41.080  1.00  0.00           H
ATOM   3218  CG  LYS A 854      69.460  23.380  39.190  1.00  0.00           C
ATOM   3219  HG1 LYS A 854      69.130  22.390  39.570  1.00  0.00           H
ATOM   3220  HG2 LYS A 854      70.390  23.290  38.590  1.00  0.00           H
ATOM   3221  CD  LYS A 854      68.280  23.880  38.300  1.00  0.00           C
ATOM   3222  HD1 LYS A 854      68.750  24.650  37.640  1.00  0.00           H
ATOM   3223  HD2 LYS A 854      67.560  24.350  38.980  1.00  0.00           H
ATOM   3224  CE  LYS A 854      67.660  22.820  37.440  1.00  0.00           C
ATOM   3225  HE1 LYS A 854      67.090  22.020  37.970  1.00  0.00           H
ATOM   3226  HE2 LYS A 854      68.460  22.230  36.950  1.00  0.00           H
ATOM   3227  NZ  LYS A 854      66.830  23.350  36.420  1.00  0.00           N
ATOM   3228  HZ1 LYS A 854      66.180  24.040  36.860  1.00  0.00           H
ATOM   3229  HZ2 LYS A 854      66.330  22.680  35.800  1.00  0.00           H
ATOM   3230  HZ3 LYS A 854      67.370  23.940  35.760  1.00  0.00           H
ATOM   3231  C   LYS A 854      70.230  26.240  41.740  1.00  0.00           C
ATOM   3232  O   LYS A 854      69.380  26.910  42.240  1.00  0.00           O
ATOM   3233  N   VAL A 855      71.530  26.120  42.220  1.00  0.00           N
ATOM   3234  HN  VAL A 855      72.350  25.720  41.810  1.00  0.00           H
ATOM   3235  CA  VAL A 855      71.960  26.730  43.480  1.00  0.00           C
ATOM   3236  HA  VAL A 855      71.380  26.240  44.250  1.00  0.00           H
ATOM   3237  CB  VAL A 855      73.420  26.530  43.800  1.00  0.00           C
ATOM   3238  HB  VAL A 855      74.020  26.810  42.910  1.00  0.00           H
ATOM   3239  CG1 VAL A 855      73.880  27.340  45.050  1.00  0.00           C
ATOM   3240 HG11 VAL A 855      73.950  28.420  44.820  1.00  0.00           H
ATOM   3241 HG12 VAL A 855      74.900  26.940  45.190  1.00  0.00           H
ATOM   3242 HG13 VAL A 855      73.340  27.020  45.960  1.00  0.00           H
ATOM   3243  CG2 VAL A 855      73.710  25.050  44.000  1.00  0.00           C
ATOM   3244 HG21 VAL A 855      73.150  24.650  44.870  1.00  0.00           H
ATOM   3245 HG22 VAL A 855      74.790  24.770  44.080  1.00  0.00           H
ATOM   3246 HG23 VAL A 855      73.330  24.510  43.110  1.00  0.00           H
ATOM   3247  C   VAL A 855      71.650  28.240  43.550  1.00  0.00           C
ATOM   3248  O   VAL A 855      70.860  28.630  44.420  1.00  0.00           O
ATOM   3249  N   ARG A 856      72.120  29.060  42.570  1.00  0.00           N
ATOM   3250  HN  ARG A 856      72.740  28.720  41.870  1.00  0.00           H
ATOM   3251  CA  ARG A 856      71.900  30.500  42.720  1.00  0.00           C
ATOM   3252  HA  ARG A 856      72.070  30.720  43.750  1.00  0.00           H
ATOM   3253  CB  ARG A 856      72.970  31.300  41.940  1.00  0.00           C
ATOM   3254  HB1 ARG A 856      74.000  31.270  42.350  1.00  0.00           H
ATOM   3255  HB2 ARG A 856      72.670  32.360  41.800  1.00  0.00           H
ATOM   3256  CG  ARG A 856      73.020  30.920  40.440  1.00  0.00           C
ATOM   3257  HG1 ARG A 856      72.060  31.120  39.930  1.00  0.00           H
ATOM   3258  HG2 ARG A 856      73.080  29.830  40.280  1.00  0.00           H
ATOM   3259  CD  ARG A 856      74.180  31.590  39.610  1.00  0.00           C
ATOM   3260  HD1 ARG A 856      75.130  31.140  39.980  1.00  0.00           H
ATOM   3261  HD2 ARG A 856      74.200  32.680  39.760  1.00  0.00           H
ATOM   3262  NE  ARG A 856      74.040  31.390  38.150  1.00  0.00           N
ATOM   3263  HE  ARG A 856      73.300  31.880  37.680  1.00  0.00           H
ATOM   3264  CZ  ARG A 856      74.790  30.720  37.310  1.00  0.00           C
ATOM   3265  NH1 ARG A 856      75.740  29.890  37.680  1.00  0.00           N
ATOM   3266 HH11 ARG A 856      75.770  29.570  38.620  1.00  0.00           H
ATOM   3267 HH12 ARG A 856      76.360  29.470  37.000  1.00  0.00           H
ATOM   3268  NH2 ARG A 856      74.450  30.860  36.050  1.00  0.00           N
ATOM   3269 HH21 ARG A 856      74.870  30.320  35.320  1.00  0.00           H
ATOM   3270 HH22 ARG A 856      73.550  31.200  35.770  1.00  0.00           H
ATOM   3271  C   ARG A 856      70.510  30.940  42.360  1.00  0.00           C
ATOM   3272  O   ARG A 856      69.930  31.850  42.960  1.00  0.00           O
ATOM   3273  N   SER A 857      69.860  30.230  41.480  1.00  0.00           N
ATOM   3274  HN  SER A 857      70.350  29.570  40.910  1.00  0.00           H
ATOM   3275  CA  SER A 857      68.470  30.370  41.140  1.00  0.00           C
ATOM   3276  HA  SER A 857      68.230  31.420  40.990  1.00  0.00           H
ATOM   3277  CB  SER A 857      68.070  29.530  39.890  1.00  0.00           C
ATOM   3278  HB1 SER A 857      66.990  29.700  39.670  1.00  0.00           H
ATOM   3279  HB2 SER A 857      68.220  28.450  40.130  1.00  0.00           H
ATOM   3280  OG  SER A 857      68.840  29.880  38.750  1.00  0.00           O
ATOM   3281  HG1 SER A 857      69.740  29.550  38.860  1.00  0.00           H
ATOM   3282  C   SER A 857      67.580  30.090  42.370  1.00  0.00           C
ATOM   3283  O   SER A 857      66.660  30.830  42.540  1.00  0.00           O
ATOM   3284  N   THR A 858      67.860  29.050  43.200  1.00  0.00           N
ATOM   3285  HN  THR A 858      68.630  28.470  42.950  1.00  0.00           H
ATOM   3286  CA  THR A 858      67.130  28.720  44.420  1.00  0.00           C
ATOM   3287  HA  THR A 858      66.080  28.590  44.220  1.00  0.00           H
ATOM   3288  CB  THR A 858      67.580  27.370  45.040  1.00  0.00           C
ATOM   3289  HB  THR A 858      68.660  27.410  45.290  1.00  0.00           H
ATOM   3290  OG1 THR A 858      67.440  26.330  44.050  1.00  0.00           O
ATOM   3291  HG1 THR A 858      67.910  26.670  43.290  1.00  0.00           H
ATOM   3292  CG2 THR A 858      66.670  26.930  46.270  1.00  0.00           C
ATOM   3293 HG21 THR A 858      65.600  26.910  45.970  1.00  0.00           H
ATOM   3294 HG22 THR A 858      66.640  27.700  47.080  1.00  0.00           H
ATOM   3295 HG23 THR A 858      66.960  25.980  46.750  1.00  0.00           H
ATOM   3296  C   THR A 858      67.290  29.730  45.480  1.00  0.00           C
ATOM   3297  O   THR A 858      66.320  30.150  46.060  1.00  0.00           O
ATOM   3298  N   ILE A 859      68.620  30.120  45.710  1.00  0.00           N
ATOM   3299  HN  ILE A 859      69.410  29.670  45.290  1.00  0.00           H
ATOM   3300  CA  ILE A 859      68.870  31.280  46.610  1.00  0.00           C
ATOM   3301  HA  ILE A 859      68.520  31.030  47.610  1.00  0.00           H
ATOM   3302  CB  ILE A 859      70.380  31.450  46.830  1.00  0.00           C
ATOM   3303  HB  ILE A 859      70.820  31.420  45.810  1.00  0.00           H
ATOM   3304  CG2 ILE A 859      70.630  32.820  47.630  1.00  0.00           C
ATOM   3305 HG21 ILE A 859      70.210  33.720  47.130  1.00  0.00           H
ATOM   3306 HG22 ILE A 859      71.710  33.000  47.500  1.00  0.00           H
ATOM   3307 HG23 ILE A 859      70.250  32.820  48.680  1.00  0.00           H
ATOM   3308  CG1 ILE A 859      70.900  30.230  47.660  1.00  0.00           C
ATOM   3309 HG11 ILE A 859      70.540  29.250  47.290  1.00  0.00           H
ATOM   3310 HG12 ILE A 859      70.500  30.290  48.690  1.00  0.00           H
ATOM   3311  CD  ILE A 859      72.410  30.210  47.730  1.00  0.00           C
ATOM   3312  HD1 ILE A 859      72.840  30.060  46.720  1.00  0.00           H
ATOM   3313  HD2 ILE A 859      72.810  29.490  48.470  1.00  0.00           H
ATOM   3314  HD3 ILE A 859      72.780  31.150  48.200  1.00  0.00           H
ATOM   3315  C   ILE A 859      68.150  32.560  46.240  1.00  0.00           C
ATOM   3316  O   ILE A 859      67.650  33.230  47.140  1.00  0.00           O
ATOM   3317  N   SER A 860      68.050  33.020  45.010  1.00  0.00           N
ATOM   3318  HN  SER A 860      68.440  32.460  44.290  1.00  0.00           H
ATOM   3319  CA  SER A 860      67.180  34.070  44.560  1.00  0.00           C
ATOM   3320  HA  SER A 860      67.250  34.940  45.200  1.00  0.00           H
ATOM   3321  CB  SER A 860      67.620  34.450  43.070  1.00  0.00           C
ATOM   3322  HB1 SER A 860      67.680  33.530  42.440  1.00  0.00           H
ATOM   3323  HB2 SER A 860      68.660  34.820  43.050  1.00  0.00           H
ATOM   3324  OG  SER A 860      66.740  35.350  42.370  1.00  0.00           O
ATOM   3325  HG1 SER A 860      66.080  34.810  41.920  1.00  0.00           H
ATOM   3326  C   SER A 860      65.750  33.840  44.510  1.00  0.00           C
ATOM   3327  O   SER A 860      64.980  34.810  44.720  1.00  0.00           O
ATOM   3328  N   ASP A 861      65.290  32.590  44.240  1.00  0.00           N
ATOM   3329  HN  ASP A 861      65.920  31.930  43.850  1.00  0.00           H
ATOM   3330  CA  ASP A 861      63.910  32.190  44.220  1.00  0.00           C
ATOM   3331  HA  ASP A 861      63.420  32.960  43.640  1.00  0.00           H
ATOM   3332  CB  ASP A 861      63.650  30.740  43.780  1.00  0.00           C
ATOM   3333  HB1 ASP A 861      62.730  30.270  44.170  1.00  0.00           H
ATOM   3334  HB2 ASP A 861      64.460  30.060  44.120  1.00  0.00           H
ATOM   3335  CG  ASP A 861      63.540  30.640  42.290  1.00  0.00           C
ATOM   3336  OD1 ASP A 861      63.360  29.560  41.650  1.00  0.00           O
ATOM   3337  OD2 ASP A 861      63.430  31.680  41.660  1.00  0.00           O
ATOM   3338  C   ASP A 861      63.220  32.390  45.540  1.00  0.00           C
ATOM   3339  O   ASP A 861      62.090  32.900  45.640  1.00  0.00           O
ATOM   3340  N   PHE A 862      63.970  32.100  46.670  1.00  0.00           N
ATOM   3341  HN  PHE A 862      64.880  31.760  46.490  1.00  0.00           H
ATOM   3342  CA  PHE A 862      63.500  32.070  48.070  1.00  0.00           C
ATOM   3343  HA  PHE A 862      62.430  32.170  48.110  1.00  0.00           H
ATOM   3344  CB  PHE A 862      63.820  30.640  48.690  1.00  0.00           C
ATOM   3345  HB1 PHE A 862      63.630  30.760  49.770  1.00  0.00           H
ATOM   3346  HB2 PHE A 862      64.890  30.410  48.490  1.00  0.00           H
ATOM   3347  CG  PHE A 862      62.850  29.490  48.340  1.00  0.00           C
ATOM   3348  CD1 PHE A 862      63.110  28.670  47.170  1.00  0.00           C
ATOM   3349  HD1 PHE A 862      63.940  28.770  46.480  1.00  0.00           H
ATOM   3350  CE1 PHE A 862      62.250  27.610  46.810  1.00  0.00           C
ATOM   3351  HE1 PHE A 862      62.530  26.920  46.030  1.00  0.00           H
ATOM   3352  CZ  PHE A 862      61.130  27.330  47.620  1.00  0.00           C
ATOM   3353  HZ  PHE A 862      60.490  26.480  47.410  1.00  0.00           H
ATOM   3354  CD2 PHE A 862      61.680  29.160  49.110  1.00  0.00           C
ATOM   3355  HD2 PHE A 862      61.330  29.670  50.000  1.00  0.00           H
ATOM   3356  CE2 PHE A 862      60.830  28.100  48.770  1.00  0.00           C
ATOM   3357  HE2 PHE A 862      59.970  27.860  49.360  1.00  0.00           H
ATOM   3358  C   PHE A 862      64.000  33.270  48.950  1.00  0.00           C
ATOM   3359  O   PHE A 862      63.730  33.370  50.100  1.00  0.00           O
ATOM   3360  N   ALA A 863      64.840  34.120  48.390  1.00  0.00           N
ATOM   3361  HN  ALA A 863      65.040  34.090  47.410  1.00  0.00           H
ATOM   3362  CA  ALA A 863      65.450  35.320  48.970  1.00  0.00           C
ATOM   3363  HA  ALA A 863      66.420  35.060  49.330  1.00  0.00           H
ATOM   3364  CB  ALA A 863      65.660  36.290  47.770  1.00  0.00           C
ATOM   3365  HB1 ALA A 863      64.680  36.500  47.280  1.00  0.00           H
ATOM   3366  HB2 ALA A 863      66.210  35.700  47.020  1.00  0.00           H
ATOM   3367  HB3 ALA A 863      66.210  37.210  48.040  1.00  0.00           H
ATOM   3368  C   ALA A 863      64.750  36.080  50.180  1.00  0.00           C
ATOM   3369  O   ALA A 863      65.250  36.150  51.310  1.00  0.00           O
ATOM   3370  N   VAL A 864      63.450  36.580  50.050  1.00  0.00           N
ATOM   3371  HN  VAL A 864      62.840  36.570  49.260  1.00  0.00           H
ATOM   3372  CA  VAL A 864      62.750  37.060  51.210  1.00  0.00           C
ATOM   3373  HA  VAL A 864      63.400  37.790  51.680  1.00  0.00           H
ATOM   3374  CB  VAL A 864      61.490  37.720  50.890  1.00  0.00           C
ATOM   3375  HB  VAL A 864      60.870  36.950  50.390  1.00  0.00           H
ATOM   3376  CG1 VAL A 864      60.840  38.300  52.130  1.00  0.00           C
ATOM   3377 HG11 VAL A 864      61.640  39.010  52.450  1.00  0.00           H
ATOM   3378 HG12 VAL A 864      60.600  37.540  52.910  1.00  0.00           H
ATOM   3379 HG13 VAL A 864      59.890  38.820  51.870  1.00  0.00           H
ATOM   3380  CG2 VAL A 864      61.760  38.930  49.930  1.00  0.00           C
ATOM   3381 HG21 VAL A 864      62.000  38.620  48.900  1.00  0.00           H
ATOM   3382 HG22 VAL A 864      62.630  39.450  50.390  1.00  0.00           H
ATOM   3383 HG23 VAL A 864      60.860  39.580  49.910  1.00  0.00           H
ATOM   3384  C   VAL A 864      62.440  36.020  52.340  1.00  0.00           C
ATOM   3385  O   VAL A 864      62.640  36.290  53.540  1.00  0.00           O
ATOM   3386  N   PHE A 865      61.950  34.790  52.020  1.00  0.00           N
ATOM   3387  HN  PHE A 865      61.840  34.550  51.060  1.00  0.00           H
ATOM   3388  CA  PHE A 865      61.730  33.690  53.050  1.00  0.00           C
ATOM   3389  HA  PHE A 865      61.250  34.170  53.900  1.00  0.00           H
ATOM   3390  CB  PHE A 865      60.960  32.450  52.470  1.00  0.00           C
ATOM   3391  HB1 PHE A 865      61.490  32.080  51.570  1.00  0.00           H
ATOM   3392  HB2 PHE A 865      59.940  32.660  52.080  1.00  0.00           H
ATOM   3393  CG  PHE A 865      60.870  31.320  53.460  1.00  0.00           C
ATOM   3394  CD1 PHE A 865      61.810  30.270  53.460  1.00  0.00           C
ATOM   3395  HD1 PHE A 865      62.540  30.220  52.660  1.00  0.00           H
ATOM   3396  CE1 PHE A 865      61.800  29.300  54.440  1.00  0.00           C
ATOM   3397  HE1 PHE A 865      62.500  28.480  54.440  1.00  0.00           H
ATOM   3398  CZ  PHE A 865      60.840  29.300  55.350  1.00  0.00           C
ATOM   3399  HZ  PHE A 865      60.750  28.480  56.050  1.00  0.00           H
ATOM   3400  CD2 PHE A 865      59.960  31.400  54.520  1.00  0.00           C
ATOM   3401  HD2 PHE A 865      59.170  32.140  54.530  1.00  0.00           H
ATOM   3402  CE2 PHE A 865      59.970  30.380  55.520  1.00  0.00           C
ATOM   3403  HE2 PHE A 865      59.120  30.280  56.190  1.00  0.00           H
ATOM   3404  C   PHE A 865      63.140  33.340  53.620  1.00  0.00           C
ATOM   3405  O   PHE A 865      63.110  33.080  54.770  1.00  0.00           O
ATOM   3406  N   LEU A 866      64.230  33.250  52.780  1.00  0.00           N
ATOM   3407  HN  LEU A 866      64.090  33.460  51.810  1.00  0.00           H
ATOM   3408  CA  LEU A 866      65.540  32.930  53.260  1.00  0.00           C
ATOM   3409  HA  LEU A 866      65.490  31.990  53.790  1.00  0.00           H
ATOM   3410  CB  LEU A 866      66.470  32.700  52.080  1.00  0.00           C
ATOM   3411  HB1 LEU A 866      66.620  33.600  51.430  1.00  0.00           H
ATOM   3412  HB2 LEU A 866      66.070  31.860  51.490  1.00  0.00           H
ATOM   3413  CG  LEU A 866      67.910  32.330  52.500  1.00  0.00           C
ATOM   3414  HG  LEU A 866      68.290  33.190  53.100  1.00  0.00           H
ATOM   3415  CD1 LEU A 866      67.900  31.080  53.440  1.00  0.00           C
ATOM   3416 HD11 LEU A 866      68.910  30.710  53.730  1.00  0.00           H
ATOM   3417 HD12 LEU A 866      67.410  30.210  52.950  1.00  0.00           H
ATOM   3418 HD13 LEU A 866      67.440  31.360  54.410  1.00  0.00           H
ATOM   3419  CD2 LEU A 866      68.860  32.140  51.260  1.00  0.00           C
ATOM   3420 HD21 LEU A 866      68.450  31.360  50.580  1.00  0.00           H
ATOM   3421 HD22 LEU A 866      69.830  31.780  51.650  1.00  0.00           H
ATOM   3422 HD23 LEU A 866      68.960  33.130  50.760  1.00  0.00           H
ATOM   3423  C   LEU A 866      66.140  33.900  54.260  1.00  0.00           C
ATOM   3424  O   LEU A 866      66.820  33.560  55.230  1.00  0.00           O
ATOM   3425  N   THR A 867      65.890  35.170  54.020  1.00  0.00           N
ATOM   3426  HN  THR A 867      65.360  35.250  53.180  1.00  0.00           H
ATOM   3427  CA  THR A 867      66.210  36.330  54.850  1.00  0.00           C
ATOM   3428  HA  THR A 867      67.290  36.410  54.870  1.00  0.00           H
ATOM   3429  CB  THR A 867      65.740  37.690  54.170  1.00  0.00           C
ATOM   3430  HB  THR A 867      64.630  37.730  54.030  1.00  0.00           H
ATOM   3431  OG1 THR A 867      66.410  38.020  53.010  1.00  0.00           O
ATOM   3432  HG1 THR A 867      66.010  37.330  52.480  1.00  0.00           H
ATOM   3433  CG2 THR A 867      66.080  38.820  55.150  1.00  0.00           C
ATOM   3434 HG21 THR A 867      67.170  38.880  54.910  1.00  0.00           H
ATOM   3435 HG22 THR A 867      65.830  38.750  56.220  1.00  0.00           H
ATOM   3436 HG23 THR A 867      65.670  39.770  54.740  1.00  0.00           H
ATOM   3437  C   THR A 867      65.700  36.260  56.250  1.00  0.00           C
ATOM   3438  O   THR A 867      66.400  36.510  57.220  1.00  0.00           O
ATOM   3439  N   ILE A 868      64.420  35.840  56.410  1.00  0.00           N
ATOM   3440  HN  ILE A 868      63.940  35.620  55.570  1.00  0.00           H
ATOM   3441  CA  ILE A 868      63.720  35.740  57.680  1.00  0.00           C
ATOM   3442  HA  ILE A 868      63.780  36.680  58.190  1.00  0.00           H
ATOM   3443  CB  ILE A 868      62.210  35.320  57.380  1.00  0.00           C
ATOM   3444  HB  ILE A 868      62.230  34.420  56.710  1.00  0.00           H
ATOM   3445  CG2 ILE A 868      61.520  35.170  58.790  1.00  0.00           C
ATOM   3446 HG21 ILE A 868      60.450  34.850  58.660  1.00  0.00           H
ATOM   3447 HG22 ILE A 868      61.590  36.120  59.360  1.00  0.00           H
ATOM   3448 HG23 ILE A 868      62.000  34.280  59.250  1.00  0.00           H
ATOM   3449  CG1 ILE A 868      61.670  36.510  56.590  1.00  0.00           C
ATOM   3450 HG11 ILE A 868      62.130  37.030  55.710  1.00  0.00           H
ATOM   3451 HG12 ILE A 868      61.610  37.400  57.260  1.00  0.00           H
ATOM   3452  CD  ILE A 868      60.280  36.060  56.000  1.00  0.00           C
ATOM   3453  HD1 ILE A 868      59.660  35.550  56.760  1.00  0.00           H
ATOM   3454  HD2 ILE A 868      60.390  35.370  55.130  1.00  0.00           H
ATOM   3455  HD3 ILE A 868      59.710  37.000  55.790  1.00  0.00           H
ATOM   3456  C   ILE A 868      64.480  34.780  58.500  1.00  0.00           C
ATOM   3457  O   ILE A 868      64.860  34.950  59.650  1.00  0.00           O
ATOM   3458  N   VAL A 869      64.770  33.590  57.930  1.00  0.00           N
ATOM   3459  HN  VAL A 869      64.490  33.600  56.980  1.00  0.00           H
ATOM   3460  CA  VAL A 869      65.570  32.530  58.560  1.00  0.00           C
ATOM   3461  HA  VAL A 869      65.080  32.320  59.500  1.00  0.00           H
ATOM   3462  CB  VAL A 869      65.710  31.330  57.640  1.00  0.00           C
ATOM   3463  HB  VAL A 869      65.850  31.750  56.630  1.00  0.00           H
ATOM   3464  CG1 VAL A 869      66.780  30.290  57.990  1.00  0.00           C
ATOM   3465 HG11 VAL A 869      66.800  29.930  59.040  1.00  0.00           H
ATOM   3466 HG12 VAL A 869      67.790  30.760  57.950  1.00  0.00           H
ATOM   3467 HG13 VAL A 869      66.680  29.470  57.250  1.00  0.00           H
ATOM   3468  CG2 VAL A 869      64.370  30.480  57.540  1.00  0.00           C
ATOM   3469 HG21 VAL A 869      64.210  30.200  58.600  1.00  0.00           H
ATOM   3470 HG22 VAL A 869      64.650  29.570  56.980  1.00  0.00           H
ATOM   3471 HG23 VAL A 869      63.500  31.090  57.210  1.00  0.00           H
ATOM   3472  C   VAL A 869      66.990  33.000  59.000  1.00  0.00           C
ATOM   3473  O   VAL A 869      67.440  32.760  60.140  1.00  0.00           O
ATOM   3474  N   ILE A 870      67.700  33.730  58.120  1.00  0.00           N
ATOM   3475  HN  ILE A 870      67.190  33.950  57.290  1.00  0.00           H
ATOM   3476  CA  ILE A 870      68.970  34.410  58.520  1.00  0.00           C
ATOM   3477  HA  ILE A 870      69.610  33.600  58.830  1.00  0.00           H
ATOM   3478  CB  ILE A 870      69.680  35.180  57.460  1.00  0.00           C
ATOM   3479  HB  ILE A 870      69.070  36.000  57.040  1.00  0.00           H
ATOM   3480  CG2 ILE A 870      70.930  35.760  57.950  1.00  0.00           C
ATOM   3481 HG21 ILE A 870      71.370  35.180  58.780  1.00  0.00           H
ATOM   3482 HG22 ILE A 870      70.640  36.670  58.530  1.00  0.00           H
ATOM   3483 HG23 ILE A 870      71.690  36.120  57.230  1.00  0.00           H
ATOM   3484  CG1 ILE A 870      70.020  34.300  56.250  1.00  0.00           C
ATOM   3485 HG11 ILE A 870      69.250  33.510  56.130  1.00  0.00           H
ATOM   3486 HG12 ILE A 870      70.960  33.680  56.340  1.00  0.00           H
ATOM   3487  CD  ILE A 870      70.230  35.160  54.940  1.00  0.00           C
ATOM   3488  HD1 ILE A 870      69.270  35.660  54.740  1.00  0.00           H
ATOM   3489  HD2 ILE A 870      70.470  34.580  54.020  1.00  0.00           H
ATOM   3490  HD3 ILE A 870      70.970  35.960  55.170  1.00  0.00           H
ATOM   3491  C   ILE A 870      68.690  35.290  59.830  1.00  0.00           C
ATOM   3492  O   ILE A 870      69.340  35.050  60.840  1.00  0.00           O
ATOM   3493  N   MET A 871      67.650  36.200  59.760  1.00  0.00           N
ATOM   3494  HN  MET A 871      67.140  36.210  58.910  1.00  0.00           H
ATOM   3495  CA  MET A 871      67.370  37.280  60.650  1.00  0.00           C
ATOM   3496  HA  MET A 871      68.330  37.720  60.810  1.00  0.00           H
ATOM   3497  CB  MET A 871      66.370  38.440  60.130  1.00  0.00           C
ATOM   3498  HB1 MET A 871      66.110  39.050  61.030  1.00  0.00           H
ATOM   3499  HB2 MET A 871      65.390  38.030  59.820  1.00  0.00           H
ATOM   3500  CG  MET A 871      67.120  39.200  59.010  1.00  0.00           C
ATOM   3501  HG1 MET A 871      66.370  39.930  58.610  1.00  0.00           H
ATOM   3502  HG2 MET A 871      67.400  38.420  58.270  1.00  0.00           H
ATOM   3503  SD  MET A 871      68.610  40.040  59.580  1.00  0.00           S
ATOM   3504  CE  MET A 871      67.820  41.370  60.410  1.00  0.00           C
ATOM   3505  HE1 MET A 871      67.240  41.910  59.640  1.00  0.00           H
ATOM   3506  HE2 MET A 871      68.620  42.050  60.770  1.00  0.00           H
ATOM   3507  HE3 MET A 871      67.110  41.070  61.210  1.00  0.00           H
ATOM   3508  C   MET A 871      66.980  36.820  62.050  1.00  0.00           C
ATOM   3509  O   MET A 871      67.470  37.440  63.040  1.00  0.00           O
ATOM   3510  N   VAL A 872      66.080  35.810  62.180  1.00  0.00           N
ATOM   3511  HN  VAL A 872      65.520  35.590  61.390  1.00  0.00           H
ATOM   3512  CA  VAL A 872      65.800  35.130  63.470  1.00  0.00           C
ATOM   3513  HA  VAL A 872      65.380  35.850  64.160  1.00  0.00           H
ATOM   3514  CB  VAL A 872      64.780  34.040  63.190  1.00  0.00           C
ATOM   3515  HB  VAL A 872      65.110  33.380  62.350  1.00  0.00           H
ATOM   3516  CG1 VAL A 872      64.400  33.160  64.410  1.00  0.00           C
ATOM   3517 HG11 VAL A 872      65.250  32.490  64.700  1.00  0.00           H
ATOM   3518 HG12 VAL A 872      63.650  32.450  64.020  1.00  0.00           H
ATOM   3519 HG13 VAL A 872      63.940  33.790  65.190  1.00  0.00           H
ATOM   3520  CG2 VAL A 872      63.500  34.710  62.730  1.00  0.00           C
ATOM   3521 HG21 VAL A 872      63.700  35.210  61.750  1.00  0.00           H
ATOM   3522 HG22 VAL A 872      63.070  35.430  63.450  1.00  0.00           H
ATOM   3523 HG23 VAL A 872      62.670  33.980  62.550  1.00  0.00           H
ATOM   3524  C   VAL A 872      67.030  34.470  64.120  1.00  0.00           C
ATOM   3525  O   VAL A 872      67.290  34.570  65.340  1.00  0.00           O
ATOM   3526  N   THR A 873      67.980  33.910  63.280  1.00  0.00           N
ATOM   3527  HN  THR A 873      67.740  33.930  62.310  1.00  0.00           H
ATOM   3528  CA  THR A 873      69.310  33.490  63.800  1.00  0.00           C
ATOM   3529  HA  THR A 873      69.110  33.030  64.750  1.00  0.00           H
ATOM   3530  CB  THR A 873      70.100  32.580  62.750  1.00  0.00           C
ATOM   3531  HB  THR A 873      70.490  33.320  62.020  1.00  0.00           H
ATOM   3532  OG1 THR A 873      69.230  31.630  62.210  1.00  0.00           O
ATOM   3533  HG1 THR A 873      68.540  32.080  61.720  1.00  0.00           H
ATOM   3534  CG2 THR A 873      71.260  31.750  63.290  1.00  0.00           C
ATOM   3535 HG21 THR A 873      72.190  32.250  63.620  1.00  0.00           H
ATOM   3536 HG22 THR A 873      71.540  30.950  62.570  1.00  0.00           H
ATOM   3537 HG23 THR A 873      70.800  31.220  64.150  1.00  0.00           H
ATOM   3538  C   THR A 873      70.190  34.640  64.230  1.00  0.00           C
ATOM   3539  O   THR A 873      70.720  34.570  65.290  1.00  0.00           O
ATOM   3540  N   ILE A 874      70.340  35.740  63.500  1.00  0.00           N
ATOM   3541  HN  ILE A 874      69.860  35.800  62.640  1.00  0.00           H
ATOM   3542  CA  ILE A 874      71.150  36.920  63.930  1.00  0.00           C
ATOM   3543  HA  ILE A 874      72.160  36.560  64.120  1.00  0.00           H
ATOM   3544  CB  ILE A 874      71.160  38.110  62.850  1.00  0.00           C
ATOM   3545  HB  ILE A 874      70.080  38.390  62.720  1.00  0.00           H
ATOM   3546  CG2 ILE A 874      71.840  39.380  63.370  1.00  0.00           C
ATOM   3547 HG21 ILE A 874      72.920  39.150  63.470  1.00  0.00           H
ATOM   3548 HG22 ILE A 874      71.370  39.680  64.340  1.00  0.00           H
ATOM   3549 HG23 ILE A 874      71.730  40.180  62.600  1.00  0.00           H
ATOM   3550  CG1 ILE A 874      71.720  37.590  61.450  1.00  0.00           C
ATOM   3551 HG11 ILE A 874      71.670  38.400  60.680  1.00  0.00           H
ATOM   3552 HG12 ILE A 874      71.080  36.730  61.140  1.00  0.00           H
ATOM   3553  CD  ILE A 874      73.180  37.050  61.390  1.00  0.00           C
ATOM   3554  HD1 ILE A 874      73.510  36.910  60.330  1.00  0.00           H
ATOM   3555  HD2 ILE A 874      73.350  36.070  61.880  1.00  0.00           H
ATOM   3556  HD3 ILE A 874      73.890  37.760  61.870  1.00  0.00           H
ATOM   3557  C   ILE A 874      70.630  37.480  65.290  1.00  0.00           C
ATOM   3558  O   ILE A 874      71.500  37.700  66.160  1.00  0.00           O
ATOM   3559  N   ASP A 875      69.300  37.550  65.560  1.00  0.00           N
ATOM   3560  HN  ASP A 875      68.660  37.140  64.920  1.00  0.00           H
ATOM   3561  CA  ASP A 875      68.740  38.150  66.740  1.00  0.00           C
ATOM   3562  HA  ASP A 875      69.200  39.120  66.900  1.00  0.00           H
ATOM   3563  CB  ASP A 875      67.130  38.390  66.550  1.00  0.00           C
ATOM   3564  HB1 ASP A 875      66.640  37.710  65.830  1.00  0.00           H
ATOM   3565  HB2 ASP A 875      67.140  39.370  66.030  1.00  0.00           H
ATOM   3566  CG  ASP A 875      66.310  38.300  67.840  1.00  0.00           C
ATOM   3567  OD1 ASP A 875      66.030  37.170  68.300  1.00  0.00           O
ATOM   3568  OD2 ASP A 875      65.930  39.400  68.350  1.00  0.00           O
ATOM   3569  C   ASP A 875      69.190  37.400  68.020  1.00  0.00           C
ATOM   3570  O   ASP A 875      69.680  38.030  68.930  1.00  0.00           O
ATOM   3571  N   TYR A 876      69.110  36.120  67.900  1.00  0.00           N
ATOM   3572  HN  TYR A 876      68.610  35.630  67.190  1.00  0.00           H
ATOM   3573  CA  TYR A 876      69.710  35.220  68.870  1.00  0.00           C
ATOM   3574  HA  TYR A 876      69.220  35.480  69.790  1.00  0.00           H
ATOM   3575  CB  TYR A 876      69.250  33.750  68.490  1.00  0.00           C
ATOM   3576  HB1 TYR A 876      69.600  33.630  67.450  1.00  0.00           H
ATOM   3577  HB2 TYR A 876      68.140  33.690  68.600  1.00  0.00           H
ATOM   3578  CG  TYR A 876      69.940  32.550  69.210  1.00  0.00           C
ATOM   3579  CD1 TYR A 876      70.860  31.600  68.640  1.00  0.00           C
ATOM   3580  HD1 TYR A 876      70.900  31.610  67.570  1.00  0.00           H
ATOM   3581  CE1 TYR A 876      71.490  30.660  69.460  1.00  0.00           C
ATOM   3582  HE1 TYR A 876      72.110  29.910  68.980  1.00  0.00           H
ATOM   3583  CZ  TYR A 876      71.330  30.740  70.880  1.00  0.00           C
ATOM   3584  OH  TYR A 876      72.090  29.990  71.700  1.00  0.00           O
ATOM   3585  HH  TYR A 876      72.810  29.550  71.250  1.00  0.00           H
ATOM   3586  CD2 TYR A 876      69.760  32.520  70.640  1.00  0.00           C
ATOM   3587  HD2 TYR A 876      69.070  33.220  71.100  1.00  0.00           H
ATOM   3588  CE2 TYR A 876      70.520  31.690  71.460  1.00  0.00           C
ATOM   3589  HE2 TYR A 876      70.360  31.700  72.540  1.00  0.00           H
ATOM   3590  C   TYR A 876      71.190  35.200  69.000  1.00  0.00           C
ATOM   3591  O   TYR A 876      71.700  35.390  70.100  1.00  0.00           O
ATOM   3592  N   LEU A 877      71.940  35.150  67.830  1.00  0.00           N
ATOM   3593  HN  LEU A 877      71.440  35.150  66.970  1.00  0.00           H
ATOM   3594  CA  LEU A 877      73.460  35.220  67.770  1.00  0.00           C
ATOM   3595  HA  LEU A 877      73.830  34.410  68.370  1.00  0.00           H
ATOM   3596  CB  LEU A 877      73.790  34.970  66.260  1.00  0.00           C
ATOM   3597  HB1 LEU A 877      73.190  35.710  65.690  1.00  0.00           H
ATOM   3598  HB2 LEU A 877      73.550  33.930  65.960  1.00  0.00           H
ATOM   3599  CG  LEU A 877      75.260  35.110  65.710  1.00  0.00           C
ATOM   3600  HG  LEU A 877      75.640  36.150  65.820  1.00  0.00           H
ATOM   3601  CD1 LEU A 877      76.280  34.200  66.470  1.00  0.00           C
ATOM   3602 HD11 LEU A 877      77.320  34.390  66.100  1.00  0.00           H
ATOM   3603 HD12 LEU A 877      76.000  33.150  66.200  1.00  0.00           H
ATOM   3604 HD13 LEU A 877      76.330  34.450  67.550  1.00  0.00           H
ATOM   3605  CD2 LEU A 877      75.310  34.790  64.210  1.00  0.00           C
ATOM   3606 HD21 LEU A 877      74.460  35.210  63.630  1.00  0.00           H
ATOM   3607 HD22 LEU A 877      75.160  33.730  63.920  1.00  0.00           H
ATOM   3608 HD23 LEU A 877      76.280  35.120  63.790  1.00  0.00           H
ATOM   3609  C   LEU A 877      74.180  36.460  68.420  1.00  0.00           C
ATOM   3610  O   LEU A 877      75.190  36.230  69.090  1.00  0.00           O
ATOM   3611  N   VAL A 878      73.640  37.680  68.270  1.00  0.00           N
ATOM   3612  HN  VAL A 878      72.820  37.870  67.730  1.00  0.00           H
ATOM   3613  CA  VAL A 878      74.160  38.850  69.050  1.00  0.00           C
ATOM   3614  HA  VAL A 878      75.240  38.730  69.060  1.00  0.00           H
ATOM   3615  CB  VAL A 878      73.980  40.180  68.280  1.00  0.00           C
ATOM   3616  HB  VAL A 878      74.440  41.010  68.860  1.00  0.00           H
ATOM   3617  CG1 VAL A 878      74.780  40.110  66.930  1.00  0.00           C
ATOM   3618 HG11 VAL A 878      74.510  41.070  66.440  1.00  0.00           H
ATOM   3619 HG12 VAL A 878      74.440  39.230  66.330  1.00  0.00           H
ATOM   3620 HG13 VAL A 878      75.880  40.110  67.060  1.00  0.00           H
ATOM   3621  CG2 VAL A 878      72.560  40.490  68.040  1.00  0.00           C
ATOM   3622 HG21 VAL A 878      72.550  41.530  67.670  1.00  0.00           H
ATOM   3623 HG22 VAL A 878      71.810  40.460  68.850  1.00  0.00           H
ATOM   3624 HG23 VAL A 878      72.230  39.820  67.210  1.00  0.00           H
ATOM   3625  C   VAL A 878      73.580  38.940  70.430  1.00  0.00           C
ATOM   3626  O   VAL A 878      74.230  39.470  71.310  1.00  0.00           O
ATOM   3627  N   GLY A 879      72.450  38.260  70.680  1.00  0.00           N
ATOM   3628  HN  GLY A 879      71.930  37.840  69.930  1.00  0.00           H
ATOM   3629  CA  GLY A 879      71.760  38.220  71.980  1.00  0.00           C
ATOM   3630  HA1 GLY A 879      72.420  38.100  72.830  1.00  0.00           H
ATOM   3631  HA2 GLY A 879      70.950  37.500  71.910  1.00  0.00           H
ATOM   3632  C   GLY A 879      71.030  39.470  72.370  1.00  0.00           C
ATOM   3633  O   GLY A 879      71.030  39.840  73.560  1.00  0.00           O
ATOM   3634  N   VAL A 880      70.450  40.160  71.360  1.00  0.00           N
ATOM   3635  HN  VAL A 880      70.510  39.820  70.420  1.00  0.00           H
ATOM   3636  CA  VAL A 880      69.740  41.460  71.720  1.00  0.00           C
ATOM   3637  HA  VAL A 880      69.910  41.730  72.750  1.00  0.00           H
ATOM   3638  CB  VAL A 880      70.300  42.610  70.990  1.00  0.00           C
ATOM   3639  HB  VAL A 880      70.080  42.630  69.900  1.00  0.00           H
ATOM   3640  CG1 VAL A 880      69.680  43.930  71.510  1.00  0.00           C
ATOM   3641 HG11 VAL A 880      70.120  44.050  72.520  1.00  0.00           H
ATOM   3642 HG12 VAL A 880      68.570  43.930  71.490  1.00  0.00           H
ATOM   3643 HG13 VAL A 880      69.980  44.800  70.890  1.00  0.00           H
ATOM   3644  CG2 VAL A 880      71.810  42.610  71.110  1.00  0.00           C
ATOM   3645 HG21 VAL A 880      72.130  42.410  72.150  1.00  0.00           H
ATOM   3646 HG22 VAL A 880      72.140  43.490  70.540  1.00  0.00           H
ATOM   3647 HG23 VAL A 880      72.180  41.730  70.560  1.00  0.00           H
ATOM   3648  C   VAL A 880      68.280  41.260  71.400  1.00  0.00           C
ATOM   3649  O   VAL A 880      67.940  40.720  70.360  1.00  0.00           O
ATOM   3650  N   PRO A 881      67.350  41.540  72.370  1.00  0.00           N
ATOM   3651  CD  PRO A 881      67.670  42.010  73.710  1.00  0.00           C
ATOM   3652  HD1 PRO A 881      68.020  43.070  73.760  1.00  0.00           H
ATOM   3653  HD2 PRO A 881      68.340  41.330  74.270  1.00  0.00           H
ATOM   3654  CA  PRO A 881      66.060  41.070  72.300  1.00  0.00           C
ATOM   3655  HA  PRO A 881      66.030  40.200  71.680  1.00  0.00           H
ATOM   3656  CB  PRO A 881      65.650  40.760  73.720  1.00  0.00           C
ATOM   3657  HB1 PRO A 881      66.000  39.780  74.060  1.00  0.00           H
ATOM   3658  HB2 PRO A 881      64.540  40.800  73.830  1.00  0.00           H
ATOM   3659  CG  PRO A 881      66.380  41.830  74.500  1.00  0.00           C
ATOM   3660  HG1 PRO A 881      65.880  42.790  74.700  1.00  0.00           H
ATOM   3661  HG2 PRO A 881      66.610  41.430  75.500  1.00  0.00           H
ATOM   3662  C   PRO A 881      65.190  42.070  71.500  1.00  0.00           C
ATOM   3663  O   PRO A 881      64.890  43.200  72.010  1.00  0.00           O
ATOM   3664  N   SER A 882      64.790  41.740  70.240  1.00  0.00           N
ATOM   3665  HN  SER A 882      65.120  40.940  69.740  1.00  0.00           H
ATOM   3666  CA  SER A 882      63.730  42.490  69.400  1.00  0.00           C
ATOM   3667  HA  SER A 882      63.840  43.540  69.640  1.00  0.00           H
ATOM   3668  CB  SER A 882      63.910  42.140  67.830  1.00  0.00           C
ATOM   3669  HB1 SER A 882      64.850  42.480  67.360  1.00  0.00           H
ATOM   3670  HB2 SER A 882      63.070  42.690  67.340  1.00  0.00           H
ATOM   3671  OG  SER A 882      63.730  40.770  67.660  1.00  0.00           O
ATOM   3672  HG1 SER A 882      64.530  40.310  67.920  1.00  0.00           H
ATOM   3673  C   SER A 882      62.320  42.120  69.850  1.00  0.00           C
ATOM   3674  O   SER A 882      62.090  40.960  70.170  1.00  0.00           O
ATOM   3675  N   PRO A 883      61.230  43.000  69.820  1.00  0.00           N
ATOM   3676  CD  PRO A 883      61.530  44.400  69.950  1.00  0.00           C
ATOM   3677  HD1 PRO A 883      62.090  44.750  69.060  1.00  0.00           H
ATOM   3678  HD2 PRO A 883      62.110  44.680  70.860  1.00  0.00           H
ATOM   3679  CA  PRO A 883      59.840  42.720  69.820  1.00  0.00           C
ATOM   3680  HA  PRO A 883      59.500  42.460  70.810  1.00  0.00           H
ATOM   3681  CB  PRO A 883      59.200  44.050  69.460  1.00  0.00           C
ATOM   3682  HB1 PRO A 883      58.170  44.100  69.830  1.00  0.00           H
ATOM   3683  HB2 PRO A 883      59.220  44.310  68.380  1.00  0.00           H
ATOM   3684  CG  PRO A 883      60.190  45.090  70.080  1.00  0.00           C
ATOM   3685  HG1 PRO A 883      60.060  46.080  69.600  1.00  0.00           H
ATOM   3686  HG2 PRO A 883      59.890  45.290  71.120  1.00  0.00           H
ATOM   3687  C   PRO A 883      59.480  41.630  68.930  1.00  0.00           C
ATOM   3688  O   PRO A 883      60.030  41.580  67.840  1.00  0.00           O
ATOM   3689  N   LYS A 884      58.640  40.650  69.290  1.00  0.00           N
ATOM   3690  HN  LYS A 884      58.090  40.700  70.120  1.00  0.00           H
ATOM   3691  CA  LYS A 884      58.250  39.580  68.360  1.00  0.00           C
ATOM   3692  HA  LYS A 884      58.850  39.640  67.470  1.00  0.00           H
ATOM   3693  CB  LYS A 884      58.450  38.180  69.090  1.00  0.00           C
ATOM   3694  HB1 LYS A 884      58.290  37.370  68.330  1.00  0.00           H
ATOM   3695  HB2 LYS A 884      57.760  38.130  69.960  1.00  0.00           H
ATOM   3696  CG  LYS A 884      59.910  38.010  69.660  1.00  0.00           C
ATOM   3697  HG1 LYS A 884      59.960  37.040  70.220  1.00  0.00           H
ATOM   3698  HG2 LYS A 884      60.190  38.750  70.430  1.00  0.00           H
ATOM   3699  CD  LYS A 884      60.970  37.920  68.490  1.00  0.00           C
ATOM   3700  HD1 LYS A 884      61.280  38.920  68.120  1.00  0.00           H
ATOM   3701  HD2 LYS A 884      60.520  37.440  67.600  1.00  0.00           H
ATOM   3702  CE  LYS A 884      62.330  37.190  68.790  1.00  0.00           C
ATOM   3703  HE1 LYS A 884      62.820  36.800  67.880  1.00  0.00           H
ATOM   3704  HE2 LYS A 884      62.200  36.280  69.410  1.00  0.00           H
ATOM   3705  NZ  LYS A 884      63.230  38.170  69.370  1.00  0.00           N
ATOM   3706  HZ1 LYS A 884      63.330  38.080  70.400  1.00  0.00           H
ATOM   3707  HZ2 LYS A 884      62.820  39.110  69.220  1.00  0.00           H
ATOM   3708  HZ3 LYS A 884      64.160  38.200  68.920  1.00  0.00           H
ATOM   3709  C   LYS A 884      56.790  39.630  67.910  1.00  0.00           C
ATOM   3710  O   LYS A 884      55.910  40.170  68.590  1.00  0.00           O
ATOM   3711  N   LEU A 885      56.450  39.170  66.720  1.00  0.00           N
ATOM   3712  HN  LEU A 885      57.190  38.910  66.110  1.00  0.00           H
ATOM   3713  CA  LEU A 885      55.140  38.800  66.260  1.00  0.00           C
ATOM   3714  HA  LEU A 885      54.500  39.680  66.210  1.00  0.00           H
ATOM   3715  CB  LEU A 885      55.200  38.170  64.820  1.00  0.00           C
ATOM   3716  HB1 LEU A 885      55.990  37.390  64.770  1.00  0.00           H
ATOM   3717  HB2 LEU A 885      55.440  38.950  64.060  1.00  0.00           H
ATOM   3718  CG  LEU A 885      53.910  37.650  64.140  1.00  0.00           C
ATOM   3719  HG  LEU A 885      53.500  36.820  64.760  1.00  0.00           H
ATOM   3720  CD1 LEU A 885      52.830  38.660  64.050  1.00  0.00           C
ATOM   3721 HD11 LEU A 885      51.990  38.140  63.540  1.00  0.00           H
ATOM   3722 HD12 LEU A 885      53.150  39.480  63.350  1.00  0.00           H
ATOM   3723 HD13 LEU A 885      52.490  39.080  65.030  1.00  0.00           H
ATOM   3724  CD2 LEU A 885      54.310  37.050  62.820  1.00  0.00           C
ATOM   3725 HD21 LEU A 885      55.150  36.350  63.000  1.00  0.00           H
ATOM   3726 HD22 LEU A 885      54.670  37.870  62.160  1.00  0.00           H
ATOM   3727 HD23 LEU A 885      53.420  36.570  62.360  1.00  0.00           H
ATOM   3728  C   LEU A 885      54.330  37.840  67.140  1.00  0.00           C
ATOM   3729  O   LEU A 885      54.830  36.820  67.740  1.00  0.00           O
ATOM   3730  N   HSD A 886      53.020  38.140  67.350  1.00  0.00           N
ATOM   3731  HN  HSD A 886      52.660  38.990  66.970  1.00  0.00           H
ATOM   3732  CA  HSD A 886      52.010  37.250  67.920  1.00  0.00           C
ATOM   3733  HA  HSD A 886      52.520  36.410  68.370  1.00  0.00           H
ATOM   3734  CB  HSD A 886      51.180  38.000  68.940  1.00  0.00           C
ATOM   3735  HB1 HSD A 886      50.740  38.930  68.500  1.00  0.00           H
ATOM   3736  HB2 HSD A 886      51.890  38.250  69.760  1.00  0.00           H
ATOM   3737  ND1 HSD A 886      49.870  36.340  70.330  1.00  0.00           N
ATOM   3738  HD1 HSD A 886      50.590  35.860  70.830  1.00  0.00           H
ATOM   3739  CG  HSD A 886      49.960  37.320  69.360  1.00  0.00           C
ATOM   3740  CE1 HSD A 886      48.510  36.000  70.460  1.00  0.00           C
ATOM   3741  HE1 HSD A 886      48.140  35.200  71.100  1.00  0.00           H
ATOM   3742  NE2 HSD A 886      47.790  36.760  69.640  1.00  0.00           N
ATOM   3743  CD2 HSD A 886      48.660  37.540  68.980  1.00  0.00           C
ATOM   3744  HD2 HSD A 886      48.290  38.240  68.240  1.00  0.00           H
ATOM   3745  C   HSD A 886      51.100  36.680  66.920  1.00  0.00           C
ATOM   3746  O   HSD A 886      50.510  37.490  66.080  1.00  0.00           O
ATOM   3747  N   VAL A 887      50.840  35.290  66.980  1.00  0.00           N
ATOM   3748  HN  VAL A 887      51.400  34.710  67.560  1.00  0.00           H
ATOM   3749  CA  VAL A 887      49.690  34.670  66.300  1.00  0.00           C
ATOM   3750  HA  VAL A 887      49.170  35.500  65.830  1.00  0.00           H
ATOM   3751  CB  VAL A 887      50.210  33.710  65.160  1.00  0.00           C
ATOM   3752  HB  VAL A 887      50.840  33.020  65.760  1.00  0.00           H
ATOM   3753  CG1 VAL A 887      49.120  32.880  64.420  1.00  0.00           C
ATOM   3754 HG11 VAL A 887      49.690  32.150  63.800  1.00  0.00           H
ATOM   3755 HG12 VAL A 887      48.540  33.360  63.600  1.00  0.00           H
ATOM   3756 HG13 VAL A 887      48.420  32.360  65.110  1.00  0.00           H
ATOM   3757  CG2 VAL A 887      51.090  34.630  64.270  1.00  0.00           C
ATOM   3758 HG21 VAL A 887      51.990  34.960  64.820  1.00  0.00           H
ATOM   3759 HG22 VAL A 887      50.510  35.530  63.960  1.00  0.00           H
ATOM   3760 HG23 VAL A 887      51.380  34.050  63.370  1.00  0.00           H
ATOM   3761  C   VAL A 887      48.710  34.140  67.330  1.00  0.00           C
ATOM   3762  O   VAL A 887      49.230  33.460  68.220  1.00  0.00           O
ATOM   3763  N   PRO A 888      47.420  34.340  67.270  1.00  0.00           N
ATOM   3764  CD  PRO A 888      46.820  35.370  66.320  1.00  0.00           C
ATOM   3765  HD1 PRO A 888      46.870  35.090  65.240  1.00  0.00           H
ATOM   3766  HD2 PRO A 888      47.270  36.380  66.350  1.00  0.00           H
ATOM   3767  CA  PRO A 888      46.320  33.660  68.050  1.00  0.00           C
ATOM   3768  HA  PRO A 888      46.330  34.170  69.000  1.00  0.00           H
ATOM   3769  CB  PRO A 888      45.070  33.930  67.210  1.00  0.00           C
ATOM   3770  HB1 PRO A 888      44.200  33.830  67.890  1.00  0.00           H
ATOM   3771  HB2 PRO A 888      44.940  33.290  66.320  1.00  0.00           H
ATOM   3772  CG  PRO A 888      45.340  35.390  66.750  1.00  0.00           C
ATOM   3773  HG1 PRO A 888      44.630  35.760  65.990  1.00  0.00           H
ATOM   3774  HG2 PRO A 888      45.170  36.100  67.590  1.00  0.00           H
ATOM   3775  C   PRO A 888      46.520  32.160  68.300  1.00  0.00           C
ATOM   3776  O   PRO A 888      46.950  31.440  67.400  1.00  0.00           O
ATOM   3777  N   GLU A 889      46.230  31.560  69.550  1.00  0.00           N
ATOM   3778  HN  GLU A 889      45.830  32.130  70.260  1.00  0.00           H
ATOM   3779  CA  GLU A 889      46.660  30.290  70.020  1.00  0.00           C
ATOM   3780  HA  GLU A 889      47.380  29.920  69.300  1.00  0.00           H
ATOM   3781  CB  GLU A 889      47.280  30.300  71.470  1.00  0.00           C
ATOM   3782  HB1 GLU A 889      47.840  31.270  71.480  1.00  0.00           H
ATOM   3783  HB2 GLU A 889      47.830  29.350  71.590  1.00  0.00           H
ATOM   3784  CG  GLU A 889      46.310  30.270  72.660  1.00  0.00           C
ATOM   3785  HG1 GLU A 889      45.710  29.340  72.590  1.00  0.00           H
ATOM   3786  HG2 GLU A 889      45.530  31.060  72.540  1.00  0.00           H
ATOM   3787  CD  GLU A 889      46.960  30.500  73.990  1.00  0.00           C
ATOM   3788  OE1 GLU A 889      47.450  29.550  74.600  1.00  0.00           O
ATOM   3789  OE2 GLU A 889      47.230  31.690  74.240  1.00  0.00           O
ATOM   3790  C   GLU A 889      45.490  29.390  69.980  1.00  0.00           C
ATOM   3791  O   GLU A 889      45.710  28.210  70.190  1.00  0.00           O
ATOM   3792  N   LYS A 890      44.260  29.860  69.770  1.00  0.00           N
ATOM   3793  HN  LYS A 890      44.060  30.830  69.630  1.00  0.00           H
ATOM   3794  CA  LYS A 890      43.140  29.050  69.820  1.00  0.00           C
ATOM   3795  HA  LYS A 890      43.400  28.020  69.600  1.00  0.00           H
ATOM   3796  CB  LYS A 890      42.460  29.110  71.260  1.00  0.00           C
ATOM   3797  HB1 LYS A 890      43.310  28.910  71.940  1.00  0.00           H
ATOM   3798  HB2 LYS A 890      41.840  28.200  71.360  1.00  0.00           H
ATOM   3799  CG  LYS A 890      41.790  30.510  71.580  1.00  0.00           C
ATOM   3800  HG1 LYS A 890      41.090  30.880  70.810  1.00  0.00           H
ATOM   3801  HG2 LYS A 890      42.630  31.220  71.740  1.00  0.00           H
ATOM   3802  CD  LYS A 890      40.930  30.440  72.900  1.00  0.00           C
ATOM   3803  HD1 LYS A 890      41.520  30.060  73.760  1.00  0.00           H
ATOM   3804  HD2 LYS A 890      40.230  29.590  72.730  1.00  0.00           H
ATOM   3805  CE  LYS A 890      40.200  31.750  73.260  1.00  0.00           C
ATOM   3806  HE1 LYS A 890      39.340  31.950  72.580  1.00  0.00           H
ATOM   3807  HE2 LYS A 890      40.870  32.640  73.240  1.00  0.00           H
ATOM   3808  NZ  LYS A 890      39.640  31.680  74.620  1.00  0.00           N
ATOM   3809  HZ1 LYS A 890      40.350  31.370  75.330  1.00  0.00           H
ATOM   3810  HZ2 LYS A 890      38.840  31.020  74.550  1.00  0.00           H
ATOM   3811  HZ3 LYS A 890      39.220  32.560  74.980  1.00  0.00           H
ATOM   3812  C   LYS A 890      42.210  29.650  68.760  1.00  0.00           C
ATOM   3813  O   LYS A 890      42.250  30.820  68.440  1.00  0.00           O
ATOM   3814  N   PHE A 891      41.330  28.880  68.220  1.00  0.00           N
ATOM   3815  HN  PHE A 891      41.350  27.920  68.490  1.00  0.00           H
ATOM   3816  CA  PHE A 891      40.410  29.260  67.110  1.00  0.00           C
ATOM   3817  HA  PHE A 891      40.930  29.860  66.380  1.00  0.00           H
ATOM   3818  CB  PHE A 891      39.910  28.050  66.310  1.00  0.00           C
ATOM   3819  HB1 PHE A 891      39.350  27.300  66.900  1.00  0.00           H
ATOM   3820  HB2 PHE A 891      40.790  27.440  66.050  1.00  0.00           H
ATOM   3821  CG  PHE A 891      39.070  28.480  65.060  1.00  0.00           C
ATOM   3822  CD1 PHE A 891      39.770  28.890  63.940  1.00  0.00           C
ATOM   3823  HD1 PHE A 891      40.850  28.820  63.920  1.00  0.00           H
ATOM   3824  CE1 PHE A 891      39.070  29.240  62.770  1.00  0.00           C
ATOM   3825  HE1 PHE A 891      39.590  29.690  61.940  1.00  0.00           H
ATOM   3826  CZ  PHE A 891      37.650  29.260  62.790  1.00  0.00           C
ATOM   3827  HZ  PHE A 891      37.080  29.500  61.910  1.00  0.00           H
ATOM   3828  CD2 PHE A 891      37.690  28.360  65.030  1.00  0.00           C
ATOM   3829  HD2 PHE A 891      37.180  27.970  65.900  1.00  0.00           H
ATOM   3830  CE2 PHE A 891      36.990  28.760  63.910  1.00  0.00           C
ATOM   3831  HE2 PHE A 891      35.910  28.640  63.870  1.00  0.00           H
ATOM   3832  C   PHE A 891      39.260  30.140  67.600  1.00  0.00           C
ATOM   3833  O   PHE A 891      38.830  31.080  66.950  1.00  0.00           O
ATOM   3834  N   GLU A 892      38.840  29.880  68.830  1.00  0.00           N
ATOM   3835  HN  GLU A 892      39.290  29.060  69.180  1.00  0.00           H
ATOM   3836  CA  GLU A 892      37.880  30.590  69.630  1.00  0.00           C
ATOM   3837  HA  GLU A 892      37.000  30.500  69.000  1.00  0.00           H
ATOM   3838  CB  GLU A 892      37.720  29.850  70.970  1.00  0.00           C
ATOM   3839  HB1 GLU A 892      38.750  29.690  71.350  1.00  0.00           H
ATOM   3840  HB2 GLU A 892      37.370  28.820  70.790  1.00  0.00           H
ATOM   3841  CG  GLU A 892      36.740  30.530  71.990  1.00  0.00           C
ATOM   3842  HG1 GLU A 892      35.700  30.360  71.660  1.00  0.00           H
ATOM   3843  HG2 GLU A 892      36.930  31.600  72.200  1.00  0.00           H
ATOM   3844  CD  GLU A 892      36.760  29.840  73.290  1.00  0.00           C
ATOM   3845  OE1 GLU A 892      35.710  29.280  73.660  1.00  0.00           O
ATOM   3846  OE2 GLU A 892      37.690  30.020  74.150  1.00  0.00           O
ATOM   3847  C   GLU A 892      38.130  32.120  69.780  1.00  0.00           C
ATOM   3848  O   GLU A 892      39.250  32.510  70.110  1.00  0.00           O
ATOM   3849  N   PRO A 893      37.240  33.120  69.520  1.00  0.00           N
ATOM   3850  CD  PRO A 893      35.900  32.910  68.840  1.00  0.00           C
ATOM   3851  HD1 PRO A 893      35.260  32.440  69.620  1.00  0.00           H
ATOM   3852  HD2 PRO A 893      36.000  32.230  67.960  1.00  0.00           H
ATOM   3853  CA  PRO A 893      37.380  34.500  69.880  1.00  0.00           C
ATOM   3854  HA  PRO A 893      38.190  34.950  69.330  1.00  0.00           H
ATOM   3855  CB  PRO A 893      36.040  35.170  69.530  1.00  0.00           C
ATOM   3856  HB1 PRO A 893      36.190  36.220  69.190  1.00  0.00           H
ATOM   3857  HB2 PRO A 893      35.370  35.160  70.430  1.00  0.00           H
ATOM   3858  CG  PRO A 893      35.350  34.240  68.410  1.00  0.00           C
ATOM   3859  HG1 PRO A 893      34.260  34.390  68.570  1.00  0.00           H
ATOM   3860  HG2 PRO A 893      35.710  34.610  67.420  1.00  0.00           H
ATOM   3861  C   PRO A 893      37.830  34.840  71.280  1.00  0.00           C
ATOM   3862  O   PRO A 893      37.630  34.090  72.190  1.00  0.00           O
ATOM   3863  N   THR A 894      38.440  36.080  71.440  1.00  0.00           N
ATOM   3864  HN  THR A 894      38.750  36.660  70.690  1.00  0.00           H
ATOM   3865  CA  THR A 894      39.060  36.400  72.730  1.00  0.00           C
ATOM   3866  HA  THR A 894      39.420  35.490  73.190  1.00  0.00           H
ATOM   3867  CB  THR A 894      40.280  37.230  72.680  1.00  0.00           C
ATOM   3868  HB  THR A 894      40.720  37.620  73.630  1.00  0.00           H
ATOM   3869  OG1 THR A 894      40.020  38.330  71.830  1.00  0.00           O
ATOM   3870  HG1 THR A 894      39.720  39.040  72.400  1.00  0.00           H
ATOM   3871  CG2 THR A 894      41.400  36.380  71.990  1.00  0.00           C
ATOM   3872 HG21 THR A 894      41.250  36.290  70.900  1.00  0.00           H
ATOM   3873 HG22 THR A 894      41.470  35.340  72.370  1.00  0.00           H
ATOM   3874 HG23 THR A 894      42.460  36.740  72.060  1.00  0.00           H
ATOM   3875  C   THR A 894      38.110  36.930  73.750  1.00  0.00           C
ATOM   3876  O   THR A 894      38.340  36.840  74.960  1.00  0.00           O
ATOM   3877  N   HSD A 895      37.010  37.530  73.280  1.00  0.00           N
ATOM   3878  HN  HSD A 895      36.960  37.710  72.300  1.00  0.00           H
ATOM   3879  CA  HSD A 895      35.990  38.250  74.140  1.00  0.00           C
ATOM   3880  HA  HSD A 895      36.480  38.850  74.880  1.00  0.00           H
ATOM   3881  CB  HSD A 895      35.200  39.280  73.310  1.00  0.00           C
ATOM   3882  HB1 HSD A 895      34.620  38.820  72.480  1.00  0.00           H
ATOM   3883  HB2 HSD A 895      35.870  39.890  72.670  1.00  0.00           H
ATOM   3884  ND1 HSD A 895      34.880  40.950  75.080  1.00  0.00           N
ATOM   3885  HD1 HSD A 895      35.840  41.040  75.330  1.00  0.00           H
ATOM   3886  CG  HSD A 895      34.300  40.180  74.120  1.00  0.00           C
ATOM   3887  CE1 HSD A 895      33.900  41.720  75.620  1.00  0.00           C
ATOM   3888  HE1 HSD A 895      34.100  42.390  76.460  1.00  0.00           H
ATOM   3889  NE2 HSD A 895      32.750  41.530  75.080  1.00  0.00           N
ATOM   3890  CD2 HSD A 895      33.000  40.550  74.130  1.00  0.00           C
ATOM   3891  HD2 HSD A 895      32.170  40.250  73.500  1.00  0.00           H
ATOM   3892  C   HSD A 895      34.980  37.320  74.700  1.00  0.00           C
ATOM   3893  O   HSD A 895      34.580  36.430  73.950  1.00  0.00           O
ATOM   3894  N   PRO A 896      34.480  37.470  75.970  1.00  0.00           N
ATOM   3895  CD  PRO A 896      35.220  38.270  76.960  1.00  0.00           C
ATOM   3896  HD1 PRO A 896      34.930  39.340  76.950  1.00  0.00           H
ATOM   3897  HD2 PRO A 896      36.310  38.310  76.790  1.00  0.00           H
ATOM   3898  CA  PRO A 896      33.580  36.510  76.590  1.00  0.00           C
ATOM   3899  HA  PRO A 896      34.030  35.520  76.510  1.00  0.00           H
ATOM   3900  CB  PRO A 896      33.450  37.080  78.020  1.00  0.00           C
ATOM   3901  HB1 PRO A 896      33.460  36.190  78.680  1.00  0.00           H
ATOM   3902  HB2 PRO A 896      32.670  37.850  78.170  1.00  0.00           H
ATOM   3903  CG  PRO A 896      34.850  37.750  78.310  1.00  0.00           C
ATOM   3904  HG1 PRO A 896      34.910  38.520  79.100  1.00  0.00           H
ATOM   3905  HG2 PRO A 896      35.590  36.950  78.530  1.00  0.00           H
ATOM   3906  C   PRO A 896      32.190  36.500  76.020  1.00  0.00           C
ATOM   3907  O   PRO A 896      31.730  35.420  75.790  1.00  0.00           O
ATOM   3908  N   GLU A 897      31.580  37.630  75.740  1.00  0.00           N
ATOM   3909  HN  GLU A 897      32.050  38.510  75.800  1.00  0.00           H
ATOM   3910  CA  GLU A 897      30.130  37.670  75.450  1.00  0.00           C
ATOM   3911  HA  GLU A 897      29.640  36.890  76.020  1.00  0.00           H
ATOM   3912  CB  GLU A 897      29.570  39.090  75.830  1.00  0.00           C
ATOM   3913  HB1 GLU A 897      28.730  39.390  75.170  1.00  0.00           H
ATOM   3914  HB2 GLU A 897      30.290  39.890  75.560  1.00  0.00           H
ATOM   3915  CG  GLU A 897      29.170  39.140  77.330  1.00  0.00           C
ATOM   3916  HG1 GLU A 897      30.090  39.010  77.940  1.00  0.00           H
ATOM   3917  HG2 GLU A 897      28.380  38.400  77.570  1.00  0.00           H
ATOM   3918  CD  GLU A 897      28.590  40.490  77.570  1.00  0.00           C
ATOM   3919  OE1 GLU A 897      27.440  40.730  77.200  1.00  0.00           O
ATOM   3920  OE2 GLU A 897      29.330  41.300  78.280  1.00  0.00           O
ATOM   3921  C   GLU A 897      29.890  37.470  73.990  1.00  0.00           C
ATOM   3922  O   GLU A 897      28.720  37.450  73.550  1.00  0.00           O
ATOM   3923  N   ARG A 898      30.980  37.090  73.220  1.00  0.00           N
ATOM   3924  HN  ARG A 898      31.780  36.840  73.750  1.00  0.00           H
ATOM   3925  CA  ARG A 898      30.870  36.760  71.790  1.00  0.00           C
ATOM   3926  HA  ARG A 898      30.260  37.500  71.290  1.00  0.00           H
ATOM   3927  CB  ARG A 898      32.410  36.660  71.180  1.00  0.00           C
ATOM   3928  HB1 ARG A 898      32.920  35.750  71.560  1.00  0.00           H
ATOM   3929  HB2 ARG A 898      32.810  37.550  71.720  1.00  0.00           H
ATOM   3930  CG  ARG A 898      32.620  36.980  69.690  1.00  0.00           C
ATOM   3931  HG1 ARG A 898      33.700  36.950  69.410  1.00  0.00           H
ATOM   3932  HG2 ARG A 898      32.200  37.990  69.540  1.00  0.00           H
ATOM   3933  CD  ARG A 898      31.770  36.080  68.750  1.00  0.00           C
ATOM   3934  HD1 ARG A 898      30.690  36.280  68.880  1.00  0.00           H
ATOM   3935  HD2 ARG A 898      32.020  35.000  68.760  1.00  0.00           H
ATOM   3936  NE  ARG A 898      32.200  36.580  67.420  1.00  0.00           N
ATOM   3937  HE  ARG A 898      32.980  37.180  67.310  1.00  0.00           H
ATOM   3938  CZ  ARG A 898      31.650  36.330  66.290  1.00  0.00           C
ATOM   3939  NH1 ARG A 898      30.570  35.580  66.190  1.00  0.00           N
ATOM   3940 HH11 ARG A 898      30.490  34.980  66.980  1.00  0.00           H
ATOM   3941 HH12 ARG A 898      30.360  35.280  65.260  1.00  0.00           H
ATOM   3942  NH2 ARG A 898      32.080  36.970  65.220  1.00  0.00           N
ATOM   3943 HH21 ARG A 898      32.880  37.550  65.380  1.00  0.00           H
ATOM   3944 HH22 ARG A 898      31.560  36.750  64.390  1.00  0.00           H
ATOM   3945  C   ARG A 898      30.130  35.420  71.470  1.00  0.00           C
ATOM   3946  O   ARG A 898      30.640  34.360  71.630  1.00  0.00           O
ATOM   3947  N   GLY A 899      28.810  35.410  71.040  1.00  0.00           N
ATOM   3948  HN  GLY A 899      28.450  36.320  70.840  1.00  0.00           H
ATOM   3949  CA  GLY A 899      28.020  34.290  70.520  1.00  0.00           C
ATOM   3950  HA1 GLY A 899      27.140  34.680  70.040  1.00  0.00           H
ATOM   3951  HA2 GLY A 899      27.800  33.610  71.340  1.00  0.00           H
ATOM   3952  C   GLY A 899      28.690  33.530  69.460  1.00  0.00           C
ATOM   3953  O   GLY A 899      29.610  33.940  68.740  1.00  0.00           O
ATOM   3954  N   TRP A 900      28.340  32.180  69.350  1.00  0.00           N
ATOM   3955  HN  TRP A 900      27.590  31.840  69.900  1.00  0.00           H
ATOM   3956  CA  TRP A 900      29.110  31.260  68.520  1.00  0.00           C
ATOM   3957  HA  TRP A 900      30.160  31.480  68.650  1.00  0.00           H
ATOM   3958  CB  TRP A 900      29.030  29.750  69.030  1.00  0.00           C
ATOM   3959  HB1 TRP A 900      28.040  29.360  68.710  1.00  0.00           H
ATOM   3960  HB2 TRP A 900      28.980  29.810  70.140  1.00  0.00           H
ATOM   3961  CG  TRP A 900      30.110  28.770  68.640  1.00  0.00           C
ATOM   3962  CD1 TRP A 900      29.830  27.480  68.270  1.00  0.00           C
ATOM   3963  HD1 TRP A 900      28.870  27.020  68.410  1.00  0.00           H
ATOM   3964  NE1 TRP A 900      31.010  26.890  67.860  1.00  0.00           N
ATOM   3965  HE1 TRP A 900      31.020  25.920  67.930  1.00  0.00           H
ATOM   3966  CE2 TRP A 900      32.030  27.770  67.870  1.00  0.00           C
ATOM   3967  CD2 TRP A 900      31.500  29.010  68.390  1.00  0.00           C
ATOM   3968  CE3 TRP A 900      32.330  30.170  68.480  1.00  0.00           C
ATOM   3969  HE3 TRP A 900      31.970  31.160  68.730  1.00  0.00           H
ATOM   3970  CZ3 TRP A 900      33.630  30.110  67.900  1.00  0.00           C
ATOM   3971  HZ3 TRP A 900      34.270  30.960  67.770  1.00  0.00           H
ATOM   3972  CZ2 TRP A 900      33.330  27.720  67.460  1.00  0.00           C
ATOM   3973  HZ2 TRP A 900      33.720  26.760  67.150  1.00  0.00           H
ATOM   3974  CH2 TRP A 900      34.120  28.910  67.390  1.00  0.00           C
ATOM   3975  HH2 TRP A 900      35.140  28.810  67.080  1.00  0.00           H
ATOM   3976  C   TRP A 900      28.800  31.400  67.030  1.00  0.00           C
ATOM   3977  O   TRP A 900      27.800  30.910  66.470  1.00  0.00           O
ATOM   3978  N   ILE A 901      29.670  32.150  66.260  1.00  0.00           N
ATOM   3979  HN  ILE A 901      30.520  32.540  66.620  1.00  0.00           H
ATOM   3980  CA  ILE A 901      29.680  32.400  64.800  1.00  0.00           C
ATOM   3981  HA  ILE A 901      30.610  32.900  64.590  1.00  0.00           H
ATOM   3982  CB  ILE A 901      29.780  31.100  63.950  1.00  0.00           C
ATOM   3983  HB  ILE A 901      28.740  30.700  63.940  1.00  0.00           H
ATOM   3984  CG2 ILE A 901      30.170  31.520  62.550  1.00  0.00           C
ATOM   3985 HG21 ILE A 901      31.090  32.140  62.650  1.00  0.00           H
ATOM   3986 HG22 ILE A 901      29.390  32.210  62.160  1.00  0.00           H
ATOM   3987 HG23 ILE A 901      30.390  30.680  61.840  1.00  0.00           H
ATOM   3988  CG1 ILE A 901      30.730  29.940  64.550  1.00  0.00           C
ATOM   3989 HG11 ILE A 901      30.520  28.970  64.040  1.00  0.00           H
ATOM   3990 HG12 ILE A 901      30.490  29.720  65.610  1.00  0.00           H
ATOM   3991  CD  ILE A 901      32.260  30.290  64.470  1.00  0.00           C
ATOM   3992  HD1 ILE A 901      32.750  29.320  64.700  1.00  0.00           H
ATOM   3993  HD2 ILE A 901      32.610  31.150  65.080  1.00  0.00           H
ATOM   3994  HD3 ILE A 901      32.470  30.510  63.390  1.00  0.00           H
ATOM   3995  C   ILE A 901      28.690  33.400  64.310  1.00  0.00           C
ATOM   3996  O   ILE A 901      29.150  34.490  63.870  1.00  0.00           O
ATOM   3997  N   ILE A 902      27.390  33.110  64.360  1.00  0.00           N
ATOM   3998  HN  ILE A 902      27.190  32.360  64.990  1.00  0.00           H
ATOM   3999  CA  ILE A 902      26.400  34.030  63.850  1.00  0.00           C
ATOM   4000  HA  ILE A 902      26.540  34.300  62.800  1.00  0.00           H
ATOM   4001  CB  ILE A 902      24.990  33.380  63.770  1.00  0.00           C
ATOM   4002  HB  ILE A 902      24.600  33.070  64.760  1.00  0.00           H
ATOM   4003  CG2 ILE A 902      23.910  34.400  63.240  1.00  0.00           C
ATOM   4004 HG21 ILE A 902      23.590  35.160  63.990  1.00  0.00           H
ATOM   4005 HG22 ILE A 902      23.000  33.870  62.890  1.00  0.00           H
ATOM   4006 HG23 ILE A 902      24.220  34.930  62.310  1.00  0.00           H
ATOM   4007  CG1 ILE A 902      25.110  32.080  62.960  1.00  0.00           C
ATOM   4008 HG11 ILE A 902      24.090  31.640  63.000  1.00  0.00           H
ATOM   4009 HG12 ILE A 902      25.830  31.300  63.290  1.00  0.00           H
ATOM   4010  CD  ILE A 902      25.500  32.270  61.450  1.00  0.00           C
ATOM   4011  HD1 ILE A 902      24.860  33.030  60.960  1.00  0.00           H
ATOM   4012  HD2 ILE A 902      25.360  31.320  60.880  1.00  0.00           H
ATOM   4013  HD3 ILE A 902      26.560  32.570  61.470  1.00  0.00           H
ATOM   4014  C   ILE A 902      26.310  35.350  64.760  1.00  0.00           C
ATOM   4015  O   ILE A 902      26.320  35.210  65.990  1.00  0.00           O
ATOM   4016  N   SER A 903      26.160  36.560  64.170  1.00  0.00           N
ATOM   4017  HN  SER A 903      26.170  36.620  63.180  1.00  0.00           H
ATOM   4018  CA  SER A 903      26.050  37.810  64.920  1.00  0.00           C
ATOM   4019  HA  SER A 903      26.430  37.700  65.920  1.00  0.00           H
ATOM   4020  CB  SER A 903      26.820  38.970  64.090  1.00  0.00           C
ATOM   4021  HB1 SER A 903      26.350  39.060  63.080  1.00  0.00           H
ATOM   4022  HB2 SER A 903      27.850  38.580  63.990  1.00  0.00           H
ATOM   4023  OG  SER A 903      26.950  40.190  64.750  1.00  0.00           O
ATOM   4024  HG1 SER A 903      26.540  40.790  64.110  1.00  0.00           H
ATOM   4025  C   SER A 903      24.620  38.230  64.800  1.00  0.00           C
ATOM   4026  O   SER A 903      24.050  38.270  63.740  1.00  0.00           O
ATOM   4027  N   PRO A 904      23.940  38.650  65.950  1.00  0.00           N
ATOM   4028  CD  PRO A 904      24.370  38.380  67.360  1.00  0.00           C
ATOM   4029  HD1 PRO A 904      25.300  38.940  67.610  1.00  0.00           H
ATOM   4030  HD2 PRO A 904      24.670  37.320  67.520  1.00  0.00           H
ATOM   4031  CA  PRO A 904      22.570  39.270  66.030  1.00  0.00           C
ATOM   4032  HA  PRO A 904      21.840  38.480  65.990  1.00  0.00           H
ATOM   4033  CB  PRO A 904      22.590  39.900  67.390  1.00  0.00           C
ATOM   4034  HB1 PRO A 904      21.530  40.060  67.670  1.00  0.00           H
ATOM   4035  HB2 PRO A 904      23.130  40.850  67.590  1.00  0.00           H
ATOM   4036  CG  PRO A 904      23.230  38.790  68.250  1.00  0.00           C
ATOM   4037  HG1 PRO A 904      23.610  39.220  69.210  1.00  0.00           H
ATOM   4038  HG2 PRO A 904      22.510  37.980  68.450  1.00  0.00           H
ATOM   4039  C   PRO A 904      22.100  40.280  64.960  1.00  0.00           C
ATOM   4040  O   PRO A 904      22.880  41.050  64.340  1.00  0.00           O
ATOM   4041  N   LEU A 905      20.770  40.270  64.730  1.00  0.00           N
ATOM   4042  HN  LEU A 905      20.070  39.730  65.200  1.00  0.00           H
ATOM   4043  CA  LEU A 905      20.100  41.220  63.740  1.00  0.00           C
ATOM   4044  HA  LEU A 905      20.520  42.210  63.820  1.00  0.00           H
ATOM   4045  CB  LEU A 905      20.360  40.540  62.320  1.00  0.00           C
ATOM   4046  HB1 LEU A 905      19.880  39.540  62.330  1.00  0.00           H
ATOM   4047  HB2 LEU A 905      21.430  40.280  62.170  1.00  0.00           H
ATOM   4048  CG  LEU A 905      19.890  41.300  61.090  1.00  0.00           C
ATOM   4049  HG  LEU A 905      18.790  41.500  61.130  1.00  0.00           H
ATOM   4050  CD1 LEU A 905      20.500  42.730  60.910  1.00  0.00           C
ATOM   4051 HD11 LEU A 905      21.570  42.700  60.650  1.00  0.00           H
ATOM   4052 HD12 LEU A 905      20.350  43.330  61.830  1.00  0.00           H
ATOM   4053 HD13 LEU A 905      19.980  43.250  60.060  1.00  0.00           H
ATOM   4054  CD2 LEU A 905      20.120  40.470  59.840  1.00  0.00           C
ATOM   4055 HD21 LEU A 905      21.150  40.500  59.420  1.00  0.00           H
ATOM   4056 HD22 LEU A 905      19.350  40.870  59.160  1.00  0.00           H
ATOM   4057 HD23 LEU A 905      19.700  39.450  59.960  1.00  0.00           H
ATOM   4058  C   LEU A 905      18.660  41.540  64.080  1.00  0.00           C
ATOM   4059  O   LEU A 905      17.970  40.620  64.480  1.00  0.00           O
ATOM   4060  N   GLY A 906      18.240  42.800  63.820  1.00  0.00           N
ATOM   4061  HN  GLY A 906      18.860  43.540  63.600  1.00  0.00           H
ATOM   4062  CA  GLY A 906      16.840  43.170  64.050  1.00  0.00           C
ATOM   4063  HA1 GLY A 906      16.220  42.330  63.820  1.00  0.00           H
ATOM   4064  HA2 GLY A 906      16.600  43.910  63.290  1.00  0.00           H
ATOM   4065  C   GLY A 906      16.400  43.800  65.410  1.00  0.00           C
ATOM   4066  O   GLY A 906      15.220  44.090  65.690  1.00  0.00           O
ATOM   4067  N   ASP A 907      17.470  44.010  66.230  1.00  0.00           N
ATOM   4068  HN  ASP A 907      18.400  43.780  65.960  1.00  0.00           H
ATOM   4069  CA  ASP A 907      17.340  44.660  67.510  1.00  0.00           C
ATOM   4070  HA  ASP A 907      16.450  44.180  67.910  1.00  0.00           H
ATOM   4071  CB  ASP A 907      18.590  44.550  68.440  1.00  0.00           C
ATOM   4072  HB1 ASP A 907      18.510  45.080  69.400  1.00  0.00           H
ATOM   4073  HB2 ASP A 907      19.400  45.000  67.830  1.00  0.00           H
ATOM   4074  CG  ASP A 907      19.000  43.140  68.830  1.00  0.00           C
ATOM   4075  OD1 ASP A 907      18.160  42.220  68.880  1.00  0.00           O
ATOM   4076  OD2 ASP A 907      20.140  43.090  69.360  1.00  0.00           O
ATOM   4077  C   ASP A 907      16.880  46.060  67.540  1.00  0.00           C
ATOM   4078  O   ASP A 907      16.150  46.440  68.450  1.00  0.00           O
ATOM   4079  N   ASN A 908      17.380  46.890  66.600  1.00  0.00           N
ATOM   4080  HN  ASN A 908      18.110  46.510  66.030  1.00  0.00           H
ATOM   4081  CA  ASN A 908      17.050  48.240  66.360  1.00  0.00           C
ATOM   4082  HA  ASN A 908      17.000  48.710  67.330  1.00  0.00           H
ATOM   4083  CB  ASN A 908      17.990  48.970  65.440  1.00  0.00           C
ATOM   4084  HB1 ASN A 908      17.960  50.070  65.590  1.00  0.00           H
ATOM   4085  HB2 ASN A 908      17.710  49.010  64.360  1.00  0.00           H
ATOM   4086  CG  ASN A 908      19.480  48.540  65.710  1.00  0.00           C
ATOM   4087  OD1 ASN A 908      19.950  47.590  65.080  1.00  0.00           O
ATOM   4088  ND2 ASN A 908      20.210  49.190  66.700  1.00  0.00           N
ATOM   4089 HD21 ASN A 908      21.060  48.710  66.950  1.00  0.00           H
ATOM   4090 HD22 ASN A 908      19.730  49.870  67.250  1.00  0.00           H
ATOM   4091  C   ASN A 908      15.560  48.280  65.850  1.00  0.00           C
ATOM   4092  O   ASN A 908      15.100  47.280  65.190  1.00  0.00           O
ATOM   4093  N   PRO A 909      14.810  49.320  66.210  1.00  0.00           N
ATOM   4094  CD  PRO A 909      15.100  50.360  67.140  1.00  0.00           C
ATOM   4095  HD1 PRO A 909      15.670  51.140  66.600  1.00  0.00           H
ATOM   4096  HD2 PRO A 909      15.640  49.980  68.030  1.00  0.00           H
ATOM   4097  CA  PRO A 909      13.530  49.550  65.580  1.00  0.00           C
ATOM   4098  HA  PRO A 909      12.940  48.650  65.690  1.00  0.00           H
ATOM   4099  CB  PRO A 909      12.830  50.770  66.300  1.00  0.00           C
ATOM   4100  HB1 PRO A 909      11.880  50.420  66.740  1.00  0.00           H
ATOM   4101  HB2 PRO A 909      12.690  51.720  65.750  1.00  0.00           H
ATOM   4102  CG  PRO A 909      13.730  50.980  67.530  1.00  0.00           C
ATOM   4103  HG1 PRO A 909      13.760  51.990  67.990  1.00  0.00           H
ATOM   4104  HG2 PRO A 909      13.310  50.430  68.400  1.00  0.00           H
ATOM   4105  C   PRO A 909      13.630  49.870  64.090  1.00  0.00           C
ATOM   4106  O   PRO A 909      14.660  50.260  63.560  1.00  0.00           O
ATOM   4107  N   TRP A 910      12.610  49.610  63.290  1.00  0.00           N
ATOM   4108  HN  TRP A 910      11.750  49.370  63.730  1.00  0.00           H
ATOM   4109  CA  TRP A 910      12.600  49.820  61.790  1.00  0.00           C
ATOM   4110  HA  TRP A 910      13.320  49.140  61.350  1.00  0.00           H
ATOM   4111  CB  TRP A 910      11.160  49.570  61.220  1.00  0.00           C
ATOM   4112  HB1 TRP A 910      11.030  48.500  61.480  1.00  0.00           H
ATOM   4113  HB2 TRP A 910      11.150  49.690  60.120  1.00  0.00           H
ATOM   4114  CG  TRP A 910      10.020  50.210  62.000  1.00  0.00           C
ATOM   4115  CD1 TRP A 910       9.450  49.780  63.180  1.00  0.00           C
ATOM   4116  HD1 TRP A 910       9.770  48.830  63.560  1.00  0.00           H
ATOM   4117  NE1 TRP A 910       8.530  50.700  63.600  1.00  0.00           N
ATOM   4118  HE1 TRP A 910       8.120  50.780  64.480  1.00  0.00           H
ATOM   4119  CE2 TRP A 910       8.360  51.680  62.670  1.00  0.00           C
ATOM   4120  CD2 TRP A 910       9.300  51.420  61.600  1.00  0.00           C
ATOM   4121  CE3 TRP A 910       9.340  52.210  60.450  1.00  0.00           C
ATOM   4122  HE3 TRP A 910      10.050  52.060  59.640  1.00  0.00           H
ATOM   4123  CZ3 TRP A 910       8.520  53.440  60.520  1.00  0.00           C
ATOM   4124  HZ3 TRP A 910       8.730  54.080  59.680  1.00  0.00           H
ATOM   4125  CZ2 TRP A 910       7.490  52.750  62.670  1.00  0.00           C
ATOM   4126  HZ2 TRP A 910       6.800  53.060  63.440  1.00  0.00           H
ATOM   4127  CH2 TRP A 910       7.670  53.580  61.570  1.00  0.00           C
ATOM   4128  HH2 TRP A 910       7.090  54.480  61.670  1.00  0.00           H
ATOM   4129  C   TRP A 910      12.930  51.110  61.240  1.00  0.00           C
ATOM   4130  O   TRP A 910      13.650  51.190  60.270  1.00  0.00           O
ATOM   4131  N   TRP A 911      12.520  52.270  61.820  1.00  0.00           N
ATOM   4132  HN  TRP A 911      11.940  52.330  62.630  1.00  0.00           H
ATOM   4133  CA  TRP A 911      12.850  53.520  61.190  1.00  0.00           C
ATOM   4134  HA  TRP A 911      12.500  53.520  60.170  1.00  0.00           H
ATOM   4135  CB  TRP A 911      12.020  54.660  61.790  1.00  0.00           C
ATOM   4136  HB1 TRP A 911      12.030  54.610  62.900  1.00  0.00           H
ATOM   4137  HB2 TRP A 911      10.950  54.520  61.530  1.00  0.00           H
ATOM   4138  CG  TRP A 911      12.530  56.020  61.560  1.00  0.00           C
ATOM   4139  CD1 TRP A 911      13.490  56.640  62.370  1.00  0.00           C
ATOM   4140  HD1 TRP A 911      13.690  56.240  63.350  1.00  0.00           H
ATOM   4141  NE1 TRP A 911      13.910  57.850  61.760  1.00  0.00           N
ATOM   4142  HE1 TRP A 911      14.520  58.530  62.090  1.00  0.00           H
ATOM   4143  CE2 TRP A 911      13.240  57.960  60.540  1.00  0.00           C
ATOM   4144  CD2 TRP A 911      12.390  56.790  60.410  1.00  0.00           C
ATOM   4145  CE3 TRP A 911      11.830  56.500  59.170  1.00  0.00           C
ATOM   4146  HE3 TRP A 911      11.260  55.590  59.050  1.00  0.00           H
ATOM   4147  CZ3 TRP A 911      11.800  57.520  58.200  1.00  0.00           C
ATOM   4148  HZ3 TRP A 911      11.370  57.360  57.220  1.00  0.00           H
ATOM   4149  CZ2 TRP A 911      13.160  58.930  59.600  1.00  0.00           C
ATOM   4150  HZ2 TRP A 911      13.700  59.850  59.760  1.00  0.00           H
ATOM   4151  CH2 TRP A 911      12.390  58.750  58.400  1.00  0.00           C
ATOM   4152  HH2 TRP A 911      12.410  59.520  57.650  1.00  0.00           H
ATOM   4153  C   TRP A 911      14.380  53.770  61.050  1.00  0.00           C
ATOM   4154  O   TRP A 911      14.870  54.080  59.980  1.00  0.00           O
ATOM   4155  N   THR A 912      15.100  53.530  62.180  1.00  0.00           N
ATOM   4156  HN  THR A 912      14.590  53.240  62.990  1.00  0.00           H
ATOM   4157  CA  THR A 912      16.540  53.590  62.280  1.00  0.00           C
ATOM   4158  HA  THR A 912      16.890  54.580  62.010  1.00  0.00           H
ATOM   4159  CB  THR A 912      16.960  53.340  63.740  1.00  0.00           C
ATOM   4160  HB  THR A 912      18.040  53.560  63.850  1.00  0.00           H
ATOM   4161  OG1 THR A 912      16.940  51.890  64.020  1.00  0.00           O
ATOM   4162  HG1 THR A 912      16.100  51.500  63.770  1.00  0.00           H
ATOM   4163  CG2 THR A 912      16.180  54.140  64.770  1.00  0.00           C
ATOM   4164 HG21 THR A 912      15.150  53.740  64.910  1.00  0.00           H
ATOM   4165 HG22 THR A 912      16.130  55.220  64.550  1.00  0.00           H
ATOM   4166 HG23 THR A 912      16.660  54.060  65.760  1.00  0.00           H
ATOM   4167  C   THR A 912      17.240  52.620  61.330  1.00  0.00           C
ATOM   4168  O   THR A 912      18.360  52.880  60.920  1.00  0.00           O
ATOM   4169  N   LEU A 913      16.630  51.470  60.990  1.00  0.00           N
ATOM   4170  HN  LEU A 913      15.750  51.200  61.360  1.00  0.00           H
ATOM   4171  CA  LEU A 913      17.200  50.460  60.100  1.00  0.00           C
ATOM   4172  HA  LEU A 913      18.230  50.250  60.370  1.00  0.00           H
ATOM   4173  CB  LEU A 913      16.390  49.090  60.060  1.00  0.00           C
ATOM   4174  HB1 LEU A 913      16.820  48.440  59.270  1.00  0.00           H
ATOM   4175  HB2 LEU A 913      15.360  49.410  59.810  1.00  0.00           H
ATOM   4176  CG  LEU A 913      16.460  48.310  61.410  1.00  0.00           C
ATOM   4177  HG  LEU A 913      16.230  49.020  62.230  1.00  0.00           H
ATOM   4178  CD1 LEU A 913      15.500  47.130  61.340  1.00  0.00           C
ATOM   4179 HD11 LEU A 913      15.810  46.620  60.400  1.00  0.00           H
ATOM   4180 HD12 LEU A 913      14.460  47.510  61.280  1.00  0.00           H
ATOM   4181 HD13 LEU A 913      15.560  46.530  62.280  1.00  0.00           H
ATOM   4182  CD2 LEU A 913      17.900  47.860  61.640  1.00  0.00           C
ATOM   4183 HD21 LEU A 913      18.310  47.470  60.680  1.00  0.00           H
ATOM   4184 HD22 LEU A 913      17.910  47.050  62.400  1.00  0.00           H
ATOM   4185 HD23 LEU A 913      18.530  48.680  62.020  1.00  0.00           H
ATOM   4186  C   LEU A 913      17.280  51.070  58.710  1.00  0.00           C
ATOM   4187  O   LEU A 913      18.230  50.820  57.980  1.00  0.00           O
ATOM   4188  N   LEU A 914      16.230  51.930  58.380  1.00  0.00           N
ATOM   4189  HN  LEU A 914      15.450  51.960  58.990  1.00  0.00           H
ATOM   4190  CA  LEU A 914      16.200  52.490  56.960  1.00  0.00           C
ATOM   4191  HA  LEU A 914      16.340  51.710  56.230  1.00  0.00           H
ATOM   4192  CB  LEU A 914      14.840  53.230  56.720  1.00  0.00           C
ATOM   4193  HB1 LEU A 914      14.640  53.790  57.660  1.00  0.00           H
ATOM   4194  HB2 LEU A 914      14.090  52.410  56.710  1.00  0.00           H
ATOM   4195  CG  LEU A 914      14.680  54.090  55.460  1.00  0.00           C
ATOM   4196  HG  LEU A 914      15.470  54.870  55.530  1.00  0.00           H
ATOM   4197  CD1 LEU A 914      14.840  53.210  54.170  1.00  0.00           C
ATOM   4198 HD11 LEU A 914      14.840  54.020  53.400  1.00  0.00           H
ATOM   4199 HD12 LEU A 914      14.080  52.410  54.060  1.00  0.00           H
ATOM   4200 HD13 LEU A 914      15.850  52.770  54.030  1.00  0.00           H
ATOM   4201  CD2 LEU A 914      13.370  54.970  55.500  1.00  0.00           C
ATOM   4202 HD21 LEU A 914      13.270  55.600  56.400  1.00  0.00           H
ATOM   4203 HD22 LEU A 914      12.540  54.220  55.470  1.00  0.00           H
ATOM   4204 HD23 LEU A 914      13.240  55.660  54.640  1.00  0.00           H
ATOM   4205  C   LEU A 914      17.350  53.570  56.680  1.00  0.00           C
ATOM   4206  O   LEU A 914      17.990  53.540  55.640  1.00  0.00           O
ATOM   4207  N   ILE A 915      17.610  54.320  57.750  1.00  0.00           N
ATOM   4208  HN  ILE A 915      17.120  54.090  58.590  1.00  0.00           H
ATOM   4209  CA  ILE A 915      18.500  55.470  57.790  1.00  0.00           C
ATOM   4210  HA  ILE A 915      18.390  56.090  56.910  1.00  0.00           H
ATOM   4211  CB  ILE A 915      18.320  56.370  59.050  1.00  0.00           C
ATOM   4212  HB  ILE A 915      18.590  55.820  59.970  1.00  0.00           H
ATOM   4213  CG2 ILE A 915      19.280  57.620  59.010  1.00  0.00           C
ATOM   4214 HG21 ILE A 915      19.160  58.150  59.980  1.00  0.00           H
ATOM   4215 HG22 ILE A 915      19.170  58.270  58.120  1.00  0.00           H
ATOM   4216 HG23 ILE A 915      20.340  57.280  59.050  1.00  0.00           H
ATOM   4217  CG1 ILE A 915      16.910  56.970  59.220  1.00  0.00           C
ATOM   4218 HG11 ILE A 915      16.870  57.780  59.970  1.00  0.00           H
ATOM   4219 HG12 ILE A 915      16.280  56.170  59.650  1.00  0.00           H
ATOM   4220  CD  ILE A 915      16.280  57.570  57.920  1.00  0.00           C
ATOM   4221  HD1 ILE A 915      16.160  56.760  57.170  1.00  0.00           H
ATOM   4222  HD2 ILE A 915      16.700  58.420  57.330  1.00  0.00           H
ATOM   4223  HD3 ILE A 915      15.210  57.800  58.080  1.00  0.00           H
ATOM   4224  C   ILE A 915      19.960  54.920  57.810  1.00  0.00           C
ATOM   4225  O   ILE A 915      20.900  55.590  57.440  1.00  0.00           O
ATOM   4226  N   ALA A 916      20.090  53.660  58.200  1.00  0.00           N
ATOM   4227  HN  ALA A 916      19.330  53.090  58.510  1.00  0.00           H
ATOM   4228  CA  ALA A 916      21.440  53.010  58.360  1.00  0.00           C
ATOM   4229  HA  ALA A 916      22.090  53.740  58.810  1.00  0.00           H
ATOM   4230  CB  ALA A 916      21.410  51.690  59.230  1.00  0.00           C
ATOM   4231  HB1 ALA A 916      20.550  51.030  58.960  1.00  0.00           H
ATOM   4232  HB2 ALA A 916      21.420  51.890  60.330  1.00  0.00           H
ATOM   4233  HB3 ALA A 916      22.380  51.170  59.110  1.00  0.00           H
ATOM   4234  C   ALA A 916      22.060  52.800  56.960  1.00  0.00           C
ATOM   4235  O   ALA A 916      23.230  52.490  56.760  1.00  0.00           O
ATOM   4236  N   ALA A 917      21.310  52.980  55.870  1.00  0.00           N
ATOM   4237  HN  ALA A 917      20.370  53.190  56.110  1.00  0.00           H
ATOM   4238  CA  ALA A 917      21.660  53.110  54.490  1.00  0.00           C
ATOM   4239  HA  ALA A 917      22.140  52.190  54.190  1.00  0.00           H
ATOM   4240  CB  ALA A 917      20.380  53.330  53.720  1.00  0.00           C
ATOM   4241  HB1 ALA A 917      19.810  54.280  53.750  1.00  0.00           H
ATOM   4242  HB2 ALA A 917      19.720  52.490  54.030  1.00  0.00           H
ATOM   4243  HB3 ALA A 917      20.540  53.220  52.620  1.00  0.00           H
ATOM   4244  C   ALA A 917      22.580  54.270  54.110  1.00  0.00           C
ATOM   4245  O   ALA A 917      23.450  54.200  53.180  1.00  0.00           O
ATOM   4246  N   ILE A 918      22.420  55.410  54.840  1.00  0.00           N
ATOM   4247  HN  ILE A 918      21.670  55.460  55.500  1.00  0.00           H
ATOM   4248  CA  ILE A 918      23.230  56.590  54.570  1.00  0.00           C
ATOM   4249  HA  ILE A 918      23.390  56.720  53.510  1.00  0.00           H
ATOM   4250  CB  ILE A 918      22.480  57.900  55.050  1.00  0.00           C
ATOM   4251  HB  ILE A 918      22.590  57.930  56.150  1.00  0.00           H
ATOM   4252  CG2 ILE A 918      23.240  59.080  54.420  1.00  0.00           C
ATOM   4253 HG21 ILE A 918      22.600  59.980  54.550  1.00  0.00           H
ATOM   4254 HG22 ILE A 918      23.200  58.880  53.320  1.00  0.00           H
ATOM   4255 HG23 ILE A 918      24.260  59.280  54.800  1.00  0.00           H
ATOM   4256  CG1 ILE A 918      20.990  57.780  54.590  1.00  0.00           C
ATOM   4257 HG11 ILE A 918      20.520  56.830  54.900  1.00  0.00           H
ATOM   4258 HG12 ILE A 918      20.990  57.810  53.490  1.00  0.00           H
ATOM   4259  CD  ILE A 918      20.180  58.900  55.210  1.00  0.00           C
ATOM   4260  HD1 ILE A 918      19.990  58.660  56.270  1.00  0.00           H
ATOM   4261  HD2 ILE A 918      19.200  59.090  54.700  1.00  0.00           H
ATOM   4262  HD3 ILE A 918      20.750  59.850  55.320  1.00  0.00           H
ATOM   4263  C   ILE A 918      24.740  56.520  54.860  1.00  0.00           C
ATOM   4264  O   ILE A 918      25.540  57.030  54.070  1.00  0.00           O
ATOM   4265  N   PRO A 919      25.210  55.970  55.980  1.00  0.00           N
ATOM   4266  CD  PRO A 919      24.340  55.710  57.130  1.00  0.00           C
ATOM   4267  HD1 PRO A 919      23.680  54.880  56.820  1.00  0.00           H
ATOM   4268  HD2 PRO A 919      23.850  56.610  57.560  1.00  0.00           H
ATOM   4269  CA  PRO A 919      26.590  55.770  56.310  1.00  0.00           C
ATOM   4270  HA  PRO A 919      27.150  56.640  55.960  1.00  0.00           H
ATOM   4271  CB  PRO A 919      26.580  55.640  57.940  1.00  0.00           C
ATOM   4272  HB1 PRO A 919      26.680  56.690  58.280  1.00  0.00           H
ATOM   4273  HB2 PRO A 919      27.440  55.010  58.280  1.00  0.00           H
ATOM   4274  CG  PRO A 919      25.190  55.140  58.240  1.00  0.00           C
ATOM   4275  HG1 PRO A 919      25.240  54.040  58.130  1.00  0.00           H
ATOM   4276  HG2 PRO A 919      24.770  55.370  59.240  1.00  0.00           H
ATOM   4277  C   PRO A 919      27.110  54.500  55.560  1.00  0.00           C
ATOM   4278  O   PRO A 919      28.260  54.420  55.260  1.00  0.00           O
ATOM   4279  N   ALA A 920      26.280  53.500  55.280  1.00  0.00           N
ATOM   4280  HN  ALA A 920      25.350  53.640  55.620  1.00  0.00           H
ATOM   4281  CA  ALA A 920      26.590  52.440  54.390  1.00  0.00           C
ATOM   4282  HA  ALA A 920      27.510  52.090  54.840  1.00  0.00           H
ATOM   4283  CB  ALA A 920      25.500  51.380  54.540  1.00  0.00           C
ATOM   4284  HB1 ALA A 920      24.550  51.710  54.060  1.00  0.00           H
ATOM   4285  HB2 ALA A 920      25.360  51.050  55.590  1.00  0.00           H
ATOM   4286  HB3 ALA A 920      25.800  50.530  53.890  1.00  0.00           H
ATOM   4287  C   ALA A 920      26.950  52.840  52.980  1.00  0.00           C
ATOM   4288  O   ALA A 920      27.820  52.220  52.350  1.00  0.00           O
ATOM   4289  N   LEU A 921      26.290  53.810  52.380  1.00  0.00           N
ATOM   4290  HN  LEU A 921      25.420  54.110  52.790  1.00  0.00           H
ATOM   4291  CA  LEU A 921      26.640  54.430  51.080  1.00  0.00           C
ATOM   4292  HA  LEU A 921      26.640  53.640  50.340  1.00  0.00           H
ATOM   4293  CB  LEU A 921      25.470  55.470  50.760  1.00  0.00           C
ATOM   4294  HB1 LEU A 921      25.440  56.130  51.660  1.00  0.00           H
ATOM   4295  HB2 LEU A 921      24.480  54.990  50.900  1.00  0.00           H
ATOM   4296  CG  LEU A 921      25.600  56.270  49.470  1.00  0.00           C
ATOM   4297  HG  LEU A 921      26.610  56.720  49.510  1.00  0.00           H
ATOM   4298  CD1 LEU A 921      25.290  55.560  48.130  1.00  0.00           C
ATOM   4299 HD11 LEU A 921      25.350  56.210  47.230  1.00  0.00           H
ATOM   4300 HD12 LEU A 921      24.280  55.100  48.210  1.00  0.00           H
ATOM   4301 HD13 LEU A 921      26.050  54.760  48.050  1.00  0.00           H
ATOM   4302  CD2 LEU A 921      24.650  57.430  49.580  1.00  0.00           C
ATOM   4303 HD21 LEU A 921      24.830  58.230  48.820  1.00  0.00           H
ATOM   4304 HD22 LEU A 921      24.670  57.890  50.590  1.00  0.00           H
ATOM   4305 HD23 LEU A 921      23.620  57.070  49.440  1.00  0.00           H
ATOM   4306  C   LEU A 921      28.050  55.080  51.170  1.00  0.00           C
ATOM   4307  O   LEU A 921      28.970  54.950  50.330  1.00  0.00           O
ATOM   4308  N   LEU A 922      28.350  55.810  52.250  1.00  0.00           N
ATOM   4309  HN  LEU A 922      27.670  55.970  52.950  1.00  0.00           H
ATOM   4310  CA  LEU A 922      29.740  56.170  52.580  1.00  0.00           C
ATOM   4311  HA  LEU A 922      30.120  56.780  51.780  1.00  0.00           H
ATOM   4312  CB  LEU A 922      29.900  57.130  53.810  1.00  0.00           C
ATOM   4313  HB1 LEU A 922      29.390  56.600  54.630  1.00  0.00           H
ATOM   4314  HB2 LEU A 922      29.320  58.080  53.820  1.00  0.00           H
ATOM   4315  CG  LEU A 922      31.320  57.420  54.400  1.00  0.00           C
ATOM   4316  HG  LEU A 922      31.950  56.520  54.530  1.00  0.00           H
ATOM   4317  CD1 LEU A 922      32.270  58.300  53.520  1.00  0.00           C
ATOM   4318 HD11 LEU A 922      31.860  59.320  53.590  1.00  0.00           H
ATOM   4319 HD12 LEU A 922      32.190  58.010  52.450  1.00  0.00           H
ATOM   4320 HD13 LEU A 922      33.370  58.300  53.710  1.00  0.00           H
ATOM   4321  CD2 LEU A 922      31.170  58.060  55.820  1.00  0.00           C
ATOM   4322 HD21 LEU A 922      30.500  57.480  56.510  1.00  0.00           H
ATOM   4323 HD22 LEU A 922      30.720  59.070  55.680  1.00  0.00           H
ATOM   4324 HD23 LEU A 922      32.100  58.230  56.380  1.00  0.00           H
ATOM   4325  C   LEU A 922      30.710  54.970  52.740  1.00  0.00           C
ATOM   4326  O   LEU A 922      31.830  55.180  52.250  1.00  0.00           O
ATOM   4327  N   CYS A 923      30.390  53.740  53.330  1.00  0.00           N
ATOM   4328  HN  CYS A 923      29.530  53.670  53.810  1.00  0.00           H
ATOM   4329  CA  CYS A 923      31.260  52.580  53.230  1.00  0.00           C
ATOM   4330  HA  CYS A 923      32.250  52.870  53.550  1.00  0.00           H
ATOM   4331  CB  CYS A 923      30.770  51.470  54.200  1.00  0.00           C
ATOM   4332  HB1 CYS A 923      29.700  51.370  53.920  1.00  0.00           H
ATOM   4333  HB2 CYS A 923      30.800  52.040  55.150  1.00  0.00           H
ATOM   4334  SG  CYS A 923      31.710  49.870  54.120  1.00  0.00           S
ATOM   4335  HG1 CYS A 923      30.890  49.050  54.760  1.00  0.00           H
ATOM   4336  C   CYS A 923      31.450  52.010  51.830  1.00  0.00           C
ATOM   4337  O   CYS A 923      32.590  51.860  51.470  1.00  0.00           O
ATOM   4338  N   THR A 924      30.460  51.930  50.950  1.00  0.00           N
ATOM   4339  HN  THR A 924      29.530  52.130  51.240  1.00  0.00           H
ATOM   4340  CA  THR A 924      30.420  51.490  49.580  1.00  0.00           C
ATOM   4341  HA  THR A 924      30.780  50.470  49.510  1.00  0.00           H
ATOM   4342  CB  THR A 924      28.980  51.550  49.020  1.00  0.00           C
ATOM   4343  HB  THR A 924      28.550  52.580  49.080  1.00  0.00           H
ATOM   4344  OG1 THR A 924      28.120  50.730  49.760  1.00  0.00           O
ATOM   4345  HG1 THR A 924      28.170  51.050  50.660  1.00  0.00           H
ATOM   4346  CG2 THR A 924      28.940  50.980  47.610  1.00  0.00           C
ATOM   4347 HG21 THR A 924      27.880  50.890  47.280  1.00  0.00           H
ATOM   4348 HG22 THR A 924      29.410  49.980  47.540  1.00  0.00           H
ATOM   4349 HG23 THR A 924      29.310  51.690  46.850  1.00  0.00           H
ATOM   4350  C   THR A 924      31.340  52.290  48.640  1.00  0.00           C
ATOM   4351  O   THR A 924      32.020  51.760  47.780  1.00  0.00           O
ATOM   4352  N   ILE A 925      31.520  53.610  48.850  1.00  0.00           N
ATOM   4353  HN  ILE A 925      31.040  54.110  49.560  1.00  0.00           H
ATOM   4354  CA  ILE A 925      32.450  54.430  48.130  1.00  0.00           C
ATOM   4355  HA  ILE A 925      32.310  54.270  47.080  1.00  0.00           H
ATOM   4356  CB  ILE A 925      32.330  55.900  48.310  1.00  0.00           C
ATOM   4357  HB  ILE A 925      32.310  56.090  49.410  1.00  0.00           H
ATOM   4358  CG2 ILE A 925      33.490  56.610  47.560  1.00  0.00           C
ATOM   4359 HG21 ILE A 925      34.490  56.470  48.030  1.00  0.00           H
ATOM   4360 HG22 ILE A 925      33.300  57.700  47.460  1.00  0.00           H
ATOM   4361 HG23 ILE A 925      33.610  56.180  46.530  1.00  0.00           H
ATOM   4362  CG1 ILE A 925      30.950  56.340  47.790  1.00  0.00           C
ATOM   4363 HG11 ILE A 925      30.190  55.580  48.090  1.00  0.00           H
ATOM   4364 HG12 ILE A 925      30.900  56.280  46.680  1.00  0.00           H
ATOM   4365  CD  ILE A 925      30.480  57.700  48.380  1.00  0.00           C
ATOM   4366  HD1 ILE A 925      31.190  58.510  48.120  1.00  0.00           H
ATOM   4367  HD2 ILE A 925      30.490  57.650  49.490  1.00  0.00           H
ATOM   4368  HD3 ILE A 925      29.440  57.910  48.050  1.00  0.00           H
ATOM   4369  C   ILE A 925      33.880  54.020  48.440  1.00  0.00           C
ATOM   4370  O   ILE A 925      34.680  53.930  47.520  1.00  0.00           O
ATOM   4371  N   LEU A 926      34.290  53.820  49.720  1.00  0.00           N
ATOM   4372  HN  LEU A 926      33.620  53.930  50.450  1.00  0.00           H
ATOM   4373  CA  LEU A 926      35.500  53.370  50.230  1.00  0.00           C
ATOM   4374  HA  LEU A 926      36.230  54.020  49.790  1.00  0.00           H
ATOM   4375  CB  LEU A 926      35.530  53.620  51.820  1.00  0.00           C
ATOM   4376  HB1 LEU A 926      36.510  53.520  52.330  1.00  0.00           H
ATOM   4377  HB2 LEU A 926      34.890  52.950  52.430  1.00  0.00           H
ATOM   4378  CG  LEU A 926      35.250  55.130  52.170  1.00  0.00           C
ATOM   4379  HG  LEU A 926      34.390  55.540  51.610  1.00  0.00           H
ATOM   4380  CD1 LEU A 926      34.950  55.350  53.680  1.00  0.00           C
ATOM   4381 HD11 LEU A 926      34.120  54.720  54.070  1.00  0.00           H
ATOM   4382 HD12 LEU A 926      34.650  56.400  53.870  1.00  0.00           H
ATOM   4383 HD13 LEU A 926      35.880  55.190  54.270  1.00  0.00           H
ATOM   4384  CD2 LEU A 926      36.480  56.130  51.840  1.00  0.00           C
ATOM   4385 HD21 LEU A 926      37.360  55.740  52.400  1.00  0.00           H
ATOM   4386 HD22 LEU A 926      36.190  57.120  52.270  1.00  0.00           H
ATOM   4387 HD23 LEU A 926      36.710  56.320  50.770  1.00  0.00           H
ATOM   4388  C   LEU A 926      35.810  51.960  49.910  1.00  0.00           C
ATOM   4389  O   LEU A 926      36.990  51.640  49.780  1.00  0.00           O
ATOM   4390  N   ILE A 927      34.790  51.100  49.800  1.00  0.00           N
ATOM   4391  HN  ILE A 927      33.880  51.410  50.060  1.00  0.00           H
ATOM   4392  CA  ILE A 927      35.030  49.760  49.230  1.00  0.00           C
ATOM   4393  HA  ILE A 927      36.050  49.580  49.500  1.00  0.00           H
ATOM   4394  CB  ILE A 927      33.950  48.750  49.790  1.00  0.00           C
ATOM   4395  HB  ILE A 927      32.940  48.920  49.360  1.00  0.00           H
ATOM   4396  CG2 ILE A 927      34.190  47.350  49.130  1.00  0.00           C
ATOM   4397 HG21 ILE A 927      33.510  46.600  49.600  1.00  0.00           H
ATOM   4398 HG22 ILE A 927      35.230  47.010  49.350  1.00  0.00           H
ATOM   4399 HG23 ILE A 927      34.120  47.330  48.030  1.00  0.00           H
ATOM   4400  CG1 ILE A 927      33.870  48.730  51.410  1.00  0.00           C
ATOM   4401 HG11 ILE A 927      32.910  48.280  51.780  1.00  0.00           H
ATOM   4402 HG12 ILE A 927      33.730  49.740  51.840  1.00  0.00           H
ATOM   4403  CD  ILE A 927      35.050  48.070  52.050  1.00  0.00           C
ATOM   4404  HD1 ILE A 927      35.930  48.740  51.960  1.00  0.00           H
ATOM   4405  HD2 ILE A 927      35.170  47.050  51.630  1.00  0.00           H
ATOM   4406  HD3 ILE A 927      34.900  47.860  53.130  1.00  0.00           H
ATOM   4407  C   ILE A 927      35.070  49.780  47.680  1.00  0.00           C
ATOM   4408  O   ILE A 927      35.950  49.060  47.200  1.00  0.00           O
ATOM   4409  N   PHE A 928      34.270  50.580  46.970  1.00  0.00           N
ATOM   4410  HN  PHE A 928      33.530  51.060  47.420  1.00  0.00           H
ATOM   4411  CA  PHE A 928      34.400  50.820  45.530  1.00  0.00           C
ATOM   4412  HA  PHE A 928      34.280  49.820  45.160  1.00  0.00           H
ATOM   4413  CB  PHE A 928      33.260  51.770  45.020  1.00  0.00           C
ATOM   4414  HB1 PHE A 928      33.430  52.650  45.680  1.00  0.00           H
ATOM   4415  HB2 PHE A 928      32.260  51.350  45.200  1.00  0.00           H
ATOM   4416  CG  PHE A 928      33.220  52.180  43.560  1.00  0.00           C
ATOM   4417  CD1 PHE A 928      33.700  53.440  43.180  1.00  0.00           C
ATOM   4418  HD1 PHE A 928      34.140  54.080  43.930  1.00  0.00           H
ATOM   4419  CE1 PHE A 928      33.720  53.770  41.820  1.00  0.00           C
ATOM   4420  HE1 PHE A 928      34.140  54.740  41.570  1.00  0.00           H
ATOM   4421  CZ  PHE A 928      33.160  52.930  40.880  1.00  0.00           C
ATOM   4422  HZ  PHE A 928      33.070  53.280  39.870  1.00  0.00           H
ATOM   4423  CD2 PHE A 928      32.690  51.260  42.640  1.00  0.00           C
ATOM   4424  HD2 PHE A 928      32.260  50.330  42.950  1.00  0.00           H
ATOM   4425  CE2 PHE A 928      32.620  51.710  41.290  1.00  0.00           C
ATOM   4426  HE2 PHE A 928      32.150  51.080  40.550  1.00  0.00           H
ATOM   4427  C   PHE A 928      35.760  51.440  45.080  1.00  0.00           C
ATOM   4428  O   PHE A 928      36.410  50.970  44.140  1.00  0.00           O
ATOM   4429  N   MET A 929      36.280  52.450  45.830  1.00  0.00           N
ATOM   4430  HN  MET A 929      35.820  52.850  46.610  1.00  0.00           H
ATOM   4431  CA  MET A 929      37.520  53.040  45.500  1.00  0.00           C
ATOM   4432  HA  MET A 929      37.390  53.250  44.440  1.00  0.00           H
ATOM   4433  CB  MET A 929      37.580  54.390  46.240  1.00  0.00           C
ATOM   4434  HB1 MET A 929      38.620  54.800  46.210  1.00  0.00           H
ATOM   4435  HB2 MET A 929      37.220  54.130  47.250  1.00  0.00           H
ATOM   4436  CG  MET A 929      36.780  55.540  45.580  1.00  0.00           C
ATOM   4437  HG1 MET A 929      36.840  56.500  46.140  1.00  0.00           H
ATOM   4438  HG2 MET A 929      35.700  55.290  45.570  1.00  0.00           H
ATOM   4439  SD  MET A 929      37.280  55.860  43.810  1.00  0.00           S
ATOM   4440  CE  MET A 929      38.800  56.740  44.270  1.00  0.00           C
ATOM   4441  HE1 MET A 929      39.190  57.260  43.370  1.00  0.00           H
ATOM   4442  HE2 MET A 929      39.560  55.930  44.360  1.00  0.00           H
ATOM   4443  HE3 MET A 929      38.640  57.430  45.120  1.00  0.00           H
ATOM   4444  C   MET A 929      38.730  52.210  45.620  1.00  0.00           C
ATOM   4445  O   MET A 929      39.600  52.130  44.720  1.00  0.00           O
ATOM   4446  N   ASP A 930      38.870  51.400  46.700  1.00  0.00           N
ATOM   4447  HN  ASP A 930      38.160  51.500  47.390  1.00  0.00           H
ATOM   4448  CA  ASP A 930      39.890  50.420  46.840  1.00  0.00           C
ATOM   4449  HA  ASP A 930      40.850  50.920  46.760  1.00  0.00           H
ATOM   4450  CB  ASP A 930      40.000  49.810  48.310  1.00  0.00           C
ATOM   4451  HB1 ASP A 930      40.680  48.960  48.520  1.00  0.00           H
ATOM   4452  HB2 ASP A 930      38.980  49.670  48.750  1.00  0.00           H
ATOM   4453  CG  ASP A 930      40.550  50.900  49.150  1.00  0.00           C
ATOM   4454  OD1 ASP A 930      40.840  50.690  50.380  1.00  0.00           O
ATOM   4455  OD2 ASP A 930      40.510  52.100  48.680  1.00  0.00           O
ATOM   4456  C   ASP A 930      39.900  49.310  45.850  1.00  0.00           C
ATOM   4457  O   ASP A 930      40.900  48.980  45.230  1.00  0.00           O
ATOM   4458  N   GLN A 931      38.720  48.710  45.630  1.00  0.00           N
ATOM   4459  HN  GLN A 931      37.900  49.120  45.990  1.00  0.00           H
ATOM   4460  CA  GLN A 931      38.600  47.680  44.640  1.00  0.00           C
ATOM   4461  HA  GLN A 931      39.310  46.930  44.960  1.00  0.00           H
ATOM   4462  CB  GLN A 931      37.180  47.070  44.680  1.00  0.00           C
ATOM   4463  HB1 GLN A 931      36.410  47.780  44.310  1.00  0.00           H
ATOM   4464  HB2 GLN A 931      36.980  46.870  45.750  1.00  0.00           H
ATOM   4465  CG  GLN A 931      37.120  45.720  43.950  1.00  0.00           C
ATOM   4466  HG1 GLN A 931      36.880  45.900  42.880  1.00  0.00           H
ATOM   4467  HG2 GLN A 931      36.310  45.140  44.450  1.00  0.00           H
ATOM   4468  CD  GLN A 931      38.270  44.800  44.160  1.00  0.00           C
ATOM   4469  OE1 GLN A 931      38.710  44.420  45.230  1.00  0.00           O
ATOM   4470  NE2 GLN A 931      38.920  44.370  43.000  1.00  0.00           N
ATOM   4471 HE21 GLN A 931      39.630  43.700  43.170  1.00  0.00           H
ATOM   4472 HE22 GLN A 931      38.840  44.730  42.070  1.00  0.00           H
ATOM   4473  C   GLN A 931      38.950  48.030  43.170  1.00  0.00           C
ATOM   4474  O   GLN A 931      39.730  47.350  42.490  1.00  0.00           O
ATOM   4475  N   GLN A 932      38.280  49.050  42.640  1.00  0.00           N
ATOM   4476  HN  GLN A 932      37.520  49.550  43.060  1.00  0.00           H
ATOM   4477  CA  GLN A 932      38.340  49.380  41.300  1.00  0.00           C
ATOM   4478  HA  GLN A 932      38.450  48.500  40.680  1.00  0.00           H
ATOM   4479  CB  GLN A 932      37.230  50.300  40.740  1.00  0.00           C
ATOM   4480  HB1 GLN A 932      37.440  50.360  39.650  1.00  0.00           H
ATOM   4481  HB2 GLN A 932      37.200  51.350  41.110  1.00  0.00           H
ATOM   4482  CG  GLN A 932      35.760  49.870  40.900  1.00  0.00           C
ATOM   4483  HG1 GLN A 932      35.150  50.490  40.200  1.00  0.00           H
ATOM   4484  HG2 GLN A 932      35.500  50.070  41.970  1.00  0.00           H
ATOM   4485  CD  GLN A 932      35.380  48.440  40.680  1.00  0.00           C
ATOM   4486  OE1 GLN A 932      35.790  47.540  41.390  1.00  0.00           O
ATOM   4487  NE2 GLN A 932      34.500  48.180  39.700  1.00  0.00           N
ATOM   4488 HE21 GLN A 932      34.170  47.250  39.570  1.00  0.00           H
ATOM   4489 HE22 GLN A 932      34.030  48.950  39.260  1.00  0.00           H
ATOM   4490  C   GLN A 932      39.640  50.000  40.910  1.00  0.00           C
ATOM   4491  O   GLN A 932      40.170  49.720  39.810  1.00  0.00           O
ATOM   4492  N   ILE A 933      40.240  50.840  41.770  1.00  0.00           N
ATOM   4493  HN  ILE A 933      39.810  51.160  42.610  1.00  0.00           H
ATOM   4494  CA  ILE A 933      41.590  51.380  41.440  1.00  0.00           C
ATOM   4495  HA  ILE A 933      41.610  51.660  40.400  1.00  0.00           H
ATOM   4496  CB  ILE A 933      41.990  52.670  42.280  1.00  0.00           C
ATOM   4497  HB  ILE A 933      42.110  52.460  43.370  1.00  0.00           H
ATOM   4498  CG2 ILE A 933      43.400  53.220  41.850  1.00  0.00           C
ATOM   4499 HG21 ILE A 933      43.480  54.100  42.520  1.00  0.00           H
ATOM   4500 HG22 ILE A 933      43.330  53.530  40.790  1.00  0.00           H
ATOM   4501 HG23 ILE A 933      44.380  52.750  42.090  1.00  0.00           H
ATOM   4502  CG1 ILE A 933      40.870  53.630  42.190  1.00  0.00           C
ATOM   4503 HG11 ILE A 933      41.160  54.540  42.760  1.00  0.00           H
ATOM   4504 HG12 ILE A 933      40.010  53.260  42.780  1.00  0.00           H
ATOM   4505  CD  ILE A 933      40.370  54.020  40.830  1.00  0.00           C
ATOM   4506  HD1 ILE A 933      41.200  54.390  40.190  1.00  0.00           H
ATOM   4507  HD2 ILE A 933      39.590  54.800  40.860  1.00  0.00           H
ATOM   4508  HD3 ILE A 933      39.910  53.140  40.340  1.00  0.00           H
ATOM   4509  C   ILE A 933      42.660  50.300  41.590  1.00  0.00           C
ATOM   4510  O   ILE A 933      43.680  50.220  40.920  1.00  0.00           O
ATOM   4511  N   THR A 934      42.400  49.420  42.450  1.00  0.00           N
ATOM   4512  HN  THR A 934      41.600  49.460  43.070  1.00  0.00           H
ATOM   4513  CA  THR A 934      43.260  48.280  42.540  1.00  0.00           C
ATOM   4514  HA  THR A 934      44.250  48.690  42.420  1.00  0.00           H
ATOM   4515  CB  THR A 934      43.250  47.380  43.770  1.00  0.00           C
ATOM   4516  HB  THR A 934      42.300  46.810  43.750  1.00  0.00           H
ATOM   4517  OG1 THR A 934      43.450  48.160  44.920  1.00  0.00           O
ATOM   4518  HG1 THR A 934      42.560  48.530  44.970  1.00  0.00           H
ATOM   4519  CG2 THR A 934      44.520  46.510  43.670  1.00  0.00           C
ATOM   4520 HG21 THR A 934      44.470  45.810  42.810  1.00  0.00           H
ATOM   4521 HG22 THR A 934      44.590  45.850  44.560  1.00  0.00           H
ATOM   4522 HG23 THR A 934      45.540  46.960  43.710  1.00  0.00           H
ATOM   4523  C   THR A 934      43.150  47.390  41.290  1.00  0.00           C
ATOM   4524  O   THR A 934      44.110  46.960  40.700  1.00  0.00           O
ATOM   4525  N   ALA A 935      41.990  47.190  40.780  1.00  0.00           N
ATOM   4526  HN  ALA A 935      41.180  47.560  41.220  1.00  0.00           H
ATOM   4527  CA  ALA A 935      41.900  46.570  39.450  1.00  0.00           C
ATOM   4528  HA  ALA A 935      42.450  45.650  39.530  1.00  0.00           H
ATOM   4529  CB  ALA A 935      40.460  46.160  39.140  1.00  0.00           C
ATOM   4530  HB1 ALA A 935      39.970  47.070  38.740  1.00  0.00           H
ATOM   4531  HB2 ALA A 935      39.960  45.840  40.080  1.00  0.00           H
ATOM   4532  HB3 ALA A 935      40.380  45.430  38.300  1.00  0.00           H
ATOM   4533  C   ALA A 935      42.450  47.340  38.270  1.00  0.00           C
ATOM   4534  O   ALA A 935      43.080  46.760  37.390  1.00  0.00           O
ATOM   4535  N   VAL A 936      42.250  48.660  38.140  1.00  0.00           N
ATOM   4536  HN  VAL A 936      41.690  49.130  38.800  1.00  0.00           H
ATOM   4537  CA  VAL A 936      42.950  49.460  37.150  1.00  0.00           C
ATOM   4538  HA  VAL A 936      42.540  49.140  36.210  1.00  0.00           H
ATOM   4539  CB  VAL A 936      42.620  51.030  37.150  1.00  0.00           C
ATOM   4540  HB  VAL A 936      42.690  51.470  38.170  1.00  0.00           H
ATOM   4541  CG1 VAL A 936      43.450  51.870  36.170  1.00  0.00           C
ATOM   4542 HG11 VAL A 936      43.100  52.900  36.380  1.00  0.00           H
ATOM   4543 HG12 VAL A 936      43.410  51.780  35.060  1.00  0.00           H
ATOM   4544 HG13 VAL A 936      44.530  51.760  36.400  1.00  0.00           H
ATOM   4545  CG2 VAL A 936      41.160  51.080  36.790  1.00  0.00           C
ATOM   4546 HG21 VAL A 936      41.000  50.670  35.770  1.00  0.00           H
ATOM   4547 HG22 VAL A 936      40.680  52.080  36.760  1.00  0.00           H
ATOM   4548 HG23 VAL A 936      40.600  50.310  37.370  1.00  0.00           H
ATOM   4549  C   VAL A 936      44.510  49.310  37.150  1.00  0.00           C
ATOM   4550  O   VAL A 936      45.070  48.960  36.160  1.00  0.00           O
ATOM   4551  N   ILE A 937      45.150  49.460  38.290  1.00  0.00           N
ATOM   4552  HN  ILE A 937      44.640  49.770  39.080  1.00  0.00           H
ATOM   4553  CA  ILE A 937      46.640  49.250  38.490  1.00  0.00           C
ATOM   4554  HA  ILE A 937      47.150  49.900  37.790  1.00  0.00           H
ATOM   4555  CB  ILE A 937      47.030  49.650  39.960  1.00  0.00           C
ATOM   4556  HB  ILE A 937      46.570  49.110  40.810  1.00  0.00           H
ATOM   4557  CG2 ILE A 937      48.570  49.410  40.260  1.00  0.00           C
ATOM   4558 HG21 ILE A 937      48.750  48.320  40.160  1.00  0.00           H
ATOM   4559 HG22 ILE A 937      48.850  49.750  41.270  1.00  0.00           H
ATOM   4560 HG23 ILE A 937      49.300  49.870  39.560  1.00  0.00           H
ATOM   4561  CG1 ILE A 937      46.750  51.190  40.130  1.00  0.00           C
ATOM   4562 HG11 ILE A 937      47.400  51.420  40.990  1.00  0.00           H
ATOM   4563 HG12 ILE A 937      45.710  51.300  40.510  1.00  0.00           H
ATOM   4564  CD  ILE A 937      46.980  52.090  38.970  1.00  0.00           C
ATOM   4565  HD1 ILE A 937      46.110  52.150  38.290  1.00  0.00           H
ATOM   4566  HD2 ILE A 937      47.950  51.920  38.450  1.00  0.00           H
ATOM   4567  HD3 ILE A 937      47.120  53.140  39.310  1.00  0.00           H
ATOM   4568  C   ILE A 937      47.030  47.770  38.090  1.00  0.00           C
ATOM   4569  O   ILE A 937      48.010  47.570  37.440  1.00  0.00           O
ATOM   4570  N   ILE A 938      46.210  46.750  38.330  1.00  0.00           N
ATOM   4571  HN  ILE A 938      45.440  46.830  38.960  1.00  0.00           H
ATOM   4572  CA  ILE A 938      46.520  45.340  37.910  1.00  0.00           C
ATOM   4573  HA  ILE A 938      47.580  45.220  37.930  1.00  0.00           H
ATOM   4574  CB  ILE A 938      45.920  44.480  39.060  1.00  0.00           C
ATOM   4575  HB  ILE A 938      44.870  44.820  39.130  1.00  0.00           H
ATOM   4576  CG2 ILE A 938      45.800  42.920  38.700  1.00  0.00           C
ATOM   4577 HG21 ILE A 938      46.820  42.560  38.440  1.00  0.00           H
ATOM   4578 HG22 ILE A 938      45.030  42.630  37.960  1.00  0.00           H
ATOM   4579 HG23 ILE A 938      45.490  42.410  39.630  1.00  0.00           H
ATOM   4580  CG1 ILE A 938      46.790  44.640  40.360  1.00  0.00           C
ATOM   4581 HG11 ILE A 938      46.230  44.060  41.150  1.00  0.00           H
ATOM   4582 HG12 ILE A 938      46.810  45.700  40.680  1.00  0.00           H
ATOM   4583  CD  ILE A 938      48.210  44.100  40.300  1.00  0.00           C
ATOM   4584  HD1 ILE A 938      48.580  43.760  41.300  1.00  0.00           H
ATOM   4585  HD2 ILE A 938      48.920  44.820  39.860  1.00  0.00           H
ATOM   4586  HD3 ILE A 938      48.290  43.180  39.680  1.00  0.00           H
ATOM   4587  C   ILE A 938      46.140  44.990  36.440  1.00  0.00           C
ATOM   4588  O   ILE A 938      46.730  44.130  35.790  1.00  0.00           O
ATOM   4589  N   ASN A 939      45.290  45.840  35.760  1.00  0.00           N
ATOM   4590  HN  ASN A 939      44.790  46.460  36.350  1.00  0.00           H
ATOM   4591  CA  ASN A 939      44.990  45.700  34.330  1.00  0.00           C
ATOM   4592  HA  ASN A 939      45.260  44.720  33.930  1.00  0.00           H
ATOM   4593  CB  ASN A 939      43.410  46.010  34.270  1.00  0.00           C
ATOM   4594  HB1 ASN A 939      43.170  47.100  34.260  1.00  0.00           H
ATOM   4595  HB2 ASN A 939      43.020  45.590  35.220  1.00  0.00           H
ATOM   4596  CG  ASN A 939      42.860  45.300  33.110  1.00  0.00           C
ATOM   4597  OD1 ASN A 939      43.450  44.470  32.460  1.00  0.00           O
ATOM   4598  ND2 ASN A 939      41.500  45.540  32.900  1.00  0.00           N
ATOM   4599 HD21 ASN A 939      40.960  46.220  33.400  1.00  0.00           H
ATOM   4600 HD22 ASN A 939      40.940  45.100  32.190  1.00  0.00           H
ATOM   4601  C   ASN A 939      45.780  46.670  33.440  1.00  0.00           C
ATOM   4602  O   ASN A 939      45.510  46.810  32.280  1.00  0.00           O
ATOM   4603  N   ARG A 940      46.940  47.170  34.010  1.00  0.00           N
ATOM   4604  HN  ARG A 940      47.080  47.080  35.000  1.00  0.00           H
ATOM   4605  CA  ARG A 940      47.950  47.730  33.170  1.00  0.00           C
ATOM   4606  HA  ARG A 940      47.540  48.510  32.550  1.00  0.00           H
ATOM   4607  CB  ARG A 940      49.070  48.410  34.060  1.00  0.00           C
ATOM   4608  HB1 ARG A 940      49.930  48.790  33.470  1.00  0.00           H
ATOM   4609  HB2 ARG A 940      49.390  47.620  34.760  1.00  0.00           H
ATOM   4610  CG  ARG A 940      48.420  49.600  34.860  1.00  0.00           C
ATOM   4611  HG1 ARG A 940      47.550  49.290  35.480  1.00  0.00           H
ATOM   4612  HG2 ARG A 940      48.050  50.360  34.150  1.00  0.00           H
ATOM   4613  CD  ARG A 940      49.440  50.370  35.780  1.00  0.00           C
ATOM   4614  HD1 ARG A 940      48.980  51.270  36.200  1.00  0.00           H
ATOM   4615  HD2 ARG A 940      50.340  50.600  35.150  1.00  0.00           H
ATOM   4616  NE  ARG A 940      49.790  49.450  36.860  1.00  0.00           N
ATOM   4617  HE  ARG A 940      49.210  48.700  37.170  1.00  0.00           H
ATOM   4618  CZ  ARG A 940      50.920  49.410  37.390  1.00  0.00           C
ATOM   4619  NH1 ARG A 940      51.770  50.420  37.320  1.00  0.00           N
ATOM   4620 HH11 ARG A 940      51.340  51.330  37.220  1.00  0.00           H
ATOM   4621 HH12 ARG A 940      52.660  50.440  37.780  1.00  0.00           H
ATOM   4622  NH2 ARG A 940      51.430  48.290  37.850  1.00  0.00           N
ATOM   4623 HH21 ARG A 940      50.910  47.460  37.700  1.00  0.00           H
ATOM   4624 HH22 ARG A 940      52.430  48.300  37.780  1.00  0.00           H
ATOM   4625  C   ARG A 940      48.620  46.900  32.150  1.00  0.00           C
ATOM   4626  O   ARG A 940      48.650  45.690  32.180  1.00  0.00           O
ATOM   4627  N   LYS A 941      49.290  47.580  31.190  1.00  0.00           N
ATOM   4628  HN  LYS A 941      49.460  48.540  31.340  1.00  0.00           H
ATOM   4629  CA  LYS A 941      49.680  46.890  30.000  1.00  0.00           C
ATOM   4630  HA  LYS A 941      48.940  46.210  29.600  1.00  0.00           H
ATOM   4631  CB  LYS A 941      50.140  47.910  28.850  1.00  0.00           C
ATOM   4632  HB1 LYS A 941      50.570  47.430  27.940  1.00  0.00           H
ATOM   4633  HB2 LYS A 941      50.940  48.600  29.210  1.00  0.00           H
ATOM   4634  CG  LYS A 941      49.050  48.960  28.290  1.00  0.00           C
ATOM   4635  HG1 LYS A 941      48.770  49.640  29.120  1.00  0.00           H
ATOM   4636  HG2 LYS A 941      48.140  48.400  27.970  1.00  0.00           H
ATOM   4637  CD  LYS A 941      49.480  49.680  27.030  1.00  0.00           C
ATOM   4638  HD1 LYS A 941      49.950  49.060  26.240  1.00  0.00           H
ATOM   4639  HD2 LYS A 941      50.270  50.370  27.370  1.00  0.00           H
ATOM   4640  CE  LYS A 941      48.420  50.630  26.360  1.00  0.00           C
ATOM   4641  HE1 LYS A 941      48.140  51.430  27.080  1.00  0.00           H
ATOM   4642  HE2 LYS A 941      47.500  50.060  26.090  1.00  0.00           H
ATOM   4643  NZ  LYS A 941      48.890  51.200  25.100  1.00  0.00           N
ATOM   4644  HZ1 LYS A 941      49.820  50.990  24.680  1.00  0.00           H
ATOM   4645  HZ2 LYS A 941      49.000  52.240  25.130  1.00  0.00           H
ATOM   4646  HZ3 LYS A 941      48.210  50.890  24.380  1.00  0.00           H
ATOM   4647  C   LYS A 941      50.910  45.960  30.150  1.00  0.00           C
ATOM   4648  O   LYS A 941      50.970  44.980  29.430  1.00  0.00           O
ATOM   4649  N   GLU A 942      51.820  46.060  31.100  1.00  0.00           N
ATOM   4650  HN  GLU A 942      51.720  46.860  31.690  1.00  0.00           H
ATOM   4651  CA  GLU A 942      52.850  45.190  31.490  1.00  0.00           C
ATOM   4652  HA  GLU A 942      53.350  44.900  30.570  1.00  0.00           H
ATOM   4653  CB  GLU A 942      54.000  45.800  32.380  1.00  0.00           C
ATOM   4654  HB1 GLU A 942      54.760  45.040  32.640  1.00  0.00           H
ATOM   4655  HB2 GLU A 942      53.540  46.140  33.330  1.00  0.00           H
ATOM   4656  CG  GLU A 942      54.810  46.920  31.700  1.00  0.00           C
ATOM   4657  HG1 GLU A 942      54.130  47.790  31.500  1.00  0.00           H
ATOM   4658  HG2 GLU A 942      55.100  46.610  30.670  1.00  0.00           H
ATOM   4659  CD  GLU A 942      55.940  47.330  32.580  1.00  0.00           C
ATOM   4660  OE1 GLU A 942      55.790  47.470  33.880  1.00  0.00           O
ATOM   4661  OE2 GLU A 942      57.050  47.750  32.140  1.00  0.00           O
ATOM   4662  C   GLU A 942      52.380  43.840  32.050  1.00  0.00           C
ATOM   4663  O   GLU A 942      53.170  42.900  31.950  1.00  0.00           O
ATOM   4664  N   HSD A 943      51.220  43.750  32.690  1.00  0.00           N
ATOM   4665  HN  HSD A 943      50.620  44.540  32.750  1.00  0.00           H
ATOM   4666  CA  HSD A 943      50.670  42.540  33.220  1.00  0.00           C
ATOM   4667  HA  HSD A 943      51.520  41.970  33.560  1.00  0.00           H
ATOM   4668  CB  HSD A 943      49.760  42.990  34.420  1.00  0.00           C
ATOM   4669  HB1 HSD A 943      49.550  42.090  35.050  1.00  0.00           H
ATOM   4670  HB2 HSD A 943      48.770  43.390  34.110  1.00  0.00           H
ATOM   4671  ND1 HSD A 943      51.810  44.030  35.830  1.00  0.00           N
ATOM   4672  HD1 HSD A 943      52.550  43.440  35.530  1.00  0.00           H
ATOM   4673  CG  HSD A 943      50.500  43.950  35.390  1.00  0.00           C
ATOM   4674  CE1 HSD A 943      51.860  45.110  36.690  1.00  0.00           C
ATOM   4675  HE1 HSD A 943      52.640  45.530  37.330  1.00  0.00           H
ATOM   4676  NE2 HSD A 943      50.750  45.710  36.730  1.00  0.00           N
ATOM   4677  CD2 HSD A 943      49.890  45.050  35.960  1.00  0.00           C
ATOM   4678  HD2 HSD A 943      48.910  45.460  35.730  1.00  0.00           H
ATOM   4679  C   HSD A 943      49.840  41.820  32.170  1.00  0.00           C
ATOM   4680  O   HSD A 943      49.570  40.630  32.410  1.00  0.00           O
ATOM   4681  N   LYS A 944      49.480  42.460  31.130  1.00  0.00           N
ATOM   4682  HN  LYS A 944      49.660  43.450  31.120  1.00  0.00           H
ATOM   4683  CA  LYS A 944      48.820  42.000  29.930  1.00  0.00           C
ATOM   4684  HA  LYS A 944      48.300  42.860  29.540  1.00  0.00           H
ATOM   4685  CB  LYS A 944      49.980  41.660  28.930  1.00  0.00           C
ATOM   4686  HB1 LYS A 944      50.460  40.750  29.350  1.00  0.00           H
ATOM   4687  HB2 LYS A 944      50.730  42.480  28.960  1.00  0.00           H
ATOM   4688  CG  LYS A 944      49.440  41.540  27.440  1.00  0.00           C
ATOM   4689  HG1 LYS A 944      48.710  40.690  27.410  1.00  0.00           H
ATOM   4690  HG2 LYS A 944      50.390  41.310  26.910  1.00  0.00           H
ATOM   4691  CD  LYS A 944      48.820  42.760  26.760  1.00  0.00           C
ATOM   4692  HD1 LYS A 944      49.620  43.530  26.670  1.00  0.00           H
ATOM   4693  HD2 LYS A 944      48.000  43.220  27.350  1.00  0.00           H
ATOM   4694  CE  LYS A 944      48.380  42.540  25.270  1.00  0.00           C
ATOM   4695  HE1 LYS A 944      47.880  43.420  24.850  1.00  0.00           H
ATOM   4696  HE2 LYS A 944      47.530  41.820  25.300  1.00  0.00           H
ATOM   4697  NZ  LYS A 944      49.490  42.070  24.440  1.00  0.00           N
ATOM   4698  HZ1 LYS A 944      49.810  41.140  24.790  1.00  0.00           H
ATOM   4699  HZ2 LYS A 944      50.320  42.700  24.410  1.00  0.00           H
ATOM   4700  HZ3 LYS A 944      49.210  41.900  23.460  1.00  0.00           H
ATOM   4701  C   LYS A 944      47.800  40.880  30.030  1.00  0.00           C
ATOM   4702  O   LYS A 944      48.090  39.760  29.570  1.00  0.00           O
ATOM   4703  N   LEU A 945      46.630  41.200  30.670  1.00  0.00           N
ATOM   4704  HN  LEU A 945      46.580  42.150  30.980  1.00  0.00           H
ATOM   4705  CA  LEU A 945      45.690  40.180  31.170  1.00  0.00           C
ATOM   4706  HA  LEU A 945      46.290  39.360  31.520  1.00  0.00           H
ATOM   4707  CB  LEU A 945      44.840  40.720  32.350  1.00  0.00           C
ATOM   4708  HB1 LEU A 945      44.340  39.830  32.770  1.00  0.00           H
ATOM   4709  HB2 LEU A 945      44.050  41.430  32.020  1.00  0.00           H
ATOM   4710  CG  LEU A 945      45.580  41.480  33.490  1.00  0.00           C
ATOM   4711  HG  LEU A 945      45.820  42.430  32.980  1.00  0.00           H
ATOM   4712  CD1 LEU A 945      44.600  41.770  34.670  1.00  0.00           C
ATOM   4713 HD11 LEU A 945      43.530  41.720  34.370  1.00  0.00           H
ATOM   4714 HD12 LEU A 945      44.840  42.770  35.120  1.00  0.00           H
ATOM   4715 HD13 LEU A 945      44.710  41.000  35.460  1.00  0.00           H
ATOM   4716  CD2 LEU A 945      46.750  40.550  34.090  1.00  0.00           C
ATOM   4717 HD21 LEU A 945      47.470  40.330  33.280  1.00  0.00           H
ATOM   4718 HD22 LEU A 945      46.360  39.550  34.400  1.00  0.00           H
ATOM   4719 HD23 LEU A 945      47.250  41.190  34.840  1.00  0.00           H
ATOM   4720  C   LEU A 945      44.860  39.500  30.080  1.00  0.00           C
ATOM   4721  O   LEU A 945      44.420  40.130  29.150  1.00  0.00           O
ATOM   4722  N   LYS A 946      44.510  38.180  30.260  1.00  0.00           N
ATOM   4723  HN  LYS A 946      44.670  37.620  31.070  1.00  0.00           H
ATOM   4724  CA  LYS A 946      43.810  37.550  29.180  1.00  0.00           C
ATOM   4725  HA  LYS A 946      43.960  38.030  28.230  1.00  0.00           H
ATOM   4726  CB  LYS A 946      44.340  36.070  29.050  1.00  0.00           C
ATOM   4727  HB1 LYS A 946      43.640  35.620  28.320  1.00  0.00           H
ATOM   4728  HB2 LYS A 946      44.190  35.560  30.010  1.00  0.00           H
ATOM   4729  CG  LYS A 946      45.810  35.920  28.500  1.00  0.00           C
ATOM   4730  HG1 LYS A 946      46.530  36.300  29.240  1.00  0.00           H
ATOM   4731  HG2 LYS A 946      46.080  36.570  27.650  1.00  0.00           H
ATOM   4732  CD  LYS A 946      46.210  34.470  28.190  1.00  0.00           C
ATOM   4733  HD1 LYS A 946      47.030  34.310  27.460  1.00  0.00           H
ATOM   4734  HD2 LYS A 946      45.370  34.040  27.600  1.00  0.00           H
ATOM   4735  CE  LYS A 946      46.450  33.450  29.380  1.00  0.00           C
ATOM   4736  HE1 LYS A 946      46.770  32.440  29.070  1.00  0.00           H
ATOM   4737  HE2 LYS A 946      45.470  33.370  29.890  1.00  0.00           H
ATOM   4738  NZ  LYS A 946      47.340  33.940  30.410  1.00  0.00           N
ATOM   4739  HZ1 LYS A 946      47.250  33.330  31.260  1.00  0.00           H
ATOM   4740  HZ2 LYS A 946      47.130  34.900  30.770  1.00  0.00           H
ATOM   4741  HZ3 LYS A 946      48.280  33.710  30.010  1.00  0.00           H
ATOM   4742  C   LYS A 946      42.310  37.560  29.410  1.00  0.00           C
ATOM   4743  O   LYS A 946      41.800  37.070  30.370  1.00  0.00           O
ATOM   4744  N   LYS A 947      41.570  38.240  28.490  1.00  0.00           N
ATOM   4745  HN  LYS A 947      42.070  38.630  27.730  1.00  0.00           H
ATOM   4746  CA  LYS A 947      40.120  38.610  28.470  1.00  0.00           C
ATOM   4747  HA  LYS A 947      39.880  39.190  27.600  1.00  0.00           H
ATOM   4748  CB  LYS A 947      39.340  37.280  28.360  1.00  0.00           C
ATOM   4749  HB1 LYS A 947      38.310  37.530  28.710  1.00  0.00           H
ATOM   4750  HB2 LYS A 947      39.640  36.650  29.230  1.00  0.00           H
ATOM   4751  CG  LYS A 947      39.380  36.440  27.080  1.00  0.00           C
ATOM   4752  HG1 LYS A 947      38.860  35.520  27.430  1.00  0.00           H
ATOM   4753  HG2 LYS A 947      40.370  36.120  26.680  1.00  0.00           H
ATOM   4754  CD  LYS A 947      38.520  36.980  25.930  1.00  0.00           C
ATOM   4755  HD1 LYS A 947      38.490  38.080  26.090  1.00  0.00           H
ATOM   4756  HD2 LYS A 947      37.460  36.660  26.070  1.00  0.00           H
ATOM   4757  CE  LYS A 947      39.020  36.620  24.560  1.00  0.00           C
ATOM   4758  HE1 LYS A 947      39.000  35.520  24.430  1.00  0.00           H
ATOM   4759  HE2 LYS A 947      40.070  36.940  24.370  1.00  0.00           H
ATOM   4760  NZ  LYS A 947      38.060  37.230  23.540  1.00  0.00           N
ATOM   4761  HZ1 LYS A 947      38.330  36.860  22.600  1.00  0.00           H
ATOM   4762  HZ2 LYS A 947      38.120  38.260  23.550  1.00  0.00           H
ATOM   4763  HZ3 LYS A 947      37.100  36.870  23.660  1.00  0.00           H
ATOM   4764  C   LYS A 947      39.670  39.500  29.630  1.00  0.00           C
ATOM   4765  O   LYS A 947      38.770  39.170  30.420  1.00  0.00           O
ATOM   4766  N   GLY A 948      40.450  40.630  29.880  1.00  0.00           N
ATOM   4767  HN  GLY A 948      41.240  40.880  29.330  1.00  0.00           H
ATOM   4768  CA  GLY A 948      40.420  41.550  31.030  1.00  0.00           C
ATOM   4769  HA1 GLY A 948      39.570  42.180  30.820  1.00  0.00           H
ATOM   4770  HA2 GLY A 948      41.330  42.140  31.000  1.00  0.00           H
ATOM   4771  C   GLY A 948      40.390  41.150  32.550  1.00  0.00           C
ATOM   4772  O   GLY A 948      40.790  40.080  33.010  1.00  0.00           O
ATOM   4773  N   ALA A 949      39.860  42.040  33.390  1.00  0.00           N
ATOM   4774  HN  ALA A 949      39.490  42.900  33.020  1.00  0.00           H
ATOM   4775  CA  ALA A 949      40.030  41.870  34.770  1.00  0.00           C
ATOM   4776  HA  ALA A 949      40.410  40.920  35.120  1.00  0.00           H
ATOM   4777  CB  ALA A 949      40.890  43.090  35.220  1.00  0.00           C
ATOM   4778  HB1 ALA A 949      40.400  44.060  34.980  1.00  0.00           H
ATOM   4779  HB2 ALA A 949      41.910  43.130  34.790  1.00  0.00           H
ATOM   4780  HB3 ALA A 949      41.060  43.090  36.320  1.00  0.00           H
ATOM   4781  C   ALA A 949      38.730  41.840  35.530  1.00  0.00           C
ATOM   4782  O   ALA A 949      38.740  41.910  36.750  1.00  0.00           O
ATOM   4783  N   GLY A 950      37.580  41.840  34.830  1.00  0.00           N
ATOM   4784  HN  GLY A 950      37.660  41.690  33.850  1.00  0.00           H
ATOM   4785  CA  GLY A 950      36.250  41.750  35.430  1.00  0.00           C
ATOM   4786  HA1 GLY A 950      36.120  40.730  35.750  1.00  0.00           H
ATOM   4787  HA2 GLY A 950      35.520  41.960  34.670  1.00  0.00           H
ATOM   4788  C   GLY A 950      35.870  42.610  36.610  1.00  0.00           C
ATOM   4789  O   GLY A 950      35.440  42.100  37.630  1.00  0.00           O
ATOM   4790  N   TYR A 951      35.950  44.080  36.450  1.00  0.00           N
ATOM   4791  HN  TYR A 951      36.190  44.400  35.540  1.00  0.00           H
ATOM   4792  CA  TYR A 951      35.720  45.140  37.400  1.00  0.00           C
ATOM   4793  HA  TYR A 951      36.510  45.130  38.140  1.00  0.00           H
ATOM   4794  CB  TYR A 951      35.880  46.580  36.790  1.00  0.00           C
ATOM   4795  HB1 TYR A 951      35.810  47.360  37.590  1.00  0.00           H
ATOM   4796  HB2 TYR A 951      35.080  46.640  36.020  1.00  0.00           H
ATOM   4797  CG  TYR A 951      37.230  46.870  36.110  1.00  0.00           C
ATOM   4798  CD1 TYR A 951      38.490  46.220  36.400  1.00  0.00           C
ATOM   4799  HD1 TYR A 951      38.530  45.260  36.900  1.00  0.00           H
ATOM   4800  CE1 TYR A 951      39.670  46.680  35.900  1.00  0.00           C
ATOM   4801  HE1 TYR A 951      40.550  46.080  36.050  1.00  0.00           H
ATOM   4802  CZ  TYR A 951      39.700  47.670  34.900  1.00  0.00           C
ATOM   4803  OH  TYR A 951      40.920  48.020  34.350  1.00  0.00           O
ATOM   4804  HH  TYR A 951      40.700  48.690  33.690  1.00  0.00           H
ATOM   4805  CD2 TYR A 951      37.280  47.930  35.210  1.00  0.00           C
ATOM   4806  HD2 TYR A 951      36.360  48.410  34.910  1.00  0.00           H
ATOM   4807  CE2 TYR A 951      38.520  48.310  34.620  1.00  0.00           C
ATOM   4808  HE2 TYR A 951      38.530  49.220  34.040  1.00  0.00           H
ATOM   4809  C   TYR A 951      34.370  45.180  38.200  1.00  0.00           C
ATOM   4810  O   TYR A 951      34.360  45.110  39.420  1.00  0.00           O
ATOM   4811  N   HSD A 952      33.070  45.110  37.600  1.00  0.00           N
ATOM   4812  HN  HSD A 952      33.040  44.970  36.620  1.00  0.00           H
ATOM   4813  CA  HSD A 952      31.770  45.000  38.270  1.00  0.00           C
ATOM   4814  HA  HSD A 952      31.790  45.700  39.090  1.00  0.00           H
ATOM   4815  CB  HSD A 952      30.610  45.370  37.360  1.00  0.00           C
ATOM   4816  HB1 HSD A 952      29.670  44.860  37.680  1.00  0.00           H
ATOM   4817  HB2 HSD A 952      30.820  44.980  36.350  1.00  0.00           H
ATOM   4818  ND1 HSD A 952      29.680  47.530  36.230  1.00  0.00           N
ATOM   4819  HD1 HSD A 952      29.240  47.140  35.420  1.00  0.00           H
ATOM   4820  CG  HSD A 952      30.350  46.860  37.210  1.00  0.00           C
ATOM   4821  CE1 HSD A 952      29.910  48.900  36.400  1.00  0.00           C
ATOM   4822  HE1 HSD A 952      29.810  49.820  35.810  1.00  0.00           H
ATOM   4823  NE2 HSD A 952      30.510  49.110  37.530  1.00  0.00           N
ATOM   4824  CD2 HSD A 952      30.770  47.860  38.000  1.00  0.00           C
ATOM   4825  HD2 HSD A 952      31.370  47.710  38.880  1.00  0.00           H
ATOM   4826  C   HSD A 952      31.670  43.650  38.940  1.00  0.00           C
ATOM   4827  O   HSD A 952      31.080  43.440  39.970  1.00  0.00           O
ATOM   4828  N   LEU A 953      32.250  42.550  38.340  1.00  0.00           N
ATOM   4829  HN  LEU A 953      32.640  42.740  37.440  1.00  0.00           H
ATOM   4830  CA  LEU A 953      32.320  41.190  38.820  1.00  0.00           C
ATOM   4831  HA  LEU A 953      31.350  40.950  39.210  1.00  0.00           H
ATOM   4832  CB  LEU A 953      32.760  40.090  37.800  1.00  0.00           C
ATOM   4833  HB1 LEU A 953      33.780  40.320  37.430  1.00  0.00           H
ATOM   4834  HB2 LEU A 953      32.070  40.060  36.920  1.00  0.00           H
ATOM   4835  CG  LEU A 953      32.910  38.650  38.330  1.00  0.00           C
ATOM   4836  HG  LEU A 953      33.580  38.560  39.210  1.00  0.00           H
ATOM   4837  CD1 LEU A 953      31.590  38.050  38.750  1.00  0.00           C
ATOM   4838 HD11 LEU A 953      30.960  38.080  37.840  1.00  0.00           H
ATOM   4839 HD12 LEU A 953      31.160  38.670  39.570  1.00  0.00           H
ATOM   4840 HD13 LEU A 953      31.720  37.020  39.130  1.00  0.00           H
ATOM   4841  CD2 LEU A 953      33.480  37.820  37.160  1.00  0.00           C
ATOM   4842 HD21 LEU A 953      33.740  36.820  37.540  1.00  0.00           H
ATOM   4843 HD22 LEU A 953      34.350  38.270  36.640  1.00  0.00           H
ATOM   4844 HD23 LEU A 953      32.700  37.670  36.380  1.00  0.00           H
ATOM   4845  C   LEU A 953      33.150  41.090  40.090  1.00  0.00           C
ATOM   4846  O   LEU A 953      32.790  40.410  41.090  1.00  0.00           O
ATOM   4847  N   ASP A 954      34.380  41.780  40.120  1.00  0.00           N
ATOM   4848  HN  ASP A 954      34.800  42.230  39.340  1.00  0.00           H
ATOM   4849  CA  ASP A 954      35.210  41.860  41.300  1.00  0.00           C
ATOM   4850  HA  ASP A 954      35.390  40.830  41.570  1.00  0.00           H
ATOM   4851  CB  ASP A 954      36.600  42.410  41.070  1.00  0.00           C
ATOM   4852  HB1 ASP A 954      37.000  42.240  42.090  1.00  0.00           H
ATOM   4853  HB2 ASP A 954      36.560  43.500  40.850  1.00  0.00           H
ATOM   4854  CG  ASP A 954      37.270  41.770  39.930  1.00  0.00           C
ATOM   4855  OD1 ASP A 954      37.010  40.640  39.600  1.00  0.00           O
ATOM   4856  OD2 ASP A 954      38.210  42.510  39.290  1.00  0.00           O
ATOM   4857  HD2 ASP A 954      38.340  42.330  38.360  1.00  0.00           H
ATOM   4858  C   ASP A 954      34.450  42.580  42.390  1.00  0.00           C
ATOM   4859  O   ASP A 954      34.510  42.180  43.560  1.00  0.00           O
ATOM   4860  N   LEU A 955      33.740  43.690  42.030  1.00  0.00           N
ATOM   4861  HN  LEU A 955      33.730  44.130  41.140  1.00  0.00           H
ATOM   4862  CA  LEU A 955      33.020  44.420  43.120  1.00  0.00           C
ATOM   4863  HA  LEU A 955      33.840  44.520  43.820  1.00  0.00           H
ATOM   4864  CB  LEU A 955      32.390  45.700  42.540  1.00  0.00           C
ATOM   4865  HB1 LEU A 955      31.740  45.430  41.670  1.00  0.00           H
ATOM   4866  HB2 LEU A 955      33.150  46.340  42.050  1.00  0.00           H
ATOM   4867  CG  LEU A 955      31.670  46.680  43.510  1.00  0.00           C
ATOM   4868  HG  LEU A 955      30.970  46.170  44.210  1.00  0.00           H
ATOM   4869  CD1 LEU A 955      32.700  47.230  44.550  1.00  0.00           C
ATOM   4870 HD11 LEU A 955      33.140  46.500  45.270  1.00  0.00           H
ATOM   4871 HD12 LEU A 955      32.300  48.010  45.230  1.00  0.00           H
ATOM   4872 HD13 LEU A 955      33.490  47.660  43.900  1.00  0.00           H
ATOM   4873  CD2 LEU A 955      30.950  47.820  42.730  1.00  0.00           C
ATOM   4874 HD21 LEU A 955      30.010  47.500  42.220  1.00  0.00           H
ATOM   4875 HD22 LEU A 955      31.460  48.260  41.840  1.00  0.00           H
ATOM   4876 HD23 LEU A 955      30.670  48.630  43.430  1.00  0.00           H
ATOM   4877  C   LEU A 955      31.880  43.580  43.750  1.00  0.00           C
ATOM   4878  O   LEU A 955      31.730  43.520  44.990  1.00  0.00           O
ATOM   4879  N   LEU A 956      31.080  42.830  42.960  1.00  0.00           N
ATOM   4880  HN  LEU A 956      31.200  42.700  41.970  1.00  0.00           H
ATOM   4881  CA  LEU A 956      29.990  41.970  43.450  1.00  0.00           C
ATOM   4882  HA  LEU A 956      29.170  42.540  43.850  1.00  0.00           H
ATOM   4883  CB  LEU A 956      29.310  41.290  42.230  1.00  0.00           C
ATOM   4884  HB1 LEU A 956      30.070  40.790  41.600  1.00  0.00           H
ATOM   4885  HB2 LEU A 956      28.910  42.080  41.550  1.00  0.00           H
ATOM   4886  CG  LEU A 956      28.110  40.410  42.580  1.00  0.00           C
ATOM   4887  HG  LEU A 956      28.600  39.500  43.010  1.00  0.00           H
ATOM   4888  CD1 LEU A 956      26.990  41.020  43.370  1.00  0.00           C
ATOM   4889 HD11 LEU A 956      26.610  41.910  42.840  1.00  0.00           H
ATOM   4890 HD12 LEU A 956      27.360  41.340  44.370  1.00  0.00           H
ATOM   4891 HD13 LEU A 956      26.160  40.310  43.550  1.00  0.00           H
ATOM   4892  CD2 LEU A 956      27.490  40.070  41.240  1.00  0.00           C
ATOM   4893 HD21 LEU A 956      28.180  39.520  40.560  1.00  0.00           H
ATOM   4894 HD22 LEU A 956      27.180  41.030  40.750  1.00  0.00           H
ATOM   4895 HD23 LEU A 956      26.590  39.420  41.340  1.00  0.00           H
ATOM   4896  C   LEU A 956      30.400  40.870  44.430  1.00  0.00           C
ATOM   4897  O   LEU A 956      29.770  40.530  45.440  1.00  0.00           O
ATOM   4898  N   MET A 957      31.550  40.230  44.100  1.00  0.00           N
ATOM   4899  HN  MET A 957      31.960  40.570  43.260  1.00  0.00           H
ATOM   4900  CA  MET A 957      32.240  39.240  44.880  1.00  0.00           C
ATOM   4901  HA  MET A 957      31.600  38.400  45.110  1.00  0.00           H
ATOM   4902  CB  MET A 957      33.350  38.650  43.970  1.00  0.00           C
ATOM   4903  HB1 MET A 957      33.990  38.070  44.670  1.00  0.00           H
ATOM   4904  HB2 MET A 957      33.980  39.410  43.470  1.00  0.00           H
ATOM   4905  CG  MET A 957      32.900  37.620  42.860  1.00  0.00           C
ATOM   4906  HG1 MET A 957      33.700  37.060  42.360  1.00  0.00           H
ATOM   4907  HG2 MET A 957      32.380  38.150  42.030  1.00  0.00           H
ATOM   4908  SD  MET A 957      31.680  36.430  43.420  1.00  0.00           S
ATOM   4909  CE  MET A 957      30.320  37.220  42.490  1.00  0.00           C
ATOM   4910  HE1 MET A 957      29.320  36.790  42.750  1.00  0.00           H
ATOM   4911  HE2 MET A 957      30.440  37.100  41.390  1.00  0.00           H
ATOM   4912  HE3 MET A 957      30.220  38.280  42.770  1.00  0.00           H
ATOM   4913  C   MET A 957      32.790  39.750  46.160  1.00  0.00           C
ATOM   4914  O   MET A 957      32.740  39.060  47.100  1.00  0.00           O
ATOM   4915  N   VAL A 958      33.380  41.040  46.190  1.00  0.00           N
ATOM   4916  HN  VAL A 958      33.620  41.590  45.390  1.00  0.00           H
ATOM   4917  CA  VAL A 958      33.670  41.730  47.460  1.00  0.00           C
ATOM   4918  HA  VAL A 958      34.070  40.920  48.050  1.00  0.00           H
ATOM   4919  CB  VAL A 958      34.560  43.030  47.420  1.00  0.00           C
ATOM   4920  HB  VAL A 958      33.970  43.770  46.830  1.00  0.00           H
ATOM   4921  CG1 VAL A 958      34.890  43.750  48.750  1.00  0.00           C
ATOM   4922 HG11 VAL A 958      35.440  44.690  48.530  1.00  0.00           H
ATOM   4923 HG12 VAL A 958      35.490  43.090  49.410  1.00  0.00           H
ATOM   4924 HG13 VAL A 958      34.100  43.940  49.510  1.00  0.00           H
ATOM   4925  CG2 VAL A 958      35.870  42.710  46.690  1.00  0.00           C
ATOM   4926 HG21 VAL A 958      36.480  42.110  47.400  1.00  0.00           H
ATOM   4927 HG22 VAL A 958      36.380  43.680  46.530  1.00  0.00           H
ATOM   4928 HG23 VAL A 958      35.740  42.030  45.820  1.00  0.00           H
ATOM   4929  C   VAL A 958      32.370  42.020  48.210  1.00  0.00           C
ATOM   4930  O   VAL A 958      32.300  41.820  49.420  1.00  0.00           O
ATOM   4931  N   GLY A 959      31.270  42.500  47.520  1.00  0.00           N
ATOM   4932  HN  GLY A 959      31.430  42.710  46.560  1.00  0.00           H
ATOM   4933  CA  GLY A 959      29.930  42.870  48.050  1.00  0.00           C
ATOM   4934  HA1 GLY A 959      29.200  43.050  47.280  1.00  0.00           H
ATOM   4935  HA2 GLY A 959      30.060  43.740  48.680  1.00  0.00           H
ATOM   4936  C   GLY A 959      29.350  41.790  48.920  1.00  0.00           C
ATOM   4937  O   GLY A 959      29.000  41.930  50.080  1.00  0.00           O
ATOM   4938  N   VAL A 960      29.270  40.550  48.290  1.00  0.00           N
ATOM   4939  HN  VAL A 960      29.520  40.370  47.340  1.00  0.00           H
ATOM   4940  CA  VAL A 960      28.760  39.370  48.810  1.00  0.00           C
ATOM   4941  HA  VAL A 960      27.720  39.520  49.040  1.00  0.00           H
ATOM   4942  CB  VAL A 960      28.770  38.320  47.680  1.00  0.00           C
ATOM   4943  HB  VAL A 960      29.800  38.370  47.260  1.00  0.00           H
ATOM   4944  CG1 VAL A 960      28.480  36.950  48.290  1.00  0.00           C
ATOM   4945 HG11 VAL A 960      27.480  36.890  48.770  1.00  0.00           H
ATOM   4946 HG12 VAL A 960      29.270  36.510  48.930  1.00  0.00           H
ATOM   4947 HG13 VAL A 960      28.430  36.260  47.410  1.00  0.00           H
ATOM   4948  CG2 VAL A 960      27.650  38.640  46.580  1.00  0.00           C
ATOM   4949 HG21 VAL A 960      26.730  38.830  47.180  1.00  0.00           H
ATOM   4950 HG22 VAL A 960      27.470  37.700  46.000  1.00  0.00           H
ATOM   4951 HG23 VAL A 960      27.860  39.520  45.930  1.00  0.00           H
ATOM   4952  C   VAL A 960      29.440  38.930  50.010  1.00  0.00           C
ATOM   4953  O   VAL A 960      28.810  38.560  51.010  1.00  0.00           O
ATOM   4954  N   MET A 961      30.760  38.990  50.060  1.00  0.00           N
ATOM   4955  HN  MET A 961      31.280  39.440  49.350  1.00  0.00           H
ATOM   4956  CA  MET A 961      31.450  38.390  51.120  1.00  0.00           C
ATOM   4957  HA  MET A 961      30.820  37.600  51.510  1.00  0.00           H
ATOM   4958  CB  MET A 961      32.780  37.880  50.610  1.00  0.00           C
ATOM   4959  HB1 MET A 961      33.440  37.650  51.490  1.00  0.00           H
ATOM   4960  HB2 MET A 961      33.340  38.610  49.990  1.00  0.00           H
ATOM   4961  CG  MET A 961      32.680  36.650  49.720  1.00  0.00           C
ATOM   4962  HG1 MET A 961      33.660  36.250  49.390  1.00  0.00           H
ATOM   4963  HG2 MET A 961      32.210  36.930  48.740  1.00  0.00           H
ATOM   4964  SD  MET A 961      31.700  35.290  50.440  1.00  0.00           S
ATOM   4965  CE  MET A 961      33.040  34.900  51.550  1.00  0.00           C
ATOM   4966  HE1 MET A 961      33.280  35.670  52.320  1.00  0.00           H
ATOM   4967  HE2 MET A 961      34.000  34.760  51.000  1.00  0.00           H
ATOM   4968  HE3 MET A 961      32.770  34.000  52.130  1.00  0.00           H
ATOM   4969  C   MET A 961      31.630  39.330  52.250  1.00  0.00           C
ATOM   4970  O   MET A 961      31.810  38.940  53.400  1.00  0.00           O
ATOM   4971  N   LEU A 962      31.480  40.640  51.960  1.00  0.00           N
ATOM   4972  HN  LEU A 962      31.580  40.920  51.010  1.00  0.00           H
ATOM   4973  CA  LEU A 962      31.250  41.750  52.860  1.00  0.00           C
ATOM   4974  HA  LEU A 962      32.030  41.870  53.590  1.00  0.00           H
ATOM   4975  CB  LEU A 962      31.060  43.070  52.110  1.00  0.00           C
ATOM   4976  HB1 LEU A 962      30.320  43.220  51.290  1.00  0.00           H
ATOM   4977  HB2 LEU A 962      32.000  43.090  51.540  1.00  0.00           H
ATOM   4978  CG  LEU A 962      31.240  44.340  52.930  1.00  0.00           C
ATOM   4979  HG  LEU A 962      31.910  44.150  53.800  1.00  0.00           H
ATOM   4980  CD1 LEU A 962      31.910  45.460  52.100  1.00  0.00           C
ATOM   4981 HD11 LEU A 962      32.070  46.360  52.730  1.00  0.00           H
ATOM   4982 HD12 LEU A 962      31.310  45.680  51.200  1.00  0.00           H
ATOM   4983 HD13 LEU A 962      32.910  45.130  51.770  1.00  0.00           H
ATOM   4984  CD2 LEU A 962      29.920  44.840  53.590  1.00  0.00           C
ATOM   4985 HD21 LEU A 962      29.990  45.820  54.110  1.00  0.00           H
ATOM   4986 HD22 LEU A 962      29.470  44.120  54.320  1.00  0.00           H
ATOM   4987 HD23 LEU A 962      29.150  44.900  52.790  1.00  0.00           H
ATOM   4988  C   LEU A 962      29.990  41.630  53.750  1.00  0.00           C
ATOM   4989  O   LEU A 962      30.160  41.700  54.980  1.00  0.00           O
ATOM   4990  N   GLY A 963      28.930  41.080  53.090  1.00  0.00           N
ATOM   4991  HN  GLY A 963      29.090  40.740  52.170  1.00  0.00           H
ATOM   4992  CA  GLY A 963      27.710  40.680  53.870  1.00  0.00           C
ATOM   4993  HA1 GLY A 963      27.070  40.380  53.060  1.00  0.00           H
ATOM   4994  HA2 GLY A 963      27.320  41.410  54.580  1.00  0.00           H
ATOM   4995  C   GLY A 963      27.930  39.440  54.760  1.00  0.00           C
ATOM   4996  O   GLY A 963      27.520  39.480  55.900  1.00  0.00           O
ATOM   4997  N   VAL A 964      28.670  38.460  54.230  1.00  0.00           N
ATOM   4998  HN  VAL A 964      29.120  38.520  53.330  1.00  0.00           H
ATOM   4999  CA  VAL A 964      29.000  37.330  55.030  1.00  0.00           C
ATOM   5000  HA  VAL A 964      28.110  36.870  55.430  1.00  0.00           H
ATOM   5001  CB  VAL A 964      29.720  36.220  54.280  1.00  0.00           C
ATOM   5002  HB  VAL A 964      30.620  36.660  53.790  1.00  0.00           H
ATOM   5003  CG1 VAL A 964      30.240  35.080  55.220  1.00  0.00           C
ATOM   5004 HG11 VAL A 964      31.040  35.330  55.950  1.00  0.00           H
ATOM   5005 HG12 VAL A 964      30.830  34.360  54.620  1.00  0.00           H
ATOM   5006 HG13 VAL A 964      29.350  34.490  55.530  1.00  0.00           H
ATOM   5007  CG2 VAL A 964      28.700  35.620  53.350  1.00  0.00           C
ATOM   5008 HG21 VAL A 964      27.730  35.450  53.870  1.00  0.00           H
ATOM   5009 HG22 VAL A 964      29.080  34.630  53.010  1.00  0.00           H
ATOM   5010 HG23 VAL A 964      28.710  36.280  52.460  1.00  0.00           H
ATOM   5011  C   VAL A 964      29.770  37.650  56.340  1.00  0.00           C
ATOM   5012  O   VAL A 964      29.360  37.320  57.440  1.00  0.00           O
ATOM   5013  N   CYS A 965      30.850  38.440  56.190  1.00  0.00           N
ATOM   5014  HN  CYS A 965      31.180  38.720  55.300  1.00  0.00           H
ATOM   5015  CA  CYS A 965      31.550  39.020  57.270  1.00  0.00           C
ATOM   5016  HA  CYS A 965      31.860  38.260  57.960  1.00  0.00           H
ATOM   5017  CB  CYS A 965      32.750  39.890  56.670  1.00  0.00           C
ATOM   5018  HB1 CYS A 965      33.130  40.540  57.490  1.00  0.00           H
ATOM   5019  HB2 CYS A 965      32.510  40.490  55.770  1.00  0.00           H
ATOM   5020  SG  CYS A 965      34.170  38.880  56.130  1.00  0.00           S
ATOM   5021  HG1 CYS A 965      33.720  38.450  54.960  1.00  0.00           H
ATOM   5022  C   CYS A 965      30.710  39.860  58.150  1.00  0.00           C
ATOM   5023  O   CYS A 965      30.910  39.840  59.310  1.00  0.00           O
ATOM   5024  N   SER A 966      29.730  40.610  57.670  1.00  0.00           N
ATOM   5025  HN  SER A 966      29.500  40.530  56.700  1.00  0.00           H
ATOM   5026  CA  SER A 966      28.740  41.240  58.400  1.00  0.00           C
ATOM   5027  HA  SER A 966      29.270  41.820  59.140  1.00  0.00           H
ATOM   5028  CB  SER A 966      27.910  42.190  57.530  1.00  0.00           C
ATOM   5029  HB1 SER A 966      27.250  42.830  58.170  1.00  0.00           H
ATOM   5030  HB2 SER A 966      27.180  41.720  56.830  1.00  0.00           H
ATOM   5031  OG  SER A 966      28.760  43.080  56.840  1.00  0.00           O
ATOM   5032  HG1 SER A 966      29.190  42.560  56.150  1.00  0.00           H
ATOM   5033  C   SER A 966      27.800  40.300  59.200  1.00  0.00           C
ATOM   5034  O   SER A 966      27.580  40.570  60.400  1.00  0.00           O
ATOM   5035  N   VAL A 967      27.270  39.230  58.680  1.00  0.00           N
ATOM   5036  HN  VAL A 967      27.360  39.110  57.690  1.00  0.00           H
ATOM   5037  CA  VAL A 967      26.390  38.230  59.380  1.00  0.00           C
ATOM   5038  HA  VAL A 967      25.790  38.890  60.000  1.00  0.00           H
ATOM   5039  CB  VAL A 967      25.430  37.350  58.440  1.00  0.00           C
ATOM   5040  HB  VAL A 967      24.660  36.940  59.120  1.00  0.00           H
ATOM   5041  CG1 VAL A 967      24.750  38.280  57.370  1.00  0.00           C
ATOM   5042 HG11 VAL A 967      24.040  37.670  56.780  1.00  0.00           H
ATOM   5043 HG12 VAL A 967      25.420  38.630  56.560  1.00  0.00           H
ATOM   5044 HG13 VAL A 967      24.190  39.150  57.770  1.00  0.00           H
ATOM   5045  CG2 VAL A 967      26.110  36.210  57.800  1.00  0.00           C
ATOM   5046 HG21 VAL A 967      25.580  35.490  57.140  1.00  0.00           H
ATOM   5047 HG22 VAL A 967      26.520  35.490  58.560  1.00  0.00           H
ATOM   5048 HG23 VAL A 967      26.930  36.610  57.170  1.00  0.00           H
ATOM   5049  C   VAL A 967      27.200  37.350  60.350  1.00  0.00           C
ATOM   5050  O   VAL A 967      26.750  36.810  61.380  1.00  0.00           O
ATOM   5051  N   MET A 968      28.540  37.180  60.000  1.00  0.00           N
ATOM   5052  HN  MET A 968      28.790  37.390  59.050  1.00  0.00           H
ATOM   5053  CA  MET A 968      29.450  36.410  60.900  1.00  0.00           C
ATOM   5054  HA  MET A 968      28.800  35.740  61.430  1.00  0.00           H
ATOM   5055  CB  MET A 968      30.600  35.770  60.180  1.00  0.00           C
ATOM   5056  HB1 MET A 968      31.360  35.480  60.940  1.00  0.00           H
ATOM   5057  HB2 MET A 968      30.960  36.470  59.390  1.00  0.00           H
ATOM   5058  CG  MET A 968      30.000  34.490  59.440  1.00  0.00           C
ATOM   5059  HG1 MET A 968      29.610  34.930  58.490  1.00  0.00           H
ATOM   5060  HG2 MET A 968      29.170  34.110  60.080  1.00  0.00           H
[truncated: 6,873,249 more chars]
