# Supplementary material for: CryoEM and computational modeling structural insights into the pH regulator NBCn1
Source: Nat Commun. 2025 Nov 11;16:9932. doi: 10.1038/s41467-025-64868-z (PMC12606367; doi:10.1038/s41467-025-64868-z)
Supplement: Supplementary file 7 — Supplementary Data 5 [file 41467_2025_64868_MOESM7_ESM.zip › 100ns_z_restr_MD_NBCn1_2NaCO3/hNBCn1_OF/z-restr_hNBCn1_OF_2NaCO3_last_step_67.pdb]

REMARK    GENERATED BY TRJCONV
TITLE     Title t= 101000.00000 step= 50500000
REMARK    THIS IS A SIMULATION BOX
CRYST1   92.854   92.854  103.653  90.00  90.00  90.00 P 1           1
MODEL        1
ATOM      1  N   LEU A 585      26.890  44.200  31.480  1.00  0.00           N
ATOM      2  HT1 LEU A 585      26.420  43.700  30.700  1.00  0.00           H
ATOM      3  HT2 LEU A 585      27.890  44.380  31.250  1.00  0.00           H
ATOM      4  HT3 LEU A 585      26.490  45.110  31.760  1.00  0.00           H
ATOM      5  CA  LEU A 585      26.740  43.230  32.670  1.00  0.00           C
ATOM      6  HA  LEU A 585      27.310  43.780  33.400  1.00  0.00           H
ATOM      7  CB  LEU A 585      25.220  43.200  33.140  1.00  0.00           C
ATOM      8  HB1 LEU A 585      24.520  42.950  32.300  1.00  0.00           H
ATOM      9  HB2 LEU A 585      24.940  44.240  33.400  1.00  0.00           H
ATOM     10  CG  LEU A 585      24.840  42.320  34.370  1.00  0.00           C
ATOM     11  HG  LEU A 585      25.280  41.320  34.200  1.00  0.00           H
ATOM     12  CD1 LEU A 585      25.490  42.920  35.610  1.00  0.00           C
ATOM     13 HD11 LEU A 585      26.600  42.860  35.550  1.00  0.00           H
ATOM     14 HD12 LEU A 585      25.210  42.330  36.520  1.00  0.00           H
ATOM     15 HD13 LEU A 585      25.250  43.990  35.810  1.00  0.00           H
ATOM     16  CD2 LEU A 585      23.340  42.310  34.570  1.00  0.00           C
ATOM     17 HD21 LEU A 585      23.150  41.980  35.620  1.00  0.00           H
ATOM     18 HD22 LEU A 585      22.700  41.800  33.820  1.00  0.00           H
ATOM     19 HD23 LEU A 585      23.000  43.370  34.510  1.00  0.00           H
ATOM     20  C   LEU A 585      27.300  41.880  32.400  1.00  0.00           C
ATOM     21  O   LEU A 585      28.440  41.570  32.740  1.00  0.00           O
ATOM     22  N   ILE A 586      26.540  41.030  31.790  1.00  0.00           N
ATOM     23  HN  ILE A 586      25.610  41.310  31.560  1.00  0.00           H
ATOM     24  CA  ILE A 586      26.910  39.670  31.600  1.00  0.00           C
ATOM     25  HA  ILE A 586      27.440  39.310  32.470  1.00  0.00           H
ATOM     26  CB  ILE A 586      25.660  38.730  31.540  1.00  0.00           C
ATOM     27  HB  ILE A 586      25.100  38.930  30.610  1.00  0.00           H
ATOM     28  CG2 ILE A 586      26.160  37.280  31.360  1.00  0.00           C
ATOM     29 HG21 ILE A 586      26.830  37.090  32.220  1.00  0.00           H
ATOM     30 HG22 ILE A 586      26.850  37.130  30.490  1.00  0.00           H
ATOM     31 HG23 ILE A 586      25.410  36.460  31.330  1.00  0.00           H
ATOM     32  CG1 ILE A 586      24.720  38.830  32.800  1.00  0.00           C
ATOM     33 HG11 ILE A 586      24.380  39.880  32.890  1.00  0.00           H
ATOM     34 HG12 ILE A 586      25.330  38.610  33.710  1.00  0.00           H
ATOM     35  CD  ILE A 586      23.440  37.940  32.800  1.00  0.00           C
ATOM     36  HD1 ILE A 586      23.820  36.910  32.930  1.00  0.00           H
ATOM     37  HD2 ILE A 586      22.800  38.000  31.890  1.00  0.00           H
ATOM     38  HD3 ILE A 586      22.690  38.150  33.580  1.00  0.00           H
ATOM     39  C   ILE A 586      28.040  39.440  30.550  1.00  0.00           C
ATOM     40  O   ILE A 586      28.850  38.490  30.660  1.00  0.00           O
ATOM     41  N   LEU A 587      28.080  40.340  29.500  1.00  0.00           N
ATOM     42  HN  LEU A 587      27.390  41.070  29.420  1.00  0.00           H
ATOM     43  CA  LEU A 587      29.140  40.440  28.560  1.00  0.00           C
ATOM     44  HA  LEU A 587      29.360  39.500  28.070  1.00  0.00           H
ATOM     45  CB  LEU A 587      28.660  41.390  27.430  1.00  0.00           C
ATOM     46  HB1 LEU A 587      28.200  42.310  27.850  1.00  0.00           H
ATOM     47  HB2 LEU A 587      27.800  40.910  26.930  1.00  0.00           H
ATOM     48  CG  LEU A 587      29.650  41.760  26.310  1.00  0.00           C
ATOM     49  HG  LEU A 587      30.430  42.400  26.770  1.00  0.00           H
ATOM     50  CD1 LEU A 587      30.380  40.510  25.790  1.00  0.00           C
ATOM     51 HD11 LEU A 587      29.590  39.880  25.310  1.00  0.00           H
ATOM     52 HD12 LEU A 587      30.940  39.950  26.570  1.00  0.00           H
ATOM     53 HD13 LEU A 587      31.140  40.780  25.030  1.00  0.00           H
ATOM     54  CD2 LEU A 587      28.980  42.680  25.220  1.00  0.00           C
ATOM     55 HD21 LEU A 587      28.480  43.590  25.640  1.00  0.00           H
ATOM     56 HD22 LEU A 587      28.230  42.160  24.590  1.00  0.00           H
ATOM     57 HD23 LEU A 587      29.730  43.050  24.490  1.00  0.00           H
ATOM     58  C   LEU A 587      30.500  40.830  29.250  1.00  0.00           C
ATOM     59  O   LEU A 587      31.530  40.210  29.000  1.00  0.00           O
ATOM     60  N   ASP A 588      30.440  41.770  30.160  1.00  0.00           N
ATOM     61  HN  ASP A 588      29.610  42.330  30.240  1.00  0.00           H
ATOM     62  CA  ASP A 588      31.450  42.230  31.080  1.00  0.00           C
ATOM     63  HA  ASP A 588      32.360  42.410  30.520  1.00  0.00           H
ATOM     64  CB  ASP A 588      31.020  43.480  31.890  1.00  0.00           C
ATOM     65  HB1 ASP A 588      31.960  44.080  31.850  1.00  0.00           H
ATOM     66  HB2 ASP A 588      30.760  43.300  32.960  1.00  0.00           H
ATOM     67  CG  ASP A 588      29.930  44.430  31.300  1.00  0.00           C
ATOM     68  OD1 ASP A 588      29.340  44.070  30.260  1.00  0.00           O
ATOM     69  OD2 ASP A 588      29.540  45.410  31.960  1.00  0.00           O
ATOM     70  C   ASP A 588      32.000  41.130  31.990  1.00  0.00           C
ATOM     71  O   ASP A 588      33.200  41.030  32.160  1.00  0.00           O
ATOM     72  N   ILE A 589      31.110  40.370  32.650  1.00  0.00           N
ATOM     73  HN  ILE A 589      30.200  40.770  32.560  1.00  0.00           H
ATOM     74  CA  ILE A 589      31.350  39.200  33.460  1.00  0.00           C
ATOM     75  HA  ILE A 589      32.000  39.530  34.260  1.00  0.00           H
ATOM     76  CB  ILE A 589      30.010  38.870  34.190  1.00  0.00           C
ATOM     77  HB  ILE A 589      29.130  38.920  33.520  1.00  0.00           H
ATOM     78  CG2 ILE A 589      30.160  37.430  34.840  1.00  0.00           C
ATOM     79 HG21 ILE A 589      31.170  37.340  35.300  1.00  0.00           H
ATOM     80 HG22 ILE A 589      29.990  36.730  34.000  1.00  0.00           H
ATOM     81 HG23 ILE A 589      29.340  37.350  35.580  1.00  0.00           H
ATOM     82  CG1 ILE A 589      29.890  39.960  35.310  1.00  0.00           C
ATOM     83 HG11 ILE A 589      30.230  40.930  34.880  1.00  0.00           H
ATOM     84 HG12 ILE A 589      30.660  39.760  36.080  1.00  0.00           H
ATOM     85  CD  ILE A 589      28.400  39.960  35.830  1.00  0.00           C
ATOM     86  HD1 ILE A 589      28.240  40.820  36.520  1.00  0.00           H
ATOM     87  HD2 ILE A 589      28.250  39.010  36.380  1.00  0.00           H
ATOM     88  HD3 ILE A 589      27.730  40.190  34.970  1.00  0.00           H
ATOM     89  C   ILE A 589      32.020  38.070  32.680  1.00  0.00           C
ATOM     90  O   ILE A 589      32.910  37.440  33.200  1.00  0.00           O
ATOM     91  N   LYS A 590      31.640  37.780  31.430  1.00  0.00           N
ATOM     92  HN  LYS A 590      30.770  38.170  31.110  1.00  0.00           H
ATOM     93  CA  LYS A 590      32.200  36.600  30.720  1.00  0.00           C
ATOM     94  HA  LYS A 590      32.230  35.760  31.400  1.00  0.00           H
ATOM     95  CB  LYS A 590      31.280  36.090  29.540  1.00  0.00           C
ATOM     96  HB1 LYS A 590      30.240  35.890  29.890  1.00  0.00           H
ATOM     97  HB2 LYS A 590      31.680  35.150  29.110  1.00  0.00           H
ATOM     98  CG  LYS A 590      31.130  37.020  28.300  1.00  0.00           C
ATOM     99  HG1 LYS A 590      32.100  37.280  27.800  1.00  0.00           H
ATOM    100  HG2 LYS A 590      30.770  37.980  28.700  1.00  0.00           H
ATOM    101  CD  LYS A 590      30.070  36.550  27.180  1.00  0.00           C
ATOM    102  HD1 LYS A 590      30.380  35.530  26.870  1.00  0.00           H
ATOM    103  HD2 LYS A 590      30.140  37.280  26.350  1.00  0.00           H
ATOM    104  CE  LYS A 590      28.670  36.320  27.700  1.00  0.00           C
ATOM    105  HE1 LYS A 590      28.430  37.250  28.270  1.00  0.00           H
ATOM    106  HE2 LYS A 590      28.520  35.520  28.460  1.00  0.00           H
ATOM    107  NZ  LYS A 590      27.700  36.110  26.590  1.00  0.00           N
ATOM    108  HZ1 LYS A 590      27.880  35.260  26.000  1.00  0.00           H
ATOM    109  HZ2 LYS A 590      27.520  36.950  26.020  1.00  0.00           H
ATOM    110  HZ3 LYS A 590      26.750  35.970  26.990  1.00  0.00           H
ATOM    111  C   LYS A 590      33.610  36.860  30.170  1.00  0.00           C
ATOM    112  O   LYS A 590      34.350  35.910  29.800  1.00  0.00           O
ATOM    113  N   ARG A 591      34.120  38.080  30.040  1.00  0.00           N
ATOM    114  HN  ARG A 591      33.560  38.820  30.400  1.00  0.00           H
ATOM    115  CA  ARG A 591      35.390  38.490  29.510  1.00  0.00           C
ATOM    116  HA  ARG A 591      35.350  38.230  28.460  1.00  0.00           H
ATOM    117  CB  ARG A 591      35.570  39.980  29.840  1.00  0.00           C
ATOM    118  HB1 ARG A 591      36.570  40.250  29.430  1.00  0.00           H
ATOM    119  HB2 ARG A 591      35.570  40.190  30.920  1.00  0.00           H
ATOM    120  CG  ARG A 591      34.640  40.870  28.990  1.00  0.00           C
ATOM    121  HG1 ARG A 591      35.060  41.910  29.050  1.00  0.00           H
ATOM    122  HG2 ARG A 591      33.620  40.800  29.430  1.00  0.00           H
ATOM    123  CD  ARG A 591      34.630  40.380  27.550  1.00  0.00           C
ATOM    124  HD1 ARG A 591      33.900  39.560  27.410  1.00  0.00           H
ATOM    125  HD2 ARG A 591      35.660  40.120  27.230  1.00  0.00           H
ATOM    126  NE  ARG A 591      34.150  41.540  26.680  1.00  0.00           N
ATOM    127  HE  ARG A 591      33.810  42.370  27.120  1.00  0.00           H
ATOM    128  CZ  ARG A 591      33.790  41.380  25.410  1.00  0.00           C
ATOM    129  NH1 ARG A 591      34.120  40.350  24.670  1.00  0.00           N
ATOM    130 HH11 ARG A 591      33.860  40.380  23.710  1.00  0.00           H
ATOM    131 HH12 ARG A 591      34.550  39.490  24.920  1.00  0.00           H
ATOM    132  NH2 ARG A 591      33.200  42.430  24.850  1.00  0.00           N
ATOM    133 HH21 ARG A 591      33.010  43.140  25.540  1.00  0.00           H
ATOM    134 HH22 ARG A 591      32.900  42.520  23.900  1.00  0.00           H
ATOM    135  C   ARG A 591      36.630  37.760  30.010  1.00  0.00           C
ATOM    136  O   ARG A 591      37.500  37.310  29.230  1.00  0.00           O
ATOM    137  N   LYS A 592      36.780  37.590  31.370  1.00  0.00           N
ATOM    138  HN  LYS A 592      36.220  38.200  31.930  1.00  0.00           H
ATOM    139  CA  LYS A 592      37.960  36.950  31.800  1.00  0.00           C
ATOM    140  HA  LYS A 592      38.780  37.130  31.130  1.00  0.00           H
ATOM    141  CB  LYS A 592      38.390  37.420  33.300  1.00  0.00           C
ATOM    142  HB1 LYS A 592      38.970  36.610  33.780  1.00  0.00           H
ATOM    143  HB2 LYS A 592      37.410  37.540  33.800  1.00  0.00           H
ATOM    144  CG  LYS A 592      38.950  38.930  33.360  1.00  0.00           C
ATOM    145  HG1 LYS A 592      39.090  39.280  34.410  1.00  0.00           H
ATOM    146  HG2 LYS A 592      38.080  39.520  33.000  1.00  0.00           H
ATOM    147  CD  LYS A 592      40.300  39.180  32.630  1.00  0.00           C
ATOM    148  HD1 LYS A 592      40.410  40.270  32.550  1.00  0.00           H
ATOM    149  HD2 LYS A 592      40.190  38.810  31.590  1.00  0.00           H
ATOM    150  CE  LYS A 592      41.510  38.500  33.300  1.00  0.00           C
ATOM    151  HE1 LYS A 592      41.380  37.400  33.440  1.00  0.00           H
ATOM    152  HE2 LYS A 592      41.600  38.920  34.310  1.00  0.00           H
ATOM    153  NZ  LYS A 592      42.820  38.790  32.640  1.00  0.00           N
ATOM    154  HZ1 LYS A 592      43.680  38.590  33.200  1.00  0.00           H
ATOM    155  HZ2 LYS A 592      42.950  39.760  32.290  1.00  0.00           H
ATOM    156  HZ3 LYS A 592      42.910  38.100  31.870  1.00  0.00           H
ATOM    157  C   LYS A 592      37.730  35.460  31.960  1.00  0.00           C
ATOM    158  O   LYS A 592      38.670  34.710  32.120  1.00  0.00           O
ATOM    159  N   ALA A 593      36.440  34.970  31.910  1.00  0.00           N
ATOM    160  HN  ALA A 593      35.760  35.690  31.770  1.00  0.00           H
ATOM    161  CA  ALA A 593      35.990  33.640  32.180  1.00  0.00           C
ATOM    162  HA  ALA A 593      36.220  33.530  33.230  1.00  0.00           H
ATOM    163  CB  ALA A 593      34.390  33.560  32.190  1.00  0.00           C
ATOM    164  HB1 ALA A 593      34.010  34.330  32.920  1.00  0.00           H
ATOM    165  HB2 ALA A 593      33.990  32.590  32.550  1.00  0.00           H
ATOM    166  HB3 ALA A 593      34.000  33.790  31.180  1.00  0.00           H
ATOM    167  C   ALA A 593      36.650  32.430  31.510  1.00  0.00           C
ATOM    168  O   ALA A 593      36.960  31.360  32.060  1.00  0.00           O
ATOM    169  N   PRO A 594      37.030  32.480  30.170  1.00  0.00           N
ATOM    170  CD  PRO A 594      36.270  33.340  29.300  1.00  0.00           C
ATOM    171  HD1 PRO A 594      36.710  34.370  29.300  1.00  0.00           H
ATOM    172  HD2 PRO A 594      35.200  33.340  29.580  1.00  0.00           H
ATOM    173  CA  PRO A 594      37.480  31.280  29.560  1.00  0.00           C
ATOM    174  HA  PRO A 594      36.900  30.420  29.880  1.00  0.00           H
ATOM    175  CB  PRO A 594      37.530  31.650  27.990  1.00  0.00           C
ATOM    176  HB1 PRO A 594      37.160  30.800  27.380  1.00  0.00           H
ATOM    177  HB2 PRO A 594      38.500  32.070  27.630  1.00  0.00           H
ATOM    178  CG  PRO A 594      36.400  32.720  27.840  1.00  0.00           C
ATOM    179  HG1 PRO A 594      36.620  33.450  27.030  1.00  0.00           H
ATOM    180  HG2 PRO A 594      35.390  32.330  27.600  1.00  0.00           H
ATOM    181  C   PRO A 594      38.930  31.030  29.990  1.00  0.00           C
ATOM    182  O   PRO A 594      39.300  29.900  29.880  1.00  0.00           O
ATOM    183  N   PHE A 595      39.640  31.980  30.510  1.00  0.00           N
ATOM    184  HN  PHE A 595      39.300  32.910  30.510  1.00  0.00           H
ATOM    185  CA  PHE A 595      41.070  31.940  30.790  1.00  0.00           C
ATOM    186  HA  PHE A 595      41.550  31.160  30.220  1.00  0.00           H
ATOM    187  CB  PHE A 595      41.720  33.320  30.600  1.00  0.00           C
ATOM    188  HB1 PHE A 595      42.810  33.210  30.810  1.00  0.00           H
ATOM    189  HB2 PHE A 595      41.260  34.170  31.160  1.00  0.00           H
ATOM    190  CG  PHE A 595      41.520  33.640  29.140  1.00  0.00           C
ATOM    191  CD1 PHE A 595      42.420  33.060  28.180  1.00  0.00           C
ATOM    192  HD1 PHE A 595      43.160  32.290  28.340  1.00  0.00           H
ATOM    193  CE1 PHE A 595      42.220  33.400  26.850  1.00  0.00           C
ATOM    194  HE1 PHE A 595      42.910  32.990  26.130  1.00  0.00           H
ATOM    195  CZ  PHE A 595      41.350  34.350  26.450  1.00  0.00           C
ATOM    196  HZ  PHE A 595      41.260  34.560  25.390  1.00  0.00           H
ATOM    197  CD2 PHE A 595      40.570  34.620  28.720  1.00  0.00           C
ATOM    198  HD2 PHE A 595      39.960  35.100  29.470  1.00  0.00           H
ATOM    199  CE2 PHE A 595      40.450  34.950  27.390  1.00  0.00           C
ATOM    200  HE2 PHE A 595      39.690  35.610  27.000  1.00  0.00           H
ATOM    201  C   PHE A 595      41.290  31.610  32.280  1.00  0.00           C
ATOM    202  O   PHE A 595      42.390  31.860  32.830  1.00  0.00           O
ATOM    203  N   PHE A 596      40.390  30.870  32.960  1.00  0.00           N
ATOM    204  HN  PHE A 596      39.560  30.620  32.470  1.00  0.00           H
ATOM    205  CA  PHE A 596      40.500  30.690  34.390  1.00  0.00           C
ATOM    206  HA  PHE A 596      40.750  31.670  34.760  1.00  0.00           H
ATOM    207  CB  PHE A 596      39.120  30.200  34.890  1.00  0.00           C
ATOM    208  HB1 PHE A 596      39.320  29.470  35.690  1.00  0.00           H
ATOM    209  HB2 PHE A 596      38.510  29.760  34.060  1.00  0.00           H
ATOM    210  CG  PHE A 596      38.340  31.370  35.540  1.00  0.00           C
ATOM    211  CD1 PHE A 596      37.810  31.250  36.780  1.00  0.00           C
ATOM    212  HD1 PHE A 596      38.020  30.310  37.280  1.00  0.00           H
ATOM    213  CE1 PHE A 596      37.090  32.260  37.420  1.00  0.00           C
ATOM    214  HE1 PHE A 596      36.620  32.120  38.370  1.00  0.00           H
ATOM    215  CZ  PHE A 596      36.960  33.500  36.810  1.00  0.00           C
ATOM    216  HZ  PHE A 596      36.340  34.250  37.280  1.00  0.00           H
ATOM    217  CD2 PHE A 596      38.250  32.590  34.900  1.00  0.00           C
ATOM    218  HD2 PHE A 596      38.740  32.660  33.940  1.00  0.00           H
ATOM    219  CE2 PHE A 596      37.510  33.680  35.530  1.00  0.00           C
ATOM    220  HE2 PHE A 596      37.340  34.640  35.040  1.00  0.00           H
ATOM    221  C   PHE A 596      41.520  29.680  34.860  1.00  0.00           C
ATOM    222  O   PHE A 596      42.080  29.830  35.960  1.00  0.00           O
ATOM    223  N   LEU A 597      41.810  28.690  34.040  1.00  0.00           N
ATOM    224  HN  LEU A 597      41.270  28.520  33.230  1.00  0.00           H
ATOM    225  CA  LEU A 597      42.720  27.640  34.410  1.00  0.00           C
ATOM    226  HA  LEU A 597      43.110  27.800  35.400  1.00  0.00           H
ATOM    227  CB  LEU A 597      41.970  26.240  34.320  1.00  0.00           C
ATOM    228  HB1 LEU A 597      42.700  25.440  34.550  1.00  0.00           H
ATOM    229  HB2 LEU A 597      41.730  26.080  33.250  1.00  0.00           H
ATOM    230  CG  LEU A 597      40.790  26.130  35.260  1.00  0.00           C
ATOM    231  HG  LEU A 597      40.080  26.940  34.980  1.00  0.00           H
ATOM    232  CD1 LEU A 597      40.210  24.700  35.230  1.00  0.00           C
ATOM    233 HD11 LEU A 597      41.030  23.960  35.100  1.00  0.00           H
ATOM    234 HD12 LEU A 597      39.550  24.570  34.350  1.00  0.00           H
ATOM    235 HD13 LEU A 597      39.700  24.520  36.200  1.00  0.00           H
ATOM    236  CD2 LEU A 597      41.250  26.460  36.670  1.00  0.00           C
ATOM    237 HD21 LEU A 597      41.950  25.700  37.080  1.00  0.00           H
ATOM    238 HD22 LEU A 597      40.340  26.520  37.300  1.00  0.00           H
ATOM    239 HD23 LEU A 597      41.620  27.480  36.850  1.00  0.00           H
ATOM    240  C   LEU A 597      43.810  27.710  33.290  1.00  0.00           C
ATOM    241  O   LEU A 597      44.860  27.090  33.330  1.00  0.00           O
ATOM    242  N   SER A 598      43.670  28.610  32.270  1.00  0.00           N
ATOM    243  HN  SER A 598      42.810  29.100  32.100  1.00  0.00           H
ATOM    244  CA  SER A 598      44.680  28.570  31.180  1.00  0.00           C
ATOM    245  HA  SER A 598      44.960  27.540  30.960  1.00  0.00           H
ATOM    246  CB  SER A 598      44.140  28.870  29.740  1.00  0.00           C
ATOM    247  HB1 SER A 598      43.270  28.190  29.660  1.00  0.00           H
ATOM    248  HB2 SER A 598      44.870  28.680  28.910  1.00  0.00           H
ATOM    249  OG  SER A 598      43.540  30.170  29.540  1.00  0.00           O
ATOM    250  HG1 SER A 598      44.220  30.820  29.750  1.00  0.00           H
ATOM    251  C   SER A 598      46.000  29.230  31.430  1.00  0.00           C
ATOM    252  O   SER A 598      47.030  28.900  30.820  1.00  0.00           O
ATOM    253  N   ASP A 599      46.030  30.120  32.490  1.00  0.00           N
ATOM    254  HN  ASP A 599      45.230  30.500  32.950  1.00  0.00           H
ATOM    255  CA  ASP A 599      47.240  30.570  33.030  1.00  0.00           C
ATOM    256  HA  ASP A 599      47.950  30.460  32.220  1.00  0.00           H
ATOM    257  CB  ASP A 599      47.060  32.020  33.440  1.00  0.00           C
ATOM    258  HB1 ASP A 599      47.830  32.320  34.190  1.00  0.00           H
ATOM    259  HB2 ASP A 599      46.040  32.240  33.800  1.00  0.00           H
ATOM    260  CG  ASP A 599      47.350  33.070  32.370  1.00  0.00           C
ATOM    261  OD1 ASP A 599      47.250  34.270  32.760  1.00  0.00           O
ATOM    262  OD2 ASP A 599      47.580  32.650  31.210  1.00  0.00           O
ATOM    263  C   ASP A 599      47.910  29.700  34.110  1.00  0.00           C
ATOM    264  O   ASP A 599      49.110  29.790  34.320  1.00  0.00           O
ATOM    265  N   PHE A 600      47.090  28.790  34.680  1.00  0.00           N
ATOM    266  HN  PHE A 600      46.110  28.930  34.720  1.00  0.00           H
ATOM    267  CA  PHE A 600      47.610  27.710  35.580  1.00  0.00           C
ATOM    268  HA  PHE A 600      48.180  28.180  36.370  1.00  0.00           H
ATOM    269  CB  PHE A 600      46.450  26.950  36.230  1.00  0.00           C
ATOM    270  HB1 PHE A 600      45.690  26.560  35.520  1.00  0.00           H
ATOM    271  HB2 PHE A 600      45.850  27.680  36.810  1.00  0.00           H
ATOM    272  CG  PHE A 600      46.750  25.820  37.180  1.00  0.00           C
ATOM    273  CD1 PHE A 600      46.810  24.470  36.780  1.00  0.00           C
ATOM    274  HD1 PHE A 600      46.470  24.170  35.800  1.00  0.00           H
ATOM    275  CE1 PHE A 600      47.250  23.450  37.570  1.00  0.00           C
ATOM    276  HE1 PHE A 600      47.250  22.440  37.190  1.00  0.00           H
ATOM    277  CZ  PHE A 600      47.610  23.770  38.940  1.00  0.00           C
ATOM    278  HZ  PHE A 600      47.700  22.980  39.670  1.00  0.00           H
ATOM    279  CD2 PHE A 600      47.060  26.080  38.550  1.00  0.00           C
ATOM    280  HD2 PHE A 600      47.110  27.040  39.030  1.00  0.00           H
ATOM    281  CE2 PHE A 600      47.550  25.080  39.380  1.00  0.00           C
ATOM    282  HE2 PHE A 600      47.850  25.230  40.420  1.00  0.00           H
ATOM    283  C   PHE A 600      48.600  26.710  34.900  1.00  0.00           C
ATOM    284  O   PHE A 600      49.690  26.410  35.410  1.00  0.00           O
ATOM    285  N   LYS A 601      48.250  26.260  33.710  1.00  0.00           N
ATOM    286  HN  LYS A 601      47.340  26.480  33.380  1.00  0.00           H
ATOM    287  CA  LYS A 601      49.110  25.390  32.980  1.00  0.00           C
ATOM    288  HA  LYS A 601      49.580  24.670  33.630  1.00  0.00           H
ATOM    289  CB  LYS A 601      48.280  24.760  31.780  1.00  0.00           C
ATOM    290  HB1 LYS A 601      47.290  24.380  32.110  1.00  0.00           H
ATOM    291  HB2 LYS A 601      48.820  23.840  31.480  1.00  0.00           H
ATOM    292  CG  LYS A 601      48.020  25.680  30.560  1.00  0.00           C
ATOM    293  HG1 LYS A 601      48.910  26.140  30.080  1.00  0.00           H
ATOM    294  HG2 LYS A 601      47.360  26.530  30.870  1.00  0.00           H
ATOM    295  CD  LYS A 601      47.320  24.960  29.420  1.00  0.00           C
ATOM    296  HD1 LYS A 601      46.470  24.310  29.740  1.00  0.00           H
ATOM    297  HD2 LYS A 601      48.020  24.220  28.980  1.00  0.00           H
ATOM    298  CE  LYS A 601      46.890  25.850  28.280  1.00  0.00           C
ATOM    299  HE1 LYS A 601      47.780  26.290  27.800  1.00  0.00           H
ATOM    300  HE2 LYS A 601      46.220  26.650  28.650  1.00  0.00           H
ATOM    301  NZ  LYS A 601      46.160  25.160  27.170  1.00  0.00           N
ATOM    302  HZ1 LYS A 601      45.200  24.870  27.460  1.00  0.00           H
ATOM    303  HZ2 LYS A 601      46.620  24.310  26.800  1.00  0.00           H
ATOM    304  HZ3 LYS A 601      46.030  25.890  26.440  1.00  0.00           H
ATOM    305  C   LYS A 601      50.290  26.060  32.370  1.00  0.00           C
ATOM    306  O   LYS A 601      51.240  25.420  31.940  1.00  0.00           O
ATOM    307  N   ASP A 602      50.330  27.400  32.270  1.00  0.00           N
ATOM    308  HN  ASP A 602      49.500  27.940  32.390  1.00  0.00           H
ATOM    309  CA  ASP A 602      51.460  28.130  31.840  1.00  0.00           C
ATOM    310  HA  ASP A 602      52.170  27.480  31.330  1.00  0.00           H
ATOM    311  CB  ASP A 602      50.930  29.360  31.040  1.00  0.00           C
ATOM    312  HB1 ASP A 602      51.410  30.340  31.240  1.00  0.00           H
ATOM    313  HB2 ASP A 602      49.880  29.670  31.200  1.00  0.00           H
ATOM    314  CG  ASP A 602      50.920  29.010  29.540  1.00  0.00           C
ATOM    315  OD1 ASP A 602      51.620  28.080  29.020  1.00  0.00           O
ATOM    316  OD2 ASP A 602      50.480  29.910  28.810  1.00  0.00           O
ATOM    317  C   ASP A 602      52.300  28.680  32.960  1.00  0.00           C
ATOM    318  O   ASP A 602      53.190  29.560  32.850  1.00  0.00           O
ATOM    319  N   ALA A 603      51.980  28.170  34.140  1.00  0.00           N
ATOM    320  HN  ALA A 603      51.240  27.510  34.200  1.00  0.00           H
ATOM    321  CA  ALA A 603      52.670  28.560  35.300  1.00  0.00           C
ATOM    322  HA  ALA A 603      53.550  29.160  35.120  1.00  0.00           H
ATOM    323  CB  ALA A 603      51.790  29.490  36.260  1.00  0.00           C
ATOM    324  HB1 ALA A 603      51.240  30.330  35.780  1.00  0.00           H
ATOM    325  HB2 ALA A 603      52.520  30.050  36.880  1.00  0.00           H
ATOM    326  HB3 ALA A 603      51.040  28.950  36.870  1.00  0.00           H
ATOM    327  C   ALA A 603      53.200  27.400  36.050  1.00  0.00           C
ATOM    328  O   ALA A 603      53.580  27.370  37.230  1.00  0.00           O
ATOM    329  N   LEU A 604      53.470  26.280  35.260  1.00  0.00           N
ATOM    330  HN  LEU A 604      53.230  26.230  34.300  1.00  0.00           H
ATOM    331  CA  LEU A 604      53.880  25.020  35.870  1.00  0.00           C
ATOM    332  HA  LEU A 604      53.670  24.930  36.920  1.00  0.00           H
ATOM    333  CB  LEU A 604      53.260  23.790  35.220  1.00  0.00           C
ATOM    334  HB1 LEU A 604      53.480  22.810  35.710  1.00  0.00           H
ATOM    335  HB2 LEU A 604      53.390  23.600  34.130  1.00  0.00           H
ATOM    336  CG  LEU A 604      51.710  23.760  35.280  1.00  0.00           C
ATOM    337  HG  LEU A 604      51.410  24.600  34.630  1.00  0.00           H
ATOM    338  CD1 LEU A 604      50.910  22.660  34.550  1.00  0.00           C
ATOM    339 HD11 LEU A 604      50.950  21.750  35.180  1.00  0.00           H
ATOM    340 HD12 LEU A 604      51.280  22.440  33.510  1.00  0.00           H
ATOM    341 HD13 LEU A 604      49.840  22.950  34.580  1.00  0.00           H
ATOM    342  CD2 LEU A 604      51.220  23.710  36.730  1.00  0.00           C
ATOM    343 HD21 LEU A 604      51.640  22.830  37.250  1.00  0.00           H
ATOM    344 HD22 LEU A 604      50.130  23.500  36.840  1.00  0.00           H
ATOM    345 HD23 LEU A 604      51.470  24.630  37.290  1.00  0.00           H
ATOM    346  C   LEU A 604      55.360  24.880  35.750  1.00  0.00           C
ATOM    347  O   LEU A 604      55.990  23.970  36.350  1.00  0.00           O
ATOM    348  N   SER A 605      56.020  25.750  35.010  1.00  0.00           N
ATOM    349  HN  SER A 605      55.550  26.460  34.480  1.00  0.00           H
ATOM    350  CA  SER A 605      57.490  25.760  34.890  1.00  0.00           C
ATOM    351  HA  SER A 605      57.910  25.070  35.610  1.00  0.00           H
ATOM    352  CB  SER A 605      57.890  25.310  33.540  1.00  0.00           C
ATOM    353  HB1 SER A 605      57.560  25.960  32.700  1.00  0.00           H
ATOM    354  HB2 SER A 605      57.320  24.370  33.420  1.00  0.00           H
ATOM    355  OG  SER A 605      59.280  25.080  33.470  1.00  0.00           O
ATOM    356  HG1 SER A 605      59.640  25.950  33.600  1.00  0.00           H
ATOM    357  C   SER A 605      58.110  27.030  35.440  1.00  0.00           C
ATOM    358  O   SER A 605      59.300  27.380  35.290  1.00  0.00           O
ATOM    359  N   LEU A 606      57.210  27.800  36.170  1.00  0.00           N
ATOM    360  HN  LEU A 606      56.260  27.530  36.270  1.00  0.00           H
ATOM    361  CA  LEU A 606      57.570  29.060  36.830  1.00  0.00           C
ATOM    362  HA  LEU A 606      58.550  29.390  36.530  1.00  0.00           H
ATOM    363  CB  LEU A 606      56.670  30.230  36.370  1.00  0.00           C
ATOM    364  HB1 LEU A 606      56.860  31.150  36.960  1.00  0.00           H
ATOM    365  HB2 LEU A 606      55.670  29.910  36.750  1.00  0.00           H
ATOM    366  CG  LEU A 606      56.730  30.600  34.900  1.00  0.00           C
ATOM    367  HG  LEU A 606      56.590  29.730  34.210  1.00  0.00           H
ATOM    368  CD1 LEU A 606      55.540  31.530  34.720  1.00  0.00           C
ATOM    369 HD11 LEU A 606      55.600  32.360  35.450  1.00  0.00           H
ATOM    370 HD12 LEU A 606      54.600  30.970  34.910  1.00  0.00           H
ATOM    371 HD13 LEU A 606      55.460  32.010  33.720  1.00  0.00           H
ATOM    372  CD2 LEU A 606      58.050  31.380  34.620  1.00  0.00           C
ATOM    373 HD21 LEU A 606      58.110  32.140  35.440  1.00  0.00           H
ATOM    374 HD22 LEU A 606      58.060  31.820  33.600  1.00  0.00           H
ATOM    375 HD23 LEU A 606      58.950  30.770  34.830  1.00  0.00           H
ATOM    376  C   LEU A 606      57.640  29.040  38.300  1.00  0.00           C
ATOM    377  O   LEU A 606      56.770  28.480  39.020  1.00  0.00           O
ATOM    378  N   GLN A 607      58.690  29.810  38.830  1.00  0.00           N
ATOM    379  HN  GLN A 607      59.340  30.310  38.250  1.00  0.00           H
ATOM    380  CA  GLN A 607      58.770  30.020  40.280  1.00  0.00           C
ATOM    381  HA  GLN A 607      58.870  29.080  40.790  1.00  0.00           H
ATOM    382  CB  GLN A 607      60.130  30.560  40.750  1.00  0.00           C
ATOM    383  HB1 GLN A 607      60.350  31.530  40.280  1.00  0.00           H
ATOM    384  HB2 GLN A 607      61.010  30.010  40.350  1.00  0.00           H
ATOM    385  CG  GLN A 607      60.560  30.920  42.230  1.00  0.00           C
ATOM    386  HG1 GLN A 607      59.930  31.710  42.700  1.00  0.00           H
ATOM    387  HG2 GLN A 607      61.650  31.060  42.130  1.00  0.00           H
ATOM    388  CD  GLN A 607      60.140  29.760  43.090  1.00  0.00           C
ATOM    389  OE1 GLN A 607      59.460  30.000  44.050  1.00  0.00           O
ATOM    390  NE2 GLN A 607      60.470  28.560  42.730  1.00  0.00           N
ATOM    391 HE21 GLN A 607      59.880  27.820  43.090  1.00  0.00           H
ATOM    392 HE22 GLN A 607      61.090  28.370  41.980  1.00  0.00           H
ATOM    393  C   GLN A 607      57.680  30.760  40.900  1.00  0.00           C
ATOM    394  O   GLN A 607      57.480  31.920  40.520  1.00  0.00           O
ATOM    395  N   CYS A 608      56.910  30.260  41.860  1.00  0.00           N
ATOM    396  HN  CYS A 608      57.100  29.330  42.170  1.00  0.00           H
ATOM    397  CA  CYS A 608      55.640  30.820  42.350  1.00  0.00           C
ATOM    398  HA  CYS A 608      55.640  31.870  42.100  1.00  0.00           H
ATOM    399  CB  CYS A 608      54.420  30.060  41.860  1.00  0.00           C
ATOM    400  HB1 CYS A 608      53.530  30.450  42.390  1.00  0.00           H
ATOM    401  HB2 CYS A 608      54.640  29.010  42.160  1.00  0.00           H
ATOM    402  SG  CYS A 608      54.140  30.060  39.990  1.00  0.00           S
ATOM    403  HG1 CYS A 608      55.060  29.170  39.680  1.00  0.00           H
ATOM    404  C   CYS A 608      55.580  30.700  43.860  1.00  0.00           C
ATOM    405  O   CYS A 608      54.860  31.480  44.540  1.00  0.00           O
ATOM    406  N   LEU A 609      56.190  29.720  44.460  1.00  0.00           N
ATOM    407  HN  LEU A 609      56.620  28.960  43.980  1.00  0.00           H
ATOM    408  CA  LEU A 609      56.190  29.630  45.930  1.00  0.00           C
ATOM    409  HA  LEU A 609      55.140  29.640  46.200  1.00  0.00           H
ATOM    410  CB  LEU A 609      56.980  28.360  46.350  1.00  0.00           C
ATOM    411  HB1 LEU A 609      58.010  28.410  45.940  1.00  0.00           H
ATOM    412  HB2 LEU A 609      56.660  27.460  45.780  1.00  0.00           H
ATOM    413  CG  LEU A 609      57.010  28.050  47.870  1.00  0.00           C
ATOM    414  HG  LEU A 609      57.630  28.820  48.380  1.00  0.00           H
ATOM    415  CD1 LEU A 609      55.610  28.110  48.490  1.00  0.00           C
ATOM    416 HD11 LEU A 609      54.850  27.460  48.000  1.00  0.00           H
ATOM    417 HD12 LEU A 609      55.290  29.170  48.510  1.00  0.00           H
ATOM    418 HD13 LEU A 609      55.610  27.780  49.550  1.00  0.00           H
ATOM    419  CD2 LEU A 609      57.690  26.690  48.190  1.00  0.00           C
ATOM    420 HD21 LEU A 609      57.840  26.620  49.280  1.00  0.00           H
ATOM    421 HD22 LEU A 609      58.770  26.660  47.930  1.00  0.00           H
ATOM    422 HD23 LEU A 609      57.140  25.830  47.730  1.00  0.00           H
ATOM    423  C   LEU A 609      56.730  30.820  46.680  1.00  0.00           C
ATOM    424  O   LEU A 609      56.230  31.230  47.700  1.00  0.00           O
ATOM    425  N   ALA A 610      57.890  31.350  46.170  1.00  0.00           N
ATOM    426  HN  ALA A 610      58.390  30.890  45.450  1.00  0.00           H
ATOM    427  CA  ALA A 610      58.630  32.480  46.780  1.00  0.00           C
ATOM    428  HA  ALA A 610      58.940  32.200  47.780  1.00  0.00           H
ATOM    429  CB  ALA A 610      59.800  32.760  45.870  1.00  0.00           C
ATOM    430  HB1 ALA A 610      60.550  33.430  46.340  1.00  0.00           H
ATOM    431  HB2 ALA A 610      59.480  33.200  44.890  1.00  0.00           H
ATOM    432  HB3 ALA A 610      60.420  31.870  45.640  1.00  0.00           H
ATOM    433  C   ALA A 610      57.740  33.760  46.930  1.00  0.00           C
ATOM    434  O   ALA A 610      57.890  34.480  47.890  1.00  0.00           O
ATOM    435  N   SER A 611      56.830  34.010  45.990  1.00  0.00           N
ATOM    436  HN  SER A 611      56.690  33.260  45.350  1.00  0.00           H
ATOM    437  CA  SER A 611      55.760  35.040  46.130  1.00  0.00           C
ATOM    438  HA  SER A 611      56.210  36.010  46.260  1.00  0.00           H
ATOM    439  CB  SER A 611      54.900  35.060  44.790  1.00  0.00           C
ATOM    440  HB1 SER A 611      54.040  35.760  44.800  1.00  0.00           H
ATOM    441  HB2 SER A 611      54.590  34.050  44.470  1.00  0.00           H
ATOM    442  OG  SER A 611      55.800  35.560  43.760  1.00  0.00           O
ATOM    443  HG1 SER A 611      56.300  34.870  43.300  1.00  0.00           H
ATOM    444  C   SER A 611      54.830  34.710  47.280  1.00  0.00           C
ATOM    445  O   SER A 611      54.510  35.590  48.110  1.00  0.00           O
ATOM    446  N   ILE A 612      54.340  33.430  47.470  1.00  0.00           N
ATOM    447  HN  ILE A 612      54.590  32.630  46.940  1.00  0.00           H
ATOM    448  CA  ILE A 612      53.530  32.940  48.590  1.00  0.00           C
ATOM    449  HA  ILE A 612      52.660  33.570  48.580  1.00  0.00           H
ATOM    450  CB  ILE A 612      53.120  31.490  48.250  1.00  0.00           C
ATOM    451  HB  ILE A 612      54.030  30.870  48.090  1.00  0.00           H
ATOM    452  CG2 ILE A 612      52.490  30.950  49.530  1.00  0.00           C
ATOM    453 HG21 ILE A 612      53.080  31.010  50.490  1.00  0.00           H
ATOM    454 HG22 ILE A 612      52.280  29.870  49.420  1.00  0.00           H
ATOM    455 HG23 ILE A 612      51.470  31.370  49.610  1.00  0.00           H
ATOM    456  CG1 ILE A 612      52.250  31.310  46.960  1.00  0.00           C
ATOM    457 HG11 ILE A 612      52.780  31.870  46.160  1.00  0.00           H
ATOM    458 HG12 ILE A 612      51.250  31.770  47.070  1.00  0.00           H
ATOM    459  CD  ILE A 612      52.180  29.880  46.480  1.00  0.00           C
ATOM    460  HD1 ILE A 612      51.600  29.830  45.530  1.00  0.00           H
ATOM    461  HD2 ILE A 612      51.600  29.300  47.230  1.00  0.00           H
ATOM    462  HD3 ILE A 612      53.230  29.530  46.350  1.00  0.00           H
ATOM    463  C   ILE A 612      54.210  33.230  49.950  1.00  0.00           C
ATOM    464  O   ILE A 612      53.540  33.800  50.820  1.00  0.00           O
ATOM    465  N   LEU A 613      55.570  32.860  50.080  1.00  0.00           N
ATOM    466  HN  LEU A 613      56.070  32.680  49.230  1.00  0.00           H
ATOM    467  CA  LEU A 613      56.240  33.000  51.340  1.00  0.00           C
ATOM    468  HA  LEU A 613      55.640  32.530  52.090  1.00  0.00           H
ATOM    469  CB  LEU A 613      57.540  32.260  51.230  1.00  0.00           C
ATOM    470  HB1 LEU A 613      58.150  32.300  52.160  1.00  0.00           H
ATOM    471  HB2 LEU A 613      58.230  32.760  50.530  1.00  0.00           H
ATOM    472  CG  LEU A 613      57.540  30.790  50.720  1.00  0.00           C
ATOM    473  HG  LEU A 613      57.220  30.820  49.660  1.00  0.00           H
ATOM    474  CD1 LEU A 613      58.990  30.320  50.890  1.00  0.00           C
ATOM    475 HD11 LEU A 613      59.780  31.030  50.600  1.00  0.00           H
ATOM    476 HD12 LEU A 613      59.070  29.460  50.190  1.00  0.00           H
ATOM    477 HD13 LEU A 613      59.200  29.990  51.930  1.00  0.00           H
ATOM    478  CD2 LEU A 613      56.550  29.900  51.500  1.00  0.00           C
ATOM    479 HD21 LEU A 613      56.490  28.890  51.060  1.00  0.00           H
ATOM    480 HD22 LEU A 613      55.490  30.260  51.430  1.00  0.00           H
ATOM    481 HD23 LEU A 613      56.800  29.940  52.580  1.00  0.00           H
ATOM    482  C   LEU A 613      56.410  34.450  51.820  1.00  0.00           C
ATOM    483  O   LEU A 613      56.110  34.870  52.990  1.00  0.00           O
ATOM    484  N   PHE A 614      56.840  35.270  50.850  1.00  0.00           N
ATOM    485  HN  PHE A 614      57.070  34.870  49.980  1.00  0.00           H
ATOM    486  CA  PHE A 614      56.980  36.750  50.890  1.00  0.00           C
ATOM    487  HA  PHE A 614      57.740  36.920  51.650  1.00  0.00           H
ATOM    488  CB  PHE A 614      57.440  37.300  49.470  1.00  0.00           C
ATOM    489  HB1 PHE A 614      56.710  36.820  48.770  1.00  0.00           H
ATOM    490  HB2 PHE A 614      58.500  37.010  49.250  1.00  0.00           H
ATOM    491  CG  PHE A 614      57.300  38.740  49.150  1.00  0.00           C
ATOM    492  CD1 PHE A 614      57.880  39.720  50.030  1.00  0.00           C
ATOM    493  HD1 PHE A 614      58.230  39.440  51.020  1.00  0.00           H
ATOM    494  CE1 PHE A 614      57.970  41.070  49.580  1.00  0.00           C
ATOM    495  HE1 PHE A 614      58.230  41.810  50.320  1.00  0.00           H
ATOM    496  CZ  PHE A 614      57.700  41.320  48.220  1.00  0.00           C
ATOM    497  HZ  PHE A 614      57.720  42.300  47.770  1.00  0.00           H
ATOM    498  CD2 PHE A 614      57.010  39.040  47.820  1.00  0.00           C
ATOM    499  HD2 PHE A 614      56.730  38.230  47.170  1.00  0.00           H
ATOM    500  CE2 PHE A 614      57.240  40.330  47.340  1.00  0.00           C
ATOM    501  HE2 PHE A 614      57.170  40.500  46.270  1.00  0.00           H
ATOM    502  C   PHE A 614      55.680  37.540  51.260  1.00  0.00           C
ATOM    503  O   PHE A 614      55.680  38.280  52.230  1.00  0.00           O
ATOM    504  N   LEU A 615      54.570  37.290  50.560  1.00  0.00           N
ATOM    505  HN  LEU A 615      54.610  36.780  49.710  1.00  0.00           H
ATOM    506  CA  LEU A 615      53.310  37.990  50.820  1.00  0.00           C
ATOM    507  HA  LEU A 615      53.520  39.030  51.010  1.00  0.00           H
ATOM    508  CB  LEU A 615      52.510  37.960  49.470  1.00  0.00           C
ATOM    509  HB1 LEU A 615      51.550  38.470  49.650  1.00  0.00           H
ATOM    510  HB2 LEU A 615      52.530  36.860  49.250  1.00  0.00           H
ATOM    511  CG  LEU A 615      53.110  38.700  48.240  1.00  0.00           C
ATOM    512  HG  LEU A 615      54.200  38.490  48.240  1.00  0.00           H
ATOM    513  CD1 LEU A 615      52.480  38.130  46.910  1.00  0.00           C
ATOM    514 HD11 LEU A 615      52.860  37.150  46.570  1.00  0.00           H
ATOM    515 HD12 LEU A 615      52.690  38.920  46.140  1.00  0.00           H
ATOM    516 HD13 LEU A 615      51.370  38.100  46.990  1.00  0.00           H
ATOM    517  CD2 LEU A 615      52.840  40.220  48.310  1.00  0.00           C
ATOM    518 HD21 LEU A 615      53.240  40.650  49.260  1.00  0.00           H
ATOM    519 HD22 LEU A 615      51.770  40.470  48.290  1.00  0.00           H
ATOM    520 HD23 LEU A 615      53.440  40.730  47.540  1.00  0.00           H
ATOM    521  C   LEU A 615      52.520  37.440  51.940  1.00  0.00           C
ATOM    522  O   LEU A 615      51.730  38.180  52.520  1.00  0.00           O
ATOM    523  N   TYR A 616      52.700  36.150  52.320  1.00  0.00           N
ATOM    524  HN  TYR A 616      53.170  35.510  51.700  1.00  0.00           H
ATOM    525  CA  TYR A 616      52.130  35.670  53.570  1.00  0.00           C
ATOM    526  HA  TYR A 616      51.060  35.810  53.500  1.00  0.00           H
ATOM    527  CB  TYR A 616      52.200  34.160  53.730  1.00  0.00           C
ATOM    528  HB1 TYR A 616      53.270  33.990  53.470  1.00  0.00           H
ATOM    529  HB2 TYR A 616      51.590  33.520  53.080  1.00  0.00           H
ATOM    530  CG  TYR A 616      51.860  33.670  55.080  1.00  0.00           C
ATOM    531  CD1 TYR A 616      50.510  33.500  55.380  1.00  0.00           C
ATOM    532  HD1 TYR A 616      49.750  33.690  54.650  1.00  0.00           H
ATOM    533  CE1 TYR A 616      50.100  33.000  56.660  1.00  0.00           C
ATOM    534  HE1 TYR A 616      49.040  32.990  56.880  1.00  0.00           H
ATOM    535  CZ  TYR A 616      51.090  32.790  57.670  1.00  0.00           C
ATOM    536  OH  TYR A 616      50.760  32.440  58.970  1.00  0.00           O
ATOM    537  HH  TYR A 616      49.810  32.390  59.040  1.00  0.00           H
ATOM    538  CD2 TYR A 616      52.810  33.370  56.020  1.00  0.00           C
ATOM    539  HD2 TYR A 616      53.850  33.420  55.710  1.00  0.00           H
ATOM    540  CE2 TYR A 616      52.460  32.920  57.310  1.00  0.00           C
ATOM    541  HE2 TYR A 616      53.310  32.750  57.960  1.00  0.00           H
ATOM    542  C   TYR A 616      52.620  36.450  54.860  1.00  0.00           C
ATOM    543  O   TYR A 616      51.930  37.180  55.540  1.00  0.00           O
ATOM    544  N   CYS A 617      53.990  36.490  55.060  1.00  0.00           N
ATOM    545  HN  CYS A 617      54.600  35.940  54.510  1.00  0.00           H
ATOM    546  CA  CYS A 617      54.520  37.370  56.090  1.00  0.00           C
ATOM    547  HA  CYS A 617      54.080  36.970  56.990  1.00  0.00           H
ATOM    548  CB  CYS A 617      56.060  37.150  56.010  1.00  0.00           C
ATOM    549  HB1 CYS A 617      56.680  37.910  56.540  1.00  0.00           H
ATOM    550  HB2 CYS A 617      56.220  37.190  54.910  1.00  0.00           H
ATOM    551  SG  CYS A 617      56.510  35.450  56.700  1.00  0.00           S
ATOM    552  HG1 CYS A 617      55.710  34.850  55.840  1.00  0.00           H
ATOM    553  C   CYS A 617      54.240  38.810  56.080  1.00  0.00           C
ATOM    554  O   CYS A 617      53.950  39.430  57.130  1.00  0.00           O
ATOM    555  N   ALA A 618      54.230  39.430  54.890  1.00  0.00           N
ATOM    556  HN  ALA A 618      54.570  39.030  54.040  1.00  0.00           H
ATOM    557  CA  ALA A 618      54.000  40.860  54.760  1.00  0.00           C
ATOM    558  HA  ALA A 618      54.590  41.320  55.540  1.00  0.00           H
ATOM    559  CB  ALA A 618      54.690  41.240  53.420  1.00  0.00           C
ATOM    560  HB1 ALA A 618      54.730  42.350  53.360  1.00  0.00           H
ATOM    561  HB2 ALA A 618      54.200  40.850  52.500  1.00  0.00           H
ATOM    562  HB3 ALA A 618      55.700  40.800  53.310  1.00  0.00           H
ATOM    563  C   ALA A 618      52.540  41.330  54.700  1.00  0.00           C
ATOM    564  O   ALA A 618      52.200  42.500  54.670  1.00  0.00           O
ATOM    565  N   CYS A 619      51.620  40.330  54.690  1.00  0.00           N
ATOM    566  HN  CYS A 619      51.880  39.380  54.520  1.00  0.00           H
ATOM    567  CA  CYS A 619      50.140  40.450  54.750  1.00  0.00           C
ATOM    568  HA  CYS A 619      49.880  41.490  54.650  1.00  0.00           H
ATOM    569  CB  CYS A 619      49.410  39.650  53.650  1.00  0.00           C
ATOM    570  HB1 CYS A 619      49.700  38.580  53.720  1.00  0.00           H
ATOM    571  HB2 CYS A 619      49.720  40.050  52.660  1.00  0.00           H
ATOM    572  SG  CYS A 619      47.500  39.910  53.600  1.00  0.00           S
ATOM    573  HG1 CYS A 619      47.350  40.050  54.910  1.00  0.00           H
ATOM    574  C   CYS A 619      49.620  40.030  56.080  1.00  0.00           C
ATOM    575  O   CYS A 619      48.560  40.480  56.510  1.00  0.00           O
ATOM    576  N   MET A 620      50.500  39.180  56.740  1.00  0.00           N
ATOM    577  HN  MET A 620      51.330  38.790  56.360  1.00  0.00           H
ATOM    578  CA  MET A 620      50.260  38.950  58.200  1.00  0.00           C
ATOM    579  HA  MET A 620      49.300  38.460  58.330  1.00  0.00           H
ATOM    580  CB  MET A 620      51.170  37.860  58.790  1.00  0.00           C
ATOM    581  HB1 MET A 620      51.160  37.890  59.910  1.00  0.00           H
ATOM    582  HB2 MET A 620      52.180  38.140  58.410  1.00  0.00           H
ATOM    583  CG  MET A 620      50.910  36.350  58.460  1.00  0.00           C
ATOM    584  HG1 MET A 620      51.750  35.670  58.720  1.00  0.00           H
ATOM    585  HG2 MET A 620      50.790  36.300  57.350  1.00  0.00           H
ATOM    586  SD  MET A 620      49.400  35.750  59.110  1.00  0.00           S
ATOM    587  CE  MET A 620      49.620  35.400  60.840  1.00  0.00           C
ATOM    588  HE1 MET A 620      50.220  34.510  61.090  1.00  0.00           H
ATOM    589  HE2 MET A 620      48.570  35.440  61.240  1.00  0.00           H
ATOM    590  HE3 MET A 620      50.160  36.240  61.320  1.00  0.00           H
ATOM    591  C   MET A 620      50.230  40.190  59.110  1.00  0.00           C
ATOM    592  O   MET A 620      49.230  40.560  59.710  1.00  0.00           O
ATOM    593  N   SER A 621      51.370  40.970  59.280  1.00  0.00           N
ATOM    594  HN  SER A 621      52.190  40.610  58.820  1.00  0.00           H
ATOM    595  CA  SER A 621      51.410  42.120  60.170  1.00  0.00           C
ATOM    596  HA  SER A 621      51.260  41.630  61.120  1.00  0.00           H
ATOM    597  CB  SER A 621      52.850  42.670  60.070  1.00  0.00           C
ATOM    598  HB1 SER A 621      53.170  42.730  59.000  1.00  0.00           H
ATOM    599  HB2 SER A 621      53.500  41.970  60.620  1.00  0.00           H
ATOM    600  OG  SER A 621      53.020  43.880  60.780  1.00  0.00           O
ATOM    601  HG1 SER A 621      53.040  43.660  61.710  1.00  0.00           H
ATOM    602  C   SER A 621      50.410  43.200  59.980  1.00  0.00           C
ATOM    603  O   SER A 621      49.850  43.500  61.080  1.00  0.00           O
ATOM    604  N   PRO A 622      50.020  43.700  58.800  1.00  0.00           N
ATOM    605  CD  PRO A 622      50.740  43.400  57.520  1.00  0.00           C
ATOM    606  HD1 PRO A 622      50.280  42.580  56.930  1.00  0.00           H
ATOM    607  HD2 PRO A 622      51.830  43.270  57.660  1.00  0.00           H
ATOM    608  CA  PRO A 622      48.990  44.770  58.670  1.00  0.00           C
ATOM    609  HA  PRO A 622      49.250  45.630  59.260  1.00  0.00           H
ATOM    610  CB  PRO A 622      49.050  45.100  57.140  1.00  0.00           C
ATOM    611  HB1 PRO A 622      48.920  46.190  56.920  1.00  0.00           H
ATOM    612  HB2 PRO A 622      48.390  44.560  56.420  1.00  0.00           H
ATOM    613  CG  PRO A 622      50.470  44.640  56.660  1.00  0.00           C
ATOM    614  HG1 PRO A 622      50.580  44.510  55.570  1.00  0.00           H
ATOM    615  HG2 PRO A 622      51.070  45.490  57.060  1.00  0.00           H
ATOM    616  C   PRO A 622      47.600  44.290  59.050  1.00  0.00           C
ATOM    617  O   PRO A 622      46.910  45.090  59.660  1.00  0.00           O
ATOM    618  N   VAL A 623      47.190  43.040  58.740  1.00  0.00           N
ATOM    619  HN  VAL A 623      47.660  42.470  58.060  1.00  0.00           H
ATOM    620  CA  VAL A 623      45.910  42.510  59.140  1.00  0.00           C
ATOM    621  HA  VAL A 623      45.210  43.310  58.970  1.00  0.00           H
ATOM    622  CB  VAL A 623      45.480  41.230  58.300  1.00  0.00           C
ATOM    623  HB  VAL A 623      46.230  40.410  58.350  1.00  0.00           H
ATOM    624  CG1 VAL A 623      44.000  40.940  58.750  1.00  0.00           C
ATOM    625 HG11 VAL A 623      43.350  41.780  58.450  1.00  0.00           H
ATOM    626 HG12 VAL A 623      43.860  40.700  59.820  1.00  0.00           H
ATOM    627 HG13 VAL A 623      43.770  40.050  58.110  1.00  0.00           H
ATOM    628  CG2 VAL A 623      45.390  41.540  56.760  1.00  0.00           C
ATOM    629 HG21 VAL A 623      44.640  42.340  56.560  1.00  0.00           H
ATOM    630 HG22 VAL A 623      45.150  40.650  56.150  1.00  0.00           H
ATOM    631 HG23 VAL A 623      46.340  42.010  56.420  1.00  0.00           H
ATOM    632  C   VAL A 623      45.820  42.300  60.610  1.00  0.00           C
ATOM    633  O   VAL A 623      44.830  42.600  61.280  1.00  0.00           O
ATOM    634  N   ILE A 624      46.840  41.690  61.150  1.00  0.00           N
ATOM    635  HN  ILE A 624      47.580  41.430  60.540  1.00  0.00           H
ATOM    636  CA  ILE A 624      47.030  41.570  62.610  1.00  0.00           C
ATOM    637  HA  ILE A 624      46.130  41.040  62.870  1.00  0.00           H
ATOM    638  CB  ILE A 624      48.210  40.680  63.010  1.00  0.00           C
ATOM    639  HB  ILE A 624      49.090  41.050  62.460  1.00  0.00           H
ATOM    640  CG2 ILE A 624      48.500  40.690  64.540  1.00  0.00           C
ATOM    641 HG21 ILE A 624      47.700  40.110  65.030  1.00  0.00           H
ATOM    642 HG22 ILE A 624      48.620  41.700  65.000  1.00  0.00           H
ATOM    643 HG23 ILE A 624      49.500  40.220  64.700  1.00  0.00           H
ATOM    644  CG1 ILE A 624      47.990  39.220  62.540  1.00  0.00           C
ATOM    645 HG11 ILE A 624      47.710  39.240  61.460  1.00  0.00           H
ATOM    646 HG12 ILE A 624      47.150  38.840  63.170  1.00  0.00           H
ATOM    647  CD  ILE A 624      49.110  38.200  62.880  1.00  0.00           C
ATOM    648  HD1 ILE A 624      49.500  38.280  63.920  1.00  0.00           H
ATOM    649  HD2 ILE A 624      50.030  38.420  62.290  1.00  0.00           H
ATOM    650  HD3 ILE A 624      48.760  37.150  62.780  1.00  0.00           H
ATOM    651  C   ILE A 624      46.920  42.970  63.370  1.00  0.00           C
ATOM    652  O   ILE A 624      46.300  42.980  64.450  1.00  0.00           O
ATOM    653  N   THR A 625      47.500  44.020  62.860  1.00  0.00           N
ATOM    654  HN  THR A 625      48.100  43.920  62.070  1.00  0.00           H
ATOM    655  CA  THR A 625      47.460  45.280  63.590  1.00  0.00           C
ATOM    656  HA  THR A 625      47.450  45.020  64.630  1.00  0.00           H
ATOM    657  CB  THR A 625      48.650  46.320  63.380  1.00  0.00           C
ATOM    658  HB  THR A 625      49.610  45.750  63.420  1.00  0.00           H
ATOM    659  OG1 THR A 625      48.750  47.220  64.460  1.00  0.00           O
ATOM    660  HG1 THR A 625      47.890  47.640  64.530  1.00  0.00           H
ATOM    661  CG2 THR A 625      48.600  47.160  62.130  1.00  0.00           C
ATOM    662 HG21 THR A 625      48.800  46.510  61.240  1.00  0.00           H
ATOM    663 HG22 THR A 625      49.440  47.880  62.230  1.00  0.00           H
ATOM    664 HG23 THR A 625      47.690  47.790  61.990  1.00  0.00           H
ATOM    665  C   THR A 625      46.120  46.050  63.390  1.00  0.00           C
ATOM    666  O   THR A 625      45.640  46.800  64.270  1.00  0.00           O
ATOM    667  N   PHE A 626      45.490  45.820  62.270  1.00  0.00           N
ATOM    668  HN  PHE A 626      46.020  45.360  61.560  1.00  0.00           H
ATOM    669  CA  PHE A 626      44.110  46.210  62.070  1.00  0.00           C
ATOM    670  HA  PHE A 626      44.040  47.230  62.430  1.00  0.00           H
ATOM    671  CB  PHE A 626      43.740  45.900  60.550  1.00  0.00           C
ATOM    672  HB1 PHE A 626      44.070  44.870  60.290  1.00  0.00           H
ATOM    673  HB2 PHE A 626      44.230  46.650  59.900  1.00  0.00           H
ATOM    674  CG  PHE A 626      42.190  46.000  60.230  1.00  0.00           C
ATOM    675  CD1 PHE A 626      41.470  44.850  59.950  1.00  0.00           C
ATOM    676  HD1 PHE A 626      41.880  43.860  60.010  1.00  0.00           H
ATOM    677  CE1 PHE A 626      40.150  45.000  59.320  1.00  0.00           C
ATOM    678  HE1 PHE A 626      39.500  44.210  58.950  1.00  0.00           H
ATOM    679  CZ  PHE A 626      39.640  46.290  59.030  1.00  0.00           C
ATOM    680  HZ  PHE A 626      38.670  46.370  58.570  1.00  0.00           H
ATOM    681  CD2 PHE A 626      41.610  47.240  60.110  1.00  0.00           C
ATOM    682  HD2 PHE A 626      42.240  48.090  60.310  1.00  0.00           H
ATOM    683  CE2 PHE A 626      40.330  47.450  59.500  1.00  0.00           C
ATOM    684  HE2 PHE A 626      40.050  48.480  59.380  1.00  0.00           H
ATOM    685  C   PHE A 626      43.120  45.410  62.940  1.00  0.00           C
ATOM    686  O   PHE A 626      42.310  46.010  63.580  1.00  0.00           O
ATOM    687  N   GLY A 627      43.360  44.140  63.180  1.00  0.00           N
ATOM    688  HN  GLY A 627      43.980  43.640  62.590  1.00  0.00           H
ATOM    689  CA  GLY A 627      42.620  43.400  64.190  1.00  0.00           C
ATOM    690  HA1 GLY A 627      42.920  42.370  64.240  1.00  0.00           H
ATOM    691  HA2 GLY A 627      41.560  43.550  64.040  1.00  0.00           H
ATOM    692  C   GLY A 627      42.870  43.860  65.610  1.00  0.00           C
ATOM    693  O   GLY A 627      42.040  43.690  66.490  1.00  0.00           O
ATOM    694  N   GLY A 628      44.070  44.440  65.940  1.00  0.00           N
ATOM    695  HN  GLY A 628      44.750  44.340  65.220  1.00  0.00           H
ATOM    696  CA  GLY A 628      44.490  45.010  67.250  1.00  0.00           C
ATOM    697  HA1 GLY A 628      45.570  45.000  67.210  1.00  0.00           H
ATOM    698  HA2 GLY A 628      44.030  44.500  68.090  1.00  0.00           H
ATOM    699  C   GLY A 628      44.040  46.450  67.390  1.00  0.00           C
ATOM    700  O   GLY A 628      43.490  46.850  68.390  1.00  0.00           O
ATOM    701  N   LEU A 629      44.040  47.290  66.350  1.00  0.00           N
ATOM    702  HN  LEU A 629      44.440  47.020  65.480  1.00  0.00           H
ATOM    703  CA  LEU A 629      43.280  48.510  66.370  1.00  0.00           C
ATOM    704  HA  LEU A 629      43.590  49.080  67.240  1.00  0.00           H
ATOM    705  CB  LEU A 629      43.550  49.320  65.010  1.00  0.00           C
ATOM    706  HB1 LEU A 629      42.840  50.160  65.010  1.00  0.00           H
ATOM    707  HB2 LEU A 629      43.260  48.710  64.130  1.00  0.00           H
ATOM    708  CG  LEU A 629      44.920  49.900  64.950  1.00  0.00           C
ATOM    709  HG  LEU A 629      45.670  49.130  65.210  1.00  0.00           H
ATOM    710  CD1 LEU A 629      45.360  50.270  63.490  1.00  0.00           C
ATOM    711 HD11 LEU A 629      46.450  50.510  63.470  1.00  0.00           H
ATOM    712 HD12 LEU A 629      44.860  51.200  63.130  1.00  0.00           H
ATOM    713 HD13 LEU A 629      45.130  49.510  62.720  1.00  0.00           H
ATOM    714  CD2 LEU A 629      45.210  50.990  66.000  1.00  0.00           C
ATOM    715 HD21 LEU A 629      46.220  51.370  65.740  1.00  0.00           H
ATOM    716 HD22 LEU A 629      45.300  50.600  67.040  1.00  0.00           H
ATOM    717 HD23 LEU A 629      44.440  51.790  66.080  1.00  0.00           H
ATOM    718  C   LEU A 629      41.760  48.250  66.540  1.00  0.00           C
ATOM    719  O   LEU A 629      41.110  48.850  67.420  1.00  0.00           O
ATOM    720  N   LEU A 630      41.170  47.300  65.860  1.00  0.00           N
ATOM    721  HN  LEU A 630      41.800  46.700  65.380  1.00  0.00           H
ATOM    722  CA  LEU A 630      39.790  46.830  65.980  1.00  0.00           C
ATOM    723  HA  LEU A 630      39.160  47.710  65.930  1.00  0.00           H
ATOM    724  CB  LEU A 630      39.430  45.670  65.010  1.00  0.00           C
ATOM    725  HB1 LEU A 630      38.730  44.880  65.380  1.00  0.00           H
ATOM    726  HB2 LEU A 630      40.380  45.150  64.780  1.00  0.00           H
ATOM    727  CG  LEU A 630      39.080  46.130  63.610  1.00  0.00           C
ATOM    728  HG  LEU A 630      39.870  46.860  63.340  1.00  0.00           H
ATOM    729  CD1 LEU A 630      39.260  45.000  62.590  1.00  0.00           C
ATOM    730 HD11 LEU A 630      40.350  44.920  62.380  1.00  0.00           H
ATOM    731 HD12 LEU A 630      38.770  45.180  61.610  1.00  0.00           H
ATOM    732 HD13 LEU A 630      38.760  44.100  63.000  1.00  0.00           H
ATOM    733  CD2 LEU A 630      37.660  46.640  63.430  1.00  0.00           C
ATOM    734 HD21 LEU A 630      37.390  47.320  64.270  1.00  0.00           H
ATOM    735 HD22 LEU A 630      36.980  45.770  63.550  1.00  0.00           H
ATOM    736 HD23 LEU A 630      37.580  47.090  62.420  1.00  0.00           H
ATOM    737  C   LEU A 630      39.490  46.430  67.400  1.00  0.00           C
ATOM    738  O   LEU A 630      38.420  46.840  67.900  1.00  0.00           O
ATOM    739  N   GLY A 631      40.340  45.670  68.040  1.00  0.00           N
ATOM    740  HN  GLY A 631      41.100  45.250  67.560  1.00  0.00           H
ATOM    741  CA  GLY A 631      40.360  45.470  69.550  1.00  0.00           C
ATOM    742  HA1 GLY A 631      41.310  45.060  69.830  1.00  0.00           H
ATOM    743  HA2 GLY A 631      39.550  44.800  69.800  1.00  0.00           H
ATOM    744  C   GLY A 631      40.150  46.680  70.410  1.00  0.00           C
ATOM    745  O   GLY A 631      39.220  46.780  71.170  1.00  0.00           O
ATOM    746  N   GLU A 632      41.070  47.590  70.310  1.00  0.00           N
ATOM    747  HN  GLU A 632      41.880  47.440  69.750  1.00  0.00           H
ATOM    748  CA  GLU A 632      41.100  48.820  71.070  1.00  0.00           C
ATOM    749  HA  GLU A 632      41.220  48.610  72.120  1.00  0.00           H
ATOM    750  CB  GLU A 632      42.340  49.620  70.670  1.00  0.00           C
ATOM    751  HB1 GLU A 632      42.370  50.560  71.260  1.00  0.00           H
ATOM    752  HB2 GLU A 632      42.350  49.840  69.580  1.00  0.00           H
ATOM    753  CG  GLU A 632      43.600  48.860  71.160  1.00  0.00           C
ATOM    754  HG1 GLU A 632      43.700  47.980  70.490  1.00  0.00           H
ATOM    755  HG2 GLU A 632      43.510  48.620  72.240  1.00  0.00           H
ATOM    756  CD  GLU A 632      44.840  49.680  70.930  1.00  0.00           C
ATOM    757  OE1 GLU A 632      45.820  49.000  70.430  1.00  0.00           O
ATOM    758  OE2 GLU A 632      44.930  50.890  71.230  1.00  0.00           O
ATOM    759  C   GLU A 632      39.790  49.670  70.840  1.00  0.00           C
ATOM    760  O   GLU A 632      39.190  50.170  71.800  1.00  0.00           O
ATOM    761  N   ALA A 633      39.290  49.680  69.560  1.00  0.00           N
ATOM    762  HN  ALA A 633      39.770  49.160  68.870  1.00  0.00           H
ATOM    763  CA  ALA A 633      38.110  50.400  69.190  1.00  0.00           C
ATOM    764  HA  ALA A 633      38.130  51.390  69.610  1.00  0.00           H
ATOM    765  CB  ALA A 633      38.110  50.370  67.640  1.00  0.00           C
ATOM    766  HB1 ALA A 633      38.070  49.340  67.230  1.00  0.00           H
ATOM    767  HB2 ALA A 633      39.030  50.860  67.250  1.00  0.00           H
ATOM    768  HB3 ALA A 633      37.220  50.950  67.360  1.00  0.00           H
ATOM    769  C   ALA A 633      36.770  49.880  69.740  1.00  0.00           C
ATOM    770  O   ALA A 633      35.930  50.710  70.020  1.00  0.00           O
ATOM    771  N   THR A 634      36.620  48.550  69.780  1.00  0.00           N
ATOM    772  HN  THR A 634      37.410  48.000  69.520  1.00  0.00           H
ATOM    773  CA  THR A 634      35.350  47.820  69.950  1.00  0.00           C
ATOM    774  HA  THR A 634      34.570  48.560  69.800  1.00  0.00           H
ATOM    775  CB  THR A 634      35.150  46.620  68.980  1.00  0.00           C
ATOM    776  HB  THR A 634      34.120  46.220  69.110  1.00  0.00           H
ATOM    777  OG1 THR A 634      36.130  45.690  69.140  1.00  0.00           O
ATOM    778  HG1 THR A 634      36.930  46.100  68.810  1.00  0.00           H
ATOM    779  CG2 THR A 634      35.340  47.280  67.570  1.00  0.00           C
ATOM    780 HG21 THR A 634      34.750  48.230  67.490  1.00  0.00           H
ATOM    781 HG22 THR A 634      35.030  46.520  66.820  1.00  0.00           H
ATOM    782 HG23 THR A 634      36.370  47.670  67.420  1.00  0.00           H
ATOM    783  C   THR A 634      35.280  47.280  71.410  1.00  0.00           C
ATOM    784  O   THR A 634      34.540  46.370  71.730  1.00  0.00           O
ATOM    785  N   GLU A 635      36.200  47.720  72.240  1.00  0.00           N
ATOM    786  HN  GLU A 635      36.880  48.360  71.920  1.00  0.00           H
ATOM    787  CA  GLU A 635      36.550  47.220  73.570  1.00  0.00           C
ATOM    788  HA  GLU A 635      37.470  47.690  73.860  1.00  0.00           H
ATOM    789  CB  GLU A 635      35.540  47.700  74.650  1.00  0.00           C
ATOM    790  HB1 GLU A 635      35.800  47.220  75.620  1.00  0.00           H
ATOM    791  HB2 GLU A 635      34.540  47.430  74.250  1.00  0.00           H
ATOM    792  CG  GLU A 635      35.490  49.230  74.770  1.00  0.00           C
ATOM    793  HG1 GLU A 635      35.340  49.620  73.740  1.00  0.00           H
ATOM    794  HG2 GLU A 635      36.430  49.530  75.280  1.00  0.00           H
ATOM    795  CD  GLU A 635      34.470  49.690  75.750  1.00  0.00           C
ATOM    796  OE1 GLU A 635      34.660  49.550  77.030  1.00  0.00           O
ATOM    797  OE2 GLU A 635      33.350  50.180  75.300  1.00  0.00           O
ATOM    798  C   GLU A 635      36.770  45.680  73.690  1.00  0.00           C
ATOM    799  O   GLU A 635      36.250  45.060  74.630  1.00  0.00           O
ATOM    800  N   GLY A 636      37.510  45.110  72.680  1.00  0.00           N
ATOM    801  HN  GLY A 636      37.990  45.720  72.060  1.00  0.00           H
ATOM    802  CA  GLY A 636      37.910  43.730  72.630  1.00  0.00           C
ATOM    803  HA1 GLY A 636      37.930  43.400  73.650  1.00  0.00           H
ATOM    804  HA2 GLY A 636      38.850  43.620  72.110  1.00  0.00           H
ATOM    805  C   GLY A 636      36.920  42.790  72.040  1.00  0.00           C
ATOM    806  O   GLY A 636      36.990  41.570  72.130  1.00  0.00           O
ATOM    807  N   ARG A 637      35.800  43.370  71.430  1.00  0.00           N
ATOM    808  HN  ARG A 637      35.800  44.370  71.360  1.00  0.00           H
ATOM    809  CA  ARG A 637      34.760  42.550  70.770  1.00  0.00           C
ATOM    810  HA  ARG A 637      34.470  41.770  71.460  1.00  0.00           H
ATOM    811  CB  ARG A 637      33.410  43.240  70.560  1.00  0.00           C
ATOM    812  HB1 ARG A 637      32.920  42.600  69.790  1.00  0.00           H
ATOM    813  HB2 ARG A 637      33.670  44.210  70.090  1.00  0.00           H
ATOM    814  CG  ARG A 637      32.490  43.290  71.830  1.00  0.00           C
ATOM    815  HG1 ARG A 637      32.490  42.260  72.230  1.00  0.00           H
ATOM    816  HG2 ARG A 637      31.490  43.530  71.390  1.00  0.00           H
ATOM    817  CD  ARG A 637      32.740  44.380  72.840  1.00  0.00           C
ATOM    818  HD1 ARG A 637      32.540  45.390  72.430  1.00  0.00           H
ATOM    819  HD2 ARG A 637      33.830  44.360  73.060  1.00  0.00           H
ATOM    820  NE  ARG A 637      31.820  44.120  74.010  1.00  0.00           N
ATOM    821  HE  ARG A 637      31.040  43.490  73.920  1.00  0.00           H
ATOM    822  CZ  ARG A 637      31.880  44.850  75.090  1.00  0.00           C
ATOM    823  NH1 ARG A 637      32.980  45.580  75.360  1.00  0.00           N
ATOM    824 HH11 ARG A 637      33.730  45.520  74.710  1.00  0.00           H
ATOM    825 HH12 ARG A 637      33.090  45.810  76.330  1.00  0.00           H
ATOM    826  NH2 ARG A 637      30.960  44.710  75.980  1.00  0.00           N
ATOM    827 HH21 ARG A 637      30.210  44.100  75.700  1.00  0.00           H
ATOM    828 HH22 ARG A 637      30.880  45.470  76.630  1.00  0.00           H
ATOM    829  C   ARG A 637      35.250  41.690  69.550  1.00  0.00           C
ATOM    830  O   ARG A 637      34.610  40.680  69.270  1.00  0.00           O
ATOM    831  N   ILE A 638      36.160  42.270  68.780  1.00  0.00           N
ATOM    832  HN  ILE A 638      36.430  43.180  69.070  1.00  0.00           H
ATOM    833  CA  ILE A 638      36.650  41.760  67.560  1.00  0.00           C
ATOM    834  HA  ILE A 638      36.200  40.870  67.170  1.00  0.00           H
ATOM    835  CB  ILE A 638      36.470  42.780  66.500  1.00  0.00           C
ATOM    836  HB  ILE A 638      37.100  43.640  66.810  1.00  0.00           H
ATOM    837  CG2 ILE A 638      36.970  42.180  65.180  1.00  0.00           C
ATOM    838 HG21 ILE A 638      36.390  41.270  64.910  1.00  0.00           H
ATOM    839 HG22 ILE A 638      38.040  41.920  65.240  1.00  0.00           H
ATOM    840 HG23 ILE A 638      36.880  42.870  64.310  1.00  0.00           H
ATOM    841  CG1 ILE A 638      35.080  43.460  66.380  1.00  0.00           C
ATOM    842 HG11 ILE A 638      34.900  44.250  65.620  1.00  0.00           H
ATOM    843 HG12 ILE A 638      34.930  43.980  67.360  1.00  0.00           H
ATOM    844  CD  ILE A 638      33.820  42.510  66.360  1.00  0.00           C
ATOM    845  HD1 ILE A 638      33.510  42.320  65.310  1.00  0.00           H
ATOM    846  HD2 ILE A 638      32.990  42.780  67.020  1.00  0.00           H
ATOM    847  HD3 ILE A 638      34.170  41.500  66.670  1.00  0.00           H
ATOM    848  C   ILE A 638      38.050  41.350  67.840  1.00  0.00           C
ATOM    849  O   ILE A 638      38.740  42.090  68.490  1.00  0.00           O
ATOM    850  N   SER A 639      38.480  40.130  67.390  1.00  0.00           N
ATOM    851  HN  SER A 639      37.840  39.480  67.000  1.00  0.00           H
ATOM    852  CA  SER A 639      39.780  39.520  67.650  1.00  0.00           C
ATOM    853  HA  SER A 639      40.250  40.060  68.460  1.00  0.00           H
ATOM    854  CB  SER A 639      39.620  38.080  68.180  1.00  0.00           C
ATOM    855  HB1 SER A 639      39.030  38.040  69.110  1.00  0.00           H
ATOM    856  HB2 SER A 639      40.640  37.720  68.480  1.00  0.00           H
ATOM    857  OG  SER A 639      38.950  37.270  67.180  1.00  0.00           O
ATOM    858  HG1 SER A 639      38.080  37.630  67.300  1.00  0.00           H
ATOM    859  C   SER A 639      40.700  39.570  66.450  1.00  0.00           C
ATOM    860  O   SER A 639      40.250  39.660  65.320  1.00  0.00           O
ATOM    861  N   ALA A 640      42.010  39.550  66.690  1.00  0.00           N
ATOM    862  HN  ALA A 640      42.260  39.450  67.650  1.00  0.00           H
ATOM    863  CA  ALA A 640      42.980  39.380  65.640  1.00  0.00           C
ATOM    864  HA  ALA A 640      42.680  40.150  64.960  1.00  0.00           H
ATOM    865  CB  ALA A 640      44.400  39.600  66.120  1.00  0.00           C
ATOM    866  HB1 ALA A 640      44.430  40.660  66.460  1.00  0.00           H
ATOM    867  HB2 ALA A 640      45.050  39.510  65.210  1.00  0.00           H
ATOM    868  HB3 ALA A 640      44.730  38.840  66.850  1.00  0.00           H
ATOM    869  C   ALA A 640      42.820  38.050  64.820  1.00  0.00           C
ATOM    870  O   ALA A 640      43.080  37.980  63.600  1.00  0.00           O
ATOM    871  N   ILE A 641      42.340  36.910  65.500  1.00  0.00           N
ATOM    872  HN  ILE A 641      42.230  37.040  66.480  1.00  0.00           H
ATOM    873  CA  ILE A 641      42.080  35.690  64.790  1.00  0.00           C
ATOM    874  HA  ILE A 641      42.830  35.520  64.040  1.00  0.00           H
ATOM    875  CB  ILE A 641      42.040  34.520  65.740  1.00  0.00           C
ATOM    876  HB  ILE A 641      42.830  34.610  66.530  1.00  0.00           H
ATOM    877  CG2 ILE A 641      40.710  34.530  66.570  1.00  0.00           C
ATOM    878 HG21 ILE A 641      39.790  34.440  65.960  1.00  0.00           H
ATOM    879 HG22 ILE A 641      40.620  35.410  67.240  1.00  0.00           H
ATOM    880 HG23 ILE A 641      40.690  33.640  67.240  1.00  0.00           H
ATOM    881  CG1 ILE A 641      42.230  33.170  65.030  1.00  0.00           C
ATOM    882 HG11 ILE A 641      41.550  33.110  64.160  1.00  0.00           H
ATOM    883 HG12 ILE A 641      42.050  32.320  65.720  1.00  0.00           H
ATOM    884  CD  ILE A 641      43.610  33.060  64.440  1.00  0.00           C
ATOM    885  HD1 ILE A 641      44.280  33.600  65.130  1.00  0.00           H
ATOM    886  HD2 ILE A 641      43.580  33.340  63.370  1.00  0.00           H
ATOM    887  HD3 ILE A 641      43.880  31.980  64.570  1.00  0.00           H
ATOM    888  C   ILE A 641      40.840  35.670  63.880  1.00  0.00           C
ATOM    889  O   ILE A 641      40.890  35.180  62.760  1.00  0.00           O
ATOM    890  N   GLU A 642      39.710  36.410  64.200  1.00  0.00           N
ATOM    891  HN  GLU A 642      39.650  36.740  65.140  1.00  0.00           H
ATOM    892  CA  GLU A 642      38.520  36.710  63.320  1.00  0.00           C
ATOM    893  HA  GLU A 642      38.060  35.790  62.990  1.00  0.00           H
ATOM    894  CB  GLU A 642      37.490  37.460  64.240  1.00  0.00           C
ATOM    895  HB1 GLU A 642      36.820  37.910  63.480  1.00  0.00           H
ATOM    896  HB2 GLU A 642      38.050  38.260  64.780  1.00  0.00           H
ATOM    897  CG  GLU A 642      36.710  36.520  65.220  1.00  0.00           C
ATOM    898  HG1 GLU A 642      37.400  36.000  65.920  1.00  0.00           H
ATOM    899  HG2 GLU A 642      36.150  35.720  64.680  1.00  0.00           H
ATOM    900  CD  GLU A 642      35.870  37.390  66.130  1.00  0.00           C
ATOM    901  OE1 GLU A 642      34.650  37.280  66.110  1.00  0.00           O
ATOM    902  OE2 GLU A 642      36.430  38.020  67.050  1.00  0.00           O
ATOM    903  C   GLU A 642      38.930  37.600  62.160  1.00  0.00           C
ATOM    904  O   GLU A 642      38.380  37.580  61.030  1.00  0.00           O
ATOM    905  N   SER A 643      39.940  38.430  62.270  1.00  0.00           N
ATOM    906  HN  SER A 643      40.340  38.400  63.180  1.00  0.00           H
ATOM    907  CA  SER A 643      40.590  39.200  61.140  1.00  0.00           C
ATOM    908  HA  SER A 643      39.800  39.720  60.610  1.00  0.00           H
ATOM    909  CB  SER A 643      41.600  40.230  61.640  1.00  0.00           C
ATOM    910  HB1 SER A 643      42.010  40.850  60.810  1.00  0.00           H
ATOM    911  HB2 SER A 643      42.520  39.850  62.140  1.00  0.00           H
ATOM    912  OG  SER A 643      40.900  40.950  62.650  1.00  0.00           O
ATOM    913  HG1 SER A 643      40.570  40.400  63.360  1.00  0.00           H
ATOM    914  C   SER A 643      41.320  38.310  60.080  1.00  0.00           C
ATOM    915  O   SER A 643      41.130  38.460  58.880  1.00  0.00           O
ATOM    916  N   LEU A 644      42.100  37.300  60.540  1.00  0.00           N
ATOM    917  HN  LEU A 644      42.200  37.050  61.500  1.00  0.00           H
ATOM    918  CA  LEU A 644      42.650  36.250  59.660  1.00  0.00           C
ATOM    919  HA  LEU A 644      43.060  36.630  58.740  1.00  0.00           H
ATOM    920  CB  LEU A 644      43.710  35.490  60.520  1.00  0.00           C
ATOM    921  HB1 LEU A 644      44.150  34.560  60.100  1.00  0.00           H
ATOM    922  HB2 LEU A 644      43.180  35.030  61.380  1.00  0.00           H
ATOM    923  CG  LEU A 644      44.820  36.370  61.040  1.00  0.00           C
ATOM    924  HG  LEU A 644      44.530  37.310  61.550  1.00  0.00           H
ATOM    925  CD1 LEU A 644      45.700  35.600  62.070  1.00  0.00           C
ATOM    926 HD11 LEU A 644      46.390  36.310  62.580  1.00  0.00           H
ATOM    927 HD12 LEU A 644      46.120  34.670  61.630  1.00  0.00           H
ATOM    928 HD13 LEU A 644      45.000  35.350  62.900  1.00  0.00           H
ATOM    929  CD2 LEU A 644      45.720  36.770  59.810  1.00  0.00           C
ATOM    930 HD21 LEU A 644      45.840  35.850  59.210  1.00  0.00           H
ATOM    931 HD22 LEU A 644      46.700  37.210  60.140  1.00  0.00           H
ATOM    932 HD23 LEU A 644      45.200  37.550  59.200  1.00  0.00           H
ATOM    933  C   LEU A 644      41.540  35.320  59.210  1.00  0.00           C
ATOM    934  O   LEU A 644      41.590  34.960  58.040  1.00  0.00           O
ATOM    935  N   PHE A 645      40.510  34.940  60.010  1.00  0.00           N
ATOM    936  HN  PHE A 645      40.500  35.170  60.980  1.00  0.00           H
ATOM    937  CA  PHE A 645      39.410  34.160  59.500  1.00  0.00           C
ATOM    938  HA  PHE A 645      39.890  33.360  58.980  1.00  0.00           H
ATOM    939  CB  PHE A 645      38.470  33.520  60.590  1.00  0.00           C
ATOM    940  HB1 PHE A 645      37.590  32.910  60.280  1.00  0.00           H
ATOM    941  HB2 PHE A 645      38.120  34.410  61.160  1.00  0.00           H
ATOM    942  CG  PHE A 645      39.260  32.650  61.660  1.00  0.00           C
ATOM    943  CD1 PHE A 645      38.790  32.590  62.980  1.00  0.00           C
ATOM    944  HD1 PHE A 645      37.920  33.120  63.320  1.00  0.00           H
ATOM    945  CE1 PHE A 645      39.390  31.740  63.890  1.00  0.00           C
ATOM    946  HE1 PHE A 645      39.040  31.630  64.920  1.00  0.00           H
ATOM    947  CZ  PHE A 645      40.360  30.800  63.390  1.00  0.00           C
ATOM    948  HZ  PHE A 645      40.870  30.060  64.000  1.00  0.00           H
ATOM    949  CD2 PHE A 645      40.210  31.840  61.180  1.00  0.00           C
ATOM    950  HD2 PHE A 645      40.580  31.810  60.170  1.00  0.00           H
ATOM    951  CE2 PHE A 645      40.780  30.860  62.020  1.00  0.00           C
ATOM    952  HE2 PHE A 645      41.490  30.160  61.600  1.00  0.00           H
ATOM    953  C   PHE A 645      38.590  34.780  58.440  1.00  0.00           C
ATOM    954  O   PHE A 645      38.360  34.150  57.360  1.00  0.00           O
ATOM    955  N   GLY A 646      38.260  36.040  58.660  1.00  0.00           N
ATOM    956  HN  GLY A 646      38.120  36.520  59.520  1.00  0.00           H
ATOM    957  CA  GLY A 646      37.680  36.830  57.570  1.00  0.00           C
ATOM    958  HA1 GLY A 646      37.360  37.800  57.940  1.00  0.00           H
ATOM    959  HA2 GLY A 646      36.840  36.330  57.120  1.00  0.00           H
ATOM    960  C   GLY A 646      38.570  37.000  56.390  1.00  0.00           C
ATOM    961  O   GLY A 646      38.040  36.980  55.230  1.00  0.00           O
ATOM    962  N   ALA A 647      39.910  37.240  56.510  1.00  0.00           N
ATOM    963  HN  ALA A 647      40.340  37.420  57.400  1.00  0.00           H
ATOM    964  CA  ALA A 647      40.740  37.490  55.340  1.00  0.00           C
ATOM    965  HA  ALA A 647      40.250  38.250  54.750  1.00  0.00           H
ATOM    966  CB  ALA A 647      42.070  37.940  55.840  1.00  0.00           C
ATOM    967  HB1 ALA A 647      42.570  37.070  56.310  1.00  0.00           H
ATOM    968  HB2 ALA A 647      41.970  38.770  56.570  1.00  0.00           H
ATOM    969  HB3 ALA A 647      42.610  38.330  54.940  1.00  0.00           H
ATOM    970  C   ALA A 647      40.880  36.240  54.510  1.00  0.00           C
ATOM    971  O   ALA A 647      40.700  36.250  53.280  1.00  0.00           O
ATOM    972  N   SER A 648      40.940  35.130  55.280  1.00  0.00           N
ATOM    973  HN  SER A 648      41.150  35.240  56.240  1.00  0.00           H
ATOM    974  CA  SER A 648      40.930  33.760  54.800  1.00  0.00           C
ATOM    975  HA  SER A 648      41.780  33.650  54.130  1.00  0.00           H
ATOM    976  CB  SER A 648      41.250  32.800  55.910  1.00  0.00           C
ATOM    977  HB1 SER A 648      40.440  32.720  56.660  1.00  0.00           H
ATOM    978  HB2 SER A 648      42.150  33.070  56.500  1.00  0.00           H
ATOM    979  OG  SER A 648      41.440  31.470  55.390  1.00  0.00           O
ATOM    980  HG1 SER A 648      42.190  31.560  54.820  1.00  0.00           H
ATOM    981  C   SER A 648      39.780  33.330  53.910  1.00  0.00           C
ATOM    982  O   SER A 648      39.910  32.920  52.780  1.00  0.00           O
ATOM    983  N   LEU A 649      38.590  33.470  54.480  1.00  0.00           N
ATOM    984  HN  LEU A 649      38.400  33.630  55.450  1.00  0.00           H
ATOM    985  CA  LEU A 649      37.410  33.380  53.750  1.00  0.00           C
ATOM    986  HA  LEU A 649      37.350  32.370  53.340  1.00  0.00           H
ATOM    987  CB  LEU A 649      36.210  33.500  54.740  1.00  0.00           C
ATOM    988  HB1 LEU A 649      36.550  34.180  55.560  1.00  0.00           H
ATOM    989  HB2 LEU A 649      36.110  32.510  55.260  1.00  0.00           H
ATOM    990  CG  LEU A 649      34.780  33.890  54.370  1.00  0.00           C
ATOM    991  HG  LEU A 649      34.740  34.840  53.800  1.00  0.00           H
ATOM    992  CD1 LEU A 649      34.180  32.740  53.580  1.00  0.00           C
ATOM    993 HD11 LEU A 649      33.140  32.880  53.200  1.00  0.00           H
ATOM    994 HD12 LEU A 649      34.030  31.970  54.350  1.00  0.00           H
ATOM    995 HD13 LEU A 649      34.710  32.490  52.630  1.00  0.00           H
ATOM    996  CD2 LEU A 649      33.900  34.390  55.580  1.00  0.00           C
ATOM    997 HD21 LEU A 649      33.170  35.170  55.260  1.00  0.00           H
ATOM    998 HD22 LEU A 649      34.400  34.870  56.440  1.00  0.00           H
ATOM    999 HD23 LEU A 649      33.370  33.470  55.960  1.00  0.00           H
ATOM   1000  C   LEU A 649      37.210  34.370  52.590  1.00  0.00           C
ATOM   1001  O   LEU A 649      36.970  33.920  51.480  1.00  0.00           O
ATOM   1002  N   THR A 650      37.520  35.650  52.760  1.00  0.00           N
ATOM   1003  HN  THR A 650      37.780  36.000  53.660  1.00  0.00           H
ATOM   1004  CA  THR A 650      37.440  36.610  51.630  1.00  0.00           C
ATOM   1005  HA  THR A 650      36.460  36.620  51.160  1.00  0.00           H
ATOM   1006  CB  THR A 650      37.900  38.070  52.140  1.00  0.00           C
ATOM   1007  HB  THR A 650      38.950  38.100  52.530  1.00  0.00           H
ATOM   1008  OG1 THR A 650      36.940  38.560  53.090  1.00  0.00           O
ATOM   1009  HG1 THR A 650      37.010  37.960  53.830  1.00  0.00           H
ATOM   1010  CG2 THR A 650      37.800  39.060  51.020  1.00  0.00           C
ATOM   1011 HG21 THR A 650      37.700  40.070  51.470  1.00  0.00           H
ATOM   1012 HG22 THR A 650      36.850  38.870  50.460  1.00  0.00           H
ATOM   1013 HG23 THR A 650      38.600  39.020  50.240  1.00  0.00           H
ATOM   1014  C   THR A 650      38.410  36.270  50.450  1.00  0.00           C
ATOM   1015  O   THR A 650      38.000  36.270  49.280  1.00  0.00           O
ATOM   1016  N   GLY A 651      39.700  36.000  50.740  1.00  0.00           N
ATOM   1017  HN  GLY A 651      40.030  35.920  51.680  1.00  0.00           H
ATOM   1018  CA  GLY A 651      40.790  35.880  49.810  1.00  0.00           C
ATOM   1019  HA1 GLY A 651      41.760  36.030  50.280  1.00  0.00           H
ATOM   1020  HA2 GLY A 651      40.570  36.580  49.030  1.00  0.00           H
ATOM   1021  C   GLY A 651      40.760  34.480  49.250  1.00  0.00           C
ATOM   1022  O   GLY A 651      41.170  34.310  48.110  1.00  0.00           O
ATOM   1023  N   ILE A 652      40.230  33.480  49.960  1.00  0.00           N
ATOM   1024  HN  ILE A 652      40.040  33.550  50.940  1.00  0.00           H
ATOM   1025  CA  ILE A 652      39.900  32.200  49.310  1.00  0.00           C
ATOM   1026  HA  ILE A 652      40.780  31.790  48.850  1.00  0.00           H
ATOM   1027  CB  ILE A 652      39.640  31.050  50.230  1.00  0.00           C
ATOM   1028  HB  ILE A 652      38.940  31.340  51.030  1.00  0.00           H
ATOM   1029  CG2 ILE A 652      39.180  29.780  49.450  1.00  0.00           C
ATOM   1030 HG21 ILE A 652      38.210  29.950  48.920  1.00  0.00           H
ATOM   1031 HG22 ILE A 652      38.980  28.830  50.000  1.00  0.00           H
ATOM   1032 HG23 ILE A 652      39.930  29.550  48.680  1.00  0.00           H
ATOM   1033  CG1 ILE A 652      40.880  30.670  51.000  1.00  0.00           C
ATOM   1034 HG11 ILE A 652      41.520  31.580  51.150  1.00  0.00           H
ATOM   1035 HG12 ILE A 652      41.440  29.950  50.380  1.00  0.00           H
ATOM   1036  CD  ILE A 652      40.610  29.880  52.310  1.00  0.00           C
ATOM   1037  HD1 ILE A 652      41.430  29.170  52.540  1.00  0.00           H
ATOM   1038  HD2 ILE A 652      39.700  29.250  52.330  1.00  0.00           H
ATOM   1039  HD3 ILE A 652      40.450  30.540  53.210  1.00  0.00           H
ATOM   1040  C   ILE A 652      38.860  32.310  48.220  1.00  0.00           C
ATOM   1041  O   ILE A 652      39.210  31.910  47.080  1.00  0.00           O
ATOM   1042  N   ALA A 653      37.720  32.970  48.440  1.00  0.00           N
ATOM   1043  HN  ALA A 653      37.580  33.460  49.300  1.00  0.00           H
ATOM   1044  CA  ALA A 653      36.640  33.120  47.440  1.00  0.00           C
ATOM   1045  HA  ALA A 653      36.580  32.200  46.870  1.00  0.00           H
ATOM   1046  CB  ALA A 653      35.260  33.410  48.070  1.00  0.00           C
ATOM   1047  HB1 ALA A 653      34.940  32.630  48.780  1.00  0.00           H
ATOM   1048  HB2 ALA A 653      34.490  33.340  47.270  1.00  0.00           H
ATOM   1049  HB3 ALA A 653      35.240  34.410  48.550  1.00  0.00           H
ATOM   1050  C   ALA A 653      37.070  34.140  46.370  1.00  0.00           C
ATOM   1051  O   ALA A 653      36.920  33.910  45.180  1.00  0.00           O
ATOM   1052  N   TYR A 654      37.750  35.270  46.660  1.00  0.00           N
ATOM   1053  HN  TYR A 654      37.830  35.620  47.600  1.00  0.00           H
ATOM   1054  CA  TYR A 654      38.260  36.180  45.630  1.00  0.00           C
ATOM   1055  HA  TYR A 654      37.400  36.400  45.000  1.00  0.00           H
ATOM   1056  CB  TYR A 654      38.740  37.560  46.210  1.00  0.00           C
ATOM   1057  HB1 TYR A 654      39.650  37.740  46.810  1.00  0.00           H
ATOM   1058  HB2 TYR A 654      37.930  37.880  46.890  1.00  0.00           H
ATOM   1059  CG  TYR A 654      38.900  38.560  45.030  1.00  0.00           C
ATOM   1060  CD1 TYR A 654      40.200  38.740  44.520  1.00  0.00           C
ATOM   1061  HD1 TYR A 654      41.030  38.170  44.930  1.00  0.00           H
ATOM   1062  CE1 TYR A 654      40.450  39.710  43.560  1.00  0.00           C
ATOM   1063  HE1 TYR A 654      41.400  39.810  43.060  1.00  0.00           H
ATOM   1064  CZ  TYR A 654      39.430  40.620  43.240  1.00  0.00           C
ATOM   1065  OH  TYR A 654      39.680  41.670  42.350  1.00  0.00           O
ATOM   1066  HH  TYR A 654      40.600  41.560  42.090  1.00  0.00           H
ATOM   1067  CD2 TYR A 654      37.880  39.490  44.730  1.00  0.00           C
ATOM   1068  HD2 TYR A 654      36.960  39.430  45.280  1.00  0.00           H
ATOM   1069  CE2 TYR A 654      38.180  40.490  43.780  1.00  0.00           C
ATOM   1070  HE2 TYR A 654      37.470  41.290  43.580  1.00  0.00           H
ATOM   1071  C   TYR A 654      39.300  35.540  44.670  1.00  0.00           C
ATOM   1072  O   TYR A 654      39.240  35.530  43.400  1.00  0.00           O
ATOM   1073  N   SER A 655      40.340  34.940  45.300  1.00  0.00           N
ATOM   1074  HN  SER A 655      40.440  34.930  46.290  1.00  0.00           H
ATOM   1075  CA  SER A 655      41.350  34.160  44.470  1.00  0.00           C
ATOM   1076  HA  SER A 655      41.730  34.910  43.790  1.00  0.00           H
ATOM   1077  CB  SER A 655      42.490  33.600  45.370  1.00  0.00           C
ATOM   1078  HB1 SER A 655      43.320  33.030  44.910  1.00  0.00           H
ATOM   1079  HB2 SER A 655      42.030  32.970  46.170  1.00  0.00           H
ATOM   1080  OG  SER A 655      43.230  34.670  46.100  1.00  0.00           O
ATOM   1081  HG1 SER A 655      42.810  34.710  46.960  1.00  0.00           H
ATOM   1082  C   SER A 655      40.850  32.990  43.710  1.00  0.00           C
ATOM   1083  O   SER A 655      41.410  32.580  42.680  1.00  0.00           O
ATOM   1084  N   LEU A 656      39.770  32.360  44.170  1.00  0.00           N
ATOM   1085  HN  LEU A 656      39.220  32.640  44.950  1.00  0.00           H
ATOM   1086  CA  LEU A 656      39.220  31.220  43.380  1.00  0.00           C
ATOM   1087  HA  LEU A 656      40.060  30.600  43.080  1.00  0.00           H
ATOM   1088  CB  LEU A 656      38.250  30.160  44.090  1.00  0.00           C
ATOM   1089  HB1 LEU A 656      37.610  29.650  43.330  1.00  0.00           H
ATOM   1090  HB2 LEU A 656      37.510  30.770  44.660  1.00  0.00           H
ATOM   1091  CG  LEU A 656      38.780  29.060  45.070  1.00  0.00           C
ATOM   1092  HG  LEU A 656      39.290  29.550  45.920  1.00  0.00           H
ATOM   1093  CD1 LEU A 656      37.580  28.220  45.640  1.00  0.00           C
ATOM   1094 HD11 LEU A 656      36.950  27.760  44.840  1.00  0.00           H
ATOM   1095 HD12 LEU A 656      36.910  28.870  46.250  1.00  0.00           H
ATOM   1096 HD13 LEU A 656      38.000  27.450  46.330  1.00  0.00           H
ATOM   1097  CD2 LEU A 656      39.760  28.140  44.370  1.00  0.00           C
ATOM   1098 HD21 LEU A 656      39.240  27.650  43.530  1.00  0.00           H
ATOM   1099 HD22 LEU A 656      40.310  27.510  45.110  1.00  0.00           H
ATOM   1100 HD23 LEU A 656      40.610  28.750  43.980  1.00  0.00           H
ATOM   1101  C   LEU A 656      38.500  31.780  42.100  1.00  0.00           C
ATOM   1102  O   LEU A 656      38.680  31.360  40.970  1.00  0.00           O
ATOM   1103  N   PHE A 657      37.580  32.780  42.370  1.00  0.00           N
ATOM   1104  HN  PHE A 657      37.360  33.100  43.290  1.00  0.00           H
ATOM   1105  CA  PHE A 657      36.560  33.070  41.380  1.00  0.00           C
ATOM   1106  HA  PHE A 657      36.440  32.260  40.680  1.00  0.00           H
ATOM   1107  CB  PHE A 657      35.210  33.090  42.080  1.00  0.00           C
ATOM   1108  HB1 PHE A 657      34.400  33.210  41.320  1.00  0.00           H
ATOM   1109  HB2 PHE A 657      35.120  33.930  42.790  1.00  0.00           H
ATOM   1110  CG  PHE A 657      34.910  31.740  42.700  1.00  0.00           C
ATOM   1111  CD1 PHE A 657      34.810  30.600  41.870  1.00  0.00           C
ATOM   1112  HD1 PHE A 657      35.100  30.730  40.830  1.00  0.00           H
ATOM   1113  CE1 PHE A 657      34.570  29.320  42.350  1.00  0.00           C
ATOM   1114  HE1 PHE A 657      34.650  28.560  41.590  1.00  0.00           H
ATOM   1115  CZ  PHE A 657      34.280  29.180  43.690  1.00  0.00           C
ATOM   1116  HZ  PHE A 657      33.890  28.230  44.050  1.00  0.00           H
ATOM   1117  CD2 PHE A 657      34.740  31.560  44.070  1.00  0.00           C
ATOM   1118  HD2 PHE A 657      34.810  32.390  44.750  1.00  0.00           H
ATOM   1119  CE2 PHE A 657      34.320  30.300  44.550  1.00  0.00           C
ATOM   1120  HE2 PHE A 657      34.220  30.150  45.610  1.00  0.00           H
ATOM   1121  C   PHE A 657      36.730  34.430  40.690  1.00  0.00           C
ATOM   1122  O   PHE A 657      36.010  34.700  39.740  1.00  0.00           O
ATOM   1123  N   ALA A 658      37.720  35.290  41.020  1.00  0.00           N
ATOM   1124  HN  ALA A 658      38.470  35.080  41.650  1.00  0.00           H
ATOM   1125  CA  ALA A 658      37.660  36.640  40.510  1.00  0.00           C
ATOM   1126  HA  ALA A 658      36.690  37.080  40.670  1.00  0.00           H
ATOM   1127  CB  ALA A 658      38.680  37.630  41.310  1.00  0.00           C
ATOM   1128  HB1 ALA A 658      39.750  37.360  41.180  1.00  0.00           H
ATOM   1129  HB2 ALA A 658      38.400  37.610  42.370  1.00  0.00           H
ATOM   1130  HB3 ALA A 658      38.540  38.670  40.930  1.00  0.00           H
ATOM   1131  C   ALA A 658      38.050  36.810  39.080  1.00  0.00           C
ATOM   1132  O   ALA A 658      38.820  36.010  38.590  1.00  0.00           O
ATOM   1133  N   GLY A 659      37.590  37.880  38.430  1.00  0.00           N
ATOM   1134  HN  GLY A 659      37.050  38.590  38.890  1.00  0.00           H
ATOM   1135  CA  GLY A 659      38.190  38.290  37.160  1.00  0.00           C
ATOM   1136  HA1 GLY A 659      37.770  39.230  36.830  1.00  0.00           H
ATOM   1137  HA2 GLY A 659      38.120  37.480  36.450  1.00  0.00           H
ATOM   1138  C   GLY A 659      39.670  38.470  37.080  1.00  0.00           C
ATOM   1139  O   GLY A 659      40.350  37.850  36.210  1.00  0.00           O
ATOM   1140  N   GLN A 660      40.180  39.330  37.950  1.00  0.00           N
ATOM   1141  HN  GLN A 660      39.520  39.700  38.610  1.00  0.00           H
ATOM   1142  CA  GLN A 660      41.630  39.490  38.030  1.00  0.00           C
ATOM   1143  HA  GLN A 660      42.130  39.140  37.140  1.00  0.00           H
ATOM   1144  CB  GLN A 660      42.070  40.990  37.870  1.00  0.00           C
ATOM   1145  HB1 GLN A 660      41.490  41.550  38.640  1.00  0.00           H
ATOM   1146  HB2 GLN A 660      41.640  41.350  36.910  1.00  0.00           H
ATOM   1147  CG  GLN A 660      43.540  41.440  37.820  1.00  0.00           C
ATOM   1148  HG1 GLN A 660      44.040  41.550  38.810  1.00  0.00           H
ATOM   1149  HG2 GLN A 660      43.730  42.370  37.250  1.00  0.00           H
ATOM   1150  CD  GLN A 660      44.450  40.410  37.170  1.00  0.00           C
ATOM   1151  OE1 GLN A 660      44.940  39.510  37.860  1.00  0.00           O
ATOM   1152  NE2 GLN A 660      44.650  40.450  35.860  1.00  0.00           N
ATOM   1153 HE21 GLN A 660      44.360  41.240  35.310  1.00  0.00           H
ATOM   1154 HE22 GLN A 660      45.220  39.770  35.400  1.00  0.00           H
ATOM   1155  C   GLN A 660      42.130  38.930  39.310  1.00  0.00           C
ATOM   1156  O   GLN A 660      41.930  39.520  40.350  1.00  0.00           O
ATOM   1157  N   PRO A 661      42.900  37.800  39.400  1.00  0.00           N
ATOM   1158  CD  PRO A 661      43.100  36.840  38.290  1.00  0.00           C
ATOM   1159  HD1 PRO A 661      43.670  37.170  37.410  1.00  0.00           H
ATOM   1160  HD2 PRO A 661      42.100  36.420  38.030  1.00  0.00           H
ATOM   1161  CA  PRO A 661      43.030  37.130  40.760  1.00  0.00           C
ATOM   1162  HA  PRO A 661      42.100  37.300  41.270  1.00  0.00           H
ATOM   1163  CB  PRO A 661      43.360  35.700  40.520  1.00  0.00           C
ATOM   1164  HB1 PRO A 661      42.420  35.090  40.550  1.00  0.00           H
ATOM   1165  HB2 PRO A 661      44.040  35.230  41.250  1.00  0.00           H
ATOM   1166  CG  PRO A 661      43.930  35.710  38.990  1.00  0.00           C
ATOM   1167  HG1 PRO A 661      44.990  35.990  38.910  1.00  0.00           H
ATOM   1168  HG2 PRO A 661      43.710  34.810  38.370  1.00  0.00           H
ATOM   1169  C   PRO A 661      44.180  37.740  41.500  1.00  0.00           C
ATOM   1170  O   PRO A 661      44.180  37.500  42.760  1.00  0.00           O
ATOM   1171  N   LEU A 662      45.090  38.500  40.830  1.00  0.00           N
ATOM   1172  HN  LEU A 662      44.950  38.550  39.840  1.00  0.00           H
ATOM   1173  CA  LEU A 662      46.390  38.860  41.320  1.00  0.00           C
ATOM   1174  HA  LEU A 662      46.690  38.120  42.040  1.00  0.00           H
ATOM   1175  CB  LEU A 662      47.500  38.840  40.250  1.00  0.00           C
ATOM   1176  HB1 LEU A 662      48.430  39.310  40.640  1.00  0.00           H
ATOM   1177  HB2 LEU A 662      47.140  39.500  39.430  1.00  0.00           H
ATOM   1178  CG  LEU A 662      47.660  37.470  39.700  1.00  0.00           C
ATOM   1179  HG  LEU A 662      46.690  37.480  39.150  1.00  0.00           H
ATOM   1180  CD1 LEU A 662      48.830  37.530  38.770  1.00  0.00           C
ATOM   1181 HD11 LEU A 662      48.790  38.450  38.140  1.00  0.00           H
ATOM   1182 HD12 LEU A 662      48.780  36.650  38.100  1.00  0.00           H
ATOM   1183 HD13 LEU A 662      49.790  37.450  39.330  1.00  0.00           H
ATOM   1184  CD2 LEU A 662      47.830  36.300  40.740  1.00  0.00           C
ATOM   1185 HD21 LEU A 662      47.780  35.450  40.020  1.00  0.00           H
ATOM   1186 HD22 LEU A 662      46.970  36.130  41.420  1.00  0.00           H
ATOM   1187 HD23 LEU A 662      48.760  36.280  41.330  1.00  0.00           H
ATOM   1188  C   LEU A 662      46.390  40.150  42.140  1.00  0.00           C
ATOM   1189  O   LEU A 662      47.410  40.600  42.560  1.00  0.00           O
ATOM   1190  N   THR A 663      45.180  40.740  42.490  1.00  0.00           N
ATOM   1191  HN  THR A 663      44.340  40.460  42.050  1.00  0.00           H
ATOM   1192  CA  THR A 663      45.070  41.750  43.500  1.00  0.00           C
ATOM   1193  HA  THR A 663      46.020  42.260  43.680  1.00  0.00           H
ATOM   1194  CB  THR A 663      43.910  42.690  43.140  1.00  0.00           C
ATOM   1195  HB  THR A 663      43.830  43.450  43.950  1.00  0.00           H
ATOM   1196  OG1 THR A 663      42.680  41.900  43.080  1.00  0.00           O
ATOM   1197  HG1 THR A 663      42.510  41.430  43.900  1.00  0.00           H
ATOM   1198  CG2 THR A 663      44.060  43.290  41.760  1.00  0.00           C
ATOM   1199 HG21 THR A 663      43.100  43.770  41.470  1.00  0.00           H
ATOM   1200 HG22 THR A 663      44.370  42.710  40.870  1.00  0.00           H
ATOM   1201 HG23 THR A 663      44.830  44.100  41.790  1.00  0.00           H
ATOM   1202  C   THR A 663      44.890  41.150  44.930  1.00  0.00           C
ATOM   1203  O   THR A 663      44.120  40.200  45.100  1.00  0.00           O
ATOM   1204  N   ILE A 664      45.610  41.730  45.950  1.00  0.00           N
ATOM   1205  HN  ILE A 664      46.210  42.490  45.690  1.00  0.00           H
ATOM   1206  CA  ILE A 664      45.650  41.190  47.280  1.00  0.00           C
ATOM   1207  HA  ILE A 664      45.220  40.210  47.170  1.00  0.00           H
ATOM   1208  CB  ILE A 664      47.000  41.170  47.840  1.00  0.00           C
ATOM   1209  HB  ILE A 664      47.300  42.230  47.990  1.00  0.00           H
ATOM   1210  CG2 ILE A 664      47.110  40.650  49.320  1.00  0.00           C
ATOM   1211 HG21 ILE A 664      46.780  39.600  49.410  1.00  0.00           H
ATOM   1212 HG22 ILE A 664      46.300  41.120  49.930  1.00  0.00           H
ATOM   1213 HG23 ILE A 664      48.190  40.770  49.510  1.00  0.00           H
ATOM   1214  CG1 ILE A 664      48.020  40.400  46.920  1.00  0.00           C
ATOM   1215 HG11 ILE A 664      48.950  40.220  47.500  1.00  0.00           H
ATOM   1216 HG12 ILE A 664      48.140  41.070  46.050  1.00  0.00           H
ATOM   1217  CD  ILE A 664      47.630  38.980  46.490  1.00  0.00           C
ATOM   1218  HD1 ILE A 664      48.560  38.520  46.110  1.00  0.00           H
ATOM   1219  HD2 ILE A 664      46.940  39.030  45.600  1.00  0.00           H
ATOM   1220  HD3 ILE A 664      47.170  38.370  47.290  1.00  0.00           H
ATOM   1221  C   ILE A 664      44.720  42.080  48.070  1.00  0.00           C
ATOM   1222  O   ILE A 664      44.590  43.270  47.890  1.00  0.00           O
ATOM   1223  N   LEU A 665      43.840  41.550  48.890  1.00  0.00           N
ATOM   1224  HN  LEU A 665      43.900  40.580  49.080  1.00  0.00           H
ATOM   1225  CA  LEU A 665      42.840  42.250  49.690  1.00  0.00           C
ATOM   1226  HA  LEU A 665      42.690  43.270  49.380  1.00  0.00           H
ATOM   1227  CB  LEU A 665      41.470  41.550  49.620  1.00  0.00           C
ATOM   1228  HB1 LEU A 665      40.870  42.040  50.400  1.00  0.00           H
ATOM   1229  HB2 LEU A 665      41.550  40.460  49.840  1.00  0.00           H
ATOM   1230  CG  LEU A 665      40.710  41.680  48.310  1.00  0.00           C
ATOM   1231  HG  LEU A 665      40.820  42.730  47.970  1.00  0.00           H
ATOM   1232  CD1 LEU A 665      41.360  40.800  47.160  1.00  0.00           C
ATOM   1233 HD11 LEU A 665      41.280  39.750  47.510  1.00  0.00           H
ATOM   1234 HD12 LEU A 665      42.370  41.130  46.880  1.00  0.00           H
ATOM   1235 HD13 LEU A 665      40.740  40.960  46.260  1.00  0.00           H
ATOM   1236  CD2 LEU A 665      39.220  41.290  48.530  1.00  0.00           C
ATOM   1237 HD21 LEU A 665      38.660  41.450  47.590  1.00  0.00           H
ATOM   1238 HD22 LEU A 665      38.690  41.750  49.390  1.00  0.00           H
ATOM   1239 HD23 LEU A 665      39.260  40.190  48.710  1.00  0.00           H
ATOM   1240  C   LEU A 665      43.320  42.190  51.170  1.00  0.00           C
ATOM   1241  O   LEU A 665      43.890  41.220  51.710  1.00  0.00           O
ATOM   1242  N   GLY A 666      43.160  43.360  51.830  1.00  0.00           N
ATOM   1243  HN  GLY A 666      42.730  44.150  51.380  1.00  0.00           H
ATOM   1244  CA  GLY A 666      43.350  43.590  53.250  1.00  0.00           C
ATOM   1245  HA1 GLY A 666      44.400  43.780  53.450  1.00  0.00           H
ATOM   1246  HA2 GLY A 666      42.840  42.750  53.680  1.00  0.00           H
ATOM   1247  C   GLY A 666      42.720  44.830  53.700  1.00  0.00           C
ATOM   1248  O   GLY A 666      41.680  45.330  53.220  1.00  0.00           O
ATOM   1249  N   SER A 667      43.290  45.460  54.710  1.00  0.00           N
ATOM   1250  HN  SER A 667      44.170  45.070  54.980  1.00  0.00           H
ATOM   1251  CA  SER A 667      42.750  46.570  55.450  1.00  0.00           C
ATOM   1252  HA  SER A 667      41.710  46.310  55.600  1.00  0.00           H
ATOM   1253  CB  SER A 667      43.380  46.640  56.880  1.00  0.00           C
ATOM   1254  HB1 SER A 667      43.450  45.640  57.350  1.00  0.00           H
ATOM   1255  HB2 SER A 667      42.730  47.250  57.530  1.00  0.00           H
ATOM   1256  OG  SER A 667      44.730  47.100  56.880  1.00  0.00           O
ATOM   1257  HG1 SER A 667      44.740  48.000  56.550  1.00  0.00           H
ATOM   1258  C   SER A 667      42.750  47.980  54.860  1.00  0.00           C
ATOM   1259  O   SER A 667      43.710  48.550  54.280  1.00  0.00           O
ATOM   1260  N   THR A 668      41.660  48.720  55.170  1.00  0.00           N
ATOM   1261  HN  THR A 668      40.950  48.260  55.690  1.00  0.00           H
ATOM   1262  CA  THR A 668      41.600  50.170  54.860  1.00  0.00           C
ATOM   1263  HA  THR A 668      42.620  50.460  54.660  1.00  0.00           H
ATOM   1264  CB  THR A 668      40.730  50.470  53.560  1.00  0.00           C
ATOM   1265  HB  THR A 668      41.190  49.860  52.750  1.00  0.00           H
ATOM   1266  OG1 THR A 668      40.840  51.870  53.190  1.00  0.00           O
ATOM   1267  HG1 THR A 668      40.520  51.840  52.290  1.00  0.00           H
ATOM   1268  CG2 THR A 668      39.260  50.080  53.740  1.00  0.00           C
ATOM   1269 HG21 THR A 668      38.580  50.330  52.920  1.00  0.00           H
ATOM   1270 HG22 THR A 668      38.740  50.620  54.560  1.00  0.00           H
ATOM   1271 HG23 THR A 668      39.310  48.970  53.840  1.00  0.00           H
ATOM   1272  C   THR A 668      41.090  51.070  55.960  1.00  0.00           C
ATOM   1273  O   THR A 668      40.040  50.960  56.610  1.00  0.00           O
ATOM   1274  N   GLY A 669      41.990  52.060  56.330  1.00  0.00           N
ATOM   1275  HN  GLY A 669      42.810  52.300  55.800  1.00  0.00           H
ATOM   1276  CA  GLY A 669      41.860  52.960  57.560  1.00  0.00           C
ATOM   1277  HA1 GLY A 669      42.630  53.690  57.460  1.00  0.00           H
ATOM   1278  HA2 GLY A 669      42.080  52.330  58.410  1.00  0.00           H
ATOM   1279  C   GLY A 669      40.520  53.720  57.780  1.00  0.00           C
ATOM   1280  O   GLY A 669      40.120  53.700  58.910  1.00  0.00           O
ATOM   1281  N   PRO A 670      39.810  54.290  56.800  1.00  0.00           N
ATOM   1282  CD  PRO A 670      40.360  54.670  55.520  1.00  0.00           C
ATOM   1283  HD1 PRO A 670      40.280  53.760  54.900  1.00  0.00           H
ATOM   1284  HD2 PRO A 670      41.400  55.080  55.600  1.00  0.00           H
ATOM   1285  CA  PRO A 670      38.430  54.730  56.960  1.00  0.00           C
ATOM   1286  HA  PRO A 670      38.470  55.510  57.710  1.00  0.00           H
ATOM   1287  CB  PRO A 670      38.060  55.320  55.560  1.00  0.00           C
ATOM   1288  HB1 PRO A 670      37.340  56.160  55.660  1.00  0.00           H
ATOM   1289  HB2 PRO A 670      37.600  54.630  54.830  1.00  0.00           H
ATOM   1290  CG  PRO A 670      39.400  55.780  54.980  1.00  0.00           C
ATOM   1291  HG1 PRO A 670      39.380  55.700  53.880  1.00  0.00           H
ATOM   1292  HG2 PRO A 670      39.690  56.780  55.370  1.00  0.00           H
ATOM   1293  C   PRO A 670      37.440  53.690  57.370  1.00  0.00           C
ATOM   1294  O   PRO A 670      36.520  53.960  58.150  1.00  0.00           O
ATOM   1295  N   VAL A 671      37.580  52.370  56.960  1.00  0.00           N
ATOM   1296  HN  VAL A 671      38.260  52.070  56.290  1.00  0.00           H
ATOM   1297  CA  VAL A 671      36.820  51.230  57.590  1.00  0.00           C
ATOM   1298  HA  VAL A 671      35.780  51.520  57.600  1.00  0.00           H
ATOM   1299  CB  VAL A 671      36.960  49.960  56.830  1.00  0.00           C
ATOM   1300  HB  VAL A 671      38.010  49.680  56.620  1.00  0.00           H
ATOM   1301  CG1 VAL A 671      36.440  48.700  57.630  1.00  0.00           C
ATOM   1302 HG11 VAL A 671      35.370  48.630  57.870  1.00  0.00           H
ATOM   1303 HG12 VAL A 671      37.030  48.460  58.540  1.00  0.00           H
ATOM   1304 HG13 VAL A 671      36.730  47.840  57.000  1.00  0.00           H
ATOM   1305  CG2 VAL A 671      36.110  50.080  55.580  1.00  0.00           C
ATOM   1306 HG21 VAL A 671      35.590  49.140  55.300  1.00  0.00           H
ATOM   1307 HG22 VAL A 671      36.580  50.640  54.750  1.00  0.00           H
ATOM   1308 HG23 VAL A 671      35.250  50.700  55.870  1.00  0.00           H
ATOM   1309  C   VAL A 671      37.160  51.080  59.030  1.00  0.00           C
ATOM   1310  O   VAL A 671      36.190  50.980  59.800  1.00  0.00           O
ATOM   1311  N   LEU A 672      38.420  51.130  59.510  1.00  0.00           N
ATOM   1312  HN  LEU A 672      39.160  51.300  58.860  1.00  0.00           H
ATOM   1313  CA  LEU A 672      38.790  51.020  60.970  1.00  0.00           C
ATOM   1314  HA  LEU A 672      38.430  50.070  61.360  1.00  0.00           H
ATOM   1315  CB  LEU A 672      40.260  51.220  61.060  1.00  0.00           C
ATOM   1316  HB1 LEU A 672      40.600  52.160  60.580  1.00  0.00           H
ATOM   1317  HB2 LEU A 672      40.860  50.450  60.510  1.00  0.00           H
ATOM   1318  CG  LEU A 672      40.890  51.100  62.470  1.00  0.00           C
ATOM   1319  HG  LEU A 672      40.340  51.750  63.180  1.00  0.00           H
ATOM   1320  CD1 LEU A 672      40.850  49.610  63.060  1.00  0.00           C
ATOM   1321 HD11 LEU A 672      40.900  49.500  64.160  1.00  0.00           H
ATOM   1322 HD12 LEU A 672      41.650  48.920  62.720  1.00  0.00           H
ATOM   1323 HD13 LEU A 672      39.970  49.150  62.570  1.00  0.00           H
ATOM   1324  CD2 LEU A 672      42.350  51.540  62.400  1.00  0.00           C
ATOM   1325 HD21 LEU A 672      42.860  51.450  63.390  1.00  0.00           H
ATOM   1326 HD22 LEU A 672      42.370  52.590  62.050  1.00  0.00           H
ATOM   1327 HD23 LEU A 672      42.930  50.890  61.700  1.00  0.00           H
ATOM   1328  C   LEU A 672      38.170  52.140  61.840  1.00  0.00           C
ATOM   1329  O   LEU A 672      37.600  51.930  62.920  1.00  0.00           O
ATOM   1330  N   VAL A 673      38.220  53.360  61.290  1.00  0.00           N
ATOM   1331  HN  VAL A 673      38.620  53.460  60.380  1.00  0.00           H
ATOM   1332  CA  VAL A 673      37.570  54.560  61.810  1.00  0.00           C
ATOM   1333  HA  VAL A 673      37.960  54.600  62.820  1.00  0.00           H
ATOM   1334  CB  VAL A 673      37.950  55.890  61.120  1.00  0.00           C
ATOM   1335  HB  VAL A 673      37.680  55.730  60.060  1.00  0.00           H
ATOM   1336  CG1 VAL A 673      37.230  57.190  61.680  1.00  0.00           C
ATOM   1337 HG11 VAL A 673      37.660  58.030  61.090  1.00  0.00           H
ATOM   1338 HG12 VAL A 673      37.420  57.300  62.770  1.00  0.00           H
ATOM   1339 HG13 VAL A 673      36.150  57.200  61.430  1.00  0.00           H
ATOM   1340  CG2 VAL A 673      39.440  56.030  61.280  1.00  0.00           C
ATOM   1341 HG21 VAL A 673      39.840  56.330  62.270  1.00  0.00           H
ATOM   1342 HG22 VAL A 673      39.910  56.770  60.600  1.00  0.00           H
ATOM   1343 HG23 VAL A 673      39.970  55.060  61.160  1.00  0.00           H
ATOM   1344  C   VAL A 673      36.030  54.450  61.840  1.00  0.00           C
ATOM   1345  O   VAL A 673      35.430  54.760  62.860  1.00  0.00           O
ATOM   1346  N   PHE A 674      35.380  54.010  60.700  1.00  0.00           N
ATOM   1347  HN  PHE A 674      35.850  53.820  59.840  1.00  0.00           H
ATOM   1348  CA  PHE A 674      33.900  53.820  60.600  1.00  0.00           C
ATOM   1349  HA  PHE A 674      33.500  54.820  60.760  1.00  0.00           H
ATOM   1350  CB  PHE A 674      33.490  53.300  59.180  1.00  0.00           C
ATOM   1351  HB1 PHE A 674      33.510  52.190  59.120  1.00  0.00           H
ATOM   1352  HB2 PHE A 674      34.180  53.790  58.440  1.00  0.00           H
ATOM   1353  CG  PHE A 674      32.100  53.830  58.780  1.00  0.00           C
ATOM   1354  CD1 PHE A 674      30.910  53.130  58.870  1.00  0.00           C
ATOM   1355  HD1 PHE A 674      30.820  52.110  59.180  1.00  0.00           H
ATOM   1356  CE1 PHE A 674      29.690  53.730  58.490  1.00  0.00           C
ATOM   1357  HE1 PHE A 674      28.800  53.130  58.450  1.00  0.00           H
ATOM   1358  CZ  PHE A 674      29.710  55.020  58.020  1.00  0.00           C
ATOM   1359  HZ  PHE A 674      28.790  55.490  57.680  1.00  0.00           H
ATOM   1360  CD2 PHE A 674      32.060  55.210  58.450  1.00  0.00           C
ATOM   1361  HD2 PHE A 674      32.990  55.740  58.550  1.00  0.00           H
ATOM   1362  CE2 PHE A 674      30.850  55.800  57.910  1.00  0.00           C
ATOM   1363  HE2 PHE A 674      30.730  56.820  57.570  1.00  0.00           H
ATOM   1364  C   PHE A 674      33.270  52.870  61.650  1.00  0.00           C
ATOM   1365  O   PHE A 674      32.210  53.130  62.280  1.00  0.00           O
ATOM   1366  N   GLU A 675      34.020  51.720  61.910  1.00  0.00           N
ATOM   1367  HN  GLU A 675      34.760  51.520  61.270  1.00  0.00           H
ATOM   1368  CA  GLU A 675      33.720  50.750  62.940  1.00  0.00           C
ATOM   1369  HA  GLU A 675      32.730  50.380  62.790  1.00  0.00           H
ATOM   1370  CB  GLU A 675      34.650  49.540  62.730  1.00  0.00           C
ATOM   1371  HB1 GLU A 675      34.660  48.890  63.620  1.00  0.00           H
ATOM   1372  HB2 GLU A 675      35.640  50.040  62.690  1.00  0.00           H
ATOM   1373  CG  GLU A 675      34.140  48.760  61.430  1.00  0.00           C
ATOM   1374  HG1 GLU A 675      35.040  48.350  60.930  1.00  0.00           H
ATOM   1375  HG2 GLU A 675      33.580  49.420  60.730  1.00  0.00           H
ATOM   1376  CD  GLU A 675      33.210  47.690  61.760  1.00  0.00           C
ATOM   1377  OE1 GLU A 675      33.450  46.510  61.300  1.00  0.00           O
ATOM   1378  OE2 GLU A 675      32.150  47.970  62.390  1.00  0.00           O
ATOM   1379  C   GLU A 675      33.840  51.230  64.420  1.00  0.00           C
ATOM   1380  O   GLU A 675      33.040  50.930  65.260  1.00  0.00           O
ATOM   1381  N   LYS A 676      34.880  52.060  64.660  1.00  0.00           N
ATOM   1382  HN  LYS A 676      35.570  52.140  63.940  1.00  0.00           H
ATOM   1383  CA  LYS A 676      34.910  52.980  65.810  1.00  0.00           C
ATOM   1384  HA  LYS A 676      34.840  52.330  66.670  1.00  0.00           H
ATOM   1385  CB  LYS A 676      36.280  53.640  65.900  1.00  0.00           C
ATOM   1386  HB1 LYS A 676      36.580  53.700  64.840  1.00  0.00           H
ATOM   1387  HB2 LYS A 676      37.030  53.000  66.410  1.00  0.00           H
ATOM   1388  CG  LYS A 676      36.360  54.980  66.560  1.00  0.00           C
ATOM   1389  HG1 LYS A 676      35.670  55.190  67.410  1.00  0.00           H
ATOM   1390  HG2 LYS A 676      36.220  55.680  65.700  1.00  0.00           H
ATOM   1391  CD  LYS A 676      37.780  55.190  67.190  1.00  0.00           C
ATOM   1392  HD1 LYS A 676      37.850  54.510  68.060  1.00  0.00           H
ATOM   1393  HD2 LYS A 676      37.730  56.210  67.610  1.00  0.00           H
ATOM   1394  CE  LYS A 676      38.870  54.860  66.220  1.00  0.00           C
ATOM   1395  HE1 LYS A 676      38.660  55.120  65.170  1.00  0.00           H
ATOM   1396  HE2 LYS A 676      39.180  53.800  66.280  1.00  0.00           H
ATOM   1397  NZ  LYS A 676      40.050  55.630  66.620  1.00  0.00           N
ATOM   1398  HZ1 LYS A 676      40.300  55.770  67.610  1.00  0.00           H
ATOM   1399  HZ2 LYS A 676      39.990  56.500  66.060  1.00  0.00           H
ATOM   1400  HZ3 LYS A 676      40.880  55.070  66.320  1.00  0.00           H
ATOM   1401  C   LYS A 676      33.800  53.950  65.960  1.00  0.00           C
ATOM   1402  O   LYS A 676      33.270  54.240  67.010  1.00  0.00           O
ATOM   1403  N   ILE A 677      33.340  54.560  64.860  1.00  0.00           N
ATOM   1404  HN  ILE A 677      33.920  54.490  64.050  1.00  0.00           H
ATOM   1405  CA  ILE A 677      32.220  55.500  64.960  1.00  0.00           C
ATOM   1406  HA  ILE A 677      32.240  56.150  65.820  1.00  0.00           H
ATOM   1407  CB  ILE A 677      32.250  56.400  63.790  1.00  0.00           C
ATOM   1408  HB  ILE A 677      32.070  55.780  62.880  1.00  0.00           H
ATOM   1409  CG2 ILE A 677      31.010  57.350  63.840  1.00  0.00           C
ATOM   1410 HG21 ILE A 677      30.030  56.890  64.090  1.00  0.00           H
ATOM   1411 HG22 ILE A 677      30.870  57.920  62.890  1.00  0.00           H
ATOM   1412 HG23 ILE A 677      31.220  58.120  64.630  1.00  0.00           H
ATOM   1413  CG1 ILE A 677      33.530  57.190  63.830  1.00  0.00           C
ATOM   1414 HG11 ILE A 677      34.390  56.550  64.160  1.00  0.00           H
ATOM   1415 HG12 ILE A 677      33.550  57.900  64.690  1.00  0.00           H
ATOM   1416  CD  ILE A 677      33.900  58.050  62.660  1.00  0.00           C
ATOM   1417  HD1 ILE A 677      34.870  58.600  62.730  1.00  0.00           H
ATOM   1418  HD2 ILE A 677      33.100  58.780  62.400  1.00  0.00           H
ATOM   1419  HD3 ILE A 677      34.090  57.370  61.800  1.00  0.00           H
ATOM   1420  C   ILE A 677      30.890  54.750  65.090  1.00  0.00           C
ATOM   1421  O   ILE A 677      30.000  55.150  65.820  1.00  0.00           O
ATOM   1422  N   LEU A 678      30.740  53.590  64.400  1.00  0.00           N
ATOM   1423  HN  LEU A 678      31.340  53.240  63.680  1.00  0.00           H
ATOM   1424  CA  LEU A 678      29.610  52.790  64.580  1.00  0.00           C
ATOM   1425  HA  LEU A 678      28.750  53.410  64.320  1.00  0.00           H
ATOM   1426  CB  LEU A 678      29.710  51.610  63.480  1.00  0.00           C
ATOM   1427  HB1 LEU A 678      30.600  51.060  63.850  1.00  0.00           H
ATOM   1428  HB2 LEU A 678      29.940  52.040  62.490  1.00  0.00           H
ATOM   1429  CG  LEU A 678      28.410  50.800  63.330  1.00  0.00           C
ATOM   1430  HG  LEU A 678      28.380  50.260  62.350  1.00  0.00           H
ATOM   1431  CD1 LEU A 678      28.270  49.670  64.350  1.00  0.00           C
ATOM   1432 HD11 LEU A 678      28.170  49.990  65.400  1.00  0.00           H
ATOM   1433 HD12 LEU A 678      29.110  48.950  64.250  1.00  0.00           H
ATOM   1434 HD13 LEU A 678      27.300  49.180  64.130  1.00  0.00           H
ATOM   1435  CD2 LEU A 678      27.170  51.730  63.270  1.00  0.00           C
ATOM   1436 HD21 LEU A 678      26.850  52.050  64.290  1.00  0.00           H
ATOM   1437 HD22 LEU A 678      26.280  51.280  62.780  1.00  0.00           H
ATOM   1438 HD23 LEU A 678      27.330  52.550  62.550  1.00  0.00           H
ATOM   1439  C   LEU A 678      29.430  52.220  66.030  1.00  0.00           C
ATOM   1440  O   LEU A 678      28.390  52.380  66.710  1.00  0.00           O
ATOM   1441  N   TYR A 679      30.500  51.650  66.650  1.00  0.00           N
ATOM   1442  HN  TYR A 679      31.270  51.420  66.060  1.00  0.00           H
ATOM   1443  CA  TYR A 679      30.550  51.240  68.040  1.00  0.00           C
ATOM   1444  HA  TYR A 679      29.830  50.430  68.050  1.00  0.00           H
ATOM   1445  CB  TYR A 679      31.900  50.680  68.320  1.00  0.00           C
ATOM   1446  HB1 TYR A 679      32.610  51.530  68.380  1.00  0.00           H
ATOM   1447  HB2 TYR A 679      32.010  49.920  67.500  1.00  0.00           H
ATOM   1448  CG  TYR A 679      32.040  50.050  69.660  1.00  0.00           C
ATOM   1449  CD1 TYR A 679      32.600  50.820  70.710  1.00  0.00           C
ATOM   1450  HD1 TYR A 679      32.840  51.860  70.570  1.00  0.00           H
ATOM   1451  CE1 TYR A 679      32.570  50.360  72.020  1.00  0.00           C
ATOM   1452  HE1 TYR A 679      32.960  51.070  72.730  1.00  0.00           H
ATOM   1453  CZ  TYR A 679      32.130  49.080  72.340  1.00  0.00           C
ATOM   1454  OH  TYR A 679      31.990  48.590  73.620  1.00  0.00           O
ATOM   1455  HH  TYR A 679      32.410  49.240  74.170  1.00  0.00           H
ATOM   1456  CD2 TYR A 679      31.750  48.670  69.970  1.00  0.00           C
ATOM   1457  HD2 TYR A 679      31.270  47.930  69.350  1.00  0.00           H
ATOM   1458  CE2 TYR A 679      31.760  48.200  71.320  1.00  0.00           C
ATOM   1459  HE2 TYR A 679      31.470  47.180  71.450  1.00  0.00           H
ATOM   1460  C   TYR A 679      30.190  52.380  69.010  1.00  0.00           C
ATOM   1461  O   TYR A 679      29.310  52.200  69.910  1.00  0.00           O
ATOM   1462  N   LYS A 680      30.810  53.530  68.850  1.00  0.00           N
ATOM   1463  HN  LYS A 680      31.510  53.570  68.140  1.00  0.00           H
ATOM   1464  CA  LYS A 680      30.570  54.720  69.640  1.00  0.00           C
ATOM   1465  HA  LYS A 680      30.800  54.500  70.680  1.00  0.00           H
ATOM   1466  CB  LYS A 680      31.590  55.780  69.200  1.00  0.00           C
ATOM   1467  HB1 LYS A 680      31.610  55.900  68.090  1.00  0.00           H
ATOM   1468  HB2 LYS A 680      32.570  55.320  69.460  1.00  0.00           H
ATOM   1469  CG  LYS A 680      31.520  57.090  69.990  1.00  0.00           C
ATOM   1470  HG1 LYS A 680      30.630  57.730  69.800  1.00  0.00           H
ATOM   1471  HG2 LYS A 680      32.390  57.690  69.650  1.00  0.00           H
ATOM   1472  CD  LYS A 680      31.750  56.830  71.450  1.00  0.00           C
ATOM   1473  HD1 LYS A 680      32.610  56.140  71.570  1.00  0.00           H
ATOM   1474  HD2 LYS A 680      30.890  56.260  71.880  1.00  0.00           H
ATOM   1475  CE  LYS A 680      32.270  58.060  72.310  1.00  0.00           C
ATOM   1476  HE1 LYS A 680      33.070  58.550  71.710  1.00  0.00           H
ATOM   1477  HE2 LYS A 680      32.580  57.750  73.320  1.00  0.00           H
ATOM   1478  NZ  LYS A 680      31.120  59.000  72.490  1.00  0.00           N
ATOM   1479  HZ1 LYS A 680      31.380  59.680  73.230  1.00  0.00           H
ATOM   1480  HZ2 LYS A 680      30.280  58.480  72.830  1.00  0.00           H
ATOM   1481  HZ3 LYS A 680      30.860  59.480  71.600  1.00  0.00           H
ATOM   1482  C   LYS A 680      29.190  55.240  69.500  1.00  0.00           C
ATOM   1483  O   LYS A 680      28.540  55.550  70.510  1.00  0.00           O
ATOM   1484  N   PHE A 681      28.620  55.290  68.300  1.00  0.00           N
ATOM   1485  HN  PHE A 681      29.090  54.860  67.520  1.00  0.00           H
ATOM   1486  CA  PHE A 681      27.200  55.680  68.030  1.00  0.00           C
ATOM   1487  HA  PHE A 681      27.080  56.600  68.580  1.00  0.00           H
ATOM   1488  CB  PHE A 681      26.920  55.840  66.540  1.00  0.00           C
ATOM   1489  HB1 PHE A 681      26.650  54.910  65.980  1.00  0.00           H
ATOM   1490  HB2 PHE A 681      27.830  56.200  66.020  1.00  0.00           H
ATOM   1491  CG  PHE A 681      25.750  56.760  66.310  1.00  0.00           C
ATOM   1492  CD1 PHE A 681      25.900  58.160  66.100  1.00  0.00           C
ATOM   1493  HD1 PHE A 681      26.900  58.540  66.200  1.00  0.00           H
ATOM   1494  CE1 PHE A 681      24.760  59.030  66.020  1.00  0.00           C
ATOM   1495  HE1 PHE A 681      24.840  60.070  65.770  1.00  0.00           H
ATOM   1496  CZ  PHE A 681      23.460  58.430  66.150  1.00  0.00           C
ATOM   1497  HZ  PHE A 681      22.540  59.000  66.160  1.00  0.00           H
ATOM   1498  CD2 PHE A 681      24.450  56.220  66.310  1.00  0.00           C
ATOM   1499  HD2 PHE A 681      24.360  55.150  66.410  1.00  0.00           H
ATOM   1500  CE2 PHE A 681      23.340  57.020  66.260  1.00  0.00           C
ATOM   1501  HE2 PHE A 681      22.330  56.630  66.360  1.00  0.00           H
ATOM   1502  C   PHE A 681      26.270  54.620  68.750  1.00  0.00           C
ATOM   1503  O   PHE A 681      25.350  55.050  69.380  1.00  0.00           O
ATOM   1504  N   CYS A 682      26.500  53.320  68.640  1.00  0.00           N
ATOM   1505  HN  CYS A 682      27.250  52.940  68.120  1.00  0.00           H
ATOM   1506  CA  CYS A 682      25.800  52.280  69.340  1.00  0.00           C
ATOM   1507  HA  CYS A 682      24.790  52.340  68.940  1.00  0.00           H
ATOM   1508  CB  CYS A 682      26.240  50.850  68.900  1.00  0.00           C
ATOM   1509  HB1 CYS A 682      25.890  50.000  69.510  1.00  0.00           H
ATOM   1510  HB2 CYS A 682      27.320  50.630  69.010  1.00  0.00           H
ATOM   1511  SG  CYS A 682      25.630  50.460  67.150  1.00  0.00           S
ATOM   1512  HG1 CYS A 682      26.580  51.120  66.490  1.00  0.00           H
ATOM   1513  C   CYS A 682      25.810  52.310  70.830  1.00  0.00           C
ATOM   1514  O   CYS A 682      24.710  52.200  71.460  1.00  0.00           O
ATOM   1515  N   ARG A 683      27.080  52.510  71.390  1.00  0.00           N
ATOM   1516  HN  ARG A 683      27.890  52.570  70.810  1.00  0.00           H
ATOM   1517  CA  ARG A 683      27.230  52.750  72.820  1.00  0.00           C
ATOM   1518  HA  ARG A 683      26.580  52.000  73.250  1.00  0.00           H
ATOM   1519  CB  ARG A 683      28.690  52.520  73.290  1.00  0.00           C
ATOM   1520  HB1 ARG A 683      28.670  52.650  74.400  1.00  0.00           H
ATOM   1521  HB2 ARG A 683      29.460  53.230  72.930  1.00  0.00           H
ATOM   1522  CG  ARG A 683      29.070  51.040  73.090  1.00  0.00           C
ATOM   1523  HG1 ARG A 683      30.130  51.170  73.400  1.00  0.00           H
ATOM   1524  HG2 ARG A 683      28.970  50.660  72.040  1.00  0.00           H
ATOM   1525  CD  ARG A 683      28.520  50.060  74.140  1.00  0.00           C
ATOM   1526  HD1 ARG A 683      27.420  49.890  74.130  1.00  0.00           H
ATOM   1527  HD2 ARG A 683      28.840  50.360  75.150  1.00  0.00           H
ATOM   1528  NE  ARG A 683      29.210  48.750  73.840  1.00  0.00           N
ATOM   1529  HE  ARG A 683      30.190  48.680  73.990  1.00  0.00           H
ATOM   1530  CZ  ARG A 683      28.590  47.660  73.390  1.00  0.00           C
ATOM   1531  NH1 ARG A 683      27.390  47.490  73.000  1.00  0.00           N
ATOM   1532 HH11 ARG A 683      26.730  48.240  73.020  1.00  0.00           H
ATOM   1533 HH12 ARG A 683      27.100  46.530  72.920  1.00  0.00           H
ATOM   1534  NH2 ARG A 683      29.350  46.570  73.280  1.00  0.00           N
ATOM   1535 HH21 ARG A 683      28.990  45.730  72.890  1.00  0.00           H
ATOM   1536 HH22 ARG A 683      30.330  46.760  73.310  1.00  0.00           H
ATOM   1537  C   ARG A 683      26.600  54.010  73.380  1.00  0.00           C
ATOM   1538  O   ARG A 683      25.930  53.940  74.370  1.00  0.00           O
ATOM   1539  N   ASP A 684      26.750  55.160  72.700  1.00  0.00           N
ATOM   1540  HN  ASP A 684      27.140  55.220  71.790  1.00  0.00           H
ATOM   1541  CA  ASP A 684      26.160  56.390  73.270  1.00  0.00           C
ATOM   1542  HA  ASP A 684      26.550  56.520  74.270  1.00  0.00           H
ATOM   1543  CB  ASP A 684      26.580  57.520  72.320  1.00  0.00           C
ATOM   1544  HB1 ASP A 684      26.040  58.490  72.380  1.00  0.00           H
ATOM   1545  HB2 ASP A 684      26.480  57.130  71.280  1.00  0.00           H
ATOM   1546  CG  ASP A 684      28.020  57.910  72.470  1.00  0.00           C
ATOM   1547  OD1 ASP A 684      28.760  57.690  73.470  1.00  0.00           O
ATOM   1548  OD2 ASP A 684      28.440  58.580  71.530  1.00  0.00           O
ATOM   1549  C   ASP A 684      24.640  56.420  73.310  1.00  0.00           C
ATOM   1550  O   ASP A 684      23.990  56.940  74.230  1.00  0.00           O
ATOM   1551  N   TYR A 685      23.980  55.850  72.290  1.00  0.00           N
ATOM   1552  HN  TYR A 685      24.540  55.410  71.590  1.00  0.00           H
ATOM   1553  CA  TYR A 685      22.570  56.080  72.000  1.00  0.00           C
ATOM   1554  HA  TYR A 685      22.180  56.890  72.610  1.00  0.00           H
ATOM   1555  CB  TYR A 685      22.370  56.520  70.560  1.00  0.00           C
ATOM   1556  HB1 TYR A 685      21.320  56.350  70.250  1.00  0.00           H
ATOM   1557  HB2 TYR A 685      23.000  55.890  69.900  1.00  0.00           H
ATOM   1558  CG  TYR A 685      22.790  57.950  70.150  1.00  0.00           C
ATOM   1559  CD1 TYR A 685      21.780  58.920  70.020  1.00  0.00           C
ATOM   1560  HD1 TYR A 685      20.760  58.670  70.280  1.00  0.00           H
ATOM   1561  CE1 TYR A 685      22.020  60.230  69.780  1.00  0.00           C
ATOM   1562  HE1 TYR A 685      21.220  60.960  69.710  1.00  0.00           H
ATOM   1563  CZ  TYR A 685      23.360  60.700  69.640  1.00  0.00           C
ATOM   1564  OH  TYR A 685      23.580  62.030  69.340  1.00  0.00           O
ATOM   1565  HH  TYR A 685      24.500  62.270  69.480  1.00  0.00           H
ATOM   1566  CD2 TYR A 685      24.090  58.380  69.890  1.00  0.00           C
ATOM   1567  HD2 TYR A 685      24.910  57.680  69.860  1.00  0.00           H
ATOM   1568  CE2 TYR A 685      24.360  59.770  69.750  1.00  0.00           C
ATOM   1569  HE2 TYR A 685      25.400  60.040  69.600  1.00  0.00           H
ATOM   1570  C   TYR A 685      21.710  54.880  72.370  1.00  0.00           C
ATOM   1571  O   TYR A 685      20.460  54.990  72.370  1.00  0.00           O
ATOM   1572  N   GLN A 686      22.330  53.790  72.800  1.00  0.00           N
ATOM   1573  HN  GLN A 686      23.330  53.850  72.760  1.00  0.00           H
ATOM   1574  CA  GLN A 686      21.620  52.560  73.330  1.00  0.00           C
ATOM   1575  HA  GLN A 686      22.420  51.940  73.690  1.00  0.00           H
ATOM   1576  CB  GLN A 686      20.660  52.920  74.530  1.00  0.00           C
ATOM   1577  HB1 GLN A 686      20.390  51.920  74.930  1.00  0.00           H
ATOM   1578  HB2 GLN A 686      19.730  53.460  74.240  1.00  0.00           H
ATOM   1579  CG  GLN A 686      21.210  53.880  75.610  1.00  0.00           C
ATOM   1580  HG1 GLN A 686      20.610  53.700  76.530  1.00  0.00           H
ATOM   1581  HG2 GLN A 686      21.010  54.930  75.350  1.00  0.00           H
ATOM   1582  CD  GLN A 686      22.650  53.680  76.000  1.00  0.00           C
ATOM   1583  OE1 GLN A 686      23.000  52.600  76.500  1.00  0.00           O
ATOM   1584  NE2 GLN A 686      23.570  54.660  75.860  1.00  0.00           N
ATOM   1585 HE21 GLN A 686      24.540  54.390  75.890  1.00  0.00           H
ATOM   1586 HE22 GLN A 686      23.430  55.480  75.310  1.00  0.00           H
ATOM   1587  C   GLN A 686      21.140  51.620  72.250  1.00  0.00           C
ATOM   1588  O   GLN A 686      20.130  51.020  72.460  1.00  0.00           O
ATOM   1589  N   LEU A 687      21.920  51.460  71.190  1.00  0.00           N
ATOM   1590  HN  LEU A 687      22.820  51.890  71.210  1.00  0.00           H
ATOM   1591  CA  LEU A 687      21.630  50.630  70.120  1.00  0.00           C
ATOM   1592  HA  LEU A 687      20.560  50.470  70.030  1.00  0.00           H
ATOM   1593  CB  LEU A 687      22.140  51.260  68.770  1.00  0.00           C
ATOM   1594  HB1 LEU A 687      21.610  50.620  68.040  1.00  0.00           H
ATOM   1595  HB2 LEU A 687      23.220  51.140  68.580  1.00  0.00           H
ATOM   1596  CG  LEU A 687      21.570  52.690  68.490  1.00  0.00           C
ATOM   1597  HG  LEU A 687      22.110  53.300  69.240  1.00  0.00           H
ATOM   1598  CD1 LEU A 687      22.000  53.130  67.150  1.00  0.00           C
ATOM   1599 HD11 LEU A 687      21.520  52.510  66.360  1.00  0.00           H
ATOM   1600 HD12 LEU A 687      23.110  53.060  67.020  1.00  0.00           H
ATOM   1601 HD13 LEU A 687      21.770  54.210  67.030  1.00  0.00           H
ATOM   1602  CD2 LEU A 687      20.050  52.830  68.650  1.00  0.00           C
ATOM   1603 HD21 LEU A 687      19.730  53.890  68.630  1.00  0.00           H
ATOM   1604 HD22 LEU A 687      19.600  52.380  69.560  1.00  0.00           H
ATOM   1605 HD23 LEU A 687      19.450  52.340  67.850  1.00  0.00           H
ATOM   1606  C   LEU A 687      22.230  49.160  70.210  1.00  0.00           C
ATOM   1607  O   LEU A 687      23.320  48.810  70.760  1.00  0.00           O
ATOM   1608  N   SER A 688      21.530  48.210  69.620  1.00  0.00           N
ATOM   1609  HN  SER A 688      20.710  48.540  69.170  1.00  0.00           H
ATOM   1610  CA  SER A 688      21.930  46.900  69.270  1.00  0.00           C
ATOM   1611  HA  SER A 688      22.330  46.340  70.110  1.00  0.00           H
ATOM   1612  CB  SER A 688      20.780  46.050  68.710  1.00  0.00           C
ATOM   1613  HB1 SER A 688      21.180  45.130  68.240  1.00  0.00           H
ATOM   1614  HB2 SER A 688      20.240  46.530  67.860  1.00  0.00           H
ATOM   1615  OG  SER A 688      19.830  45.670  69.710  1.00  0.00           O
ATOM   1616  HG1 SER A 688      20.210  44.880  70.100  1.00  0.00           H
ATOM   1617  C   SER A 688      23.080  46.840  68.210  1.00  0.00           C
ATOM   1618  O   SER A 688      22.780  46.760  67.020  1.00  0.00           O
ATOM   1619  N   TYR A 689      24.310  46.960  68.700  1.00  0.00           N
ATOM   1620  HN  TYR A 689      24.480  47.110  69.670  1.00  0.00           H
ATOM   1621  CA  TYR A 689      25.600  46.930  67.950  1.00  0.00           C
ATOM   1622  HA  TYR A 689      25.650  47.870  67.420  1.00  0.00           H
ATOM   1623  CB  TYR A 689      26.820  46.940  68.950  1.00  0.00           C
ATOM   1624  HB1 TYR A 689      26.600  46.300  69.830  1.00  0.00           H
ATOM   1625  HB2 TYR A 689      26.800  48.000  69.270  1.00  0.00           H
ATOM   1626  CG  TYR A 689      28.200  46.750  68.370  1.00  0.00           C
ATOM   1627  CD1 TYR A 689      28.520  47.460  67.210  1.00  0.00           C
ATOM   1628  HD1 TYR A 689      27.880  48.220  66.810  1.00  0.00           H
ATOM   1629  CE1 TYR A 689      29.840  47.290  66.750  1.00  0.00           C
ATOM   1630  HE1 TYR A 689      30.130  47.820  65.850  1.00  0.00           H
ATOM   1631  CZ  TYR A 689      30.760  46.440  67.320  1.00  0.00           C
ATOM   1632  OH  TYR A 689      32.140  46.250  66.940  1.00  0.00           O
ATOM   1633  HH  TYR A 689      32.330  46.820  66.180  1.00  0.00           H
ATOM   1634  CD2 TYR A 689      29.060  45.830  68.950  1.00  0.00           C
ATOM   1635  HD2 TYR A 689      28.770  45.380  69.870  1.00  0.00           H
ATOM   1636  CE2 TYR A 689      30.360  45.680  68.400  1.00  0.00           C
ATOM   1637  HE2 TYR A 689      31.080  45.130  69.000  1.00  0.00           H
ATOM   1638  C   TYR A 689      25.690  45.870  66.830  1.00  0.00           C
ATOM   1639  O   TYR A 689      25.760  46.220  65.640  1.00  0.00           O
ATOM   1640  N   LEU A 690      25.730  44.610  67.230  1.00  0.00           N
ATOM   1641  HN  LEU A 690      25.630  44.350  68.190  1.00  0.00           H
ATOM   1642  CA  LEU A 690      26.020  43.580  66.240  1.00  0.00           C
ATOM   1643  HA  LEU A 690      26.900  43.960  65.750  1.00  0.00           H
ATOM   1644  CB  LEU A 690      26.250  42.180  67.020  1.00  0.00           C
ATOM   1645  HB1 LEU A 690      26.530  41.440  66.240  1.00  0.00           H
ATOM   1646  HB2 LEU A 690      25.330  41.880  67.560  1.00  0.00           H
ATOM   1647  CG  LEU A 690      27.460  42.290  67.990  1.00  0.00           C
ATOM   1648  HG  LEU A 690      27.250  43.020  68.800  1.00  0.00           H
ATOM   1649  CD1 LEU A 690      27.580  40.920  68.680  1.00  0.00           C
ATOM   1650 HD11 LEU A 690      26.680  40.810  69.320  1.00  0.00           H
ATOM   1651 HD12 LEU A 690      28.530  40.880  69.240  1.00  0.00           H
ATOM   1652 HD13 LEU A 690      27.550  40.140  67.880  1.00  0.00           H
ATOM   1653  CD2 LEU A 690      28.860  42.660  67.490  1.00  0.00           C
ATOM   1654 HD21 LEU A 690      29.550  42.430  68.330  1.00  0.00           H
ATOM   1655 HD22 LEU A 690      28.770  43.710  67.110  1.00  0.00           H
ATOM   1656 HD23 LEU A 690      29.060  41.980  66.630  1.00  0.00           H
ATOM   1657  C   LEU A 690      24.980  43.430  65.100  1.00  0.00           C
ATOM   1658  O   LEU A 690      25.340  43.350  63.930  1.00  0.00           O
ATOM   1659  N   SER A 691      23.700  43.550  65.440  1.00  0.00           N
ATOM   1660  HN  SER A 691      23.410  43.610  66.390  1.00  0.00           H
ATOM   1661  CA  SER A 691      22.670  43.520  64.430  1.00  0.00           C
ATOM   1662  HA  SER A 691      22.860  42.730  63.730  1.00  0.00           H
ATOM   1663  CB  SER A 691      21.330  43.380  65.120  1.00  0.00           C
ATOM   1664  HB1 SER A 691      21.160  44.250  65.800  1.00  0.00           H
ATOM   1665  HB2 SER A 691      21.450  42.510  65.810  1.00  0.00           H
ATOM   1666  OG  SER A 691      20.250  43.140  64.190  1.00  0.00           O
ATOM   1667  HG1 SER A 691      20.110  43.980  63.750  1.00  0.00           H
ATOM   1668  C   SER A 691      22.730  44.710  63.600  1.00  0.00           C
ATOM   1669  O   SER A 691      22.450  44.580  62.400  1.00  0.00           O
ATOM   1670  N   LEU A 692      23.110  45.940  64.120  1.00  0.00           N
ATOM   1671  HN  LEU A 692      23.320  46.020  65.090  1.00  0.00           H
ATOM   1672  CA  LEU A 692      23.220  47.050  63.200  1.00  0.00           C
ATOM   1673  HA  LEU A 692      22.310  47.230  62.660  1.00  0.00           H
ATOM   1674  CB  LEU A 692      23.380  48.280  64.050  1.00  0.00           C
ATOM   1675  HB1 LEU A 692      24.290  48.240  64.690  1.00  0.00           H
ATOM   1676  HB2 LEU A 692      22.440  48.390  64.610  1.00  0.00           H
ATOM   1677  CG  LEU A 692      23.400  49.560  63.210  1.00  0.00           C
ATOM   1678  HG  LEU A 692      24.340  49.650  62.620  1.00  0.00           H
ATOM   1679  CD1 LEU A 692      22.200  49.700  62.260  1.00  0.00           C
ATOM   1680 HD11 LEU A 692      21.260  49.790  62.830  1.00  0.00           H
ATOM   1681 HD12 LEU A 692      22.160  48.830  61.570  1.00  0.00           H
ATOM   1682 HD13 LEU A 692      22.260  50.610  61.640  1.00  0.00           H
ATOM   1683  CD2 LEU A 692      23.560  50.740  64.100  1.00  0.00           C
ATOM   1684 HD21 LEU A 692      23.870  51.650  63.550  1.00  0.00           H
ATOM   1685 HD22 LEU A 692      24.290  50.450  64.890  1.00  0.00           H
ATOM   1686 HD23 LEU A 692      22.560  51.000  64.520  1.00  0.00           H
ATOM   1687  C   LEU A 692      24.480  46.830  62.230  1.00  0.00           C
ATOM   1688  O   LEU A 692      24.570  47.110  61.050  1.00  0.00           O
ATOM   1689  N   ARG A 693      25.630  46.280  62.790  1.00  0.00           N
ATOM   1690  HN  ARG A 693      25.520  45.970  63.740  1.00  0.00           H
ATOM   1691  CA  ARG A 693      26.900  46.060  62.100  1.00  0.00           C
ATOM   1692  HA  ARG A 693      27.200  46.980  61.610  1.00  0.00           H
ATOM   1693  CB  ARG A 693      27.980  45.550  63.090  1.00  0.00           C
ATOM   1694  HB1 ARG A 693      27.820  44.460  63.200  1.00  0.00           H
ATOM   1695  HB2 ARG A 693      27.660  45.920  64.080  1.00  0.00           H
ATOM   1696  CG  ARG A 693      29.460  45.910  62.770  1.00  0.00           C
ATOM   1697  HG1 ARG A 693      30.240  45.560  63.480  1.00  0.00           H
ATOM   1698  HG2 ARG A 693      29.520  47.020  62.790  1.00  0.00           H
ATOM   1699  CD  ARG A 693      30.070  45.590  61.460  1.00  0.00           C
ATOM   1700  HD1 ARG A 693      31.110  45.940  61.330  1.00  0.00           H
ATOM   1701  HD2 ARG A 693      29.480  45.940  60.580  1.00  0.00           H
ATOM   1702  NE  ARG A 693      30.220  44.100  61.290  1.00  0.00           N
ATOM   1703  HE  ARG A 693      29.490  43.450  61.520  1.00  0.00           H
ATOM   1704  CZ  ARG A 693      31.190  43.530  60.740  1.00  0.00           C
ATOM   1705  NH1 ARG A 693      32.320  44.110  60.300  1.00  0.00           N
ATOM   1706 HH11 ARG A 693      33.010  43.520  59.880  1.00  0.00           H
ATOM   1707 HH12 ARG A 693      32.430  45.080  60.550  1.00  0.00           H
ATOM   1708  NH2 ARG A 693      31.230  42.190  60.610  1.00  0.00           N
ATOM   1709 HH21 ARG A 693      30.380  41.690  60.800  1.00  0.00           H
ATOM   1710 HH22 ARG A 693      32.080  41.770  60.290  1.00  0.00           H
ATOM   1711  C   ARG A 693      26.610  45.080  60.960  1.00  0.00           C
ATOM   1712  O   ARG A 693      26.900  45.360  59.790  1.00  0.00           O
ATOM   1713  N   THR A 694      25.940  43.980  61.240  1.00  0.00           N
ATOM   1714  HN  THR A 694      25.670  43.730  62.170  1.00  0.00           H
ATOM   1715  CA  THR A 694      25.480  43.070  60.140  1.00  0.00           C
ATOM   1716  HA  THR A 694      26.260  42.760  59.460  1.00  0.00           H
ATOM   1717  CB  THR A 694      24.830  41.770  60.770  1.00  0.00           C
ATOM   1718  HB  THR A 694      23.830  42.110  61.140  1.00  0.00           H
ATOM   1719  OG1 THR A 694      25.540  41.250  61.880  1.00  0.00           O
ATOM   1720  HG1 THR A 694      24.790  41.020  62.450  1.00  0.00           H
ATOM   1721  CG2 THR A 694      24.640  40.560  59.810  1.00  0.00           C
ATOM   1722 HG21 THR A 694      25.670  40.450  59.430  1.00  0.00           H
ATOM   1723 HG22 THR A 694      23.920  40.880  59.020  1.00  0.00           H
ATOM   1724 HG23 THR A 694      24.350  39.650  60.390  1.00  0.00           H
ATOM   1725  C   THR A 694      24.490  43.700  59.160  1.00  0.00           C
ATOM   1726  O   THR A 694      24.480  43.450  57.970  1.00  0.00           O
ATOM   1727  N   SER A 695      23.550  44.530  59.620  1.00  0.00           N
ATOM   1728  HN  SER A 695      23.720  44.870  60.550  1.00  0.00           H
ATOM   1729  CA  SER A 695      22.600  45.380  58.850  1.00  0.00           C
ATOM   1730  HA  SER A 695      22.080  44.690  58.190  1.00  0.00           H
ATOM   1731  CB  SER A 695      21.470  46.230  59.550  1.00  0.00           C
ATOM   1732  HB1 SER A 695      20.910  46.800  58.770  1.00  0.00           H
ATOM   1733  HB2 SER A 695      21.830  47.040  60.220  1.00  0.00           H
ATOM   1734  OG  SER A 695      20.570  45.510  60.350  1.00  0.00           O
ATOM   1735  HG1 SER A 695      21.110  45.110  61.030  1.00  0.00           H
ATOM   1736  C   SER A 695      23.350  46.310  57.870  1.00  0.00           C
ATOM   1737  O   SER A 695      23.020  46.300  56.700  1.00  0.00           O
ATOM   1738  N   ILE A 696      24.320  47.130  58.370  1.00  0.00           N
ATOM   1739  HN  ILE A 696      24.610  47.070  59.320  1.00  0.00           H
ATOM   1740  CA  ILE A 696      25.160  48.040  57.530  1.00  0.00           C
ATOM   1741  HA  ILE A 696      24.460  48.610  56.950  1.00  0.00           H
ATOM   1742  CB  ILE A 696      25.920  48.990  58.400  1.00  0.00           C
ATOM   1743  HB  ILE A 696      26.590  48.420  59.080  1.00  0.00           H
ATOM   1744  CG2 ILE A 696      27.040  49.770  57.570  1.00  0.00           C
ATOM   1745 HG21 ILE A 696      27.670  49.030  57.050  1.00  0.00           H
ATOM   1746 HG22 ILE A 696      27.790  50.250  58.240  1.00  0.00           H
ATOM   1747 HG23 ILE A 696      26.500  50.560  57.000  1.00  0.00           H
ATOM   1748  CG1 ILE A 696      25.000  49.970  59.110  1.00  0.00           C
ATOM   1749 HG11 ILE A 696      24.100  49.490  59.540  1.00  0.00           H
ATOM   1750 HG12 ILE A 696      24.590  50.770  58.470  1.00  0.00           H
ATOM   1751  CD  ILE A 696      25.650  50.610  60.300  1.00  0.00           C
ATOM   1752  HD1 ILE A 696      24.980  51.200  60.970  1.00  0.00           H
ATOM   1753  HD2 ILE A 696      26.450  51.330  60.040  1.00  0.00           H
ATOM   1754  HD3 ILE A 696      25.930  49.730  60.920  1.00  0.00           H
ATOM   1755  C   ILE A 696      26.010  47.240  56.550  1.00  0.00           C
ATOM   1756  O   ILE A 696      25.900  47.450  55.320  1.00  0.00           O
ATOM   1757  N   GLY A 697      26.630  46.230  57.070  1.00  0.00           N
ATOM   1758  HN  GLY A 697      26.660  46.070  58.050  1.00  0.00           H
ATOM   1759  CA  GLY A 697      27.290  45.250  56.160  1.00  0.00           C
ATOM   1760  HA1 GLY A 697      27.630  44.390  56.730  1.00  0.00           H
ATOM   1761  HA2 GLY A 697      27.990  45.810  55.560  1.00  0.00           H
ATOM   1762  C   GLY A 697      26.460  44.590  55.040  1.00  0.00           C
ATOM   1763  O   GLY A 697      26.870  44.570  53.890  1.00  0.00           O
ATOM   1764  N   LEU A 698      25.290  43.940  55.370  1.00  0.00           N
ATOM   1765  HN  LEU A 698      25.040  43.810  56.330  1.00  0.00           H
ATOM   1766  CA  LEU A 698      24.330  43.380  54.420  1.00  0.00           C
ATOM   1767  HA  LEU A 698      24.690  42.550  53.820  1.00  0.00           H
ATOM   1768  CB  LEU A 698      23.120  42.730  55.170  1.00  0.00           C
ATOM   1769  HB1 LEU A 698      22.340  42.600  54.390  1.00  0.00           H
ATOM   1770  HB2 LEU A 698      22.640  43.500  55.810  1.00  0.00           H
ATOM   1771  CG  LEU A 698      23.440  41.380  55.890  1.00  0.00           C
ATOM   1772  HG  LEU A 698      24.230  41.470  56.660  1.00  0.00           H
ATOM   1773  CD1 LEU A 698      22.180  40.780  56.500  1.00  0.00           C
ATOM   1774 HD11 LEU A 698      22.440  40.170  57.390  1.00  0.00           H
ATOM   1775 HD12 LEU A 698      21.580  40.240  55.740  1.00  0.00           H
ATOM   1776 HD13 LEU A 698      21.630  41.630  56.950  1.00  0.00           H
ATOM   1777  CD2 LEU A 698      24.010  40.320  54.870  1.00  0.00           C
ATOM   1778 HD21 LEU A 698      24.170  39.360  55.410  1.00  0.00           H
ATOM   1779 HD22 LEU A 698      25.020  40.630  54.520  1.00  0.00           H
ATOM   1780 HD23 LEU A 698      23.400  40.070  53.970  1.00  0.00           H
ATOM   1781  C   LEU A 698      23.820  44.410  53.450  1.00  0.00           C
ATOM   1782  O   LEU A 698      23.680  44.150  52.270  1.00  0.00           O
ATOM   1783  N   TRP A 699      23.470  45.670  53.970  1.00  0.00           N
ATOM   1784  HN  TRP A 699      23.480  45.850  54.950  1.00  0.00           H
ATOM   1785  CA  TRP A 699      23.090  46.830  53.200  1.00  0.00           C
ATOM   1786  HA  TRP A 699      22.280  46.500  52.590  1.00  0.00           H
ATOM   1787  CB  TRP A 699      22.630  48.110  54.030  1.00  0.00           C
ATOM   1788  HB1 TRP A 699      22.990  49.050  53.570  1.00  0.00           H
ATOM   1789  HB2 TRP A 699      23.000  48.080  55.080  1.00  0.00           H
ATOM   1790  CG  TRP A 699      21.080  48.250  54.200  1.00  0.00           C
ATOM   1791  CD1 TRP A 699      20.340  47.920  55.350  1.00  0.00           C
ATOM   1792  HD1 TRP A 699      20.720  47.400  56.220  1.00  0.00           H
ATOM   1793  NE1 TRP A 699      19.030  48.180  55.120  1.00  0.00           N
ATOM   1794  HE1 TRP A 699      18.360  48.440  55.780  1.00  0.00           H
ATOM   1795  CE2 TRP A 699      18.840  48.550  53.880  1.00  0.00           C
ATOM   1796  CD2 TRP A 699      20.100  48.610  53.230  1.00  0.00           C
ATOM   1797  CE3 TRP A 699      20.140  49.050  51.950  1.00  0.00           C
ATOM   1798  HE3 TRP A 699      20.990  48.860  51.300  1.00  0.00           H
ATOM   1799  CZ3 TRP A 699      18.970  49.420  51.250  1.00  0.00           C
ATOM   1800  HZ3 TRP A 699      19.010  49.770  50.230  1.00  0.00           H
ATOM   1801  CZ2 TRP A 699      17.690  48.900  53.290  1.00  0.00           C
ATOM   1802  HZ2 TRP A 699      16.740  48.910  53.810  1.00  0.00           H
ATOM   1803  CH2 TRP A 699      17.760  49.410  51.970  1.00  0.00           C
ATOM   1804  HH2 TRP A 699      16.850  49.680  51.450  1.00  0.00           H
ATOM   1805  C   TRP A 699      24.260  47.250  52.240  1.00  0.00           C
ATOM   1806  O   TRP A 699      23.990  47.470  51.080  1.00  0.00           O
ATOM   1807  N   THR A 700      25.540  47.360  52.690  1.00  0.00           N
ATOM   1808  HN  THR A 700      25.690  47.170  53.660  1.00  0.00           H
ATOM   1809  CA  THR A 700      26.750  47.660  51.940  1.00  0.00           C
ATOM   1810  HA  THR A 700      26.610  48.570  51.360  1.00  0.00           H
ATOM   1811  CB  THR A 700      28.050  47.790  52.800  1.00  0.00           C
ATOM   1812  HB  THR A 700      28.280  46.940  53.460  1.00  0.00           H
ATOM   1813  OG1 THR A 700      27.810  48.930  53.670  1.00  0.00           O
ATOM   1814  HG1 THR A 700      27.040  48.640  54.170  1.00  0.00           H
ATOM   1815  CG2 THR A 700      29.270  48.200  51.980  1.00  0.00           C
ATOM   1816 HG21 THR A 700      30.130  48.420  52.630  1.00  0.00           H
ATOM   1817 HG22 THR A 700      29.010  49.030  51.280  1.00  0.00           H
ATOM   1818 HG23 THR A 700      29.480  47.370  51.270  1.00  0.00           H
ATOM   1819  C   THR A 700      27.000  46.610  50.850  1.00  0.00           C
ATOM   1820  O   THR A 700      27.200  46.950  49.700  1.00  0.00           O
ATOM   1821  N   SER A 701      26.940  45.290  51.160  1.00  0.00           N
ATOM   1822  HN  SER A 701      26.690  45.140  52.120  1.00  0.00           H
ATOM   1823  CA  SER A 701      26.950  44.160  50.170  1.00  0.00           C
ATOM   1824  HA  SER A 701      27.920  44.210  49.710  1.00  0.00           H
ATOM   1825  CB  SER A 701      26.770  42.830  50.930  1.00  0.00           C
ATOM   1826  HB1 SER A 701      25.920  43.010  51.630  1.00  0.00           H
ATOM   1827  HB2 SER A 701      27.700  42.590  51.480  1.00  0.00           H
ATOM   1828  OG  SER A 701      26.460  41.720  50.090  1.00  0.00           O
ATOM   1829  HG1 SER A 701      27.220  41.610  49.510  1.00  0.00           H
ATOM   1830  C   SER A 701      25.970  44.330  49.000  1.00  0.00           C
ATOM   1831  O   SER A 701      26.380  44.350  47.840  1.00  0.00           O
ATOM   1832  N   PHE A 702      24.670  44.550  49.370  1.00  0.00           N
ATOM   1833  HN  PHE A 702      24.350  44.290  50.280  1.00  0.00           H
ATOM   1834  CA  PHE A 702      23.560  44.870  48.540  1.00  0.00           C
ATOM   1835  HA  PHE A 702      23.500  44.020  47.850  1.00  0.00           H
ATOM   1836  CB  PHE A 702      22.270  44.710  49.530  1.00  0.00           C
ATOM   1837  HB1 PHE A 702      22.520  45.320  50.420  1.00  0.00           H
ATOM   1838  HB2 PHE A 702      22.110  43.650  49.820  1.00  0.00           H
ATOM   1839  CG  PHE A 702      20.920  45.280  49.000  1.00  0.00           C
ATOM   1840  CD1 PHE A 702      20.010  45.860  49.920  1.00  0.00           C
ATOM   1841  HD1 PHE A 702      20.210  46.130  50.940  1.00  0.00           H
ATOM   1842  CE1 PHE A 702      18.690  46.180  49.390  1.00  0.00           C
ATOM   1843  HE1 PHE A 702      17.880  46.670  49.920  1.00  0.00           H
ATOM   1844  CZ  PHE A 702      18.360  45.930  48.080  1.00  0.00           C
ATOM   1845  HZ  PHE A 702      17.450  46.290  47.610  1.00  0.00           H
ATOM   1846  CD2 PHE A 702      20.480  44.870  47.700  1.00  0.00           C
ATOM   1847  HD2 PHE A 702      21.090  44.200  47.120  1.00  0.00           H
ATOM   1848  CE2 PHE A 702      19.200  45.220  47.270  1.00  0.00           C
ATOM   1849  HE2 PHE A 702      18.850  44.910  46.290  1.00  0.00           H
ATOM   1850  C   PHE A 702      23.720  46.080  47.660  1.00  0.00           C
ATOM   1851  O   PHE A 702      23.430  46.060  46.450  1.00  0.00           O
ATOM   1852  N   LEU A 703      24.150  47.190  48.230  1.00  0.00           N
ATOM   1853  HN  LEU A 703      24.240  47.200  49.220  1.00  0.00           H
ATOM   1854  CA  LEU A 703      24.390  48.380  47.450  1.00  0.00           C
ATOM   1855  HA  LEU A 703      23.450  48.580  46.960  1.00  0.00           H
ATOM   1856  CB  LEU A 703      24.670  49.530  48.480  1.00  0.00           C
ATOM   1857  HB1 LEU A 703      24.950  50.450  47.900  1.00  0.00           H
ATOM   1858  HB2 LEU A 703      25.450  49.250  49.220  1.00  0.00           H
ATOM   1859  CG  LEU A 703      23.400  49.990  49.350  1.00  0.00           C
ATOM   1860  HG  LEU A 703      22.910  49.040  49.660  1.00  0.00           H
ATOM   1861  CD1 LEU A 703      23.780  50.900  50.550  1.00  0.00           C
ATOM   1862 HD11 LEU A 703      24.540  50.420  51.170  1.00  0.00           H
ATOM   1863 HD12 LEU A 703      22.890  51.090  51.190  1.00  0.00           H
ATOM   1864 HD13 LEU A 703      24.160  51.860  50.130  1.00  0.00           H
ATOM   1865  CD2 LEU A 703      22.250  50.610  48.540  1.00  0.00           C
ATOM   1866 HD21 LEU A 703      22.650  51.590  48.210  1.00  0.00           H
ATOM   1867 HD22 LEU A 703      21.400  50.790  49.220  1.00  0.00           H
ATOM   1868 HD23 LEU A 703      21.890  49.920  47.730  1.00  0.00           H
ATOM   1869  C   LEU A 703      25.490  48.310  46.440  1.00  0.00           C
ATOM   1870  O   LEU A 703      25.440  48.930  45.350  1.00  0.00           O
ATOM   1871  N   CYS A 704      26.580  47.670  46.840  1.00  0.00           N
ATOM   1872  HN  CYS A 704      26.720  47.290  47.750  1.00  0.00           H
ATOM   1873  CA  CYS A 704      27.580  47.160  45.890  1.00  0.00           C
ATOM   1874  HA  CYS A 704      27.960  48.050  45.430  1.00  0.00           H
ATOM   1875  CB  CYS A 704      28.760  46.530  46.640  1.00  0.00           C
ATOM   1876  HB1 CYS A 704      28.600  45.620  47.270  1.00  0.00           H
ATOM   1877  HB2 CYS A 704      29.030  47.260  47.430  1.00  0.00           H
ATOM   1878  SG  CYS A 704      30.260  46.320  45.570  1.00  0.00           S
ATOM   1879  HG1 CYS A 704      29.730  45.200  45.080  1.00  0.00           H
ATOM   1880  C   CYS A 704      27.100  46.310  44.730  1.00  0.00           C
ATOM   1881  O   CYS A 704      27.490  46.560  43.580  1.00  0.00           O
ATOM   1882  N   ILE A 705      26.230  45.320  44.920  1.00  0.00           N
ATOM   1883  HN  ILE A 705      26.010  45.120  45.860  1.00  0.00           H
ATOM   1884  CA  ILE A 705      25.700  44.340  43.910  1.00  0.00           C
ATOM   1885  HA  ILE A 705      26.530  44.120  43.260  1.00  0.00           H
ATOM   1886  CB  ILE A 705      25.170  43.110  44.590  1.00  0.00           C
ATOM   1887  HB  ILE A 705      24.320  43.370  45.260  1.00  0.00           H
ATOM   1888  CG2 ILE A 705      24.520  42.140  43.540  1.00  0.00           C
ATOM   1889 HG21 ILE A 705      24.150  41.190  43.970  1.00  0.00           H
ATOM   1890 HG22 ILE A 705      25.240  41.940  42.720  1.00  0.00           H
ATOM   1891 HG23 ILE A 705      23.670  42.610  42.990  1.00  0.00           H
ATOM   1892  CG1 ILE A 705      26.170  42.300  45.510  1.00  0.00           C
ATOM   1893 HG11 ILE A 705      27.090  42.830  45.810  1.00  0.00           H
ATOM   1894 HG12 ILE A 705      26.450  41.530  44.760  1.00  0.00           H
ATOM   1895  CD  ILE A 705      25.550  41.610  46.690  1.00  0.00           C
ATOM   1896  HD1 ILE A 705      26.220  41.060  47.390  1.00  0.00           H
ATOM   1897  HD2 ILE A 705      24.880  40.800  46.310  1.00  0.00           H
ATOM   1898  HD3 ILE A 705      24.820  42.240  47.260  1.00  0.00           H
ATOM   1899  C   ILE A 705      24.700  44.980  43.010  1.00  0.00           C
ATOM   1900  O   ILE A 705      24.810  44.760  41.800  1.00  0.00           O
ATOM   1901  N   VAL A 706      23.820  45.840  43.590  1.00  0.00           N
ATOM   1902  HN  VAL A 706      23.800  46.030  44.570  1.00  0.00           H
ATOM   1903  CA  VAL A 706      22.990  46.770  42.860  1.00  0.00           C
ATOM   1904  HA  VAL A 706      22.330  46.280  42.160  1.00  0.00           H
ATOM   1905  CB  VAL A 706      22.130  47.570  43.800  1.00  0.00           C
ATOM   1906  HB  VAL A 706      22.690  47.850  44.710  1.00  0.00           H
ATOM   1907  CG1 VAL A 706      21.510  48.920  43.260  1.00  0.00           C
ATOM   1908 HG11 VAL A 706      22.240  49.700  43.010  1.00  0.00           H
ATOM   1909 HG12 VAL A 706      20.870  49.400  44.040  1.00  0.00           H
ATOM   1910 HG13 VAL A 706      20.840  48.860  42.370  1.00  0.00           H
ATOM   1911  CG2 VAL A 706      20.990  46.640  44.330  1.00  0.00           C
ATOM   1912 HG21 VAL A 706      21.370  45.590  44.400  1.00  0.00           H
ATOM   1913 HG22 VAL A 706      20.140  46.750  43.630  1.00  0.00           H
ATOM   1914 HG23 VAL A 706      20.710  46.840  45.380  1.00  0.00           H
ATOM   1915  C   VAL A 706      23.720  47.750  41.920  1.00  0.00           C
ATOM   1916  O   VAL A 706      23.290  48.070  40.790  1.00  0.00           O
ATOM   1917  N   LEU A 707      24.870  48.270  42.300  1.00  0.00           N
ATOM   1918  HN  LEU A 707      25.300  47.940  43.140  1.00  0.00           H
ATOM   1919  CA  LEU A 707      25.790  48.970  41.430  1.00  0.00           C
ATOM   1920  HA  LEU A 707      25.250  49.710  40.870  1.00  0.00           H
ATOM   1921  CB  LEU A 707      26.850  49.690  42.270  1.00  0.00           C
ATOM   1922  HB1 LEU A 707      27.410  48.920  42.850  1.00  0.00           H
ATOM   1923  HB2 LEU A 707      26.300  50.370  42.940  1.00  0.00           H
ATOM   1924  CG  LEU A 707      27.880  50.570  41.450  1.00  0.00           C
ATOM   1925  HG  LEU A 707      28.380  49.960  40.670  1.00  0.00           H
ATOM   1926  CD1 LEU A 707      27.180  51.710  40.660  1.00  0.00           C
ATOM   1927 HD11 LEU A 707      26.570  51.310  39.810  1.00  0.00           H
ATOM   1928 HD12 LEU A 707      27.910  52.410  40.190  1.00  0.00           H
ATOM   1929 HD13 LEU A 707      26.520  52.320  41.310  1.00  0.00           H
ATOM   1930  CD2 LEU A 707      29.070  51.160  42.310  1.00  0.00           C
ATOM   1931 HD21 LEU A 707      29.730  51.730  41.620  1.00  0.00           H
ATOM   1932 HD22 LEU A 707      29.700  50.460  42.910  1.00  0.00           H
ATOM   1933 HD23 LEU A 707      28.670  51.870  43.070  1.00  0.00           H
ATOM   1934  C   LEU A 707      26.470  48.060  40.380  1.00  0.00           C
ATOM   1935  O   LEU A 707      26.520  48.570  39.230  1.00  0.00           O
ATOM   1936  N   VAL A 708      26.940  46.860  40.660  1.00  0.00           N
ATOM   1937  HN  VAL A 708      27.160  46.490  41.560  1.00  0.00           H
ATOM   1938  CA  VAL A 708      27.400  45.910  39.630  1.00  0.00           C
ATOM   1939  HA  VAL A 708      28.140  46.450  39.060  1.00  0.00           H
ATOM   1940  CB  VAL A 708      27.980  44.620  40.290  1.00  0.00           C
ATOM   1941  HB  VAL A 708      27.210  44.260  41.010  1.00  0.00           H
ATOM   1942  CG1 VAL A 708      28.250  43.560  39.170  1.00  0.00           C
ATOM   1943 HG11 VAL A 708      28.740  42.630  39.520  1.00  0.00           H
ATOM   1944 HG12 VAL A 708      28.870  44.050  38.390  1.00  0.00           H
ATOM   1945 HG13 VAL A 708      27.360  43.250  38.590  1.00  0.00           H
ATOM   1946  CG2 VAL A 708      29.250  44.990  41.020  1.00  0.00           C
ATOM   1947 HG21 VAL A 708      29.070  45.670  41.890  1.00  0.00           H
ATOM   1948 HG22 VAL A 708      29.940  45.620  40.410  1.00  0.00           H
ATOM   1949 HG23 VAL A 708      29.830  44.100  41.320  1.00  0.00           H
ATOM   1950  C   VAL A 708      26.280  45.540  38.670  1.00  0.00           C
ATOM   1951  O   VAL A 708      26.420  45.480  37.520  1.00  0.00           O
ATOM   1952  N   ALA A 709      25.080  45.390  39.220  1.00  0.00           N
ATOM   1953  HN  ALA A 709      25.040  45.330  40.210  1.00  0.00           H
ATOM   1954  CA  ALA A 709      23.940  45.100  38.390  1.00  0.00           C
ATOM   1955  HA  ALA A 709      24.070  44.250  37.740  1.00  0.00           H
ATOM   1956  CB  ALA A 709      22.710  44.620  39.210  1.00  0.00           C
ATOM   1957  HB1 ALA A 709      22.220  45.500  39.710  1.00  0.00           H
ATOM   1958  HB2 ALA A 709      23.030  43.960  40.050  1.00  0.00           H
ATOM   1959  HB3 ALA A 709      22.010  44.110  38.510  1.00  0.00           H
ATOM   1960  C   ALA A 709      23.510  46.270  37.450  1.00  0.00           C
ATOM   1961  O   ALA A 709      23.250  46.080  36.270  1.00  0.00           O
ATOM   1962  N   THR A 710      23.630  47.500  37.960  1.00  0.00           N
ATOM   1963  HN  THR A 710      24.020  47.680  38.860  1.00  0.00           H
ATOM   1964  CA  THR A 710      23.250  48.780  37.330  1.00  0.00           C
ATOM   1965  HA  THR A 710      22.210  48.770  37.030  1.00  0.00           H
ATOM   1966  CB  THR A 710      23.430  49.980  38.270  1.00  0.00           C
ATOM   1967  HB  THR A 710      24.470  50.010  38.680  1.00  0.00           H
ATOM   1968  OG1 THR A 710      22.500  50.050  39.360  1.00  0.00           O
ATOM   1969  HG1 THR A 710      22.630  49.280  39.910  1.00  0.00           H
ATOM   1970  CG2 THR A 710      23.160  51.260  37.450  1.00  0.00           C
ATOM   1971 HG21 THR A 710      22.090  51.280  37.130  1.00  0.00           H
ATOM   1972 HG22 THR A 710      23.810  51.360  36.560  1.00  0.00           H
ATOM   1973 HG23 THR A 710      23.290  52.160  38.090  1.00  0.00           H
ATOM   1974  C   THR A 710      24.090  48.940  36.070  1.00  0.00           C
ATOM   1975  O   THR A 710      23.620  49.280  35.000  1.00  0.00           O
ATOM   1976  N   ASP A 711      25.390  48.710  36.250  1.00  0.00           N
ATOM   1977  HN  ASP A 711      25.580  48.280  37.120  1.00  0.00           H
ATOM   1978  CA  ASP A 711      26.520  48.960  35.450  1.00  0.00           C
ATOM   1979  HA  ASP A 711      27.160  48.090  35.450  1.00  0.00           H
ATOM   1980  CB  ASP A 711      26.260  49.330  33.990  1.00  0.00           C
ATOM   1981  HB1 ASP A 711      25.900  50.370  33.860  1.00  0.00           H
ATOM   1982  HB2 ASP A 711      25.450  48.700  33.560  1.00  0.00           H
ATOM   1983  CG  ASP A 711      27.490  49.220  33.180  1.00  0.00           C
ATOM   1984  OD1 ASP A 711      27.390  49.260  31.930  1.00  0.00           O
ATOM   1985  OD2 ASP A 711      28.620  49.260  33.750  1.00  0.00           O
ATOM   1986  C   ASP A 711      27.240  50.010  36.270  1.00  0.00           C
ATOM   1987  O   ASP A 711      26.740  51.070  36.590  1.00  0.00           O
ATOM   1988  N   ALA A 712      28.490  49.740  36.590  1.00  0.00           N
ATOM   1989  HN  ALA A 712      28.880  48.910  36.200  1.00  0.00           H
ATOM   1990  CA  ALA A 712      29.300  50.600  37.330  1.00  0.00           C
ATOM   1991  HA  ALA A 712      28.820  51.450  37.790  1.00  0.00           H
ATOM   1992  CB  ALA A 712      29.920  49.730  38.490  1.00  0.00           C
ATOM   1993  HB1 ALA A 712      30.770  49.050  38.210  1.00  0.00           H
ATOM   1994  HB2 ALA A 712      29.120  49.190  39.030  1.00  0.00           H
ATOM   1995  HB3 ALA A 712      30.320  50.430  39.270  1.00  0.00           H
ATOM   1996  C   ALA A 712      30.490  51.220  36.470  1.00  0.00           C
ATOM   1997  O   ALA A 712      31.340  51.940  36.990  1.00  0.00           O
ATOM   1998  N   SER A 713      30.480  50.960  35.170  1.00  0.00           N
ATOM   1999  HN  SER A 713      29.650  50.560  34.800  1.00  0.00           H
ATOM   2000  CA  SER A 713      31.640  51.270  34.280  1.00  0.00           C
ATOM   2001  HA  SER A 713      32.540  51.070  34.840  1.00  0.00           H
ATOM   2002  CB  SER A 713      31.750  50.350  32.990  1.00  0.00           C
ATOM   2003  HB1 SER A 713      31.960  49.300  33.330  1.00  0.00           H
ATOM   2004  HB2 SER A 713      32.500  50.660  32.230  1.00  0.00           H
ATOM   2005  OG  SER A 713      30.550  50.310  32.250  1.00  0.00           O
ATOM   2006  HG1 SER A 713      29.900  49.860  32.780  1.00  0.00           H
ATOM   2007  C   SER A 713      31.760  52.680  33.810  1.00  0.00           C
ATOM   2008  O   SER A 713      32.900  53.160  33.600  1.00  0.00           O
ATOM   2009  N   SER A 714      30.650  53.400  33.650  1.00  0.00           N
ATOM   2010  HN  SER A 714      29.810  52.880  33.820  1.00  0.00           H
ATOM   2011  CA  SER A 714      30.660  54.830  33.340  1.00  0.00           C
ATOM   2012  HA  SER A 714      31.260  54.960  32.440  1.00  0.00           H
ATOM   2013  CB  SER A 714      29.200  55.440  33.110  1.00  0.00           C
ATOM   2014  HB1 SER A 714      28.720  54.930  32.240  1.00  0.00           H
ATOM   2015  HB2 SER A 714      29.370  56.460  32.710  1.00  0.00           H
ATOM   2016  OG  SER A 714      28.270  55.550  34.210  1.00  0.00           O
ATOM   2017  HG1 SER A 714      28.060  54.640  34.420  1.00  0.00           H
ATOM   2018  C   SER A 714      31.220  55.670  34.390  1.00  0.00           C
ATOM   2019  O   SER A 714      31.860  56.650  34.080  1.00  0.00           O
ATOM   2020  N   LEU A 715      31.060  55.330  35.630  1.00  0.00           N
ATOM   2021  HN  LEU A 715      30.540  54.500  35.770  1.00  0.00           H
ATOM   2022  CA  LEU A 715      31.650  56.020  36.760  1.00  0.00           C
ATOM   2023  HA  LEU A 715      31.230  57.020  36.790  1.00  0.00           H
ATOM   2024  CB  LEU A 715      31.150  55.420  38.070  1.00  0.00           C
ATOM   2025  HB1 LEU A 715      31.940  55.410  38.850  1.00  0.00           H
ATOM   2026  HB2 LEU A 715      31.020  54.330  37.850  1.00  0.00           H
ATOM   2027  CG  LEU A 715      29.880  56.090  38.620  1.00  0.00           C
ATOM   2028  HG  LEU A 715      29.150  56.240  37.800  1.00  0.00           H
ATOM   2029  CD1 LEU A 715      29.370  55.110  39.690  1.00  0.00           C
ATOM   2030 HD11 LEU A 715      28.660  55.590  40.390  1.00  0.00           H
ATOM   2031 HD12 LEU A 715      30.140  54.870  40.450  1.00  0.00           H
ATOM   2032 HD13 LEU A 715      29.050  54.140  39.270  1.00  0.00           H
ATOM   2033  CD2 LEU A 715      30.100  57.520  39.200  1.00  0.00           C
ATOM   2034 HD21 LEU A 715      30.070  58.260  38.380  1.00  0.00           H
ATOM   2035 HD22 LEU A 715      31.030  57.560  39.790  1.00  0.00           H
ATOM   2036 HD23 LEU A 715      29.290  57.790  39.910  1.00  0.00           H
ATOM   2037  C   LEU A 715      33.170  56.110  36.680  1.00  0.00           C
ATOM   2038  O   LEU A 715      33.780  57.200  36.790  1.00  0.00           O
ATOM   2039  N   VAL A 716      33.820  55.030  36.260  1.00  0.00           N
ATOM   2040  HN  VAL A 716      33.420  54.120  36.240  1.00  0.00           H
ATOM   2041  CA  VAL A 716      35.270  55.050  36.010  1.00  0.00           C
ATOM   2042  HA  VAL A 716      35.760  55.710  36.720  1.00  0.00           H
ATOM   2043  CB  VAL A 716      36.010  53.720  36.360  1.00  0.00           C
ATOM   2044  HB  VAL A 716      37.120  53.860  36.300  1.00  0.00           H
ATOM   2045  CG1 VAL A 716      35.910  53.260  37.810  1.00  0.00           C
ATOM   2046 HG11 VAL A 716      35.980  54.130  38.510  1.00  0.00           H
ATOM   2047 HG12 VAL A 716      36.700  52.540  38.130  1.00  0.00           H
ATOM   2048 HG13 VAL A 716      34.910  52.900  38.120  1.00  0.00           H
ATOM   2049  CG2 VAL A 716      35.630  52.520  35.470  1.00  0.00           C
ATOM   2050 HG21 VAL A 716      34.660  52.070  35.760  1.00  0.00           H
ATOM   2051 HG22 VAL A 716      36.300  51.660  35.680  1.00  0.00           H
ATOM   2052 HG23 VAL A 716      35.630  52.700  34.370  1.00  0.00           H
ATOM   2053  C   VAL A 716      35.680  55.490  34.670  1.00  0.00           C
ATOM   2054  O   VAL A 716      36.910  55.610  34.410  1.00  0.00           O
ATOM   2055  N   CYS A 717      34.770  56.020  33.760  1.00  0.00           N
ATOM   2056  HN  CYS A 717      33.780  55.910  33.840  1.00  0.00           H
ATOM   2057  CA  CYS A 717      35.240  56.650  32.560  1.00  0.00           C
ATOM   2058  HA  CYS A 717      36.250  56.460  32.240  1.00  0.00           H
ATOM   2059  CB  CYS A 717      34.230  56.370  31.350  1.00  0.00           C
ATOM   2060  HB1 CYS A 717      34.470  56.870  30.380  1.00  0.00           H
ATOM   2061  HB2 CYS A 717      33.240  56.780  31.620  1.00  0.00           H
ATOM   2062  SG  CYS A 717      34.120  54.620  30.850  1.00  0.00           S
ATOM   2063  HG1 CYS A 717      33.500  54.150  31.930  1.00  0.00           H
ATOM   2064  C   CYS A 717      35.340  58.140  32.780  1.00  0.00           C
ATOM   2065  O   CYS A 717      35.770  58.860  31.830  1.00  0.00           O
ATOM   2066  N   TYR A 718      34.990  58.630  33.990  1.00  0.00           N
ATOM   2067  HN  TYR A 718      34.610  58.160  34.790  1.00  0.00           H
ATOM   2068  CA  TYR A 718      35.150  60.040  34.320  1.00  0.00           C
ATOM   2069  HA  TYR A 718      35.060  60.590  33.390  1.00  0.00           H
ATOM   2070  CB  TYR A 718      33.950  60.560  35.200  1.00  0.00           C
ATOM   2071  HB1 TYR A 718      34.190  61.620  35.480  1.00  0.00           H
ATOM   2072  HB2 TYR A 718      33.970  60.060  36.200  1.00  0.00           H
ATOM   2073  CG  TYR A 718      32.640  60.470  34.550  1.00  0.00           C
ATOM   2074  CD1 TYR A 718      32.180  61.490  33.710  1.00  0.00           C
ATOM   2075  HD1 TYR A 718      32.870  62.240  33.390  1.00  0.00           H
ATOM   2076  CE1 TYR A 718      30.750  61.480  33.360  1.00  0.00           C
ATOM   2077  HE1 TYR A 718      30.540  62.330  32.720  1.00  0.00           H
ATOM   2078  CZ  TYR A 718      29.830  60.600  33.950  1.00  0.00           C
ATOM   2079  OH  TYR A 718      28.470  60.600  33.620  1.00  0.00           O
ATOM   2080  HH  TYR A 718      28.360  60.990  32.760  1.00  0.00           H
ATOM   2081  CD2 TYR A 718      31.770  59.520  35.060  1.00  0.00           C
ATOM   2082  HD2 TYR A 718      32.220  58.690  35.610  1.00  0.00           H
ATOM   2083  CE2 TYR A 718      30.420  59.560  34.730  1.00  0.00           C
ATOM   2084  HE2 TYR A 718      29.720  58.880  35.190  1.00  0.00           H
ATOM   2085  C   TYR A 718      36.350  60.390  35.070  1.00  0.00           C
ATOM   2086  O   TYR A 718      36.510  61.610  35.330  1.00  0.00           O
ATOM   2087  N   ILE A 719      37.240  59.410  35.350  1.00  0.00           N
ATOM   2088  HN  ILE A 719      37.110  58.450  35.130  1.00  0.00           H
ATOM   2089  CA  ILE A 719      38.080  59.690  36.510  1.00  0.00           C
ATOM   2090  HA  ILE A 719      37.620  60.350  37.240  1.00  0.00           H
ATOM   2091  CB  ILE A 719      38.320  58.410  37.330  1.00  0.00           C
ATOM   2092  HB  ILE A 719      38.800  58.680  38.290  1.00  0.00           H
ATOM   2093  CG2 ILE A 719      36.890  57.920  37.750  1.00  0.00           C
ATOM   2094 HG21 ILE A 719      36.350  58.720  38.300  1.00  0.00           H
ATOM   2095 HG22 ILE A 719      36.850  56.990  38.350  1.00  0.00           H
ATOM   2096 HG23 ILE A 719      36.260  57.750  36.850  1.00  0.00           H
ATOM   2097  CG1 ILE A 719      39.130  57.340  36.650  1.00  0.00           C
ATOM   2098 HG11 ILE A 719      40.100  57.800  36.360  1.00  0.00           H
ATOM   2099 HG12 ILE A 719      38.590  56.990  35.740  1.00  0.00           H
ATOM   2100  CD  ILE A 719      39.480  56.130  37.540  1.00  0.00           C
ATOM   2101  HD1 ILE A 719      40.040  56.510  38.420  1.00  0.00           H
ATOM   2102  HD2 ILE A 719      40.070  55.390  36.950  1.00  0.00           H
ATOM   2103  HD3 ILE A 719      38.550  55.660  37.890  1.00  0.00           H
ATOM   2104  C   ILE A 719      39.370  60.270  36.190  1.00  0.00           C
ATOM   2105  O   ILE A 719      40.070  60.800  37.040  1.00  0.00           O
ATOM   2106  N   THR A 720      39.650  60.330  34.840  1.00  0.00           N
ATOM   2107  HN  THR A 720      38.990  59.930  34.200  1.00  0.00           H
ATOM   2108  CA  THR A 720      40.820  61.040  34.320  1.00  0.00           C
ATOM   2109  HA  THR A 720      40.640  61.050  33.260  1.00  0.00           H
ATOM   2110  CB  THR A 720      40.990  62.500  34.580  1.00  0.00           C
ATOM   2111  HB  THR A 720      41.700  62.850  33.800  1.00  0.00           H
ATOM   2112  OG1 THR A 720      41.520  62.850  35.840  1.00  0.00           O
ATOM   2113  HG1 THR A 720      40.900  62.450  36.460  1.00  0.00           H
ATOM   2114  CG2 THR A 720      39.720  63.320  34.350  1.00  0.00           C
ATOM   2115 HG21 THR A 720      39.710  64.410  34.540  1.00  0.00           H
ATOM   2116 HG22 THR A 720      38.880  62.900  34.950  1.00  0.00           H
ATOM   2117 HG23 THR A 720      39.430  63.080  33.310  1.00  0.00           H
ATOM   2118  C   THR A 720      42.170  60.370  34.400  1.00  0.00           C
ATOM   2119  O   THR A 720      42.610  59.620  35.240  1.00  0.00           O
ATOM   2120  N   ARG A 721      42.980  60.570  33.330  1.00  0.00           N
ATOM   2121  HN  ARG A 721      42.590  60.960  32.500  1.00  0.00           H
ATOM   2122  CA  ARG A 721      44.350  60.080  33.120  1.00  0.00           C
ATOM   2123  HA  ARG A 721      44.490  59.040  33.370  1.00  0.00           H
ATOM   2124  CB  ARG A 721      44.690  60.190  31.590  1.00  0.00           C
ATOM   2125  HB1 ARG A 721      45.750  59.910  31.390  1.00  0.00           H
ATOM   2126  HB2 ARG A 721      44.630  61.260  31.350  1.00  0.00           H
ATOM   2127  CG  ARG A 721      43.820  59.400  30.570  1.00  0.00           C
ATOM   2128  HG1 ARG A 721      44.290  59.370  29.560  1.00  0.00           H
ATOM   2129  HG2 ARG A 721      42.780  59.790  30.420  1.00  0.00           H
ATOM   2130  CD  ARG A 721      43.530  57.930  31.000  1.00  0.00           C
ATOM   2131  HD1 ARG A 721      42.860  57.920  31.890  1.00  0.00           H
ATOM   2132  HD2 ARG A 721      44.500  57.420  31.120  1.00  0.00           H
ATOM   2133  NE  ARG A 721      42.660  57.280  29.960  1.00  0.00           N
ATOM   2134  HE  ARG A 721      42.550  57.570  29.000  1.00  0.00           H
ATOM   2135  CZ  ARG A 721      42.190  56.020  30.150  1.00  0.00           C
ATOM   2136  NH1 ARG A 721      42.340  55.200  31.180  1.00  0.00           N
ATOM   2137 HH11 ARG A 721      42.020  54.250  31.170  1.00  0.00           H
ATOM   2138 HH12 ARG A 721      42.840  55.470  32.000  1.00  0.00           H
ATOM   2139  NH2 ARG A 721      41.550  55.380  29.150  1.00  0.00           N
ATOM   2140 HH21 ARG A 721      41.600  55.710  28.210  1.00  0.00           H
ATOM   2141 HH22 ARG A 721      41.240  54.440  29.260  1.00  0.00           H
ATOM   2142  C   ARG A 721      45.240  60.880  34.080  1.00  0.00           C
ATOM   2143  O   ARG A 721      46.160  60.300  34.610  1.00  0.00           O
ATOM   2144  N   PHE A 722      44.920  62.090  34.430  1.00  0.00           N
ATOM   2145  HN  PHE A 722      44.090  62.450  34.000  1.00  0.00           H
ATOM   2146  CA  PHE A 722      45.580  62.850  35.450  1.00  0.00           C
ATOM   2147  HA  PHE A 722      46.600  63.080  35.190  1.00  0.00           H
ATOM   2148  CB  PHE A 722      44.940  64.300  35.490  1.00  0.00           C
ATOM   2149  HB1 PHE A 722      43.840  64.110  35.580  1.00  0.00           H
ATOM   2150  HB2 PHE A 722      45.180  64.880  34.570  1.00  0.00           H
ATOM   2151  CG  PHE A 722      45.480  65.130  36.630  1.00  0.00           C
ATOM   2152  CD1 PHE A 722      44.590  65.760  37.510  1.00  0.00           C
ATOM   2153  HD1 PHE A 722      43.570  65.410  37.390  1.00  0.00           H
ATOM   2154  CE1 PHE A 722      44.970  66.610  38.520  1.00  0.00           C
ATOM   2155  HE1 PHE A 722      44.200  67.050  39.150  1.00  0.00           H
ATOM   2156  CZ  PHE A 722      46.350  67.000  38.570  1.00  0.00           C
ATOM   2157  HZ  PHE A 722      46.760  67.740  39.260  1.00  0.00           H
ATOM   2158  CD2 PHE A 722      46.830  65.540  36.580  1.00  0.00           C
ATOM   2159  HD2 PHE A 722      47.470  65.160  35.800  1.00  0.00           H
ATOM   2160  CE2 PHE A 722      47.200  66.480  37.550  1.00  0.00           C
ATOM   2161  HE2 PHE A 722      48.240  66.740  37.710  1.00  0.00           H
ATOM   2162  C   PHE A 722      45.500  62.120  36.770  1.00  0.00           C
ATOM   2163  O   PHE A 722      46.580  61.970  37.400  1.00  0.00           O
ATOM   2164  N   THR A 723      44.340  61.470  37.210  1.00  0.00           N
ATOM   2165  HN  THR A 723      43.470  61.570  36.700  1.00  0.00           H
ATOM   2166  CA  THR A 723      44.050  60.720  38.450  1.00  0.00           C
ATOM   2167  HA  THR A 723      44.470  61.330  39.240  1.00  0.00           H
ATOM   2168  CB  THR A 723      42.660  60.330  38.780  1.00  0.00           C
ATOM   2169  HB  THR A 723      42.290  59.880  37.830  1.00  0.00           H
ATOM   2170  OG1 THR A 723      41.980  61.540  39.030  1.00  0.00           O
ATOM   2171  HG1 THR A 723      41.290  61.320  38.390  1.00  0.00           H
ATOM   2172  CG2 THR A 723      42.270  59.420  39.960  1.00  0.00           C
ATOM   2173 HG21 THR A 723      42.810  58.450  39.850  1.00  0.00           H
ATOM   2174 HG22 THR A 723      41.200  59.180  39.860  1.00  0.00           H
ATOM   2175 HG23 THR A 723      42.410  59.970  40.920  1.00  0.00           H
ATOM   2176  C   THR A 723      44.910  59.470  38.540  1.00  0.00           C
ATOM   2177  O   THR A 723      45.410  59.070  39.590  1.00  0.00           O
ATOM   2178  N   GLU A 724      45.120  58.730  37.420  1.00  0.00           N
ATOM   2179  HN  GLU A 724      44.670  58.930  36.550  1.00  0.00           H
ATOM   2180  CA  GLU A 724      45.890  57.530  37.460  1.00  0.00           C
ATOM   2181  HA  GLU A 724      45.420  56.930  38.210  1.00  0.00           H
ATOM   2182  CB  GLU A 724      45.900  56.780  36.050  1.00  0.00           C
ATOM   2183  HB1 GLU A 724      46.740  56.050  36.130  1.00  0.00           H
ATOM   2184  HB2 GLU A 724      45.940  57.470  35.180  1.00  0.00           H
ATOM   2185  CG  GLU A 724      44.600  55.970  35.830  1.00  0.00           C
ATOM   2186  HG1 GLU A 724      43.770  56.690  35.960  1.00  0.00           H
ATOM   2187  HG2 GLU A 724      44.540  55.220  36.640  1.00  0.00           H
ATOM   2188  CD  GLU A 724      44.560  55.290  34.550  1.00  0.00           C
ATOM   2189  OE1 GLU A 724      45.310  54.290  34.320  1.00  0.00           O
ATOM   2190  OE2 GLU A 724      43.690  55.640  33.690  1.00  0.00           O
ATOM   2191  C   GLU A 724      47.400  57.770  37.930  1.00  0.00           C
ATOM   2192  O   GLU A 724      47.870  57.150  38.910  1.00  0.00           O
ATOM   2193  N   GLU A 725      48.070  58.600  37.140  1.00  0.00           N
ATOM   2194  HN  GLU A 725      47.670  59.110  36.380  1.00  0.00           H
ATOM   2195  CA  GLU A 725      49.480  58.780  37.440  1.00  0.00           C
ATOM   2196  HA  GLU A 725      49.980  57.820  37.460  1.00  0.00           H
ATOM   2197  CB  GLU A 725      50.260  59.540  36.250  1.00  0.00           C
ATOM   2198  HB1 GLU A 725      51.320  59.720  36.520  1.00  0.00           H
ATOM   2199  HB2 GLU A 725      49.820  60.540  36.070  1.00  0.00           H
ATOM   2200  CG  GLU A 725      50.340  58.720  34.990  1.00  0.00           C
ATOM   2201  HG1 GLU A 725      49.320  58.610  34.570  1.00  0.00           H
ATOM   2202  HG2 GLU A 725      50.810  57.740  35.240  1.00  0.00           H
ATOM   2203  CD  GLU A 725      51.190  59.400  33.880  1.00  0.00           C
ATOM   2204  OE1 GLU A 725      52.140  58.700  33.260  1.00  0.00           O
ATOM   2205  OE2 GLU A 725      50.900  60.590  33.520  1.00  0.00           O
ATOM   2206  C   GLU A 725      49.780  59.480  38.800  1.00  0.00           C
ATOM   2207  O   GLU A 725      50.790  59.120  39.430  1.00  0.00           O
ATOM   2208  N   ALA A 726      48.960  60.440  39.210  1.00  0.00           N
ATOM   2209  HN  ALA A 726      48.190  60.740  38.660  1.00  0.00           H
ATOM   2210  CA  ALA A 726      49.180  61.050  40.500  1.00  0.00           C
ATOM   2211  HA  ALA A 726      50.190  61.410  40.540  1.00  0.00           H
ATOM   2212  CB  ALA A 726      48.150  62.190  40.810  1.00  0.00           C
ATOM   2213  HB1 ALA A 726      48.160  62.850  39.890  1.00  0.00           H
ATOM   2214  HB2 ALA A 726      48.590  62.670  41.710  1.00  0.00           H
ATOM   2215  HB3 ALA A 726      47.110  61.790  40.880  1.00  0.00           H
ATOM   2216  C   ALA A 726      48.980  60.050  41.660  1.00  0.00           C
ATOM   2217  O   ALA A 726      49.830  59.940  42.570  1.00  0.00           O
ATOM   2218  N   PHE A 727      47.860  59.220  41.590  1.00  0.00           N
ATOM   2219  HN  PHE A 727      47.200  59.290  40.850  1.00  0.00           H
ATOM   2220  CA  PHE A 727      47.510  58.250  42.670  1.00  0.00           C
ATOM   2221  HA  PHE A 727      47.610  58.800  43.590  1.00  0.00           H
ATOM   2222  CB  PHE A 727      46.020  57.670  42.480  1.00  0.00           C
ATOM   2223  HB1 PHE A 727      45.930  56.940  41.640  1.00  0.00           H
ATOM   2224  HB2 PHE A 727      45.320  58.520  42.280  1.00  0.00           H
ATOM   2225  CG  PHE A 727      45.660  56.860  43.640  1.00  0.00           C
ATOM   2226  CD1 PHE A 727      44.910  57.450  44.720  1.00  0.00           C
ATOM   2227  HD1 PHE A 727      44.520  58.450  44.660  1.00  0.00           H
ATOM   2228  CE1 PHE A 727      44.460  56.630  45.740  1.00  0.00           C
ATOM   2229  HE1 PHE A 727      43.880  57.080  46.540  1.00  0.00           H
ATOM   2230  CZ  PHE A 727      44.710  55.230  45.720  1.00  0.00           C
ATOM   2231  HZ  PHE A 727      44.260  54.650  46.510  1.00  0.00           H
ATOM   2232  CD2 PHE A 727      45.900  55.490  43.560  1.00  0.00           C
ATOM   2233  HD2 PHE A 727      46.350  55.010  42.710  1.00  0.00           H
ATOM   2234  CE2 PHE A 727      45.470  54.650  44.610  1.00  0.00           C
ATOM   2235  HE2 PHE A 727      45.600  53.580  44.570  1.00  0.00           H
ATOM   2236  C   PHE A 727      48.480  57.090  42.700  1.00  0.00           C
ATOM   2237  O   PHE A 727      48.840  56.640  43.780  1.00  0.00           O
ATOM   2238  N   ALA A 728      49.040  56.690  41.520  1.00  0.00           N
ATOM   2239  HN  ALA A 728      48.630  56.880  40.630  1.00  0.00           H
ATOM   2240  CA  ALA A 728      50.160  55.740  41.540  1.00  0.00           C
ATOM   2241  HA  ALA A 728      49.730  54.830  41.920  1.00  0.00           H
ATOM   2242  CB  ALA A 728      50.600  55.600  40.060  1.00  0.00           C
ATOM   2243  HB1 ALA A 728      51.410  54.840  39.940  1.00  0.00           H
ATOM   2244  HB2 ALA A 728      50.730  56.610  39.630  1.00  0.00           H
ATOM   2245  HB3 ALA A 728      49.740  55.050  39.610  1.00  0.00           H
ATOM   2246  C   ALA A 728      51.410  56.120  42.370  1.00  0.00           C
ATOM   2247  O   ALA A 728      51.880  55.330  43.190  1.00  0.00           O
ATOM   2248  N   ALA A 729      51.850  57.430  42.330  1.00  0.00           N
ATOM   2249  HN  ALA A 729      51.570  57.980  41.550  1.00  0.00           H
ATOM   2250  CA  ALA A 729      52.900  57.900  43.130  1.00  0.00           C
ATOM   2251  HA  ALA A 729      53.680  57.180  42.930  1.00  0.00           H
ATOM   2252  CB  ALA A 729      53.390  59.340  42.570  1.00  0.00           C
ATOM   2253  HB1 ALA A 729      54.330  59.740  43.020  1.00  0.00           H
ATOM   2254  HB2 ALA A 729      52.540  60.040  42.740  1.00  0.00           H
ATOM   2255  HB3 ALA A 729      53.670  59.160  41.520  1.00  0.00           H
ATOM   2256  C   ALA A 729      52.600  57.990  44.610  1.00  0.00           C
ATOM   2257  O   ALA A 729      53.290  57.480  45.480  1.00  0.00           O
ATOM   2258  N   LEU A 730      51.430  58.670  44.900  1.00  0.00           N
ATOM   2259  HN  LEU A 730      50.900  58.950  44.100  1.00  0.00           H
ATOM   2260  CA  LEU A 730      50.970  58.950  46.230  1.00  0.00           C
ATOM   2261  HA  LEU A 730      51.660  59.630  46.690  1.00  0.00           H
ATOM   2262  CB  LEU A 730      49.610  59.700  46.040  1.00  0.00           C
ATOM   2263  HB1 LEU A 730      49.090  59.140  45.230  1.00  0.00           H
ATOM   2264  HB2 LEU A 730      49.730  60.750  45.710  1.00  0.00           H
ATOM   2265  CG  LEU A 730      48.640  59.580  47.240  1.00  0.00           C
ATOM   2266  HG  LEU A 730      48.670  58.580  47.730  1.00  0.00           H
ATOM   2267  CD1 LEU A 730      49.040  60.530  48.340  1.00  0.00           C
ATOM   2268 HD11 LEU A 730      48.270  60.600  49.130  1.00  0.00           H
ATOM   2269 HD12 LEU A 730      49.190  61.580  48.020  1.00  0.00           H
ATOM   2270 HD13 LEU A 730      49.980  60.210  48.850  1.00  0.00           H
ATOM   2271  CD2 LEU A 730      47.160  59.790  46.730  1.00  0.00           C
ATOM   2272 HD21 LEU A 730      47.020  59.030  45.930  1.00  0.00           H
ATOM   2273 HD22 LEU A 730      47.120  60.770  46.210  1.00  0.00           H
ATOM   2274 HD23 LEU A 730      46.410  59.660  47.540  1.00  0.00           H
ATOM   2275  C   LEU A 730      50.860  57.750  47.090  1.00  0.00           C
ATOM   2276  O   LEU A 730      51.280  57.830  48.240  1.00  0.00           O
ATOM   2277  N   ILE A 731      50.270  56.600  46.550  1.00  0.00           N
ATOM   2278  HN  ILE A 731      49.970  56.590  45.610  1.00  0.00           H
ATOM   2279  CA  ILE A 731      49.740  55.530  47.350  1.00  0.00           C
ATOM   2280  HA  ILE A 731      49.200  56.000  48.170  1.00  0.00           H
ATOM   2281  CB  ILE A 731      48.710  54.700  46.610  1.00  0.00           C
ATOM   2282  HB  ILE A 731      47.990  55.400  46.120  1.00  0.00           H
ATOM   2283  CG2 ILE A 731      49.360  53.970  45.420  1.00  0.00           C
ATOM   2284 HG21 ILE A 731      50.170  53.280  45.710  1.00  0.00           H
ATOM   2285 HG22 ILE A 731      49.880  54.630  44.690  1.00  0.00           H
ATOM   2286 HG23 ILE A 731      48.610  53.390  44.850  1.00  0.00           H
ATOM   2287  CG1 ILE A 731      47.970  53.730  47.570  1.00  0.00           C
ATOM   2288 HG11 ILE A 731      48.650  53.170  48.240  1.00  0.00           H
ATOM   2289 HG12 ILE A 731      47.350  52.990  47.030  1.00  0.00           H
ATOM   2290  CD  ILE A 731      47.020  54.460  48.510  1.00  0.00           C
ATOM   2291  HD1 ILE A 731      46.330  55.070  47.880  1.00  0.00           H
ATOM   2292  HD2 ILE A 731      47.580  55.110  49.200  1.00  0.00           H
ATOM   2293  HD3 ILE A 731      46.380  53.740  49.060  1.00  0.00           H
ATOM   2294  C   ILE A 731      50.840  54.720  47.970  1.00  0.00           C
ATOM   2295  O   ILE A 731      50.680  54.050  49.010  1.00  0.00           O
ATOM   2296  N   CYS A 732      51.980  54.590  47.210  1.00  0.00           N
ATOM   2297  HN  CYS A 732      52.100  55.040  46.330  1.00  0.00           H
ATOM   2298  CA  CYS A 732      53.160  53.970  47.620  1.00  0.00           C
ATOM   2299  HA  CYS A 732      52.970  52.930  47.870  1.00  0.00           H
ATOM   2300  CB  CYS A 732      54.180  54.000  46.440  1.00  0.00           C
ATOM   2301  HB1 CYS A 732      55.190  53.680  46.770  1.00  0.00           H
ATOM   2302  HB2 CYS A 732      54.310  55.020  46.010  1.00  0.00           H
ATOM   2303  SG  CYS A 732      53.580  52.910  45.060  1.00  0.00           S
ATOM   2304  HG1 CYS A 732      52.950  53.830  44.340  1.00  0.00           H
ATOM   2305  C   CYS A 732      53.800  54.720  48.820  1.00  0.00           C
ATOM   2306  O   CYS A 732      54.360  54.160  49.760  1.00  0.00           O
ATOM   2307  N   ILE A 733      53.790  56.070  48.730  1.00  0.00           N
ATOM   2308  HN  ILE A 733      53.360  56.450  47.910  1.00  0.00           H
ATOM   2309  CA  ILE A 733      54.350  57.030  49.550  1.00  0.00           C
ATOM   2310  HA  ILE A 733      55.300  56.660  49.890  1.00  0.00           H
ATOM   2311  CB  ILE A 733      54.490  58.420  48.900  1.00  0.00           C
ATOM   2312  HB  ILE A 733      53.580  58.540  48.280  1.00  0.00           H
ATOM   2313  CG2 ILE A 733      54.630  59.660  49.850  1.00  0.00           C
ATOM   2314 HG21 ILE A 733      53.790  59.820  50.560  1.00  0.00           H
ATOM   2315 HG22 ILE A 733      54.690  60.620  49.290  1.00  0.00           H
ATOM   2316 HG23 ILE A 733      55.530  59.520  50.480  1.00  0.00           H
ATOM   2317  CG1 ILE A 733      55.650  58.390  47.830  1.00  0.00           C
ATOM   2318 HG11 ILE A 733      55.790  59.330  47.250  1.00  0.00           H
ATOM   2319 HG12 ILE A 733      55.400  57.670  47.010  1.00  0.00           H
ATOM   2320  CD  ILE A 733      57.060  58.050  48.480  1.00  0.00           C
ATOM   2321  HD1 ILE A 733      57.860  58.370  47.790  1.00  0.00           H
ATOM   2322  HD2 ILE A 733      57.160  56.990  48.810  1.00  0.00           H
ATOM   2323  HD3 ILE A 733      57.090  58.680  49.400  1.00  0.00           H
ATOM   2324  C   ILE A 733      53.550  57.030  50.810  1.00  0.00           C
ATOM   2325  O   ILE A 733      54.060  57.220  51.900  1.00  0.00           O
ATOM   2326  N   ILE A 734      52.300  56.830  50.830  1.00  0.00           N
ATOM   2327  HN  ILE A 734      51.880  56.860  49.930  1.00  0.00           H
ATOM   2328  CA  ILE A 734      51.540  56.430  52.040  1.00  0.00           C
ATOM   2329  HA  ILE A 734      51.690  57.150  52.820  1.00  0.00           H
ATOM   2330  CB  ILE A 734      50.080  56.410  51.720  1.00  0.00           C
ATOM   2331  HB  ILE A 734      49.860  55.780  50.820  1.00  0.00           H
ATOM   2332  CG2 ILE A 734      49.100  55.840  52.840  1.00  0.00           C
ATOM   2333 HG21 ILE A 734      48.020  55.750  52.570  1.00  0.00           H
ATOM   2334 HG22 ILE A 734      49.250  56.230  53.870  1.00  0.00           H
ATOM   2335 HG23 ILE A 734      49.390  54.770  52.980  1.00  0.00           H
ATOM   2336  CG1 ILE A 734      49.610  57.870  51.400  1.00  0.00           C
ATOM   2337 HG11 ILE A 734      48.540  57.820  51.120  1.00  0.00           H
ATOM   2338 HG12 ILE A 734      50.180  58.270  50.540  1.00  0.00           H
ATOM   2339  CD  ILE A 734      49.600  58.780  52.650  1.00  0.00           C
ATOM   2340  HD1 ILE A 734      49.390  59.800  52.250  1.00  0.00           H
ATOM   2341  HD2 ILE A 734      50.550  58.830  53.200  1.00  0.00           H
ATOM   2342  HD3 ILE A 734      48.830  58.490  53.390  1.00  0.00           H
ATOM   2343  C   ILE A 734      51.960  55.130  52.660  1.00  0.00           C
ATOM   2344  O   ILE A 734      52.110  55.160  53.890  1.00  0.00           O
ATOM   2345  N   PHE A 735      52.130  54.090  51.870  1.00  0.00           N
ATOM   2346  HN  PHE A 735      51.910  54.090  50.890  1.00  0.00           H
ATOM   2347  CA  PHE A 735      52.600  52.800  52.420  1.00  0.00           C
ATOM   2348  HA  PHE A 735      51.920  52.390  53.150  1.00  0.00           H
ATOM   2349  CB  PHE A 735      52.630  51.840  51.150  1.00  0.00           C
ATOM   2350  HB1 PHE A 735      53.530  52.100  50.540  1.00  0.00           H
ATOM   2351  HB2 PHE A 735      51.810  52.070  50.430  1.00  0.00           H
ATOM   2352  CG  PHE A 735      52.650  50.400  51.500  1.00  0.00           C
ATOM   2353  CD1 PHE A 735      53.830  49.560  51.380  1.00  0.00           C
ATOM   2354  HD1 PHE A 735      54.800  50.000  51.150  1.00  0.00           H
ATOM   2355  CE1 PHE A 735      53.850  48.360  52.020  1.00  0.00           C
ATOM   2356  HE1 PHE A 735      54.700  47.690  52.120  1.00  0.00           H
ATOM   2357  CZ  PHE A 735      52.630  47.830  52.580  1.00  0.00           C
ATOM   2358  HZ  PHE A 735      52.570  46.860  53.030  1.00  0.00           H
ATOM   2359  CD2 PHE A 735      51.490  49.860  52.070  1.00  0.00           C
ATOM   2360  HD2 PHE A 735      50.610  50.460  52.190  1.00  0.00           H
ATOM   2361  CE2 PHE A 735      51.460  48.580  52.510  1.00  0.00           C
ATOM   2362  HE2 PHE A 735      50.490  48.220  52.820  1.00  0.00           H
ATOM   2363  C   PHE A 735      53.980  52.910  53.140  1.00  0.00           C
ATOM   2364  O   PHE A 735      54.220  52.340  54.210  1.00  0.00           O
ATOM   2365  N   ILE A 736      54.990  53.680  52.580  1.00  0.00           N
ATOM   2366  HN  ILE A 736      54.750  53.900  51.640  1.00  0.00           H
ATOM   2367  CA  ILE A 736      56.300  53.960  53.080  1.00  0.00           C
ATOM   2368  HA  ILE A 736      56.800  53.010  53.210  1.00  0.00           H
ATOM   2369  CB  ILE A 736      57.240  54.630  52.050  1.00  0.00           C
ATOM   2370  HB  ILE A 736      56.780  55.590  51.740  1.00  0.00           H
ATOM   2371  CG2 ILE A 736      58.620  54.960  52.610  1.00  0.00           C
ATOM   2372 HG21 ILE A 736      59.440  55.200  51.900  1.00  0.00           H
ATOM   2373 HG22 ILE A 736      58.980  54.090  53.200  1.00  0.00           H
ATOM   2374 HG23 ILE A 736      58.590  55.840  53.300  1.00  0.00           H
ATOM   2375  CG1 ILE A 736      57.450  53.660  50.890  1.00  0.00           C
ATOM   2376 HG11 ILE A 736      56.680  52.880  50.710  1.00  0.00           H
ATOM   2377 HG12 ILE A 736      58.420  53.170  51.170  1.00  0.00           H
ATOM   2378  CD  ILE A 736      57.650  54.450  49.630  1.00  0.00           C
ATOM   2379  HD1 ILE A 736      57.970  53.790  48.790  1.00  0.00           H
ATOM   2380  HD2 ILE A 736      58.580  55.050  49.730  1.00  0.00           H
ATOM   2381  HD3 ILE A 736      56.790  55.090  49.320  1.00  0.00           H
ATOM   2382  C   ILE A 736      56.210  54.790  54.330  1.00  0.00           C
ATOM   2383  O   ILE A 736      56.750  54.440  55.400  1.00  0.00           O
ATOM   2384  N   TYR A 737      55.410  55.870  54.290  1.00  0.00           N
ATOM   2385  HN  TYR A 737      54.940  56.010  53.410  1.00  0.00           H
ATOM   2386  CA  TYR A 737      55.180  56.790  55.350  1.00  0.00           C
ATOM   2387  HA  TYR A 737      56.140  57.100  55.760  1.00  0.00           H
ATOM   2388  CB  TYR A 737      54.540  58.110  54.830  1.00  0.00           C
ATOM   2389  HB1 TYR A 737      53.500  57.980  54.450  1.00  0.00           H
ATOM   2390  HB2 TYR A 737      55.220  58.400  54.000  1.00  0.00           H
ATOM   2391  CG  TYR A 737      54.570  59.150  56.010  1.00  0.00           C
ATOM   2392  CD1 TYR A 737      55.520  60.140  55.940  1.00  0.00           C
ATOM   2393  HD1 TYR A 737      56.150  60.040  55.060  1.00  0.00           H
ATOM   2394  CE1 TYR A 737      55.700  61.160  56.890  1.00  0.00           C
ATOM   2395  HE1 TYR A 737      56.550  61.820  56.800  1.00  0.00           H
ATOM   2396  CZ  TYR A 737      54.840  61.170  57.980  1.00  0.00           C
ATOM   2397  OH  TYR A 737      55.070  62.100  59.020  1.00  0.00           O
ATOM   2398  HH  TYR A 737      54.240  62.190  59.480  1.00  0.00           H
ATOM   2399  CD2 TYR A 737      53.770  59.110  57.170  1.00  0.00           C
ATOM   2400  HD2 TYR A 737      52.970  58.380  57.290  1.00  0.00           H
ATOM   2401  CE2 TYR A 737      53.900  60.130  58.160  1.00  0.00           C
ATOM   2402  HE2 TYR A 737      53.270  60.120  59.030  1.00  0.00           H
ATOM   2403  C   TYR A 737      54.520  56.140  56.530  1.00  0.00           C
ATOM   2404  O   TYR A 737      54.890  56.340  57.680  1.00  0.00           O
ATOM   2405  N   GLU A 738      53.490  55.300  56.210  1.00  0.00           N
ATOM   2406  HN  GLU A 738      53.000  55.250  55.340  1.00  0.00           H
ATOM   2407  CA  GLU A 738      52.850  54.480  57.210  1.00  0.00           C
ATOM   2408  HA  GLU A 738      52.540  55.100  58.040  1.00  0.00           H
ATOM   2409  CB  GLU A 738      51.570  53.710  56.800  1.00  0.00           C
ATOM   2410  HB1 GLU A 738      51.800  52.840  56.150  1.00  0.00           H
ATOM   2411  HB2 GLU A 738      50.960  54.320  56.090  1.00  0.00           H
ATOM   2412  CG  GLU A 738      50.680  53.260  58.070  1.00  0.00           C
ATOM   2413  HG1 GLU A 738      50.370  54.160  58.650  1.00  0.00           H
ATOM   2414  HG2 GLU A 738      51.290  52.530  58.650  1.00  0.00           H
ATOM   2415  CD  GLU A 738      49.290  52.670  57.760  1.00  0.00           C
ATOM   2416  OE1 GLU A 738      48.280  53.320  58.230  1.00  0.00           O
ATOM   2417  OE2 GLU A 738      49.250  51.690  56.950  1.00  0.00           O
ATOM   2418  C   GLU A 738      53.830  53.470  57.960  1.00  0.00           C
ATOM   2419  O   GLU A 738      53.780  53.310  59.180  1.00  0.00           O
ATOM   2420  N   ALA A 739      54.710  52.860  57.110  1.00  0.00           N
ATOM   2421  HN  ALA A 739      54.720  53.040  56.140  1.00  0.00           H
ATOM   2422  CA  ALA A 739      55.790  52.020  57.650  1.00  0.00           C
ATOM   2423  HA  ALA A 739      55.380  51.250  58.290  1.00  0.00           H
ATOM   2424  CB  ALA A 739      56.510  51.420  56.500  1.00  0.00           C
ATOM   2425  HB1 ALA A 739      55.910  50.770  55.830  1.00  0.00           H
ATOM   2426  HB2 ALA A 739      57.210  50.610  56.810  1.00  0.00           H
ATOM   2427  HB3 ALA A 739      57.090  52.130  55.880  1.00  0.00           H
ATOM   2428  C   ALA A 739      56.710  52.790  58.640  1.00  0.00           C
ATOM   2429  O   ALA A 739      56.970  52.290  59.710  1.00  0.00           O
ATOM   2430  N   LEU A 740      57.170  54.010  58.350  1.00  0.00           N
ATOM   2431  HN  LEU A 740      57.300  54.240  57.400  1.00  0.00           H
ATOM   2432  CA  LEU A 740      57.850  54.870  59.310  1.00  0.00           C
ATOM   2433  HA  LEU A 740      58.710  54.360  59.720  1.00  0.00           H
ATOM   2434  CB  LEU A 740      58.250  56.240  58.660  1.00  0.00           C
ATOM   2435  HB1 LEU A 740      58.570  56.940  59.460  1.00  0.00           H
ATOM   2436  HB2 LEU A 740      57.330  56.600  58.150  1.00  0.00           H
ATOM   2437  CG  LEU A 740      59.350  56.210  57.560  1.00  0.00           C
ATOM   2438  HG  LEU A 740      59.190  55.390  56.820  1.00  0.00           H
ATOM   2439  CD1 LEU A 740      59.350  57.580  56.770  1.00  0.00           C
ATOM   2440 HD11 LEU A 740      59.470  58.560  57.270  1.00  0.00           H
ATOM   2441 HD12 LEU A 740      58.470  57.550  56.090  1.00  0.00           H
ATOM   2442 HD13 LEU A 740      60.220  57.620  56.070  1.00  0.00           H
ATOM   2443  CD2 LEU A 740      60.720  56.040  58.150  1.00  0.00           C
ATOM   2444 HD21 LEU A 740      60.830  56.710  59.020  1.00  0.00           H
ATOM   2445 HD22 LEU A 740      61.530  56.360  57.460  1.00  0.00           H
ATOM   2446 HD23 LEU A 740      60.840  54.980  58.460  1.00  0.00           H
ATOM   2447  C   LEU A 740      56.970  55.180  60.560  1.00  0.00           C
ATOM   2448  O   LEU A 740      57.420  55.170  61.680  1.00  0.00           O
ATOM   2449  N   GLU A 741      55.650  55.550  60.350  1.00  0.00           N
ATOM   2450  HN  GLU A 741      55.350  55.810  59.430  1.00  0.00           H
ATOM   2451  CA  GLU A 741      54.650  55.800  61.460  1.00  0.00           C
ATOM   2452  HA  GLU A 741      55.000  56.680  61.960  1.00  0.00           H
ATOM   2453  CB  GLU A 741      53.170  56.040  60.940  1.00  0.00           C
ATOM   2454  HB1 GLU A 741      52.970  55.190  60.270  1.00  0.00           H
ATOM   2455  HB2 GLU A 741      53.180  56.940  60.270  1.00  0.00           H
ATOM   2456  CG  GLU A 741      52.080  56.240  62.020  1.00  0.00           C
ATOM   2457  HG1 GLU A 741      52.440  56.830  62.910  1.00  0.00           H
ATOM   2458  HG2 GLU A 741      51.840  55.270  62.490  1.00  0.00           H
ATOM   2459  CD  GLU A 741      50.800  56.870  61.470  1.00  0.00           C
ATOM   2460  OE1 GLU A 741      50.300  57.940  61.960  1.00  0.00           O
ATOM   2461  OE2 GLU A 741      50.250  56.290  60.480  1.00  0.00           O
ATOM   2462  C   GLU A 741      54.610  54.580  62.430  1.00  0.00           C
ATOM   2463  O   GLU A 741      54.620  54.750  63.650  1.00  0.00           O
ATOM   2464  N   LYS A 742      54.580  53.300  61.950  1.00  0.00           N
ATOM   2465  HN  LYS A 742      54.320  53.050  61.020  1.00  0.00           H
ATOM   2466  CA  LYS A 742      54.600  52.140  62.870  1.00  0.00           C
ATOM   2467  HA  LYS A 742      53.810  52.230  63.600  1.00  0.00           H
ATOM   2468  CB  LYS A 742      54.230  50.870  62.050  1.00  0.00           C
ATOM   2469  HB1 LYS A 742      54.280  50.010  62.760  1.00  0.00           H
ATOM   2470  HB2 LYS A 742      55.080  50.660  61.370  1.00  0.00           H
ATOM   2471  CG  LYS A 742      52.780  50.700  61.360  1.00  0.00           C
ATOM   2472  HG1 LYS A 742      52.860  49.760  60.780  1.00  0.00           H
ATOM   2473  HG2 LYS A 742      52.580  51.530  60.650  1.00  0.00           H
ATOM   2474  CD  LYS A 742      51.660  50.710  62.350  1.00  0.00           C
ATOM   2475  HD1 LYS A 742      51.740  51.700  62.850  1.00  0.00           H
ATOM   2476  HD2 LYS A 742      51.670  49.900  63.100  1.00  0.00           H
ATOM   2477  CE  LYS A 742      50.300  50.620  61.590  1.00  0.00           C
ATOM   2478  HE1 LYS A 742      49.910  49.620  61.370  1.00  0.00           H
ATOM   2479  HE2 LYS A 742      50.380  51.230  60.660  1.00  0.00           H
ATOM   2480  NZ  LYS A 742      49.260  51.230  62.480  1.00  0.00           N
ATOM   2481  HZ1 LYS A 742      49.600  52.170  62.750  1.00  0.00           H
ATOM   2482  HZ2 LYS A 742      49.010  50.650  63.310  1.00  0.00           H
ATOM   2483  HZ3 LYS A 742      48.450  51.240  61.830  1.00  0.00           H
ATOM   2484  C   LYS A 742      55.850  52.030  63.610  1.00  0.00           C
ATOM   2485  O   LYS A 742      55.770  51.470  64.730  1.00  0.00           O
ATOM   2486  N   LEU A 743      57.020  52.400  63.090  1.00  0.00           N
ATOM   2487  HN  LEU A 743      56.930  52.930  62.240  1.00  0.00           H
ATOM   2488  CA  LEU A 743      58.330  52.250  63.730  1.00  0.00           C
ATOM   2489  HA  LEU A 743      58.370  51.230  64.090  1.00  0.00           H
ATOM   2490  CB  LEU A 743      59.490  52.620  62.680  1.00  0.00           C
ATOM   2491  HB1 LEU A 743      59.230  53.660  62.410  1.00  0.00           H
ATOM   2492  HB2 LEU A 743      59.230  52.030  61.770  1.00  0.00           H
ATOM   2493  CG  LEU A 743      60.980  52.300  63.040  1.00  0.00           C
ATOM   2494  HG  LEU A 743      61.420  53.160  63.580  1.00  0.00           H
ATOM   2495  CD1 LEU A 743      61.160  50.980  63.830  1.00  0.00           C
ATOM   2496 HD11 LEU A 743      60.680  50.910  64.840  1.00  0.00           H
ATOM   2497 HD12 LEU A 743      62.220  50.630  63.800  1.00  0.00           H
ATOM   2498 HD13 LEU A 743      60.520  50.290  63.240  1.00  0.00           H
ATOM   2499  CD2 LEU A 743      61.770  52.240  61.700  1.00  0.00           C
ATOM   2500 HD21 LEU A 743      62.830  52.240  62.020  1.00  0.00           H
ATOM   2501 HD22 LEU A 743      61.610  53.140  61.080  1.00  0.00           H
ATOM   2502 HD23 LEU A 743      61.470  51.300  61.180  1.00  0.00           H
ATOM   2503  C   LEU A 743      58.390  53.120  64.910  1.00  0.00           C
ATOM   2504  O   LEU A 743      58.720  52.830  66.080  1.00  0.00           O
ATOM   2505  N   PHE A 744      57.960  54.390  64.750  1.00  0.00           N
ATOM   2506  HN  PHE A 744      57.570  54.660  63.870  1.00  0.00           H
ATOM   2507  CA  PHE A 744      57.810  55.380  65.840  1.00  0.00           C
ATOM   2508  HA  PHE A 744      58.780  55.560  66.250  1.00  0.00           H
ATOM   2509  CB  PHE A 744      57.260  56.620  65.170  1.00  0.00           C
ATOM   2510  HB1 PHE A 744      56.180  56.490  64.960  1.00  0.00           H
ATOM   2511  HB2 PHE A 744      57.620  56.840  64.150  1.00  0.00           H
ATOM   2512  CG  PHE A 744      57.400  57.750  66.030  1.00  0.00           C
ATOM   2513  CD1 PHE A 744      56.500  58.070  67.130  1.00  0.00           C
ATOM   2514  HD1 PHE A 744      55.620  57.470  67.350  1.00  0.00           H
ATOM   2515  CE1 PHE A 744      56.680  59.260  67.890  1.00  0.00           C
ATOM   2516  HE1 PHE A 744      55.930  59.430  68.640  1.00  0.00           H
ATOM   2517  CZ  PHE A 744      57.700  60.150  67.510  1.00  0.00           C
ATOM   2518  HZ  PHE A 744      57.760  61.100  68.030  1.00  0.00           H
ATOM   2519  CD2 PHE A 744      58.440  58.700  65.720  1.00  0.00           C
ATOM   2520  HD2 PHE A 744      59.060  58.550  64.850  1.00  0.00           H
ATOM   2521  CE2 PHE A 744      58.590  59.870  66.460  1.00  0.00           C
ATOM   2522  HE2 PHE A 744      59.390  60.540  66.200  1.00  0.00           H
ATOM   2523  C   PHE A 744      56.860  54.940  66.950  1.00  0.00           C
ATOM   2524  O   PHE A 744      57.290  54.910  68.100  1.00  0.00           O
ATOM   2525  N   ASP A 745      55.620  54.450  66.600  1.00  0.00           N
ATOM   2526  HN  ASP A 745      55.270  54.510  65.680  1.00  0.00           H
ATOM   2527  CA  ASP A 745      54.660  53.800  67.520  1.00  0.00           C
ATOM   2528  HA  ASP A 745      54.410  54.470  68.330  1.00  0.00           H
ATOM   2529  CB  ASP A 745      53.450  53.360  66.730  1.00  0.00           C
ATOM   2530  HB1 ASP A 745      52.950  52.570  67.340  1.00  0.00           H
ATOM   2531  HB2 ASP A 745      53.840  52.960  65.770  1.00  0.00           H
ATOM   2532  CG  ASP A 745      52.520  54.520  66.370  1.00  0.00           C
ATOM   2533  OD1 ASP A 745      52.800  55.670  66.840  1.00  0.00           O
ATOM   2534  OD2 ASP A 745      51.460  54.360  65.750  1.00  0.00           O
ATOM   2535  C   ASP A 745      55.210  52.590  68.250  1.00  0.00           C
ATOM   2536  O   ASP A 745      55.080  52.390  69.460  1.00  0.00           O
ATOM   2537  N   LEU A 746      56.000  51.730  67.540  1.00  0.00           N
ATOM   2538  HN  LEU A 746      55.960  51.750  66.540  1.00  0.00           H
ATOM   2539  CA  LEU A 746      56.820  50.640  68.020  1.00  0.00           C
ATOM   2540  HA  LEU A 746      56.240  50.020  68.700  1.00  0.00           H
ATOM   2541  CB  LEU A 746      57.310  49.770  66.850  1.00  0.00           C
ATOM   2542  HB1 LEU A 746      57.870  50.430  66.150  1.00  0.00           H
ATOM   2543  HB2 LEU A 746      56.400  49.410  66.330  1.00  0.00           H
ATOM   2544  CG  LEU A 746      58.270  48.600  67.310  1.00  0.00           C
ATOM   2545  HG  LEU A 746      58.950  49.100  68.040  1.00  0.00           H
ATOM   2546  CD1 LEU A 746      57.530  47.530  68.020  1.00  0.00           C
ATOM   2547 HD11 LEU A 746      56.890  46.960  67.300  1.00  0.00           H
ATOM   2548 HD12 LEU A 746      56.830  47.880  68.810  1.00  0.00           H
ATOM   2549 HD13 LEU A 746      58.230  46.810  68.470  1.00  0.00           H
ATOM   2550  CD2 LEU A 746      58.960  47.840  66.190  1.00  0.00           C
ATOM   2551 HD21 LEU A 746      58.230  47.230  65.620  1.00  0.00           H
ATOM   2552 HD22 LEU A 746      59.930  47.320  66.390  1.00  0.00           H
ATOM   2553 HD23 LEU A 746      59.360  48.520  65.420  1.00  0.00           H
ATOM   2554  C   LEU A 746      57.890  51.070  69.010  1.00  0.00           C
ATOM   2555  O   LEU A 746      58.110  50.470  70.090  1.00  0.00           O
ATOM   2556  N   GLY A 747      58.580  52.170  68.680  1.00  0.00           N
ATOM   2557  HN  GLY A 747      58.440  52.540  67.770  1.00  0.00           H
ATOM   2558  CA  GLY A 747      59.460  52.890  69.670  1.00  0.00           C
ATOM   2559  HA1 GLY A 747      59.780  53.770  69.120  1.00  0.00           H
ATOM   2560  HA2 GLY A 747      60.170  52.130  69.970  1.00  0.00           H
ATOM   2561  C   GLY A 747      58.690  53.270  70.930  1.00  0.00           C
ATOM   2562  O   GLY A 747      59.070  53.020  72.060  1.00  0.00           O
ATOM   2563  N   GLU A 748      57.530  53.920  70.790  1.00  0.00           N
ATOM   2564  HN  GLU A 748      57.210  54.210  69.880  1.00  0.00           H
ATOM   2565  CA  GLU A 748      56.710  54.350  71.970  1.00  0.00           C
ATOM   2566  HA  GLU A 748      57.330  55.020  72.550  1.00  0.00           H
ATOM   2567  CB  GLU A 748      55.440  55.090  71.520  1.00  0.00           C
ATOM   2568  HB1 GLU A 748      54.810  55.230  72.430  1.00  0.00           H
ATOM   2569  HB2 GLU A 748      54.880  54.570  70.710  1.00  0.00           H
ATOM   2570  CG  GLU A 748      55.690  56.480  70.920  1.00  0.00           C
ATOM   2571  HG1 GLU A 748      55.840  56.270  69.850  1.00  0.00           H
ATOM   2572  HG2 GLU A 748      56.560  56.900  71.470  1.00  0.00           H
ATOM   2573  CD  GLU A 748      54.640  57.510  71.170  1.00  0.00           C
ATOM   2574  OE1 GLU A 748      54.820  58.420  72.050  1.00  0.00           O
ATOM   2575  OE2 GLU A 748      53.520  57.340  70.670  1.00  0.00           O
ATOM   2576  C   GLU A 748      56.270  53.200  72.910  1.00  0.00           C
ATOM   2577  O   GLU A 748      56.440  53.210  74.120  1.00  0.00           O
ATOM   2578  N   THR A 749      55.780  52.070  72.310  1.00  0.00           N
ATOM   2579  HN  THR A 749      55.690  52.060  71.310  1.00  0.00           H
ATOM   2580  CA  THR A 749      55.250  50.860  73.030  1.00  0.00           C
ATOM   2581  HA  THR A 749      54.470  51.110  73.750  1.00  0.00           H
ATOM   2582  CB  THR A 749      54.610  49.850  72.090  1.00  0.00           C
ATOM   2583  HB  THR A 749      54.560  48.860  72.590  1.00  0.00           H
ATOM   2584  OG1 THR A 749      55.090  49.760  70.720  1.00  0.00           O
ATOM   2585  HG1 THR A 749      55.010  50.670  70.400  1.00  0.00           H
ATOM   2586  CG2 THR A 749      53.110  50.390  71.800  1.00  0.00           C
ATOM   2587 HG21 THR A 749      53.070  51.200  71.040  1.00  0.00           H
ATOM   2588 HG22 THR A 749      52.660  50.750  72.740  1.00  0.00           H
ATOM   2589 HG23 THR A 749      52.350  49.640  71.520  1.00  0.00           H
ATOM   2590  C   THR A 749      56.320  50.190  73.890  1.00  0.00           C
ATOM   2591  O   THR A 749      56.070  49.570  74.890  1.00  0.00           O
ATOM   2592  N   TYR A 750      57.600  50.380  73.420  1.00  0.00           N
ATOM   2593  HN  TYR A 750      57.660  50.780  72.510  1.00  0.00           H
ATOM   2594  CA  TYR A 750      58.820  49.790  73.950  1.00  0.00           C
ATOM   2595  HA  TYR A 750      58.450  48.950  74.510  1.00  0.00           H
ATOM   2596  CB  TYR A 750      59.700  49.090  72.830  1.00  0.00           C
ATOM   2597  HB1 TYR A 750      60.780  49.140  73.080  1.00  0.00           H
ATOM   2598  HB2 TYR A 750      59.670  49.500  71.800  1.00  0.00           H
ATOM   2599  CG  TYR A 750      59.350  47.600  72.690  1.00  0.00           C
ATOM   2600  CD1 TYR A 750      60.150  46.540  73.180  1.00  0.00           C
ATOM   2601  HD1 TYR A 750      60.990  46.750  73.830  1.00  0.00           H
ATOM   2602  CE1 TYR A 750      59.810  45.210  72.950  1.00  0.00           C
ATOM   2603  HE1 TYR A 750      60.500  44.430  73.220  1.00  0.00           H
ATOM   2604  CZ  TYR A 750      58.630  44.950  72.170  1.00  0.00           C
ATOM   2605  OH  TYR A 750      58.400  43.610  71.680  1.00  0.00           O
ATOM   2606  HH  TYR A 750      59.140  43.150  72.100  1.00  0.00           H
ATOM   2607  CD2 TYR A 750      58.210  47.320  71.940  1.00  0.00           C
ATOM   2608  HD2 TYR A 750      57.650  48.130  71.480  1.00  0.00           H
ATOM   2609  CE2 TYR A 750      57.750  46.000  71.730  1.00  0.00           C
ATOM   2610  HE2 TYR A 750      56.890  45.760  71.130  1.00  0.00           H
ATOM   2611  C   TYR A 750      59.450  50.700  74.970  1.00  0.00           C
ATOM   2612  O   TYR A 750      60.360  50.270  75.670  1.00  0.00           O
ATOM   2613  N   ALA A 751      59.070  52.010  75.060  1.00  0.00           N
ATOM   2614  HN  ALA A 751      58.280  52.220  74.490  1.00  0.00           H
ATOM   2615  CA  ALA A 751      59.500  52.970  76.050  1.00  0.00           C
ATOM   2616  HA  ALA A 751      58.900  53.850  75.930  1.00  0.00           H
ATOM   2617  CB  ALA A 751      59.360  52.720  77.530  1.00  0.00           C
ATOM   2618  HB1 ALA A 751      59.870  53.540  78.090  1.00  0.00           H
ATOM   2619  HB2 ALA A 751      59.840  51.770  77.850  1.00  0.00           H
ATOM   2620  HB3 ALA A 751      58.300  52.660  77.870  1.00  0.00           H
ATOM   2621  C   ALA A 751      60.920  53.420  75.700  1.00  0.00           C
ATOM   2622  O   ALA A 751      61.730  53.610  76.620  1.00  0.00           O
ATOM   2623  N   PHE A 752      61.210  53.500  74.380  1.00  0.00           N
ATOM   2624  HN  PHE A 752      60.540  53.150  73.740  1.00  0.00           H
ATOM   2625  CA  PHE A 752      62.430  54.190  73.900  1.00  0.00           C
ATOM   2626  HA  PHE A 752      62.650  54.930  74.660  1.00  0.00           H
ATOM   2627  CB  PHE A 752      62.160  55.040  72.620  1.00  0.00           C
ATOM   2628  HB1 PHE A 752      62.130  54.300  71.790  1.00  0.00           H
ATOM   2629  HB2 PHE A 752      63.010  55.750  72.610  1.00  0.00           H
ATOM   2630  CG  PHE A 752      60.950  55.990  72.620  1.00  0.00           C
ATOM   2631  CD1 PHE A 752      60.290  56.120  71.370  1.00  0.00           C
ATOM   2632  HD1 PHE A 752      60.630  55.600  70.480  1.00  0.00           H
ATOM   2633  CE1 PHE A 752      59.190  57.020  71.200  1.00  0.00           C
ATOM   2634  HE1 PHE A 752      58.810  57.250  70.220  1.00  0.00           H
ATOM   2635  CZ  PHE A 752      58.810  57.790  72.300  1.00  0.00           C
ATOM   2636  HZ  PHE A 752      58.080  58.560  72.100  1.00  0.00           H
ATOM   2637  CD2 PHE A 752      60.460  56.710  73.690  1.00  0.00           C
ATOM   2638  HD2 PHE A 752      61.000  56.640  74.640  1.00  0.00           H
ATOM   2639  CE2 PHE A 752      59.420  57.590  73.570  1.00  0.00           C
ATOM   2640  HE2 PHE A 752      59.090  58.150  74.440  1.00  0.00           H
ATOM   2641  C   PHE A 752      63.620  53.250  74.000  1.00  0.00           C
ATOM   2642  O   PHE A 752      64.620  53.660  74.530  1.00  0.00           O
ATOM   2643  N   PRO A 822      63.670  52.040  73.490  1.00  0.00           N
ATOM   2644  CD  PRO A 822      62.670  51.520  72.510  1.00  0.00           C
ATOM   2645  HD1 PRO A 822      62.550  52.200  71.640  1.00  0.00           H
ATOM   2646  HD2 PRO A 822      61.700  51.270  73.000  1.00  0.00           H
ATOM   2647  CA  PRO A 822      64.610  50.980  73.950  1.00  0.00           C
ATOM   2648  HA  PRO A 822      64.670  50.910  75.030  1.00  0.00           H
ATOM   2649  CB  PRO A 822      64.060  49.620  73.330  1.00  0.00           C
ATOM   2650  HB1 PRO A 822      63.200  49.320  73.970  1.00  0.00           H
ATOM   2651  HB2 PRO A 822      64.840  48.870  73.140  1.00  0.00           H
ATOM   2652  CG  PRO A 822      63.420  50.260  72.040  1.00  0.00           C
ATOM   2653  HG1 PRO A 822      64.210  50.370  71.260  1.00  0.00           H
ATOM   2654  HG2 PRO A 822      62.660  49.540  71.670  1.00  0.00           H
ATOM   2655  C   PRO A 822      65.990  51.230  73.400  1.00  0.00           C
ATOM   2656  O   PRO A 822      66.200  51.750  72.310  1.00  0.00           O
ATOM   2657  N   ASP A 823      67.040  50.890  74.140  1.00  0.00           N
ATOM   2658  HN  ASP A 823      66.820  50.540  75.050  1.00  0.00           H
ATOM   2659  CA  ASP A 823      68.490  50.980  73.870  1.00  0.00           C
ATOM   2660  HA  ASP A 823      68.660  52.040  73.690  1.00  0.00           H
ATOM   2661  CB  ASP A 823      69.280  50.380  75.060  1.00  0.00           C
ATOM   2662  HB1 ASP A 823      70.360  50.340  74.810  1.00  0.00           H
ATOM   2663  HB2 ASP A 823      68.850  49.370  75.200  1.00  0.00           H
ATOM   2664  CG  ASP A 823      69.120  51.260  76.230  1.00  0.00           C
ATOM   2665  OD1 ASP A 823      68.970  52.550  76.120  1.00  0.00           O
ATOM   2666  OD2 ASP A 823      68.920  50.710  77.360  1.00  0.00           O
ATOM   2667  C   ASP A 823      68.750  50.360  72.410  1.00  0.00           C
ATOM   2668  O   ASP A 823      69.590  50.920  71.730  1.00  0.00           O
ATOM   2669  N   VAL A 824      68.020  49.270  72.030  1.00  0.00           N
ATOM   2670  HN  VAL A 824      67.430  48.800  72.680  1.00  0.00           H
ATOM   2671  CA  VAL A 824      68.020  48.590  70.760  1.00  0.00           C
ATOM   2672  HA  VAL A 824      69.040  48.590  70.410  1.00  0.00           H
ATOM   2673  CB  VAL A 824      67.490  47.180  70.850  1.00  0.00           C
ATOM   2674  HB  VAL A 824      67.860  46.670  71.770  1.00  0.00           H
ATOM   2675  CG1 VAL A 824      65.920  46.970  70.850  1.00  0.00           C
ATOM   2676 HG11 VAL A 824      65.430  47.490  70.010  1.00  0.00           H
ATOM   2677 HG12 VAL A 824      65.360  47.280  71.760  1.00  0.00           H
ATOM   2678 HG13 VAL A 824      65.770  45.900  70.600  1.00  0.00           H
ATOM   2679  CG2 VAL A 824      68.140  46.430  69.620  1.00  0.00           C
ATOM   2680 HG21 VAL A 824      67.890  45.350  69.660  1.00  0.00           H
ATOM   2681 HG22 VAL A 824      69.240  46.500  69.620  1.00  0.00           H
ATOM   2682 HG23 VAL A 824      67.680  46.780  68.660  1.00  0.00           H
ATOM   2683  C   VAL A 824      67.360  49.390  69.630  1.00  0.00           C
ATOM   2684  O   VAL A 824      67.620  49.110  68.460  1.00  0.00           O
ATOM   2685  N   LEU A 825      66.550  50.430  69.940  1.00  0.00           N
ATOM   2686  HN  LEU A 825      66.400  50.700  70.880  1.00  0.00           H
ATOM   2687  CA  LEU A 825      65.970  51.240  68.870  1.00  0.00           C
ATOM   2688  HA  LEU A 825      65.240  50.580  68.430  1.00  0.00           H
ATOM   2689  CB  LEU A 825      65.300  52.500  69.420  1.00  0.00           C
ATOM   2690  HB1 LEU A 825      65.980  53.270  69.860  1.00  0.00           H
ATOM   2691  HB2 LEU A 825      64.610  52.300  70.270  1.00  0.00           H
ATOM   2692  CG  LEU A 825      64.390  53.250  68.350  1.00  0.00           C
ATOM   2693  HG  LEU A 825      65.070  53.630  67.560  1.00  0.00           H
ATOM   2694  CD1 LEU A 825      63.380  52.320  67.700  1.00  0.00           C
ATOM   2695 HD11 LEU A 825      63.910  51.710  66.930  1.00  0.00           H
ATOM   2696 HD12 LEU A 825      62.530  52.810  67.160  1.00  0.00           H
ATOM   2697 HD13 LEU A 825      62.930  51.660  68.470  1.00  0.00           H
ATOM   2698  CD2 LEU A 825      63.700  54.450  68.910  1.00  0.00           C
ATOM   2699 HD21 LEU A 825      62.980  54.190  69.710  1.00  0.00           H
ATOM   2700 HD22 LEU A 825      63.130  55.050  68.160  1.00  0.00           H
ATOM   2701 HD23 LEU A 825      64.500  55.080  69.360  1.00  0.00           H
ATOM   2702  C   LEU A 825      66.890  51.640  67.700  1.00  0.00           C
ATOM   2703  O   LEU A 825      66.490  51.490  66.570  1.00  0.00           O
ATOM   2704  N   PHE A 826      68.130  52.170  67.900  1.00  0.00           N
ATOM   2705  HN  PHE A 826      68.490  52.280  68.830  1.00  0.00           H
ATOM   2706  CA  PHE A 826      69.020  52.520  66.830  1.00  0.00           C
ATOM   2707  HA  PHE A 826      68.510  53.200  66.160  1.00  0.00           H
ATOM   2708  CB  PHE A 826      70.160  53.430  67.500  1.00  0.00           C
ATOM   2709  HB1 PHE A 826      70.510  52.880  68.400  1.00  0.00           H
ATOM   2710  HB2 PHE A 826      69.740  54.370  67.920  1.00  0.00           H
ATOM   2711  CG  PHE A 826      71.280  53.770  66.550  1.00  0.00           C
ATOM   2712  CD1 PHE A 826      72.610  53.320  66.760  1.00  0.00           C
ATOM   2713  HD1 PHE A 826      72.830  52.730  67.630  1.00  0.00           H
ATOM   2714  CE1 PHE A 826      73.580  53.790  65.950  1.00  0.00           C
ATOM   2715  HE1 PHE A 826      74.610  53.510  66.120  1.00  0.00           H
ATOM   2716  CZ  PHE A 826      73.280  54.650  64.930  1.00  0.00           C
ATOM   2717  HZ  PHE A 826      74.110  55.180  64.490  1.00  0.00           H
ATOM   2718  CD2 PHE A 826      70.960  54.510  65.450  1.00  0.00           C
ATOM   2719  HD2 PHE A 826      69.910  54.720  65.320  1.00  0.00           H
ATOM   2720  CE2 PHE A 826      71.960  54.880  64.500  1.00  0.00           C
ATOM   2721  HE2 PHE A 826      71.670  55.490  63.650  1.00  0.00           H
ATOM   2722  C   PHE A 826      69.500  51.450  65.920  1.00  0.00           C
ATOM   2723  O   PHE A 826      69.550  51.600  64.730  1.00  0.00           O
ATOM   2724  N   TRP A 827      69.790  50.300  66.480  1.00  0.00           N
ATOM   2725  HN  TRP A 827      69.740  50.190  67.470  1.00  0.00           H
ATOM   2726  CA  TRP A 827      70.080  49.060  65.730  1.00  0.00           C
ATOM   2727  HA  TRP A 827      70.860  49.170  64.990  1.00  0.00           H
ATOM   2728  CB  TRP A 827      70.490  47.950  66.770  1.00  0.00           C
ATOM   2729  HB1 TRP A 827      69.730  48.000  67.580  1.00  0.00           H
ATOM   2730  HB2 TRP A 827      71.490  48.150  67.200  1.00  0.00           H
ATOM   2731  CG  TRP A 827      70.550  46.600  66.180  1.00  0.00           C
ATOM   2732  CD1 TRP A 827      69.880  45.470  66.570  1.00  0.00           C
ATOM   2733  HD1 TRP A 827      69.140  45.420  67.350  1.00  0.00           H
ATOM   2734  NE1 TRP A 827      70.400  44.390  65.900  1.00  0.00           N
ATOM   2735  HE1 TRP A 827      70.130  43.470  66.070  1.00  0.00           H
ATOM   2736  CE2 TRP A 827      71.310  44.790  64.980  1.00  0.00           C
ATOM   2737  CD2 TRP A 827      71.440  46.200  65.110  1.00  0.00           C
ATOM   2738  CE3 TRP A 827      72.330  46.910  64.240  1.00  0.00           C
ATOM   2739  HE3 TRP A 827      72.540  47.930  64.520  1.00  0.00           H
ATOM   2740  CZ3 TRP A 827      72.850  46.270  63.160  1.00  0.00           C
ATOM   2741  HZ3 TRP A 827      73.460  46.830  62.470  1.00  0.00           H
ATOM   2742  CZ2 TRP A 827      71.980  44.100  63.980  1.00  0.00           C
ATOM   2743  HZ2 TRP A 827      71.860  43.040  63.800  1.00  0.00           H
ATOM   2744  CH2 TRP A 827      72.790  44.860  63.100  1.00  0.00           C
ATOM   2745  HH2 TRP A 827      73.230  44.410  62.230  1.00  0.00           H
ATOM   2746  C   TRP A 827      68.810  48.580  64.930  1.00  0.00           C
ATOM   2747  O   TRP A 827      68.950  48.170  63.810  1.00  0.00           O
ATOM   2748  N   CYS A 828      67.630  48.750  65.520  1.00  0.00           N
ATOM   2749  HN  CYS A 828      67.610  49.190  66.420  1.00  0.00           H
ATOM   2750  CA  CYS A 828      66.400  48.490  64.770  1.00  0.00           C
ATOM   2751  HA  CYS A 828      66.490  47.470  64.430  1.00  0.00           H
ATOM   2752  CB  CYS A 828      65.130  48.490  65.700  1.00  0.00           C
ATOM   2753  HB1 CYS A 828      64.220  48.350  65.090  1.00  0.00           H
ATOM   2754  HB2 CYS A 828      64.900  49.510  66.060  1.00  0.00           H
ATOM   2755  SG  CYS A 828      65.290  47.180  67.070  1.00  0.00           S
ATOM   2756  HG1 CYS A 828      66.200  47.860  67.750  1.00  0.00           H
ATOM   2757  C   CYS A 828      66.230  49.320  63.510  1.00  0.00           C
ATOM   2758  O   CYS A 828      65.770  48.810  62.510  1.00  0.00           O
ATOM   2759  N   VAL A 829      66.670  50.620  63.560  1.00  0.00           N
ATOM   2760  HN  VAL A 829      66.870  51.050  64.440  1.00  0.00           H
ATOM   2761  CA  VAL A 829      66.790  51.500  62.390  1.00  0.00           C
ATOM   2762  HA  VAL A 829      65.840  51.430  61.890  1.00  0.00           H
ATOM   2763  CB  VAL A 829      67.030  52.950  62.820  1.00  0.00           C
ATOM   2764  HB  VAL A 829      67.510  52.980  63.820  1.00  0.00           H
ATOM   2765  CG1 VAL A 829      67.970  53.740  61.910  1.00  0.00           C
ATOM   2766 HG11 VAL A 829      69.030  53.380  61.900  1.00  0.00           H
ATOM   2767 HG12 VAL A 829      67.970  54.820  62.200  1.00  0.00           H
ATOM   2768 HG13 VAL A 829      67.530  53.800  60.890  1.00  0.00           H
ATOM   2769  CG2 VAL A 829      65.610  53.590  63.010  1.00  0.00           C
ATOM   2770 HG21 VAL A 829      65.720  54.650  63.330  1.00  0.00           H
ATOM   2771 HG22 VAL A 829      65.030  53.070  63.810  1.00  0.00           H
ATOM   2772 HG23 VAL A 829      65.100  53.520  62.030  1.00  0.00           H
ATOM   2773  C   VAL A 829      67.810  50.930  61.380  1.00  0.00           C
ATOM   2774  O   VAL A 829      67.650  51.110  60.170  1.00  0.00           O
ATOM   2775  N   ILE A 830      68.870  50.250  61.800  1.00  0.00           N
ATOM   2776  HN  ILE A 830      68.920  50.060  62.780  1.00  0.00           H
ATOM   2777  CA  ILE A 830      69.840  49.590  60.970  1.00  0.00           C
ATOM   2778  HA  ILE A 830      69.960  50.290  60.150  1.00  0.00           H
ATOM   2779  CB  ILE A 830      71.220  49.490  61.580  1.00  0.00           C
ATOM   2780  HB  ILE A 830      70.940  49.020  62.540  1.00  0.00           H
ATOM   2781  CG2 ILE A 830      72.240  48.650  60.680  1.00  0.00           C
ATOM   2782 HG21 ILE A 830      72.110  47.560  60.800  1.00  0.00           H
ATOM   2783 HG22 ILE A 830      73.260  48.850  61.080  1.00  0.00           H
ATOM   2784 HG23 ILE A 830      72.160  48.920  59.610  1.00  0.00           H
ATOM   2785  CG1 ILE A 830      71.790  50.910  62.040  1.00  0.00           C
ATOM   2786 HG11 ILE A 830      72.760  50.710  62.550  1.00  0.00           H
ATOM   2787 HG12 ILE A 830      71.120  51.210  62.870  1.00  0.00           H
ATOM   2788  CD  ILE A 830      71.860  52.010  60.950  1.00  0.00           C
ATOM   2789  HD1 ILE A 830      70.800  52.110  60.620  1.00  0.00           H
ATOM   2790  HD2 ILE A 830      72.440  51.560  60.120  1.00  0.00           H
ATOM   2791  HD3 ILE A 830      72.310  52.950  61.330  1.00  0.00           H
ATOM   2792  C   ILE A 830      69.300  48.360  60.220  1.00  0.00           C
ATOM   2793  O   ILE A 830      69.420  48.240  59.030  1.00  0.00           O
ATOM   2794  N   LEU A 831      68.610  47.540  61.030  1.00  0.00           N
ATOM   2795  HN  LEU A 831      68.630  47.720  62.020  1.00  0.00           H
ATOM   2796  CA  LEU A 831      67.850  46.380  60.530  1.00  0.00           C
ATOM   2797  HA  LEU A 831      68.500  45.790  59.910  1.00  0.00           H
ATOM   2798  CB  LEU A 831      67.120  45.680  61.610  1.00  0.00           C
ATOM   2799  HB1 LEU A 831      66.380  44.950  61.200  1.00  0.00           H
ATOM   2800  HB2 LEU A 831      66.460  46.410  62.120  1.00  0.00           H
ATOM   2801  CG  LEU A 831      67.960  44.910  62.610  1.00  0.00           C
ATOM   2802  HG  LEU A 831      68.740  45.550  63.060  1.00  0.00           H
ATOM   2803  CD1 LEU A 831      67.100  44.240  63.750  1.00  0.00           C
ATOM   2804 HD11 LEU A 831      66.370  43.610  63.220  1.00  0.00           H
ATOM   2805 HD12 LEU A 831      66.580  45.000  64.380  1.00  0.00           H
ATOM   2806 HD13 LEU A 831      67.850  43.700  64.380  1.00  0.00           H
ATOM   2807  CD2 LEU A 831      68.650  43.680  61.890  1.00  0.00           C
ATOM   2808 HD21 LEU A 831      69.260  43.150  62.630  1.00  0.00           H
ATOM   2809 HD22 LEU A 831      69.230  43.990  60.990  1.00  0.00           H
ATOM   2810 HD23 LEU A 831      67.890  42.960  61.530  1.00  0.00           H
ATOM   2811  C   LEU A 831      66.720  46.740  59.520  1.00  0.00           C
ATOM   2812  O   LEU A 831      66.560  46.090  58.480  1.00  0.00           O
ATOM   2813  N   PHE A 832      65.980  47.780  59.780  1.00  0.00           N
ATOM   2814  HN  PHE A 832      66.050  48.170  60.690  1.00  0.00           H
ATOM   2815  CA  PHE A 832      65.010  48.480  58.920  1.00  0.00           C
ATOM   2816  HA  PHE A 832      64.290  47.740  58.600  1.00  0.00           H
ATOM   2817  CB  PHE A 832      64.190  49.590  59.700  1.00  0.00           C
ATOM   2818  HB1 PHE A 832      64.950  50.160  60.280  1.00  0.00           H
ATOM   2819  HB2 PHE A 832      63.460  49.170  60.430  1.00  0.00           H
ATOM   2820  CG  PHE A 832      63.340  50.480  58.870  1.00  0.00           C
ATOM   2821  CD1 PHE A 832      63.990  51.730  58.510  1.00  0.00           C
ATOM   2822  HD1 PHE A 832      64.980  52.010  58.850  1.00  0.00           H
ATOM   2823  CE1 PHE A 832      63.290  52.700  57.760  1.00  0.00           C
ATOM   2824  HE1 PHE A 832      63.720  53.670  57.540  1.00  0.00           H
ATOM   2825  CZ  PHE A 832      61.970  52.470  57.470  1.00  0.00           C
ATOM   2826  HZ  PHE A 832      61.310  53.180  57.000  1.00  0.00           H
ATOM   2827  CD2 PHE A 832      62.030  50.340  58.650  1.00  0.00           C
ATOM   2828  HD2 PHE A 832      61.490  49.500  59.060  1.00  0.00           H
ATOM   2829  CE2 PHE A 832      61.300  51.330  58.020  1.00  0.00           C
ATOM   2830  HE2 PHE A 832      60.220  51.300  57.990  1.00  0.00           H
ATOM   2831  C   PHE A 832      65.520  49.020  57.700  1.00  0.00           C
ATOM   2832  O   PHE A 832      64.940  48.650  56.660  1.00  0.00           O
ATOM   2833  N   PHE A 833      66.640  49.700  57.720  1.00  0.00           N
ATOM   2834  HN  PHE A 833      67.080  49.820  58.600  1.00  0.00           H
ATOM   2835  CA  PHE A 833      67.120  50.350  56.490  1.00  0.00           C
ATOM   2836  HA  PHE A 833      66.250  50.720  55.960  1.00  0.00           H
ATOM   2837  CB  PHE A 833      68.030  51.600  56.880  1.00  0.00           C
ATOM   2838  HB1 PHE A 833      69.110  51.450  56.670  1.00  0.00           H
ATOM   2839  HB2 PHE A 833      67.800  51.680  57.970  1.00  0.00           H
ATOM   2840  CG  PHE A 833      67.480  52.860  56.360  1.00  0.00           C
ATOM   2841  CD1 PHE A 833      67.000  53.840  57.210  1.00  0.00           C
ATOM   2842  HD1 PHE A 833      66.940  53.720  58.280  1.00  0.00           H
ATOM   2843  CE1 PHE A 833      66.690  55.120  56.670  1.00  0.00           C
ATOM   2844  HE1 PHE A 833      66.380  55.980  57.240  1.00  0.00           H
ATOM   2845  CZ  PHE A 833      66.870  55.360  55.290  1.00  0.00           C
ATOM   2846  HZ  PHE A 833      66.710  56.360  54.940  1.00  0.00           H
ATOM   2847  CD2 PHE A 833      67.750  53.120  55.010  1.00  0.00           C
ATOM   2848  HD2 PHE A 833      68.050  52.380  54.300  1.00  0.00           H
ATOM   2849  CE2 PHE A 833      67.360  54.340  54.460  1.00  0.00           C
ATOM   2850  HE2 PHE A 833      67.450  54.480  53.400  1.00  0.00           H
ATOM   2851  C   PHE A 833      67.870  49.370  55.600  1.00  0.00           C
ATOM   2852  O   PHE A 833      67.700  49.330  54.380  1.00  0.00           O
ATOM   2853  N   THR A 834      68.620  48.390  56.240  1.00  0.00           N
ATOM   2854  HN  THR A 834      68.620  48.430  57.240  1.00  0.00           H
ATOM   2855  CA  THR A 834      69.410  47.390  55.550  1.00  0.00           C
ATOM   2856  HA  THR A 834      69.910  47.890  54.740  1.00  0.00           H
ATOM   2857  CB  THR A 834      70.370  46.760  56.490  1.00  0.00           C
ATOM   2858  HB  THR A 834      69.840  46.160  57.260  1.00  0.00           H
ATOM   2859  OG1 THR A 834      71.180  47.820  56.960  1.00  0.00           O
ATOM   2860  HG1 THR A 834      70.990  48.160  57.840  1.00  0.00           H
ATOM   2861  CG2 THR A 834      71.240  45.720  55.770  1.00  0.00           C
ATOM   2862 HG21 THR A 834      71.720  46.120  54.850  1.00  0.00           H
ATOM   2863 HG22 THR A 834      70.640  44.800  55.570  1.00  0.00           H
ATOM   2864 HG23 THR A 834      71.950  45.400  56.560  1.00  0.00           H
ATOM   2865  C   THR A 834      68.520  46.210  54.970  1.00  0.00           C
ATOM   2866  O   THR A 834      68.890  45.600  53.960  1.00  0.00           O
ATOM   2867  N   THR A 835      67.270  46.010  55.480  1.00  0.00           N
ATOM   2868  HN  THR A 835      67.110  46.670  56.210  1.00  0.00           H
ATOM   2869  CA  THR A 835      66.260  45.100  54.940  1.00  0.00           C
ATOM   2870  HA  THR A 835      66.710  44.120  54.800  1.00  0.00           H
ATOM   2871  CB  THR A 835      65.040  45.050  55.750  1.00  0.00           C
ATOM   2872  HB  THR A 835      64.700  46.070  56.010  1.00  0.00           H
ATOM   2873  OG1 THR A 835      65.240  44.290  56.950  1.00  0.00           O
ATOM   2874  HG1 THR A 835      65.910  44.750  57.450  1.00  0.00           H
ATOM   2875  CG2 THR A 835      63.800  44.430  55.000  1.00  0.00           C
ATOM   2876 HG21 THR A 835      63.360  45.230  54.370  1.00  0.00           H
ATOM   2877 HG22 THR A 835      62.950  44.110  55.640  1.00  0.00           H
ATOM   2878 HG23 THR A 835      64.020  43.590  54.290  1.00  0.00           H
ATOM   2879  C   THR A 835      65.990  45.490  53.530  1.00  0.00           C
ATOM   2880  O   THR A 835      65.910  44.740  52.580  1.00  0.00           O
ATOM   2881  N   PHE A 836      65.930  46.850  53.300  1.00  0.00           N
ATOM   2882  HN  PHE A 836      66.080  47.480  54.070  1.00  0.00           H
ATOM   2883  CA  PHE A 836      65.650  47.450  52.000  1.00  0.00           C
ATOM   2884  HA  PHE A 836      64.800  46.860  51.680  1.00  0.00           H
ATOM   2885  CB  PHE A 836      65.140  48.890  52.260  1.00  0.00           C
ATOM   2886  HB1 PHE A 836      65.700  49.370  53.100  1.00  0.00           H
ATOM   2887  HB2 PHE A 836      64.070  48.880  52.540  1.00  0.00           H
ATOM   2888  CG  PHE A 836      65.290  49.750  51.100  1.00  0.00           C
ATOM   2889  CD1 PHE A 836      66.090  50.910  51.070  1.00  0.00           C
ATOM   2890  HD1 PHE A 836      66.620  51.140  51.970  1.00  0.00           H
ATOM   2891  CE1 PHE A 836      66.090  51.850  50.130  1.00  0.00           C
ATOM   2892  HE1 PHE A 836      66.710  52.730  50.200  1.00  0.00           H
ATOM   2893  CZ  PHE A 836      65.190  51.720  49.070  1.00  0.00           C
ATOM   2894  HZ  PHE A 836      65.230  52.360  48.180  1.00  0.00           H
ATOM   2895  CD2 PHE A 836      64.400  49.570  49.980  1.00  0.00           C
ATOM   2896  HD2 PHE A 836      63.840  48.640  49.950  1.00  0.00           H
ATOM   2897  CE2 PHE A 836      64.430  50.550  48.970  1.00  0.00           C
ATOM   2898  HE2 PHE A 836      63.870  50.330  48.080  1.00  0.00           H
ATOM   2899  C   PHE A 836      66.770  47.230  51.010  1.00  0.00           C
ATOM   2900  O   PHE A 836      66.640  46.790  49.870  1.00  0.00           O
ATOM   2901  N   PHE A 837      68.010  47.500  51.430  1.00  0.00           N
ATOM   2902  HN  PHE A 837      68.110  47.800  52.380  1.00  0.00           H
ATOM   2903  CA  PHE A 837      69.140  47.380  50.540  1.00  0.00           C
ATOM   2904  HA  PHE A 837      68.930  47.830  49.590  1.00  0.00           H
ATOM   2905  CB  PHE A 837      70.340  48.130  51.190  1.00  0.00           C
ATOM   2906  HB1 PHE A 837      71.250  47.990  50.570  1.00  0.00           H
ATOM   2907  HB2 PHE A 837      70.460  47.770  52.240  1.00  0.00           H
ATOM   2908  CG  PHE A 837      70.160  49.660  51.400  1.00  0.00           C
ATOM   2909  CD1 PHE A 837      70.500  50.320  52.590  1.00  0.00           C
ATOM   2910  HD1 PHE A 837      70.910  49.780  53.430  1.00  0.00           H
ATOM   2911  CE1 PHE A 837      70.280  51.700  52.620  1.00  0.00           C
ATOM   2912  HE1 PHE A 837      70.550  52.240  53.520  1.00  0.00           H
ATOM   2913  CZ  PHE A 837      69.800  52.430  51.560  1.00  0.00           C
ATOM   2914  HZ  PHE A 837      69.850  53.510  51.590  1.00  0.00           H
ATOM   2915  CD2 PHE A 837      69.710  50.430  50.260  1.00  0.00           C
ATOM   2916  HD2 PHE A 837      69.640  49.990  49.280  1.00  0.00           H
ATOM   2917  CE2 PHE A 837      69.520  51.840  50.340  1.00  0.00           C
ATOM   2918  HE2 PHE A 837      69.150  52.510  49.570  1.00  0.00           H
ATOM   2919  C   PHE A 837      69.580  45.880  50.200  1.00  0.00           C
ATOM   2920  O   PHE A 837      69.830  45.530  49.070  1.00  0.00           O
ATOM   2921  N   LEU A 838      69.510  44.960  51.160  1.00  0.00           N
ATOM   2922  HN  LEU A 838      69.080  45.220  52.020  1.00  0.00           H
ATOM   2923  CA  LEU A 838      69.960  43.590  51.050  1.00  0.00           C
ATOM   2924  HA  LEU A 838      70.820  43.580  50.410  1.00  0.00           H
ATOM   2925  CB  LEU A 838      70.110  42.940  52.390  1.00  0.00           C
ATOM   2926  HB1 LEU A 838      69.190  42.750  52.980  1.00  0.00           H
ATOM   2927  HB2 LEU A 838      70.800  43.510  53.030  1.00  0.00           H
ATOM   2928  CG  LEU A 838      70.740  41.570  52.200  1.00  0.00           C
ATOM   2929  HG  LEU A 838      70.020  40.920  51.650  1.00  0.00           H
ATOM   2930  CD1 LEU A 838      72.060  41.440  51.300  1.00  0.00           C
ATOM   2931 HD11 LEU A 838      71.770  41.740  50.280  1.00  0.00           H
ATOM   2932 HD12 LEU A 838      72.340  40.370  51.230  1.00  0.00           H
ATOM   2933 HD13 LEU A 838      72.870  41.990  51.800  1.00  0.00           H
ATOM   2934  CD2 LEU A 838      70.960  40.940  53.520  1.00  0.00           C
ATOM   2935 HD21 LEU A 838      71.870  41.390  53.980  1.00  0.00           H
ATOM   2936 HD22 LEU A 838      71.080  39.840  53.530  1.00  0.00           H
ATOM   2937 HD23 LEU A 838      70.140  41.150  54.240  1.00  0.00           H
ATOM   2938  C   LEU A 838      68.990  42.870  50.110  1.00  0.00           C
ATOM   2939  O   LEU A 838      69.460  42.160  49.200  1.00  0.00           O
ATOM   2940  N   SER A 839      67.640  43.040  50.360  1.00  0.00           N
ATOM   2941  HN  SER A 839      67.330  43.660  51.080  1.00  0.00           H
ATOM   2942  CA  SER A 839      66.610  42.470  49.600  1.00  0.00           C
ATOM   2943  HA  SER A 839      66.700  41.390  49.620  1.00  0.00           H
ATOM   2944  CB  SER A 839      65.170  42.760  50.000  1.00  0.00           C
ATOM   2945  HB1 SER A 839      65.130  42.240  50.980  1.00  0.00           H
ATOM   2946  HB2 SER A 839      64.520  42.460  49.160  1.00  0.00           H
ATOM   2947  OG  SER A 839      65.030  44.170  50.150  1.00  0.00           O
ATOM   2948  HG1 SER A 839      65.220  44.400  51.070  1.00  0.00           H
ATOM   2949  C   SER A 839      66.780  42.830  48.150  1.00  0.00           C
ATOM   2950  O   SER A 839      66.800  41.990  47.210  1.00  0.00           O
ATOM   2951  N   SER A 840      67.000  44.160  47.920  1.00  0.00           N
ATOM   2952  HN  SER A 840      66.740  44.630  48.760  1.00  0.00           H
ATOM   2953  CA  SER A 840      67.110  44.670  46.550  1.00  0.00           C
ATOM   2954  HA  SER A 840      66.230  44.240  46.070  1.00  0.00           H
ATOM   2955  CB  SER A 840      66.930  46.160  46.480  1.00  0.00           C
ATOM   2956  HB1 SER A 840      67.630  46.680  47.160  1.00  0.00           H
ATOM   2957  HB2 SER A 840      65.930  46.340  46.950  1.00  0.00           H
ATOM   2958  OG  SER A 840      66.880  46.870  45.260  1.00  0.00           O
ATOM   2959  HG1 SER A 840      67.660  46.520  44.820  1.00  0.00           H
ATOM   2960  C   SER A 840      68.320  44.190  45.770  1.00  0.00           C
ATOM   2961  O   SER A 840      68.190  43.810  44.610  1.00  0.00           O
ATOM   2962  N   PHE A 841      69.500  44.190  46.390  1.00  0.00           N
ATOM   2963  HN  PHE A 841      69.500  44.470  47.350  1.00  0.00           H
ATOM   2964  CA  PHE A 841      70.820  43.780  46.000  1.00  0.00           C
ATOM   2965  HA  PHE A 841      71.070  44.280  45.080  1.00  0.00           H
ATOM   2966  CB  PHE A 841      71.890  44.250  47.060  1.00  0.00           C
ATOM   2967  HB1 PHE A 841      71.680  43.950  48.110  1.00  0.00           H
ATOM   2968  HB2 PHE A 841      71.730  45.340  46.960  1.00  0.00           H
ATOM   2969  CG  PHE A 841      73.320  43.710  46.810  1.00  0.00           C
ATOM   2970  CD1 PHE A 841      73.670  42.500  47.510  1.00  0.00           C
ATOM   2971  HD1 PHE A 841      72.890  42.050  48.120  1.00  0.00           H
ATOM   2972  CE1 PHE A 841      74.850  41.890  47.210  1.00  0.00           C
ATOM   2973  HE1 PHE A 841      74.990  40.900  47.630  1.00  0.00           H
ATOM   2974  CZ  PHE A 841      75.780  42.440  46.300  1.00  0.00           C
ATOM   2975  HZ  PHE A 841      76.690  41.960  45.990  1.00  0.00           H
ATOM   2976  CD2 PHE A 841      74.200  44.200  45.840  1.00  0.00           C
ATOM   2977  HD2 PHE A 841      73.890  44.980  45.150  1.00  0.00           H
ATOM   2978  CE2 PHE A 841      75.380  43.580  45.600  1.00  0.00           C
ATOM   2979  HE2 PHE A 841      75.980  43.910  44.770  1.00  0.00           H
ATOM   2980  C   PHE A 841      70.870  42.350  45.610  1.00  0.00           C
ATOM   2981  O   PHE A 841      71.390  42.000  44.600  1.00  0.00           O
ATOM   2982  N   LEU A 842      70.240  41.470  46.420  1.00  0.00           N
ATOM   2983  HN  LEU A 842      69.940  41.830  47.300  1.00  0.00           H
ATOM   2984  CA  LEU A 842      69.990  40.040  46.030  1.00  0.00           C
ATOM   2985  HA  LEU A 842      70.910  39.570  45.720  1.00  0.00           H
ATOM   2986  CB  LEU A 842      69.440  39.190  47.160  1.00  0.00           C
ATOM   2987  HB1 LEU A 842      69.280  38.130  46.870  1.00  0.00           H
ATOM   2988  HB2 LEU A 842      68.520  39.700  47.510  1.00  0.00           H
ATOM   2989  CG  LEU A 842      70.510  39.000  48.270  1.00  0.00           C
ATOM   2990  HG  LEU A 842      71.060  39.940  48.550  1.00  0.00           H
ATOM   2991  CD1 LEU A 842      69.720  38.470  49.470  1.00  0.00           C
ATOM   2992 HD11 LEU A 842      70.480  38.460  50.290  1.00  0.00           H
ATOM   2993 HD12 LEU A 842      69.290  37.480  49.210  1.00  0.00           H
ATOM   2994 HD13 LEU A 842      68.960  39.220  49.780  1.00  0.00           H
ATOM   2995  CD2 LEU A 842      71.560  37.950  47.900  1.00  0.00           C
ATOM   2996 HD21 LEU A 842      71.110  37.040  47.450  1.00  0.00           H
ATOM   2997 HD22 LEU A 842      72.160  37.590  48.750  1.00  0.00           H
ATOM   2998 HD23 LEU A 842      72.260  38.440  47.190  1.00  0.00           H
ATOM   2999  C   LEU A 842      68.990  39.860  44.950  1.00  0.00           C
ATOM   3000  O   LEU A 842      68.980  38.840  44.250  1.00  0.00           O
ATOM   3001  N   LYS A 843      68.050  40.810  44.690  1.00  0.00           N
ATOM   3002  HN  LYS A 843      68.090  41.720  45.100  1.00  0.00           H
ATOM   3003  CA  LYS A 843      67.010  40.560  43.660  1.00  0.00           C
ATOM   3004  HA  LYS A 843      66.600  39.570  43.730  1.00  0.00           H
ATOM   3005  CB  LYS A 843      65.900  41.550  43.790  1.00  0.00           C
ATOM   3006  HB1 LYS A 843      65.960  42.180  42.880  1.00  0.00           H
ATOM   3007  HB2 LYS A 843      66.090  42.280  44.590  1.00  0.00           H
ATOM   3008  CG  LYS A 843      64.450  40.900  43.890  1.00  0.00           C
ATOM   3009  HG1 LYS A 843      63.840  41.820  43.810  1.00  0.00           H
ATOM   3010  HG2 LYS A 843      64.220  40.440  44.870  1.00  0.00           H
ATOM   3011  CD  LYS A 843      64.010  39.940  42.770  1.00  0.00           C
ATOM   3012  HD1 LYS A 843      64.870  39.270  42.560  1.00  0.00           H
ATOM   3013  HD2 LYS A 843      63.910  40.560  41.850  1.00  0.00           H
ATOM   3014  CE  LYS A 843      62.740  39.190  43.100  1.00  0.00           C
ATOM   3015  HE1 LYS A 843      61.970  39.880  43.490  1.00  0.00           H
ATOM   3016  HE2 LYS A 843      62.960  38.470  43.920  1.00  0.00           H
ATOM   3017  NZ  LYS A 843      62.340  38.460  41.970  1.00  0.00           N
ATOM   3018  HZ1 LYS A 843      61.520  37.840  42.160  1.00  0.00           H
ATOM   3019  HZ2 LYS A 843      63.090  37.870  41.580  1.00  0.00           H
ATOM   3020  HZ3 LYS A 843      61.990  39.100  41.220  1.00  0.00           H
ATOM   3021  C   LYS A 843      67.560  40.600  42.210  1.00  0.00           C
ATOM   3022  O   LYS A 843      66.860  40.390  41.210  1.00  0.00           O
ATOM   3023  N   GLN A 844      68.840  40.960  42.070  1.00  0.00           N
ATOM   3024  HN  GLN A 844      69.410  41.110  42.880  1.00  0.00           H
ATOM   3025  CA  GLN A 844      69.580  41.130  40.830  1.00  0.00           C
ATOM   3026  HA  GLN A 844      68.900  41.300  40.010  1.00  0.00           H
ATOM   3027  CB  GLN A 844      70.560  42.340  40.940  1.00  0.00           C
ATOM   3028  HB1 GLN A 844      70.880  42.550  39.900  1.00  0.00           H
ATOM   3029  HB2 GLN A 844      71.410  42.130  41.630  1.00  0.00           H
ATOM   3030  CG  GLN A 844      70.010  43.650  41.530  1.00  0.00           C
ATOM   3031  HG1 GLN A 844      70.650  44.490  41.230  1.00  0.00           H
ATOM   3032  HG2 GLN A 844      70.050  43.430  42.620  1.00  0.00           H
ATOM   3033  CD  GLN A 844      68.570  43.940  41.000  1.00  0.00           C
ATOM   3034  OE1 GLN A 844      68.260  43.960  39.810  1.00  0.00           O
ATOM   3035  NE2 GLN A 844      67.640  44.130  41.960  1.00  0.00           N
ATOM   3036 HE21 GLN A 844      66.760  44.370  41.580  1.00  0.00           H
ATOM   3037 HE22 GLN A 844      67.860  44.050  42.940  1.00  0.00           H
ATOM   3038  C   GLN A 844      70.470  39.920  40.540  1.00  0.00           C
ATOM   3039  O   GLN A 844      71.380  39.980  39.670  1.00  0.00           O
ATOM   3040  N   PHE A 845      70.310  38.740  41.220  1.00  0.00           N
ATOM   3041  HN  PHE A 845      69.660  38.600  41.950  1.00  0.00           H
ATOM   3042  CA  PHE A 845      71.330  37.680  41.050  1.00  0.00           C
ATOM   3043  HA  PHE A 845      72.240  38.090  40.660  1.00  0.00           H
ATOM   3044  CB  PHE A 845      71.610  36.890  42.350  1.00  0.00           C
ATOM   3045  HB1 PHE A 845      71.780  35.800  42.210  1.00  0.00           H
ATOM   3046  HB2 PHE A 845      70.750  36.820  43.040  1.00  0.00           H
ATOM   3047  CG  PHE A 845      72.750  37.600  43.110  1.00  0.00           C
ATOM   3048  CD1 PHE A 845      72.710  38.870  43.690  1.00  0.00           C
ATOM   3049  HD1 PHE A 845      71.800  39.440  43.650  1.00  0.00           H
ATOM   3050  CE1 PHE A 845      73.850  39.500  44.260  1.00  0.00           C
ATOM   3051  HE1 PHE A 845      73.720  40.510  44.640  1.00  0.00           H
ATOM   3052  CZ  PHE A 845      75.060  38.840  44.220  1.00  0.00           C
ATOM   3053  HZ  PHE A 845      75.990  39.160  44.680  1.00  0.00           H
ATOM   3054  CD2 PHE A 845      74.000  36.930  43.170  1.00  0.00           C
ATOM   3055  HD2 PHE A 845      74.240  35.970  42.720  1.00  0.00           H
ATOM   3056  CE2 PHE A 845      75.120  37.510  43.750  1.00  0.00           C
ATOM   3057  HE2 PHE A 845      76.010  36.920  43.930  1.00  0.00           H
ATOM   3058  C   PHE A 845      71.050  36.700  39.870  1.00  0.00           C
ATOM   3059  O   PHE A 845      71.860  35.820  39.610  1.00  0.00           O
ATOM   3060  N   LYS A 846      69.910  36.800  39.070  1.00  0.00           N
ATOM   3061  HN  LYS A 846      69.230  37.540  39.070  1.00  0.00           H
ATOM   3062  CA  LYS A 846      69.540  35.630  38.240  1.00  0.00           C
ATOM   3063  HA  LYS A 846      69.190  34.790  38.820  1.00  0.00           H
ATOM   3064  CB  LYS A 846      68.270  36.130  37.400  1.00  0.00           C
ATOM   3065  HB1 LYS A 846      68.560  37.020  36.790  1.00  0.00           H
ATOM   3066  HB2 LYS A 846      67.510  36.510  38.110  1.00  0.00           H
ATOM   3067  CG  LYS A 846      67.660  35.140  36.380  1.00  0.00           C
ATOM   3068  HG1 LYS A 846      68.420  34.560  35.790  1.00  0.00           H
ATOM   3069  HG2 LYS A 846      66.870  35.650  35.780  1.00  0.00           H
ATOM   3070  CD  LYS A 846      66.920  34.020  37.130  1.00  0.00           C
ATOM   3071  HD1 LYS A 846      67.610  33.570  37.880  1.00  0.00           H
ATOM   3072  HD2 LYS A 846      66.810  33.210  36.380  1.00  0.00           H
ATOM   3073  CE  LYS A 846      65.620  34.400  37.870  1.00  0.00           C
ATOM   3074  HE1 LYS A 846      64.860  34.980  37.320  1.00  0.00           H
ATOM   3075  HE2 LYS A 846      65.910  35.030  38.740  1.00  0.00           H
ATOM   3076  NZ  LYS A 846      64.960  33.080  38.290  1.00  0.00           N
ATOM   3077  HZ1 LYS A 846      64.350  32.580  37.620  1.00  0.00           H
ATOM   3078  HZ2 LYS A 846      64.420  33.320  39.140  1.00  0.00           H
ATOM   3079  HZ3 LYS A 846      65.780  32.500  38.540  1.00  0.00           H
ATOM   3080  C   LYS A 846      70.530  35.010  37.260  1.00  0.00           C
ATOM   3081  O   LYS A 846      70.550  33.810  37.210  1.00  0.00           O
ATOM   3082  N   THR A 847      71.310  35.830  36.460  1.00  0.00           N
ATOM   3083  HN  THR A 847      71.250  36.820  36.440  1.00  0.00           H
ATOM   3084  CA  THR A 847      72.180  35.280  35.430  1.00  0.00           C
ATOM   3085  HA  THR A 847      72.130  34.210  35.380  1.00  0.00           H
ATOM   3086  CB  THR A 847      71.810  35.900  34.090  1.00  0.00           C
ATOM   3087  HB  THR A 847      72.460  35.690  33.210  1.00  0.00           H
ATOM   3088  OG1 THR A 847      71.720  37.280  34.140  1.00  0.00           O
ATOM   3089  HG1 THR A 847      72.590  37.670  34.040  1.00  0.00           H
ATOM   3090  CG2 THR A 847      70.480  35.290  33.640  1.00  0.00           C
ATOM   3091 HG21 THR A 847      70.590  34.220  33.930  1.00  0.00           H
ATOM   3092 HG22 THR A 847      70.370  35.380  32.540  1.00  0.00           H
ATOM   3093 HG23 THR A 847      69.490  35.600  34.040  1.00  0.00           H
ATOM   3094  C   THR A 847      73.680  35.450  35.600  1.00  0.00           C
ATOM   3095  O   THR A 847      74.470  35.200  34.730  1.00  0.00           O
ATOM   3096  N   LYS A 848      74.060  36.030  36.800  1.00  0.00           N
ATOM   3097  HN  LYS A 848      73.360  36.390  37.410  1.00  0.00           H
ATOM   3098  CA  LYS A 848      75.430  36.330  37.180  1.00  0.00           C
ATOM   3099  HA  LYS A 848      75.630  37.070  36.420  1.00  0.00           H
ATOM   3100  CB  LYS A 848      75.560  36.980  38.640  1.00  0.00           C
ATOM   3101  HB1 LYS A 848      76.580  37.250  38.970  1.00  0.00           H
ATOM   3102  HB2 LYS A 848      75.200  36.220  39.370  1.00  0.00           H
ATOM   3103  CG  LYS A 848      74.730  38.240  38.760  1.00  0.00           C
ATOM   3104  HG1 LYS A 848      74.820  38.650  39.800  1.00  0.00           H
ATOM   3105  HG2 LYS A 848      73.650  38.030  38.580  1.00  0.00           H
ATOM   3106  CD  LYS A 848      75.050  39.480  37.750  1.00  0.00           C
ATOM   3107  HD1 LYS A 848      74.210  40.190  37.760  1.00  0.00           H
ATOM   3108  HD2 LYS A 848      74.960  39.170  36.700  1.00  0.00           H
ATOM   3109  CE  LYS A 848      76.380  40.240  37.920  1.00  0.00           C
ATOM   3110  HE1 LYS A 848      76.600  41.080  37.240  1.00  0.00           H
ATOM   3111  HE2 LYS A 848      77.250  39.570  37.730  1.00  0.00           H
ATOM   3112  NZ  LYS A 848      76.590  40.820  39.270  1.00  0.00           N
ATOM   3113  HZ1 LYS A 848      77.470  41.360  39.360  1.00  0.00           H
ATOM   3114  HZ2 LYS A 848      76.680  40.120  40.030  1.00  0.00           H
ATOM   3115  HZ3 LYS A 848      75.700  41.290  39.530  1.00  0.00           H
ATOM   3116  C   LYS A 848      76.530  35.290  37.040  1.00  0.00           C
ATOM   3117  O   LYS A 848      76.380  34.140  37.340  1.00  0.00           O
ATOM   3118  N   ARG A 849      77.650  35.640  36.490  1.00  0.00           N
ATOM   3119  HN  ARG A 849      77.750  36.570  36.140  1.00  0.00           H
ATOM   3120  CA  ARG A 849      78.770  34.730  36.240  1.00  0.00           C
ATOM   3121  HA  ARG A 849      78.300  33.940  35.670  1.00  0.00           H
ATOM   3122  CB  ARG A 849      79.900  35.350  35.360  1.00  0.00           C
ATOM   3123  HB1 ARG A 849      79.460  35.690  34.400  1.00  0.00           H
ATOM   3124  HB2 ARG A 849      80.580  34.570  34.960  1.00  0.00           H
ATOM   3125  CG  ARG A 849      80.580  36.540  35.900  1.00  0.00           C
ATOM   3126  HG1 ARG A 849      81.130  36.370  36.850  1.00  0.00           H
ATOM   3127  HG2 ARG A 849      79.830  37.330  36.150  1.00  0.00           H
ATOM   3128  CD  ARG A 849      81.460  37.180  34.850  1.00  0.00           C
ATOM   3129  HD1 ARG A 849      81.090  37.460  33.840  1.00  0.00           H
ATOM   3130  HD2 ARG A 849      82.250  36.410  34.740  1.00  0.00           H
ATOM   3131  NE  ARG A 849      82.130  38.260  35.530  1.00  0.00           N
ATOM   3132  HE  ARG A 849      82.070  38.310  36.530  1.00  0.00           H
ATOM   3133  CZ  ARG A 849      83.040  39.080  34.950  1.00  0.00           C
ATOM   3134  NH1 ARG A 849      83.250  39.120  33.620  1.00  0.00           N
ATOM   3135 HH11 ARG A 849      82.620  38.660  32.990  1.00  0.00           H
ATOM   3136 HH12 ARG A 849      83.710  39.920  33.240  1.00  0.00           H
ATOM   3137  NH2 ARG A 849      83.720  39.890  35.690  1.00  0.00           N
ATOM   3138 HH21 ARG A 849      83.660  39.910  36.690  1.00  0.00           H
ATOM   3139 HH22 ARG A 849      84.110  40.650  35.200  1.00  0.00           H
ATOM   3140  C   ARG A 849      79.440  34.000  37.400  1.00  0.00           C
ATOM   3141  O   ARG A 849      79.330  34.550  38.480  1.00  0.00           O
ATOM   3142  N   TYR A 850      80.040  32.850  37.200  1.00  0.00           N
ATOM   3143  HN  TYR A 850      79.990  32.470  36.280  1.00  0.00           H
ATOM   3144  CA  TYR A 850      81.000  32.220  38.170  1.00  0.00           C
ATOM   3145  HA  TYR A 850      81.340  31.330  37.670  1.00  0.00           H
ATOM   3146  CB  TYR A 850      82.290  33.070  38.520  1.00  0.00           C
ATOM   3147  HB1 TYR A 850      83.080  32.470  39.010  1.00  0.00           H
ATOM   3148  HB2 TYR A 850      82.100  33.900  39.230  1.00  0.00           H
ATOM   3149  CG  TYR A 850      82.900  33.500  37.220  1.00  0.00           C
ATOM   3150  CD1 TYR A 850      83.180  32.580  36.170  1.00  0.00           C
ATOM   3151  HD1 TYR A 850      82.780  31.580  36.290  1.00  0.00           H
ATOM   3152  CE1 TYR A 850      83.820  33.100  35.040  1.00  0.00           C
ATOM   3153  HE1 TYR A 850      83.960  32.410  34.220  1.00  0.00           H
ATOM   3154  CZ  TYR A 850      84.280  34.410  34.940  1.00  0.00           C
ATOM   3155  OH  TYR A 850      85.090  34.750  33.800  1.00  0.00           O
ATOM   3156  HH  TYR A 850      85.330  35.660  33.990  1.00  0.00           H
ATOM   3157  CD2 TYR A 850      83.480  34.800  37.200  1.00  0.00           C
ATOM   3158  HD2 TYR A 850      83.550  35.450  38.060  1.00  0.00           H
ATOM   3159  CE2 TYR A 850      84.260  35.210  36.100  1.00  0.00           C
ATOM   3160  HE2 TYR A 850      84.660  36.210  36.070  1.00  0.00           H
ATOM   3161  C   TYR A 850      80.300  31.460  39.350  1.00  0.00           C
ATOM   3162  O   TYR A 850      80.790  30.340  39.650  1.00  0.00           O
ATOM   3163  N   PHE A 851      79.240  31.950  39.800  1.00  0.00           N
ATOM   3164  HN  PHE A 851      78.970  32.890  39.600  1.00  0.00           H
ATOM   3165  CA  PHE A 851      78.270  31.240  40.490  1.00  0.00           C
ATOM   3166  HA  PHE A 851      78.640  30.880  41.440  1.00  0.00           H
ATOM   3167  CB  PHE A 851      77.040  32.130  40.850  1.00  0.00           C
ATOM   3168  HB1 PHE A 851      76.310  31.570  41.480  1.00  0.00           H
ATOM   3169  HB2 PHE A 851      76.490  32.590  40.010  1.00  0.00           H
ATOM   3170  CG  PHE A 851      77.510  33.220  41.680  1.00  0.00           C
ATOM   3171  CD1 PHE A 851      77.630  34.490  41.040  1.00  0.00           C
ATOM   3172  HD1 PHE A 851      77.420  34.670  39.990  1.00  0.00           H
ATOM   3173  CE1 PHE A 851      77.900  35.650  41.820  1.00  0.00           C
ATOM   3174  HE1 PHE A 851      77.800  36.600  41.320  1.00  0.00           H
ATOM   3175  CZ  PHE A 851      78.250  35.550  43.160  1.00  0.00           C
ATOM   3176  HZ  PHE A 851      78.490  36.430  43.730  1.00  0.00           H
ATOM   3177  CD2 PHE A 851      77.830  33.160  43.120  1.00  0.00           C
ATOM   3178  HD2 PHE A 851      77.680  32.170  43.550  1.00  0.00           H
ATOM   3179  CE2 PHE A 851      78.160  34.320  43.820  1.00  0.00           C
ATOM   3180  HE2 PHE A 851      78.400  34.330  44.870  1.00  0.00           H
ATOM   3181  C   PHE A 851      77.680  30.010  39.750  1.00  0.00           C
ATOM   3182  O   PHE A 851      77.590  30.160  38.490  1.00  0.00           O
ATOM   3183  N   PRO A 852      77.280  28.890  40.370  1.00  0.00           N
ATOM   3184  CD  PRO A 852      77.840  28.310  41.630  1.00  0.00           C
ATOM   3185  HD1 PRO A 852      77.690  29.010  42.480  1.00  0.00           H
ATOM   3186  HD2 PRO A 852      78.900  28.060  41.420  1.00  0.00           H
ATOM   3187  CA  PRO A 852      76.350  28.020  39.660  1.00  0.00           C
ATOM   3188  HA  PRO A 852      76.730  27.930  38.640  1.00  0.00           H
ATOM   3189  CB  PRO A 852      76.520  26.630  40.350  1.00  0.00           C
ATOM   3190  HB1 PRO A 852      77.290  26.110  39.770  1.00  0.00           H
ATOM   3191  HB2 PRO A 852      75.540  26.130  40.240  1.00  0.00           H
ATOM   3192  CG  PRO A 852      77.030  27.030  41.750  1.00  0.00           C
ATOM   3193  HG1 PRO A 852      76.210  27.300  42.470  1.00  0.00           H
ATOM   3194  HG2 PRO A 852      77.570  26.170  42.190  1.00  0.00           H
ATOM   3195  C   PRO A 852      74.930  28.460  39.490  1.00  0.00           C
ATOM   3196  O   PRO A 852      74.330  29.160  40.340  1.00  0.00           O
ATOM   3197  N   THR A 853      74.310  28.010  38.400  1.00  0.00           N
ATOM   3198  HN  THR A 853      74.820  27.400  37.820  1.00  0.00           H
ATOM   3199  CA  THR A 853      73.060  28.550  37.870  1.00  0.00           C
ATOM   3200  HA  THR A 853      73.330  29.580  37.720  1.00  0.00           H
ATOM   3201  CB  THR A 853      72.650  28.010  36.550  1.00  0.00           C
ATOM   3202  HB  THR A 853      73.340  28.370  35.770  1.00  0.00           H
ATOM   3203  OG1 THR A 853      71.330  28.340  36.130  1.00  0.00           O
ATOM   3204  HG1 THR A 853      71.300  29.270  35.910  1.00  0.00           H
ATOM   3205  CG2 THR A 853      72.770  26.440  36.510  1.00  0.00           C
ATOM   3206 HG21 THR A 853      72.460  26.070  35.510  1.00  0.00           H
ATOM   3207 HG22 THR A 853      72.140  25.960  37.290  1.00  0.00           H
ATOM   3208 HG23 THR A 853      73.830  26.120  36.630  1.00  0.00           H
ATOM   3209  C   THR A 853      71.890  28.560  38.780  1.00  0.00           C
ATOM   3210  O   THR A 853      71.290  29.650  38.980  1.00  0.00           O
ATOM   3211  N   LYS A 854      71.480  27.410  39.400  1.00  0.00           N
ATOM   3212  HN  LYS A 854      72.010  26.580  39.250  1.00  0.00           H
ATOM   3213  CA  LYS A 854      70.320  27.340  40.300  1.00  0.00           C
ATOM   3214  HA  LYS A 854      69.460  27.740  39.790  1.00  0.00           H
ATOM   3215  CB  LYS A 854      69.880  25.850  40.520  1.00  0.00           C
ATOM   3216  HB1 LYS A 854      69.020  25.900  41.220  1.00  0.00           H
ATOM   3217  HB2 LYS A 854      70.710  25.310  41.020  1.00  0.00           H
ATOM   3218  CG  LYS A 854      69.460  25.090  39.220  1.00  0.00           C
ATOM   3219  HG1 LYS A 854      69.210  24.040  39.440  1.00  0.00           H
ATOM   3220  HG2 LYS A 854      70.430  25.020  38.690  1.00  0.00           H
ATOM   3221  CD  LYS A 854      68.490  25.740  38.240  1.00  0.00           C
ATOM   3222  HD1 LYS A 854      68.270  25.070  37.370  1.00  0.00           H
ATOM   3223  HD2 LYS A 854      68.890  26.730  37.910  1.00  0.00           H
ATOM   3224  CE  LYS A 854      67.150  26.030  38.900  1.00  0.00           C
ATOM   3225  HE1 LYS A 854      67.280  26.680  39.800  1.00  0.00           H
ATOM   3226  HE2 LYS A 854      66.670  25.120  39.320  1.00  0.00           H
ATOM   3227  NZ  LYS A 854      66.200  26.610  37.960  1.00  0.00           N
ATOM   3228  HZ1 LYS A 854      65.350  26.860  38.520  1.00  0.00           H
ATOM   3229  HZ2 LYS A 854      66.040  25.970  37.160  1.00  0.00           H
ATOM   3230  HZ3 LYS A 854      66.580  27.550  37.710  1.00  0.00           H
ATOM   3231  C   LYS A 854      70.520  28.030  41.590  1.00  0.00           C
ATOM   3232  O   LYS A 854      69.530  28.550  42.100  1.00  0.00           O
ATOM   3233  N   VAL A 855      71.760  28.020  42.060  1.00  0.00           N
ATOM   3234  HN  VAL A 855      72.530  27.570  41.610  1.00  0.00           H
ATOM   3235  CA  VAL A 855      72.120  28.790  43.310  1.00  0.00           C
ATOM   3236  HA  VAL A 855      71.390  28.400  44.000  1.00  0.00           H
ATOM   3237  CB  VAL A 855      73.580  28.450  43.780  1.00  0.00           C
ATOM   3238  HB  VAL A 855      74.310  28.620  42.950  1.00  0.00           H
ATOM   3239  CG1 VAL A 855      73.950  29.250  45.030  1.00  0.00           C
ATOM   3240 HG11 VAL A 855      74.300  30.250  44.700  1.00  0.00           H
ATOM   3241 HG12 VAL A 855      74.860  28.900  45.580  1.00  0.00           H
ATOM   3242 HG13 VAL A 855      73.050  29.450  45.660  1.00  0.00           H
ATOM   3243  CG2 VAL A 855      73.650  26.930  44.150  1.00  0.00           C
ATOM   3244 HG21 VAL A 855      73.520  26.200  43.330  1.00  0.00           H
ATOM   3245 HG22 VAL A 855      72.920  26.690  44.950  1.00  0.00           H
ATOM   3246 HG23 VAL A 855      74.660  26.860  44.630  1.00  0.00           H
ATOM   3247  C   VAL A 855      71.870  30.270  43.170  1.00  0.00           C
ATOM   3248  O   VAL A 855      71.250  30.910  44.040  1.00  0.00           O
ATOM   3249  N   ARG A 856      72.400  30.920  42.050  1.00  0.00           N
ATOM   3250  HN  ARG A 856      72.890  30.450  41.310  1.00  0.00           H
ATOM   3251  CA  ARG A 856      72.180  32.320  41.820  1.00  0.00           C
ATOM   3252  HA  ARG A 856      72.450  32.820  42.730  1.00  0.00           H
ATOM   3253  CB  ARG A 856      73.080  32.960  40.790  1.00  0.00           C
ATOM   3254  HB1 ARG A 856      74.150  32.960  41.100  1.00  0.00           H
ATOM   3255  HB2 ARG A 856      73.010  34.070  40.670  1.00  0.00           H
ATOM   3256  CG  ARG A 856      72.900  32.220  39.430  1.00  0.00           C
ATOM   3257  HG1 ARG A 856      71.860  32.200  39.060  1.00  0.00           H
ATOM   3258  HG2 ARG A 856      73.230  31.180  39.550  1.00  0.00           H
ATOM   3259  CD  ARG A 856      73.690  32.910  38.280  1.00  0.00           C
ATOM   3260  HD1 ARG A 856      74.760  32.850  38.590  1.00  0.00           H
ATOM   3261  HD2 ARG A 856      73.250  33.920  38.130  1.00  0.00           H
ATOM   3262  NE  ARG A 856      73.390  32.170  36.960  1.00  0.00           N
ATOM   3263  HE  ARG A 856      72.430  32.090  36.700  1.00  0.00           H
ATOM   3264  CZ  ARG A 856      74.310  31.740  36.030  1.00  0.00           C
ATOM   3265  NH1 ARG A 856      75.600  31.810  36.160  1.00  0.00           N
ATOM   3266 HH11 ARG A 856      75.820  32.510  36.830  1.00  0.00           H
ATOM   3267 HH12 ARG A 856      76.170  31.770  35.350  1.00  0.00           H
ATOM   3268  NH2 ARG A 856      73.950  30.930  35.040  1.00  0.00           N
ATOM   3269 HH21 ARG A 856      74.710  30.440  34.600  1.00  0.00           H
ATOM   3270 HH22 ARG A 856      72.990  30.720  34.960  1.00  0.00           H
ATOM   3271  C   ARG A 856      70.740  32.700  41.680  1.00  0.00           C
ATOM   3272  O   ARG A 856      70.260  33.750  42.130  1.00  0.00           O
ATOM   3273  N   SER A 857      70.040  31.860  40.950  1.00  0.00           N
ATOM   3274  HN  SER A 857      70.510  31.200  40.360  1.00  0.00           H
ATOM   3275  CA  SER A 857      68.650  31.950  40.590  1.00  0.00           C
ATOM   3276  HA  SER A 857      68.420  32.950  40.250  1.00  0.00           H
ATOM   3277  CB  SER A 857      68.230  30.990  39.430  1.00  0.00           C
ATOM   3278  HB1 SER A 857      68.090  29.920  39.690  1.00  0.00           H
ATOM   3279  HB2 SER A 857      69.120  31.100  38.760  1.00  0.00           H
ATOM   3280  OG  SER A 857      67.070  31.310  38.740  1.00  0.00           O
ATOM   3281  HG1 SER A 857      66.910  30.600  38.120  1.00  0.00           H
ATOM   3282  C   SER A 857      67.760  31.810  41.790  1.00  0.00           C
ATOM   3283  O   SER A 857      66.710  32.530  41.880  1.00  0.00           O
ATOM   3284  N   THR A 858      68.070  30.870  42.780  1.00  0.00           N
ATOM   3285  HN  THR A 858      68.760  30.180  42.570  1.00  0.00           H
ATOM   3286  CA  THR A 858      67.310  30.850  44.070  1.00  0.00           C
ATOM   3287  HA  THR A 858      66.280  30.800  43.770  1.00  0.00           H
ATOM   3288  CB  THR A 858      67.520  29.660  44.990  1.00  0.00           C
ATOM   3289  HB  THR A 858      68.550  29.580  45.410  1.00  0.00           H
ATOM   3290  OG1 THR A 858      67.400  28.410  44.340  1.00  0.00           O
ATOM   3291  HG1 THR A 858      67.980  28.420  43.580  1.00  0.00           H
ATOM   3292  CG2 THR A 858      66.570  29.660  46.180  1.00  0.00           C
ATOM   3293 HG21 THR A 858      65.520  29.880  45.880  1.00  0.00           H
ATOM   3294 HG22 THR A 858      66.900  30.390  46.950  1.00  0.00           H
ATOM   3295 HG23 THR A 858      66.550  28.670  46.670  1.00  0.00           H
ATOM   3296  C   THR A 858      67.500  32.120  44.890  1.00  0.00           C
ATOM   3297  O   THR A 858      66.530  32.730  45.440  1.00  0.00           O
ATOM   3298  N   ILE A 859      68.760  32.640  44.980  1.00  0.00           N
ATOM   3299  HN  ILE A 859      69.620  32.330  44.560  1.00  0.00           H
ATOM   3300  CA  ILE A 859      68.990  33.690  45.910  1.00  0.00           C
ATOM   3301  HA  ILE A 859      68.330  33.510  46.740  1.00  0.00           H
ATOM   3302  CB  ILE A 859      70.370  33.860  46.430  1.00  0.00           C
ATOM   3303  HB  ILE A 859      70.490  34.670  47.180  1.00  0.00           H
ATOM   3304  CG2 ILE A 859      70.660  32.540  47.320  1.00  0.00           C
ATOM   3305 HG21 ILE A 859      69.890  32.470  48.120  1.00  0.00           H
ATOM   3306 HG22 ILE A 859      71.640  32.570  47.840  1.00  0.00           H
ATOM   3307 HG23 ILE A 859      70.760  31.580  46.780  1.00  0.00           H
ATOM   3308  CG1 ILE A 859      71.610  33.990  45.480  1.00  0.00           C
ATOM   3309 HG11 ILE A 859      71.280  34.750  44.740  1.00  0.00           H
ATOM   3310 HG12 ILE A 859      71.910  33.030  45.000  1.00  0.00           H
ATOM   3311  CD  ILE A 859      72.850  34.600  46.140  1.00  0.00           C
ATOM   3312  HD1 ILE A 859      73.090  34.120  47.120  1.00  0.00           H
ATOM   3313  HD2 ILE A 859      72.510  35.630  46.340  1.00  0.00           H
ATOM   3314  HD3 ILE A 859      73.740  34.720  45.470  1.00  0.00           H
ATOM   3315  C   ILE A 859      68.400  35.030  45.450  1.00  0.00           C
ATOM   3316  O   ILE A 859      68.270  35.970  46.220  1.00  0.00           O
ATOM   3317  N   SER A 860      68.110  35.080  44.080  1.00  0.00           N
ATOM   3318  HN  SER A 860      68.310  34.300  43.490  1.00  0.00           H
ATOM   3319  CA  SER A 860      67.320  36.130  43.450  1.00  0.00           C
ATOM   3320  HA  SER A 860      67.480  37.030  44.030  1.00  0.00           H
ATOM   3321  CB  SER A 860      67.680  36.280  41.920  1.00  0.00           C
ATOM   3322  HB1 SER A 860      67.570  35.250  41.540  1.00  0.00           H
ATOM   3323  HB2 SER A 860      68.730  36.610  41.850  1.00  0.00           H
ATOM   3324  OG  SER A 860      66.920  37.260  41.130  1.00  0.00           O
ATOM   3325  HG1 SER A 860      65.990  37.020  41.190  1.00  0.00           H
ATOM   3326  C   SER A 860      65.820  35.920  43.620  1.00  0.00           C
ATOM   3327  O   SER A 860      65.140  36.840  44.120  1.00  0.00           O
ATOM   3328  N   ASP A 861      65.140  34.770  43.280  1.00  0.00           N
ATOM   3329  HN  ASP A 861      65.620  34.040  42.800  1.00  0.00           H
ATOM   3330  CA  ASP A 861      63.650  34.630  43.400  1.00  0.00           C
ATOM   3331  HA  ASP A 861      63.270  35.430  42.790  1.00  0.00           H
ATOM   3332  CB  ASP A 861      63.320  33.260  42.760  1.00  0.00           C
ATOM   3333  HB1 ASP A 861      62.220  33.240  42.900  1.00  0.00           H
ATOM   3334  HB2 ASP A 861      63.950  32.450  43.190  1.00  0.00           H
ATOM   3335  CG  ASP A 861      63.550  33.200  41.240  1.00  0.00           C
ATOM   3336  OD1 ASP A 861      63.660  34.230  40.530  1.00  0.00           O
ATOM   3337  OD2 ASP A 861      63.530  32.050  40.730  1.00  0.00           O
ATOM   3338  C   ASP A 861      63.140  34.800  44.790  1.00  0.00           C
ATOM   3339  O   ASP A 861      62.170  35.590  44.950  1.00  0.00           O
ATOM   3340  N   PHE A 862      63.870  34.200  45.790  1.00  0.00           N
ATOM   3341  HN  PHE A 862      64.740  33.810  45.520  1.00  0.00           H
ATOM   3342  CA  PHE A 862      63.430  34.230  47.200  1.00  0.00           C
ATOM   3343  HA  PHE A 862      62.350  34.330  47.140  1.00  0.00           H
ATOM   3344  CB  PHE A 862      63.800  32.850  47.850  1.00  0.00           C
ATOM   3345  HB1 PHE A 862      63.520  32.960  48.920  1.00  0.00           H
ATOM   3346  HB2 PHE A 862      64.880  32.720  47.630  1.00  0.00           H
ATOM   3347  CG  PHE A 862      62.990  31.640  47.300  1.00  0.00           C
ATOM   3348  CD1 PHE A 862      61.960  31.080  48.060  1.00  0.00           C
ATOM   3349  HD1 PHE A 862      61.710  31.470  49.040  1.00  0.00           H
ATOM   3350  CE1 PHE A 862      61.210  30.040  47.520  1.00  0.00           C
ATOM   3351  HE1 PHE A 862      60.320  29.660  48.010  1.00  0.00           H
ATOM   3352  CZ  PHE A 862      61.540  29.440  46.350  1.00  0.00           C
ATOM   3353  HZ  PHE A 862      60.930  28.700  45.870  1.00  0.00           H
ATOM   3354  CD2 PHE A 862      63.340  31.090  46.120  1.00  0.00           C
ATOM   3355  HD2 PHE A 862      64.210  31.490  45.600  1.00  0.00           H
ATOM   3356  CE2 PHE A 862      62.650  29.930  45.650  1.00  0.00           C
ATOM   3357  HE2 PHE A 862      62.890  29.650  44.620  1.00  0.00           H
ATOM   3358  C   PHE A 862      64.010  35.320  48.040  1.00  0.00           C
ATOM   3359  O   PHE A 862      63.830  35.380  49.270  1.00  0.00           O
ATOM   3360  N   ALA A 863      64.810  36.200  47.320  1.00  0.00           N
ATOM   3361  HN  ALA A 863      64.770  36.100  46.330  1.00  0.00           H
ATOM   3362  CA  ALA A 863      65.620  37.330  47.890  1.00  0.00           C
ATOM   3363  HA  ALA A 863      66.570  36.900  48.190  1.00  0.00           H
ATOM   3364  CB  ALA A 863      65.910  38.280  46.760  1.00  0.00           C
ATOM   3365  HB1 ALA A 863      66.330  39.260  47.080  1.00  0.00           H
ATOM   3366  HB2 ALA A 863      64.990  38.460  46.180  1.00  0.00           H
ATOM   3367  HB3 ALA A 863      66.650  37.890  46.040  1.00  0.00           H
ATOM   3368  C   ALA A 863      65.020  38.050  49.140  1.00  0.00           C
ATOM   3369  O   ALA A 863      65.620  38.010  50.220  1.00  0.00           O
ATOM   3370  N   VAL A 864      63.820  38.590  49.100  1.00  0.00           N
ATOM   3371  HN  VAL A 864      63.430  38.930  48.260  1.00  0.00           H
ATOM   3372  CA  VAL A 864      63.160  39.260  50.250  1.00  0.00           C
ATOM   3373  HA  VAL A 864      63.740  40.110  50.580  1.00  0.00           H
ATOM   3374  CB  VAL A 864      61.790  39.850  49.810  1.00  0.00           C
ATOM   3375  HB  VAL A 864      61.150  39.080  49.340  1.00  0.00           H
ATOM   3376  CG1 VAL A 864      61.220  40.560  51.030  1.00  0.00           C
ATOM   3377 HG11 VAL A 864      60.410  41.220  50.660  1.00  0.00           H
ATOM   3378 HG12 VAL A 864      61.980  41.230  51.480  1.00  0.00           H
ATOM   3379 HG13 VAL A 864      60.900  39.910  51.870  1.00  0.00           H
ATOM   3380  CG2 VAL A 864      62.030  40.920  48.670  1.00  0.00           C
ATOM   3381 HG21 VAL A 864      61.090  40.990  48.100  1.00  0.00           H
ATOM   3382 HG22 VAL A 864      62.780  40.560  47.940  1.00  0.00           H
ATOM   3383 HG23 VAL A 864      62.340  41.890  49.100  1.00  0.00           H
ATOM   3384  C   VAL A 864      62.850  38.410  51.390  1.00  0.00           C
ATOM   3385  O   VAL A 864      63.270  38.730  52.500  1.00  0.00           O
ATOM   3386  N   PHE A 865      62.160  37.250  51.100  1.00  0.00           N
ATOM   3387  HN  PHE A 865      61.910  37.080  50.150  1.00  0.00           H
ATOM   3388  CA  PHE A 865      61.880  36.330  52.250  1.00  0.00           C
ATOM   3389  HA  PHE A 865      61.350  36.900  52.990  1.00  0.00           H
ATOM   3390  CB  PHE A 865      60.880  35.220  51.680  1.00  0.00           C
ATOM   3391  HB1 PHE A 865      61.470  34.750  50.850  1.00  0.00           H
ATOM   3392  HB2 PHE A 865      59.900  35.620  51.350  1.00  0.00           H
ATOM   3393  CG  PHE A 865      60.680  34.200  52.800  1.00  0.00           C
ATOM   3394  CD1 PHE A 865      60.990  32.830  52.790  1.00  0.00           C
ATOM   3395  HD1 PHE A 865      61.490  32.390  51.930  1.00  0.00           H
ATOM   3396  CE1 PHE A 865      60.580  31.960  53.790  1.00  0.00           C
ATOM   3397  HE1 PHE A 865      61.010  30.970  53.720  1.00  0.00           H
ATOM   3398  CZ  PHE A 865      59.870  32.420  54.870  1.00  0.00           C
ATOM   3399  HZ  PHE A 865      59.450  31.790  55.630  1.00  0.00           H
ATOM   3400  CD2 PHE A 865      59.950  34.640  53.890  1.00  0.00           C
ATOM   3401  HD2 PHE A 865      59.630  35.670  53.810  1.00  0.00           H
ATOM   3402  CE2 PHE A 865      59.550  33.820  54.930  1.00  0.00           C
ATOM   3403  HE2 PHE A 865      58.920  34.160  55.750  1.00  0.00           H
ATOM   3404  C   PHE A 865      63.190  35.780  52.920  1.00  0.00           C
ATOM   3405  O   PHE A 865      63.310  35.540  54.110  1.00  0.00           O
ATOM   3406  N   LEU A 866      64.180  35.480  52.090  1.00  0.00           N
ATOM   3407  HN  LEU A 866      64.060  35.460  51.100  1.00  0.00           H
ATOM   3408  CA  LEU A 866      65.460  34.960  52.490  1.00  0.00           C
ATOM   3409  HA  LEU A 866      65.280  34.060  53.060  1.00  0.00           H
ATOM   3410  CB  LEU A 866      66.160  34.600  51.160  1.00  0.00           C
ATOM   3411  HB1 LEU A 866      66.120  35.480  50.490  1.00  0.00           H
ATOM   3412  HB2 LEU A 866      65.520  33.790  50.740  1.00  0.00           H
ATOM   3413  CG  LEU A 866      67.660  34.250  51.190  1.00  0.00           C
ATOM   3414  HG  LEU A 866      68.220  35.030  51.730  1.00  0.00           H
ATOM   3415  CD1 LEU A 866      67.750  32.900  51.920  1.00  0.00           C
ATOM   3416 HD11 LEU A 866      68.830  32.660  52.100  1.00  0.00           H
ATOM   3417 HD12 LEU A 866      67.270  32.050  51.400  1.00  0.00           H
ATOM   3418 HD13 LEU A 866      67.230  32.980  52.890  1.00  0.00           H
ATOM   3419  CD2 LEU A 866      68.260  34.100  49.760  1.00  0.00           C
ATOM   3420 HD21 LEU A 866      68.050  35.070  49.250  1.00  0.00           H
ATOM   3421 HD22 LEU A 866      67.840  33.360  49.040  1.00  0.00           H
ATOM   3422 HD23 LEU A 866      69.320  33.940  50.040  1.00  0.00           H
ATOM   3423  C   LEU A 866      66.190  36.120  53.220  1.00  0.00           C
ATOM   3424  O   LEU A 866      66.960  35.900  54.150  1.00  0.00           O
ATOM   3425  N   THR A 867      65.910  37.390  52.910  1.00  0.00           N
ATOM   3426  HN  THR A 867      65.150  37.470  52.270  1.00  0.00           H
ATOM   3427  CA  THR A 867      66.340  38.500  53.720  1.00  0.00           C
ATOM   3428  HA  THR A 867      67.400  38.390  53.910  1.00  0.00           H
ATOM   3429  CB  THR A 867      66.160  39.870  53.040  1.00  0.00           C
ATOM   3430  HB  THR A 867      65.060  39.970  52.900  1.00  0.00           H
ATOM   3431  OG1 THR A 867      66.900  39.940  51.790  1.00  0.00           O
ATOM   3432  HG1 THR A 867      66.420  39.220  51.370  1.00  0.00           H
ATOM   3433  CG2 THR A 867      66.530  41.010  53.930  1.00  0.00           C
ATOM   3434 HG21 THR A 867      66.350  41.990  53.430  1.00  0.00           H
ATOM   3435 HG22 THR A 867      67.590  40.930  54.230  1.00  0.00           H
ATOM   3436 HG23 THR A 867      66.030  41.000  54.930  1.00  0.00           H
ATOM   3437  C   THR A 867      65.770  38.460  55.120  1.00  0.00           C
ATOM   3438  O   THR A 867      66.510  38.760  56.070  1.00  0.00           O
ATOM   3439  N   ILE A 868      64.470  38.100  55.270  1.00  0.00           N
ATOM   3440  HN  ILE A 868      63.890  37.900  54.470  1.00  0.00           H
ATOM   3441  CA  ILE A 868      63.950  37.850  56.600  1.00  0.00           C
ATOM   3442  HA  ILE A 868      64.030  38.830  57.060  1.00  0.00           H
ATOM   3443  CB  ILE A 868      62.410  37.450  56.720  1.00  0.00           C
ATOM   3444  HB  ILE A 868      62.210  36.440  56.320  1.00  0.00           H
ATOM   3445  CG2 ILE A 868      62.100  37.470  58.250  1.00  0.00           C
ATOM   3446 HG21 ILE A 868      62.040  38.510  58.610  1.00  0.00           H
ATOM   3447 HG22 ILE A 868      62.820  36.920  58.900  1.00  0.00           H
ATOM   3448 HG23 ILE A 868      61.070  37.120  58.510  1.00  0.00           H
ATOM   3449  CG1 ILE A 868      61.500  38.380  55.900  1.00  0.00           C
ATOM   3450 HG11 ILE A 868      61.630  38.210  54.810  1.00  0.00           H
ATOM   3451 HG12 ILE A 868      61.700  39.430  56.190  1.00  0.00           H
ATOM   3452  CD  ILE A 868      59.930  38.200  56.070  1.00  0.00           C
ATOM   3453  HD1 ILE A 868      59.410  38.790  55.290  1.00  0.00           H
ATOM   3454  HD2 ILE A 868      59.590  38.430  57.110  1.00  0.00           H
ATOM   3455  HD3 ILE A 868      59.770  37.140  55.800  1.00  0.00           H
ATOM   3456  C   ILE A 868      64.860  36.810  57.390  1.00  0.00           C
ATOM   3457  O   ILE A 868      65.220  36.960  58.600  1.00  0.00           O
ATOM   3458  N   VAL A 869      65.300  35.850  56.620  1.00  0.00           N
ATOM   3459  HN  VAL A 869      65.220  35.740  55.630  1.00  0.00           H
ATOM   3460  CA  VAL A 869      65.990  34.650  57.160  1.00  0.00           C
ATOM   3461  HA  VAL A 869      65.510  34.140  57.980  1.00  0.00           H
ATOM   3462  CB  VAL A 869      66.030  33.480  56.170  1.00  0.00           C
ATOM   3463  HB  VAL A 869      66.610  33.850  55.300  1.00  0.00           H
ATOM   3464  CG1 VAL A 869      66.930  32.330  56.650  1.00  0.00           C
ATOM   3465 HG11 VAL A 869      67.970  32.670  56.810  1.00  0.00           H
ATOM   3466 HG12 VAL A 869      66.940  31.580  55.840  1.00  0.00           H
ATOM   3467 HG13 VAL A 869      66.330  31.810  57.430  1.00  0.00           H
ATOM   3468  CG2 VAL A 869      64.720  32.830  55.800  1.00  0.00           C
ATOM   3469 HG21 VAL A 869      64.840  32.030  55.040  1.00  0.00           H
ATOM   3470 HG22 VAL A 869      64.030  33.590  55.380  1.00  0.00           H
ATOM   3471 HG23 VAL A 869      64.280  32.350  56.700  1.00  0.00           H
ATOM   3472  C   VAL A 869      67.440  35.030  57.610  1.00  0.00           C
ATOM   3473  O   VAL A 869      67.890  34.630  58.720  1.00  0.00           O
ATOM   3474  N   ILE A 870      68.110  35.880  56.780  1.00  0.00           N
ATOM   3475  HN  ILE A 870      67.580  36.110  55.970  1.00  0.00           H
ATOM   3476  CA  ILE A 870      69.370  36.650  57.030  1.00  0.00           C
ATOM   3477  HA  ILE A 870      70.080  35.930  57.390  1.00  0.00           H
ATOM   3478  CB  ILE A 870      69.870  37.380  55.800  1.00  0.00           C
ATOM   3479  HB  ILE A 870      69.010  37.900  55.350  1.00  0.00           H
ATOM   3480  CG2 ILE A 870      71.020  38.340  56.280  1.00  0.00           C
ATOM   3481 HG21 ILE A 870      70.580  39.290  56.640  1.00  0.00           H
ATOM   3482 HG22 ILE A 870      71.660  38.560  55.400  1.00  0.00           H
ATOM   3483 HG23 ILE A 870      71.640  37.850  57.060  1.00  0.00           H
ATOM   3484  CG1 ILE A 870      70.230  36.320  54.680  1.00  0.00           C
ATOM   3485 HG11 ILE A 870      69.380  35.620  54.580  1.00  0.00           H
ATOM   3486 HG12 ILE A 870      71.160  35.740  54.920  1.00  0.00           H
ATOM   3487  CD  ILE A 870      70.620  36.940  53.320  1.00  0.00           C
ATOM   3488  HD1 ILE A 870      71.070  36.210  52.610  1.00  0.00           H
ATOM   3489  HD2 ILE A 870      71.500  37.620  53.380  1.00  0.00           H
ATOM   3490  HD3 ILE A 870      69.780  37.460  52.810  1.00  0.00           H
ATOM   3491  C   ILE A 870      69.230  37.560  58.240  1.00  0.00           C
ATOM   3492  O   ILE A 870      69.900  37.430  59.260  1.00  0.00           O
ATOM   3493  N   MET A 871      68.230  38.400  58.370  1.00  0.00           N
ATOM   3494  HN  MET A 871      67.550  38.390  57.630  1.00  0.00           H
ATOM   3495  CA  MET A 871      68.100  39.210  59.530  1.00  0.00           C
ATOM   3496  HA  MET A 871      69.060  39.690  59.720  1.00  0.00           H
ATOM   3497  CB  MET A 871      67.020  40.360  59.450  1.00  0.00           C
ATOM   3498  HB1 MET A 871      67.000  40.880  60.430  1.00  0.00           H
ATOM   3499  HB2 MET A 871      66.060  39.880  59.200  1.00  0.00           H
ATOM   3500  CG  MET A 871      67.370  41.380  58.330  1.00  0.00           C
ATOM   3501  HG1 MET A 871      66.550  42.130  58.270  1.00  0.00           H
ATOM   3502  HG2 MET A 871      67.290  40.900  57.330  1.00  0.00           H
ATOM   3503  SD  MET A 871      68.990  42.150  58.460  1.00  0.00           S
ATOM   3504  CE  MET A 871      69.040  42.740  56.670  1.00  0.00           C
ATOM   3505  HE1 MET A 871      68.540  41.970  56.050  1.00  0.00           H
ATOM   3506  HE2 MET A 871      70.080  42.900  56.300  1.00  0.00           H
ATOM   3507  HE3 MET A 871      68.360  43.600  56.530  1.00  0.00           H
ATOM   3508  C   MET A 871      67.740  38.580  60.840  1.00  0.00           C
ATOM   3509  O   MET A 871      68.310  38.920  61.870  1.00  0.00           O
ATOM   3510  N   VAL A 872      66.920  37.500  60.820  1.00  0.00           N
ATOM   3511  HN  VAL A 872      66.450  37.220  59.980  1.00  0.00           H
ATOM   3512  CA  VAL A 872      66.660  36.580  61.910  1.00  0.00           C
ATOM   3513  HA  VAL A 872      66.260  37.110  62.750  1.00  0.00           H
ATOM   3514  CB  VAL A 872      65.620  35.440  61.580  1.00  0.00           C
ATOM   3515  HB  VAL A 872      65.800  34.950  60.610  1.00  0.00           H
ATOM   3516  CG1 VAL A 872      65.510  34.390  62.670  1.00  0.00           C
ATOM   3517 HG11 VAL A 872      65.380  34.990  63.600  1.00  0.00           H
ATOM   3518 HG12 VAL A 872      66.360  33.680  62.730  1.00  0.00           H
ATOM   3519 HG13 VAL A 872      64.620  33.740  62.560  1.00  0.00           H
ATOM   3520  CG2 VAL A 872      64.220  36.210  61.520  1.00  0.00           C
ATOM   3521 HG21 VAL A 872      64.220  37.020  60.760  1.00  0.00           H
ATOM   3522 HG22 VAL A 872      64.080  36.610  62.550  1.00  0.00           H
ATOM   3523 HG23 VAL A 872      63.410  35.450  61.400  1.00  0.00           H
ATOM   3524  C   VAL A 872      67.940  35.950  62.490  1.00  0.00           C
ATOM   3525  O   VAL A 872      68.110  35.940  63.680  1.00  0.00           O
ATOM   3526  N   THR A 873      68.820  35.460  61.620  1.00  0.00           N
ATOM   3527  HN  THR A 873      68.650  35.640  60.660  1.00  0.00           H
ATOM   3528  CA  THR A 873      70.030  34.860  61.900  1.00  0.00           C
ATOM   3529  HA  THR A 873      69.850  34.190  62.720  1.00  0.00           H
ATOM   3530  CB  THR A 873      70.780  34.170  60.710  1.00  0.00           C
ATOM   3531  HB  THR A 873      70.780  34.880  59.860  1.00  0.00           H
ATOM   3532  OG1 THR A 873      70.060  33.040  60.340  1.00  0.00           O
ATOM   3533  HG1 THR A 873      69.210  33.400  60.070  1.00  0.00           H
ATOM   3534  CG2 THR A 873      72.140  33.650  60.990  1.00  0.00           C
ATOM   3535 HG21 THR A 873      72.880  34.460  61.100  1.00  0.00           H
ATOM   3536 HG22 THR A 873      72.510  32.900  60.250  1.00  0.00           H
ATOM   3537 HG23 THR A 873      72.150  33.060  61.930  1.00  0.00           H
ATOM   3538  C   THR A 873      70.950  35.850  62.460  1.00  0.00           C
ATOM   3539  O   THR A 873      71.400  35.590  63.590  1.00  0.00           O
ATOM   3540  N   ILE A 874      71.120  37.080  61.870  1.00  0.00           N
ATOM   3541  HN  ILE A 874      70.590  37.190  61.040  1.00  0.00           H
ATOM   3542  CA  ILE A 874      71.820  38.200  62.510  1.00  0.00           C
ATOM   3543  HA  ILE A 874      72.860  37.950  62.620  1.00  0.00           H
ATOM   3544  CB  ILE A 874      71.830  39.510  61.630  1.00  0.00           C
ATOM   3545  HB  ILE A 874      70.840  39.790  61.210  1.00  0.00           H
ATOM   3546  CG2 ILE A 874      72.400  40.770  62.310  1.00  0.00           C
ATOM   3547 HG21 ILE A 874      73.380  40.450  62.730  1.00  0.00           H
ATOM   3548 HG22 ILE A 874      71.800  40.970  63.220  1.00  0.00           H
ATOM   3549 HG23 ILE A 874      72.380  41.700  61.710  1.00  0.00           H
ATOM   3550  CG1 ILE A 874      72.680  39.170  60.320  1.00  0.00           C
ATOM   3551 HG11 ILE A 874      72.300  38.240  59.840  1.00  0.00           H
ATOM   3552 HG12 ILE A 874      73.750  38.910  60.520  1.00  0.00           H
ATOM   3553  CD  ILE A 874      72.560  40.270  59.310  1.00  0.00           C
ATOM   3554  HD1 ILE A 874      73.140  41.140  59.670  1.00  0.00           H
ATOM   3555  HD2 ILE A 874      71.500  40.590  59.230  1.00  0.00           H
ATOM   3556  HD3 ILE A 874      72.860  39.960  58.290  1.00  0.00           H
ATOM   3557  C   ILE A 874      71.260  38.590  63.900  1.00  0.00           C
ATOM   3558  O   ILE A 874      72.080  38.650  64.850  1.00  0.00           O
ATOM   3559  N   ASP A 875      69.900  38.740  64.170  1.00  0.00           N
ATOM   3560  HN  ASP A 875      69.290  38.650  63.380  1.00  0.00           H
ATOM   3561  CA  ASP A 875      69.260  38.990  65.430  1.00  0.00           C
ATOM   3562  HA  ASP A 875      69.610  39.930  65.800  1.00  0.00           H
ATOM   3563  CB  ASP A 875      67.720  39.050  65.220  1.00  0.00           C
ATOM   3564  HB1 ASP A 875      67.420  38.130  64.690  1.00  0.00           H
ATOM   3565  HB2 ASP A 875      67.420  39.880  64.550  1.00  0.00           H
ATOM   3566  CG  ASP A 875      67.020  39.390  66.530  1.00  0.00           C
ATOM   3567  OD1 ASP A 875      66.860  40.540  66.890  1.00  0.00           O
ATOM   3568  OD2 ASP A 875      66.660  38.380  67.150  1.00  0.00           O
ATOM   3569  C   ASP A 875      69.690  37.970  66.500  1.00  0.00           C
ATOM   3570  O   ASP A 875      70.160  38.340  67.570  1.00  0.00           O
ATOM   3571  N   TYR A 876      69.690  36.680  66.120  1.00  0.00           N
ATOM   3572  HN  TYR A 876      69.420  36.430  65.190  1.00  0.00           H
ATOM   3573  CA  TYR A 876      70.000  35.560  66.920  1.00  0.00           C
ATOM   3574  HA  TYR A 876      69.570  35.710  67.900  1.00  0.00           H
ATOM   3575  CB  TYR A 876      69.490  34.310  66.220  1.00  0.00           C
ATOM   3576  HB1 TYR A 876      70.040  33.980  65.310  1.00  0.00           H
ATOM   3577  HB2 TYR A 876      68.530  34.570  65.740  1.00  0.00           H
ATOM   3578  CG  TYR A 876      69.460  33.170  67.170  1.00  0.00           C
ATOM   3579  CD1 TYR A 876      70.580  32.310  67.350  1.00  0.00           C
ATOM   3580  HD1 TYR A 876      71.490  32.580  66.830  1.00  0.00           H
ATOM   3581  CE1 TYR A 876      70.580  31.290  68.280  1.00  0.00           C
ATOM   3582  HE1 TYR A 876      71.490  30.770  68.530  1.00  0.00           H
ATOM   3583  CZ  TYR A 876      69.370  31.020  69.010  1.00  0.00           C
ATOM   3584  OH  TYR A 876      69.340  30.010  69.970  1.00  0.00           O
ATOM   3585  HH  TYR A 876      70.040  29.410  69.700  1.00  0.00           H
ATOM   3586  CD2 TYR A 876      68.290  32.790  67.870  1.00  0.00           C
ATOM   3587  HD2 TYR A 876      67.410  33.430  67.800  1.00  0.00           H
ATOM   3588  CE2 TYR A 876      68.220  31.770  68.840  1.00  0.00           C
ATOM   3589  HE2 TYR A 876      67.300  31.480  69.340  1.00  0.00           H
ATOM   3590  C   TYR A 876      71.490  35.560  67.260  1.00  0.00           C
ATOM   3591  O   TYR A 876      71.810  35.120  68.380  1.00  0.00           O
ATOM   3592  N   LEU A 877      72.410  36.020  66.350  1.00  0.00           N
ATOM   3593  HN  LEU A 877      72.170  36.240  65.410  1.00  0.00           H
ATOM   3594  CA  LEU A 877      73.840  36.100  66.670  1.00  0.00           C
ATOM   3595  HA  LEU A 877      74.050  35.270  67.340  1.00  0.00           H
ATOM   3596  CB  LEU A 877      74.690  35.910  65.330  1.00  0.00           C
ATOM   3597  HB1 LEU A 877      75.730  36.280  65.470  1.00  0.00           H
ATOM   3598  HB2 LEU A 877      74.150  36.680  64.730  1.00  0.00           H
ATOM   3599  CG  LEU A 877      74.610  34.500  64.720  1.00  0.00           C
ATOM   3600  HG  LEU A 877      73.510  34.320  64.740  1.00  0.00           H
ATOM   3601  CD1 LEU A 877      75.140  34.530  63.270  1.00  0.00           C
ATOM   3602 HD11 LEU A 877      74.650  33.730  62.670  1.00  0.00           H
ATOM   3603 HD12 LEU A 877      76.250  34.470  63.340  1.00  0.00           H
ATOM   3604 HD13 LEU A 877      74.860  35.470  62.750  1.00  0.00           H
ATOM   3605  CD2 LEU A 877      75.230  33.340  65.530  1.00  0.00           C
ATOM   3606 HD21 LEU A 877      74.620  33.220  66.450  1.00  0.00           H
ATOM   3607 HD22 LEU A 877      76.260  33.600  65.820  1.00  0.00           H
ATOM   3608 HD23 LEU A 877      75.160  32.410  64.920  1.00  0.00           H
ATOM   3609  C   LEU A 877      74.250  37.260  67.490  1.00  0.00           C
ATOM   3610  O   LEU A 877      75.100  37.330  68.370  1.00  0.00           O
ATOM   3611  N   VAL A 878      73.540  38.410  67.330  1.00  0.00           N
ATOM   3612  HN  VAL A 878      72.910  38.480  66.570  1.00  0.00           H
ATOM   3613  CA  VAL A 878      73.690  39.690  68.040  1.00  0.00           C
ATOM   3614  HA  VAL A 878      74.740  39.970  68.100  1.00  0.00           H
ATOM   3615  CB  VAL A 878      72.900  40.830  67.370  1.00  0.00           C
ATOM   3616  HB  VAL A 878      71.920  40.450  67.010  1.00  0.00           H
ATOM   3617  CG1 VAL A 878      72.610  42.010  68.330  1.00  0.00           C
ATOM   3618 HG11 VAL A 878      73.450  42.380  68.970  1.00  0.00           H
ATOM   3619 HG12 VAL A 878      71.740  41.800  69.000  1.00  0.00           H
ATOM   3620 HG13 VAL A 878      72.160  42.840  67.730  1.00  0.00           H
ATOM   3621  CG2 VAL A 878      73.710  41.100  66.090  1.00  0.00           C
ATOM   3622 HG21 VAL A 878      73.130  41.470  65.210  1.00  0.00           H
ATOM   3623 HG22 VAL A 878      74.070  40.130  65.670  1.00  0.00           H
ATOM   3624 HG23 VAL A 878      74.580  41.770  66.240  1.00  0.00           H
ATOM   3625  C   VAL A 878      73.340  39.610  69.480  1.00  0.00           C
ATOM   3626  O   VAL A 878      74.040  40.050  70.410  1.00  0.00           O
ATOM   3627  N   GLY A 879      72.310  38.790  69.720  1.00  0.00           N
ATOM   3628  HN  GLY A 879      71.880  38.420  68.900  1.00  0.00           H
ATOM   3629  CA  GLY A 879      71.700  38.300  70.970  1.00  0.00           C
ATOM   3630  HA1 GLY A 879      72.530  37.790  71.430  1.00  0.00           H
ATOM   3631  HA2 GLY A 879      70.920  37.620  70.660  1.00  0.00           H
ATOM   3632  C   GLY A 879      71.090  39.420  71.790  1.00  0.00           C
ATOM   3633  O   GLY A 879      70.740  39.200  72.950  1.00  0.00           O
ATOM   3634  N   VAL A 880      70.810  40.500  71.090  1.00  0.00           N
ATOM   3635  HN  VAL A 880      70.900  40.580  70.090  1.00  0.00           H
ATOM   3636  CA  VAL A 880      69.970  41.510  71.710  1.00  0.00           C
ATOM   3637  HA  VAL A 880      69.750  41.160  72.710  1.00  0.00           H
ATOM   3638  CB  VAL A 880      70.690  42.920  71.830  1.00  0.00           C
ATOM   3639  HB  VAL A 880      71.010  43.260  70.830  1.00  0.00           H
ATOM   3640  CG1 VAL A 880      69.730  43.900  72.420  1.00  0.00           C
ATOM   3641 HG11 VAL A 880      70.150  44.920  72.440  1.00  0.00           H
ATOM   3642 HG12 VAL A 880      69.390  43.730  73.460  1.00  0.00           H
ATOM   3643 HG13 VAL A 880      68.810  44.120  71.830  1.00  0.00           H
ATOM   3644  CG2 VAL A 880      71.880  42.660  72.830  1.00  0.00           C
ATOM   3645 HG21 VAL A 880      72.260  43.660  73.150  1.00  0.00           H
ATOM   3646 HG22 VAL A 880      72.740  42.110  72.390  1.00  0.00           H
ATOM   3647 HG23 VAL A 880      71.510  42.130  73.740  1.00  0.00           H
ATOM   3648  C   VAL A 880      68.690  41.580  70.850  1.00  0.00           C
ATOM   3649  O   VAL A 880      68.870  41.730  69.640  1.00  0.00           O
ATOM   3650  N   PRO A 881      67.590  41.390  71.420  1.00  0.00           N
ATOM   3651  CD  PRO A 881      67.330  41.240  72.860  1.00  0.00           C
ATOM   3652  HD1 PRO A 881      67.360  42.200  73.410  1.00  0.00           H
ATOM   3653  HD2 PRO A 881      68.090  40.490  73.180  1.00  0.00           H
ATOM   3654  CA  PRO A 881      66.440  41.000  70.620  1.00  0.00           C
ATOM   3655  HA  PRO A 881      66.690  40.310  69.840  1.00  0.00           H
ATOM   3656  CB  PRO A 881      65.580  40.140  71.560  1.00  0.00           C
ATOM   3657  HB1 PRO A 881      65.920  39.090  71.460  1.00  0.00           H
ATOM   3658  HB2 PRO A 881      64.540  40.310  71.220  1.00  0.00           H
ATOM   3659  CG  PRO A 881      65.860  40.670  73.020  1.00  0.00           C
ATOM   3660  HG1 PRO A 881      65.320  41.550  73.420  1.00  0.00           H
ATOM   3661  HG2 PRO A 881      65.620  39.830  73.710  1.00  0.00           H
ATOM   3662  C   PRO A 881      65.730  42.140  70.030  1.00  0.00           C
ATOM   3663  O   PRO A 881      65.180  42.960  70.740  1.00  0.00           O
ATOM   3664  N   SER A 882      65.710  42.310  68.710  1.00  0.00           N
ATOM   3665  HN  SER A 882      66.270  41.750  68.090  1.00  0.00           H
ATOM   3666  CA  SER A 882      64.730  43.160  67.990  1.00  0.00           C
ATOM   3667  HA  SER A 882      64.920  44.160  68.310  1.00  0.00           H
ATOM   3668  CB  SER A 882      64.970  43.190  66.450  1.00  0.00           C
ATOM   3669  HB1 SER A 882      65.940  43.690  66.250  1.00  0.00           H
ATOM   3670  HB2 SER A 882      64.190  43.820  66.000  1.00  0.00           H
ATOM   3671  OG  SER A 882      64.910  41.860  65.940  1.00  0.00           O
ATOM   3672  HG1 SER A 882      65.730  41.420  66.160  1.00  0.00           H
ATOM   3673  C   SER A 882      63.310  42.880  68.310  1.00  0.00           C
ATOM   3674  O   SER A 882      63.010  41.730  68.540  1.00  0.00           O
ATOM   3675  N   PRO A 883      62.270  43.780  68.400  1.00  0.00           N
ATOM   3676  CD  PRO A 883      62.460  45.240  68.620  1.00  0.00           C
ATOM   3677  HD1 PRO A 883      62.800  45.760  67.700  1.00  0.00           H
ATOM   3678  HD2 PRO A 883      63.250  45.320  69.400  1.00  0.00           H
ATOM   3679  CA  PRO A 883      60.840  43.400  68.580  1.00  0.00           C
ATOM   3680  HA  PRO A 883      60.650  43.020  69.580  1.00  0.00           H
ATOM   3681  CB  PRO A 883      60.210  44.720  68.380  1.00  0.00           C
ATOM   3682  HB1 PRO A 883      59.170  44.830  68.740  1.00  0.00           H
ATOM   3683  HB2 PRO A 883      60.170  44.920  67.280  1.00  0.00           H
ATOM   3684  CG  PRO A 883      61.150  45.790  69.060  1.00  0.00           C
ATOM   3685  HG1 PRO A 883      60.900  46.790  68.630  1.00  0.00           H
ATOM   3686  HG2 PRO A 883      60.930  45.840  70.140  1.00  0.00           H
ATOM   3687  C   PRO A 883      60.260  42.320  67.560  1.00  0.00           C
ATOM   3688  O   PRO A 883      60.190  42.600  66.340  1.00  0.00           O
ATOM   3689  N   LYS A 884      59.710  41.260  68.100  1.00  0.00           N
ATOM   3690  HN  LYS A 884      59.770  41.140  69.090  1.00  0.00           H
ATOM   3691  CA  LYS A 884      59.250  40.170  67.290  1.00  0.00           C
ATOM   3692  HA  LYS A 884      59.710  40.290  66.310  1.00  0.00           H
ATOM   3693  CB  LYS A 884      59.760  38.810  67.750  1.00  0.00           C
ATOM   3694  HB1 LYS A 884      59.320  38.090  67.020  1.00  0.00           H
ATOM   3695  HB2 LYS A 884      59.350  38.450  68.720  1.00  0.00           H
ATOM   3696  CG  LYS A 884      61.280  38.660  67.840  1.00  0.00           C
ATOM   3697  HG1 LYS A 884      61.540  37.590  68.030  1.00  0.00           H
ATOM   3698  HG2 LYS A 884      61.550  39.250  68.720  1.00  0.00           H
ATOM   3699  CD  LYS A 884      62.070  39.110  66.610  1.00  0.00           C
ATOM   3700  HD1 LYS A 884      62.180  40.220  66.500  1.00  0.00           H
ATOM   3701  HD2 LYS A 884      61.600  38.770  65.660  1.00  0.00           H
ATOM   3702  CE  LYS A 884      63.500  38.630  66.650  1.00  0.00           C
ATOM   3703  HE1 LYS A 884      64.050  38.980  65.740  1.00  0.00           H
ATOM   3704  HE2 LYS A 884      63.460  37.520  66.600  1.00  0.00           H
ATOM   3705  NZ  LYS A 884      64.200  39.110  67.830  1.00  0.00           N
ATOM   3706  HZ1 LYS A 884      64.200  40.150  67.910  1.00  0.00           H
ATOM   3707  HZ2 LYS A 884      65.170  38.730  67.780  1.00  0.00           H
ATOM   3708  HZ3 LYS A 884      63.810  38.720  68.720  1.00  0.00           H
ATOM   3709  C   LYS A 884      57.730  40.060  67.200  1.00  0.00           C
ATOM   3710  O   LYS A 884      56.970  40.350  68.120  1.00  0.00           O
ATOM   3711  N   LEU A 885      57.210  39.800  65.950  1.00  0.00           N
ATOM   3712  HN  LEU A 885      57.780  39.550  65.170  1.00  0.00           H
ATOM   3713  CA  LEU A 885      55.770  39.640  65.600  1.00  0.00           C
ATOM   3714  HA  LEU A 885      55.300  40.600  65.660  1.00  0.00           H
ATOM   3715  CB  LEU A 885      55.740  39.140  64.090  1.00  0.00           C
ATOM   3716  HB1 LEU A 885      56.460  38.290  64.030  1.00  0.00           H
ATOM   3717  HB2 LEU A 885      56.150  39.960  63.470  1.00  0.00           H
ATOM   3718  CG  LEU A 885      54.520  38.500  63.300  1.00  0.00           C
ATOM   3719  HG  LEU A 885      54.150  37.700  63.970  1.00  0.00           H
ATOM   3720  CD1 LEU A 885      53.430  39.610  62.890  1.00  0.00           C
ATOM   3721 HD11 LEU A 885      53.940  40.390  62.270  1.00  0.00           H
ATOM   3722 HD12 LEU A 885      52.940  39.970  63.820  1.00  0.00           H
ATOM   3723 HD13 LEU A 885      52.640  39.130  62.270  1.00  0.00           H
ATOM   3724  CD2 LEU A 885      54.990  37.660  62.130  1.00  0.00           C
ATOM   3725 HD21 LEU A 885      54.200  37.060  61.630  1.00  0.00           H
ATOM   3726 HD22 LEU A 885      55.760  36.960  62.490  1.00  0.00           H
ATOM   3727 HD23 LEU A 885      55.490  38.300  61.370  1.00  0.00           H
ATOM   3728  C   LEU A 885      54.920  38.810  66.550  1.00  0.00           C
ATOM   3729  O   LEU A 885      55.410  37.840  67.110  1.00  0.00           O
ATOM   3730  N   HSD A 886      53.670  39.250  66.790  1.00  0.00           N
ATOM   3731  HN  HSD A 886      53.260  40.100  66.470  1.00  0.00           H
ATOM   3732  CA  HSD A 886      52.880  38.580  67.780  1.00  0.00           C
ATOM   3733  HA  HSD A 886      53.370  37.760  68.310  1.00  0.00           H
ATOM   3734  CB  HSD A 886      52.330  39.580  68.790  1.00  0.00           C
ATOM   3735  HB1 HSD A 886      51.420  39.150  69.280  1.00  0.00           H
ATOM   3736  HB2 HSD A 886      51.870  40.490  68.330  1.00  0.00           H
ATOM   3737  ND1 HSD A 886      54.680  40.280  69.760  1.00  0.00           N
ATOM   3738  HD1 HSD A 886      55.260  40.340  68.950  1.00  0.00           H
ATOM   3739  CG  HSD A 886      53.350  39.830  69.950  1.00  0.00           C
ATOM   3740  CE1 HSD A 886      55.120  40.640  70.970  1.00  0.00           C
ATOM   3741  HE1 HSD A 886      56.160  40.910  71.170  1.00  0.00           H
ATOM   3742  NE2 HSD A 886      54.200  40.490  71.920  1.00  0.00           N
ATOM   3743  CD2 HSD A 886      53.090  39.990  71.270  1.00  0.00           C
ATOM   3744  HD2 HSD A 886      52.140  40.000  71.790  1.00  0.00           H
ATOM   3745  C   HSD A 886      51.660  37.860  67.130  1.00  0.00           C
ATOM   3746  O   HSD A 886      50.580  38.430  66.910  1.00  0.00           O
ATOM   3747  N   VAL A 887      51.700  36.520  66.890  1.00  0.00           N
ATOM   3748  HN  VAL A 887      52.600  36.140  67.120  1.00  0.00           H
ATOM   3749  CA  VAL A 887      50.570  35.810  66.260  1.00  0.00           C
ATOM   3750  HA  VAL A 887      49.980  36.550  65.730  1.00  0.00           H
ATOM   3751  CB  VAL A 887      51.060  34.780  65.260  1.00  0.00           C
ATOM   3752  HB  VAL A 887      51.700  34.040  65.800  1.00  0.00           H
ATOM   3753  CG1 VAL A 887      49.940  34.100  64.420  1.00  0.00           C
ATOM   3754 HG11 VAL A 887      49.280  33.460  65.070  1.00  0.00           H
ATOM   3755 HG12 VAL A 887      50.330  33.490  63.570  1.00  0.00           H
ATOM   3756 HG13 VAL A 887      49.290  34.850  63.920  1.00  0.00           H
ATOM   3757  CG2 VAL A 887      52.080  35.540  64.350  1.00  0.00           C
ATOM   3758 HG21 VAL A 887      53.120  35.660  64.730  1.00  0.00           H
ATOM   3759 HG22 VAL A 887      51.620  36.500  64.050  1.00  0.00           H
ATOM   3760 HG23 VAL A 887      52.150  34.950  63.400  1.00  0.00           H
ATOM   3761  C   VAL A 887      49.660  35.010  67.210  1.00  0.00           C
ATOM   3762  O   VAL A 887      50.270  34.400  68.100  1.00  0.00           O
ATOM   3763  N   PRO A 888      48.310  35.000  67.230  1.00  0.00           N
ATOM   3764  CD  PRO A 888      47.450  35.850  66.370  1.00  0.00           C
ATOM   3765  HD1 PRO A 888      47.540  35.460  65.330  1.00  0.00           H
ATOM   3766  HD2 PRO A 888      47.720  36.920  66.380  1.00  0.00           H
ATOM   3767  CA  PRO A 888      47.560  34.120  68.090  1.00  0.00           C
ATOM   3768  HA  PRO A 888      47.670  34.580  69.060  1.00  0.00           H
ATOM   3769  CB  PRO A 888      46.130  34.160  67.450  1.00  0.00           C
ATOM   3770  HB1 PRO A 888      45.290  33.860  68.110  1.00  0.00           H
ATOM   3771  HB2 PRO A 888      46.200  33.460  66.590  1.00  0.00           H
ATOM   3772  CG  PRO A 888      46.010  35.590  66.880  1.00  0.00           C
ATOM   3773  HG1 PRO A 888      45.370  35.580  65.970  1.00  0.00           H
ATOM   3774  HG2 PRO A 888      45.840  36.370  67.650  1.00  0.00           H
ATOM   3775  C   PRO A 888      47.990  32.680  68.290  1.00  0.00           C
ATOM   3776  O   PRO A 888      48.560  32.090  67.430  1.00  0.00           O
ATOM   3777  N   GLU A 889      47.830  32.110  69.500  1.00  0.00           N
ATOM   3778  HN  GLU A 889      47.570  32.670  70.280  1.00  0.00           H
ATOM   3779  CA  GLU A 889      48.370  30.780  69.690  1.00  0.00           C
ATOM   3780  HA  GLU A 889      48.980  30.440  68.880  1.00  0.00           H
ATOM   3781  CB  GLU A 889      49.250  30.690  70.980  1.00  0.00           C
ATOM   3782  HB1 GLU A 889      49.540  29.640  71.200  1.00  0.00           H
ATOM   3783  HB2 GLU A 889      48.810  31.020  71.940  1.00  0.00           H
ATOM   3784  CG  GLU A 889      50.560  31.510  70.680  1.00  0.00           C
ATOM   3785  HG1 GLU A 889      50.280  32.580  70.500  1.00  0.00           H
ATOM   3786  HG2 GLU A 889      50.990  31.080  69.750  1.00  0.00           H
ATOM   3787  CD  GLU A 889      51.500  31.550  71.850  1.00  0.00           C
ATOM   3788  OE1 GLU A 889      51.330  32.340  72.800  1.00  0.00           O
ATOM   3789  OE2 GLU A 889      52.440  30.700  71.820  1.00  0.00           O
ATOM   3790  C   GLU A 889      47.190  29.790  69.830  1.00  0.00           C
ATOM   3791  O   GLU A 889      47.430  28.590  69.980  1.00  0.00           O
ATOM   3792  N   LYS A 890      45.940  30.260  69.780  1.00  0.00           N
ATOM   3793  HN  LYS A 890      45.860  31.240  69.620  1.00  0.00           H
ATOM   3794  CA  LYS A 890      44.670  29.520  69.720  1.00  0.00           C
ATOM   3795  HA  LYS A 890      44.880  28.530  69.320  1.00  0.00           H
ATOM   3796  CB  LYS A 890      44.020  29.490  71.160  1.00  0.00           C
ATOM   3797  HB1 LYS A 890      44.820  29.130  71.830  1.00  0.00           H
ATOM   3798  HB2 LYS A 890      43.110  28.860  71.160  1.00  0.00           H
ATOM   3799  CG  LYS A 890      43.570  30.900  71.660  1.00  0.00           C
ATOM   3800  HG1 LYS A 890      42.700  31.310  71.090  1.00  0.00           H
ATOM   3801  HG2 LYS A 890      44.370  31.650  71.450  1.00  0.00           H
ATOM   3802  CD  LYS A 890      43.160  30.820  73.160  1.00  0.00           C
ATOM   3803  HD1 LYS A 890      42.860  31.830  73.520  1.00  0.00           H
ATOM   3804  HD2 LYS A 890      44.130  30.680  73.680  1.00  0.00           H
ATOM   3805  CE  LYS A 890      42.200  29.710  73.550  1.00  0.00           C
ATOM   3806  HE1 LYS A 890      42.710  28.790  73.190  1.00  0.00           H
ATOM   3807  HE2 LYS A 890      41.300  29.840  72.910  1.00  0.00           H
ATOM   3808  NZ  LYS A 890      41.860  29.690  74.970  1.00  0.00           N
ATOM   3809  HZ1 LYS A 890      41.040  29.090  75.200  1.00  0.00           H
ATOM   3810  HZ2 LYS A 890      41.660  30.640  75.350  1.00  0.00           H
ATOM   3811  HZ3 LYS A 890      42.710  29.310  75.460  1.00  0.00           H
ATOM   3812  C   LYS A 890      43.620  30.000  68.670  1.00  0.00           C
ATOM   3813  O   LYS A 890      43.580  31.150  68.230  1.00  0.00           O
ATOM   3814  N   PHE A 891      42.600  29.110  68.380  1.00  0.00           N
ATOM   3815  HN  PHE A 891      42.540  28.280  68.940  1.00  0.00           H
ATOM   3816  CA  PHE A 891      41.560  29.360  67.350  1.00  0.00           C
ATOM   3817  HA  PHE A 891      41.960  30.090  66.660  1.00  0.00           H
ATOM   3818  CB  PHE A 891      41.130  28.090  66.580  1.00  0.00           C
ATOM   3819  HB1 PHE A 891      40.550  28.560  65.760  1.00  0.00           H
ATOM   3820  HB2 PHE A 891      40.520  27.380  67.180  1.00  0.00           H
ATOM   3821  CG  PHE A 891      42.370  27.380  66.040  1.00  0.00           C
ATOM   3822  CD1 PHE A 891      42.870  27.600  64.740  1.00  0.00           C
ATOM   3823  HD1 PHE A 891      42.480  28.410  64.130  1.00  0.00           H
ATOM   3824  CE1 PHE A 891      43.800  26.720  64.190  1.00  0.00           C
ATOM   3825  HE1 PHE A 891      44.240  26.940  63.220  1.00  0.00           H
ATOM   3826  CZ  PHE A 891      44.340  25.680  64.880  1.00  0.00           C
ATOM   3827  HZ  PHE A 891      45.210  25.160  64.500  1.00  0.00           H
ATOM   3828  CD2 PHE A 891      42.840  26.200  66.770  1.00  0.00           C
ATOM   3829  HD2 PHE A 891      42.520  25.780  67.710  1.00  0.00           H
ATOM   3830  CE2 PHE A 891      43.910  25.460  66.220  1.00  0.00           C
ATOM   3831  HE2 PHE A 891      44.300  24.600  66.750  1.00  0.00           H
ATOM   3832  C   PHE A 891      40.170  29.910  67.900  1.00  0.00           C
ATOM   3833  O   PHE A 891      39.250  30.400  67.260  1.00  0.00           O
ATOM   3834  N   GLU A 892      40.100  29.950  69.210  1.00  0.00           N
ATOM   3835  HN  GLU A 892      40.710  29.420  69.790  1.00  0.00           H
ATOM   3836  CA  GLU A 892      38.850  30.470  69.780  1.00  0.00           C
ATOM   3837  HA  GLU A 892      38.020  30.230  69.140  1.00  0.00           H
ATOM   3838  CB  GLU A 892      38.480  29.900  71.200  1.00  0.00           C
ATOM   3839  HB1 GLU A 892      39.300  30.110  71.930  1.00  0.00           H
ATOM   3840  HB2 GLU A 892      38.480  28.800  71.070  1.00  0.00           H
ATOM   3841  CG  GLU A 892      37.060  30.300  71.530  1.00  0.00           C
ATOM   3842  HG1 GLU A 892      36.430  29.940  70.700  1.00  0.00           H
ATOM   3843  HG2 GLU A 892      36.930  31.400  71.490  1.00  0.00           H
ATOM   3844  CD  GLU A 892      36.560  29.960  72.880  1.00  0.00           C
ATOM   3845  OE1 GLU A 892      35.540  29.230  73.080  1.00  0.00           O
ATOM   3846  OE2 GLU A 892      37.070  30.590  73.880  1.00  0.00           O
ATOM   3847  C   GLU A 892      39.000  31.980  69.680  1.00  0.00           C
ATOM   3848  O   GLU A 892      40.010  32.520  69.970  1.00  0.00           O
ATOM   3849  N   PRO A 893      38.040  32.680  69.170  1.00  0.00           N
ATOM   3850  CD  PRO A 893      36.860  32.180  68.410  1.00  0.00           C
ATOM   3851  HD1 PRO A 893      36.080  31.860  69.130  1.00  0.00           H
ATOM   3852  HD2 PRO A 893      37.050  31.390  67.650  1.00  0.00           H
ATOM   3853  CA  PRO A 893      37.920  34.120  69.300  1.00  0.00           C
ATOM   3854  HA  PRO A 893      38.800  34.380  68.730  1.00  0.00           H
ATOM   3855  CB  PRO A 893      36.660  34.510  68.590  1.00  0.00           C
ATOM   3856  HB1 PRO A 893      36.710  35.500  68.090  1.00  0.00           H
ATOM   3857  HB2 PRO A 893      35.880  34.600  69.380  1.00  0.00           H
ATOM   3858  CG  PRO A 893      36.320  33.400  67.590  1.00  0.00           C
ATOM   3859  HG1 PRO A 893      35.250  33.310  67.300  1.00  0.00           H
ATOM   3860  HG2 PRO A 893      36.970  33.500  66.700  1.00  0.00           H
ATOM   3861  C   PRO A 893      38.080  34.690  70.750  1.00  0.00           C
ATOM   3862  O   PRO A 893      37.770  34.080  71.770  1.00  0.00           O
ATOM   3863  N   THR A 894      38.630  35.910  70.810  1.00  0.00           N
ATOM   3864  HN  THR A 894      38.700  36.470  69.980  1.00  0.00           H
ATOM   3865  CA  THR A 894      39.040  36.490  72.080  1.00  0.00           C
ATOM   3866  HA  THR A 894      39.560  35.760  72.670  1.00  0.00           H
ATOM   3867  CB  THR A 894      39.940  37.690  71.970  1.00  0.00           C
ATOM   3868  HB  THR A 894      40.140  38.170  72.960  1.00  0.00           H
ATOM   3869  OG1 THR A 894      39.430  38.730  71.150  1.00  0.00           O
ATOM   3870  HG1 THR A 894      39.970  39.510  71.250  1.00  0.00           H
ATOM   3871  CG2 THR A 894      41.280  37.140  71.410  1.00  0.00           C
ATOM   3872 HG21 THR A 894      41.760  36.370  72.040  1.00  0.00           H
ATOM   3873 HG22 THR A 894      41.930  38.040  71.340  1.00  0.00           H
ATOM   3874 HG23 THR A 894      41.200  36.810  70.350  1.00  0.00           H
ATOM   3875  C   THR A 894      37.930  37.010  72.990  1.00  0.00           C
ATOM   3876  O   THR A 894      38.210  37.200  74.170  1.00  0.00           O
ATOM   3877  N   HSD A 895      36.710  37.400  72.430  1.00  0.00           N
ATOM   3878  HN  HSD A 895      36.600  37.240  71.450  1.00  0.00           H
ATOM   3879  CA  HSD A 895      35.770  38.060  73.360  1.00  0.00           C
ATOM   3880  HA  HSD A 895      36.290  38.770  73.970  1.00  0.00           H
ATOM   3881  CB  HSD A 895      34.940  38.980  72.450  1.00  0.00           C
ATOM   3882  HB1 HSD A 895      34.380  38.440  71.650  1.00  0.00           H
ATOM   3883  HB2 HSD A 895      35.690  39.530  71.840  1.00  0.00           H
ATOM   3884  ND1 HSD A 895      34.400  40.840  74.050  1.00  0.00           N
ATOM   3885  HD1 HSD A 895      35.260  41.340  73.980  1.00  0.00           H
ATOM   3886  CG  HSD A 895      34.010  39.760  73.300  1.00  0.00           C
ATOM   3887  CE1 HSD A 895      33.250  41.350  74.630  1.00  0.00           C
ATOM   3888  HE1 HSD A 895      33.300  42.270  75.230  1.00  0.00           H
ATOM   3889  NE2 HSD A 895      32.190  40.690  74.300  1.00  0.00           N
ATOM   3890  CD2 HSD A 895      32.650  39.690  73.520  1.00  0.00           C
ATOM   3891  HD2 HSD A 895      31.940  39.030  73.020  1.00  0.00           H
ATOM   3892  C   HSD A 895      35.010  37.020  74.200  1.00  0.00           C
ATOM   3893  O   HSD A 895      34.570  35.990  73.720  1.00  0.00           O
ATOM   3894  N   PRO A 896      34.680  37.240  75.460  1.00  0.00           N
ATOM   3895  CD  PRO A 896      35.290  38.320  76.230  1.00  0.00           C
ATOM   3896  HD1 PRO A 896      35.000  39.340  75.900  1.00  0.00           H
ATOM   3897  HD2 PRO A 896      36.390  38.190  76.270  1.00  0.00           H
ATOM   3898  CA  PRO A 896      34.150  36.200  76.340  1.00  0.00           C
ATOM   3899  HA  PRO A 896      34.500  35.240  75.990  1.00  0.00           H
ATOM   3900  CB  PRO A 896      34.500  36.690  77.740  1.00  0.00           C
ATOM   3901  HB1 PRO A 896      35.470  36.220  78.080  1.00  0.00           H
ATOM   3902  HB2 PRO A 896      33.710  36.500  78.490  1.00  0.00           H
ATOM   3903  CG  PRO A 896      34.700  38.200  77.630  1.00  0.00           C
ATOM   3904  HG1 PRO A 896      33.610  38.450  77.560  1.00  0.00           H
ATOM   3905  HG2 PRO A 896      35.070  38.780  78.500  1.00  0.00           H
ATOM   3906  C   PRO A 896      32.680  36.080  76.190  1.00  0.00           C
ATOM   3907  O   PRO A 896      32.140  35.110  76.730  1.00  0.00           O
ATOM   3908  N   GLU A 897      31.990  36.920  75.380  1.00  0.00           N
ATOM   3909  HN  GLU A 897      32.450  37.700  74.960  1.00  0.00           H
ATOM   3910  CA  GLU A 897      30.530  36.830  75.060  1.00  0.00           C
ATOM   3911  HA  GLU A 897      30.100  36.010  75.610  1.00  0.00           H
ATOM   3912  CB  GLU A 897      29.790  38.170  75.460  1.00  0.00           C
ATOM   3913  HB1 GLU A 897      28.740  37.950  75.160  1.00  0.00           H
ATOM   3914  HB2 GLU A 897      30.210  38.960  74.810  1.00  0.00           H
ATOM   3915  CG  GLU A 897      29.860  38.540  76.990  1.00  0.00           C
ATOM   3916  HG1 GLU A 897      30.780  39.120  77.170  1.00  0.00           H
ATOM   3917  HG2 GLU A 897      29.830  37.640  77.650  1.00  0.00           H
ATOM   3918  CD  GLU A 897      28.700  39.480  77.360  1.00  0.00           C
ATOM   3919  OE1 GLU A 897      27.760  39.080  78.130  1.00  0.00           O
ATOM   3920  OE2 GLU A 897      28.770  40.710  77.050  1.00  0.00           O
ATOM   3921  C   GLU A 897      30.300  36.520  73.600  1.00  0.00           C
ATOM   3922  O   GLU A 897      29.180  36.940  73.150  1.00  0.00           O
ATOM   3923  N   ARG A 898      31.220  35.930  72.840  1.00  0.00           N
ATOM   3924  HN  ARG A 898      32.080  35.630  73.240  1.00  0.00           H
ATOM   3925  CA  ARG A 898      31.140  35.860  71.370  1.00  0.00           C
ATOM   3926  HA  ARG A 898      30.440  36.630  71.100  1.00  0.00           H
ATOM   3927  CB  ARG A 898      32.600  36.010  70.820  1.00  0.00           C
ATOM   3928  HB1 ARG A 898      33.210  35.140  71.160  1.00  0.00           H
ATOM   3929  HB2 ARG A 898      32.950  36.900  71.400  1.00  0.00           H
ATOM   3930  CG  ARG A 898      32.750  36.330  69.400  1.00  0.00           C
ATOM   3931  HG1 ARG A 898      33.800  36.520  69.080  1.00  0.00           H
ATOM   3932  HG2 ARG A 898      32.290  37.300  69.110  1.00  0.00           H
ATOM   3933  CD  ARG A 898      32.190  35.210  68.430  1.00  0.00           C
ATOM   3934  HD1 ARG A 898      31.100  35.090  68.560  1.00  0.00           H
ATOM   3935  HD2 ARG A 898      32.700  34.220  68.490  1.00  0.00           H
ATOM   3936  NE  ARG A 898      32.580  35.770  67.090  1.00  0.00           N
ATOM   3937  HE  ARG A 898      33.450  36.240  66.910  1.00  0.00           H
ATOM   3938  CZ  ARG A 898      31.960  35.380  65.960  1.00  0.00           C
ATOM   3939  NH1 ARG A 898      31.020  34.510  65.950  1.00  0.00           N
ATOM   3940 HH11 ARG A 898      30.540  34.240  66.780  1.00  0.00           H
ATOM   3941 HH12 ARG A 898      30.710  34.170  65.060  1.00  0.00           H
ATOM   3942  NH2 ARG A 898      32.370  35.960  64.840  1.00  0.00           N
ATOM   3943 HH21 ARG A 898      33.120  36.610  64.920  1.00  0.00           H
ATOM   3944 HH22 ARG A 898      32.030  35.840  63.920  1.00  0.00           H
ATOM   3945  C   ARG A 898      30.480  34.480  71.010  1.00  0.00           C
ATOM   3946  O   ARG A 898      31.010  33.420  71.300  1.00  0.00           O
ATOM   3947  N   GLY A 899      29.180  34.450  70.570  1.00  0.00           N
ATOM   3948  HN  GLY A 899      28.620  35.270  70.650  1.00  0.00           H
ATOM   3949  CA  GLY A 899      28.570  33.230  70.160  1.00  0.00           C
ATOM   3950  HA1 GLY A 899      27.680  33.650  69.700  1.00  0.00           H
ATOM   3951  HA2 GLY A 899      28.280  32.640  71.010  1.00  0.00           H
ATOM   3952  C   GLY A 899      29.270  32.380  69.210  1.00  0.00           C
ATOM   3953  O   GLY A 899      30.090  32.890  68.440  1.00  0.00           O
ATOM   3954  N   TRP A 900      28.890  31.090  69.150  1.00  0.00           N
ATOM   3955  HN  TRP A 900      28.110  30.790  69.700  1.00  0.00           H
ATOM   3956  CA  TRP A 900      29.480  30.150  68.220  1.00  0.00           C
ATOM   3957  HA  TRP A 900      30.550  30.100  68.440  1.00  0.00           H
ATOM   3958  CB  TRP A 900      28.980  28.760  68.680  1.00  0.00           C
ATOM   3959  HB1 TRP A 900      27.860  28.800  68.670  1.00  0.00           H
ATOM   3960  HB2 TRP A 900      29.290  28.490  69.710  1.00  0.00           H
ATOM   3961  CG  TRP A 900      29.290  27.610  67.790  1.00  0.00           C
ATOM   3962  CD1 TRP A 900      28.490  26.960  66.900  1.00  0.00           C
ATOM   3963  HD1 TRP A 900      27.480  27.310  66.710  1.00  0.00           H
ATOM   3964  NE1 TRP A 900      29.190  25.960  66.190  1.00  0.00           N
ATOM   3965  HE1 TRP A 900      29.050  25.460  65.360  1.00  0.00           H
ATOM   3966  CE2 TRP A 900      30.420  25.850  66.750  1.00  0.00           C
ATOM   3967  CD2 TRP A 900      30.600  26.920  67.690  1.00  0.00           C
ATOM   3968  CE3 TRP A 900      31.760  27.050  68.310  1.00  0.00           C
ATOM   3969  HE3 TRP A 900      31.870  27.820  69.050  1.00  0.00           H
ATOM   3970  CZ3 TRP A 900      32.780  26.100  68.020  1.00  0.00           C
ATOM   3971  HZ3 TRP A 900      33.720  26.330  68.520  1.00  0.00           H
ATOM   3972  CZ2 TRP A 900      31.470  24.950  66.490  1.00  0.00           C
ATOM   3973  HZ2 TRP A 900      31.180  24.100  65.900  1.00  0.00           H
ATOM   3974  CH2 TRP A 900      32.710  25.150  67.040  1.00  0.00           C
ATOM   3975  HH2 TRP A 900      33.490  24.460  66.760  1.00  0.00           H
ATOM   3976  C   TRP A 900      29.190  30.510  66.750  1.00  0.00           C
ATOM   3977  O   TRP A 900      27.980  30.680  66.470  1.00  0.00           O
ATOM   3978  N   ILE A 901      30.240  30.680  65.890  1.00  0.00           N
ATOM   3979  HN  ILE A 901      31.180  30.570  66.210  1.00  0.00           H
ATOM   3980  CA  ILE A 901      30.120  30.860  64.460  1.00  0.00           C
ATOM   3981  HA  ILE A 901      31.150  31.010  64.210  1.00  0.00           H
ATOM   3982  CB  ILE A 901      29.500  29.620  63.820  1.00  0.00           C
ATOM   3983  HB  ILE A 901      28.440  29.520  64.140  1.00  0.00           H
ATOM   3984  CG2 ILE A 901      29.550  29.720  62.300  1.00  0.00           C
ATOM   3985 HG21 ILE A 901      30.520  30.090  61.920  1.00  0.00           H
ATOM   3986 HG22 ILE A 901      28.680  30.390  62.100  1.00  0.00           H
ATOM   3987 HG23 ILE A 901      29.550  28.700  61.850  1.00  0.00           H
ATOM   3988  CG1 ILE A 901      30.210  28.310  64.240  1.00  0.00           C
ATOM   3989 HG11 ILE A 901      29.610  27.410  63.960  1.00  0.00           H
ATOM   3990 HG12 ILE A 901      30.300  28.330  65.350  1.00  0.00           H
ATOM   3991  CD  ILE A 901      31.600  28.180  63.510  1.00  0.00           C
ATOM   3992  HD1 ILE A 901      32.100  27.340  64.020  1.00  0.00           H
ATOM   3993  HD2 ILE A 901      32.220  29.100  63.470  1.00  0.00           H
ATOM   3994  HD3 ILE A 901      31.540  27.940  62.420  1.00  0.00           H
ATOM   3995  C   ILE A 901      29.330  32.180  64.040  1.00  0.00           C
ATOM   3996  O   ILE A 901      29.990  33.130  63.700  1.00  0.00           O
ATOM   3997  N   ILE A 902      27.950  32.180  64.130  1.00  0.00           N
ATOM   3998  HN  ILE A 902      27.510  31.410  64.590  1.00  0.00           H
ATOM   3999  CA  ILE A 902      27.130  33.150  63.530  1.00  0.00           C
ATOM   4000  HA  ILE A 902      27.480  33.500  62.570  1.00  0.00           H
ATOM   4001  CB  ILE A 902      25.710  32.620  63.190  1.00  0.00           C
ATOM   4002  HB  ILE A 902      25.090  33.530  63.050  1.00  0.00           H
ATOM   4003  CG2 ILE A 902      25.690  31.980  61.810  1.00  0.00           C
ATOM   4004 HG21 ILE A 902      26.010  32.730  61.050  1.00  0.00           H
ATOM   4005 HG22 ILE A 902      24.740  31.550  61.420  1.00  0.00           H
ATOM   4006 HG23 ILE A 902      26.440  31.180  61.760  1.00  0.00           H
ATOM   4007  CG1 ILE A 902      25.100  31.650  64.220  1.00  0.00           C
ATOM   4008 HG11 ILE A 902      25.700  30.720  64.310  1.00  0.00           H
ATOM   4009 HG12 ILE A 902      24.030  31.470  63.990  1.00  0.00           H
ATOM   4010  CD  ILE A 902      24.820  32.210  65.660  1.00  0.00           C
ATOM   4011  HD1 ILE A 902      24.140  33.090  65.660  1.00  0.00           H
ATOM   4012  HD2 ILE A 902      25.790  32.550  66.070  1.00  0.00           H
ATOM   4013  HD3 ILE A 902      24.240  31.460  66.230  1.00  0.00           H
ATOM   4014  C   ILE A 902      27.060  34.520  64.220  1.00  0.00           C
ATOM   4015  O   ILE A 902      27.340  34.790  65.380  1.00  0.00           O
ATOM   4016  N   SER A 903      26.660  35.590  63.430  1.00  0.00           N
ATOM   4017  HN  SER A 903      26.690  35.320  62.470  1.00  0.00           H
ATOM   4018  CA  SER A 903      26.510  36.990  63.910  1.00  0.00           C
ATOM   4019  HA  SER A 903      27.090  37.120  64.810  1.00  0.00           H
ATOM   4020  CB  SER A 903      27.150  37.950  62.890  1.00  0.00           C
ATOM   4021  HB1 SER A 903      26.470  38.030  62.010  1.00  0.00           H
ATOM   4022  HB2 SER A 903      28.110  37.470  62.650  1.00  0.00           H
ATOM   4023  OG  SER A 903      27.400  39.240  63.460  1.00  0.00           O
ATOM   4024  HG1 SER A 903      26.860  39.890  62.980  1.00  0.00           H
ATOM   4025  C   SER A 903      25.040  37.470  64.120  1.00  0.00           C
ATOM   4026  O   SER A 903      24.150  37.100  63.340  1.00  0.00           O
ATOM   4027  N   PRO A 904      24.660  38.280  65.170  1.00  0.00           N
ATOM   4028  CD  PRO A 904      25.380  38.340  66.460  1.00  0.00           C
ATOM   4029  HD1 PRO A 904      26.220  39.050  66.360  1.00  0.00           H
ATOM   4030  HD2 PRO A 904      25.620  37.390  67.000  1.00  0.00           H
ATOM   4031  CA  PRO A 904      23.330  38.770  65.290  1.00  0.00           C
ATOM   4032  HA  PRO A 904      22.720  37.880  65.260  1.00  0.00           H
ATOM   4033  CB  PRO A 904      23.380  39.630  66.490  1.00  0.00           C
ATOM   4034  HB1 PRO A 904      22.480  39.770  67.130  1.00  0.00           H
ATOM   4035  HB2 PRO A 904      23.860  40.630  66.330  1.00  0.00           H
ATOM   4036  CG  PRO A 904      24.410  38.950  67.410  1.00  0.00           C
ATOM   4037  HG1 PRO A 904      24.850  39.600  68.180  1.00  0.00           H
ATOM   4038  HG2 PRO A 904      23.880  38.130  67.980  1.00  0.00           H
ATOM   4039  C   PRO A 904      22.740  39.530  64.130  1.00  0.00           C
ATOM   4040  O   PRO A 904      23.430  40.320  63.490  1.00  0.00           O
ATOM   4041  N   LEU A 905      21.420  39.270  63.860  1.00  0.00           N
ATOM   4042  HN  LEU A 905      20.840  38.770  64.480  1.00  0.00           H
ATOM   4043  CA  LEU A 905      20.670  39.900  62.760  1.00  0.00           C
ATOM   4044  HA  LEU A 905      20.960  40.920  62.590  1.00  0.00           H
ATOM   4045  CB  LEU A 905      20.720  39.120  61.430  1.00  0.00           C
ATOM   4046  HB1 LEU A 905      20.510  38.050  61.600  1.00  0.00           H
ATOM   4047  HB2 LEU A 905      21.770  39.180  61.040  1.00  0.00           H
ATOM   4048  CG  LEU A 905      19.780  39.640  60.280  1.00  0.00           C
ATOM   4049  HG  LEU A 905      18.740  39.320  60.540  1.00  0.00           H
ATOM   4050  CD1 LEU A 905      20.010  41.100  59.970  1.00  0.00           C
ATOM   4051 HD11 LEU A 905      21.060  41.220  59.620  1.00  0.00           H
ATOM   4052 HD12 LEU A 905      20.040  41.720  60.900  1.00  0.00           H
ATOM   4053 HD13 LEU A 905      19.180  41.430  59.310  1.00  0.00           H
ATOM   4054  CD2 LEU A 905      20.050  38.850  59.090  1.00  0.00           C
ATOM   4055 HD21 LEU A 905      19.690  37.820  59.240  1.00  0.00           H
ATOM   4056 HD22 LEU A 905      21.110  38.890  58.730  1.00  0.00           H
ATOM   4057 HD23 LEU A 905      19.490  39.290  58.240  1.00  0.00           H
ATOM   4058  C   LEU A 905      19.250  39.920  63.200  1.00  0.00           C
ATOM   4059  O   LEU A 905      18.740  38.960  63.760  1.00  0.00           O
ATOM   4060  N   GLY A 906      18.450  41.000  62.890  1.00  0.00           N
ATOM   4061  HN  GLY A 906      18.820  41.750  62.340  1.00  0.00           H
ATOM   4062  CA  GLY A 906      16.960  40.970  63.080  1.00  0.00           C
ATOM   4063  HA1 GLY A 906      16.600  39.960  62.970  1.00  0.00           H
ATOM   4064  HA2 GLY A 906      16.630  41.620  62.280  1.00  0.00           H
ATOM   4065  C   GLY A 906      16.520  41.490  64.410  1.00  0.00           C
ATOM   4066  O   GLY A 906      15.360  41.300  64.810  1.00  0.00           O
ATOM   4067  N   ASP A 907      17.410  42.120  65.140  1.00  0.00           N
ATOM   4068  HN  ASP A 907      18.320  42.290  64.780  1.00  0.00           H
ATOM   4069  CA  ASP A 907      17.300  42.560  66.530  1.00  0.00           C
ATOM   4070  HA  ASP A 907      16.410  42.030  66.850  1.00  0.00           H
ATOM   4071  CB  ASP A 907      18.460  42.210  67.470  1.00  0.00           C
ATOM   4072  HB1 ASP A 907      18.310  42.730  68.440  1.00  0.00           H
ATOM   4073  HB2 ASP A 907      19.470  42.300  67.040  1.00  0.00           H
ATOM   4074  CG  ASP A 907      18.410  40.740  67.940  1.00  0.00           C
ATOM   4075  OD1 ASP A 907      19.510  40.100  68.050  1.00  0.00           O
ATOM   4076  OD2 ASP A 907      17.280  40.250  68.200  1.00  0.00           O
ATOM   4077  C   ASP A 907      17.030  44.050  66.480  1.00  0.00           C
ATOM   4078  O   ASP A 907      16.650  44.580  67.480  1.00  0.00           O
ATOM   4079  N   ASN A 908      17.140  44.760  65.330  1.00  0.00           N
ATOM   4080  HN  ASN A 908      17.240  44.200  64.510  1.00  0.00           H
ATOM   4081  CA  ASN A 908      16.860  46.200  65.150  1.00  0.00           C
ATOM   4082  HA  ASN A 908      17.130  46.490  66.150  1.00  0.00           H
ATOM   4083  CB  ASN A 908      17.610  46.760  63.980  1.00  0.00           C
ATOM   4084  HB1 ASN A 908      17.360  47.820  63.730  1.00  0.00           H
ATOM   4085  HB2 ASN A 908      17.310  46.130  63.120  1.00  0.00           H
ATOM   4086  CG  ASN A 908      19.130  46.590  64.160  1.00  0.00           C
ATOM   4087  OD1 ASN A 908      19.820  45.770  63.460  1.00  0.00           O
ATOM   4088  ND2 ASN A 908      19.680  47.140  65.240  1.00  0.00           N
ATOM   4089 HD21 ASN A 908      20.630  46.960  65.500  1.00  0.00           H
ATOM   4090 HD22 ASN A 908      19.190  47.860  65.730  1.00  0.00           H
ATOM   4091  C   ASN A 908      15.400  46.480  64.820  1.00  0.00           C
ATOM   4092  O   ASN A 908      14.880  45.590  64.120  1.00  0.00           O
ATOM   4093  N   PRO A 909      14.670  47.550  65.270  1.00  0.00           N
ATOM   4094  CD  PRO A 909      15.150  48.410  66.290  1.00  0.00           C
ATOM   4095  HD1 PRO A 909      15.830  49.060  65.720  1.00  0.00           H
ATOM   4096  HD2 PRO A 909      15.580  47.840  67.140  1.00  0.00           H
ATOM   4097  CA  PRO A 909      13.370  48.060  64.650  1.00  0.00           C
ATOM   4098  HA  PRO A 909      12.520  47.440  64.890  1.00  0.00           H
ATOM   4099  CB  PRO A 909      13.220  49.510  65.270  1.00  0.00           C
ATOM   4100  HB1 PRO A 909      12.170  49.760  65.540  1.00  0.00           H
ATOM   4101  HB2 PRO A 909      13.740  50.260  64.630  1.00  0.00           H
ATOM   4102  CG  PRO A 909      14.010  49.300  66.620  1.00  0.00           C
ATOM   4103  HG1 PRO A 909      14.320  50.300  66.980  1.00  0.00           H
ATOM   4104  HG2 PRO A 909      13.250  48.920  67.330  1.00  0.00           H
ATOM   4105  C   PRO A 909      13.370  48.260  63.160  1.00  0.00           C
ATOM   4106  O   PRO A 909      14.340  48.640  62.540  1.00  0.00           O
ATOM   4107  N   TRP A 910      12.210  48.010  62.540  1.00  0.00           N
ATOM   4108  HN  TRP A 910      11.460  47.650  63.090  1.00  0.00           H
ATOM   4109  CA  TRP A 910      12.000  48.030  61.050  1.00  0.00           C
ATOM   4110  HA  TRP A 910      12.650  47.320  60.580  1.00  0.00           H
ATOM   4111  CB  TRP A 910      10.490  47.530  60.640  1.00  0.00           C
ATOM   4112  HB1 TRP A 910      10.270  46.690  61.340  1.00  0.00           H
ATOM   4113  HB2 TRP A 910      10.530  47.060  59.630  1.00  0.00           H
ATOM   4114  CG  TRP A 910       9.360  48.490  60.700  1.00  0.00           C
ATOM   4115  CD1 TRP A 910       8.470  48.480  61.780  1.00  0.00           C
ATOM   4116  HD1 TRP A 910       8.500  47.750  62.580  1.00  0.00           H
ATOM   4117  NE1 TRP A 910       7.540  49.460  61.570  1.00  0.00           N
ATOM   4118  HE1 TRP A 910       6.760  49.640  62.120  1.00  0.00           H
ATOM   4119  CE2 TRP A 910       7.800  50.140  60.400  1.00  0.00           C
ATOM   4120  CD2 TRP A 910       9.020  49.610  59.870  1.00  0.00           C
ATOM   4121  CE3 TRP A 910       9.620  50.120  58.730  1.00  0.00           C
ATOM   4122  HE3 TRP A 910      10.500  49.630  58.360  1.00  0.00           H
ATOM   4123  CZ3 TRP A 910       8.900  51.140  58.030  1.00  0.00           C
ATOM   4124  HZ3 TRP A 910       9.410  51.560  57.170  1.00  0.00           H
ATOM   4125  CZ2 TRP A 910       7.200  51.250  59.790  1.00  0.00           C
ATOM   4126  HZ2 TRP A 910       6.240  51.650  60.120  1.00  0.00           H
ATOM   4127  CH2 TRP A 910       7.760  51.720  58.540  1.00  0.00           C
ATOM   4128  HH2 TRP A 910       7.230  52.360  57.870  1.00  0.00           H
ATOM   4129  C   TRP A 910      12.340  49.350  60.450  1.00  0.00           C
ATOM   4130  O   TRP A 910      12.940  49.380  59.360  1.00  0.00           O
ATOM   4131  N   TRP A 911      12.080  50.470  61.170  1.00  0.00           N
ATOM   4132  HN  TRP A 911      11.700  50.470  62.100  1.00  0.00           H
ATOM   4133  CA  TRP A 911      12.580  51.770  60.700  1.00  0.00           C
ATOM   4134  HA  TRP A 911      12.240  51.850  59.670  1.00  0.00           H
ATOM   4135  CB  TRP A 911      11.820  52.830  61.360  1.00  0.00           C
ATOM   4136  HB1 TRP A 911      11.830  52.570  62.440  1.00  0.00           H
ATOM   4137  HB2 TRP A 911      10.820  52.760  60.910  1.00  0.00           H
ATOM   4138  CG  TRP A 911      12.410  54.240  61.300  1.00  0.00           C
ATOM   4139  CD1 TRP A 911      12.960  54.950  62.310  1.00  0.00           C
ATOM   4140  HD1 TRP A 911      13.150  54.530  63.280  1.00  0.00           H
ATOM   4141  NE1 TRP A 911      13.190  56.260  61.910  1.00  0.00           N
ATOM   4142  HE1 TRP A 911      13.400  56.970  62.540  1.00  0.00           H
ATOM   4143  CE2 TRP A 911      12.770  56.420  60.640  1.00  0.00           C
ATOM   4144  CD2 TRP A 911      12.270  55.160  60.190  1.00  0.00           C
ATOM   4145  CE3 TRP A 911      11.840  55.000  58.890  1.00  0.00           C
ATOM   4146  HE3 TRP A 911      11.510  54.050  58.490  1.00  0.00           H
ATOM   4147  CZ3 TRP A 911      12.070  56.030  58.010  1.00  0.00           C
ATOM   4148  HZ3 TRP A 911      11.880  55.910  56.960  1.00  0.00           H
ATOM   4149  CZ2 TRP A 911      12.720  57.540  59.810  1.00  0.00           C
ATOM   4150  HZ2 TRP A 911      13.050  58.520  60.090  1.00  0.00           H
ATOM   4151  CH2 TRP A 911      12.440  57.310  58.470  1.00  0.00           C
ATOM   4152  HH2 TRP A 911      12.510  58.130  57.770  1.00  0.00           H
ATOM   4153  C   TRP A 911      14.090  51.930  60.660  1.00  0.00           C
ATOM   4154  O   TRP A 911      14.710  52.520  59.760  1.00  0.00           O
ATOM   4155  N   THR A 912      14.790  51.370  61.720  1.00  0.00           N
ATOM   4156  HN  THR A 912      14.260  50.810  62.350  1.00  0.00           H
ATOM   4157  CA  THR A 912      16.280  51.310  61.790  1.00  0.00           C
ATOM   4158  HA  THR A 912      16.640  52.290  61.500  1.00  0.00           H
ATOM   4159  CB  THR A 912      16.860  50.820  63.160  1.00  0.00           C
ATOM   4160  HB  THR A 912      16.580  49.790  63.450  1.00  0.00           H
ATOM   4161  OG1 THR A 912      16.540  51.680  64.190  1.00  0.00           O
ATOM   4162  HG1 THR A 912      16.860  52.530  63.920  1.00  0.00           H
ATOM   4163  CG2 THR A 912      18.420  50.790  63.100  1.00  0.00           C
ATOM   4164 HG21 THR A 912      18.760  51.780  62.740  1.00  0.00           H
ATOM   4165 HG22 THR A 912      18.770  50.010  62.390  1.00  0.00           H
ATOM   4166 HG23 THR A 912      18.880  50.580  64.090  1.00  0.00           H
ATOM   4167  C   THR A 912      16.890  50.480  60.700  1.00  0.00           C
ATOM   4168  O   THR A 912      17.920  50.830  60.190  1.00  0.00           O
ATOM   4169  N   LEU A 913      16.200  49.350  60.200  1.00  0.00           N
ATOM   4170  HN  LEU A 913      15.290  49.120  60.540  1.00  0.00           H
ATOM   4171  CA  LEU A 913      16.520  48.580  59.090  1.00  0.00           C
ATOM   4172  HA  LEU A 913      17.530  48.240  59.230  1.00  0.00           H
ATOM   4173  CB  LEU A 913      15.660  47.370  58.970  1.00  0.00           C
ATOM   4174  HB1 LEU A 913      14.640  47.740  58.710  1.00  0.00           H
ATOM   4175  HB2 LEU A 913      15.570  46.810  59.930  1.00  0.00           H
ATOM   4176  CG  LEU A 913      16.040  46.320  57.860  1.00  0.00           C
ATOM   4177  HG  LEU A 913      15.800  46.840  56.910  1.00  0.00           H
ATOM   4178  CD1 LEU A 913      17.520  45.960  57.890  1.00  0.00           C
ATOM   4179 HD11 LEU A 913      17.850  45.600  58.890  1.00  0.00           H
ATOM   4180 HD12 LEU A 913      18.070  46.720  57.300  1.00  0.00           H
ATOM   4181 HD13 LEU A 913      17.750  45.040  57.310  1.00  0.00           H
ATOM   4182  CD2 LEU A 913      15.150  45.080  58.030  1.00  0.00           C
ATOM   4183 HD21 LEU A 913      15.270  44.590  57.050  1.00  0.00           H
ATOM   4184 HD22 LEU A 913      14.080  45.370  58.050  1.00  0.00           H
ATOM   4185 HD23 LEU A 913      15.500  44.450  58.880  1.00  0.00           H
ATOM   4186  C   LEU A 913      16.520  49.360  57.770  1.00  0.00           C
ATOM   4187  O   LEU A 913      17.430  49.210  56.940  1.00  0.00           O
ATOM   4188  N   LEU A 914      15.480  50.200  57.530  1.00  0.00           N
ATOM   4189  HN  LEU A 914      14.810  50.100  58.260  1.00  0.00           H
ATOM   4190  CA  LEU A 914      15.330  51.190  56.450  1.00  0.00           C
ATOM   4191  HA  LEU A 914      15.580  50.660  55.540  1.00  0.00           H
ATOM   4192  CB  LEU A 914      13.930  51.650  56.330  1.00  0.00           C
ATOM   4193  HB1 LEU A 914      13.560  52.270  57.170  1.00  0.00           H
ATOM   4194  HB2 LEU A 914      13.400  50.670  56.250  1.00  0.00           H
ATOM   4195  CG  LEU A 914      13.660  52.490  55.090  1.00  0.00           C
ATOM   4196  HG  LEU A 914      14.280  53.410  55.130  1.00  0.00           H
ATOM   4197  CD1 LEU A 914      14.060  51.890  53.710  1.00  0.00           C
ATOM   4198 HD11 LEU A 914      15.080  51.430  53.710  1.00  0.00           H
ATOM   4199 HD12 LEU A 914      14.100  52.700  52.960  1.00  0.00           H
ATOM   4200 HD13 LEU A 914      13.260  51.260  53.280  1.00  0.00           H
ATOM   4201  CD2 LEU A 914      12.220  52.940  55.080  1.00  0.00           C
ATOM   4202 HD21 LEU A 914      11.930  53.280  56.100  1.00  0.00           H
ATOM   4203 HD22 LEU A 914      11.470  52.200  54.720  1.00  0.00           H
ATOM   4204 HD23 LEU A 914      12.250  53.780  54.360  1.00  0.00           H
ATOM   4205  C   LEU A 914      16.410  52.320  56.510  1.00  0.00           C
ATOM   4206  O   LEU A 914      17.060  52.650  55.530  1.00  0.00           O
ATOM   4207  N   ILE A 915      16.640  52.810  57.730  1.00  0.00           N
ATOM   4208  HN  ILE A 915      16.030  52.600  58.480  1.00  0.00           H
ATOM   4209  CA  ILE A 915      17.680  53.930  57.950  1.00  0.00           C
ATOM   4210  HA  ILE A 915      17.390  54.700  57.240  1.00  0.00           H
ATOM   4211  CB  ILE A 915      17.570  54.490  59.380  1.00  0.00           C
ATOM   4212  HB  ILE A 915      17.460  53.660  60.100  1.00  0.00           H
ATOM   4213  CG2 ILE A 915      18.850  55.320  59.840  1.00  0.00           C
ATOM   4214 HG21 ILE A 915      19.270  55.960  59.040  1.00  0.00           H
ATOM   4215 HG22 ILE A 915      19.740  54.740  60.180  1.00  0.00           H
ATOM   4216 HG23 ILE A 915      18.640  55.930  60.760  1.00  0.00           H
ATOM   4217  CG1 ILE A 915      16.260  55.280  59.540  1.00  0.00           C
ATOM   4218 HG11 ILE A 915      16.070  55.460  60.620  1.00  0.00           H
ATOM   4219 HG12 ILE A 915      15.360  54.760  59.150  1.00  0.00           H
ATOM   4220  CD  ILE A 915      16.390  56.640  58.810  1.00  0.00           C
ATOM   4221  HD1 ILE A 915      17.120  57.350  59.290  1.00  0.00           H
ATOM   4222  HD2 ILE A 915      15.380  57.090  58.790  1.00  0.00           H
ATOM   4223  HD3 ILE A 915      16.610  56.620  57.720  1.00  0.00           H
ATOM   4224  C   ILE A 915      19.100  53.430  57.650  1.00  0.00           C
ATOM   4225  O   ILE A 915      19.950  54.270  57.150  1.00  0.00           O
ATOM   4226  N   ALA A 916      19.470  52.120  57.970  1.00  0.00           N
ATOM   4227  HN  ALA A 916      18.740  51.580  58.370  1.00  0.00           H
ATOM   4228  CA  ALA A 916      20.760  51.530  57.890  1.00  0.00           C
ATOM   4229  HA  ALA A 916      21.460  52.000  58.560  1.00  0.00           H
ATOM   4230  CB  ALA A 916      20.510  50.110  58.280  1.00  0.00           C
ATOM   4231  HB1 ALA A 916      20.070  50.130  59.300  1.00  0.00           H
ATOM   4232  HB2 ALA A 916      21.380  49.410  58.230  1.00  0.00           H
ATOM   4233  HB3 ALA A 916      19.780  49.650  57.580  1.00  0.00           H
ATOM   4234  C   ALA A 916      21.410  51.600  56.490  1.00  0.00           C
ATOM   4235  O   ALA A 916      22.650  51.510  56.400  1.00  0.00           O
ATOM   4236  N   ALA A 917      20.570  51.830  55.440  1.00  0.00           N
ATOM   4237  HN  ALA A 917      19.580  51.880  55.480  1.00  0.00           H
ATOM   4238  CA  ALA A 917      21.060  52.130  54.080  1.00  0.00           C
ATOM   4239  HA  ALA A 917      21.610  51.270  53.710  1.00  0.00           H
ATOM   4240  CB  ALA A 917      19.850  52.080  53.040  1.00  0.00           C
ATOM   4241  HB1 ALA A 917      19.020  51.360  53.210  1.00  0.00           H
ATOM   4242  HB2 ALA A 917      20.330  51.900  52.050  1.00  0.00           H
ATOM   4243  HB3 ALA A 917      19.410  53.090  53.050  1.00  0.00           H
ATOM   4244  C   ALA A 917      21.890  53.360  54.000  1.00  0.00           C
ATOM   4245  O   ALA A 917      22.940  53.410  53.330  1.00  0.00           O
ATOM   4246  N   ILE A 918      21.410  54.390  54.700  1.00  0.00           N
ATOM   4247  HN  ILE A 918      20.690  54.310  55.380  1.00  0.00           H
ATOM   4248  CA  ILE A 918      22.050  55.690  54.780  1.00  0.00           C
ATOM   4249  HA  ILE A 918      21.990  56.170  53.810  1.00  0.00           H
ATOM   4250  CB  ILE A 918      21.240  56.680  55.590  1.00  0.00           C
ATOM   4251  HB  ILE A 918      21.240  56.290  56.620  1.00  0.00           H
ATOM   4252  CG2 ILE A 918      21.870  58.020  55.550  1.00  0.00           C
ATOM   4253 HG21 ILE A 918      21.390  58.820  56.160  1.00  0.00           H
ATOM   4254 HG22 ILE A 918      22.020  58.490  54.560  1.00  0.00           H
ATOM   4255 HG23 ILE A 918      22.860  57.890  56.020  1.00  0.00           H
ATOM   4256  CG1 ILE A 918      19.780  56.690  55.110  1.00  0.00           C
ATOM   4257 HG11 ILE A 918      19.310  55.730  55.340  1.00  0.00           H
ATOM   4258 HG12 ILE A 918      19.840  56.730  53.990  1.00  0.00           H
ATOM   4259  CD  ILE A 918      18.980  57.800  55.720  1.00  0.00           C
ATOM   4260  HD1 ILE A 918      19.170  57.880  56.810  1.00  0.00           H
ATOM   4261  HD2 ILE A 918      17.900  57.690  55.480  1.00  0.00           H
ATOM   4262  HD3 ILE A 918      19.270  58.820  55.380  1.00  0.00           H
ATOM   4263  C   ILE A 918      23.540  55.680  55.220  1.00  0.00           C
ATOM   4264  O   ILE A 918      24.360  56.140  54.490  1.00  0.00           O
ATOM   4265  N   PRO A 919      24.040  55.000  56.330  1.00  0.00           N
ATOM   4266  CD  PRO A 919      23.210  54.510  57.490  1.00  0.00           C
ATOM   4267  HD1 PRO A 919      22.390  53.810  57.230  1.00  0.00           H
ATOM   4268  HD2 PRO A 919      22.790  55.370  58.070  1.00  0.00           H
ATOM   4269  CA  PRO A 919      25.490  54.940  56.690  1.00  0.00           C
ATOM   4270  HA  PRO A 919      25.900  55.940  56.580  1.00  0.00           H
ATOM   4271  CB  PRO A 919      25.490  54.460  58.180  1.00  0.00           C
ATOM   4272  HB1 PRO A 919      25.470  55.330  58.880  1.00  0.00           H
ATOM   4273  HB2 PRO A 919      26.300  53.760  58.470  1.00  0.00           H
ATOM   4274  CG  PRO A 919      24.180  53.710  58.450  1.00  0.00           C
ATOM   4275  HG1 PRO A 919      24.300  52.660  58.130  1.00  0.00           H
ATOM   4276  HG2 PRO A 919      23.780  53.800  59.480  1.00  0.00           H
ATOM   4277  C   PRO A 919      26.180  53.980  55.790  1.00  0.00           C
ATOM   4278  O   PRO A 919      27.320  54.230  55.470  1.00  0.00           O
ATOM   4279  N   ALA A 920      25.530  52.870  55.240  1.00  0.00           N
ATOM   4280  HN  ALA A 920      24.610  52.710  55.610  1.00  0.00           H
ATOM   4281  CA  ALA A 920      26.110  51.850  54.410  1.00  0.00           C
ATOM   4282  HA  ALA A 920      27.080  51.530  54.750  1.00  0.00           H
ATOM   4283  CB  ALA A 920      24.980  50.800  54.370  1.00  0.00           C
ATOM   4284  HB1 ALA A 920      24.780  50.280  55.340  1.00  0.00           H
ATOM   4285  HB2 ALA A 920      25.270  50.050  53.600  1.00  0.00           H
ATOM   4286  HB3 ALA A 920      24.040  51.190  53.930  1.00  0.00           H
ATOM   4287  C   ALA A 920      26.440  52.410  52.930  1.00  0.00           C
ATOM   4288  O   ALA A 920      27.430  52.020  52.330  1.00  0.00           O
ATOM   4289  N   LEU A 921      25.670  53.450  52.490  1.00  0.00           N
ATOM   4290  HN  LEU A 921      24.800  53.820  52.790  1.00  0.00           H
ATOM   4291  CA  LEU A 921      25.870  54.200  51.280  1.00  0.00           C
ATOM   4292  HA  LEU A 921      25.860  53.480  50.470  1.00  0.00           H
ATOM   4293  CB  LEU A 921      24.750  55.270  51.200  1.00  0.00           C
ATOM   4294  HB1 LEU A 921      24.550  55.640  52.240  1.00  0.00           H
ATOM   4295  HB2 LEU A 921      23.840  54.770  50.810  1.00  0.00           H
ATOM   4296  CG  LEU A 921      24.940  56.450  50.270  1.00  0.00           C
ATOM   4297  HG  LEU A 921      26.000  56.770  50.410  1.00  0.00           H
ATOM   4298  CD1 LEU A 921      24.790  56.070  48.810  1.00  0.00           C
ATOM   4299 HD11 LEU A 921      23.750  55.710  48.660  1.00  0.00           H
ATOM   4300 HD12 LEU A 921      25.500  55.230  48.680  1.00  0.00           H
ATOM   4301 HD13 LEU A 921      25.030  56.890  48.100  1.00  0.00           H
ATOM   4302  CD2 LEU A 921      23.920  57.530  50.560  1.00  0.00           C
ATOM   4303 HD21 LEU A 921      22.910  57.170  50.310  1.00  0.00           H
ATOM   4304 HD22 LEU A 921      24.140  58.510  50.090  1.00  0.00           H
ATOM   4305 HD23 LEU A 921      23.980  57.880  51.620  1.00  0.00           H
ATOM   4306  C   LEU A 921      27.290  54.770  51.190  1.00  0.00           C
ATOM   4307  O   LEU A 921      27.980  54.660  50.200  1.00  0.00           O
ATOM   4308  N   LEU A 922      27.760  55.350  52.300  1.00  0.00           N
ATOM   4309  HN  LEU A 922      27.010  55.420  52.950  1.00  0.00           H
ATOM   4310  CA  LEU A 922      29.000  55.950  52.570  1.00  0.00           C
ATOM   4311  HA  LEU A 922      29.300  56.600  51.760  1.00  0.00           H
ATOM   4312  CB  LEU A 922      28.960  56.820  53.840  1.00  0.00           C
ATOM   4313  HB1 LEU A 922      29.940  57.340  53.970  1.00  0.00           H
ATOM   4314  HB2 LEU A 922      28.780  56.230  54.770  1.00  0.00           H
ATOM   4315  CG  LEU A 922      27.840  57.920  53.830  1.00  0.00           C
ATOM   4316  HG  LEU A 922      26.850  57.420  53.740  1.00  0.00           H
ATOM   4317  CD1 LEU A 922      27.840  58.740  55.090  1.00  0.00           C
ATOM   4318 HD11 LEU A 922      28.130  58.100  55.950  1.00  0.00           H
ATOM   4319 HD12 LEU A 922      26.840  59.130  55.380  1.00  0.00           H
ATOM   4320 HD13 LEU A 922      28.590  59.560  55.100  1.00  0.00           H
ATOM   4321  CD2 LEU A 922      27.900  58.760  52.530  1.00  0.00           C
ATOM   4322 HD21 LEU A 922      27.060  59.490  52.580  1.00  0.00           H
ATOM   4323 HD22 LEU A 922      27.900  58.290  51.520  1.00  0.00           H
ATOM   4324 HD23 LEU A 922      28.810  59.380  52.530  1.00  0.00           H
ATOM   4325  C   LEU A 922      30.040  54.830  52.640  1.00  0.00           C
ATOM   4326  O   LEU A 922      31.080  54.940  52.070  1.00  0.00           O
ATOM   4327  N   CYS A 923      29.770  53.660  53.380  1.00  0.00           N
ATOM   4328  HN  CYS A 923      28.900  53.530  53.830  1.00  0.00           H
ATOM   4329  CA  CYS A 923      30.700  52.540  53.440  1.00  0.00           C
ATOM   4330  HA  CYS A 923      31.600  52.970  53.860  1.00  0.00           H
ATOM   4331  CB  CYS A 923      30.270  51.510  54.490  1.00  0.00           C
ATOM   4332  HB1 CYS A 923      29.360  50.980  54.130  1.00  0.00           H
ATOM   4333  HB2 CYS A 923      30.040  52.010  55.460  1.00  0.00           H
ATOM   4334  SG  CYS A 923      31.670  50.360  54.870  1.00  0.00           S
ATOM   4335  HG1 CYS A 923      30.880  49.370  55.250  1.00  0.00           H
ATOM   4336  C   CYS A 923      30.940  51.980  52.090  1.00  0.00           C
ATOM   4337  O   CYS A 923      32.100  51.770  51.700  1.00  0.00           O
ATOM   4338  N   THR A 924      29.960  51.770  51.180  1.00  0.00           N
ATOM   4339  HN  THR A 924      29.070  51.840  51.620  1.00  0.00           H
ATOM   4340  CA  THR A 924      30.090  51.360  49.790  1.00  0.00           C
ATOM   4341  HA  THR A 924      30.570  50.380  49.800  1.00  0.00           H
ATOM   4342  CB  THR A 924      28.690  51.150  49.120  1.00  0.00           C
ATOM   4343  HB  THR A 924      28.340  52.190  48.940  1.00  0.00           H
ATOM   4344  OG1 THR A 924      27.670  50.550  49.860  1.00  0.00           O
ATOM   4345  HG1 THR A 924      27.390  51.020  50.660  1.00  0.00           H
ATOM   4346  CG2 THR A 924      28.760  50.480  47.800  1.00  0.00           C
ATOM   4347 HG21 THR A 924      29.280  51.210  47.140  1.00  0.00           H
ATOM   4348 HG22 THR A 924      27.800  50.330  47.270  1.00  0.00           H
ATOM   4349 HG23 THR A 924      29.300  49.520  47.950  1.00  0.00           H
ATOM   4350  C   THR A 924      30.890  52.250  48.950  1.00  0.00           C
ATOM   4351  O   THR A 924      31.800  51.720  48.240  1.00  0.00           O
ATOM   4352  N   ILE A 925      30.750  53.590  48.970  1.00  0.00           N
ATOM   4353  HN  ILE A 925      30.070  54.060  49.520  1.00  0.00           H
ATOM   4354  CA  ILE A 925      31.700  54.530  48.310  1.00  0.00           C
ATOM   4355  HA  ILE A 925      31.730  54.380  47.240  1.00  0.00           H
ATOM   4356  CB  ILE A 925      31.190  55.960  48.570  1.00  0.00           C
ATOM   4357  HB  ILE A 925      30.880  56.020  49.640  1.00  0.00           H
ATOM   4358  CG2 ILE A 925      32.350  57.000  48.300  1.00  0.00           C
ATOM   4359 HG21 ILE A 925      32.750  56.860  47.280  1.00  0.00           H
ATOM   4360 HG22 ILE A 925      33.150  56.930  49.060  1.00  0.00           H
ATOM   4361 HG23 ILE A 925      31.880  58.020  48.280  1.00  0.00           H
ATOM   4362  CG1 ILE A 925      29.990  56.370  47.750  1.00  0.00           C
ATOM   4363 HG11 ILE A 925      29.180  55.610  47.660  1.00  0.00           H
ATOM   4364 HG12 ILE A 925      30.200  56.470  46.660  1.00  0.00           H
ATOM   4365  CD  ILE A 925      29.270  57.660  48.340  1.00  0.00           C
ATOM   4366  HD1 ILE A 925      28.370  57.840  47.720  1.00  0.00           H
ATOM   4367  HD2 ILE A 925      29.930  58.540  48.370  1.00  0.00           H
ATOM   4368  HD3 ILE A 925      28.930  57.480  49.390  1.00  0.00           H
ATOM   4369  C   ILE A 925      33.170  54.270  48.800  1.00  0.00           C
ATOM   4370  O   ILE A 925      34.150  54.290  48.040  1.00  0.00           O
ATOM   4371  N   LEU A 926      33.400  54.040  50.100  1.00  0.00           N
ATOM   4372  HN  LEU A 926      32.740  54.210  50.830  1.00  0.00           H
ATOM   4373  CA  LEU A 926      34.700  53.730  50.600  1.00  0.00           C
ATOM   4374  HA  LEU A 926      35.440  54.330  50.090  1.00  0.00           H
ATOM   4375  CB  LEU A 926      34.790  53.900  52.190  1.00  0.00           C
ATOM   4376  HB1 LEU A 926      35.680  53.400  52.640  1.00  0.00           H
ATOM   4377  HB2 LEU A 926      33.910  53.420  52.690  1.00  0.00           H
ATOM   4378  CG  LEU A 926      34.780  55.420  52.660  1.00  0.00           C
ATOM   4379  HG  LEU A 926      34.020  55.890  51.990  1.00  0.00           H
ATOM   4380  CD1 LEU A 926      34.410  55.540  54.140  1.00  0.00           C
ATOM   4381 HD11 LEU A 926      33.550  54.870  54.350  1.00  0.00           H
ATOM   4382 HD12 LEU A 926      34.080  56.530  54.510  1.00  0.00           H
ATOM   4383 HD13 LEU A 926      35.220  55.150  54.790  1.00  0.00           H
ATOM   4384  CD2 LEU A 926      36.100  56.170  52.420  1.00  0.00           C
ATOM   4385 HD21 LEU A 926      36.980  55.590  52.730  1.00  0.00           H
ATOM   4386 HD22 LEU A 926      35.960  57.110  52.990  1.00  0.00           H
ATOM   4387 HD23 LEU A 926      36.280  56.490  51.370  1.00  0.00           H
ATOM   4388  C   LEU A 926      35.180  52.290  50.240  1.00  0.00           C
ATOM   4389  O   LEU A 926      36.350  52.020  50.080  1.00  0.00           O
ATOM   4390  N   ILE A 927      34.210  51.300  50.150  1.00  0.00           N
ATOM   4391  HN  ILE A 927      33.280  51.500  50.500  1.00  0.00           H
ATOM   4392  CA  ILE A 927      34.490  49.970  49.550  1.00  0.00           C
ATOM   4393  HA  ILE A 927      35.370  49.650  50.080  1.00  0.00           H
ATOM   4394  CB  ILE A 927      33.640  48.780  50.110  1.00  0.00           C
ATOM   4395  HB  ILE A 927      32.590  49.010  49.850  1.00  0.00           H
ATOM   4396  CG2 ILE A 927      33.850  47.380  49.380  1.00  0.00           C
ATOM   4397 HG21 ILE A 927      33.220  46.590  49.830  1.00  0.00           H
ATOM   4398 HG22 ILE A 927      34.930  47.110  49.400  1.00  0.00           H
ATOM   4399 HG23 ILE A 927      33.500  47.360  48.320  1.00  0.00           H
ATOM   4400  CG1 ILE A 927      33.770  48.630  51.640  1.00  0.00           C
ATOM   4401 HG11 ILE A 927      32.820  48.360  52.130  1.00  0.00           H
ATOM   4402 HG12 ILE A 927      33.970  49.650  52.020  1.00  0.00           H
ATOM   4403  CD  ILE A 927      34.990  47.820  52.120  1.00  0.00           C
ATOM   4404  HD1 ILE A 927      35.970  48.130  51.700  1.00  0.00           H
ATOM   4405  HD2 ILE A 927      34.850  46.710  52.060  1.00  0.00           H
ATOM   4406  HD3 ILE A 927      35.110  48.040  53.200  1.00  0.00           H
ATOM   4407  C   ILE A 927      34.780  49.900  48.070  1.00  0.00           C
ATOM   4408  O   ILE A 927      35.660  49.220  47.600  1.00  0.00           O
ATOM   4409  N   PHE A 928      34.030  50.610  47.180  1.00  0.00           N
ATOM   4410  HN  PHE A 928      33.230  50.980  47.620  1.00  0.00           H
ATOM   4411  CA  PHE A 928      34.080  50.850  45.790  1.00  0.00           C
ATOM   4412  HA  PHE A 928      34.180  49.910  45.270  1.00  0.00           H
ATOM   4413  CB  PHE A 928      32.770  51.570  45.210  1.00  0.00           C
ATOM   4414  HB1 PHE A 928      32.570  52.500  45.800  1.00  0.00           H
ATOM   4415  HB2 PHE A 928      31.930  50.850  45.250  1.00  0.00           H
ATOM   4416  CG  PHE A 928      32.770  51.970  43.830  1.00  0.00           C
ATOM   4417  CD1 PHE A 928      32.920  51.000  42.800  1.00  0.00           C
ATOM   4418  HD1 PHE A 928      33.150  49.980  43.060  1.00  0.00           H
ATOM   4419  CE1 PHE A 928      32.930  51.390  41.470  1.00  0.00           C
ATOM   4420  HE1 PHE A 928      33.220  50.770  40.630  1.00  0.00           H
ATOM   4421  CZ  PHE A 928      32.480  52.700  41.160  1.00  0.00           C
ATOM   4422  HZ  PHE A 928      32.420  52.980  40.110  1.00  0.00           H
ATOM   4423  CD2 PHE A 928      32.350  53.320  43.490  1.00  0.00           C
ATOM   4424  HD2 PHE A 928      32.080  53.990  44.300  1.00  0.00           H
ATOM   4425  CE2 PHE A 928      32.220  53.710  42.130  1.00  0.00           C
ATOM   4426  HE2 PHE A 928      31.930  54.720  41.890  1.00  0.00           H
ATOM   4427  C   PHE A 928      35.360  51.630  45.360  1.00  0.00           C
ATOM   4428  O   PHE A 928      36.180  51.210  44.520  1.00  0.00           O
ATOM   4429  N   MET A 929      35.750  52.700  46.090  1.00  0.00           N
ATOM   4430  HN  MET A 929      35.230  53.070  46.850  1.00  0.00           H
ATOM   4431  CA  MET A 929      36.910  53.500  45.700  1.00  0.00           C
ATOM   4432  HA  MET A 929      36.840  53.790  44.670  1.00  0.00           H
ATOM   4433  CB  MET A 929      36.790  54.850  46.400  1.00  0.00           C
ATOM   4434  HB1 MET A 929      36.820  54.660  47.490  1.00  0.00           H
ATOM   4435  HB2 MET A 929      35.840  55.320  46.090  1.00  0.00           H
ATOM   4436  CG  MET A 929      37.970  55.860  46.040  1.00  0.00           C
ATOM   4437  HG1 MET A 929      38.900  55.440  46.490  1.00  0.00           H
ATOM   4438  HG2 MET A 929      37.800  56.830  46.540  1.00  0.00           H
ATOM   4439  SD  MET A 929      38.410  56.120  44.190  1.00  0.00           S
ATOM   4440  CE  MET A 929      37.060  57.340  43.940  1.00  0.00           C
ATOM   4441  HE1 MET A 929      36.040  56.900  44.050  1.00  0.00           H
ATOM   4442  HE2 MET A 929      37.130  57.680  42.880  1.00  0.00           H
ATOM   4443  HE3 MET A 929      37.160  58.120  44.730  1.00  0.00           H
ATOM   4444  C   MET A 929      38.290  52.740  45.780  1.00  0.00           C
ATOM   4445  O   MET A 929      38.960  52.700  44.760  1.00  0.00           O
ATOM   4446  N   ASP A 930      38.530  52.000  46.910  1.00  0.00           N
ATOM   4447  HN  ASP A 930      38.020  52.130  47.760  1.00  0.00           H
ATOM   4448  CA  ASP A 930      39.630  51.090  47.110  1.00  0.00           C
ATOM   4449  HA  ASP A 930      40.570  51.560  46.900  1.00  0.00           H
ATOM   4450  CB  ASP A 930      39.670  50.470  48.500  1.00  0.00           C
ATOM   4451  HB1 ASP A 930      40.450  49.710  48.720  1.00  0.00           H
ATOM   4452  HB2 ASP A 930      38.630  50.120  48.700  1.00  0.00           H
ATOM   4453  CG  ASP A 930      40.060  51.650  49.420  1.00  0.00           C
ATOM   4454  OD1 ASP A 930      40.390  51.390  50.560  1.00  0.00           O
ATOM   4455  OD2 ASP A 930      40.120  52.790  48.990  1.00  0.00           O
ATOM   4456  C   ASP A 930      39.590  49.870  46.180  1.00  0.00           C
ATOM   4457  O   ASP A 930      40.640  49.460  45.660  1.00  0.00           O
ATOM   4458  N   GLN A 931      38.390  49.330  45.830  1.00  0.00           N
ATOM   4459  HN  GLN A 931      37.560  49.730  46.220  1.00  0.00           H
ATOM   4460  CA  GLN A 931      38.280  48.330  44.750  1.00  0.00           C
ATOM   4461  HA  GLN A 931      39.000  47.570  44.980  1.00  0.00           H
ATOM   4462  CB  GLN A 931      36.930  47.640  44.640  1.00  0.00           C
ATOM   4463  HB1 GLN A 931      36.890  47.120  43.660  1.00  0.00           H
ATOM   4464  HB2 GLN A 931      36.210  48.490  44.580  1.00  0.00           H
ATOM   4465  CG  GLN A 931      36.610  46.700  45.790  1.00  0.00           C
ATOM   4466  HG1 GLN A 931      35.670  46.200  45.450  1.00  0.00           H
ATOM   4467  HG2 GLN A 931      36.610  47.070  46.830  1.00  0.00           H
ATOM   4468  CD  GLN A 931      37.650  45.540  45.810  1.00  0.00           C
ATOM   4469  OE1 GLN A 931      38.090  45.170  46.910  1.00  0.00           O
ATOM   4470  NE2 GLN A 931      38.000  44.940  44.620  1.00  0.00           N
ATOM   4471 HE21 GLN A 931      38.540  44.100  44.760  1.00  0.00           H
ATOM   4472 HE22 GLN A 931      37.680  45.160  43.720  1.00  0.00           H
ATOM   4473  C   GLN A 931      38.720  48.740  43.370  1.00  0.00           C
ATOM   4474  O   GLN A 931      39.550  48.110  42.750  1.00  0.00           O
ATOM   4475  N   GLN A 932      38.260  49.930  42.890  1.00  0.00           N
ATOM   4476  HN  GLN A 932      37.840  50.430  43.640  1.00  0.00           H
ATOM   4477  CA  GLN A 932      38.310  50.390  41.530  1.00  0.00           C
ATOM   4478  HA  GLN A 932      38.520  49.480  41.000  1.00  0.00           H
ATOM   4479  CB  GLN A 932      36.960  50.910  41.080  1.00  0.00           C
ATOM   4480  HB1 GLN A 932      36.900  51.630  40.250  1.00  0.00           H
ATOM   4481  HB2 GLN A 932      36.430  51.440  41.900  1.00  0.00           H
ATOM   4482  CG  GLN A 932      35.970  49.710  40.680  1.00  0.00           C
ATOM   4483  HG1 GLN A 932      35.020  50.120  40.280  1.00  0.00           H
ATOM   4484  HG2 GLN A 932      35.800  49.130  41.620  1.00  0.00           H
ATOM   4485  CD  GLN A 932      36.620  48.750  39.640  1.00  0.00           C
ATOM   4486  OE1 GLN A 932      37.030  47.690  40.060  1.00  0.00           O
ATOM   4487  NE2 GLN A 932      36.700  49.120  38.350  1.00  0.00           N
ATOM   4488 HE21 GLN A 932      36.820  48.410  37.650  1.00  0.00           H
ATOM   4489 HE22 GLN A 932      36.370  50.000  38.020  1.00  0.00           H
ATOM   4490  C   GLN A 932      39.440  51.330  41.250  1.00  0.00           C
ATOM   4491  O   GLN A 932      39.930  51.390  40.120  1.00  0.00           O
ATOM   4492  N   ILE A 933      39.960  52.110  42.180  1.00  0.00           N
ATOM   4493  HN  ILE A 933      39.460  52.190  43.050  1.00  0.00           H
ATOM   4494  CA  ILE A 933      41.280  52.750  42.140  1.00  0.00           C
ATOM   4495  HA  ILE A 933      41.420  53.090  41.120  1.00  0.00           H
ATOM   4496  CB  ILE A 933      41.510  53.880  43.090  1.00  0.00           C
ATOM   4497  HB  ILE A 933      40.560  54.460  43.200  1.00  0.00           H
ATOM   4498  CG2 ILE A 933      42.170  53.400  44.340  1.00  0.00           C
ATOM   4499 HG21 ILE A 933      41.680  52.520  44.820  1.00  0.00           H
ATOM   4500 HG22 ILE A 933      42.100  54.210  45.120  1.00  0.00           H
ATOM   4501 HG23 ILE A 933      43.270  53.260  44.230  1.00  0.00           H
ATOM   4502  CG1 ILE A 933      42.420  54.920  42.430  1.00  0.00           C
ATOM   4503 HG11 ILE A 933      43.300  54.430  41.960  1.00  0.00           H
ATOM   4504 HG12 ILE A 933      42.800  55.570  43.230  1.00  0.00           H
ATOM   4505  CD  ILE A 933      41.730  55.900  41.570  1.00  0.00           C
ATOM   4506  HD1 ILE A 933      41.040  56.450  42.260  1.00  0.00           H
ATOM   4507  HD2 ILE A 933      41.290  55.330  40.730  1.00  0.00           H
ATOM   4508  HD3 ILE A 933      42.320  56.780  41.220  1.00  0.00           H
ATOM   4509  C   ILE A 933      42.400  51.620  42.010  1.00  0.00           C
ATOM   4510  O   ILE A 933      43.290  51.720  41.160  1.00  0.00           O
ATOM   4511  N   THR A 934      42.320  50.480  42.810  1.00  0.00           N
ATOM   4512  HN  THR A 934      41.640  50.500  43.530  1.00  0.00           H
ATOM   4513  CA  THR A 934      43.240  49.380  42.720  1.00  0.00           C
ATOM   4514  HA  THR A 934      44.240  49.740  42.630  1.00  0.00           H
ATOM   4515  CB  THR A 934      43.110  48.380  43.920  1.00  0.00           C
ATOM   4516  HB  THR A 934      42.110  47.890  43.930  1.00  0.00           H
ATOM   4517  OG1 THR A 934      43.290  48.900  45.200  1.00  0.00           O
ATOM   4518  HG1 THR A 934      42.420  48.950  45.630  1.00  0.00           H
ATOM   4519  CG2 THR A 934      44.060  47.200  43.650  1.00  0.00           C
ATOM   4520 HG21 THR A 934      44.290  46.610  44.570  1.00  0.00           H
ATOM   4521 HG22 THR A 934      44.980  47.580  43.160  1.00  0.00           H
ATOM   4522 HG23 THR A 934      43.730  46.550  42.810  1.00  0.00           H
ATOM   4523  C   THR A 934      43.120  48.640  41.400  1.00  0.00           C
ATOM   4524  O   THR A 934      44.130  48.360  40.780  1.00  0.00           O
ATOM   4525  N   ALA A 935      41.890  48.350  40.940  1.00  0.00           N
ATOM   4526  HN  ALA A 935      41.140  48.470  41.580  1.00  0.00           H
ATOM   4527  CA  ALA A 935      41.660  47.750  39.700  1.00  0.00           C
ATOM   4528  HA  ALA A 935      42.330  46.910  39.630  1.00  0.00           H
ATOM   4529  CB  ALA A 935      40.250  47.320  39.560  1.00  0.00           C
ATOM   4530  HB1 ALA A 935      39.820  46.940  40.520  1.00  0.00           H
ATOM   4531  HB2 ALA A 935      40.100  46.530  38.790  1.00  0.00           H
ATOM   4532  HB3 ALA A 935      39.560  48.170  39.370  1.00  0.00           H
ATOM   4533  C   ALA A 935      41.970  48.540  38.390  1.00  0.00           C
ATOM   4534  O   ALA A 935      42.330  48.000  37.340  1.00  0.00           O
ATOM   4535  N   VAL A 936      41.900  49.870  38.500  1.00  0.00           N
ATOM   4536  HN  VAL A 936      41.610  50.360  39.310  1.00  0.00           H
ATOM   4537  CA  VAL A 936      42.410  50.680  37.380  1.00  0.00           C
ATOM   4538  HA  VAL A 936      42.110  50.150  36.490  1.00  0.00           H
ATOM   4539  CB  VAL A 936      41.860  52.110  37.230  1.00  0.00           C
ATOM   4540  HB  VAL A 936      41.960  52.600  38.230  1.00  0.00           H
ATOM   4541  CG1 VAL A 936      42.560  52.960  36.170  1.00  0.00           C
ATOM   4542 HG11 VAL A 936      42.090  53.970  36.160  1.00  0.00           H
ATOM   4543 HG12 VAL A 936      42.540  52.430  35.210  1.00  0.00           H
ATOM   4544 HG13 VAL A 936      43.660  53.100  36.290  1.00  0.00           H
ATOM   4545  CG2 VAL A 936      40.400  52.020  36.840  1.00  0.00           C
ATOM   4546 HG21 VAL A 936      40.000  53.040  36.640  1.00  0.00           H
ATOM   4547 HG22 VAL A 936      39.760  51.570  37.620  1.00  0.00           H
ATOM   4548 HG23 VAL A 936      40.320  51.450  35.890  1.00  0.00           H
ATOM   4549  C   VAL A 936      43.860  50.700  37.340  1.00  0.00           C
ATOM   4550  O   VAL A 936      44.470  50.550  36.290  1.00  0.00           O
ATOM   4551  N   ILE A 937      44.570  50.770  38.500  1.00  0.00           N
ATOM   4552  HN  ILE A 937      44.100  51.080  39.320  1.00  0.00           H
ATOM   4553  CA  ILE A 937      46.010  50.690  38.670  1.00  0.00           C
ATOM   4554  HA  ILE A 937      46.290  51.470  37.970  1.00  0.00           H
ATOM   4555  CB  ILE A 937      46.450  51.040  40.090  1.00  0.00           C
ATOM   4556  HB  ILE A 937      45.840  50.510  40.850  1.00  0.00           H
ATOM   4557  CG2 ILE A 937      47.940  50.670  40.290  1.00  0.00           C
ATOM   4558 HG21 ILE A 937      48.360  51.050  41.240  1.00  0.00           H
ATOM   4559 HG22 ILE A 937      48.520  50.930  39.380  1.00  0.00           H
ATOM   4560 HG23 ILE A 937      48.050  49.560  40.290  1.00  0.00           H
ATOM   4561  CG1 ILE A 937      46.250  52.560  40.300  1.00  0.00           C
ATOM   4562 HG11 ILE A 937      46.370  52.840  41.380  1.00  0.00           H
ATOM   4563 HG12 ILE A 937      45.250  52.880  39.920  1.00  0.00           H
ATOM   4564  CD  ILE A 937      47.350  53.370  39.570  1.00  0.00           C
ATOM   4565  HD1 ILE A 937      47.170  53.380  38.470  1.00  0.00           H
ATOM   4566  HD2 ILE A 937      48.420  53.230  39.820  1.00  0.00           H
ATOM   4567  HD3 ILE A 937      47.230  54.440  39.860  1.00  0.00           H
ATOM   4568  C   ILE A 937      46.670  49.400  38.140  1.00  0.00           C
ATOM   4569  O   ILE A 937      47.600  49.420  37.370  1.00  0.00           O
ATOM   4570  N   ILE A 938      46.060  48.290  38.550  1.00  0.00           N
ATOM   4571  HN  ILE A 938      45.320  48.330  39.210  1.00  0.00           H
ATOM   4572  CA  ILE A 938      46.610  46.990  38.200  1.00  0.00           C
ATOM   4573  HA  ILE A 938      47.670  47.000  38.390  1.00  0.00           H
ATOM   4574  CB  ILE A 938      45.960  45.870  39.110  1.00  0.00           C
ATOM   4575  HB  ILE A 938      45.870  46.310  40.120  1.00  0.00           H
ATOM   4576  CG2 ILE A 938      44.570  45.450  38.630  1.00  0.00           C
ATOM   4577 HG21 ILE A 938      44.080  44.690  39.270  1.00  0.00           H
ATOM   4578 HG22 ILE A 938      44.560  45.190  37.550  1.00  0.00           H
ATOM   4579 HG23 ILE A 938      43.910  46.350  38.690  1.00  0.00           H
ATOM   4580  CG1 ILE A 938      46.910  44.650  39.150  1.00  0.00           C
ATOM   4581 HG11 ILE A 938      46.980  44.160  38.160  1.00  0.00           H
ATOM   4582 HG12 ILE A 938      46.570  43.890  39.890  1.00  0.00           H
ATOM   4583  CD  ILE A 938      48.330  45.060  39.680  1.00  0.00           C
ATOM   4584  HD1 ILE A 938      48.990  44.280  40.130  1.00  0.00           H
ATOM   4585  HD2 ILE A 938      48.180  45.860  40.450  1.00  0.00           H
ATOM   4586  HD3 ILE A 938      48.870  45.510  38.820  1.00  0.00           H
ATOM   4587  C   ILE A 938      46.420  46.630  36.700  1.00  0.00           C
ATOM   4588  O   ILE A 938      47.100  45.710  36.240  1.00  0.00           O
ATOM   4589  N   ASN A 939      45.640  47.470  35.990  1.00  0.00           N
ATOM   4590  HN  ASN A 939      45.180  48.080  36.620  1.00  0.00           H
ATOM   4591  CA  ASN A 939      45.160  47.270  34.650  1.00  0.00           C
ATOM   4592  HA  ASN A 939      45.440  46.280  34.310  1.00  0.00           H
ATOM   4593  CB  ASN A 939      43.610  47.380  34.580  1.00  0.00           C
ATOM   4594  HB1 ASN A 939      43.180  48.370  34.850  1.00  0.00           H
ATOM   4595  HB2 ASN A 939      43.140  46.630  35.260  1.00  0.00           H
ATOM   4596  CG  ASN A 939      43.000  47.000  33.210  1.00  0.00           C
ATOM   4597  OD1 ASN A 939      43.540  46.510  32.250  1.00  0.00           O
ATOM   4598  ND2 ASN A 939      41.690  47.170  33.110  1.00  0.00           N
ATOM   4599 HD21 ASN A 939      41.190  47.440  33.930  1.00  0.00           H
ATOM   4600 HD22 ASN A 939      41.230  47.220  32.220  1.00  0.00           H
ATOM   4601  C   ASN A 939      45.970  48.170  33.650  1.00  0.00           C
ATOM   4602  O   ASN A 939      45.680  48.100  32.470  1.00  0.00           O
ATOM   4603  N   ARG A 940      46.830  48.990  34.170  1.00  0.00           N
ATOM   4604  HN  ARG A 940      46.870  49.140  35.150  1.00  0.00           H
ATOM   4605  CA  ARG A 940      47.800  49.700  33.390  1.00  0.00           C
ATOM   4606  HA  ARG A 940      47.270  50.210  32.590  1.00  0.00           H
ATOM   4607  CB  ARG A 940      48.650  50.630  34.230  1.00  0.00           C
ATOM   4608  HB1 ARG A 940      49.570  51.070  33.770  1.00  0.00           H
ATOM   4609  HB2 ARG A 940      49.010  50.140  35.160  1.00  0.00           H
ATOM   4610  CG  ARG A 940      47.750  51.840  34.740  1.00  0.00           C
ATOM   4611  HG1 ARG A 940      46.880  51.370  35.250  1.00  0.00           H
ATOM   4612  HG2 ARG A 940      47.400  52.430  33.860  1.00  0.00           H
ATOM   4613  CD  ARG A 940      48.550  52.760  35.670  1.00  0.00           C
ATOM   4614  HD1 ARG A 940      48.860  52.180  36.560  1.00  0.00           H
ATOM   4615  HD2 ARG A 940      47.870  53.570  36.040  1.00  0.00           H
ATOM   4616  NE  ARG A 940      49.630  53.440  34.950  1.00  0.00           N
ATOM   4617  HE  ARG A 940      50.540  53.040  34.900  1.00  0.00           H
ATOM   4618  CZ  ARG A 940      49.430  54.420  34.030  1.00  0.00           C
ATOM   4619  NH1 ARG A 940      48.270  55.010  33.820  1.00  0.00           N
ATOM   4620 HH11 ARG A 940      47.440  54.740  34.300  1.00  0.00           H
ATOM   4621 HH12 ARG A 940      48.160  55.790  33.200  1.00  0.00           H
ATOM   4622  NH2 ARG A 940      50.440  54.970  33.410  1.00  0.00           N
ATOM   4623 HH21 ARG A 940      51.310  54.650  33.800  1.00  0.00           H
ATOM   4624 HH22 ARG A 940      50.320  55.850  32.960  1.00  0.00           H
ATOM   4625  C   ARG A 940      48.730  48.750  32.530  1.00  0.00           C
ATOM   4626  O   ARG A 940      48.980  47.540  32.790  1.00  0.00           O
ATOM   4627  N   LYS A 941      49.180  49.230  31.380  1.00  0.00           N
ATOM   4628  HN  LYS A 941      49.190  50.220  31.200  1.00  0.00           H
ATOM   4629  CA  LYS A 941      49.910  48.450  30.390  1.00  0.00           C
ATOM   4630  HA  LYS A 941      49.190  47.730  30.030  1.00  0.00           H
ATOM   4631  CB  LYS A 941      50.130  49.250  29.070  1.00  0.00           C
ATOM   4632  HB1 LYS A 941      50.870  48.660  28.470  1.00  0.00           H
ATOM   4633  HB2 LYS A 941      50.620  50.180  29.400  1.00  0.00           H
ATOM   4634  CG  LYS A 941      48.890  49.590  28.330  1.00  0.00           C
ATOM   4635  HG1 LYS A 941      48.290  50.160  29.090  1.00  0.00           H
ATOM   4636  HG2 LYS A 941      48.330  48.700  27.990  1.00  0.00           H
ATOM   4637  CD  LYS A 941      49.180  50.470  27.060  1.00  0.00           C
ATOM   4638  HD1 LYS A 941      48.240  50.710  26.540  1.00  0.00           H
ATOM   4639  HD2 LYS A 941      49.590  49.640  26.430  1.00  0.00           H
ATOM   4640  CE  LYS A 941      50.020  51.700  27.260  1.00  0.00           C
ATOM   4641  HE1 LYS A 941      50.960  51.580  27.830  1.00  0.00           H
ATOM   4642  HE2 LYS A 941      49.510  52.470  27.890  1.00  0.00           H
ATOM   4643  NZ  LYS A 941      50.350  52.200  25.950  1.00  0.00           N
ATOM   4644  HZ1 LYS A 941      50.930  53.060  26.050  1.00  0.00           H
ATOM   4645  HZ2 LYS A 941      49.540  52.450  25.350  1.00  0.00           H
ATOM   4646  HZ3 LYS A 941      50.950  51.530  25.440  1.00  0.00           H
ATOM   4647  C   LYS A 941      51.260  47.790  30.800  1.00  0.00           C
ATOM   4648  O   LYS A 941      51.500  46.620  30.490  1.00  0.00           O
ATOM   4649  N   GLU A 942      52.180  48.570  31.450  1.00  0.00           N
ATOM   4650  HN  GLU A 942      51.920  49.530  31.520  1.00  0.00           H
ATOM   4651  CA  GLU A 942      53.370  48.080  32.070  1.00  0.00           C
ATOM   4652  HA  GLU A 942      53.910  47.510  31.340  1.00  0.00           H
ATOM   4653  CB  GLU A 942      54.220  49.310  32.580  1.00  0.00           C
ATOM   4654  HB1 GLU A 942      55.160  48.870  32.990  1.00  0.00           H
ATOM   4655  HB2 GLU A 942      53.770  49.910  33.390  1.00  0.00           H
ATOM   4656  CG  GLU A 942      54.610  50.240  31.340  1.00  0.00           C
ATOM   4657  HG1 GLU A 942      53.640  50.650  31.020  1.00  0.00           H
ATOM   4658  HG2 GLU A 942      54.980  49.640  30.470  1.00  0.00           H
ATOM   4659  CD  GLU A 942      55.690  51.270  31.740  1.00  0.00           C
ATOM   4660  OE1 GLU A 942      55.360  52.210  32.470  1.00  0.00           O
ATOM   4661  OE2 GLU A 942      56.890  50.980  31.560  1.00  0.00           O
ATOM   4662  C   GLU A 942      53.200  46.990  33.100  1.00  0.00           C
ATOM   4663  O   GLU A 942      54.150  46.170  33.370  1.00  0.00           O
ATOM   4664  N   HSD A 943      52.000  46.750  33.720  1.00  0.00           N
ATOM   4665  HN  HSD A 943      51.190  47.320  33.630  1.00  0.00           H
ATOM   4666  CA  HSD A 943      51.810  45.630  34.570  1.00  0.00           C
ATOM   4667  HA  HSD A 943      52.680  45.630  35.210  1.00  0.00           H
ATOM   4668  CB  HSD A 943      50.460  45.670  35.390  1.00  0.00           C
ATOM   4669  HB1 HSD A 943      50.270  44.670  35.840  1.00  0.00           H
ATOM   4670  HB2 HSD A 943      49.580  45.820  34.720  1.00  0.00           H
ATOM   4671  ND1 HSD A 943      50.380  47.900  36.400  1.00  0.00           N
ATOM   4672  HD1 HSD A 943      50.200  48.520  35.630  1.00  0.00           H
ATOM   4673  CG  HSD A 943      50.680  46.580  36.500  1.00  0.00           C
ATOM   4674  CE1 HSD A 943      50.410  48.400  37.670  1.00  0.00           C
ATOM   4675  HE1 HSD A 943      49.990  49.370  37.950  1.00  0.00           H
ATOM   4676  NE2 HSD A 943      50.750  47.480  38.540  1.00  0.00           N
ATOM   4677  CD2 HSD A 943      50.950  46.340  37.830  1.00  0.00           C
ATOM   4678  HD2 HSD A 943      51.240  45.470  38.410  1.00  0.00           H
ATOM   4679  C   HSD A 943      51.920  44.310  33.920  1.00  0.00           C
ATOM   4680  O   HSD A 943      52.440  43.340  34.460  1.00  0.00           O
ATOM   4681  N   LYS A 944      51.430  44.210  32.630  1.00  0.00           N
ATOM   4682  HN  LYS A 944      51.050  44.990  32.130  1.00  0.00           H
ATOM   4683  CA  LYS A 944      51.700  43.150  31.700  1.00  0.00           C
ATOM   4684  HA  LYS A 944      51.480  43.650  30.760  1.00  0.00           H
ATOM   4685  CB  LYS A 944      53.140  42.640  31.470  1.00  0.00           C
ATOM   4686  HB1 LYS A 944      53.160  41.800  30.730  1.00  0.00           H
ATOM   4687  HB2 LYS A 944      53.560  42.350  32.460  1.00  0.00           H
ATOM   4688  CG  LYS A 944      54.030  43.770  30.800  1.00  0.00           C
ATOM   4689  HG1 LYS A 944      54.070  44.580  31.560  1.00  0.00           H
ATOM   4690  HG2 LYS A 944      53.450  44.210  29.970  1.00  0.00           H
ATOM   4691  CD  LYS A 944      55.460  43.280  30.630  1.00  0.00           C
ATOM   4692  HD1 LYS A 944      55.880  42.750  31.520  1.00  0.00           H
ATOM   4693  HD2 LYS A 944      56.080  44.160  30.360  1.00  0.00           H
ATOM   4694  CE  LYS A 944      55.760  42.320  29.450  1.00  0.00           C
ATOM   4695  HE1 LYS A 944      55.090  41.430  29.510  1.00  0.00           H
ATOM   4696  HE2 LYS A 944      56.820  41.990  29.400  1.00  0.00           H
ATOM   4697  NZ  LYS A 944      55.400  43.000  28.200  1.00  0.00           N
ATOM   4698  HZ1 LYS A 944      55.860  42.430  27.440  1.00  0.00           H
ATOM   4699  HZ2 LYS A 944      55.850  43.930  28.240  1.00  0.00           H
ATOM   4700  HZ3 LYS A 944      54.360  43.080  28.190  1.00  0.00           H
ATOM   4701  C   LYS A 944      50.690  41.990  31.790  1.00  0.00           C
ATOM   4702  O   LYS A 944      50.990  40.810  31.670  1.00  0.00           O
ATOM   4703  N   LEU A 945      49.490  42.280  32.100  1.00  0.00           N
ATOM   4704  HN  LEU A 945      49.260  43.230  32.310  1.00  0.00           H
ATOM   4705  CA  LEU A 945      48.400  41.380  32.290  1.00  0.00           C
ATOM   4706  HA  LEU A 945      48.870  40.430  32.490  1.00  0.00           H
ATOM   4707  CB  LEU A 945      47.790  41.800  33.690  1.00  0.00           C
ATOM   4708  HB1 LEU A 945      46.870  41.190  33.810  1.00  0.00           H
ATOM   4709  HB2 LEU A 945      47.660  42.910  33.700  1.00  0.00           H
ATOM   4710  CG  LEU A 945      48.650  41.520  34.960  1.00  0.00           C
ATOM   4711  HG  LEU A 945      49.730  41.630  34.770  1.00  0.00           H
ATOM   4712  CD1 LEU A 945      48.280  42.430  36.150  1.00  0.00           C
ATOM   4713 HD11 LEU A 945      47.200  42.360  36.390  1.00  0.00           H
ATOM   4714 HD12 LEU A 945      48.490  43.450  35.760  1.00  0.00           H
ATOM   4715 HD13 LEU A 945      49.000  42.260  36.980  1.00  0.00           H
ATOM   4716  CD2 LEU A 945      48.420  40.060  35.520  1.00  0.00           C
ATOM   4717 HD21 LEU A 945      48.370  39.350  34.660  1.00  0.00           H
ATOM   4718 HD22 LEU A 945      47.470  40.010  36.090  1.00  0.00           H
ATOM   4719 HD23 LEU A 945      49.180  39.790  36.280  1.00  0.00           H
ATOM   4720  C   LEU A 945      47.470  41.450  31.130  1.00  0.00           C
ATOM   4721  O   LEU A 945      47.180  42.530  30.590  1.00  0.00           O
ATOM   4722  N   LYS A 946      46.990  40.310  30.670  1.00  0.00           N
ATOM   4723  HN  LYS A 946      47.250  39.450  31.100  1.00  0.00           H
ATOM   4724  CA  LYS A 946      46.130  40.130  29.500  1.00  0.00           C
ATOM   4725  HA  LYS A 946      46.480  40.880  28.800  1.00  0.00           H
ATOM   4726  CB  LYS A 946      46.220  38.740  28.960  1.00  0.00           C
ATOM   4727  HB1 LYS A 946      45.710  38.470  28.010  1.00  0.00           H
ATOM   4728  HB2 LYS A 946      45.790  38.030  29.710  1.00  0.00           H
ATOM   4729  CG  LYS A 946      47.700  38.280  28.840  1.00  0.00           C
ATOM   4730  HG1 LYS A 946      48.330  38.300  29.750  1.00  0.00           H
ATOM   4731  HG2 LYS A 946      48.300  38.940  28.190  1.00  0.00           H
ATOM   4732  CD  LYS A 946      47.880  36.800  28.400  1.00  0.00           C
ATOM   4733  HD1 LYS A 946      48.960  36.610  28.200  1.00  0.00           H
ATOM   4734  HD2 LYS A 946      47.360  36.790  27.410  1.00  0.00           H
ATOM   4735  CE  LYS A 946      47.270  35.780  29.430  1.00  0.00           C
ATOM   4736  HE1 LYS A 946      47.280  34.750  28.990  1.00  0.00           H
ATOM   4737  HE2 LYS A 946      46.180  35.990  29.550  1.00  0.00           H
ATOM   4738  NZ  LYS A 946      47.920  35.940  30.760  1.00  0.00           N
ATOM   4739  HZ1 LYS A 946      47.740  36.910  31.120  1.00  0.00           H
ATOM   4740  HZ2 LYS A 946      48.940  35.770  30.660  1.00  0.00           H
ATOM   4741  HZ3 LYS A 946      47.500  35.250  31.410  1.00  0.00           H
ATOM   4742  C   LYS A 946      44.640  40.490  29.860  1.00  0.00           C
ATOM   4743  O   LYS A 946      44.130  40.340  30.960  1.00  0.00           O
ATOM   4744  N   LYS A 947      43.820  40.870  28.850  1.00  0.00           N
ATOM   4745  HN  LYS A 947      44.230  41.000  27.960  1.00  0.00           H
ATOM   4746  CA  LYS A 947      42.390  40.930  28.790  1.00  0.00           C
ATOM   4747  HA  LYS A 947      42.240  41.470  27.870  1.00  0.00           H
ATOM   4748  CB  LYS A 947      41.760  39.480  28.570  1.00  0.00           C
ATOM   4749  HB1 LYS A 947      40.730  39.370  28.960  1.00  0.00           H
ATOM   4750  HB2 LYS A 947      42.340  38.810  29.220  1.00  0.00           H
ATOM   4751  CG  LYS A 947      41.880  39.000  27.120  1.00  0.00           C
ATOM   4752  HG1 LYS A 947      42.250  37.950  27.150  1.00  0.00           H
ATOM   4753  HG2 LYS A 947      42.500  39.700  26.530  1.00  0.00           H
ATOM   4754  CD  LYS A 947      40.500  39.010  26.450  1.00  0.00           C
ATOM   4755  HD1 LYS A 947      40.330  40.080  26.200  1.00  0.00           H
ATOM   4756  HD2 LYS A 947      39.700  38.650  27.130  1.00  0.00           H
ATOM   4757  CE  LYS A 947      40.480  38.290  25.050  1.00  0.00           C
ATOM   4758  HE1 LYS A 947      40.830  37.260  25.300  1.00  0.00           H
ATOM   4759  HE2 LYS A 947      41.190  38.670  24.280  1.00  0.00           H
ATOM   4760  NZ  LYS A 947      39.170  38.250  24.550  1.00  0.00           N
ATOM   4761  HZ1 LYS A 947      38.950  39.200  24.210  1.00  0.00           H
ATOM   4762  HZ2 LYS A 947      38.520  38.000  25.320  1.00  0.00           H
ATOM   4763  HZ3 LYS A 947      39.070  37.560  23.780  1.00  0.00           H
ATOM   4764  C   LYS A 947      41.610  41.750  29.710  1.00  0.00           C
ATOM   4765  O   LYS A 947      40.400  41.530  30.000  1.00  0.00           O
ATOM   4766  N   GLY A 948      42.260  42.800  30.250  1.00  0.00           N
ATOM   4767  HN  GLY A 948      43.200  43.010  30.010  1.00  0.00           H
ATOM   4768  CA  GLY A 948      41.670  43.560  31.320  1.00  0.00           C
ATOM   4769  HA1 GLY A 948      40.660  43.850  31.030  1.00  0.00           H
ATOM   4770  HA2 GLY A 948      42.230  44.470  31.450  1.00  0.00           H
ATOM   4771  C   GLY A 948      41.540  42.790  32.660  1.00  0.00           C
ATOM   4772  O   GLY A 948      42.260  41.840  32.920  1.00  0.00           O
ATOM   4773  N   ALA A 949      40.620  43.340  33.470  1.00  0.00           N
ATOM   4774  HN  ALA A 949      39.980  44.060  33.250  1.00  0.00           H
ATOM   4775  CA  ALA A 949      40.420  42.730  34.770  1.00  0.00           C
ATOM   4776  HA  ALA A 949      41.030  41.870  35.000  1.00  0.00           H
ATOM   4777  CB  ALA A 949      40.970  43.860  35.740  1.00  0.00           C
ATOM   4778  HB1 ALA A 949      40.210  44.660  35.800  1.00  0.00           H
ATOM   4779  HB2 ALA A 949      42.010  44.170  35.490  1.00  0.00           H
ATOM   4780  HB3 ALA A 949      41.090  43.530  36.800  1.00  0.00           H
ATOM   4781  C   ALA A 949      39.080  42.290  35.240  1.00  0.00           C
ATOM   4782  O   ALA A 949      39.150  41.710  36.290  1.00  0.00           O
ATOM   4783  N   GLY A 950      37.950  42.510  34.570  1.00  0.00           N
ATOM   4784  HN  GLY A 950      37.930  42.820  33.620  1.00  0.00           H
ATOM   4785  CA  GLY A 950      36.710  41.940  35.010  1.00  0.00           C
ATOM   4786  HA1 GLY A 950      36.820  40.900  35.260  1.00  0.00           H
ATOM   4787  HA2 GLY A 950      35.970  42.100  34.240  1.00  0.00           H
ATOM   4788  C   GLY A 950      36.100  42.630  36.170  1.00  0.00           C
ATOM   4789  O   GLY A 950      35.760  42.050  37.170  1.00  0.00           O
ATOM   4790  N   TYR A 951      35.970  43.910  36.040  1.00  0.00           N
ATOM   4791  HN  TYR A 951      36.140  44.400  35.200  1.00  0.00           H
ATOM   4792  CA  TYR A 951      35.530  44.770  37.170  1.00  0.00           C
ATOM   4793  HA  TYR A 951      36.290  44.700  37.940  1.00  0.00           H
ATOM   4794  CB  TYR A 951      35.330  46.280  36.770  1.00  0.00           C
ATOM   4795  HB1 TYR A 951      35.030  46.840  37.680  1.00  0.00           H
ATOM   4796  HB2 TYR A 951      34.580  46.440  35.970  1.00  0.00           H
ATOM   4797  CG  TYR A 951      36.630  46.930  36.230  1.00  0.00           C
ATOM   4798  CD1 TYR A 951      37.900  46.500  36.550  1.00  0.00           C
ATOM   4799  HD1 TYR A 951      37.960  45.650  37.220  1.00  0.00           H
ATOM   4800  CE1 TYR A 951      39.090  47.140  36.160  1.00  0.00           C
ATOM   4801  HE1 TYR A 951      40.060  46.860  36.530  1.00  0.00           H
ATOM   4802  CZ  TYR A 951      38.940  48.290  35.330  1.00  0.00           C
ATOM   4803  OH  TYR A 951      40.130  49.020  35.100  1.00  0.00           O
ATOM   4804  HH  TYR A 951      39.940  49.720  34.480  1.00  0.00           H
ATOM   4805  CD2 TYR A 951      36.480  48.020  35.320  1.00  0.00           C
ATOM   4806  HD2 TYR A 951      35.490  48.310  35.020  1.00  0.00           H
ATOM   4807  CE2 TYR A 951      37.640  48.690  34.940  1.00  0.00           C
ATOM   4808  HE2 TYR A 951      37.560  49.550  34.290  1.00  0.00           H
ATOM   4809  C   TYR A 951      34.270  44.380  37.820  1.00  0.00           C
ATOM   4810  O   TYR A 951      34.170  44.440  39.040  1.00  0.00           O
ATOM   4811  N   HSD A 952      33.210  44.050  37.050  1.00  0.00           N
ATOM   4812  HN  HSD A 952      33.440  43.970  36.090  1.00  0.00           H
ATOM   4813  CA  HSD A 952      31.900  43.620  37.520  1.00  0.00           C
ATOM   4814  HA  HSD A 952      31.580  44.420  38.170  1.00  0.00           H
ATOM   4815  CB  HSD A 952      30.870  43.670  36.320  1.00  0.00           C
ATOM   4816  HB1 HSD A 952      29.970  43.160  36.730  1.00  0.00           H
ATOM   4817  HB2 HSD A 952      31.300  43.160  35.430  1.00  0.00           H
ATOM   4818  ND1 HSD A 952      30.410  45.530  34.640  1.00  0.00           N
ATOM   4819  HD1 HSD A 952      30.340  45.110  33.730  1.00  0.00           H
ATOM   4820  CG  HSD A 952      30.560  45.090  35.930  1.00  0.00           C
ATOM   4821  CE1 HSD A 952      30.090  46.850  34.650  1.00  0.00           C
ATOM   4822  HE1 HSD A 952      29.860  47.460  33.780  1.00  0.00           H
ATOM   4823  NE2 HSD A 952      29.980  47.270  35.880  1.00  0.00           N
ATOM   4824  CD2 HSD A 952      30.190  46.120  36.690  1.00  0.00           C
ATOM   4825  HD2 HSD A 952      30.050  46.250  37.760  1.00  0.00           H
ATOM   4826  C   HSD A 952      31.900  42.410  38.390  1.00  0.00           C
ATOM   4827  O   HSD A 952      31.470  42.490  39.520  1.00  0.00           O
ATOM   4828  N   LEU A 953      32.500  41.300  37.920  1.00  0.00           N
ATOM   4829  HN  LEU A 953      32.760  41.320  36.960  1.00  0.00           H
ATOM   4830  CA  LEU A 953      32.790  40.070  38.620  1.00  0.00           C
ATOM   4831  HA  LEU A 953      31.880  39.550  38.880  1.00  0.00           H
ATOM   4832  CB  LEU A 953      33.440  39.050  37.580  1.00  0.00           C
ATOM   4833  HB1 LEU A 953      34.270  39.540  37.040  1.00  0.00           H
ATOM   4834  HB2 LEU A 953      32.610  38.730  36.920  1.00  0.00           H
ATOM   4835  CG  LEU A 953      33.930  37.730  38.180  1.00  0.00           C
ATOM   4836  HG  LEU A 953      34.830  37.880  38.820  1.00  0.00           H
ATOM   4837  CD1 LEU A 953      32.860  37.000  38.970  1.00  0.00           C
ATOM   4838 HD11 LEU A 953      32.310  37.550  39.760  1.00  0.00           H
ATOM   4839 HD12 LEU A 953      33.360  36.210  39.550  1.00  0.00           H
ATOM   4840 HD13 LEU A 953      32.120  36.560  38.250  1.00  0.00           H
ATOM   4841  CD2 LEU A 953      34.340  36.820  37.020  1.00  0.00           C
ATOM   4842 HD21 LEU A 953      35.350  36.950  36.580  1.00  0.00           H
ATOM   4843 HD22 LEU A 953      33.630  36.850  36.160  1.00  0.00           H
ATOM   4844 HD23 LEU A 953      34.340  35.830  37.530  1.00  0.00           H
ATOM   4845  C   LEU A 953      33.690  40.310  39.840  1.00  0.00           C
ATOM   4846  O   LEU A 953      33.420  39.800  40.910  1.00  0.00           O
ATOM   4847  N   ASP A 954      34.680  41.180  39.720  1.00  0.00           N
ATOM   4848  HN  ASP A 954      34.970  41.590  38.860  1.00  0.00           H
ATOM   4849  CA  ASP A 954      35.510  41.600  40.850  1.00  0.00           C
ATOM   4850  HA  ASP A 954      35.890  40.710  41.320  1.00  0.00           H
ATOM   4851  CB  ASP A 954      36.710  42.500  40.370  1.00  0.00           C
ATOM   4852  HB1 ASP A 954      37.400  42.800  41.200  1.00  0.00           H
ATOM   4853  HB2 ASP A 954      36.410  43.430  39.840  1.00  0.00           H
ATOM   4854  CG  ASP A 954      37.730  41.670  39.530  1.00  0.00           C
ATOM   4855  OD1 ASP A 954      37.730  40.470  39.330  1.00  0.00           O
ATOM   4856  OD2 ASP A 954      38.750  42.440  39.030  1.00  0.00           O
ATOM   4857  HD2 ASP A 954      39.110  42.020  38.240  1.00  0.00           H
ATOM   4858  C   ASP A 954      34.700  42.340  41.940  1.00  0.00           C
ATOM   4859  O   ASP A 954      34.730  41.990  43.130  1.00  0.00           O
ATOM   4860  N   LEU A 955      33.890  43.370  41.560  1.00  0.00           N
ATOM   4861  HN  LEU A 955      33.610  43.690  40.650  1.00  0.00           H
ATOM   4862  CA  LEU A 955      33.020  44.010  42.570  1.00  0.00           C
ATOM   4863  HA  LEU A 955      33.720  44.250  43.340  1.00  0.00           H
ATOM   4864  CB  LEU A 955      32.380  45.300  42.020  1.00  0.00           C
ATOM   4865  HB1 LEU A 955      31.530  45.560  42.700  1.00  0.00           H
ATOM   4866  HB2 LEU A 955      32.050  44.940  41.030  1.00  0.00           H
ATOM   4867  CG  LEU A 955      33.360  46.440  41.830  1.00  0.00           C
ATOM   4868  HG  LEU A 955      34.260  46.060  41.300  1.00  0.00           H
ATOM   4869  CD1 LEU A 955      32.620  47.590  41.060  1.00  0.00           C
ATOM   4870 HD11 LEU A 955      32.360  47.220  40.050  1.00  0.00           H
ATOM   4871 HD12 LEU A 955      33.190  48.540  41.020  1.00  0.00           H
ATOM   4872 HD13 LEU A 955      31.640  47.760  41.560  1.00  0.00           H
ATOM   4873  CD2 LEU A 955      33.820  47.200  43.160  1.00  0.00           C
ATOM   4874 HD21 LEU A 955      32.950  47.490  43.790  1.00  0.00           H
ATOM   4875 HD22 LEU A 955      34.420  48.120  43.000  1.00  0.00           H
ATOM   4876 HD23 LEU A 955      34.370  46.460  43.780  1.00  0.00           H
ATOM   4877  C   LEU A 955      32.000  43.070  43.120  1.00  0.00           C
ATOM   4878  O   LEU A 955      31.810  43.060  44.320  1.00  0.00           O
ATOM   4879  N   LEU A 956      31.300  42.240  42.310  1.00  0.00           N
ATOM   4880  HN  LEU A 956      31.290  42.310  41.310  1.00  0.00           H
ATOM   4881  CA  LEU A 956      30.320  41.290  42.840  1.00  0.00           C
ATOM   4882  HA  LEU A 956      29.470  41.750  43.320  1.00  0.00           H
ATOM   4883  CB  LEU A 956      29.860  40.520  41.570  1.00  0.00           C
ATOM   4884  HB1 LEU A 956      30.740  40.090  41.050  1.00  0.00           H
ATOM   4885  HB2 LEU A 956      29.430  41.210  40.810  1.00  0.00           H
ATOM   4886  CG  LEU A 956      28.870  39.310  41.650  1.00  0.00           C
ATOM   4887  HG  LEU A 956      29.310  38.460  42.220  1.00  0.00           H
ATOM   4888  CD1 LEU A 956      27.540  39.710  42.380  1.00  0.00           C
ATOM   4889 HD11 LEU A 956      27.850  40.030  43.410  1.00  0.00           H
ATOM   4890 HD12 LEU A 956      26.840  38.870  42.590  1.00  0.00           H
ATOM   4891 HD13 LEU A 956      27.020  40.590  41.960  1.00  0.00           H
ATOM   4892  CD2 LEU A 956      28.480  38.730  40.290  1.00  0.00           C
ATOM   4893 HD21 LEU A 956      27.670  37.980  40.410  1.00  0.00           H
ATOM   4894 HD22 LEU A 956      29.360  38.230  39.830  1.00  0.00           H
ATOM   4895 HD23 LEU A 956      28.280  39.610  39.650  1.00  0.00           H
ATOM   4896  C   LEU A 956      30.910  40.370  43.830  1.00  0.00           C
ATOM   4897  O   LEU A 956      30.230  40.160  44.850  1.00  0.00           O
ATOM   4898  N   MET A 957      32.090  39.860  43.650  1.00  0.00           N
ATOM   4899  HN  MET A 957      32.530  40.070  42.770  1.00  0.00           H
ATOM   4900  CA  MET A 957      32.780  38.940  44.620  1.00  0.00           C
ATOM   4901  HA  MET A 957      32.050  38.230  44.970  1.00  0.00           H
ATOM   4902  CB  MET A 957      33.990  38.330  44.050  1.00  0.00           C
ATOM   4903  HB1 MET A 957      34.680  37.890  44.800  1.00  0.00           H
ATOM   4904  HB2 MET A 957      34.660  39.060  43.550  1.00  0.00           H
ATOM   4905  CG  MET A 957      33.850  37.230  42.940  1.00  0.00           C
ATOM   4906  HG1 MET A 957      34.830  36.720  42.770  1.00  0.00           H
ATOM   4907  HG2 MET A 957      33.380  37.770  42.090  1.00  0.00           H
ATOM   4908  SD  MET A 957      32.630  35.960  43.450  1.00  0.00           S
ATOM   4909  CE  MET A 957      33.450  35.220  44.800  1.00  0.00           C
ATOM   4910  HE1 MET A 957      34.500  35.050  44.460  1.00  0.00           H
ATOM   4911  HE2 MET A 957      33.050  34.210  45.020  1.00  0.00           H
ATOM   4912  HE3 MET A 957      33.400  35.850  45.710  1.00  0.00           H
ATOM   4913  C   MET A 957      33.070  39.770  45.890  1.00  0.00           C
ATOM   4914  O   MET A 957      32.720  39.330  46.990  1.00  0.00           O
ATOM   4915  N   VAL A 958      33.550  41.040  45.860  1.00  0.00           N
ATOM   4916  HN  VAL A 958      33.740  41.360  44.930  1.00  0.00           H
ATOM   4917  CA  VAL A 958      33.790  41.910  46.950  1.00  0.00           C
ATOM   4918  HA  VAL A 958      34.300  41.320  47.700  1.00  0.00           H
ATOM   4919  CB  VAL A 958      34.750  43.090  46.600  1.00  0.00           C
ATOM   4920  HB  VAL A 958      34.580  43.490  45.570  1.00  0.00           H
ATOM   4921  CG1 VAL A 958      34.710  44.230  47.610  1.00  0.00           C
ATOM   4922 HG11 VAL A 958      33.950  44.960  47.280  1.00  0.00           H
ATOM   4923 HG12 VAL A 958      35.670  44.780  47.680  1.00  0.00           H
ATOM   4924 HG13 VAL A 958      34.480  43.820  48.620  1.00  0.00           H
ATOM   4925  CG2 VAL A 958      36.150  42.550  46.480  1.00  0.00           C
ATOM   4926 HG21 VAL A 958      36.120  41.480  46.190  1.00  0.00           H
ATOM   4927 HG22 VAL A 958      36.620  42.610  47.480  1.00  0.00           H
ATOM   4928 HG23 VAL A 958      36.630  43.170  45.680  1.00  0.00           H
ATOM   4929  C   VAL A 958      32.510  42.260  47.730  1.00  0.00           C
ATOM   4930  O   VAL A 958      32.480  42.330  48.990  1.00  0.00           O
ATOM   4931  N   GLY A 959      31.370  42.500  46.950  1.00  0.00           N
ATOM   4932  HN  GLY A 959      31.560  42.510  45.970  1.00  0.00           H
ATOM   4933  CA  GLY A 959      30.080  42.760  47.540  1.00  0.00           C
ATOM   4934  HA1 GLY A 959      29.440  43.190  46.790  1.00  0.00           H
ATOM   4935  HA2 GLY A 959      30.120  43.430  48.370  1.00  0.00           H
ATOM   4936  C   GLY A 959      29.470  41.600  48.170  1.00  0.00           C
ATOM   4937  O   GLY A 959      29.090  41.710  49.300  1.00  0.00           O
ATOM   4938  N   VAL A 960      29.500  40.340  47.540  1.00  0.00           N
ATOM   4939  HN  VAL A 960      29.770  40.200  46.600  1.00  0.00           H
ATOM   4940  CA  VAL A 960      29.120  39.100  48.270  1.00  0.00           C
ATOM   4941  HA  VAL A 960      28.200  39.360  48.760  1.00  0.00           H
ATOM   4942  CB  VAL A 960      28.610  37.990  47.340  1.00  0.00           C
ATOM   4943  HB  VAL A 960      28.150  37.260  48.020  1.00  0.00           H
ATOM   4944  CG1 VAL A 960      27.570  38.390  46.330  1.00  0.00           C
ATOM   4945 HG11 VAL A 960      26.720  38.810  46.920  1.00  0.00           H
ATOM   4946 HG12 VAL A 960      27.220  37.570  45.660  1.00  0.00           H
ATOM   4947 HG13 VAL A 960      28.080  39.180  45.750  1.00  0.00           H
ATOM   4948  CG2 VAL A 960      29.730  37.290  46.670  1.00  0.00           C
ATOM   4949 HG21 VAL A 960      30.480  36.870  47.370  1.00  0.00           H
ATOM   4950 HG22 VAL A 960      30.300  38.030  46.060  1.00  0.00           H
ATOM   4951 HG23 VAL A 960      29.320  36.490  46.000  1.00  0.00           H
ATOM   4952  C   VAL A 960      30.010  38.700  49.430  1.00  0.00           C
ATOM   4953  O   VAL A 960      29.430  38.360  50.490  1.00  0.00           O
ATOM   4954  N   MET A 961      31.350  38.760  49.300  1.00  0.00           N
ATOM   4955  HN  MET A 961      31.820  39.140  48.510  1.00  0.00           H
ATOM   4956  CA  MET A 961      32.130  38.260  50.400  1.00  0.00           C
ATOM   4957  HA  MET A 961      31.600  37.380  50.750  1.00  0.00           H
ATOM   4958  CB  MET A 961      33.560  37.870  50.050  1.00  0.00           C
ATOM   4959  HB1 MET A 961      34.010  37.420  50.960  1.00  0.00           H
ATOM   4960  HB2 MET A 961      34.210  38.730  49.820  1.00  0.00           H
ATOM   4961  CG  MET A 961      33.720  36.850  48.950  1.00  0.00           C
ATOM   4962  HG1 MET A 961      34.790  36.590  48.810  1.00  0.00           H
ATOM   4963  HG2 MET A 961      33.310  37.170  47.970  1.00  0.00           H
ATOM   4964  SD  MET A 961      32.690  35.410  49.320  1.00  0.00           S
ATOM   4965  CE  MET A 961      33.480  34.860  50.890  1.00  0.00           C
ATOM   4966  HE1 MET A 961      33.210  35.350  51.860  1.00  0.00           H
ATOM   4967  HE2 MET A 961      34.560  35.020  50.700  1.00  0.00           H
ATOM   4968  HE3 MET A 961      33.230  33.770  50.980  1.00  0.00           H
ATOM   4969  C   MET A 961      32.160  39.100  51.610  1.00  0.00           C
ATOM   4970  O   MET A 961      32.200  38.560  52.710  1.00  0.00           O
ATOM   4971  N   LEU A 962      31.990  40.430  51.440  1.00  0.00           N
ATOM   4972  HN  LEU A 962      31.770  40.860  50.560  1.00  0.00           H
ATOM   4973  CA  LEU A 962      31.710  41.360  52.530  1.00  0.00           C
ATOM   4974  HA  LEU A 962      32.530  41.370  53.230  1.00  0.00           H
ATOM   4975  CB  LEU A 962      31.590  42.770  51.940  1.00  0.00           C
ATOM   4976  HB1 LEU A 962      30.670  42.820  51.310  1.00  0.00           H
ATOM   4977  HB2 LEU A 962      32.490  42.960  51.330  1.00  0.00           H
ATOM   4978  CG  LEU A 962      31.440  43.820  53.100  1.00  0.00           C
ATOM   4979  HG  LEU A 962      31.760  43.290  54.020  1.00  0.00           H
ATOM   4980  CD1 LEU A 962      32.390  45.060  52.800  1.00  0.00           C
ATOM   4981 HD11 LEU A 962      33.400  44.720  53.110  1.00  0.00           H
ATOM   4982 HD12 LEU A 962      32.030  45.930  53.390  1.00  0.00           H
ATOM   4983 HD13 LEU A 962      32.510  45.430  51.750  1.00  0.00           H
ATOM   4984  CD2 LEU A 962      29.980  44.260  53.180  1.00  0.00           C
ATOM   4985 HD21 LEU A 962      29.300  43.440  53.480  1.00  0.00           H
ATOM   4986 HD22 LEU A 962      29.600  44.680  52.230  1.00  0.00           H
ATOM   4987 HD23 LEU A 962      29.900  45.010  53.990  1.00  0.00           H
ATOM   4988  C   LEU A 962      30.450  40.920  53.310  1.00  0.00           C
ATOM   4989  O   LEU A 962      30.350  41.060  54.520  1.00  0.00           O
ATOM   4990  N   GLY A 963      29.390  40.450  52.660  1.00  0.00           N
ATOM   4991  HN  GLY A 963      29.390  40.320  51.670  1.00  0.00           H
ATOM   4992  CA  GLY A 963      28.170  39.990  53.260  1.00  0.00           C
ATOM   4993  HA1 GLY A 963      27.440  40.000  52.470  1.00  0.00           H
ATOM   4994  HA2 GLY A 963      27.850  40.610  54.100  1.00  0.00           H
ATOM   4995  C   GLY A 963      28.210  38.630  53.900  1.00  0.00           C
ATOM   4996  O   GLY A 963      27.570  38.350  54.890  1.00  0.00           O
ATOM   4997  N   VAL A 964      28.990  37.660  53.390  1.00  0.00           N
ATOM   4998  HN  VAL A 964      29.380  37.850  52.490  1.00  0.00           H
ATOM   4999  CA  VAL A 964      29.330  36.470  54.160  1.00  0.00           C
ATOM   5000  HA  VAL A 964      28.430  35.960  54.470  1.00  0.00           H
ATOM   5001  CB  VAL A 964      30.180  35.500  53.360  1.00  0.00           C
ATOM   5002  HB  VAL A 964      31.210  35.870  53.160  1.00  0.00           H
ATOM   5003  CG1 VAL A 964      30.290  34.120  53.960  1.00  0.00           C
ATOM   5004 HG11 VAL A 964      30.860  33.990  54.910  1.00  0.00           H
ATOM   5005 HG12 VAL A 964      30.800  33.360  53.320  1.00  0.00           H
ATOM   5006 HG13 VAL A 964      29.310  33.640  54.180  1.00  0.00           H
ATOM   5007  CG2 VAL A 964      29.430  35.220  52.070  1.00  0.00           C
ATOM   5008 HG21 VAL A 964      29.930  34.390  51.530  1.00  0.00           H
ATOM   5009 HG22 VAL A 964      29.220  36.080  51.400  1.00  0.00           H
ATOM   5010 HG23 VAL A 964      28.390  34.850  52.250  1.00  0.00           H
ATOM   5011  C   VAL A 964      30.010  36.710  55.500  1.00  0.00           C
ATOM   5012  O   VAL A 964      29.560  36.290  56.590  1.00  0.00           O
ATOM   5013  N   CYS A 965      31.060  37.530  55.440  1.00  0.00           N
ATOM   5014  HN  CYS A 965      31.360  37.740  54.510  1.00  0.00           H
ATOM   5015  CA  CYS A 965      31.900  37.980  56.500  1.00  0.00           C
ATOM   5016  HA  CYS A 965      32.330  37.090  56.930  1.00  0.00           H
ATOM   5017  CB  CYS A 965      33.000  38.960  55.920  1.00  0.00           C
ATOM   5018  HB1 CYS A 965      33.510  39.460  56.770  1.00  0.00           H
ATOM   5019  HB2 CYS A 965      32.560  39.770  55.300  1.00  0.00           H
ATOM   5020  SG  CYS A 965      34.260  38.100  55.000  1.00  0.00           S
ATOM   5021  HG1 CYS A 965      33.730  38.340  53.810  1.00  0.00           H
ATOM   5022  C   CYS A 965      31.200  38.770  57.510  1.00  0.00           C
ATOM   5023  O   CYS A 965      31.300  38.490  58.700  1.00  0.00           O
ATOM   5024  N   SER A 966      30.320  39.720  57.170  1.00  0.00           N
ATOM   5025  HN  SER A 966      30.300  40.010  56.220  1.00  0.00           H
ATOM   5026  CA  SER A 966      29.310  40.270  58.080  1.00  0.00           C
ATOM   5027  HA  SER A 966      29.770  40.830  58.870  1.00  0.00           H
ATOM   5028  CB  SER A 966      28.280  41.140  57.270  1.00  0.00           C
ATOM   5029  HB1 SER A 966      27.490  41.510  57.950  1.00  0.00           H
ATOM   5030  HB2 SER A 966      27.780  40.630  56.430  1.00  0.00           H
ATOM   5031  OG  SER A 966      28.930  42.210  56.660  1.00  0.00           O
ATOM   5032  HG1 SER A 966      29.430  41.880  55.920  1.00  0.00           H
ATOM   5033  C   SER A 966      28.450  39.260  58.910  1.00  0.00           C
ATOM   5034  O   SER A 966      28.270  39.350  60.120  1.00  0.00           O
ATOM   5035  N   VAL A 967      27.980  38.180  58.240  1.00  0.00           N
ATOM   5036  HN  VAL A 967      28.170  38.050  57.270  1.00  0.00           H
ATOM   5037  CA  VAL A 967      27.150  37.160  58.900  1.00  0.00           C
ATOM   5038  HA  VAL A 967      26.420  37.720  59.480  1.00  0.00           H
ATOM   5039  CB  VAL A 967      26.330  36.260  57.980  1.00  0.00           C
ATOM   5040  HB  VAL A 967      26.900  35.700  57.210  1.00  0.00           H
ATOM   5041  CG1 VAL A 967      25.510  35.130  58.740  1.00  0.00           C
ATOM   5042 HG11 VAL A 967      24.760  35.600  59.420  1.00  0.00           H
ATOM   5043 HG12 VAL A 967      26.090  34.490  59.450  1.00  0.00           H
ATOM   5044 HG13 VAL A 967      24.900  34.510  58.070  1.00  0.00           H
ATOM   5045  CG2 VAL A 967      25.390  37.080  57.150  1.00  0.00           C
ATOM   5046 HG21 VAL A 967      25.020  36.510  56.260  1.00  0.00           H
ATOM   5047 HG22 VAL A 967      25.940  37.920  56.670  1.00  0.00           H
ATOM   5048 HG23 VAL A 967      24.500  37.420  57.720  1.00  0.00           H
ATOM   5049  C   VAL A 967      27.960  36.270  59.860  1.00  0.00           C
ATOM   5050  O   VAL A 967      27.460  35.710  60.830  1.00  0.00           O
ATOM   5051  N   MET A 968      29.280  36.170  59.640  1.00  0.00           N
ATOM   5052  HN  MET A 968      29.700  36.410  58.770  1.00  0.00           H
ATOM   5053  CA  MET A 968      30.130  35.440  60.570  1.00  0.00           C
ATOM   5054  HA  MET A 968      29.500  34.890  61.250  1.00  0.00           H
ATOM   5055  CB  MET A 968      31.160  34.520  59.840  1.00  0.00           C
ATOM   5056  HB1 MET A 968      31.680  33.850  60.550  1.00  0.00           H
ATOM   5057  HB2 MET A 968      31.910  35.140  59.290  1.00  0.00           H
ATOM   5058  CG  MET A 968      30.490  33.610  58.810  1.00  0.00           C
ATOM   5059  HG1 MET A 968      31.240  32.960  58.340  1.00  0.00           H
ATOM   5060  HG2 MET A 968      29.950  34.250  58.080  1.00  0.00           H
[truncated: 6,873,249 more chars]
