# Supplementary material for: CryoEM and computational modeling structural insights into the pH regulator NBCn1
Source: Nat Commun. 2025 Nov 11;16:9932. doi: 10.1038/s41467-025-64868-z (PMC12606367; doi:10.1038/s41467-025-64868-z)
Supplement: Supplementary file 7 — Supplementary Data 5 [file 41467_2025_64868_MOESM7_ESM.zip › 100ns_z_restr_MD_NBCn1_2NaCO3/hNBCn1_OF/z-restr_hNBCn1_OF_2NaCO3_first_step_71.pdb]

REMARK    GENERATED BY TRJCONV
TITLE     Title t= 4100.00000 step= 2050000
REMARK    THIS IS A SIMULATION BOX
CRYST1   93.204   93.204  103.173  90.00  90.00  90.00 P 1           1
MODEL        1
ATOM      1  N   LEU A 585      27.320  42.540  34.290  1.00  0.00           N
ATOM      2  HT1 LEU A 585      27.980  42.950  33.590  1.00  0.00           H
ATOM      3  HT2 LEU A 585      27.110  43.350  34.910  1.00  0.00           H
ATOM      4  HT3 LEU A 585      26.410  42.350  33.820  1.00  0.00           H
ATOM      5  CA  LEU A 585      27.960  41.420  35.030  1.00  0.00           C
ATOM      6  HA  LEU A 585      28.940  41.750  35.360  1.00  0.00           H
ATOM      7  CB  LEU A 585      27.090  41.030  36.240  1.00  0.00           C
ATOM      8  HB1 LEU A 585      26.060  40.900  35.830  1.00  0.00           H
ATOM      9  HB2 LEU A 585      27.010  41.880  36.950  1.00  0.00           H
ATOM     10  CG  LEU A 585      27.500  39.790  37.020  1.00  0.00           C
ATOM     11  HG  LEU A 585      27.520  38.900  36.350  1.00  0.00           H
ATOM     12  CD1 LEU A 585      28.910  39.970  37.770  1.00  0.00           C
ATOM     13 HD11 LEU A 585      29.030  39.140  38.510  1.00  0.00           H
ATOM     14 HD12 LEU A 585      28.820  40.850  38.450  1.00  0.00           H
ATOM     15 HD13 LEU A 585      29.720  40.040  37.010  1.00  0.00           H
ATOM     16  CD2 LEU A 585      26.440  39.390  38.050  1.00  0.00           C
ATOM     17 HD21 LEU A 585      25.530  39.110  37.470  1.00  0.00           H
ATOM     18 HD22 LEU A 585      26.220  40.220  38.730  1.00  0.00           H
ATOM     19 HD23 LEU A 585      26.760  38.510  38.650  1.00  0.00           H
ATOM     20  C   LEU A 585      28.350  40.260  34.140  1.00  0.00           C
ATOM     21  O   LEU A 585      29.530  39.920  34.050  1.00  0.00           O
ATOM     22  N   ILE A 586      27.330  39.640  33.410  1.00  0.00           N
ATOM     23  HN  ILE A 586      26.390  39.960  33.540  1.00  0.00           H
ATOM     24  CA  ILE A 586      27.630  38.450  32.660  1.00  0.00           C
ATOM     25  HA  ILE A 586      27.950  37.670  33.330  1.00  0.00           H
ATOM     26  CB  ILE A 586      26.370  37.940  31.890  1.00  0.00           C
ATOM     27  HB  ILE A 586      26.070  38.790  31.240  1.00  0.00           H
ATOM     28  CG2 ILE A 586      26.660  36.580  31.160  1.00  0.00           C
ATOM     29 HG21 ILE A 586      25.670  36.190  30.850  1.00  0.00           H
ATOM     30 HG22 ILE A 586      27.130  35.890  31.880  1.00  0.00           H
ATOM     31 HG23 ILE A 586      27.250  36.770  30.230  1.00  0.00           H
ATOM     32  CG1 ILE A 586      25.190  37.770  32.870  1.00  0.00           C
ATOM     33 HG11 ILE A 586      24.290  37.490  32.290  1.00  0.00           H
ATOM     34 HG12 ILE A 586      24.970  38.730  33.380  1.00  0.00           H
ATOM     35  CD  ILE A 586      25.500  36.610  33.860  1.00  0.00           C
ATOM     36  HD1 ILE A 586      24.770  36.520  34.700  1.00  0.00           H
ATOM     37  HD2 ILE A 586      26.490  36.680  34.360  1.00  0.00           H
ATOM     38  HD3 ILE A 586      25.480  35.600  33.400  1.00  0.00           H
ATOM     39  C   ILE A 586      28.870  38.580  31.650  1.00  0.00           C
ATOM     40  O   ILE A 586      29.620  37.650  31.440  1.00  0.00           O
ATOM     41  N   LEU A 587      28.990  39.760  31.040  1.00  0.00           N
ATOM     42  HN  LEU A 587      28.310  40.450  31.240  1.00  0.00           H
ATOM     43  CA  LEU A 587      30.140  40.080  30.180  1.00  0.00           C
ATOM     44  HA  LEU A 587      30.100  39.300  29.440  1.00  0.00           H
ATOM     45  CB  LEU A 587      30.070  41.450  29.420  1.00  0.00           C
ATOM     46  HB1 LEU A 587      30.120  42.270  30.170  1.00  0.00           H
ATOM     47  HB2 LEU A 587      29.040  41.490  29.020  1.00  0.00           H
ATOM     48  CG  LEU A 587      31.070  41.680  28.230  1.00  0.00           C
ATOM     49  HG  LEU A 587      31.990  41.950  28.790  1.00  0.00           H
ATOM     50  CD1 LEU A 587      31.170  40.580  27.170  1.00  0.00           C
ATOM     51 HD11 LEU A 587      32.000  40.950  26.540  1.00  0.00           H
ATOM     52 HD12 LEU A 587      30.160  40.390  26.750  1.00  0.00           H
ATOM     53 HD13 LEU A 587      31.470  39.660  27.730  1.00  0.00           H
ATOM     54  CD2 LEU A 587      30.740  43.100  27.550  1.00  0.00           C
ATOM     55 HD21 LEU A 587      30.530  43.870  28.310  1.00  0.00           H
ATOM     56 HD22 LEU A 587      29.820  43.100  26.940  1.00  0.00           H
ATOM     57 HD23 LEU A 587      31.610  43.430  26.930  1.00  0.00           H
ATOM     58  C   LEU A 587      31.490  39.930  30.800  1.00  0.00           C
ATOM     59  O   LEU A 587      32.360  39.140  30.400  1.00  0.00           O
ATOM     60  N   ASP A 588      31.660  40.520  32.020  1.00  0.00           N
ATOM     61  HN  ASP A 588      30.950  41.080  32.470  1.00  0.00           H
ATOM     62  CA  ASP A 588      32.790  40.320  32.860  1.00  0.00           C
ATOM     63  HA  ASP A 588      33.680  40.630  32.330  1.00  0.00           H
ATOM     64  CB  ASP A 588      32.580  41.260  34.150  1.00  0.00           C
ATOM     65  HB1 ASP A 588      33.420  41.130  34.870  1.00  0.00           H
ATOM     66  HB2 ASP A 588      31.600  40.970  34.600  1.00  0.00           H
ATOM     67  CG  ASP A 588      32.590  42.760  34.010  1.00  0.00           C
ATOM     68  OD1 ASP A 588      32.650  43.430  35.060  1.00  0.00           O
ATOM     69  OD2 ASP A 588      32.680  43.280  32.900  1.00  0.00           O
ATOM     70  C   ASP A 588      33.080  38.850  33.250  1.00  0.00           C
ATOM     71  O   ASP A 588      34.240  38.390  33.270  1.00  0.00           O
ATOM     72  N   ILE A 589      31.990  38.150  33.570  1.00  0.00           N
ATOM     73  HN  ILE A 589      31.150  38.700  33.610  1.00  0.00           H
ATOM     74  CA  ILE A 589      32.000  36.730  33.810  1.00  0.00           C
ATOM     75  HA  ILE A 589      32.680  36.550  34.630  1.00  0.00           H
ATOM     76  CB  ILE A 589      30.620  36.140  34.220  1.00  0.00           C
ATOM     77  HB  ILE A 589      29.860  36.270  33.440  1.00  0.00           H
ATOM     78  CG2 ILE A 589      30.830  34.620  34.310  1.00  0.00           C
ATOM     79 HG21 ILE A 589      29.960  34.050  34.710  1.00  0.00           H
ATOM     80 HG22 ILE A 589      31.670  34.500  35.020  1.00  0.00           H
ATOM     81 HG23 ILE A 589      31.090  34.240  33.310  1.00  0.00           H
ATOM     82  CG1 ILE A 589      30.070  36.750  35.540  1.00  0.00           C
ATOM     83 HG11 ILE A 589      29.400  37.570  35.230  1.00  0.00           H
ATOM     84 HG12 ILE A 589      30.950  37.230  36.040  1.00  0.00           H
ATOM     85  CD  ILE A 589      29.280  35.820  36.400  1.00  0.00           C
ATOM     86  HD1 ILE A 589      29.840  35.060  36.980  1.00  0.00           H
ATOM     87  HD2 ILE A 589      28.500  35.380  35.750  1.00  0.00           H
ATOM     88  HD3 ILE A 589      28.820  36.510  37.130  1.00  0.00           H
ATOM     89  C   ILE A 589      32.630  35.970  32.650  1.00  0.00           C
ATOM     90  O   ILE A 589      33.660  35.310  32.810  1.00  0.00           O
ATOM     91  N   LYS A 590      32.000  36.110  31.470  1.00  0.00           N
ATOM     92  HN  LYS A 590      31.260  36.770  31.440  1.00  0.00           H
ATOM     93  CA  LYS A 590      32.360  35.450  30.190  1.00  0.00           C
ATOM     94  HA  LYS A 590      32.390  34.390  30.380  1.00  0.00           H
ATOM     95  CB  LYS A 590      31.250  35.680  29.060  1.00  0.00           C
ATOM     96  HB1 LYS A 590      31.660  35.350  28.080  1.00  0.00           H
ATOM     97  HB2 LYS A 590      30.930  36.740  29.030  1.00  0.00           H
ATOM     98  CG  LYS A 590      30.090  34.770  29.220  1.00  0.00           C
ATOM     99  HG1 LYS A 590      29.440  35.050  30.080  1.00  0.00           H
ATOM    100  HG2 LYS A 590      30.460  33.760  29.520  1.00  0.00           H
ATOM    101  CD  LYS A 590      29.250  34.610  27.930  1.00  0.00           C
ATOM    102  HD1 LYS A 590      29.920  34.450  27.060  1.00  0.00           H
ATOM    103  HD2 LYS A 590      28.760  35.590  27.740  1.00  0.00           H
ATOM    104  CE  LYS A 590      28.120  33.540  28.100  1.00  0.00           C
ATOM    105  HE1 LYS A 590      27.600  33.500  27.130  1.00  0.00           H
ATOM    106  HE2 LYS A 590      27.490  33.790  28.980  1.00  0.00           H
ATOM    107  NZ  LYS A 590      28.680  32.280  28.600  1.00  0.00           N
ATOM    108  HZ1 LYS A 590      28.040  31.460  28.580  1.00  0.00           H
ATOM    109  HZ2 LYS A 590      29.080  32.400  29.540  1.00  0.00           H
ATOM    110  HZ3 LYS A 590      29.450  31.890  28.020  1.00  0.00           H
ATOM    111  C   LYS A 590      33.720  35.840  29.630  1.00  0.00           C
ATOM    112  O   LYS A 590      34.430  35.090  28.910  1.00  0.00           O
ATOM    113  N   ARG A 591      34.210  37.060  30.010  1.00  0.00           N
ATOM    114  HN  ARG A 591      33.680  37.710  30.550  1.00  0.00           H
ATOM    115  CA  ARG A 591      35.580  37.440  29.710  1.00  0.00           C
ATOM    116  HA  ARG A 591      35.650  37.400  28.630  1.00  0.00           H
ATOM    117  CB  ARG A 591      35.850  38.910  30.200  1.00  0.00           C
ATOM    118  HB1 ARG A 591      36.840  39.070  30.680  1.00  0.00           H
ATOM    119  HB2 ARG A 591      35.130  39.210  30.990  1.00  0.00           H
ATOM    120  CG  ARG A 591      35.830  39.990  29.110  1.00  0.00           C
ATOM    121  HG1 ARG A 591      36.350  39.630  28.190  1.00  0.00           H
ATOM    122  HG2 ARG A 591      36.480  40.860  29.340  1.00  0.00           H
ATOM    123  CD  ARG A 591      34.500  40.520  28.590  1.00  0.00           C
ATOM    124  HD1 ARG A 591      33.920  41.040  29.380  1.00  0.00           H
ATOM    125  HD2 ARG A 591      33.920  39.680  28.150  1.00  0.00           H
ATOM    126  NE  ARG A 591      34.780  41.430  27.430  1.00  0.00           N
ATOM    127  HE  ARG A 591      35.090  41.000  26.580  1.00  0.00           H
ATOM    128  CZ  ARG A 591      34.560  42.700  27.350  1.00  0.00           C
ATOM    129  NH1 ARG A 591      34.270  43.530  28.350  1.00  0.00           N
ATOM    130 HH11 ARG A 591      34.240  44.500  28.110  1.00  0.00           H
ATOM    131 HH12 ARG A 591      34.350  43.150  29.270  1.00  0.00           H
ATOM    132  NH2 ARG A 591      34.710  43.230  26.170  1.00  0.00           N
ATOM    133 HH21 ARG A 591      35.270  42.670  25.560  1.00  0.00           H
ATOM    134 HH22 ARG A 591      34.930  44.200  26.070  1.00  0.00           H
ATOM    135  C   ARG A 591      36.590  36.530  30.380  1.00  0.00           C
ATOM    136  O   ARG A 591      37.710  36.410  29.950  1.00  0.00           O
ATOM    137  N   LYS A 592      36.220  35.960  31.590  1.00  0.00           N
ATOM    138  HN  LYS A 592      35.310  36.050  31.970  1.00  0.00           H
ATOM    139  CA  LYS A 592      37.190  35.200  32.290  1.00  0.00           C
ATOM    140  HA  LYS A 592      38.170  35.180  31.830  1.00  0.00           H
ATOM    141  CB  LYS A 592      37.390  35.890  33.720  1.00  0.00           C
ATOM    142  HB1 LYS A 592      38.210  35.340  34.250  1.00  0.00           H
ATOM    143  HB2 LYS A 592      36.460  35.740  34.310  1.00  0.00           H
ATOM    144  CG  LYS A 592      37.690  37.450  33.780  1.00  0.00           C
ATOM    145  HG1 LYS A 592      37.770  37.700  34.860  1.00  0.00           H
ATOM    146  HG2 LYS A 592      36.900  38.070  33.290  1.00  0.00           H
ATOM    147  CD  LYS A 592      39.020  37.980  33.180  1.00  0.00           C
ATOM    148  HD1 LYS A 592      39.040  39.070  33.300  1.00  0.00           H
ATOM    149  HD2 LYS A 592      39.070  37.650  32.120  1.00  0.00           H
ATOM    150  CE  LYS A 592      40.250  37.320  33.880  1.00  0.00           C
ATOM    151  HE1 LYS A 592      40.150  36.220  33.750  1.00  0.00           H
ATOM    152  HE2 LYS A 592      40.300  37.550  34.960  1.00  0.00           H
ATOM    153  NZ  LYS A 592      41.550  37.650  33.270  1.00  0.00           N
ATOM    154  HZ1 LYS A 592      41.390  38.650  33.070  1.00  0.00           H
ATOM    155  HZ2 LYS A 592      41.790  37.130  32.400  1.00  0.00           H
ATOM    156  HZ3 LYS A 592      42.390  37.570  33.880  1.00  0.00           H
ATOM    157  C   LYS A 592      36.670  33.700  32.520  1.00  0.00           C
ATOM    158  O   LYS A 592      37.460  32.870  33.000  1.00  0.00           O
ATOM    159  N   ALA A 593      35.420  33.340  32.080  1.00  0.00           N
ATOM    160  HN  ALA A 593      34.670  34.000  32.010  1.00  0.00           H
ATOM    161  CA  ALA A 593      34.930  31.980  32.350  1.00  0.00           C
ATOM    162  HA  ALA A 593      35.030  31.820  33.410  1.00  0.00           H
ATOM    163  CB  ALA A 593      33.410  31.920  31.930  1.00  0.00           C
ATOM    164  HB1 ALA A 593      33.410  32.140  30.840  1.00  0.00           H
ATOM    165  HB2 ALA A 593      32.860  32.770  32.390  1.00  0.00           H
ATOM    166  HB3 ALA A 593      33.030  30.900  32.130  1.00  0.00           H
ATOM    167  C   ALA A 593      35.670  30.820  31.660  1.00  0.00           C
ATOM    168  O   ALA A 593      35.710  29.760  32.330  1.00  0.00           O
ATOM    169  N   PRO A 594      36.230  30.960  30.490  1.00  0.00           N
ATOM    170  CD  PRO A 594      36.000  32.090  29.530  1.00  0.00           C
ATOM    171  HD1 PRO A 594      36.670  32.900  29.860  1.00  0.00           H
ATOM    172  HD2 PRO A 594      34.950  32.450  29.640  1.00  0.00           H
ATOM    173  CA  PRO A 594      36.960  29.940  29.860  1.00  0.00           C
ATOM    174  HA  PRO A 594      36.460  28.990  29.910  1.00  0.00           H
ATOM    175  CB  PRO A 594      37.190  30.340  28.360  1.00  0.00           C
ATOM    176  HB1 PRO A 594      36.950  29.530  27.630  1.00  0.00           H
ATOM    177  HB2 PRO A 594      38.260  30.470  28.080  1.00  0.00           H
ATOM    178  CG  PRO A 594      36.350  31.530  28.080  1.00  0.00           C
ATOM    179  HG1 PRO A 594      36.800  32.420  27.590  1.00  0.00           H
ATOM    180  HG2 PRO A 594      35.400  31.380  27.530  1.00  0.00           H
ATOM    181  C   PRO A 594      38.340  29.690  30.490  1.00  0.00           C
ATOM    182  O   PRO A 594      39.030  28.740  30.090  1.00  0.00           O
ATOM    183  N   PHE A 595      38.750  30.630  31.410  1.00  0.00           N
ATOM    184  HN  PHE A 595      38.130  31.360  31.660  1.00  0.00           H
ATOM    185  CA  PHE A 595      40.110  30.760  31.910  1.00  0.00           C
ATOM    186  HA  PHE A 595      40.720  29.990  31.440  1.00  0.00           H
ATOM    187  CB  PHE A 595      40.790  32.220  31.640  1.00  0.00           C
ATOM    188  HB1 PHE A 595      41.890  32.240  31.820  1.00  0.00           H
ATOM    189  HB2 PHE A 595      40.230  32.960  32.230  1.00  0.00           H
ATOM    190  CG  PHE A 595      40.590  32.590  30.220  1.00  0.00           C
ATOM    191  CD1 PHE A 595      39.890  33.770  29.760  1.00  0.00           C
ATOM    192  HD1 PHE A 595      39.610  34.510  30.490  1.00  0.00           H
ATOM    193  CE1 PHE A 595      39.660  33.950  28.440  1.00  0.00           C
ATOM    194  HE1 PHE A 595      39.130  34.830  28.140  1.00  0.00           H
ATOM    195  CZ  PHE A 595      40.240  33.090  27.480  1.00  0.00           C
ATOM    196  HZ  PHE A 595      39.990  33.230  26.450  1.00  0.00           H
ATOM    197  CD2 PHE A 595      41.040  31.680  29.310  1.00  0.00           C
ATOM    198  HD2 PHE A 595      41.640  30.810  29.540  1.00  0.00           H
ATOM    199  CE2 PHE A 595      40.930  31.960  27.910  1.00  0.00           C
ATOM    200  HE2 PHE A 595      41.370  31.230  27.240  1.00  0.00           H
ATOM    201  C   PHE A 595      40.340  30.530  33.440  1.00  0.00           C
ATOM    202  O   PHE A 595      41.330  30.960  34.070  1.00  0.00           O
ATOM    203  N   PHE A 596      39.400  29.730  34.080  1.00  0.00           N
ATOM    204  HN  PHE A 596      38.590  29.420  33.580  1.00  0.00           H
ATOM    205  CA  PHE A 596      39.620  29.330  35.460  1.00  0.00           C
ATOM    206  HA  PHE A 596      39.710  30.240  36.030  1.00  0.00           H
ATOM    207  CB  PHE A 596      38.420  28.590  36.150  1.00  0.00           C
ATOM    208  HB1 PHE A 596      38.780  28.280  37.150  1.00  0.00           H
ATOM    209  HB2 PHE A 596      38.170  27.700  35.550  1.00  0.00           H
ATOM    210  CG  PHE A 596      37.190  29.370  36.430  1.00  0.00           C
ATOM    211  CD1 PHE A 596      36.160  29.360  35.500  1.00  0.00           C
ATOM    212  HD1 PHE A 596      36.310  28.750  34.620  1.00  0.00           H
ATOM    213  CE1 PHE A 596      34.970  30.110  35.710  1.00  0.00           C
ATOM    214  HE1 PHE A 596      34.210  30.140  34.940  1.00  0.00           H
ATOM    215  CZ  PHE A 596      34.860  30.970  36.800  1.00  0.00           C
ATOM    216  HZ  PHE A 596      33.960  31.560  36.950  1.00  0.00           H
ATOM    217  CD2 PHE A 596      37.060  30.250  37.580  1.00  0.00           C
ATOM    218  HD2 PHE A 596      37.770  30.390  38.380  1.00  0.00           H
ATOM    219  CE2 PHE A 596      35.910  31.010  37.730  1.00  0.00           C
ATOM    220  HE2 PHE A 596      35.920  31.580  38.660  1.00  0.00           H
ATOM    221  C   PHE A 596      40.900  28.470  35.670  1.00  0.00           C
ATOM    222  O   PHE A 596      41.660  28.700  36.550  1.00  0.00           O
ATOM    223  N   LEU A 597      41.150  27.490  34.760  1.00  0.00           N
ATOM    224  HN  LEU A 597      40.630  27.480  33.910  1.00  0.00           H
ATOM    225  CA  LEU A 597      42.250  26.610  34.900  1.00  0.00           C
ATOM    226  HA  LEU A 597      42.690  26.690  35.890  1.00  0.00           H
ATOM    227  CB  LEU A 597      41.860  25.150  34.730  1.00  0.00           C
ATOM    228  HB1 LEU A 597      42.750  24.490  34.830  1.00  0.00           H
ATOM    229  HB2 LEU A 597      41.440  25.050  33.720  1.00  0.00           H
ATOM    230  CG  LEU A 597      40.890  24.650  35.790  1.00  0.00           C
ATOM    231  HG  LEU A 597      40.090  25.350  36.120  1.00  0.00           H
ATOM    232  CD1 LEU A 597      40.240  23.320  35.370  1.00  0.00           C
ATOM    233 HD11 LEU A 597      39.660  23.350  34.420  1.00  0.00           H
ATOM    234 HD12 LEU A 597      39.630  23.000  36.240  1.00  0.00           H
ATOM    235 HD13 LEU A 597      41.000  22.510  35.380  1.00  0.00           H
ATOM    236  CD2 LEU A 597      41.760  24.340  37.000  1.00  0.00           C
ATOM    237 HD21 LEU A 597      42.260  25.190  37.520  1.00  0.00           H
ATOM    238 HD22 LEU A 597      42.620  23.660  36.890  1.00  0.00           H
ATOM    239 HD23 LEU A 597      41.150  23.940  37.840  1.00  0.00           H
ATOM    240  C   LEU A 597      43.370  26.930  33.930  1.00  0.00           C
ATOM    241  O   LEU A 597      44.350  26.190  33.950  1.00  0.00           O
ATOM    242  N   SER A 598      43.230  27.950  33.050  1.00  0.00           N
ATOM    243  HN  SER A 598      42.520  28.640  33.220  1.00  0.00           H
ATOM    244  CA  SER A 598      44.120  28.330  31.980  1.00  0.00           C
ATOM    245  HA  SER A 598      44.090  27.480  31.300  1.00  0.00           H
ATOM    246  CB  SER A 598      43.640  29.520  31.130  1.00  0.00           C
ATOM    247  HB1 SER A 598      43.630  30.420  31.780  1.00  0.00           H
ATOM    248  HB2 SER A 598      42.590  29.290  30.820  1.00  0.00           H
ATOM    249  OG  SER A 598      44.460  29.680  29.970  1.00  0.00           O
ATOM    250  HG1 SER A 598      44.350  28.950  29.360  1.00  0.00           H
ATOM    251  C   SER A 598      45.590  28.520  32.390  1.00  0.00           C
ATOM    252  O   SER A 598      46.490  28.140  31.650  1.00  0.00           O
ATOM    253  N   ASP A 599      45.920  29.080  33.590  1.00  0.00           N
ATOM    254  HN  ASP A 599      45.200  29.320  34.240  1.00  0.00           H
ATOM    255  CA  ASP A 599      47.230  29.440  33.970  1.00  0.00           C
ATOM    256  HA  ASP A 599      47.840  29.360  33.090  1.00  0.00           H
ATOM    257  CB  ASP A 599      47.170  30.840  34.700  1.00  0.00           C
ATOM    258  HB1 ASP A 599      48.010  31.230  35.300  1.00  0.00           H
ATOM    259  HB2 ASP A 599      46.260  30.940  35.330  1.00  0.00           H
ATOM    260  CG  ASP A 599      47.200  31.900  33.680  1.00  0.00           C
ATOM    261  OD1 ASP A 599      46.680  33.040  33.990  1.00  0.00           O
ATOM    262  OD2 ASP A 599      47.770  31.690  32.610  1.00  0.00           O
ATOM    263  C   ASP A 599      47.850  28.450  35.010  1.00  0.00           C
ATOM    264  O   ASP A 599      49.090  28.520  35.250  1.00  0.00           O
ATOM    265  N   PHE A 600      46.970  27.520  35.560  1.00  0.00           N
ATOM    266  HN  PHE A 600      46.050  27.560  35.200  1.00  0.00           H
ATOM    267  CA  PHE A 600      47.180  26.570  36.650  1.00  0.00           C
ATOM    268  HA  PHE A 600      47.490  27.030  37.570  1.00  0.00           H
ATOM    269  CB  PHE A 600      45.780  25.880  37.070  1.00  0.00           C
ATOM    270  HB1 PHE A 600      45.350  25.670  36.070  1.00  0.00           H
ATOM    271  HB2 PHE A 600      45.150  26.670  37.540  1.00  0.00           H
ATOM    272  CG  PHE A 600      45.890  24.690  37.950  1.00  0.00           C
ATOM    273  CD1 PHE A 600      45.620  24.810  39.320  1.00  0.00           C
ATOM    274  HD1 PHE A 600      45.220  25.790  39.620  1.00  0.00           H
ATOM    275  CE1 PHE A 600      45.560  23.790  40.190  1.00  0.00           C
ATOM    276  HE1 PHE A 600      45.130  23.850  41.180  1.00  0.00           H
ATOM    277  CZ  PHE A 600      45.950  22.470  39.690  1.00  0.00           C
ATOM    278  HZ  PHE A 600      45.810  21.620  40.360  1.00  0.00           H
ATOM    279  CD2 PHE A 600      46.500  23.500  37.600  1.00  0.00           C
ATOM    280  HD2 PHE A 600      46.840  23.360  36.580  1.00  0.00           H
ATOM    281  CE2 PHE A 600      46.430  22.340  38.430  1.00  0.00           C
ATOM    282  HE2 PHE A 600      46.760  21.380  38.040  1.00  0.00           H
ATOM    283  C   PHE A 600      48.250  25.640  36.260  1.00  0.00           C
ATOM    284  O   PHE A 600      49.200  25.430  37.030  1.00  0.00           O
ATOM    285  N   LYS A 601      48.270  25.210  35.040  1.00  0.00           N
ATOM    286  HN  LYS A 601      47.490  25.310  34.440  1.00  0.00           H
ATOM    287  CA  LYS A 601      49.300  24.390  34.420  1.00  0.00           C
ATOM    288  HA  LYS A 601      49.340  23.510  35.060  1.00  0.00           H
ATOM    289  CB  LYS A 601      48.780  24.000  33.010  1.00  0.00           C
ATOM    290  HB1 LYS A 601      47.900  23.370  33.220  1.00  0.00           H
ATOM    291  HB2 LYS A 601      49.530  23.250  32.670  1.00  0.00           H
ATOM    292  CG  LYS A 601      48.600  25.250  32.060  1.00  0.00           C
ATOM    293  HG1 LYS A 601      49.550  25.830  32.130  1.00  0.00           H
ATOM    294  HG2 LYS A 601      47.850  25.940  32.510  1.00  0.00           H
ATOM    295  CD  LYS A 601      48.060  24.880  30.580  1.00  0.00           C
ATOM    296  HD1 LYS A 601      47.730  25.800  30.060  1.00  0.00           H
ATOM    297  HD2 LYS A 601      47.130  24.290  30.570  1.00  0.00           H
ATOM    298  CE  LYS A 601      49.180  24.080  29.840  1.00  0.00           C
ATOM    299  HE1 LYS A 601      48.750  23.470  29.020  1.00  0.00           H
ATOM    300  HE2 LYS A 601      49.760  23.400  30.500  1.00  0.00           H
ATOM    301  NZ  LYS A 601      50.110  24.990  29.160  1.00  0.00           N
ATOM    302  HZ1 LYS A 601      49.650  25.630  28.480  1.00  0.00           H
ATOM    303  HZ2 LYS A 601      50.850  24.460  28.660  1.00  0.00           H
ATOM    304  HZ3 LYS A 601      50.560  25.620  29.860  1.00  0.00           H
ATOM    305  C   LYS A 601      50.650  25.030  34.280  1.00  0.00           C
ATOM    306  O   LYS A 601      51.620  24.290  34.470  1.00  0.00           O
ATOM    307  N   ASP A 602      50.830  26.360  34.120  1.00  0.00           N
ATOM    308  HN  ASP A 602      50.090  27.000  34.320  1.00  0.00           H
ATOM    309  CA  ASP A 602      52.030  27.030  33.610  1.00  0.00           C
ATOM    310  HA  ASP A 602      52.680  26.360  33.080  1.00  0.00           H
ATOM    311  CB  ASP A 602      51.680  28.130  32.500  1.00  0.00           C
ATOM    312  HB1 ASP A 602      52.470  28.900  32.350  1.00  0.00           H
ATOM    313  HB2 ASP A 602      50.800  28.670  32.910  1.00  0.00           H
ATOM    314  CG  ASP A 602      51.340  27.540  31.150  1.00  0.00           C
ATOM    315  OD1 ASP A 602      50.950  28.280  30.230  1.00  0.00           O
ATOM    316  OD2 ASP A 602      51.410  26.320  30.980  1.00  0.00           O
ATOM    317  C   ASP A 602      52.820  27.630  34.780  1.00  0.00           C
ATOM    318  O   ASP A 602      53.930  28.170  34.620  1.00  0.00           O
ATOM    319  N   ALA A 603      52.230  27.410  35.970  1.00  0.00           N
ATOM    320  HN  ALA A 603      51.380  26.900  35.820  1.00  0.00           H
ATOM    321  CA  ALA A 603      52.550  27.740  37.290  1.00  0.00           C
ATOM    322  HA  ALA A 603      53.020  28.700  37.360  1.00  0.00           H
ATOM    323  CB  ALA A 603      51.310  27.750  38.240  1.00  0.00           C
ATOM    324  HB1 ALA A 603      50.480  28.210  37.660  1.00  0.00           H
ATOM    325  HB2 ALA A 603      51.510  28.370  39.140  1.00  0.00           H
ATOM    326  HB3 ALA A 603      51.100  26.720  38.570  1.00  0.00           H
ATOM    327  C   ALA A 603      53.610  26.870  37.940  1.00  0.00           C
ATOM    328  O   ALA A 603      54.220  27.300  38.960  1.00  0.00           O
ATOM    329  N   LEU A 604      53.910  25.780  37.310  1.00  0.00           N
ATOM    330  HN  LEU A 604      53.400  25.480  36.510  1.00  0.00           H
ATOM    331  CA  LEU A 604      54.790  24.730  37.760  1.00  0.00           C
ATOM    332  HA  LEU A 604      54.460  24.480  38.760  1.00  0.00           H
ATOM    333  CB  LEU A 604      54.490  23.420  36.930  1.00  0.00           C
ATOM    334  HB1 LEU A 604      54.740  23.780  35.910  1.00  0.00           H
ATOM    335  HB2 LEU A 604      53.390  23.260  37.060  1.00  0.00           H
ATOM    336  CG  LEU A 604      55.300  22.090  37.340  1.00  0.00           C
ATOM    337  HG  LEU A 604      56.390  22.290  37.300  1.00  0.00           H
ATOM    338  CD1 LEU A 604      54.840  21.680  38.710  1.00  0.00           C
ATOM    339 HD11 LEU A 604      53.830  21.250  38.870  1.00  0.00           H
ATOM    340 HD12 LEU A 604      54.950  22.510  39.440  1.00  0.00           H
ATOM    341 HD13 LEU A 604      55.520  20.840  38.990  1.00  0.00           H
ATOM    342  CD2 LEU A 604      55.000  21.060  36.270  1.00  0.00           C
ATOM    343 HD21 LEU A 604      55.380  21.480  35.310  1.00  0.00           H
ATOM    344 HD22 LEU A 604      53.960  20.690  36.170  1.00  0.00           H
ATOM    345 HD23 LEU A 604      55.520  20.160  36.670  1.00  0.00           H
ATOM    346  C   LEU A 604      56.240  25.060  38.070  1.00  0.00           C
ATOM    347  O   LEU A 604      56.800  24.600  39.030  1.00  0.00           O
ATOM    348  N   SER A 605      56.870  25.890  37.250  1.00  0.00           N
ATOM    349  HN  SER A 605      56.490  26.170  36.370  1.00  0.00           H
ATOM    350  CA  SER A 605      58.230  26.380  37.510  1.00  0.00           C
ATOM    351  HA  SER A 605      58.780  25.680  38.100  1.00  0.00           H
ATOM    352  CB  SER A 605      59.050  26.560  36.180  1.00  0.00           C
ATOM    353  HB1 SER A 605      58.510  27.120  35.380  1.00  0.00           H
ATOM    354  HB2 SER A 605      59.220  25.580  35.690  1.00  0.00           H
ATOM    355  OG  SER A 605      60.310  27.220  36.370  1.00  0.00           O
ATOM    356  HG1 SER A 605      60.090  28.030  36.820  1.00  0.00           H
ATOM    357  C   SER A 605      58.220  27.750  38.240  1.00  0.00           C
ATOM    358  O   SER A 605      59.160  28.180  38.900  1.00  0.00           O
ATOM    359  N   LEU A 606      56.960  28.410  38.170  1.00  0.00           N
ATOM    360  HN  LEU A 606      56.180  27.910  37.800  1.00  0.00           H
ATOM    361  CA  LEU A 606      56.670  29.810  38.530  1.00  0.00           C
ATOM    362  HA  LEU A 606      57.440  30.320  37.980  1.00  0.00           H
ATOM    363  CB  LEU A 606      55.300  30.200  37.920  1.00  0.00           C
ATOM    364  HB1 LEU A 606      54.570  29.610  38.520  1.00  0.00           H
ATOM    365  HB2 LEU A 606      55.130  29.760  36.910  1.00  0.00           H
ATOM    366  CG  LEU A 606      54.870  31.680  37.810  1.00  0.00           C
ATOM    367  HG  LEU A 606      55.310  32.190  38.690  1.00  0.00           H
ATOM    368  CD1 LEU A 606      55.400  32.250  36.440  1.00  0.00           C
ATOM    369 HD11 LEU A 606      55.080  31.450  35.730  1.00  0.00           H
ATOM    370 HD12 LEU A 606      56.510  32.190  36.490  1.00  0.00           H
ATOM    371 HD13 LEU A 606      54.910  33.190  36.090  1.00  0.00           H
ATOM    372  CD2 LEU A 606      53.340  31.850  37.900  1.00  0.00           C
ATOM    373 HD21 LEU A 606      52.840  31.190  38.630  1.00  0.00           H
ATOM    374 HD22 LEU A 606      52.970  31.450  36.930  1.00  0.00           H
ATOM    375 HD23 LEU A 606      52.950  32.870  38.060  1.00  0.00           H
ATOM    376  C   LEU A 606      56.850  30.040  40.040  1.00  0.00           C
ATOM    377  O   LEU A 606      56.690  29.130  40.850  1.00  0.00           O
ATOM    378  N   GLN A 607      57.310  31.220  40.460  1.00  0.00           N
ATOM    379  HN  GLN A 607      57.480  31.970  39.830  1.00  0.00           H
ATOM    380  CA  GLN A 607      57.700  31.400  41.850  1.00  0.00           C
ATOM    381  HA  GLN A 607      58.350  30.560  42.090  1.00  0.00           H
ATOM    382  CB  GLN A 607      58.670  32.600  41.950  1.00  0.00           C
ATOM    383  HB1 GLN A 607      59.580  32.330  41.360  1.00  0.00           H
ATOM    384  HB2 GLN A 607      58.980  32.820  42.990  1.00  0.00           H
ATOM    385  CG  GLN A 607      58.040  33.910  41.370  1.00  0.00           C
ATOM    386  HG1 GLN A 607      58.630  34.760  41.780  1.00  0.00           H
ATOM    387  HG2 GLN A 607      56.980  33.910  41.700  1.00  0.00           H
ATOM    388  CD  GLN A 607      58.050  34.000  39.870  1.00  0.00           C
ATOM    389  OE1 GLN A 607      58.560  33.170  39.150  1.00  0.00           O
ATOM    390  NE2 GLN A 607      57.530  35.070  39.320  1.00  0.00           N
ATOM    391 HE21 GLN A 607      57.520  34.980  38.330  1.00  0.00           H
ATOM    392 HE22 GLN A 607      57.380  35.870  39.910  1.00  0.00           H
ATOM    393  C   GLN A 607      56.500  31.540  42.830  1.00  0.00           C
ATOM    394  O   GLN A 607      56.480  32.280  43.820  1.00  0.00           O
ATOM    395  N   CYS A 608      55.430  30.770  42.580  1.00  0.00           N
ATOM    396  HN  CYS A 608      55.460  30.090  41.840  1.00  0.00           H
ATOM    397  CA  CYS A 608      54.230  30.610  43.460  1.00  0.00           C
ATOM    398  HA  CYS A 608      53.670  31.530  43.370  1.00  0.00           H
ATOM    399  CB  CYS A 608      53.260  29.540  42.860  1.00  0.00           C
ATOM    400  HB1 CYS A 608      52.410  29.440  43.580  1.00  0.00           H
ATOM    401  HB2 CYS A 608      53.660  28.510  42.880  1.00  0.00           H
ATOM    402  SG  CYS A 608      52.740  30.010  41.200  1.00  0.00           S
ATOM    403  HG1 CYS A 608      53.680  29.250  40.660  1.00  0.00           H
ATOM    404  C   CYS A 608      54.370  30.330  44.930  1.00  0.00           C
ATOM    405  O   CYS A 608      53.790  31.060  45.700  1.00  0.00           O
ATOM    406  N   LEU A 609      55.030  29.260  45.460  1.00  0.00           N
ATOM    407  HN  LEU A 609      55.490  28.620  44.840  1.00  0.00           H
ATOM    408  CA  LEU A 609      55.240  29.000  46.830  1.00  0.00           C
ATOM    409  HA  LEU A 609      54.280  28.920  47.330  1.00  0.00           H
ATOM    410  CB  LEU A 609      55.930  27.630  47.140  1.00  0.00           C
ATOM    411  HB1 LEU A 609      57.000  27.660  46.840  1.00  0.00           H
ATOM    412  HB2 LEU A 609      55.520  26.870  46.450  1.00  0.00           H
ATOM    413  CG  LEU A 609      55.910  27.000  48.610  1.00  0.00           C
ATOM    414  HG  LEU A 609      56.360  27.740  49.300  1.00  0.00           H
ATOM    415  CD1 LEU A 609      54.490  26.800  49.110  1.00  0.00           C
ATOM    416 HD11 LEU A 609      54.600  26.160  50.020  1.00  0.00           H
ATOM    417 HD12 LEU A 609      53.870  26.400  48.290  1.00  0.00           H
ATOM    418 HD13 LEU A 609      53.910  27.650  49.500  1.00  0.00           H
ATOM    419  CD2 LEU A 609      56.810  25.740  48.650  1.00  0.00           C
ATOM    420 HD21 LEU A 609      56.790  25.230  49.640  1.00  0.00           H
ATOM    421 HD22 LEU A 609      57.880  25.960  48.480  1.00  0.00           H
ATOM    422 HD23 LEU A 609      56.450  24.980  47.930  1.00  0.00           H
ATOM    423  C   LEU A 609      56.010  30.100  47.540  1.00  0.00           C
ATOM    424  O   LEU A 609      55.680  30.480  48.700  1.00  0.00           O
ATOM    425  N   ALA A 610      57.000  30.680  46.860  1.00  0.00           N
ATOM    426  HN  ALA A 610      57.350  30.400  45.980  1.00  0.00           H
ATOM    427  CA  ALA A 610      57.730  31.790  47.430  1.00  0.00           C
ATOM    428  HA  ALA A 610      57.940  31.520  48.450  1.00  0.00           H
ATOM    429  CB  ALA A 610      58.930  32.120  46.550  1.00  0.00           C
ATOM    430  HB1 ALA A 610      59.510  31.240  46.190  1.00  0.00           H
ATOM    431  HB2 ALA A 610      59.720  32.770  46.980  1.00  0.00           H
ATOM    432  HB3 ALA A 610      58.540  32.600  45.630  1.00  0.00           H
ATOM    433  C   ALA A 610      56.880  33.030  47.640  1.00  0.00           C
ATOM    434  O   ALA A 610      56.860  33.680  48.700  1.00  0.00           O
ATOM    435  N   SER A 611      56.020  33.310  46.670  1.00  0.00           N
ATOM    436  HN  SER A 611      56.120  32.860  45.790  1.00  0.00           H
ATOM    437  CA  SER A 611      54.970  34.340  46.760  1.00  0.00           C
ATOM    438  HA  SER A 611      55.400  35.280  47.050  1.00  0.00           H
ATOM    439  CB  SER A 611      54.130  34.420  45.470  1.00  0.00           C
ATOM    440  HB1 SER A 611      53.450  35.290  45.580  1.00  0.00           H
ATOM    441  HB2 SER A 611      53.660  33.430  45.260  1.00  0.00           H
ATOM    442  OG  SER A 611      54.940  34.760  44.380  1.00  0.00           O
ATOM    443  HG1 SER A 611      55.320  33.910  44.140  1.00  0.00           H
ATOM    444  C   SER A 611      54.010  34.050  47.850  1.00  0.00           C
ATOM    445  O   SER A 611      53.730  34.910  48.730  1.00  0.00           O
ATOM    446  N   ILE A 612      53.520  32.760  48.010  1.00  0.00           N
ATOM    447  HN  ILE A 612      53.890  32.100  47.370  1.00  0.00           H
ATOM    448  CA  ILE A 612      52.670  32.340  49.100  1.00  0.00           C
ATOM    449  HA  ILE A 612      51.850  33.020  48.940  1.00  0.00           H
ATOM    450  CB  ILE A 612      52.280  30.920  48.870  1.00  0.00           C
ATOM    451  HB  ILE A 612      53.200  30.330  48.650  1.00  0.00           H
ATOM    452  CG2 ILE A 612      51.610  30.260  49.980  1.00  0.00           C
ATOM    453 HG21 ILE A 612      50.570  30.650  50.100  1.00  0.00           H
ATOM    454 HG22 ILE A 612      52.120  30.390  50.960  1.00  0.00           H
ATOM    455 HG23 ILE A 612      51.490  29.160  49.880  1.00  0.00           H
ATOM    456  CG1 ILE A 612      51.290  30.770  47.650  1.00  0.00           C
ATOM    457 HG11 ILE A 612      51.530  31.530  46.870  1.00  0.00           H
ATOM    458 HG12 ILE A 612      50.260  30.900  48.030  1.00  0.00           H
ATOM    459  CD  ILE A 612      51.420  29.420  46.930  1.00  0.00           C
ATOM    460  HD1 ILE A 612      52.130  29.420  46.080  1.00  0.00           H
ATOM    461  HD2 ILE A 612      50.500  29.120  46.380  1.00  0.00           H
ATOM    462  HD3 ILE A 612      51.580  28.660  47.720  1.00  0.00           H
ATOM    463  C   ILE A 612      53.210  32.610  50.510  1.00  0.00           C
ATOM    464  O   ILE A 612      52.550  33.280  51.270  1.00  0.00           O
ATOM    465  N   LEU A 613      54.450  32.290  50.820  1.00  0.00           N
ATOM    466  HN  LEU A 613      54.970  31.820  50.110  1.00  0.00           H
ATOM    467  CA  LEU A 613      55.190  32.610  52.020  1.00  0.00           C
ATOM    468  HA  LEU A 613      54.550  32.230  52.810  1.00  0.00           H
ATOM    469  CB  LEU A 613      56.550  31.830  51.960  1.00  0.00           C
ATOM    470  HB1 LEU A 613      57.230  31.980  52.820  1.00  0.00           H
ATOM    471  HB2 LEU A 613      57.080  32.210  51.070  1.00  0.00           H
ATOM    472  CG  LEU A 613      56.570  30.300  51.760  1.00  0.00           C
ATOM    473  HG  LEU A 613      55.710  30.030  51.120  1.00  0.00           H
ATOM    474  CD1 LEU A 613      57.870  29.960  51.030  1.00  0.00           C
ATOM    475 HD11 LEU A 613      58.010  30.610  50.130  1.00  0.00           H
ATOM    476 HD12 LEU A 613      57.850  28.890  50.740  1.00  0.00           H
ATOM    477 HD13 LEU A 613      58.780  30.160  51.630  1.00  0.00           H
ATOM    478  CD2 LEU A 613      56.440  29.510  53.040  1.00  0.00           C
ATOM    479 HD21 LEU A 613      57.260  29.670  53.780  1.00  0.00           H
ATOM    480 HD22 LEU A 613      56.470  28.420  52.820  1.00  0.00           H
ATOM    481 HD23 LEU A 613      55.490  29.690  53.580  1.00  0.00           H
ATOM    482  C   LEU A 613      55.370  34.080  52.270  1.00  0.00           C
ATOM    483  O   LEU A 613      55.070  34.510  53.390  1.00  0.00           O
ATOM    484  N   PHE A 614      55.860  34.750  51.290  1.00  0.00           N
ATOM    485  HN  PHE A 614      55.860  34.280  50.410  1.00  0.00           H
ATOM    486  CA  PHE A 614      56.190  36.180  51.320  1.00  0.00           C
ATOM    487  HA  PHE A 614      57.020  36.210  52.010  1.00  0.00           H
ATOM    488  CB  PHE A 614      56.790  36.450  49.920  1.00  0.00           C
ATOM    489  HB1 PHE A 614      56.100  36.060  49.150  1.00  0.00           H
ATOM    490  HB2 PHE A 614      57.730  35.860  49.920  1.00  0.00           H
ATOM    491  CG  PHE A 614      57.140  37.920  49.610  1.00  0.00           C
ATOM    492  CD1 PHE A 614      57.370  38.990  50.510  1.00  0.00           C
ATOM    493  HD1 PHE A 614      57.340  38.660  51.540  1.00  0.00           H
ATOM    494  CE1 PHE A 614      57.710  40.260  50.090  1.00  0.00           C
ATOM    495  HE1 PHE A 614      57.830  41.050  50.810  1.00  0.00           H
ATOM    496  CZ  PHE A 614      57.760  40.490  48.690  1.00  0.00           C
ATOM    497  HZ  PHE A 614      57.960  41.520  48.410  1.00  0.00           H
ATOM    498  CD2 PHE A 614      57.420  38.170  48.240  1.00  0.00           C
ATOM    499  HD2 PHE A 614      57.360  37.360  47.530  1.00  0.00           H
ATOM    500  CE2 PHE A 614      57.720  39.480  47.760  1.00  0.00           C
ATOM    501  HE2 PHE A 614      57.840  39.590  46.690  1.00  0.00           H
ATOM    502  C   PHE A 614      55.020  37.140  51.730  1.00  0.00           C
ATOM    503  O   PHE A 614      55.090  37.900  52.710  1.00  0.00           O
ATOM    504  N   LEU A 615      53.850  36.980  51.040  1.00  0.00           N
ATOM    505  HN  LEU A 615      53.760  36.290  50.320  1.00  0.00           H
ATOM    506  CA  LEU A 615      52.710  37.870  51.200  1.00  0.00           C
ATOM    507  HA  LEU A 615      53.090  38.870  51.330  1.00  0.00           H
ATOM    508  CB  LEU A 615      51.920  37.790  49.890  1.00  0.00           C
ATOM    509  HB1 LEU A 615      51.020  38.450  49.970  1.00  0.00           H
ATOM    510  HB2 LEU A 615      51.520  36.760  49.920  1.00  0.00           H
ATOM    511  CG  LEU A 615      52.630  38.210  48.640  1.00  0.00           C
ATOM    512  HG  LEU A 615      53.400  37.460  48.340  1.00  0.00           H
ATOM    513  CD1 LEU A 615      51.530  38.300  47.540  1.00  0.00           C
ATOM    514 HD11 LEU A 615      50.890  37.410  47.400  1.00  0.00           H
ATOM    515 HD12 LEU A 615      52.090  38.440  46.590  1.00  0.00           H
ATOM    516 HD13 LEU A 615      50.840  39.180  47.630  1.00  0.00           H
ATOM    517  CD2 LEU A 615      53.260  39.570  48.780  1.00  0.00           C
ATOM    518 HD21 LEU A 615      54.070  39.700  49.520  1.00  0.00           H
ATOM    519 HD22 LEU A 615      52.500  40.360  48.910  1.00  0.00           H
ATOM    520 HD23 LEU A 615      53.670  39.780  47.760  1.00  0.00           H
ATOM    521  C   LEU A 615      51.890  37.490  52.410  1.00  0.00           C
ATOM    522  O   LEU A 615      51.350  38.320  53.120  1.00  0.00           O
ATOM    523  N   TYR A 616      51.910  36.160  52.770  1.00  0.00           N
ATOM    524  HN  TYR A 616      52.430  35.520  52.210  1.00  0.00           H
ATOM    525  CA  TYR A 616      51.430  35.750  54.070  1.00  0.00           C
ATOM    526  HA  TYR A 616      50.410  36.110  54.160  1.00  0.00           H
ATOM    527  CB  TYR A 616      51.300  34.150  54.110  1.00  0.00           C
ATOM    528  HB1 TYR A 616      52.200  33.780  53.570  1.00  0.00           H
ATOM    529  HB2 TYR A 616      50.400  33.760  53.570  1.00  0.00           H
ATOM    530  CG  TYR A 616      51.060  33.650  55.440  1.00  0.00           C
ATOM    531  CD1 TYR A 616      49.730  33.540  55.990  1.00  0.00           C
ATOM    532  HD1 TYR A 616      48.960  33.940  55.350  1.00  0.00           H
ATOM    533  CE1 TYR A 616      49.550  33.030  57.290  1.00  0.00           C
ATOM    534  HE1 TYR A 616      48.620  32.970  57.820  1.00  0.00           H
ATOM    535  CZ  TYR A 616      50.650  32.490  57.980  1.00  0.00           C
ATOM    536  OH  TYR A 616      50.540  31.980  59.300  1.00  0.00           O
ATOM    537  HH  TYR A 616      49.620  32.050  59.560  1.00  0.00           H
ATOM    538  CD2 TYR A 616      52.120  33.030  56.090  1.00  0.00           C
ATOM    539  HD2 TYR A 616      53.110  33.030  55.680  1.00  0.00           H
ATOM    540  CE2 TYR A 616      51.890  32.430  57.340  1.00  0.00           C
ATOM    541  HE2 TYR A 616      52.700  32.010  57.920  1.00  0.00           H
ATOM    542  C   TYR A 616      52.140  36.380  55.280  1.00  0.00           C
ATOM    543  O   TYR A 616      51.500  36.860  56.200  1.00  0.00           O
ATOM    544  N   CYS A 617      53.440  36.540  55.240  1.00  0.00           N
ATOM    545  HN  CYS A 617      53.920  36.080  54.490  1.00  0.00           H
ATOM    546  CA  CYS A 617      54.140  37.230  56.320  1.00  0.00           C
ATOM    547  HA  CYS A 617      53.870  36.920  57.320  1.00  0.00           H
ATOM    548  CB  CYS A 617      55.690  36.950  56.200  1.00  0.00           C
ATOM    549  HB1 CYS A 617      56.210  37.660  56.860  1.00  0.00           H
ATOM    550  HB2 CYS A 617      56.060  37.180  55.180  1.00  0.00           H
ATOM    551  SG  CYS A 617      56.190  35.190  56.700  1.00  0.00           S
ATOM    552  HG1 CYS A 617      55.600  34.520  55.720  1.00  0.00           H
ATOM    553  C   CYS A 617      53.990  38.730  56.390  1.00  0.00           C
ATOM    554  O   CYS A 617      54.130  39.440  57.370  1.00  0.00           O
ATOM    555  N   ALA A 618      53.530  39.350  55.270  1.00  0.00           N
ATOM    556  HN  ALA A 618      53.580  38.870  54.390  1.00  0.00           H
ATOM    557  CA  ALA A 618      53.070  40.740  55.200  1.00  0.00           C
ATOM    558  HA  ALA A 618      53.790  41.390  55.690  1.00  0.00           H
ATOM    559  CB  ALA A 618      53.060  41.190  53.700  1.00  0.00           C
ATOM    560  HB1 ALA A 618      54.050  40.940  53.270  1.00  0.00           H
ATOM    561  HB2 ALA A 618      53.000  42.290  53.640  1.00  0.00           H
ATOM    562  HB3 ALA A 618      52.210  40.690  53.190  1.00  0.00           H
ATOM    563  C   ALA A 618      51.680  40.920  55.770  1.00  0.00           C
ATOM    564  O   ALA A 618      51.320  41.940  56.420  1.00  0.00           O
ATOM    565  N   CYS A 619      50.790  39.970  55.500  1.00  0.00           N
ATOM    566  HN  CYS A 619      51.110  39.150  55.030  1.00  0.00           H
ATOM    567  CA  CYS A 619      49.390  39.970  55.930  1.00  0.00           C
ATOM    568  HA  CYS A 619      48.950  40.940  55.730  1.00  0.00           H
ATOM    569  CB  CYS A 619      48.520  38.770  55.330  1.00  0.00           C
ATOM    570  HB1 CYS A 619      47.540  38.850  55.830  1.00  0.00           H
ATOM    571  HB2 CYS A 619      48.990  37.810  55.650  1.00  0.00           H
ATOM    572  SG  CYS A 619      48.240  39.050  53.510  1.00  0.00           S
ATOM    573  HG1 CYS A 619      49.510  38.920  53.170  1.00  0.00           H
ATOM    574  C   CYS A 619      49.200  39.770  57.460  1.00  0.00           C
ATOM    575  O   CYS A 619      48.370  40.420  58.060  1.00  0.00           O
ATOM    576  N   MET A 620      50.060  38.850  58.100  1.00  0.00           N
ATOM    577  HN  MET A 620      50.720  38.290  57.620  1.00  0.00           H
ATOM    578  CA  MET A 620      49.640  38.420  59.410  1.00  0.00           C
ATOM    579  HA  MET A 620      48.670  37.950  59.380  1.00  0.00           H
ATOM    580  CB  MET A 620      50.540  37.240  59.870  1.00  0.00           C
ATOM    581  HB1 MET A 620      50.570  37.100  60.970  1.00  0.00           H
ATOM    582  HB2 MET A 620      51.580  37.430  59.540  1.00  0.00           H
ATOM    583  CG  MET A 620      50.120  35.930  59.230  1.00  0.00           C
ATOM    584  HG1 MET A 620      50.940  35.200  59.360  1.00  0.00           H
ATOM    585  HG2 MET A 620      50.190  36.060  58.130  1.00  0.00           H
ATOM    586  SD  MET A 620      48.470  35.260  59.780  1.00  0.00           S
ATOM    587  CE  MET A 620      48.950  34.870  61.530  1.00  0.00           C
ATOM    588  HE1 MET A 620      49.880  34.280  61.420  1.00  0.00           H
ATOM    589  HE2 MET A 620      48.150  34.320  62.070  1.00  0.00           H
ATOM    590  HE3 MET A 620      49.170  35.780  62.130  1.00  0.00           H
ATOM    591  C   MET A 620      49.470  39.430  60.470  1.00  0.00           C
ATOM    592  O   MET A 620      48.380  39.450  61.100  1.00  0.00           O
ATOM    593  N   SER A 621      50.410  40.380  60.740  1.00  0.00           N
ATOM    594  HN  SER A 621      51.200  40.500  60.130  1.00  0.00           H
ATOM    595  CA  SER A 621      50.340  41.410  61.730  1.00  0.00           C
ATOM    596  HA  SER A 621      50.160  41.000  62.710  1.00  0.00           H
ATOM    597  CB  SER A 621      51.620  42.130  61.900  1.00  0.00           C
ATOM    598  HB1 SER A 621      51.930  42.330  60.850  1.00  0.00           H
ATOM    599  HB2 SER A 621      52.450  41.510  62.300  1.00  0.00           H
ATOM    600  OG  SER A 621      51.530  43.430  62.560  1.00  0.00           O
ATOM    601  HG1 SER A 621      51.420  43.270  63.500  1.00  0.00           H
ATOM    602  C   SER A 621      49.170  42.430  61.510  1.00  0.00           C
ATOM    603  O   SER A 621      48.370  42.520  62.460  1.00  0.00           O
ATOM    604  N   PRO A 622      48.870  43.130  60.440  1.00  0.00           N
ATOM    605  CD  PRO A 622      49.790  43.340  59.340  1.00  0.00           C
ATOM    606  HD1 PRO A 622      50.180  42.430  58.870  1.00  0.00           H
ATOM    607  HD2 PRO A 622      50.720  43.790  59.770  1.00  0.00           H
ATOM    608  CA  PRO A 622      47.860  44.220  60.520  1.00  0.00           C
ATOM    609  HA  PRO A 622      48.040  44.700  61.470  1.00  0.00           H
ATOM    610  CB  PRO A 622      48.230  45.110  59.380  1.00  0.00           C
ATOM    611  HB1 PRO A 622      48.950  45.920  59.600  1.00  0.00           H
ATOM    612  HB2 PRO A 622      47.410  45.720  58.930  1.00  0.00           H
ATOM    613  CG  PRO A 622      48.980  44.200  58.390  1.00  0.00           C
ATOM    614  HG1 PRO A 622      48.250  43.510  57.940  1.00  0.00           H
ATOM    615  HG2 PRO A 622      49.590  44.720  57.610  1.00  0.00           H
ATOM    616  C   PRO A 622      46.470  43.690  60.620  1.00  0.00           C
ATOM    617  O   PRO A 622      45.620  44.340  61.200  1.00  0.00           O
ATOM    618  N   VAL A 623      46.230  42.490  60.150  1.00  0.00           N
ATOM    619  HN  VAL A 623      46.870  41.970  59.590  1.00  0.00           H
ATOM    620  CA  VAL A 623      44.920  41.810  60.330  1.00  0.00           C
ATOM    621  HA  VAL A 623      44.140  42.530  60.180  1.00  0.00           H
ATOM    622  CB  VAL A 623      44.820  40.700  59.280  1.00  0.00           C
ATOM    623  HB  VAL A 623      45.710  40.050  59.480  1.00  0.00           H
ATOM    624  CG1 VAL A 623      43.600  39.810  59.570  1.00  0.00           C
ATOM    625 HG11 VAL A 623      43.800  39.020  60.330  1.00  0.00           H
ATOM    626 HG12 VAL A 623      43.440  39.160  58.680  1.00  0.00           H
ATOM    627 HG13 VAL A 623      42.670  40.360  59.810  1.00  0.00           H
ATOM    628  CG2 VAL A 623      44.740  41.260  57.860  1.00  0.00           C
ATOM    629 HG21 VAL A 623      43.880  41.950  57.750  1.00  0.00           H
ATOM    630 HG22 VAL A 623      44.560  40.390  57.190  1.00  0.00           H
ATOM    631 HG23 VAL A 623      45.600  41.820  57.440  1.00  0.00           H
ATOM    632  C   VAL A 623      44.660  41.350  61.710  1.00  0.00           C
ATOM    633  O   VAL A 623      43.480  41.440  62.170  1.00  0.00           O
ATOM    634  N   ILE A 624      45.690  40.820  62.450  1.00  0.00           N
ATOM    635  HN  ILE A 624      46.620  40.860  62.080  1.00  0.00           H
ATOM    636  CA  ILE A 624      45.600  40.520  63.910  1.00  0.00           C
ATOM    637  HA  ILE A 624      44.720  39.950  64.190  1.00  0.00           H
ATOM    638  CB  ILE A 624      46.790  39.580  64.330  1.00  0.00           C
ATOM    639  HB  ILE A 624      47.640  40.070  63.810  1.00  0.00           H
ATOM    640  CG2 ILE A 624      46.990  39.680  65.860  1.00  0.00           C
ATOM    641 HG21 ILE A 624      46.090  39.370  66.410  1.00  0.00           H
ATOM    642 HG22 ILE A 624      47.440  40.660  66.140  1.00  0.00           H
ATOM    643 HG23 ILE A 624      47.830  39.010  66.160  1.00  0.00           H
ATOM    644  CG1 ILE A 624      46.620  38.140  63.860  1.00  0.00           C
ATOM    645 HG11 ILE A 624      46.450  38.260  62.770  1.00  0.00           H
ATOM    646 HG12 ILE A 624      45.730  37.670  64.330  1.00  0.00           H
ATOM    647  CD  ILE A 624      47.840  37.300  64.150  1.00  0.00           C
ATOM    648  HD1 ILE A 624      47.830  36.260  63.750  1.00  0.00           H
ATOM    649  HD2 ILE A 624      48.010  37.240  65.240  1.00  0.00           H
ATOM    650  HD3 ILE A 624      48.730  37.810  63.740  1.00  0.00           H
ATOM    651  C   ILE A 624      45.610  41.790  64.750  1.00  0.00           C
ATOM    652  O   ILE A 624      44.990  41.910  65.830  1.00  0.00           O
ATOM    653  N   THR A 625      46.430  42.770  64.350  1.00  0.00           N
ATOM    654  HN  THR A 625      46.940  42.700  63.490  1.00  0.00           H
ATOM    655  CA  THR A 625      46.500  44.050  65.110  1.00  0.00           C
ATOM    656  HA  THR A 625      46.780  43.870  66.140  1.00  0.00           H
ATOM    657  CB  THR A 625      47.620  44.950  64.610  1.00  0.00           C
ATOM    658  HB  THR A 625      47.400  45.280  63.570  1.00  0.00           H
ATOM    659  OG1 THR A 625      48.870  44.280  64.560  1.00  0.00           O
ATOM    660  HG1 THR A 625      48.700  43.560  63.950  1.00  0.00           H
ATOM    661  CG2 THR A 625      47.660  46.070  65.650  1.00  0.00           C
ATOM    662 HG21 THR A 625      46.810  46.770  65.550  1.00  0.00           H
ATOM    663 HG22 THR A 625      48.610  46.600  65.490  1.00  0.00           H
ATOM    664 HG23 THR A 625      47.670  45.750  66.720  1.00  0.00           H
ATOM    665  C   THR A 625      45.200  44.760  65.100  1.00  0.00           C
ATOM    666  O   THR A 625      44.740  45.110  66.150  1.00  0.00           O
ATOM    667  N   PHE A 626      44.570  44.880  63.950  1.00  0.00           N
ATOM    668  HN  PHE A 626      44.920  44.500  63.100  1.00  0.00           H
ATOM    669  CA  PHE A 626      43.200  45.390  63.800  1.00  0.00           C
ATOM    670  HA  PHE A 626      43.200  46.460  64.000  1.00  0.00           H
ATOM    671  CB  PHE A 626      42.860  45.070  62.310  1.00  0.00           C
ATOM    672  HB1 PHE A 626      43.100  44.020  62.030  1.00  0.00           H
ATOM    673  HB2 PHE A 626      43.440  45.810  61.740  1.00  0.00           H
ATOM    674  CG  PHE A 626      41.370  45.210  62.010  1.00  0.00           C
ATOM    675  CD1 PHE A 626      40.630  44.060  61.920  1.00  0.00           C
ATOM    676  HD1 PHE A 626      41.100  43.090  62.020  1.00  0.00           H
ATOM    677  CE1 PHE A 626      39.250  44.130  61.640  1.00  0.00           C
ATOM    678  HE1 PHE A 626      38.640  43.250  61.710  1.00  0.00           H
ATOM    679  CZ  PHE A 626      38.530  45.310  61.430  1.00  0.00           C
ATOM    680  HZ  PHE A 626      37.460  45.390  61.410  1.00  0.00           H
ATOM    681  CD2 PHE A 626      40.760  46.430  61.830  1.00  0.00           C
ATOM    682  HD2 PHE A 626      41.410  47.300  61.910  1.00  0.00           H
ATOM    683  CE2 PHE A 626      39.330  46.480  61.590  1.00  0.00           C
ATOM    684  HE2 PHE A 626      38.810  47.420  61.520  1.00  0.00           H
ATOM    685  C   PHE A 626      42.200  44.710  64.700  1.00  0.00           C
ATOM    686  O   PHE A 626      41.430  45.380  65.410  1.00  0.00           O
ATOM    687  N   GLY A 627      42.190  43.400  64.790  1.00  0.00           N
ATOM    688  HN  GLY A 627      42.860  42.850  64.300  1.00  0.00           H
ATOM    689  CA  GLY A 627      41.220  42.600  65.530  1.00  0.00           C
ATOM    690  HA1 GLY A 627      41.310  41.550  65.280  1.00  0.00           H
ATOM    691  HA2 GLY A 627      40.240  42.900  65.190  1.00  0.00           H
ATOM    692  C   GLY A 627      41.320  42.710  67.000  1.00  0.00           C
ATOM    693  O   GLY A 627      40.350  42.700  67.800  1.00  0.00           O
ATOM    694  N   GLY A 628      42.570  42.850  67.530  1.00  0.00           N
ATOM    695  HN  GLY A 628      43.300  42.730  66.860  1.00  0.00           H
ATOM    696  CA  GLY A 628      42.810  43.010  68.950  1.00  0.00           C
ATOM    697  HA1 GLY A 628      43.880  42.870  69.080  1.00  0.00           H
ATOM    698  HA2 GLY A 628      42.310  42.300  69.600  1.00  0.00           H
ATOM    699  C   GLY A 628      42.660  44.490  69.460  1.00  0.00           C
ATOM    700  O   GLY A 628      42.100  44.760  70.490  1.00  0.00           O
ATOM    701  N   LEU A 629      43.030  45.440  68.580  1.00  0.00           N
ATOM    702  HN  LEU A 629      43.310  45.110  67.690  1.00  0.00           H
ATOM    703  CA  LEU A 629      42.860  46.900  68.740  1.00  0.00           C
ATOM    704  HA  LEU A 629      43.340  47.290  69.620  1.00  0.00           H
ATOM    705  CB  LEU A 629      43.510  47.660  67.530  1.00  0.00           C
ATOM    706  HB1 LEU A 629      43.200  47.160  66.590  1.00  0.00           H
ATOM    707  HB2 LEU A 629      44.590  47.390  67.600  1.00  0.00           H
ATOM    708  CG  LEU A 629      43.340  49.140  67.430  1.00  0.00           C
ATOM    709  HG  LEU A 629      42.290  49.540  67.480  1.00  0.00           H
ATOM    710  CD1 LEU A 629      44.100  49.880  68.530  1.00  0.00           C
ATOM    711 HD11 LEU A 629      43.830  50.950  68.610  1.00  0.00           H
ATOM    712 HD12 LEU A 629      45.200  49.780  68.370  1.00  0.00           H
ATOM    713 HD13 LEU A 629      43.770  49.590  69.550  1.00  0.00           H
ATOM    714  CD2 LEU A 629      43.960  49.700  66.140  1.00  0.00           C
ATOM    715 HD21 LEU A 629      43.290  49.290  65.350  1.00  0.00           H
ATOM    716 HD22 LEU A 629      45.040  49.530  65.920  1.00  0.00           H
ATOM    717 HD23 LEU A 629      43.850  50.810  66.160  1.00  0.00           H
ATOM    718  C   LEU A 629      41.300  47.230  68.890  1.00  0.00           C
ATOM    719  O   LEU A 629      40.840  47.870  69.810  1.00  0.00           O
ATOM    720  N   LEU A 630      40.460  46.680  67.970  1.00  0.00           N
ATOM    721  HN  LEU A 630      40.840  46.090  67.270  1.00  0.00           H
ATOM    722  CA  LEU A 630      39.040  46.840  67.980  1.00  0.00           C
ATOM    723  HA  LEU A 630      38.680  47.810  68.270  1.00  0.00           H
ATOM    724  CB  LEU A 630      38.460  46.530  66.560  1.00  0.00           C
ATOM    725  HB1 LEU A 630      38.790  45.500  66.260  1.00  0.00           H
ATOM    726  HB2 LEU A 630      39.070  47.110  65.850  1.00  0.00           H
ATOM    727  CG  LEU A 630      36.960  46.660  66.310  1.00  0.00           C
ATOM    728  HG  LEU A 630      36.430  45.840  66.850  1.00  0.00           H
ATOM    729  CD1 LEU A 630      36.400  48.050  66.610  1.00  0.00           C
ATOM    730 HD11 LEU A 630      35.290  48.000  66.590  1.00  0.00           H
ATOM    731 HD12 LEU A 630      36.870  48.840  65.980  1.00  0.00           H
ATOM    732 HD13 LEU A 630      36.570  48.340  67.680  1.00  0.00           H
ATOM    733  CD2 LEU A 630      36.550  46.460  64.870  1.00  0.00           C
ATOM    734 HD21 LEU A 630      37.170  47.150  64.260  1.00  0.00           H
ATOM    735 HD22 LEU A 630      35.470  46.720  64.770  1.00  0.00           H
ATOM    736 HD23 LEU A 630      36.790  45.430  64.520  1.00  0.00           H
ATOM    737  C   LEU A 630      38.390  45.990  69.080  1.00  0.00           C
ATOM    738  O   LEU A 630      37.390  46.380  69.650  1.00  0.00           O
ATOM    739  N   GLY A 631      39.160  44.920  69.510  1.00  0.00           N
ATOM    740  HN  GLY A 631      39.970  44.550  69.050  1.00  0.00           H
ATOM    741  CA  GLY A 631      38.720  44.210  70.750  1.00  0.00           C
ATOM    742  HA1 GLY A 631      39.380  43.360  70.830  1.00  0.00           H
ATOM    743  HA2 GLY A 631      37.720  43.880  70.570  1.00  0.00           H
ATOM    744  C   GLY A 631      38.770  45.110  71.970  1.00  0.00           C
ATOM    745  O   GLY A 631      37.800  45.240  72.740  1.00  0.00           O
ATOM    746  N   GLU A 632      39.920  45.740  72.180  1.00  0.00           N
ATOM    747  HN  GLU A 632      40.720  45.650  71.600  1.00  0.00           H
ATOM    748  CA  GLU A 632      40.060  46.710  73.240  1.00  0.00           C
ATOM    749  HA  GLU A 632      39.950  46.300  74.240  1.00  0.00           H
ATOM    750  CB  GLU A 632      41.460  47.310  73.190  1.00  0.00           C
ATOM    751  HB1 GLU A 632      41.470  48.200  73.850  1.00  0.00           H
ATOM    752  HB2 GLU A 632      41.740  47.550  72.150  1.00  0.00           H
ATOM    753  CG  GLU A 632      42.470  46.420  73.800  1.00  0.00           C
ATOM    754  HG1 GLU A 632      42.640  45.510  73.200  1.00  0.00           H
ATOM    755  HG2 GLU A 632      42.120  46.130  74.820  1.00  0.00           H
ATOM    756  CD  GLU A 632      43.890  47.010  73.810  1.00  0.00           C
ATOM    757  OE1 GLU A 632      44.590  47.070  72.760  1.00  0.00           O
ATOM    758  OE2 GLU A 632      44.480  47.280  74.930  1.00  0.00           O
ATOM    759  C   GLU A 632      39.090  47.870  73.230  1.00  0.00           C
ATOM    760  O   GLU A 632      38.580  48.270  74.290  1.00  0.00           O
ATOM    761  N   ALA A 633      38.780  48.280  72.050  1.00  0.00           N
ATOM    762  HN  ALA A 633      39.150  47.940  71.190  1.00  0.00           H
ATOM    763  CA  ALA A 633      37.790  49.410  71.740  1.00  0.00           C
ATOM    764  HA  ALA A 633      38.020  50.180  72.450  1.00  0.00           H
ATOM    765  CB  ALA A 633      37.850  49.980  70.380  1.00  0.00           C
ATOM    766  HB1 ALA A 633      38.930  50.200  70.240  1.00  0.00           H
ATOM    767  HB2 ALA A 633      37.120  50.810  70.350  1.00  0.00           H
ATOM    768  HB3 ALA A 633      37.520  49.180  69.670  1.00  0.00           H
ATOM    769  C   ALA A 633      36.380  49.100  72.030  1.00  0.00           C
ATOM    770  O   ALA A 633      35.560  49.870  72.510  1.00  0.00           O
ATOM    771  N   THR A 634      35.960  47.830  71.710  1.00  0.00           N
ATOM    772  HN  THR A 634      36.500  47.220  71.140  1.00  0.00           H
ATOM    773  CA  THR A 634      34.640  47.410  71.930  1.00  0.00           C
ATOM    774  HA  THR A 634      33.990  48.260  72.000  1.00  0.00           H
ATOM    775  CB  THR A 634      33.980  46.490  70.850  1.00  0.00           C
ATOM    776  HB  THR A 634      32.970  46.120  71.100  1.00  0.00           H
ATOM    777  OG1 THR A 634      34.840  45.350  70.580  1.00  0.00           O
ATOM    778  HG1 THR A 634      35.540  45.650  70.000  1.00  0.00           H
ATOM    779  CG2 THR A 634      33.870  47.290  69.600  1.00  0.00           C
ATOM    780 HG21 THR A 634      33.570  48.300  69.980  1.00  0.00           H
ATOM    781 HG22 THR A 634      33.070  46.990  68.890  1.00  0.00           H
ATOM    782 HG23 THR A 634      34.850  47.310  69.100  1.00  0.00           H
ATOM    783  C   THR A 634      34.600  46.610  73.280  1.00  0.00           C
ATOM    784  O   THR A 634      33.520  46.200  73.640  1.00  0.00           O
ATOM    785  N   GLU A 635      35.720  46.510  74.040  1.00  0.00           N
ATOM    786  HN  GLU A 635      36.530  47.070  73.870  1.00  0.00           H
ATOM    787  CA  GLU A 635      35.780  45.910  75.380  1.00  0.00           C
ATOM    788  HA  GLU A 635      36.830  46.050  75.620  1.00  0.00           H
ATOM    789  CB  GLU A 635      34.930  46.600  76.490  1.00  0.00           C
ATOM    790  HB1 GLU A 635      34.680  45.920  77.330  1.00  0.00           H
ATOM    791  HB2 GLU A 635      33.950  46.770  75.990  1.00  0.00           H
ATOM    792  CG  GLU A 635      35.420  48.000  76.920  1.00  0.00           C
ATOM    793  HG1 GLU A 635      35.820  48.550  76.050  1.00  0.00           H
ATOM    794  HG2 GLU A 635      36.250  47.820  77.630  1.00  0.00           H
ATOM    795  CD  GLU A 635      34.340  49.010  77.400  1.00  0.00           C
ATOM    796  OE1 GLU A 635      34.090  49.070  78.640  1.00  0.00           O
ATOM    797  OE2 GLU A 635      33.740  49.500  76.430  1.00  0.00           O
ATOM    798  C   GLU A 635      35.530  44.410  75.250  1.00  0.00           C
ATOM    799  O   GLU A 635      35.070  43.760  76.240  1.00  0.00           O
ATOM    800  N   GLY A 636      35.870  43.790  74.140  1.00  0.00           N
ATOM    801  HN  GLY A 636      36.320  44.300  73.410  1.00  0.00           H
ATOM    802  CA  GLY A 636      35.770  42.360  73.970  1.00  0.00           C
ATOM    803  HA1 GLY A 636      35.520  41.860  74.890  1.00  0.00           H
ATOM    804  HA2 GLY A 636      36.770  42.040  73.660  1.00  0.00           H
ATOM    805  C   GLY A 636      34.990  41.840  72.820  1.00  0.00           C
ATOM    806  O   GLY A 636      34.760  40.610  72.620  1.00  0.00           O
ATOM    807  N   ARG A 637      34.500  42.660  71.870  1.00  0.00           N
ATOM    808  HN  ARG A 637      34.670  43.650  71.920  1.00  0.00           H
ATOM    809  CA  ARG A 637      33.520  42.140  70.920  1.00  0.00           C
ATOM    810  HA  ARG A 637      33.070  41.210  71.230  1.00  0.00           H
ATOM    811  CB  ARG A 637      32.230  43.090  70.700  1.00  0.00           C
ATOM    812  HB1 ARG A 637      31.680  42.800  69.790  1.00  0.00           H
ATOM    813  HB2 ARG A 637      32.630  44.120  70.580  1.00  0.00           H
ATOM    814  CG  ARG A 637      31.280  43.030  71.900  1.00  0.00           C
ATOM    815  HG1 ARG A 637      31.160  41.990  72.280  1.00  0.00           H
ATOM    816  HG2 ARG A 637      30.290  43.460  71.610  1.00  0.00           H
ATOM    817  CD  ARG A 637      31.590  43.870  73.140  1.00  0.00           C
ATOM    818  HD1 ARG A 637      31.500  44.950  72.900  1.00  0.00           H
ATOM    819  HD2 ARG A 637      32.610  43.590  73.500  1.00  0.00           H
ATOM    820  NE  ARG A 637      30.580  43.560  74.130  1.00  0.00           N
ATOM    821  HE  ARG A 637      29.950  42.820  73.890  1.00  0.00           H
ATOM    822  CZ  ARG A 637      30.790  43.830  75.460  1.00  0.00           C
ATOM    823  NH1 ARG A 637      31.670  44.660  75.840  1.00  0.00           N
ATOM    824 HH11 ARG A 637      32.180  45.210  75.170  1.00  0.00           H
ATOM    825 HH12 ARG A 637      31.870  44.730  76.820  1.00  0.00           H
ATOM    826  NH2 ARG A 637      29.830  43.410  76.240  1.00  0.00           N
ATOM    827 HH21 ARG A 637      29.070  42.860  75.890  1.00  0.00           H
ATOM    828 HH22 ARG A 637      29.810  43.650  77.210  1.00  0.00           H
ATOM    829  C   ARG A 637      34.090  41.660  69.570  1.00  0.00           C
ATOM    830  O   ARG A 637      33.370  41.070  68.760  1.00  0.00           O
ATOM    831  N   ILE A 638      35.310  41.870  69.470  1.00  0.00           N
ATOM    832  HN  ILE A 638      35.770  42.290  70.250  1.00  0.00           H
ATOM    833  CA  ILE A 638      36.100  41.640  68.190  1.00  0.00           C
ATOM    834  HA  ILE A 638      35.660  40.930  67.510  1.00  0.00           H
ATOM    835  CB  ILE A 638      36.230  42.910  67.360  1.00  0.00           C
ATOM    836  HB  ILE A 638      36.620  43.810  67.880  1.00  0.00           H
ATOM    837  CG2 ILE A 638      37.260  42.740  66.240  1.00  0.00           C
ATOM    838 HG21 ILE A 638      37.410  43.700  65.710  1.00  0.00           H
ATOM    839 HG22 ILE A 638      36.910  42.000  65.480  1.00  0.00           H
ATOM    840 HG23 ILE A 638      38.270  42.480  66.640  1.00  0.00           H
ATOM    841  CG1 ILE A 638      34.900  43.180  66.540  1.00  0.00           C
ATOM    842 HG11 ILE A 638      34.330  42.240  66.490  1.00  0.00           H
ATOM    843 HG12 ILE A 638      35.170  43.620  65.550  1.00  0.00           H
ATOM    844  CD  ILE A 638      34.150  44.290  67.200  1.00  0.00           C
ATOM    845  HD1 ILE A 638      33.250  44.580  66.610  1.00  0.00           H
ATOM    846  HD2 ILE A 638      34.550  45.310  67.380  1.00  0.00           H
ATOM    847  HD3 ILE A 638      33.690  43.910  68.130  1.00  0.00           H
ATOM    848  C   ILE A 638      37.460  41.050  68.560  1.00  0.00           C
ATOM    849  O   ILE A 638      37.920  41.280  69.680  1.00  0.00           O
ATOM    850  N   SER A 639      38.130  40.220  67.780  1.00  0.00           N
ATOM    851  HN  SER A 639      37.750  40.030  66.880  1.00  0.00           H
ATOM    852  CA  SER A 639      39.300  39.430  68.220  1.00  0.00           C
ATOM    853  HA  SER A 639      39.890  40.080  68.860  1.00  0.00           H
ATOM    854  CB  SER A 639      38.930  38.120  68.950  1.00  0.00           C
ATOM    855  HB1 SER A 639      38.140  38.400  69.680  1.00  0.00           H
ATOM    856  HB2 SER A 639      39.820  37.860  69.570  1.00  0.00           H
ATOM    857  OG  SER A 639      38.420  37.070  68.110  1.00  0.00           O
ATOM    858  HG1 SER A 639      37.550  37.380  67.870  1.00  0.00           H
ATOM    859  C   SER A 639      40.240  39.160  67.070  1.00  0.00           C
ATOM    860  O   SER A 639      39.960  39.320  65.930  1.00  0.00           O
ATOM    861  N   ALA A 640      41.530  38.760  67.320  1.00  0.00           N
ATOM    862  HN  ALA A 640      41.920  38.710  68.240  1.00  0.00           H
ATOM    863  CA  ALA A 640      42.480  38.430  66.280  1.00  0.00           C
ATOM    864  HA  ALA A 640      42.430  39.210  65.540  1.00  0.00           H
ATOM    865  CB  ALA A 640      43.900  38.260  66.910  1.00  0.00           C
ATOM    866  HB1 ALA A 640      44.540  38.290  66.000  1.00  0.00           H
ATOM    867  HB2 ALA A 640      43.960  37.380  67.590  1.00  0.00           H
ATOM    868  HB3 ALA A 640      44.170  39.140  67.550  1.00  0.00           H
ATOM    869  C   ALA A 640      42.120  37.050  65.630  1.00  0.00           C
ATOM    870  O   ALA A 640      42.410  36.850  64.440  1.00  0.00           O
ATOM    871  N   ILE A 641      41.500  36.090  66.320  1.00  0.00           N
ATOM    872  HN  ILE A 641      41.400  36.120  67.310  1.00  0.00           H
ATOM    873  CA  ILE A 641      41.090  34.830  65.740  1.00  0.00           C
ATOM    874  HA  ILE A 641      41.900  34.470  65.130  1.00  0.00           H
ATOM    875  CB  ILE A 641      40.870  33.840  66.920  1.00  0.00           C
ATOM    876  HB  ILE A 641      41.680  33.930  67.670  1.00  0.00           H
ATOM    877  CG2 ILE A 641      39.680  34.190  67.750  1.00  0.00           C
ATOM    878 HG21 ILE A 641      39.460  33.370  68.480  1.00  0.00           H
ATOM    879 HG22 ILE A 641      38.770  34.210  67.110  1.00  0.00           H
ATOM    880 HG23 ILE A 641      39.780  35.170  68.260  1.00  0.00           H
ATOM    881  CG1 ILE A 641      40.890  32.350  66.450  1.00  0.00           C
ATOM    882 HG11 ILE A 641      39.990  32.000  65.910  1.00  0.00           H
ATOM    883 HG12 ILE A 641      40.990  31.810  67.420  1.00  0.00           H
ATOM    884  CD  ILE A 641      42.080  32.040  65.570  1.00  0.00           C
ATOM    885  HD1 ILE A 641      42.970  32.640  65.860  1.00  0.00           H
ATOM    886  HD2 ILE A 641      41.880  32.380  64.530  1.00  0.00           H
ATOM    887  HD3 ILE A 641      42.350  30.960  65.600  1.00  0.00           H
ATOM    888  C   ILE A 641      39.820  34.950  64.730  1.00  0.00           C
ATOM    889  O   ILE A 641      39.790  34.390  63.630  1.00  0.00           O
ATOM    890  N   GLU A 642      38.710  35.680  65.130  1.00  0.00           N
ATOM    891  HN  GLU A 642      38.730  35.990  66.070  1.00  0.00           H
ATOM    892  CA  GLU A 642      37.700  36.120  64.130  1.00  0.00           C
ATOM    893  HA  GLU A 642      37.180  35.240  63.750  1.00  0.00           H
ATOM    894  CB  GLU A 642      36.550  36.750  64.880  1.00  0.00           C
ATOM    895  HB1 GLU A 642      35.750  37.030  64.170  1.00  0.00           H
ATOM    896  HB2 GLU A 642      36.910  37.710  65.320  1.00  0.00           H
ATOM    897  CG  GLU A 642      35.900  35.780  65.910  1.00  0.00           C
ATOM    898  HG1 GLU A 642      36.710  35.200  66.410  1.00  0.00           H
ATOM    899  HG2 GLU A 642      35.260  34.970  65.510  1.00  0.00           H
ATOM    900  CD  GLU A 642      35.190  36.540  67.010  1.00  0.00           C
ATOM    901  OE1 GLU A 642      33.970  36.650  67.010  1.00  0.00           O
ATOM    902  OE2 GLU A 642      35.930  37.090  67.910  1.00  0.00           O
ATOM    903  C   GLU A 642      38.180  36.910  62.990  1.00  0.00           C
ATOM    904  O   GLU A 642      37.730  36.750  61.880  1.00  0.00           O
ATOM    905  N   SER A 643      39.120  37.870  63.180  1.00  0.00           N
ATOM    906  HN  SER A 643      39.420  37.980  64.120  1.00  0.00           H
ATOM    907  CA  SER A 643      39.720  38.610  62.090  1.00  0.00           C
ATOM    908  HA  SER A 643      38.920  39.110  61.560  1.00  0.00           H
ATOM    909  CB  SER A 643      40.870  39.610  62.630  1.00  0.00           C
ATOM    910  HB1 SER A 643      41.190  40.090  61.680  1.00  0.00           H
ATOM    911  HB2 SER A 643      41.790  39.170  63.080  1.00  0.00           H
ATOM    912  OG  SER A 643      40.240  40.520  63.590  1.00  0.00           O
ATOM    913  HG1 SER A 643      40.100  40.060  64.420  1.00  0.00           H
ATOM    914  C   SER A 643      40.420  37.760  61.080  1.00  0.00           C
ATOM    915  O   SER A 643      40.230  37.920  59.880  1.00  0.00           O
ATOM    916  N   LEU A 644      41.330  36.830  61.520  1.00  0.00           N
ATOM    917  HN  LEU A 644      41.590  36.770  62.480  1.00  0.00           H
ATOM    918  CA  LEU A 644      41.920  35.760  60.630  1.00  0.00           C
ATOM    919  HA  LEU A 644      42.340  36.260  59.780  1.00  0.00           H
ATOM    920  CB  LEU A 644      43.020  34.890  61.380  1.00  0.00           C
ATOM    921  HB1 LEU A 644      43.210  34.020  60.720  1.00  0.00           H
ATOM    922  HB2 LEU A 644      42.530  34.520  62.300  1.00  0.00           H
ATOM    923  CG  LEU A 644      44.370  35.560  61.670  1.00  0.00           C
ATOM    924  HG  LEU A 644      44.400  36.430  62.350  1.00  0.00           H
ATOM    925  CD1 LEU A 644      45.370  34.590  62.390  1.00  0.00           C
ATOM    926 HD11 LEU A 644      46.160  35.240  62.850  1.00  0.00           H
ATOM    927 HD12 LEU A 644      45.770  33.870  61.640  1.00  0.00           H
ATOM    928 HD13 LEU A 644      44.750  34.150  63.190  1.00  0.00           H
ATOM    929  CD2 LEU A 644      44.930  36.090  60.380  1.00  0.00           C
ATOM    930 HD21 LEU A 644      45.950  36.490  60.440  1.00  0.00           H
ATOM    931 HD22 LEU A 644      44.300  36.900  59.930  1.00  0.00           H
ATOM    932 HD23 LEU A 644      45.020  35.310  59.580  1.00  0.00           H
ATOM    933  C   LEU A 644      40.910  34.820  60.050  1.00  0.00           C
ATOM    934  O   LEU A 644      41.020  34.400  58.910  1.00  0.00           O
ATOM    935  N   PHE A 645      39.770  34.440  60.780  1.00  0.00           N
ATOM    936  HN  PHE A 645      39.790  34.430  61.770  1.00  0.00           H
ATOM    937  CA  PHE A 645      38.670  33.720  60.230  1.00  0.00           C
ATOM    938  HA  PHE A 645      38.990  32.780  59.790  1.00  0.00           H
ATOM    939  CB  PHE A 645      37.620  33.360  61.300  1.00  0.00           C
ATOM    940  HB1 PHE A 645      36.740  32.880  60.840  1.00  0.00           H
ATOM    941  HB2 PHE A 645      37.430  34.260  61.910  1.00  0.00           H
ATOM    942  CG  PHE A 645      38.030  32.320  62.380  1.00  0.00           C
ATOM    943  CD1 PHE A 645      39.160  31.500  62.200  1.00  0.00           C
ATOM    944  HD1 PHE A 645      39.820  31.610  61.350  1.00  0.00           H
ATOM    945  CE1 PHE A 645      39.600  30.630  63.220  1.00  0.00           C
ATOM    946  HE1 PHE A 645      40.490  30.040  63.080  1.00  0.00           H
ATOM    947  CZ  PHE A 645      38.860  30.450  64.370  1.00  0.00           C
ATOM    948  HZ  PHE A 645      39.030  29.700  65.140  1.00  0.00           H
ATOM    949  CD2 PHE A 645      37.300  32.210  63.600  1.00  0.00           C
ATOM    950  HD2 PHE A 645      36.430  32.830  63.760  1.00  0.00           H
ATOM    951  CE2 PHE A 645      37.690  31.250  64.540  1.00  0.00           C
ATOM    952  HE2 PHE A 645      37.150  31.080  65.450  1.00  0.00           H
ATOM    953  C   PHE A 645      37.910  34.370  59.120  1.00  0.00           C
ATOM    954  O   PHE A 645      37.600  33.780  58.110  1.00  0.00           O
ATOM    955  N   GLY A 646      37.540  35.630  59.350  1.00  0.00           N
ATOM    956  HN  GLY A 646      37.640  36.010  60.260  1.00  0.00           H
ATOM    957  CA  GLY A 646      36.870  36.490  58.410  1.00  0.00           C
ATOM    958  HA1 GLY A 646      36.750  37.470  58.850  1.00  0.00           H
ATOM    959  HA2 GLY A 646      35.950  36.020  58.110  1.00  0.00           H
ATOM    960  C   GLY A 646      37.660  36.710  57.170  1.00  0.00           C
ATOM    961  O   GLY A 646      37.100  36.820  56.100  1.00  0.00           O
ATOM    962  N   ALA A 647      38.980  36.870  57.380  1.00  0.00           N
ATOM    963  HN  ALA A 647      39.350  36.890  58.310  1.00  0.00           H
ATOM    964  CA  ALA A 647      39.920  36.930  56.250  1.00  0.00           C
ATOM    965  HA  ALA A 647      39.640  37.690  55.530  1.00  0.00           H
ATOM    966  CB  ALA A 647      41.350  37.500  56.560  1.00  0.00           C
ATOM    967  HB1 ALA A 647      42.100  37.290  55.770  1.00  0.00           H
ATOM    968  HB2 ALA A 647      41.810  37.030  57.460  1.00  0.00           H
ATOM    969  HB3 ALA A 647      41.380  38.580  56.820  1.00  0.00           H
ATOM    970  C   ALA A 647      40.020  35.660  55.330  1.00  0.00           C
ATOM    971  O   ALA A 647      39.970  35.690  54.120  1.00  0.00           O
ATOM    972  N   SER A 648      40.220  34.510  56.010  1.00  0.00           N
ATOM    973  HN  SER A 648      40.280  34.480  57.000  1.00  0.00           H
ATOM    974  CA  SER A 648      40.380  33.220  55.430  1.00  0.00           C
ATOM    975  HA  SER A 648      41.270  33.220  54.830  1.00  0.00           H
ATOM    976  CB  SER A 648      40.630  32.210  56.580  1.00  0.00           C
ATOM    977  HB1 SER A 648      39.710  32.320  57.210  1.00  0.00           H
ATOM    978  HB2 SER A 648      41.490  32.560  57.190  1.00  0.00           H
ATOM    979  OG  SER A 648      40.930  30.930  56.030  1.00  0.00           O
ATOM    980  HG1 SER A 648      41.700  31.010  55.480  1.00  0.00           H
ATOM    981  C   SER A 648      39.120  32.890  54.570  1.00  0.00           C
ATOM    982  O   SER A 648      39.130  32.560  53.410  1.00  0.00           O
ATOM    983  N   LEU A 649      37.950  32.940  55.250  1.00  0.00           N
ATOM    984  HN  LEU A 649      37.890  33.110  56.240  1.00  0.00           H
ATOM    985  CA  LEU A 649      36.640  32.670  54.660  1.00  0.00           C
ATOM    986  HA  LEU A 649      36.660  31.650  54.300  1.00  0.00           H
ATOM    987  CB  LEU A 649      35.540  32.740  55.730  1.00  0.00           C
ATOM    988  HB1 LEU A 649      35.710  33.720  56.210  1.00  0.00           H
ATOM    989  HB2 LEU A 649      35.750  31.900  56.420  1.00  0.00           H
ATOM    990  CG  LEU A 649      34.080  32.650  55.230  1.00  0.00           C
ATOM    991  HG  LEU A 649      33.790  33.410  54.460  1.00  0.00           H
ATOM    992  CD1 LEU A 649      33.830  31.270  54.570  1.00  0.00           C
ATOM    993 HD11 LEU A 649      34.270  30.450  55.160  1.00  0.00           H
ATOM    994 HD12 LEU A 649      34.320  31.110  53.580  1.00  0.00           H
ATOM    995 HD13 LEU A 649      32.720  31.160  54.500  1.00  0.00           H
ATOM    996  CD2 LEU A 649      33.140  32.880  56.420  1.00  0.00           C
ATOM    997 HD21 LEU A 649      32.050  32.750  56.260  1.00  0.00           H
ATOM    998 HD22 LEU A 649      33.480  33.870  56.800  1.00  0.00           H
ATOM    999 HD23 LEU A 649      33.380  32.190  57.270  1.00  0.00           H
ATOM   1000  C   LEU A 649      36.260  33.600  53.480  1.00  0.00           C
ATOM   1001  O   LEU A 649      35.910  33.080  52.380  1.00  0.00           O
ATOM   1002  N   THR A 650      36.360  34.900  53.750  1.00  0.00           N
ATOM   1003  HN  THR A 650      36.420  35.270  54.690  1.00  0.00           H
ATOM   1004  CA  THR A 650      36.170  35.860  52.630  1.00  0.00           C
ATOM   1005  HA  THR A 650      35.160  35.660  52.320  1.00  0.00           H
ATOM   1006  CB  THR A 650      36.420  37.330  53.090  1.00  0.00           C
ATOM   1007  HB  THR A 650      37.420  37.460  53.590  1.00  0.00           H
ATOM   1008  OG1 THR A 650      35.420  37.710  54.050  1.00  0.00           O
ATOM   1009  HG1 THR A 650      35.910  37.560  54.860  1.00  0.00           H
ATOM   1010  CG2 THR A 650      36.260  38.340  51.950  1.00  0.00           C
ATOM   1011 HG21 THR A 650      37.150  38.280  51.290  1.00  0.00           H
ATOM   1012 HG22 THR A 650      36.100  39.360  52.330  1.00  0.00           H
ATOM   1013 HG23 THR A 650      35.350  38.070  51.370  1.00  0.00           H
ATOM   1014  C   THR A 650      37.060  35.640  51.400  1.00  0.00           C
ATOM   1015  O   THR A 650      36.550  35.740  50.250  1.00  0.00           O
ATOM   1016  N   GLY A 651      38.350  35.270  51.600  1.00  0.00           N
ATOM   1017  HN  GLY A 651      38.670  35.180  52.540  1.00  0.00           H
ATOM   1018  CA  GLY A 651      39.430  35.230  50.600  1.00  0.00           C
ATOM   1019  HA1 GLY A 651      40.380  35.460  51.050  1.00  0.00           H
ATOM   1020  HA2 GLY A 651      39.250  35.960  49.810  1.00  0.00           H
ATOM   1021  C   GLY A 651      39.390  33.900  49.900  1.00  0.00           C
ATOM   1022  O   GLY A 651      39.640  33.790  48.690  1.00  0.00           O
ATOM   1023  N   ILE A 652      39.080  32.760  50.640  1.00  0.00           N
ATOM   1024  HN  ILE A 652      38.860  32.820  51.610  1.00  0.00           H
ATOM   1025  CA  ILE A 652      38.870  31.450  50.090  1.00  0.00           C
ATOM   1026  HA  ILE A 652      39.750  31.220  49.500  1.00  0.00           H
ATOM   1027  CB  ILE A 652      38.680  30.280  51.140  1.00  0.00           C
ATOM   1028  HB  ILE A 652      37.980  30.670  51.910  1.00  0.00           H
ATOM   1029  CG2 ILE A 652      37.980  28.990  50.550  1.00  0.00           C
ATOM   1030 HG21 ILE A 652      37.780  28.180  51.270  1.00  0.00           H
ATOM   1031 HG22 ILE A 652      38.720  28.650  49.790  1.00  0.00           H
ATOM   1032 HG23 ILE A 652      37.040  29.200  50.000  1.00  0.00           H
ATOM   1033  CG1 ILE A 652      40.010  29.800  51.760  1.00  0.00           C
ATOM   1034 HG11 ILE A 652      40.640  30.720  51.770  1.00  0.00           H
ATOM   1035 HG12 ILE A 652      40.490  29.090  51.040  1.00  0.00           H
ATOM   1036  CD  ILE A 652      40.070  29.150  53.210  1.00  0.00           C
ATOM   1037  HD1 ILE A 652      41.000  28.550  53.370  1.00  0.00           H
ATOM   1038  HD2 ILE A 652      39.230  28.440  53.380  1.00  0.00           H
ATOM   1039  HD3 ILE A 652      39.960  29.980  53.920  1.00  0.00           H
ATOM   1040  C   ILE A 652      37.760  31.400  49.070  1.00  0.00           C
ATOM   1041  O   ILE A 652      37.910  30.880  47.880  1.00  0.00           O
ATOM   1042  N   ALA A 653      36.560  31.930  49.480  1.00  0.00           N
ATOM   1043  HN  ALA A 653      36.500  32.340  50.380  1.00  0.00           H
ATOM   1044  CA  ALA A 653      35.490  32.120  48.480  1.00  0.00           C
ATOM   1045  HA  ALA A 653      35.310  31.200  47.940  1.00  0.00           H
ATOM   1046  CB  ALA A 653      34.160  32.600  49.220  1.00  0.00           C
ATOM   1047  HB1 ALA A 653      33.420  32.820  48.420  1.00  0.00           H
ATOM   1048  HB2 ALA A 653      34.430  33.490  49.830  1.00  0.00           H
ATOM   1049  HB3 ALA A 653      33.820  31.750  49.850  1.00  0.00           H
ATOM   1050  C   ALA A 653      35.900  33.030  47.310  1.00  0.00           C
ATOM   1051  O   ALA A 653      35.550  32.790  46.100  1.00  0.00           O
ATOM   1052  N   TYR A 654      36.560  34.160  47.650  1.00  0.00           N
ATOM   1053  HN  TYR A 654      36.660  34.280  48.640  1.00  0.00           H
ATOM   1054  CA  TYR A 654      36.920  35.240  46.640  1.00  0.00           C
ATOM   1055  HA  TYR A 654      35.960  35.430  46.170  1.00  0.00           H
ATOM   1056  CB  TYR A 654      37.480  36.500  47.350  1.00  0.00           C
ATOM   1057  HB1 TYR A 654      38.320  36.110  47.940  1.00  0.00           H
ATOM   1058  HB2 TYR A 654      36.720  36.980  48.020  1.00  0.00           H
ATOM   1059  CG  TYR A 654      37.910  37.630  46.410  1.00  0.00           C
ATOM   1060  CD1 TYR A 654      39.190  37.630  45.940  1.00  0.00           C
ATOM   1061  HD1 TYR A 654      39.870  36.910  46.380  1.00  0.00           H
ATOM   1062  CE1 TYR A 654      39.630  38.500  44.940  1.00  0.00           C
ATOM   1063  HE1 TYR A 654      40.610  38.320  44.510  1.00  0.00           H
ATOM   1064  CZ  TYR A 654      38.680  39.480  44.420  1.00  0.00           C
ATOM   1065  OH  TYR A 654      39.090  40.310  43.410  1.00  0.00           O
ATOM   1066  HH  TYR A 654      39.710  39.810  42.880  1.00  0.00           H
ATOM   1067  CD2 TYR A 654      37.100  38.700  45.970  1.00  0.00           C
ATOM   1068  HD2 TYR A 654      36.070  38.630  46.290  1.00  0.00           H
ATOM   1069  CE2 TYR A 654      37.460  39.590  44.970  1.00  0.00           C
ATOM   1070  HE2 TYR A 654      36.830  40.430  44.690  1.00  0.00           H
ATOM   1071  C   TYR A 654      37.780  34.710  45.530  1.00  0.00           C
ATOM   1072  O   TYR A 654      37.650  34.910  44.350  1.00  0.00           O
ATOM   1073  N   SER A 655      38.820  33.910  45.900  1.00  0.00           N
ATOM   1074  HN  SER A 655      39.020  33.650  46.840  1.00  0.00           H
ATOM   1075  CA  SER A 655      39.800  33.460  44.910  1.00  0.00           C
ATOM   1076  HA  SER A 655      40.200  34.340  44.440  1.00  0.00           H
ATOM   1077  CB  SER A 655      40.970  32.710  45.630  1.00  0.00           C
ATOM   1078  HB1 SER A 655      41.690  32.160  44.980  1.00  0.00           H
ATOM   1079  HB2 SER A 655      40.570  31.890  46.260  1.00  0.00           H
ATOM   1080  OG  SER A 655      41.670  33.590  46.610  1.00  0.00           O
ATOM   1081  HG1 SER A 655      41.110  33.630  47.390  1.00  0.00           H
ATOM   1082  C   SER A 655      39.350  32.460  43.920  1.00  0.00           C
ATOM   1083  O   SER A 655      39.840  32.450  42.790  1.00  0.00           O
ATOM   1084  N   LEU A 656      38.360  31.610  44.300  1.00  0.00           N
ATOM   1085  HN  LEU A 656      38.100  31.590  45.270  1.00  0.00           H
ATOM   1086  CA  LEU A 656      37.590  30.690  43.470  1.00  0.00           C
ATOM   1087  HA  LEU A 656      38.150  29.930  42.950  1.00  0.00           H
ATOM   1088  CB  LEU A 656      36.600  29.920  44.480  1.00  0.00           C
ATOM   1089  HB1 LEU A 656      35.740  29.460  43.950  1.00  0.00           H
ATOM   1090  HB2 LEU A 656      36.170  30.730  45.090  1.00  0.00           H
ATOM   1091  CG  LEU A 656      37.360  28.850  45.430  1.00  0.00           C
ATOM   1092  HG  LEU A 656      38.180  29.390  45.920  1.00  0.00           H
ATOM   1093  CD1 LEU A 656      36.420  28.370  46.510  1.00  0.00           C
ATOM   1094 HD11 LEU A 656      35.700  27.600  46.160  1.00  0.00           H
ATOM   1095 HD12 LEU A 656      35.810  29.220  46.870  1.00  0.00           H
ATOM   1096 HD13 LEU A 656      37.010  28.050  47.400  1.00  0.00           H
ATOM   1097  CD2 LEU A 656      37.960  27.640  44.740  1.00  0.00           C
ATOM   1098 HD21 LEU A 656      38.840  27.990  44.170  1.00  0.00           H
ATOM   1099 HD22 LEU A 656      37.230  27.250  44.000  1.00  0.00           H
ATOM   1100 HD23 LEU A 656      38.320  26.880  45.480  1.00  0.00           H
ATOM   1101  C   LEU A 656      36.780  31.280  42.380  1.00  0.00           C
ATOM   1102  O   LEU A 656      36.870  30.870  41.220  1.00  0.00           O
ATOM   1103  N   PHE A 657      35.950  32.300  42.700  1.00  0.00           N
ATOM   1104  HN  PHE A 657      35.940  32.570  43.650  1.00  0.00           H
ATOM   1105  CA  PHE A 657      34.880  32.720  41.780  1.00  0.00           C
ATOM   1106  HA  PHE A 657      34.950  32.220  40.820  1.00  0.00           H
ATOM   1107  CB  PHE A 657      33.560  32.520  42.500  1.00  0.00           C
ATOM   1108  HB1 PHE A 657      32.770  32.910  41.830  1.00  0.00           H
ATOM   1109  HB2 PHE A 657      33.470  33.090  43.450  1.00  0.00           H
ATOM   1110  CG  PHE A 657      33.200  31.150  42.720  1.00  0.00           C
ATOM   1111  CD1 PHE A 657      33.280  30.560  44.050  1.00  0.00           C
ATOM   1112  HD1 PHE A 657      33.550  31.240  44.850  1.00  0.00           H
ATOM   1113  CE1 PHE A 657      33.030  29.160  44.180  1.00  0.00           C
ATOM   1114  HE1 PHE A 657      33.300  28.670  45.100  1.00  0.00           H
ATOM   1115  CZ  PHE A 657      32.740  28.380  43.080  1.00  0.00           C
ATOM   1116  HZ  PHE A 657      32.640  27.320  43.250  1.00  0.00           H
ATOM   1117  CD2 PHE A 657      32.980  30.320  41.600  1.00  0.00           C
ATOM   1118  HD2 PHE A 657      33.010  30.700  40.590  1.00  0.00           H
ATOM   1119  CE2 PHE A 657      32.650  28.960  41.810  1.00  0.00           C
ATOM   1120  HE2 PHE A 657      32.550  28.330  40.940  1.00  0.00           H
ATOM   1121  C   PHE A 657      34.970  34.170  41.350  1.00  0.00           C
ATOM   1122  O   PHE A 657      34.230  34.680  40.490  1.00  0.00           O
ATOM   1123  N   ALA A 658      35.970  34.940  41.820  1.00  0.00           N
ATOM   1124  HN  ALA A 658      36.590  34.580  42.520  1.00  0.00           H
ATOM   1125  CA  ALA A 658      36.230  36.320  41.480  1.00  0.00           C
ATOM   1126  HA  ALA A 658      35.290  36.870  41.490  1.00  0.00           H
ATOM   1127  CB  ALA A 658      37.050  37.140  42.510  1.00  0.00           C
ATOM   1128  HB1 ALA A 658      38.100  36.800  42.570  1.00  0.00           H
ATOM   1129  HB2 ALA A 658      36.610  36.940  43.520  1.00  0.00           H
ATOM   1130  HB3 ALA A 658      37.100  38.210  42.240  1.00  0.00           H
ATOM   1131  C   ALA A 658      36.780  36.600  40.080  1.00  0.00           C
ATOM   1132  O   ALA A 658      37.160  35.710  39.390  1.00  0.00           O
ATOM   1133  N   GLY A 659      36.720  37.850  39.710  1.00  0.00           N
ATOM   1134  HN  GLY A 659      36.320  38.520  40.320  1.00  0.00           H
ATOM   1135  CA  GLY A 659      37.340  38.350  38.500  1.00  0.00           C
ATOM   1136  HA1 GLY A 659      37.340  39.430  38.420  1.00  0.00           H
ATOM   1137  HA2 GLY A 659      36.810  38.010  37.630  1.00  0.00           H
ATOM   1138  C   GLY A 659      38.800  38.060  38.400  1.00  0.00           C
ATOM   1139  O   GLY A 659      39.270  37.560  37.430  1.00  0.00           O
ATOM   1140  N   GLN A 660      39.560  38.380  39.450  1.00  0.00           N
ATOM   1141  HN  GLN A 660      39.240  38.930  40.210  1.00  0.00           H
ATOM   1142  CA  GLN A 660      40.920  37.810  39.480  1.00  0.00           C
ATOM   1143  HA  GLN A 660      40.820  36.820  39.040  1.00  0.00           H
ATOM   1144  CB  GLN A 660      42.000  38.590  38.700  1.00  0.00           C
ATOM   1145  HB1 GLN A 660      41.850  38.250  37.650  1.00  0.00           H
ATOM   1146  HB2 GLN A 660      43.050  38.260  38.870  1.00  0.00           H
ATOM   1147  CG  GLN A 660      41.950  40.100  38.720  1.00  0.00           C
ATOM   1148  HG1 GLN A 660      41.150  40.480  38.050  1.00  0.00           H
ATOM   1149  HG2 GLN A 660      42.830  40.460  38.150  1.00  0.00           H
ATOM   1150  CD  GLN A 660      42.060  40.740  40.070  1.00  0.00           C
ATOM   1151  OE1 GLN A 660      42.950  40.320  40.760  1.00  0.00           O
ATOM   1152  NE2 GLN A 660      41.240  41.790  40.330  1.00  0.00           N
ATOM   1153 HE21 GLN A 660      41.180  42.280  41.200  1.00  0.00           H
ATOM   1154 HE22 GLN A 660      40.720  41.990  39.480  1.00  0.00           H
ATOM   1155  C   GLN A 660      41.380  37.490  40.880  1.00  0.00           C
ATOM   1156  O   GLN A 660      41.010  38.310  41.760  1.00  0.00           O
ATOM   1157  N   PRO A 661      42.060  36.370  41.110  1.00  0.00           N
ATOM   1158  CD  PRO A 661      42.440  35.300  40.080  1.00  0.00           C
ATOM   1159  HD1 PRO A 661      42.960  35.650  39.170  1.00  0.00           H
ATOM   1160  HD2 PRO A 661      41.550  34.740  39.720  1.00  0.00           H
ATOM   1161  CA  PRO A 661      42.540  36.020  42.440  1.00  0.00           C
ATOM   1162  HA  PRO A 661      41.850  36.180  43.260  1.00  0.00           H
ATOM   1163  CB  PRO A 661      42.920  34.520  42.260  1.00  0.00           C
ATOM   1164  HB1 PRO A 661      42.070  33.860  42.520  1.00  0.00           H
ATOM   1165  HB2 PRO A 661      43.730  34.120  42.910  1.00  0.00           H
ATOM   1166  CG  PRO A 661      43.350  34.300  40.810  1.00  0.00           C
ATOM   1167  HG1 PRO A 661      44.380  34.640  40.610  1.00  0.00           H
ATOM   1168  HG2 PRO A 661      43.260  33.250  40.460  1.00  0.00           H
ATOM   1169  C   PRO A 661      43.780  36.880  42.850  1.00  0.00           C
ATOM   1170  O   PRO A 661      44.320  36.590  43.920  1.00  0.00           O
ATOM   1171  N   LEU A 662      44.220  37.930  42.140  1.00  0.00           N
ATOM   1172  HN  LEU A 662      43.750  38.300  41.340  1.00  0.00           H
ATOM   1173  CA  LEU A 662      45.410  38.620  42.430  1.00  0.00           C
ATOM   1174  HA  LEU A 662      46.130  37.870  42.750  1.00  0.00           H
ATOM   1175  CB  LEU A 662      45.980  39.370  41.210  1.00  0.00           C
ATOM   1176  HB1 LEU A 662      46.950  39.840  41.430  1.00  0.00           H
ATOM   1177  HB2 LEU A 662      45.290  40.200  40.920  1.00  0.00           H
ATOM   1178  CG  LEU A 662      46.160  38.350  40.070  1.00  0.00           C
ATOM   1179  HG  LEU A 662      45.220  37.780  39.910  1.00  0.00           H
ATOM   1180  CD1 LEU A 662      46.560  39.070  38.850  1.00  0.00           C
ATOM   1181 HD11 LEU A 662      45.640  39.440  38.350  1.00  0.00           H
ATOM   1182 HD12 LEU A 662      46.980  38.400  38.070  1.00  0.00           H
ATOM   1183 HD13 LEU A 662      47.220  39.940  39.040  1.00  0.00           H
ATOM   1184  CD2 LEU A 662      47.280  37.330  40.270  1.00  0.00           C
ATOM   1185 HD21 LEU A 662      47.020  36.590  41.060  1.00  0.00           H
ATOM   1186 HD22 LEU A 662      48.210  37.890  40.530  1.00  0.00           H
ATOM   1187 HD23 LEU A 662      47.450  36.750  39.350  1.00  0.00           H
ATOM   1188  C   LEU A 662      45.220  39.660  43.520  1.00  0.00           C
ATOM   1189  O   LEU A 662      46.180  40.100  44.150  1.00  0.00           O
ATOM   1190  N   THR A 663      43.960  40.130  43.830  1.00  0.00           N
ATOM   1191  HN  THR A 663      43.240  39.700  43.290  1.00  0.00           H
ATOM   1192  CA  THR A 663      43.560  41.230  44.720  1.00  0.00           C
ATOM   1193  HA  THR A 663      44.320  41.990  44.630  1.00  0.00           H
ATOM   1194  CB  THR A 663      42.260  41.870  44.110  1.00  0.00           C
ATOM   1195  HB  THR A 663      41.540  41.060  43.850  1.00  0.00           H
ATOM   1196  OG1 THR A 663      42.540  42.530  42.840  1.00  0.00           O
ATOM   1197  HG1 THR A 663      42.960  41.940  42.230  1.00  0.00           H
ATOM   1198  CG2 THR A 663      41.750  42.990  45.080  1.00  0.00           C
ATOM   1199 HG21 THR A 663      41.190  43.790  44.560  1.00  0.00           H
ATOM   1200 HG22 THR A 663      42.680  43.440  45.480  1.00  0.00           H
ATOM   1201 HG23 THR A 663      41.240  42.640  45.990  1.00  0.00           H
ATOM   1202  C   THR A 663      43.510  40.830  46.150  1.00  0.00           C
ATOM   1203  O   THR A 663      42.500  40.280  46.560  1.00  0.00           O
ATOM   1204  N   ILE A 664      44.600  40.980  46.920  1.00  0.00           N
ATOM   1205  HN  ILE A 664      45.320  41.580  46.570  1.00  0.00           H
ATOM   1206  CA  ILE A 664      44.600  40.450  48.240  1.00  0.00           C
ATOM   1207  HA  ILE A 664      43.960  39.590  48.310  1.00  0.00           H
ATOM   1208  CB  ILE A 664      46.000  40.060  48.710  1.00  0.00           C
ATOM   1209  HB  ILE A 664      46.470  41.060  48.810  1.00  0.00           H
ATOM   1210  CG2 ILE A 664      45.890  39.320  50.000  1.00  0.00           C
ATOM   1211 HG21 ILE A 664      45.400  38.330  49.820  1.00  0.00           H
ATOM   1212 HG22 ILE A 664      45.370  39.790  50.860  1.00  0.00           H
ATOM   1213 HG23 ILE A 664      46.910  39.150  50.390  1.00  0.00           H
ATOM   1214  CG1 ILE A 664      46.810  39.240  47.680  1.00  0.00           C
ATOM   1215 HG11 ILE A 664      47.130  39.910  46.860  1.00  0.00           H
ATOM   1216 HG12 ILE A 664      46.120  38.430  47.400  1.00  0.00           H
ATOM   1217  CD  ILE A 664      48.130  38.620  48.060  1.00  0.00           C
ATOM   1218  HD1 ILE A 664      48.860  39.370  48.400  1.00  0.00           H
ATOM   1219  HD2 ILE A 664      48.570  38.080  47.190  1.00  0.00           H
ATOM   1220  HD3 ILE A 664      48.060  37.910  48.920  1.00  0.00           H
ATOM   1221  C   ILE A 664      43.930  41.420  49.160  1.00  0.00           C
ATOM   1222  O   ILE A 664      44.310  42.620  49.340  1.00  0.00           O
ATOM   1223  N   LEU A 665      42.700  41.100  49.710  1.00  0.00           N
ATOM   1224  HN  LEU A 665      42.290  40.300  49.280  1.00  0.00           H
ATOM   1225  CA  LEU A 665      41.960  41.870  50.770  1.00  0.00           C
ATOM   1226  HA  LEU A 665      41.760  42.860  50.390  1.00  0.00           H
ATOM   1227  CB  LEU A 665      40.660  41.170  51.100  1.00  0.00           C
ATOM   1228  HB1 LEU A 665      40.060  41.870  51.710  1.00  0.00           H
ATOM   1229  HB2 LEU A 665      40.930  40.310  51.750  1.00  0.00           H
ATOM   1230  CG  LEU A 665      39.770  40.420  50.070  1.00  0.00           C
ATOM   1231  HG  LEU A 665      38.760  40.390  50.510  1.00  0.00           H
ATOM   1232  CD1 LEU A 665      39.550  41.300  48.800  1.00  0.00           C
ATOM   1233 HD11 LEU A 665      40.480  41.350  48.200  1.00  0.00           H
ATOM   1234 HD12 LEU A 665      39.280  42.340  49.080  1.00  0.00           H
ATOM   1235 HD13 LEU A 665      38.750  40.950  48.120  1.00  0.00           H
ATOM   1236  CD2 LEU A 665      40.130  38.950  49.760  1.00  0.00           C
ATOM   1237 HD21 LEU A 665      39.310  38.390  49.280  1.00  0.00           H
ATOM   1238 HD22 LEU A 665      40.380  38.370  50.680  1.00  0.00           H
ATOM   1239 HD23 LEU A 665      41.040  38.820  49.120  1.00  0.00           H
ATOM   1240  C   LEU A 665      42.720  42.100  52.060  1.00  0.00           C
ATOM   1241  O   LEU A 665      43.360  41.230  52.610  1.00  0.00           O
ATOM   1242  N   GLY A 666      42.560  43.330  52.630  1.00  0.00           N
ATOM   1243  HN  GLY A 666      42.040  44.070  52.210  1.00  0.00           H
ATOM   1244  CA  GLY A 666      43.150  43.510  53.920  1.00  0.00           C
ATOM   1245  HA1 GLY A 666      44.150  43.860  53.710  1.00  0.00           H
ATOM   1246  HA2 GLY A 666      43.070  42.700  54.640  1.00  0.00           H
ATOM   1247  C   GLY A 666      42.570  44.720  54.510  1.00  0.00           C
ATOM   1248  O   GLY A 666      41.740  45.430  53.990  1.00  0.00           O
ATOM   1249  N   SER A 667      43.010  44.940  55.670  1.00  0.00           N
ATOM   1250  HN  SER A 667      43.740  44.380  56.040  1.00  0.00           H
ATOM   1251  CA  SER A 667      42.520  46.010  56.550  1.00  0.00           C
ATOM   1252  HA  SER A 667      41.450  45.960  56.630  1.00  0.00           H
ATOM   1253  CB  SER A 667      43.070  45.850  57.970  1.00  0.00           C
ATOM   1254  HB1 SER A 667      42.920  44.810  58.320  1.00  0.00           H
ATOM   1255  HB2 SER A 667      42.530  46.540  58.660  1.00  0.00           H
ATOM   1256  OG  SER A 667      44.500  46.020  58.060  1.00  0.00           O
ATOM   1257  HG1 SER A 667      44.660  46.900  58.420  1.00  0.00           H
ATOM   1258  C   SER A 667      42.640  47.480  56.060  1.00  0.00           C
ATOM   1259  O   SER A 667      43.500  47.840  55.280  1.00  0.00           O
ATOM   1260  N   THR A 668      41.740  48.340  56.600  1.00  0.00           N
ATOM   1261  HN  THR A 668      41.020  47.960  57.160  1.00  0.00           H
ATOM   1262  CA  THR A 668      41.850  49.760  56.360  1.00  0.00           C
ATOM   1263  HA  THR A 668      42.910  49.930  56.200  1.00  0.00           H
ATOM   1264  CB  THR A 668      41.230  50.100  54.980  1.00  0.00           C
ATOM   1265  HB  THR A 668      41.640  49.350  54.280  1.00  0.00           H
ATOM   1266  OG1 THR A 668      41.670  51.430  54.520  1.00  0.00           O
ATOM   1267  HG1 THR A 668      42.210  51.220  53.750  1.00  0.00           H
ATOM   1268  CG2 THR A 668      39.700  50.110  54.890  1.00  0.00           C
ATOM   1269 HG21 THR A 668      39.390  50.220  53.830  1.00  0.00           H
ATOM   1270 HG22 THR A 668      39.380  50.860  55.640  1.00  0.00           H
ATOM   1271 HG23 THR A 668      39.360  49.130  55.300  1.00  0.00           H
ATOM   1272  C   THR A 668      41.260  50.630  57.440  1.00  0.00           C
ATOM   1273  O   THR A 668      40.330  50.150  58.120  1.00  0.00           O
ATOM   1274  N   GLY A 669      41.830  51.850  57.750  1.00  0.00           N
ATOM   1275  HN  GLY A 669      42.580  52.260  57.240  1.00  0.00           H
ATOM   1276  CA  GLY A 669      41.320  52.710  58.800  1.00  0.00           C
ATOM   1277  HA1 GLY A 669      41.920  53.580  58.970  1.00  0.00           H
ATOM   1278  HA2 GLY A 669      41.420  52.060  59.670  1.00  0.00           H
ATOM   1279  C   GLY A 669      39.890  53.080  58.820  1.00  0.00           C
ATOM   1280  O   GLY A 669      39.250  52.870  59.830  1.00  0.00           O
ATOM   1281  N   PRO A 670      39.280  53.570  57.710  1.00  0.00           N
ATOM   1282  CD  PRO A 670      40.050  54.200  56.620  1.00  0.00           C
ATOM   1283  HD1 PRO A 670      40.540  53.470  55.940  1.00  0.00           H
ATOM   1284  HD2 PRO A 670      40.860  54.900  56.940  1.00  0.00           H
ATOM   1285  CA  PRO A 670      37.880  53.960  57.650  1.00  0.00           C
ATOM   1286  HA  PRO A 670      37.790  54.820  58.320  1.00  0.00           H
ATOM   1287  CB  PRO A 670      37.680  54.460  56.250  1.00  0.00           C
ATOM   1288  HB1 PRO A 670      36.940  55.300  56.240  1.00  0.00           H
ATOM   1289  HB2 PRO A 670      37.390  53.630  55.570  1.00  0.00           H
ATOM   1290  CG  PRO A 670      39.040  54.990  55.750  1.00  0.00           C
ATOM   1291  HG1 PRO A 670      39.080  54.840  54.650  1.00  0.00           H
ATOM   1292  HG2 PRO A 670      39.230  56.050  56.010  1.00  0.00           H
ATOM   1293  C   PRO A 670      36.890  52.980  58.180  1.00  0.00           C
ATOM   1294  O   PRO A 670      35.890  53.490  58.730  1.00  0.00           O
ATOM   1295  N   VAL A 671      37.100  51.680  57.920  1.00  0.00           N
ATOM   1296  HN  VAL A 671      37.970  51.410  57.510  1.00  0.00           H
ATOM   1297  CA  VAL A 671      36.200  50.630  58.390  1.00  0.00           C
ATOM   1298  HA  VAL A 671      35.250  51.000  58.040  1.00  0.00           H
ATOM   1299  CB  VAL A 671      36.640  49.250  57.820  1.00  0.00           C
ATOM   1300  HB  VAL A 671      37.740  49.170  57.860  1.00  0.00           H
ATOM   1301  CG1 VAL A 671      36.170  47.990  58.650  1.00  0.00           C
ATOM   1302 HG11 VAL A 671      36.710  47.840  59.600  1.00  0.00           H
ATOM   1303 HG12 VAL A 671      36.230  47.210  57.860  1.00  0.00           H
ATOM   1304 HG13 VAL A 671      35.070  48.020  58.870  1.00  0.00           H
ATOM   1305  CG2 VAL A 671      36.180  49.160  56.330  1.00  0.00           C
ATOM   1306 HG21 VAL A 671      36.750  49.760  55.570  1.00  0.00           H
ATOM   1307 HG22 VAL A 671      35.110  49.430  56.250  1.00  0.00           H
ATOM   1308 HG23 VAL A 671      36.340  48.120  55.970  1.00  0.00           H
ATOM   1309  C   VAL A 671      36.200  50.580  59.840  1.00  0.00           C
ATOM   1310  O   VAL A 671      35.160  50.680  60.480  1.00  0.00           O
ATOM   1311  N   LEU A 672      37.520  50.620  60.410  1.00  0.00           N
ATOM   1312  HN  LEU A 672      38.300  50.620  59.790  1.00  0.00           H
ATOM   1313  CA  LEU A 672      37.890  50.700  61.790  1.00  0.00           C
ATOM   1314  HA  LEU A 672      37.480  49.870  62.340  1.00  0.00           H
ATOM   1315  CB  LEU A 672      39.430  50.500  62.000  1.00  0.00           C
ATOM   1316  HB1 LEU A 672      40.090  51.160  61.390  1.00  0.00           H
ATOM   1317  HB2 LEU A 672      39.670  49.480  61.610  1.00  0.00           H
ATOM   1318  CG  LEU A 672      39.960  50.660  63.490  1.00  0.00           C
ATOM   1319  HG  LEU A 672      39.650  51.690  63.800  1.00  0.00           H
ATOM   1320  CD1 LEU A 672      39.400  49.570  64.450  1.00  0.00           C
ATOM   1321 HD11 LEU A 672      39.580  49.780  65.520  1.00  0.00           H
ATOM   1322 HD12 LEU A 672      39.840  48.600  64.120  1.00  0.00           H
ATOM   1323 HD13 LEU A 672      38.300  49.430  64.310  1.00  0.00           H
ATOM   1324  CD2 LEU A 672      41.460  50.580  63.450  1.00  0.00           C
ATOM   1325 HD21 LEU A 672      41.800  51.460  62.850  1.00  0.00           H
ATOM   1326 HD22 LEU A 672      41.840  49.620  63.050  1.00  0.00           H
ATOM   1327 HD23 LEU A 672      41.800  50.790  64.490  1.00  0.00           H
ATOM   1328  C   LEU A 672      37.310  51.880  62.480  1.00  0.00           C
ATOM   1329  O   LEU A 672      36.630  51.740  63.500  1.00  0.00           O
ATOM   1330  N   VAL A 673      37.490  53.140  61.980  1.00  0.00           N
ATOM   1331  HN  VAL A 673      38.150  53.200  61.240  1.00  0.00           H
ATOM   1332  CA  VAL A 673      36.910  54.220  62.600  1.00  0.00           C
ATOM   1333  HA  VAL A 673      37.220  54.260  63.630  1.00  0.00           H
ATOM   1334  CB  VAL A 673      37.470  55.540  62.040  1.00  0.00           C
ATOM   1335  HB  VAL A 673      37.480  55.450  60.920  1.00  0.00           H
ATOM   1336  CG1 VAL A 673      36.910  56.860  62.590  1.00  0.00           C
ATOM   1337 HG11 VAL A 673      35.830  57.010  62.330  1.00  0.00           H
ATOM   1338 HG12 VAL A 673      37.530  57.650  62.120  1.00  0.00           H
ATOM   1339 HG13 VAL A 673      36.880  56.840  63.700  1.00  0.00           H
ATOM   1340  CG2 VAL A 673      39.000  55.500  62.400  1.00  0.00           C
ATOM   1341 HG21 VAL A 673      39.380  56.490  62.060  1.00  0.00           H
ATOM   1342 HG22 VAL A 673      39.570  54.720  61.840  1.00  0.00           H
ATOM   1343 HG23 VAL A 673      39.150  55.620  63.490  1.00  0.00           H
ATOM   1344  C   VAL A 673      35.360  54.190  62.530  1.00  0.00           C
ATOM   1345  O   VAL A 673      34.660  54.560  63.440  1.00  0.00           O
ATOM   1346  N   PHE A 674      34.750  53.690  61.470  1.00  0.00           N
ATOM   1347  HN  PHE A 674      35.300  53.340  60.730  1.00  0.00           H
ATOM   1348  CA  PHE A 674      33.300  53.500  61.420  1.00  0.00           C
ATOM   1349  HA  PHE A 674      32.870  54.480  61.560  1.00  0.00           H
ATOM   1350  CB  PHE A 674      32.790  52.950  60.040  1.00  0.00           C
ATOM   1351  HB1 PHE A 674      33.630  52.470  59.500  1.00  0.00           H
ATOM   1352  HB2 PHE A 674      32.560  53.830  59.390  1.00  0.00           H
ATOM   1353  CG  PHE A 674      31.530  52.030  60.020  1.00  0.00           C
ATOM   1354  CD1 PHE A 674      31.520  50.670  59.650  1.00  0.00           C
ATOM   1355  HD1 PHE A 674      32.380  50.180  59.220  1.00  0.00           H
ATOM   1356  CE1 PHE A 674      30.350  49.820  59.710  1.00  0.00           C
ATOM   1357  HE1 PHE A 674      30.330  48.750  59.560  1.00  0.00           H
ATOM   1358  CZ  PHE A 674      29.250  50.420  60.260  1.00  0.00           C
ATOM   1359  HZ  PHE A 674      28.390  49.830  60.510  1.00  0.00           H
ATOM   1360  CD2 PHE A 674      30.340  52.620  60.340  1.00  0.00           C
ATOM   1361  HD2 PHE A 674      30.310  53.640  60.670  1.00  0.00           H
ATOM   1362  CE2 PHE A 674      29.150  51.800  60.380  1.00  0.00           C
ATOM   1363  HE2 PHE A 674      28.310  52.310  60.790  1.00  0.00           H
ATOM   1364  C   PHE A 674      32.740  52.680  62.620  1.00  0.00           C
ATOM   1365  O   PHE A 674      31.810  53.070  63.360  1.00  0.00           O
ATOM   1366  N   GLU A 675      33.390  51.500  62.900  1.00  0.00           N
ATOM   1367  HN  GLU A 675      34.180  51.340  62.300  1.00  0.00           H
ATOM   1368  CA  GLU A 675      33.160  50.660  64.070  1.00  0.00           C
ATOM   1369  HA  GLU A 675      32.150  50.290  64.000  1.00  0.00           H
ATOM   1370  CB  GLU A 675      33.770  49.240  63.950  1.00  0.00           C
ATOM   1371  HB1 GLU A 675      33.490  48.820  64.940  1.00  0.00           H
ATOM   1372  HB2 GLU A 675      34.870  49.220  63.770  1.00  0.00           H
ATOM   1373  CG  GLU A 675      33.180  48.380  62.850  1.00  0.00           C
ATOM   1374  HG1 GLU A 675      33.870  48.410  61.980  1.00  0.00           H
ATOM   1375  HG2 GLU A 675      32.200  48.790  62.520  1.00  0.00           H
ATOM   1376  CD  GLU A 675      32.910  46.960  63.360  1.00  0.00           C
ATOM   1377  OE1 GLU A 675      33.460  45.950  62.840  1.00  0.00           O
ATOM   1378  OE2 GLU A 675      32.060  46.830  64.290  1.00  0.00           O
ATOM   1379  C   GLU A 675      33.370  51.420  65.440  1.00  0.00           C
ATOM   1380  O   GLU A 675      32.570  51.420  66.370  1.00  0.00           O
ATOM   1381  N   LYS A 676      34.450  52.120  65.560  1.00  0.00           N
ATOM   1382  HN  LYS A 676      35.110  52.070  64.820  1.00  0.00           H
ATOM   1383  CA  LYS A 676      34.680  52.900  66.710  1.00  0.00           C
ATOM   1384  HA  LYS A 676      34.610  52.250  67.560  1.00  0.00           H
ATOM   1385  CB  LYS A 676      36.180  53.540  66.660  1.00  0.00           C
ATOM   1386  HB1 LYS A 676      36.370  54.080  67.610  1.00  0.00           H
ATOM   1387  HB2 LYS A 676      36.320  54.180  65.760  1.00  0.00           H
ATOM   1388  CG  LYS A 676      37.370  52.490  66.740  1.00  0.00           C
ATOM   1389  HG1 LYS A 676      36.980  51.620  66.160  1.00  0.00           H
ATOM   1390  HG2 LYS A 676      37.660  52.260  67.790  1.00  0.00           H
ATOM   1391  CD  LYS A 676      38.620  53.080  66.130  1.00  0.00           C
ATOM   1392  HD1 LYS A 676      38.400  53.660  65.210  1.00  0.00           H
ATOM   1393  HD2 LYS A 676      39.320  52.250  65.880  1.00  0.00           H
ATOM   1394  CE  LYS A 676      39.160  54.100  67.130  1.00  0.00           C
ATOM   1395  HE1 LYS A 676      39.540  53.470  67.970  1.00  0.00           H
ATOM   1396  HE2 LYS A 676      38.440  54.880  67.470  1.00  0.00           H
ATOM   1397  NZ  LYS A 676      40.310  54.870  66.550  1.00  0.00           N
ATOM   1398  HZ1 LYS A 676      41.020  55.150  67.250  1.00  0.00           H
ATOM   1399  HZ2 LYS A 676      40.050  55.780  66.100  1.00  0.00           H
ATOM   1400  HZ3 LYS A 676      40.840  54.380  65.790  1.00  0.00           H
ATOM   1401  C   LYS A 676      33.680  54.010  66.990  1.00  0.00           C
ATOM   1402  O   LYS A 676      33.300  54.260  68.120  1.00  0.00           O
ATOM   1403  N   ILE A 677      33.270  54.760  65.950  1.00  0.00           N
ATOM   1404  HN  ILE A 677      33.550  54.430  65.050  1.00  0.00           H
ATOM   1405  CA  ILE A 677      32.200  55.640  66.110  1.00  0.00           C
ATOM   1406  HA  ILE A 677      32.490  56.370  66.850  1.00  0.00           H
ATOM   1407  CB  ILE A 677      32.020  56.470  64.770  1.00  0.00           C
ATOM   1408  HB  ILE A 677      31.900  55.780  63.910  1.00  0.00           H
ATOM   1409  CG2 ILE A 677      30.680  57.270  64.820  1.00  0.00           C
ATOM   1410 HG21 ILE A 677      29.900  56.500  64.980  1.00  0.00           H
ATOM   1411 HG22 ILE A 677      30.460  57.870  63.910  1.00  0.00           H
ATOM   1412 HG23 ILE A 677      30.590  57.990  65.660  1.00  0.00           H
ATOM   1413  CG1 ILE A 677      33.130  57.450  64.430  1.00  0.00           C
ATOM   1414 HG11 ILE A 677      32.840  57.860  63.440  1.00  0.00           H
ATOM   1415 HG12 ILE A 677      34.010  56.790  64.200  1.00  0.00           H
ATOM   1416  CD  ILE A 677      33.450  58.580  65.460  1.00  0.00           C
ATOM   1417  HD1 ILE A 677      34.400  58.340  66.010  1.00  0.00           H
ATOM   1418  HD2 ILE A 677      32.590  58.800  66.130  1.00  0.00           H
ATOM   1419  HD3 ILE A 677      33.670  59.530  64.920  1.00  0.00           H
ATOM   1420  C   ILE A 677      30.880  54.960  66.580  1.00  0.00           C
ATOM   1421  O   ILE A 677      30.200  55.420  67.550  1.00  0.00           O
ATOM   1422  N   LEU A 678      30.550  53.820  65.860  1.00  0.00           N
ATOM   1423  HN  LEU A 678      31.220  53.520  65.190  1.00  0.00           H
ATOM   1424  CA  LEU A 678      29.310  53.130  66.100  1.00  0.00           C
ATOM   1425  HA  LEU A 678      28.510  53.820  65.890  1.00  0.00           H
ATOM   1426  CB  LEU A 678      29.160  51.970  65.070  1.00  0.00           C
ATOM   1427  HB1 LEU A 678      29.920  51.170  65.220  1.00  0.00           H
ATOM   1428  HB2 LEU A 678      29.420  52.410  64.090  1.00  0.00           H
ATOM   1429  CG  LEU A 678      27.680  51.490  64.760  1.00  0.00           C
ATOM   1430  HG  LEU A 678      27.190  51.220  65.720  1.00  0.00           H
ATOM   1431  CD1 LEU A 678      26.840  52.640  64.010  1.00  0.00           C
ATOM   1432 HD11 LEU A 678      27.380  52.860  63.060  1.00  0.00           H
ATOM   1433 HD12 LEU A 678      26.920  53.580  64.600  1.00  0.00           H
ATOM   1434 HD13 LEU A 678      25.790  52.310  63.900  1.00  0.00           H
ATOM   1435  CD2 LEU A 678      27.810  50.240  63.940  1.00  0.00           C
ATOM   1436 HD21 LEU A 678      28.340  50.560  63.010  1.00  0.00           H
ATOM   1437 HD22 LEU A 678      26.850  49.710  63.750  1.00  0.00           H
ATOM   1438 HD23 LEU A 678      28.480  49.510  64.450  1.00  0.00           H
ATOM   1439  C   LEU A 678      29.190  52.600  67.500  1.00  0.00           C
ATOM   1440  O   LEU A 678      28.160  52.790  68.160  1.00  0.00           O
ATOM   1441  N   TYR A 679      30.230  51.990  68.050  1.00  0.00           N
ATOM   1442  HN  TYR A 679      31.080  51.850  67.550  1.00  0.00           H
ATOM   1443  CA  TYR A 679      30.250  51.380  69.390  1.00  0.00           C
ATOM   1444  HA  TYR A 679      29.400  50.720  69.460  1.00  0.00           H
ATOM   1445  CB  TYR A 679      31.560  50.490  69.680  1.00  0.00           C
ATOM   1446  HB1 TYR A 679      32.410  51.150  69.430  1.00  0.00           H
ATOM   1447  HB2 TYR A 679      31.570  49.610  68.990  1.00  0.00           H
ATOM   1448  CG  TYR A 679      31.630  50.020  71.150  1.00  0.00           C
ATOM   1449  CD1 TYR A 679      32.490  50.550  72.040  1.00  0.00           C
ATOM   1450  HD1 TYR A 679      33.140  51.360  71.750  1.00  0.00           H
ATOM   1451  CE1 TYR A 679      32.520  50.110  73.350  1.00  0.00           C
ATOM   1452  HE1 TYR A 679      33.180  50.600  74.050  1.00  0.00           H
ATOM   1453  CZ  TYR A 679      31.640  49.100  73.730  1.00  0.00           C
ATOM   1454  OH  TYR A 679      31.720  48.640  75.080  1.00  0.00           O
ATOM   1455  HH  TYR A 679      32.480  49.060  75.480  1.00  0.00           H
ATOM   1456  CD2 TYR A 679      30.710  49.070  71.510  1.00  0.00           C
ATOM   1457  HD2 TYR A 679      30.040  48.740  70.740  1.00  0.00           H
ATOM   1458  CE2 TYR A 679      30.790  48.500  72.790  1.00  0.00           C
ATOM   1459  HE2 TYR A 679      30.200  47.620  72.990  1.00  0.00           H
ATOM   1460  C   TYR A 679      29.820  52.330  70.510  1.00  0.00           C
ATOM   1461  O   TYR A 679      28.820  52.120  71.220  1.00  0.00           O
ATOM   1462  N   LYS A 680      30.510  53.460  70.520  1.00  0.00           N
ATOM   1463  HN  LYS A 680      31.280  53.570  69.890  1.00  0.00           H
ATOM   1464  CA  LYS A 680      30.190  54.500  71.450  1.00  0.00           C
ATOM   1465  HA  LYS A 680      30.090  54.030  72.420  1.00  0.00           H
ATOM   1466  CB  LYS A 680      31.450  55.500  71.470  1.00  0.00           C
ATOM   1467  HB1 LYS A 680      31.670  55.820  70.430  1.00  0.00           H
ATOM   1468  HB2 LYS A 680      32.220  54.820  71.910  1.00  0.00           H
ATOM   1469  CG  LYS A 680      31.420  56.840  72.190  1.00  0.00           C
ATOM   1470  HG1 LYS A 680      30.650  57.400  71.620  1.00  0.00           H
ATOM   1471  HG2 LYS A 680      32.470  57.190  72.000  1.00  0.00           H
ATOM   1472  CD  LYS A 680      31.110  56.780  73.720  1.00  0.00           C
ATOM   1473  HD1 LYS A 680      31.850  56.150  74.250  1.00  0.00           H
ATOM   1474  HD2 LYS A 680      30.040  56.510  73.840  1.00  0.00           H
ATOM   1475  CE  LYS A 680      31.340  58.120  74.420  1.00  0.00           C
ATOM   1476  HE1 LYS A 680      32.420  58.390  74.460  1.00  0.00           H
ATOM   1477  HE2 LYS A 680      31.010  58.020  75.480  1.00  0.00           H
ATOM   1478  NZ  LYS A 680      30.530  59.160  73.760  1.00  0.00           N
ATOM   1479  HZ1 LYS A 680      30.940  59.450  72.850  1.00  0.00           H
ATOM   1480  HZ2 LYS A 680      30.360  60.000  74.360  1.00  0.00           H
ATOM   1481  HZ3 LYS A 680      29.590  58.730  73.630  1.00  0.00           H
ATOM   1482  C   LYS A 680      28.860  55.180  71.200  1.00  0.00           C
ATOM   1483  O   LYS A 680      28.160  55.440  72.140  1.00  0.00           O
ATOM   1484  N   PHE A 681      28.450  55.400  69.940  1.00  0.00           N
ATOM   1485  HN  PHE A 681      29.050  55.130  69.180  1.00  0.00           H
ATOM   1486  CA  PHE A 681      27.140  55.840  69.470  1.00  0.00           C
ATOM   1487  HA  PHE A 681      27.070  56.880  69.760  1.00  0.00           H
ATOM   1488  CB  PHE A 681      27.060  55.710  67.900  1.00  0.00           C
ATOM   1489  HB1 PHE A 681      26.940  54.680  67.510  1.00  0.00           H
ATOM   1490  HB2 PHE A 681      27.980  56.120  67.440  1.00  0.00           H
ATOM   1491  CG  PHE A 681      25.880  56.540  67.410  1.00  0.00           C
ATOM   1492  CD1 PHE A 681      24.620  55.920  67.140  1.00  0.00           C
ATOM   1493  HD1 PHE A 681      24.360  54.920  67.450  1.00  0.00           H
ATOM   1494  CE1 PHE A 681      23.600  56.690  66.510  1.00  0.00           C
ATOM   1495  HE1 PHE A 681      22.650  56.220  66.330  1.00  0.00           H
ATOM   1496  CZ  PHE A 681      23.770  58.050  66.190  1.00  0.00           C
ATOM   1497  HZ  PHE A 681      23.050  58.620  65.610  1.00  0.00           H
ATOM   1498  CD2 PHE A 681      26.000  57.890  67.130  1.00  0.00           C
ATOM   1499  HD2 PHE A 681      26.940  58.390  67.290  1.00  0.00           H
ATOM   1500  CE2 PHE A 681      24.960  58.610  66.510  1.00  0.00           C
ATOM   1501  HE2 PHE A 681      25.090  59.650  66.260  1.00  0.00           H
ATOM   1502  C   PHE A 681      26.080  55.070  70.070  1.00  0.00           C
ATOM   1503  O   PHE A 681      25.120  55.660  70.650  1.00  0.00           O
ATOM   1504  N   CYS A 682      26.220  53.760  69.970  1.00  0.00           N
ATOM   1505  HN  CYS A 682      27.060  53.420  69.570  1.00  0.00           H
ATOM   1506  CA  CYS A 682      25.300  52.830  70.620  1.00  0.00           C
ATOM   1507  HA  CYS A 682      24.360  53.110  70.190  1.00  0.00           H
ATOM   1508  CB  CYS A 682      25.680  51.440  70.080  1.00  0.00           C
ATOM   1509  HB1 CYS A 682      25.080  50.570  70.380  1.00  0.00           H
ATOM   1510  HB2 CYS A 682      26.720  51.270  70.430  1.00  0.00           H
ATOM   1511  SG  CYS A 682      25.380  51.440  68.190  1.00  0.00           S
ATOM   1512  HG1 CYS A 682      26.300  52.350  67.850  1.00  0.00           H
ATOM   1513  C   CYS A 682      25.140  52.920  72.140  1.00  0.00           C
ATOM   1514  O   CYS A 682      23.960  52.860  72.660  1.00  0.00           O
ATOM   1515  N   ARG A 683      26.280  53.050  72.920  1.00  0.00           N
ATOM   1516  HN  ARG A 683      27.120  53.010  72.390  1.00  0.00           H
ATOM   1517  CA  ARG A 683      26.300  53.340  74.360  1.00  0.00           C
ATOM   1518  HA  ARG A 683      25.700  52.630  74.900  1.00  0.00           H
ATOM   1519  CB  ARG A 683      27.750  53.350  74.920  1.00  0.00           C
ATOM   1520  HB1 ARG A 683      27.580  53.580  76.000  1.00  0.00           H
ATOM   1521  HB2 ARG A 683      28.220  54.220  74.410  1.00  0.00           H
ATOM   1522  CG  ARG A 683      28.510  52.090  74.930  1.00  0.00           C
ATOM   1523  HG1 ARG A 683      29.430  52.120  75.550  1.00  0.00           H
ATOM   1524  HG2 ARG A 683      28.830  51.980  73.870  1.00  0.00           H
ATOM   1525  CD  ARG A 683      27.800  50.710  75.190  1.00  0.00           C
ATOM   1526  HD1 ARG A 683      28.560  49.910  75.080  1.00  0.00           H
ATOM   1527  HD2 ARG A 683      26.980  50.520  74.460  1.00  0.00           H
ATOM   1528  NE  ARG A 683      27.410  50.620  76.640  1.00  0.00           N
ATOM   1529  HE  ARG A 683      28.050  50.950  77.320  1.00  0.00           H
ATOM   1530  CZ  ARG A 683      26.550  49.770  77.110  1.00  0.00           C
ATOM   1531  NH1 ARG A 683      25.480  49.410  76.480  1.00  0.00           N
ATOM   1532 HH11 ARG A 683      25.330  49.700  75.550  1.00  0.00           H
ATOM   1533 HH12 ARG A 683      24.890  48.720  76.900  1.00  0.00           H
ATOM   1534  NH2 ARG A 683      26.740  49.440  78.360  1.00  0.00           N
ATOM   1535 HH21 ARG A 683      26.210  48.640  78.650  1.00  0.00           H
ATOM   1536 HH22 ARG A 683      27.560  49.630  78.880  1.00  0.00           H
ATOM   1537  C   ARG A 683      25.590  54.630  74.720  1.00  0.00           C
ATOM   1538  O   ARG A 683      24.840  54.730  75.680  1.00  0.00           O
ATOM   1539  N   ASP A 684      25.830  55.600  73.880  1.00  0.00           N
ATOM   1540  HN  ASP A 684      26.240  55.330  73.010  1.00  0.00           H
ATOM   1541  CA  ASP A 684      25.370  56.930  74.080  1.00  0.00           C
ATOM   1542  HA  ASP A 684      25.530  57.180  75.110  1.00  0.00           H
ATOM   1543  CB  ASP A 684      26.060  57.990  73.080  1.00  0.00           C
ATOM   1544  HB1 ASP A 684      25.460  58.920  73.060  1.00  0.00           H
ATOM   1545  HB2 ASP A 684      26.110  57.560  72.060  1.00  0.00           H
ATOM   1546  CG  ASP A 684      27.410  58.520  73.490  1.00  0.00           C
ATOM   1547  OD1 ASP A 684      28.130  59.100  72.630  1.00  0.00           O
ATOM   1548  OD2 ASP A 684      27.620  58.620  74.700  1.00  0.00           O
ATOM   1549  C   ASP A 684      23.900  57.050  73.910  1.00  0.00           C
ATOM   1550  O   ASP A 684      23.240  57.620  74.790  1.00  0.00           O
ATOM   1551  N   TYR A 685      23.280  56.540  72.810  1.00  0.00           N
ATOM   1552  HN  TYR A 685      23.860  56.120  72.120  1.00  0.00           H
ATOM   1553  CA  TYR A 685      21.910  56.710  72.470  1.00  0.00           C
ATOM   1554  HA  TYR A 685      21.540  57.600  72.950  1.00  0.00           H
ATOM   1555  CB  TYR A 685      21.640  56.800  70.990  1.00  0.00           C
ATOM   1556  HB1 TYR A 685      20.580  56.650  70.660  1.00  0.00           H
ATOM   1557  HB2 TYR A 685      22.190  56.060  70.380  1.00  0.00           H
ATOM   1558  CG  TYR A 685      21.990  58.180  70.470  1.00  0.00           C
ATOM   1559  CD1 TYR A 685      21.090  59.240  70.700  1.00  0.00           C
ATOM   1560  HD1 TYR A 685      20.150  59.100  71.230  1.00  0.00           H
ATOM   1561  CE1 TYR A 685      21.510  60.550  70.380  1.00  0.00           C
ATOM   1562  HE1 TYR A 685      20.810  61.360  70.540  1.00  0.00           H
ATOM   1563  CZ  TYR A 685      22.690  60.790  69.700  1.00  0.00           C
ATOM   1564  OH  TYR A 685      23.010  62.050  69.070  1.00  0.00           O
ATOM   1565  HH  TYR A 685      23.880  61.980  68.660  1.00  0.00           H
ATOM   1566  CD2 TYR A 685      23.240  58.400  69.870  1.00  0.00           C
ATOM   1567  HD2 TYR A 685      23.970  57.620  69.700  1.00  0.00           H
ATOM   1568  CE2 TYR A 685      23.540  59.690  69.520  1.00  0.00           C
ATOM   1569  HE2 TYR A 685      24.460  59.800  68.980  1.00  0.00           H
ATOM   1570  C   TYR A 685      21.040  55.600  73.060  1.00  0.00           C
ATOM   1571  O   TYR A 685      19.810  55.740  73.140  1.00  0.00           O
ATOM   1572  N   GLN A 686      21.650  54.450  73.460  1.00  0.00           N
ATOM   1573  HN  GLN A 686      22.550  54.210  73.150  1.00  0.00           H
ATOM   1574  CA  GLN A 686      21.040  53.310  74.100  1.00  0.00           C
ATOM   1575  HA  GLN A 686      21.860  52.870  74.640  1.00  0.00           H
ATOM   1576  CB  GLN A 686      20.070  53.580  75.230  1.00  0.00           C
ATOM   1577  HB1 GLN A 686      19.600  52.640  75.590  1.00  0.00           H
ATOM   1578  HB2 GLN A 686      19.240  54.240  74.890  1.00  0.00           H
ATOM   1579  CG  GLN A 686      20.650  54.150  76.590  1.00  0.00           C
ATOM   1580  HG1 GLN A 686      19.830  54.700  77.100  1.00  0.00           H
ATOM   1581  HG2 GLN A 686      21.330  54.940  76.230  1.00  0.00           H
ATOM   1582  CD  GLN A 686      21.390  53.170  77.550  1.00  0.00           C
ATOM   1583  OE1 GLN A 686      20.800  52.150  78.020  1.00  0.00           O
ATOM   1584  NE2 GLN A 686      22.730  53.330  77.700  1.00  0.00           N
ATOM   1585 HE21 GLN A 686      23.180  52.710  78.350  1.00  0.00           H
ATOM   1586 HE22 GLN A 686      23.250  54.140  77.430  1.00  0.00           H
ATOM   1587  C   GLN A 686      20.480  52.430  73.030  1.00  0.00           C
ATOM   1588  O   GLN A 686      19.320  52.030  73.040  1.00  0.00           O
ATOM   1589  N   LEU A 687      21.350  52.040  72.060  1.00  0.00           N
ATOM   1590  HN  LEU A 687      22.270  52.450  72.080  1.00  0.00           H
ATOM   1591  CA  LEU A 687      21.080  51.170  70.870  1.00  0.00           C
ATOM   1592  HA  LEU A 687      20.030  50.980  70.820  1.00  0.00           H
ATOM   1593  CB  LEU A 687      21.470  51.820  69.500  1.00  0.00           C
ATOM   1594  HB1 LEU A 687      21.150  51.150  68.680  1.00  0.00           H
ATOM   1595  HB2 LEU A 687      22.550  52.080  69.450  1.00  0.00           H
ATOM   1596  CG  LEU A 687      20.730  53.160  69.200  1.00  0.00           C
ATOM   1597  HG  LEU A 687      21.170  53.890  69.900  1.00  0.00           H
ATOM   1598  CD1 LEU A 687      21.080  53.810  67.860  1.00  0.00           C
ATOM   1599 HD11 LEU A 687      20.550  53.230  67.070  1.00  0.00           H
ATOM   1600 HD12 LEU A 687      22.180  53.940  67.780  1.00  0.00           H
ATOM   1601 HD13 LEU A 687      20.680  54.840  67.850  1.00  0.00           H
ATOM   1602  CD2 LEU A 687      19.230  53.070  69.260  1.00  0.00           C
ATOM   1603 HD21 LEU A 687      18.760  52.270  68.640  1.00  0.00           H
ATOM   1604 HD22 LEU A 687      18.640  53.950  68.930  1.00  0.00           H
ATOM   1605 HD23 LEU A 687      18.840  52.750  70.250  1.00  0.00           H
ATOM   1606  C   LEU A 687      21.930  49.900  71.020  1.00  0.00           C
ATOM   1607  O   LEU A 687      23.010  49.990  71.590  1.00  0.00           O
ATOM   1608  N   SER A 688      21.420  48.800  70.430  1.00  0.00           N
ATOM   1609  HN  SER A 688      20.510  48.970  70.050  1.00  0.00           H
ATOM   1610  CA  SER A 688      22.050  47.520  70.320  1.00  0.00           C
ATOM   1611  HA  SER A 688      22.500  47.190  71.230  1.00  0.00           H
ATOM   1612  CB  SER A 688      21.030  46.490  69.940  1.00  0.00           C
ATOM   1613  HB1 SER A 688      20.440  46.710  69.030  1.00  0.00           H
ATOM   1614  HB2 SER A 688      20.250  46.490  70.730  1.00  0.00           H
ATOM   1615  OG  SER A 688      21.610  45.150  69.790  1.00  0.00           O
ATOM   1616  HG1 SER A 688      21.890  44.870  70.660  1.00  0.00           H
ATOM   1617  C   SER A 688      23.190  47.620  69.310  1.00  0.00           C
ATOM   1618  O   SER A 688      22.980  47.510  68.100  1.00  0.00           O
ATOM   1619  N   TYR A 689      24.520  47.640  69.670  1.00  0.00           N
ATOM   1620  HN  TYR A 689      24.610  47.840  70.640  1.00  0.00           H
ATOM   1621  CA  TYR A 689      25.670  47.590  68.860  1.00  0.00           C
ATOM   1622  HA  TYR A 689      25.480  48.400  68.170  1.00  0.00           H
ATOM   1623  CB  TYR A 689      26.980  47.830  69.580  1.00  0.00           C
ATOM   1624  HB1 TYR A 689      27.100  47.310  70.550  1.00  0.00           H
ATOM   1625  HB2 TYR A 689      27.020  48.860  69.990  1.00  0.00           H
ATOM   1626  CG  TYR A 689      28.270  47.460  68.860  1.00  0.00           C
ATOM   1627  CD1 TYR A 689      28.730  48.280  67.790  1.00  0.00           C
ATOM   1628  HD1 TYR A 689      28.170  49.190  67.600  1.00  0.00           H
ATOM   1629  CE1 TYR A 689      29.890  48.090  67.060  1.00  0.00           C
ATOM   1630  HE1 TYR A 689      30.200  48.820  66.320  1.00  0.00           H
ATOM   1631  CZ  TYR A 689      30.710  46.990  67.430  1.00  0.00           C
ATOM   1632  OH  TYR A 689      31.940  46.740  66.800  1.00  0.00           O
ATOM   1633  HH  TYR A 689      31.940  46.840  65.850  1.00  0.00           H
ATOM   1634  CD2 TYR A 689      29.170  46.500  69.360  1.00  0.00           C
ATOM   1635  HD2 TYR A 689      29.040  45.800  70.170  1.00  0.00           H
ATOM   1636  CE2 TYR A 689      30.340  46.290  68.620  1.00  0.00           C
ATOM   1637  HE2 TYR A 689      31.100  45.540  68.830  1.00  0.00           H
ATOM   1638  C   TYR A 689      25.710  46.490  67.800  1.00  0.00           C
ATOM   1639  O   TYR A 689      25.850  46.760  66.600  1.00  0.00           O
ATOM   1640  N   LEU A 690      25.680  45.180  68.310  1.00  0.00           N
ATOM   1641  HN  LEU A 690      25.480  45.030  69.260  1.00  0.00           H
ATOM   1642  CA  LEU A 690      25.940  43.980  67.490  1.00  0.00           C
ATOM   1643  HA  LEU A 690      26.740  44.250  66.820  1.00  0.00           H
ATOM   1644  CB  LEU A 690      26.230  42.730  68.300  1.00  0.00           C
ATOM   1645  HB1 LEU A 690      26.240  41.870  67.590  1.00  0.00           H
ATOM   1646  HB2 LEU A 690      25.350  42.630  68.960  1.00  0.00           H
ATOM   1647  CG  LEU A 690      27.510  42.800  69.060  1.00  0.00           C
ATOM   1648  HG  LEU A 690      27.530  43.660  69.760  1.00  0.00           H
ATOM   1649  CD1 LEU A 690      27.510  41.550  70.020  1.00  0.00           C
ATOM   1650 HD11 LEU A 690      28.330  41.640  70.770  1.00  0.00           H
ATOM   1651 HD12 LEU A 690      27.600  40.600  69.440  1.00  0.00           H
ATOM   1652 HD13 LEU A 690      26.500  41.310  70.400  1.00  0.00           H
ATOM   1653  CD2 LEU A 690      28.700  42.920  68.120  1.00  0.00           C
ATOM   1654 HD21 LEU A 690      29.720  42.820  68.550  1.00  0.00           H
ATOM   1655 HD22 LEU A 690      28.750  43.880  67.560  1.00  0.00           H
ATOM   1656 HD23 LEU A 690      28.610  42.170  67.310  1.00  0.00           H
ATOM   1657  C   LEU A 690      24.770  43.820  66.480  1.00  0.00           C
ATOM   1658  O   LEU A 690      25.000  43.520  65.300  1.00  0.00           O
ATOM   1659  N   SER A 691      23.490  44.050  66.880  1.00  0.00           N
ATOM   1660  HN  SER A 691      23.280  44.270  67.820  1.00  0.00           H
ATOM   1661  CA  SER A 691      22.300  44.030  65.860  1.00  0.00           C
ATOM   1662  HA  SER A 691      22.310  43.090  65.340  1.00  0.00           H
ATOM   1663  CB  SER A 691      20.910  44.130  66.670  1.00  0.00           C
ATOM   1664  HB1 SER A 691      20.820  45.140  67.110  1.00  0.00           H
ATOM   1665  HB2 SER A 691      20.910  43.330  67.430  1.00  0.00           H
ATOM   1666  OG  SER A 691      19.700  43.930  65.890  1.00  0.00           O
ATOM   1667  HG1 SER A 691      19.610  44.610  65.220  1.00  0.00           H
ATOM   1668  C   SER A 691      22.390  45.210  64.860  1.00  0.00           C
ATOM   1669  O   SER A 691      22.200  45.010  63.670  1.00  0.00           O
ATOM   1670  N   LEU A 692      22.740  46.390  65.320  1.00  0.00           N
ATOM   1671  HN  LEU A 692      22.880  46.470  66.300  1.00  0.00           H
ATOM   1672  CA  LEU A 692      22.790  47.490  64.360  1.00  0.00           C
ATOM   1673  HA  LEU A 692      21.870  47.580  63.790  1.00  0.00           H
ATOM   1674  CB  LEU A 692      23.080  48.740  65.260  1.00  0.00           C
ATOM   1675  HB1 LEU A 692      24.100  48.680  65.680  1.00  0.00           H
ATOM   1676  HB2 LEU A 692      22.280  48.820  66.030  1.00  0.00           H
ATOM   1677  CG  LEU A 692      23.040  50.020  64.380  1.00  0.00           C
ATOM   1678  HG  LEU A 692      23.830  49.830  63.630  1.00  0.00           H
ATOM   1679  CD1 LEU A 692      21.670  50.440  63.720  1.00  0.00           C
ATOM   1680 HD11 LEU A 692      21.180  49.620  63.160  1.00  0.00           H
ATOM   1681 HD12 LEU A 692      22.010  51.200  63.000  1.00  0.00           H
ATOM   1682 HD13 LEU A 692      20.890  50.830  64.400  1.00  0.00           H
ATOM   1683  CD2 LEU A 692      23.650  51.170  65.230  1.00  0.00           C
ATOM   1684 HD21 LEU A 692      24.710  51.090  65.550  1.00  0.00           H
ATOM   1685 HD22 LEU A 692      23.050  51.610  66.030  1.00  0.00           H
ATOM   1686 HD23 LEU A 692      23.690  52.030  64.520  1.00  0.00           H
ATOM   1687  C   LEU A 692      23.940  47.340  63.360  1.00  0.00           C
ATOM   1688  O   LEU A 692      23.760  47.640  62.200  1.00  0.00           O
ATOM   1689  N   ARG A 693      25.160  46.970  63.790  1.00  0.00           N
ATOM   1690  HN  ARG A 693      25.260  46.700  64.740  1.00  0.00           H
ATOM   1691  CA  ARG A 693      26.340  46.730  63.010  1.00  0.00           C
ATOM   1692  HA  ARG A 693      26.550  47.610  62.440  1.00  0.00           H
ATOM   1693  CB  ARG A 693      27.500  46.460  63.990  1.00  0.00           C
ATOM   1694  HB1 ARG A 693      27.290  45.520  64.550  1.00  0.00           H
ATOM   1695  HB2 ARG A 693      27.560  47.230  64.790  1.00  0.00           H
ATOM   1696  CG  ARG A 693      28.890  46.530  63.310  1.00  0.00           C
ATOM   1697  HG1 ARG A 693      29.590  46.570  64.170  1.00  0.00           H
ATOM   1698  HG2 ARG A 693      28.950  47.460  62.710  1.00  0.00           H
ATOM   1699  CD  ARG A 693      29.350  45.370  62.490  1.00  0.00           C
ATOM   1700  HD1 ARG A 693      30.370  45.520  62.090  1.00  0.00           H
ATOM   1701  HD2 ARG A 693      28.750  45.420  61.560  1.00  0.00           H
ATOM   1702  NE  ARG A 693      29.180  44.050  63.210  1.00  0.00           N
ATOM   1703  HE  ARG A 693      28.550  43.360  62.830  1.00  0.00           H
ATOM   1704  CZ  ARG A 693      30.130  43.550  63.940  1.00  0.00           C
ATOM   1705  NH1 ARG A 693      31.090  44.180  64.550  1.00  0.00           N
ATOM   1706 HH11 ARG A 693      31.660  43.620  65.150  1.00  0.00           H
ATOM   1707 HH12 ARG A 693      31.250  45.170  64.560  1.00  0.00           H
ATOM   1708  NH2 ARG A 693      29.870  42.310  64.270  1.00  0.00           N
ATOM   1709 HH21 ARG A 693      29.120  41.830  63.820  1.00  0.00           H
ATOM   1710 HH22 ARG A 693      30.510  41.920  64.920  1.00  0.00           H
ATOM   1711  C   ARG A 693      25.990  45.620  62.050  1.00  0.00           C
ATOM   1712  O   ARG A 693      26.360  45.680  60.870  1.00  0.00           O
ATOM   1713  N   THR A 694      25.300  44.560  62.530  1.00  0.00           N
ATOM   1714  HN  THR A 694      25.070  44.690  63.490  1.00  0.00           H
ATOM   1715  CA  THR A 694      24.810  43.500  61.700  1.00  0.00           C
ATOM   1716  HA  THR A 694      25.690  42.980  61.320  1.00  0.00           H
ATOM   1717  CB  THR A 694      24.130  42.360  62.490  1.00  0.00           C
ATOM   1718  HB  THR A 694      23.250  42.770  63.030  1.00  0.00           H
ATOM   1719  OG1 THR A 694      25.040  41.830  63.430  1.00  0.00           O
ATOM   1720  HG1 THR A 694      24.990  42.520  64.100  1.00  0.00           H
ATOM   1721  CG2 THR A 694      23.730  41.160  61.480  1.00  0.00           C
ATOM   1722 HG21 THR A 694      24.700  40.750  61.130  1.00  0.00           H
ATOM   1723 HG22 THR A 694      23.060  41.530  60.680  1.00  0.00           H
ATOM   1724 HG23 THR A 694      23.280  40.300  62.010  1.00  0.00           H
ATOM   1725  C   THR A 694      23.800  44.000  60.550  1.00  0.00           C
ATOM   1726  O   THR A 694      23.980  43.690  59.360  1.00  0.00           O
ATOM   1727  N   SER A 695      22.820  44.820  60.830  1.00  0.00           N
ATOM   1728  HN  SER A 695      22.580  44.920  61.790  1.00  0.00           H
ATOM   1729  CA  SER A 695      21.770  45.370  59.980  1.00  0.00           C
ATOM   1730  HA  SER A 695      21.310  44.490  59.560  1.00  0.00           H
ATOM   1731  CB  SER A 695      20.580  46.030  60.740  1.00  0.00           C
ATOM   1732  HB1 SER A 695      19.720  46.270  60.060  1.00  0.00           H
ATOM   1733  HB2 SER A 695      20.870  47.010  61.200  1.00  0.00           H
ATOM   1734  OG  SER A 695      20.190  45.330  61.870  1.00  0.00           O
ATOM   1735  HG1 SER A 695      20.900  45.240  62.510  1.00  0.00           H
ATOM   1736  C   SER A 695      22.300  46.220  58.990  1.00  0.00           C
ATOM   1737  O   SER A 695      21.880  46.130  57.820  1.00  0.00           O
ATOM   1738  N   ILE A 696      23.360  47.020  59.320  1.00  0.00           N
ATOM   1739  HN  ILE A 696      23.630  47.180  60.270  1.00  0.00           H
ATOM   1740  CA  ILE A 696      24.100  47.870  58.360  1.00  0.00           C
ATOM   1741  HA  ILE A 696      23.410  48.300  57.640  1.00  0.00           H
ATOM   1742  CB  ILE A 696      24.860  48.950  59.090  1.00  0.00           C
ATOM   1743  HB  ILE A 696      25.330  48.360  59.910  1.00  0.00           H
ATOM   1744  CG2 ILE A 696      26.050  49.670  58.310  1.00  0.00           C
ATOM   1745 HG21 ILE A 696      25.640  50.170  57.410  1.00  0.00           H
ATOM   1746 HG22 ILE A 696      26.810  48.940  57.970  1.00  0.00           H
ATOM   1747 HG23 ILE A 696      26.510  50.320  59.090  1.00  0.00           H
ATOM   1748  CG1 ILE A 696      23.980  49.930  59.800  1.00  0.00           C
ATOM   1749 HG11 ILE A 696      23.120  49.330  60.150  1.00  0.00           H
ATOM   1750 HG12 ILE A 696      23.550  50.590  59.010  1.00  0.00           H
ATOM   1751  CD  ILE A 696      24.690  50.530  60.960  1.00  0.00           C
ATOM   1752  HD1 ILE A 696      24.970  49.810  61.750  1.00  0.00           H
ATOM   1753  HD2 ILE A 696      24.100  51.300  61.500  1.00  0.00           H
ATOM   1754  HD3 ILE A 696      25.660  51.060  60.810  1.00  0.00           H
ATOM   1755  C   ILE A 696      24.990  46.990  57.490  1.00  0.00           C
ATOM   1756  O   ILE A 696      25.380  47.340  56.370  1.00  0.00           O
ATOM   1757  N   GLY A 697      25.400  45.780  57.990  1.00  0.00           N
ATOM   1758  HN  GLY A 697      25.270  45.490  58.930  1.00  0.00           H
ATOM   1759  CA  GLY A 697      26.160  44.800  57.250  1.00  0.00           C
ATOM   1760  HA1 GLY A 697      26.440  44.110  58.040  1.00  0.00           H
ATOM   1761  HA2 GLY A 697      27.040  45.250  56.780  1.00  0.00           H
ATOM   1762  C   GLY A 697      25.290  44.170  56.140  1.00  0.00           C
ATOM   1763  O   GLY A 697      25.660  44.120  54.960  1.00  0.00           O
ATOM   1764  N   LEU A 698      24.010  43.750  56.500  1.00  0.00           N
ATOM   1765  HN  LEU A 698      23.650  43.870  57.430  1.00  0.00           H
ATOM   1766  CA  LEU A 698      23.040  43.240  55.560  1.00  0.00           C
ATOM   1767  HA  LEU A 698      23.590  42.470  55.040  1.00  0.00           H
ATOM   1768  CB  LEU A 698      21.760  42.770  56.410  1.00  0.00           C
ATOM   1769  HB1 LEU A 698      20.930  42.510  55.730  1.00  0.00           H
ATOM   1770  HB2 LEU A 698      21.420  43.610  57.060  1.00  0.00           H
ATOM   1771  CG  LEU A 698      22.000  41.460  57.190  1.00  0.00           C
ATOM   1772  HG  LEU A 698      23.010  41.530  57.620  1.00  0.00           H
ATOM   1773  CD1 LEU A 698      20.840  41.180  58.200  1.00  0.00           C
ATOM   1774 HD11 LEU A 698      19.830  40.960  57.800  1.00  0.00           H
ATOM   1775 HD12 LEU A 698      20.730  42.040  58.900  1.00  0.00           H
ATOM   1776 HD13 LEU A 698      21.150  40.270  58.760  1.00  0.00           H
ATOM   1777  CD2 LEU A 698      22.120  40.280  56.280  1.00  0.00           C
ATOM   1778 HD21 LEU A 698      21.240  40.200  55.600  1.00  0.00           H
ATOM   1779 HD22 LEU A 698      22.170  39.350  56.870  1.00  0.00           H
ATOM   1780 HD23 LEU A 698      23.000  40.330  55.590  1.00  0.00           H
ATOM   1781  C   LEU A 698      22.530  44.220  54.520  1.00  0.00           C
ATOM   1782  O   LEU A 698      22.330  43.860  53.360  1.00  0.00           O
ATOM   1783  N   TRP A 699      22.290  45.420  54.950  1.00  0.00           N
ATOM   1784  HN  TRP A 699      22.200  45.560  55.920  1.00  0.00           H
ATOM   1785  CA  TRP A 699      22.020  46.610  54.060  1.00  0.00           C
ATOM   1786  HA  TRP A 699      21.220  46.330  53.390  1.00  0.00           H
ATOM   1787  CB  TRP A 699      21.650  47.810  54.910  1.00  0.00           C
ATOM   1788  HB1 TRP A 699      21.900  48.720  54.320  1.00  0.00           H
ATOM   1789  HB2 TRP A 699      22.210  47.810  55.870  1.00  0.00           H
ATOM   1790  CG  TRP A 699      20.180  47.870  55.160  1.00  0.00           C
ATOM   1791  CD1 TRP A 699      19.480  47.880  56.390  1.00  0.00           C
ATOM   1792  HD1 TRP A 699      19.970  47.980  57.340  1.00  0.00           H
ATOM   1793  NE1 TRP A 699      18.240  48.270  56.180  1.00  0.00           N
ATOM   1794  HE1 TRP A 699      17.770  48.820  56.840  1.00  0.00           H
ATOM   1795  CE2 TRP A 699      17.900  48.310  54.830  1.00  0.00           C
ATOM   1796  CD2 TRP A 699      19.130  48.070  54.170  1.00  0.00           C
ATOM   1797  CE3 TRP A 699      19.140  48.100  52.760  1.00  0.00           C
ATOM   1798  HE3 TRP A 699      20.060  47.960  52.230  1.00  0.00           H
ATOM   1799  CZ3 TRP A 699      17.910  48.320  52.150  1.00  0.00           C
ATOM   1800  HZ3 TRP A 699      17.840  48.100  51.090  1.00  0.00           H
ATOM   1801  CZ2 TRP A 699      16.710  48.630  54.220  1.00  0.00           C
ATOM   1802  HZ2 TRP A 699      15.860  48.820  54.850  1.00  0.00           H
ATOM   1803  CH2 TRP A 699      16.760  48.580  52.850  1.00  0.00           C
ATOM   1804  HH2 TRP A 699      15.870  48.830  52.300  1.00  0.00           H
ATOM   1805  C   TRP A 699      23.230  46.920  53.090  1.00  0.00           C
ATOM   1806  O   TRP A 699      23.020  47.080  51.910  1.00  0.00           O
ATOM   1807  N   THR A 700      24.480  46.900  53.530  1.00  0.00           N
ATOM   1808  HN  THR A 700      24.700  46.740  54.490  1.00  0.00           H
ATOM   1809  CA  THR A 700      25.670  46.960  52.710  1.00  0.00           C
ATOM   1810  HA  THR A 700      25.500  47.820  52.090  1.00  0.00           H
ATOM   1811  CB  THR A 700      26.950  47.080  53.650  1.00  0.00           C
ATOM   1812  HB  THR A 700      27.010  46.170  54.280  1.00  0.00           H
ATOM   1813  OG1 THR A 700      26.970  48.320  54.340  1.00  0.00           O
ATOM   1814  HG1 THR A 700      26.370  48.260  55.090  1.00  0.00           H
ATOM   1815  CG2 THR A 700      28.240  47.090  52.780  1.00  0.00           C
ATOM   1816 HG21 THR A 700      28.300  48.060  52.250  1.00  0.00           H
ATOM   1817 HG22 THR A 700      28.360  46.290  52.010  1.00  0.00           H
ATOM   1818 HG23 THR A 700      29.140  46.890  53.380  1.00  0.00           H
ATOM   1819  C   THR A 700      25.790  45.800  51.720  1.00  0.00           C
ATOM   1820  O   THR A 700      25.900  46.000  50.560  1.00  0.00           O
ATOM   1821  N   SER A 701      25.610  44.550  52.130  1.00  0.00           N
ATOM   1822  HN  SER A 701      25.590  44.470  53.120  1.00  0.00           H
ATOM   1823  CA  SER A 701      25.610  43.360  51.290  1.00  0.00           C
ATOM   1824  HA  SER A 701      26.500  43.200  50.720  1.00  0.00           H
ATOM   1825  CB  SER A 701      25.600  41.990  52.040  1.00  0.00           C
ATOM   1826  HB1 SER A 701      26.450  41.790  52.720  1.00  0.00           H
ATOM   1827  HB2 SER A 701      25.640  41.200  51.260  1.00  0.00           H
ATOM   1828  OG  SER A 701      24.360  41.870  52.720  1.00  0.00           O
ATOM   1829  HG1 SER A 701      24.270  42.640  53.300  1.00  0.00           H
ATOM   1830  C   SER A 701      24.530  43.430  50.230  1.00  0.00           C
ATOM   1831  O   SER A 701      24.820  43.260  49.060  1.00  0.00           O
ATOM   1832  N   PHE A 702      23.390  43.860  50.680  1.00  0.00           N
ATOM   1833  HN  PHE A 702      23.260  44.060  51.660  1.00  0.00           H
ATOM   1834  CA  PHE A 702      22.330  44.260  49.790  1.00  0.00           C
ATOM   1835  HA  PHE A 702      21.980  43.430  49.190  1.00  0.00           H
ATOM   1836  CB  PHE A 702      20.980  44.490  50.600  1.00  0.00           C
ATOM   1837  HB1 PHE A 702      21.170  45.110  51.500  1.00  0.00           H
ATOM   1838  HB2 PHE A 702      20.660  43.490  51.000  1.00  0.00           H
ATOM   1839  CG  PHE A 702      19.790  45.160  49.750  1.00  0.00           C
ATOM   1840  CD1 PHE A 702      18.770  44.370  49.170  1.00  0.00           C
ATOM   1841  HD1 PHE A 702      18.850  43.300  49.240  1.00  0.00           H
ATOM   1842  CE1 PHE A 702      17.840  44.900  48.220  1.00  0.00           C
ATOM   1843  HE1 PHE A 702      17.050  44.310  47.800  1.00  0.00           H
ATOM   1844  CZ  PHE A 702      17.860  46.270  47.880  1.00  0.00           C
ATOM   1845  HZ  PHE A 702      17.200  46.720  47.170  1.00  0.00           H
ATOM   1846  CD2 PHE A 702      19.750  46.560  49.520  1.00  0.00           C
ATOM   1847  HD2 PHE A 702      20.450  47.260  49.930  1.00  0.00           H
ATOM   1848  CE2 PHE A 702      18.800  47.110  48.540  1.00  0.00           C
ATOM   1849  HE2 PHE A 702      18.840  48.170  48.320  1.00  0.00           H
ATOM   1850  C   PHE A 702      22.650  45.300  48.740  1.00  0.00           C
ATOM   1851  O   PHE A 702      22.330  45.100  47.540  1.00  0.00           O
ATOM   1852  N   LEU A 703      23.200  46.430  49.180  1.00  0.00           N
ATOM   1853  HN  LEU A 703      23.380  46.450  50.160  1.00  0.00           H
ATOM   1854  CA  LEU A 703      23.630  47.580  48.350  1.00  0.00           C
ATOM   1855  HA  LEU A 703      22.760  47.760  47.730  1.00  0.00           H
ATOM   1856  CB  LEU A 703      24.020  48.850  49.210  1.00  0.00           C
ATOM   1857  HB1 LEU A 703      24.660  49.570  48.660  1.00  0.00           H
ATOM   1858  HB2 LEU A 703      24.710  48.530  50.020  1.00  0.00           H
ATOM   1859  CG  LEU A 703      22.840  49.720  49.740  1.00  0.00           C
ATOM   1860  HG  LEU A 703      22.320  49.310  50.630  1.00  0.00           H
ATOM   1861  CD1 LEU A 703      23.570  50.920  50.380  1.00  0.00           C
ATOM   1862 HD11 LEU A 703      24.570  50.710  50.810  1.00  0.00           H
ATOM   1863 HD12 LEU A 703      22.950  51.240  51.240  1.00  0.00           H
ATOM   1864 HD13 LEU A 703      23.890  51.790  49.770  1.00  0.00           H
ATOM   1865  CD2 LEU A 703      21.810  50.110  48.610  1.00  0.00           C
ATOM   1866 HD21 LEU A 703      21.460  49.200  48.080  1.00  0.00           H
ATOM   1867 HD22 LEU A 703      22.340  50.810  47.940  1.00  0.00           H
ATOM   1868 HD23 LEU A 703      20.910  50.590  49.050  1.00  0.00           H
ATOM   1869  C   LEU A 703      24.690  47.270  47.280  1.00  0.00           C
ATOM   1870  O   LEU A 703      24.470  47.670  46.160  1.00  0.00           O
ATOM   1871  N   CYS A 704      25.750  46.470  47.700  1.00  0.00           N
ATOM   1872  HN  CYS A 704      25.850  46.140  48.630  1.00  0.00           H
ATOM   1873  CA  CYS A 704      26.640  45.870  46.800  1.00  0.00           C
ATOM   1874  HA  CYS A 704      27.090  46.740  46.320  1.00  0.00           H
ATOM   1875  CB  CYS A 704      27.770  45.070  47.460  1.00  0.00           C
ATOM   1876  HB1 CYS A 704      28.490  44.750  46.670  1.00  0.00           H
ATOM   1877  HB2 CYS A 704      27.330  44.160  47.920  1.00  0.00           H
ATOM   1878  SG  CYS A 704      28.610  45.930  48.850  1.00  0.00           S
ATOM   1879  HG1 CYS A 704      27.730  45.690  49.810  1.00  0.00           H
ATOM   1880  C   CYS A 704      25.980  45.060  45.630  1.00  0.00           C
ATOM   1881  O   CYS A 704      26.270  45.170  44.470  1.00  0.00           O
ATOM   1882  N   ILE A 705      25.060  44.160  45.980  1.00  0.00           N
ATOM   1883  HN  ILE A 705      24.690  44.170  46.910  1.00  0.00           H
ATOM   1884  CA  ILE A 705      24.280  43.460  44.970  1.00  0.00           C
ATOM   1885  HA  ILE A 705      25.050  43.030  44.360  1.00  0.00           H
ATOM   1886  CB  ILE A 705      23.510  42.310  45.520  1.00  0.00           C
ATOM   1887  HB  ILE A 705      22.750  42.620  46.270  1.00  0.00           H
ATOM   1888  CG2 ILE A 705      22.830  41.500  44.400  1.00  0.00           C
ATOM   1889 HG21 ILE A 705      22.350  40.560  44.750  1.00  0.00           H
ATOM   1890 HG22 ILE A 705      23.550  41.230  43.600  1.00  0.00           H
ATOM   1891 HG23 ILE A 705      22.050  42.140  43.950  1.00  0.00           H
ATOM   1892  CG1 ILE A 705      24.400  41.300  46.380  1.00  0.00           C
ATOM   1893 HG11 ILE A 705      23.830  40.610  47.040  1.00  0.00           H
ATOM   1894 HG12 ILE A 705      24.880  41.910  47.180  1.00  0.00           H
ATOM   1895  CD  ILE A 705      25.540  40.570  45.570  1.00  0.00           C
ATOM   1896  HD1 ILE A 705      25.000  39.710  45.110  1.00  0.00           H
ATOM   1897  HD2 ILE A 705      26.250  40.230  46.340  1.00  0.00           H
ATOM   1898  HD3 ILE A 705      25.990  41.250  44.810  1.00  0.00           H
ATOM   1899  C   ILE A 705      23.430  44.330  44.000  1.00  0.00           C
ATOM   1900  O   ILE A 705      23.370  44.100  42.780  1.00  0.00           O
ATOM   1901  N   VAL A 706      22.730  45.320  44.550  1.00  0.00           N
ATOM   1902  HN  VAL A 706      22.650  45.330  45.540  1.00  0.00           H
ATOM   1903  CA  VAL A 706      22.070  46.380  43.790  1.00  0.00           C
ATOM   1904  HA  VAL A 706      21.280  45.910  43.230  1.00  0.00           H
ATOM   1905  CB  VAL A 706      21.270  47.290  44.750  1.00  0.00           C
ATOM   1906  HB  VAL A 706      21.850  47.390  45.700  1.00  0.00           H
ATOM   1907  CG1 VAL A 706      21.030  48.710  44.110  1.00  0.00           C
ATOM   1908 HG11 VAL A 706      20.150  49.080  44.690  1.00  0.00           H
ATOM   1909 HG12 VAL A 706      20.820  48.650  43.020  1.00  0.00           H
ATOM   1910 HG13 VAL A 706      21.990  49.220  44.320  1.00  0.00           H
ATOM   1911  CG2 VAL A 706      19.990  46.570  45.100  1.00  0.00           C
ATOM   1912 HG21 VAL A 706      19.350  47.200  45.740  1.00  0.00           H
ATOM   1913 HG22 VAL A 706      20.210  45.580  45.540  1.00  0.00           H
ATOM   1914 HG23 VAL A 706      19.470  46.380  44.140  1.00  0.00           H
ATOM   1915  C   VAL A 706      22.990  47.200  42.870  1.00  0.00           C
ATOM   1916  O   VAL A 706      22.730  47.480  41.730  1.00  0.00           O
ATOM   1917  N   LEU A 707      24.220  47.550  43.380  1.00  0.00           N
ATOM   1918  HN  LEU A 707      24.450  47.290  44.320  1.00  0.00           H
ATOM   1919  CA  LEU A 707      25.360  48.090  42.590  1.00  0.00           C
ATOM   1920  HA  LEU A 707      24.960  48.950  42.060  1.00  0.00           H
ATOM   1921  CB  LEU A 707      26.600  48.330  43.500  1.00  0.00           C
ATOM   1922  HB1 LEU A 707      27.520  48.490  42.910  1.00  0.00           H
ATOM   1923  HB2 LEU A 707      26.790  47.430  44.120  1.00  0.00           H
ATOM   1924  CG  LEU A 707      26.470  49.630  44.330  1.00  0.00           C
ATOM   1925  HG  LEU A 707      25.500  49.650  44.870  1.00  0.00           H
ATOM   1926  CD1 LEU A 707      27.560  49.600  45.440  1.00  0.00           C
ATOM   1927 HD11 LEU A 707      27.400  50.570  45.960  1.00  0.00           H
ATOM   1928 HD12 LEU A 707      28.590  49.560  45.030  1.00  0.00           H
ATOM   1929 HD13 LEU A 707      27.350  48.790  46.160  1.00  0.00           H
ATOM   1930  CD2 LEU A 707      26.370  50.880  43.530  1.00  0.00           C
ATOM   1931 HD21 LEU A 707      27.400  51.130  43.210  1.00  0.00           H
ATOM   1932 HD22 LEU A 707      25.990  51.760  44.090  1.00  0.00           H
ATOM   1933 HD23 LEU A 707      25.730  50.760  42.640  1.00  0.00           H
ATOM   1934  C   LEU A 707      25.730  47.230  41.440  1.00  0.00           C
ATOM   1935  O   LEU A 707      25.780  47.640  40.290  1.00  0.00           O
ATOM   1936  N   VAL A 708      26.040  45.970  41.660  1.00  0.00           N
ATOM   1937  HN  VAL A 708      26.160  45.610  42.580  1.00  0.00           H
ATOM   1938  CA  VAL A 708      26.180  45.050  40.520  1.00  0.00           C
ATOM   1939  HA  VAL A 708      27.030  45.390  39.940  1.00  0.00           H
ATOM   1940  CB  VAL A 708      26.620  43.590  40.940  1.00  0.00           C
ATOM   1941  HB  VAL A 708      25.910  43.250  41.710  1.00  0.00           H
ATOM   1942  CG1 VAL A 708      26.580  42.480  39.820  1.00  0.00           C
ATOM   1943 HG11 VAL A 708      25.550  42.320  39.440  1.00  0.00           H
ATOM   1944 HG12 VAL A 708      26.920  41.500  40.200  1.00  0.00           H
ATOM   1945 HG13 VAL A 708      27.280  42.720  38.980  1.00  0.00           H
ATOM   1946  CG2 VAL A 708      28.000  43.700  41.660  1.00  0.00           C
ATOM   1947 HG21 VAL A 708      28.300  42.740  42.130  1.00  0.00           H
ATOM   1948 HG22 VAL A 708      27.830  44.490  42.420  1.00  0.00           H
ATOM   1949 HG23 VAL A 708      28.740  44.030  40.910  1.00  0.00           H
ATOM   1950  C   VAL A 708      25.040  44.930  39.540  1.00  0.00           C
ATOM   1951  O   VAL A 708      25.210  45.070  38.310  1.00  0.00           O
ATOM   1952  N   ALA A 709      23.820  44.690  39.950  1.00  0.00           N
ATOM   1953  HN  ALA A 709      23.640  44.560  40.920  1.00  0.00           H
ATOM   1954  CA  ALA A 709      22.680  44.570  39.040  1.00  0.00           C
ATOM   1955  HA  ALA A 709      22.930  43.820  38.310  1.00  0.00           H
ATOM   1956  CB  ALA A 709      21.420  44.040  39.810  1.00  0.00           C
ATOM   1957  HB1 ALA A 709      20.770  44.850  40.220  1.00  0.00           H
ATOM   1958  HB2 ALA A 709      21.810  43.330  40.570  1.00  0.00           H
ATOM   1959  HB3 ALA A 709      20.800  43.360  39.190  1.00  0.00           H
ATOM   1960  C   ALA A 709      22.360  45.840  38.240  1.00  0.00           C
ATOM   1961  O   ALA A 709      22.180  45.640  37.030  1.00  0.00           O
ATOM   1962  N   THR A 710      22.410  47.080  38.860  1.00  0.00           N
ATOM   1963  HN  THR A 710      22.730  47.100  39.800  1.00  0.00           H
ATOM   1964  CA  THR A 710      22.260  48.270  38.060  1.00  0.00           C
ATOM   1965  HA  THR A 710      21.420  48.210  37.360  1.00  0.00           H
ATOM   1966  CB  THR A 710      22.160  49.530  38.980  1.00  0.00           C
ATOM   1967  HB  THR A 710      22.230  50.450  38.360  1.00  0.00           H
ATOM   1968  OG1 THR A 710      23.150  49.500  39.970  1.00  0.00           O
ATOM   1969  HG1 THR A 710      22.910  48.860  40.630  1.00  0.00           H
ATOM   1970  CG2 THR A 710      20.880  49.540  39.760  1.00  0.00           C
ATOM   1971 HG21 THR A 710      20.670  50.490  40.300  1.00  0.00           H
ATOM   1972 HG22 THR A 710      20.610  48.650  40.370  1.00  0.00           H
ATOM   1973 HG23 THR A 710      20.020  49.500  39.050  1.00  0.00           H
ATOM   1974  C   THR A 710      23.460  48.490  37.160  1.00  0.00           C
ATOM   1975  O   THR A 710      23.260  49.110  36.100  1.00  0.00           O
ATOM   1976  N   ASP A 711      24.720  47.960  37.450  1.00  0.00           N
ATOM   1977  HN  ASP A 711      24.810  47.510  38.320  1.00  0.00           H
ATOM   1978  CA  ASP A 711      25.980  48.200  36.720  1.00  0.00           C
ATOM   1979  HA  ASP A 711      26.600  47.480  37.240  1.00  0.00           H
ATOM   1980  CB  ASP A 711      25.940  47.740  35.210  1.00  0.00           C
ATOM   1981  HB1 ASP A 711      25.050  48.180  34.700  1.00  0.00           H
ATOM   1982  HB2 ASP A 711      25.930  46.620  35.170  1.00  0.00           H
ATOM   1983  CG  ASP A 711      27.030  48.180  34.300  1.00  0.00           C
ATOM   1984  OD1 ASP A 711      28.210  48.470  34.640  1.00  0.00           O
ATOM   1985  OD2 ASP A 711      26.700  48.000  33.110  1.00  0.00           O
ATOM   1986  C   ASP A 711      26.510  49.580  36.930  1.00  0.00           C
ATOM   1987  O   ASP A 711      25.800  50.570  36.710  1.00  0.00           O
ATOM   1988  N   ALA A 712      27.760  49.650  37.480  1.00  0.00           N
ATOM   1989  HN  ALA A 712      28.280  48.800  37.480  1.00  0.00           H
ATOM   1990  CA  ALA A 712      28.170  50.940  38.130  1.00  0.00           C
ATOM   1991  HA  ALA A 712      27.510  51.750  37.880  1.00  0.00           H
ATOM   1992  CB  ALA A 712      28.260  50.790  39.640  1.00  0.00           C
ATOM   1993  HB1 ALA A 712      29.210  50.230  39.810  1.00  0.00           H
ATOM   1994  HB2 ALA A 712      27.450  50.230  40.130  1.00  0.00           H
ATOM   1995  HB3 ALA A 712      28.370  51.800  40.090  1.00  0.00           H
ATOM   1996  C   ALA A 712      29.510  51.150  37.460  1.00  0.00           C
ATOM   1997  O   ALA A 712      30.290  52.060  37.850  1.00  0.00           O
ATOM   1998  N   SER A 713      29.920  50.400  36.370  1.00  0.00           N
ATOM   1999  HN  SER A 713      29.190  49.810  36.040  1.00  0.00           H
ATOM   2000  CA  SER A 713      31.190  50.620  35.620  1.00  0.00           C
ATOM   2001  HA  SER A 713      32.030  50.610  36.300  1.00  0.00           H
ATOM   2002  CB  SER A 713      31.470  49.540  34.520  1.00  0.00           C
ATOM   2003  HB1 SER A 713      31.680  48.590  35.070  1.00  0.00           H
ATOM   2004  HB2 SER A 713      32.310  49.920  33.900  1.00  0.00           H
ATOM   2005  OG  SER A 713      30.330  49.450  33.660  1.00  0.00           O
ATOM   2006  HG1 SER A 713      29.520  49.090  34.060  1.00  0.00           H
ATOM   2007  C   SER A 713      31.250  51.940  34.900  1.00  0.00           C
ATOM   2008  O   SER A 713      32.310  52.480  34.580  1.00  0.00           O
ATOM   2009  N   SER A 714      30.100  52.620  34.570  1.00  0.00           N
ATOM   2010  HN  SER A 714      29.200  52.190  34.520  1.00  0.00           H
ATOM   2011  CA  SER A 714      30.180  54.030  34.150  1.00  0.00           C
ATOM   2012  HA  SER A 714      30.790  54.170  33.280  1.00  0.00           H
ATOM   2013  CB  SER A 714      28.730  54.570  33.860  1.00  0.00           C
ATOM   2014  HB1 SER A 714      28.880  55.630  33.600  1.00  0.00           H
ATOM   2015  HB2 SER A 714      28.120  54.550  34.790  1.00  0.00           H
ATOM   2016  OG  SER A 714      28.220  53.890  32.740  1.00  0.00           O
ATOM   2017  HG1 SER A 714      27.860  53.090  33.140  1.00  0.00           H
ATOM   2018  C   SER A 714      30.920  54.960  35.080  1.00  0.00           C
ATOM   2019  O   SER A 714      31.820  55.680  34.670  1.00  0.00           O
ATOM   2020  N   LEU A 715      30.570  54.800  36.370  1.00  0.00           N
ATOM   2021  HN  LEU A 715      29.890  54.100  36.540  1.00  0.00           H
ATOM   2022  CA  LEU A 715      31.210  55.490  37.440  1.00  0.00           C
ATOM   2023  HA  LEU A 715      31.120  56.560  37.310  1.00  0.00           H
ATOM   2024  CB  LEU A 715      30.510  55.190  38.810  1.00  0.00           C
ATOM   2025  HB1 LEU A 715      31.130  55.800  39.490  1.00  0.00           H
ATOM   2026  HB2 LEU A 715      30.600  54.110  39.090  1.00  0.00           H
ATOM   2027  CG  LEU A 715      29.050  55.640  38.960  1.00  0.00           C
ATOM   2028  HG  LEU A 715      28.510  55.040  38.190  1.00  0.00           H
ATOM   2029  CD1 LEU A 715      28.420  55.290  40.290  1.00  0.00           C
ATOM   2030 HD11 LEU A 715      29.150  55.630  41.050  1.00  0.00           H
ATOM   2031 HD12 LEU A 715      28.340  54.180  40.220  1.00  0.00           H
ATOM   2032 HD13 LEU A 715      27.430  55.770  40.450  1.00  0.00           H
ATOM   2033  CD2 LEU A 715      28.880  57.130  38.630  1.00  0.00           C
ATOM   2034 HD21 LEU A 715      29.550  57.790  39.230  1.00  0.00           H
ATOM   2035 HD22 LEU A 715      27.830  57.470  38.760  1.00  0.00           H
ATOM   2036 HD23 LEU A 715      29.170  57.360  37.570  1.00  0.00           H
ATOM   2037  C   LEU A 715      32.700  55.160  37.570  1.00  0.00           C
ATOM   2038  O   LEU A 715      33.630  56.040  37.690  1.00  0.00           O
ATOM   2039  N   VAL A 716      33.110  53.890  37.370  1.00  0.00           N
ATOM   2040  HN  VAL A 716      32.460  53.180  37.110  1.00  0.00           H
ATOM   2041  CA  VAL A 716      34.490  53.420  37.510  1.00  0.00           C
ATOM   2042  HA  VAL A 716      34.810  53.690  38.500  1.00  0.00           H
ATOM   2043  CB  VAL A 716      34.530  51.920  37.230  1.00  0.00           C
ATOM   2044  HB  VAL A 716      33.980  51.770  36.270  1.00  0.00           H
ATOM   2045  CG1 VAL A 716      35.980  51.340  37.050  1.00  0.00           C
ATOM   2046 HG11 VAL A 716      36.510  51.920  37.840  1.00  0.00           H
ATOM   2047 HG12 VAL A 716      36.390  51.630  36.070  1.00  0.00           H
ATOM   2048 HG13 VAL A 716      35.910  50.230  37.120  1.00  0.00           H
ATOM   2049  CG2 VAL A 716      33.850  51.180  38.430  1.00  0.00           C
ATOM   2050 HG21 VAL A 716      32.800  51.540  38.460  1.00  0.00           H
ATOM   2051 HG22 VAL A 716      34.370  51.540  39.340  1.00  0.00           H
ATOM   2052 HG23 VAL A 716      33.850  50.090  38.190  1.00  0.00           H
ATOM   2053  C   VAL A 716      35.430  54.060  36.480  1.00  0.00           C
ATOM   2054  O   VAL A 716      36.640  54.320  36.630  1.00  0.00           O
ATOM   2055  N   CYS A 717      34.850  54.530  35.360  1.00  0.00           N
ATOM   2056  HN  CYS A 717      33.900  54.240  35.230  1.00  0.00           H
ATOM   2057  CA  CYS A 717      35.560  55.000  34.230  1.00  0.00           C
ATOM   2058  HA  CYS A 717      36.620  54.790  34.290  1.00  0.00           H
ATOM   2059  CB  CYS A 717      34.890  54.340  32.970  1.00  0.00           C
ATOM   2060  HB1 CYS A 717      35.270  54.760  32.020  1.00  0.00           H
ATOM   2061  HB2 CYS A 717      33.840  54.700  33.010  1.00  0.00           H
ATOM   2062  SG  CYS A 717      34.760  52.580  32.740  1.00  0.00           S
ATOM   2063  HG1 CYS A 717      34.030  52.420  33.830  1.00  0.00           H
ATOM   2064  C   CYS A 717      35.390  56.470  34.080  1.00  0.00           C
ATOM   2065  O   CYS A 717      35.770  57.050  33.080  1.00  0.00           O
ATOM   2066  N   TYR A 718      34.940  57.150  35.120  1.00  0.00           N
ATOM   2067  HN  TYR A 718      34.730  56.760  36.000  1.00  0.00           H
ATOM   2068  CA  TYR A 718      34.900  58.610  35.190  1.00  0.00           C
ATOM   2069  HA  TYR A 718      35.000  59.040  34.200  1.00  0.00           H
ATOM   2070  CB  TYR A 718      33.540  59.190  35.780  1.00  0.00           C
ATOM   2071  HB1 TYR A 718      33.450  60.250  36.110  1.00  0.00           H
ATOM   2072  HB2 TYR A 718      33.310  58.580  36.680  1.00  0.00           H
ATOM   2073  CG  TYR A 718      32.300  59.030  34.930  1.00  0.00           C
ATOM   2074  CD1 TYR A 718      31.060  58.730  35.490  1.00  0.00           C
ATOM   2075  HD1 TYR A 718      31.030  58.350  36.500  1.00  0.00           H
ATOM   2076  CE1 TYR A 718      29.930  58.630  34.660  1.00  0.00           C
ATOM   2077  HE1 TYR A 718      28.970  58.480  35.110  1.00  0.00           H
ATOM   2078  CZ  TYR A 718      30.060  58.860  33.310  1.00  0.00           C
ATOM   2079  OH  TYR A 718      29.010  58.580  32.500  1.00  0.00           O
ATOM   2080  HH  TYR A 718      28.240  58.660  33.080  1.00  0.00           H
ATOM   2081  CD2 TYR A 718      32.450  59.260  33.580  1.00  0.00           C
ATOM   2082  HD2 TYR A 718      33.420  59.540  33.180  1.00  0.00           H
ATOM   2083  CE2 TYR A 718      31.280  59.090  32.720  1.00  0.00           C
ATOM   2084  HE2 TYR A 718      31.450  59.110  31.650  1.00  0.00           H
ATOM   2085  C   TYR A 718      36.020  59.190  36.010  1.00  0.00           C
ATOM   2086  O   TYR A 718      36.020  60.340  36.400  1.00  0.00           O
ATOM   2087  N   ILE A 719      36.940  58.350  36.470  1.00  0.00           N
ATOM   2088  HN  ILE A 719      37.030  57.440  36.070  1.00  0.00           H
ATOM   2089  CA  ILE A 719      37.840  58.630  37.580  1.00  0.00           C
ATOM   2090  HA  ILE A 719      37.240  59.230  38.260  1.00  0.00           H
ATOM   2091  CB  ILE A 719      38.310  57.330  38.250  1.00  0.00           C
ATOM   2092  HB  ILE A 719      37.360  56.840  38.550  1.00  0.00           H
ATOM   2093  CG2 ILE A 719      39.070  56.400  37.300  1.00  0.00           C
ATOM   2094 HG21 ILE A 719      38.450  56.140  36.420  1.00  0.00           H
ATOM   2095 HG22 ILE A 719      39.470  55.460  37.740  1.00  0.00           H
ATOM   2096 HG23 ILE A 719      39.970  56.980  37.000  1.00  0.00           H
ATOM   2097  CG1 ILE A 719      39.080  57.490  39.570  1.00  0.00           C
ATOM   2098 HG11 ILE A 719      40.030  57.990  39.350  1.00  0.00           H
ATOM   2099 HG12 ILE A 719      39.230  56.470  39.990  1.00  0.00           H
ATOM   2100  CD  ILE A 719      38.390  58.370  40.670  1.00  0.00           C
ATOM   2101  HD1 ILE A 719      37.530  57.840  41.160  1.00  0.00           H
ATOM   2102  HD2 ILE A 719      37.970  59.290  40.220  1.00  0.00           H
ATOM   2103  HD3 ILE A 719      39.150  58.640  41.430  1.00  0.00           H
ATOM   2104  C   ILE A 719      39.070  59.470  37.080  1.00  0.00           C
ATOM   2105  O   ILE A 719      39.770  60.090  37.790  1.00  0.00           O
ATOM   2106  N   THR A 720      39.290  59.420  35.760  1.00  0.00           N
ATOM   2107  HN  THR A 720      38.600  58.890  35.270  1.00  0.00           H
ATOM   2108  CA  THR A 720      40.350  60.030  34.930  1.00  0.00           C
ATOM   2109  HA  THR A 720      40.130  59.530  34.000  1.00  0.00           H
ATOM   2110  CB  THR A 720      40.350  61.570  34.930  1.00  0.00           C
ATOM   2111  HB  THR A 720      41.230  62.040  34.450  1.00  0.00           H
ATOM   2112  OG1 THR A 720      40.400  62.280  36.150  1.00  0.00           O
ATOM   2113  HG1 THR A 720      40.070  61.730  36.860  1.00  0.00           H
ATOM   2114  CG2 THR A 720      39.140  62.080  34.090  1.00  0.00           C
ATOM   2115 HG21 THR A 720      39.210  61.600  33.090  1.00  0.00           H
ATOM   2116 HG22 THR A 720      39.160  63.190  34.020  1.00  0.00           H
ATOM   2117 HG23 THR A 720      38.240  61.810  34.690  1.00  0.00           H
ATOM   2118  C   THR A 720      41.790  59.460  35.200  1.00  0.00           C
ATOM   2119  O   THR A 720      42.100  59.140  36.380  1.00  0.00           O
ATOM   2120  N   ARG A 721      42.660  59.420  34.140  1.00  0.00           N
ATOM   2121  HN  ARG A 721      42.360  59.860  33.290  1.00  0.00           H
ATOM   2122  CA  ARG A 721      43.960  58.870  34.160  1.00  0.00           C
ATOM   2123  HA  ARG A 721      43.800  57.850  34.470  1.00  0.00           H
ATOM   2124  CB  ARG A 721      44.590  58.650  32.700  1.00  0.00           C
ATOM   2125  HB1 ARG A 721      45.560  58.120  32.800  1.00  0.00           H
ATOM   2126  HB2 ARG A 721      44.670  59.590  32.110  1.00  0.00           H
ATOM   2127  CG  ARG A 721      43.770  57.650  31.820  1.00  0.00           C
ATOM   2128  HG1 ARG A 721      44.120  57.840  30.780  1.00  0.00           H
ATOM   2129  HG2 ARG A 721      42.750  58.080  31.790  1.00  0.00           H
ATOM   2130  CD  ARG A 721      43.650  56.130  31.930  1.00  0.00           C
ATOM   2131  HD1 ARG A 721      44.610  55.620  32.160  1.00  0.00           H
ATOM   2132  HD2 ARG A 721      43.360  55.570  31.020  1.00  0.00           H
ATOM   2133  NE  ARG A 721      42.600  55.840  32.930  1.00  0.00           N
ATOM   2134  HE  ARG A 721      42.770  55.260  33.740  1.00  0.00           H
ATOM   2135  CZ  ARG A 721      41.350  56.200  32.680  1.00  0.00           C
ATOM   2136  NH1 ARG A 721      40.790  56.480  31.550  1.00  0.00           N
ATOM   2137 HH11 ARG A 721      39.810  56.300  31.430  1.00  0.00           H
ATOM   2138 HH12 ARG A 721      41.280  56.410  30.690  1.00  0.00           H
ATOM   2139  NH2 ARG A 721      40.510  56.020  33.700  1.00  0.00           N
ATOM   2140 HH21 ARG A 721      40.830  55.810  34.620  1.00  0.00           H
ATOM   2141 HH22 ARG A 721      39.660  56.530  33.680  1.00  0.00           H
ATOM   2142  C   ARG A 721      44.880  59.440  35.150  1.00  0.00           C
ATOM   2143  O   ARG A 721      45.540  58.660  35.890  1.00  0.00           O
ATOM   2144  N   PHE A 722      44.790  60.780  35.260  1.00  0.00           N
ATOM   2145  HN  PHE A 722      44.390  61.240  34.470  1.00  0.00           H
ATOM   2146  CA  PHE A 722      45.530  61.700  36.150  1.00  0.00           C
ATOM   2147  HA  PHE A 722      46.580  61.670  35.870  1.00  0.00           H
ATOM   2148  CB  PHE A 722      44.810  63.030  35.990  1.00  0.00           C
ATOM   2149  HB1 PHE A 722      43.730  62.930  36.280  1.00  0.00           H
ATOM   2150  HB2 PHE A 722      44.830  63.370  34.940  1.00  0.00           H
ATOM   2151  CG  PHE A 722      45.290  64.170  36.810  1.00  0.00           C
ATOM   2152  CD1 PHE A 722      46.630  64.610  36.670  1.00  0.00           C
ATOM   2153  HD1 PHE A 722      47.300  64.190  35.930  1.00  0.00           H
ATOM   2154  CE1 PHE A 722      47.210  65.550  37.490  1.00  0.00           C
ATOM   2155  HE1 PHE A 722      48.220  65.910  37.390  1.00  0.00           H
ATOM   2156  CZ  PHE A 722      46.430  66.130  38.460  1.00  0.00           C
ATOM   2157  HZ  PHE A 722      46.840  66.990  38.960  1.00  0.00           H
ATOM   2158  CD2 PHE A 722      44.550  64.760  37.790  1.00  0.00           C
ATOM   2159  HD2 PHE A 722      43.550  64.390  37.890  1.00  0.00           H
ATOM   2160  CE2 PHE A 722      45.100  65.750  38.610  1.00  0.00           C
ATOM   2161  HE2 PHE A 722      44.600  66.000  39.540  1.00  0.00           H
ATOM   2162  C   PHE A 722      45.400  61.250  37.610  1.00  0.00           C
ATOM   2163  O   PHE A 722      46.320  61.180  38.400  1.00  0.00           O
ATOM   2164  N   THR A 723      44.170  60.990  38.040  1.00  0.00           N
ATOM   2165  HN  THR A 723      43.350  61.190  37.510  1.00  0.00           H
ATOM   2166  CA  THR A 723      43.830  60.670  39.420  1.00  0.00           C
ATOM   2167  HA  THR A 723      44.300  61.410  40.050  1.00  0.00           H
ATOM   2168  CB  THR A 723      42.310  60.620  39.650  1.00  0.00           C
ATOM   2169  HB  THR A 723      41.950  59.750  39.040  1.00  0.00           H
ATOM   2170  OG1 THR A 723      41.680  61.800  39.160  1.00  0.00           O
ATOM   2171  HG1 THR A 723      40.840  61.570  38.740  1.00  0.00           H
ATOM   2172  CG2 THR A 723      42.010  60.430  41.100  1.00  0.00           C
ATOM   2173 HG21 THR A 723      40.890  60.440  41.140  1.00  0.00           H
ATOM   2174 HG22 THR A 723      42.390  61.250  41.760  1.00  0.00           H
ATOM   2175 HG23 THR A 723      42.390  59.440  41.430  1.00  0.00           H
ATOM   2176  C   THR A 723      44.390  59.380  39.920  1.00  0.00           C
ATOM   2177  O   THR A 723      45.010  59.250  40.970  1.00  0.00           O
ATOM   2178  N   GLU A 724      44.310  58.400  39.050  1.00  0.00           N
ATOM   2179  HN  GLU A 724      43.940  58.590  38.140  1.00  0.00           H
ATOM   2180  CA  GLU A 724      44.730  57.010  39.230  1.00  0.00           C
ATOM   2181  HA  GLU A 724      44.210  56.740  40.130  1.00  0.00           H
ATOM   2182  CB  GLU A 724      44.320  56.130  38.020  1.00  0.00           C
ATOM   2183  HB1 GLU A 724      44.710  55.130  38.340  1.00  0.00           H
ATOM   2184  HB2 GLU A 724      44.980  56.550  37.230  1.00  0.00           H
ATOM   2185  CG  GLU A 724      42.840  56.020  37.590  1.00  0.00           C
ATOM   2186  HG1 GLU A 724      42.400  57.030  37.430  1.00  0.00           H
ATOM   2187  HG2 GLU A 724      42.280  55.540  38.420  1.00  0.00           H
ATOM   2188  CD  GLU A 724      42.610  55.130  36.390  1.00  0.00           C
ATOM   2189  OE1 GLU A 724      41.480  54.750  36.100  1.00  0.00           O
ATOM   2190  OE2 GLU A 724      43.600  54.720  35.650  1.00  0.00           O
ATOM   2191  C   GLU A 724      46.200  56.900  39.480  1.00  0.00           C
ATOM   2192  O   GLU A 724      46.630  56.100  40.260  1.00  0.00           O
ATOM   2193  N   GLU A 725      46.980  57.680  38.690  1.00  0.00           N
ATOM   2194  HN  GLU A 725      46.570  58.330  38.060  1.00  0.00           H
ATOM   2195  CA  GLU A 725      48.470  57.670  38.770  1.00  0.00           C
ATOM   2196  HA  GLU A 725      48.820  56.670  38.950  1.00  0.00           H
ATOM   2197  CB  GLU A 725      49.170  58.200  37.470  1.00  0.00           C
ATOM   2198  HB1 GLU A 725      50.260  58.110  37.590  1.00  0.00           H
ATOM   2199  HB2 GLU A 725      48.960  59.280  37.300  1.00  0.00           H
ATOM   2200  CG  GLU A 725      48.880  57.400  36.230  1.00  0.00           C
ATOM   2201  HG1 GLU A 725      47.870  57.590  35.790  1.00  0.00           H
ATOM   2202  HG2 GLU A 725      49.020  56.340  36.550  1.00  0.00           H
ATOM   2203  CD  GLU A 725      49.930  57.740  35.120  1.00  0.00           C
ATOM   2204  OE1 GLU A 725      50.230  56.780  34.370  1.00  0.00           O
ATOM   2205  OE2 GLU A 725      50.500  58.860  35.040  1.00  0.00           O
ATOM   2206  C   GLU A 725      48.990  58.450  40.010  1.00  0.00           C
ATOM   2207  O   GLU A 725      49.980  57.980  40.610  1.00  0.00           O
ATOM   2208  N   ALA A 726      48.370  59.520  40.480  1.00  0.00           N
ATOM   2209  HN  ALA A 726      47.750  60.000  39.870  1.00  0.00           H
ATOM   2210  CA  ALA A 726      48.550  60.130  41.800  1.00  0.00           C
ATOM   2211  HA  ALA A 726      49.540  60.550  41.880  1.00  0.00           H
ATOM   2212  CB  ALA A 726      47.560  61.340  41.970  1.00  0.00           C
ATOM   2213  HB1 ALA A 726      47.830  61.870  42.900  1.00  0.00           H
ATOM   2214  HB2 ALA A 726      46.500  61.070  42.100  1.00  0.00           H
ATOM   2215  HB3 ALA A 726      47.650  61.990  41.070  1.00  0.00           H
ATOM   2216  C   ALA A 726      48.320  59.200  42.840  1.00  0.00           C
ATOM   2217  O   ALA A 726      49.220  58.990  43.700  1.00  0.00           O
ATOM   2218  N   PHE A 727      47.090  58.510  42.900  1.00  0.00           N
ATOM   2219  HN  PHE A 727      46.350  58.780  42.280  1.00  0.00           H
ATOM   2220  CA  PHE A 727      46.810  57.500  43.980  1.00  0.00           C
ATOM   2221  HA  PHE A 727      46.810  58.000  44.940  1.00  0.00           H
ATOM   2222  CB  PHE A 727      45.440  56.850  43.570  1.00  0.00           C
ATOM   2223  HB1 PHE A 727      45.460  56.110  42.740  1.00  0.00           H
ATOM   2224  HB2 PHE A 727      44.740  57.660  43.280  1.00  0.00           H
ATOM   2225  CG  PHE A 727      44.790  56.080  44.720  1.00  0.00           C
ATOM   2226  CD1 PHE A 727      45.140  54.760  44.960  1.00  0.00           C
ATOM   2227  HD1 PHE A 727      45.890  54.260  44.370  1.00  0.00           H
ATOM   2228  CE1 PHE A 727      44.700  53.980  46.010  1.00  0.00           C
ATOM   2229  HE1 PHE A 727      45.100  52.990  46.170  1.00  0.00           H
ATOM   2230  CZ  PHE A 727      43.710  54.590  46.830  1.00  0.00           C
ATOM   2231  HZ  PHE A 727      43.200  54.090  47.640  1.00  0.00           H
ATOM   2232  CD2 PHE A 727      43.860  56.680  45.600  1.00  0.00           C
ATOM   2233  HD2 PHE A 727      43.570  57.720  45.510  1.00  0.00           H
ATOM   2234  CE2 PHE A 727      43.360  55.910  46.650  1.00  0.00           C
ATOM   2235  HE2 PHE A 727      42.580  56.260  47.320  1.00  0.00           H
ATOM   2236  C   PHE A 727      47.850  56.420  44.100  1.00  0.00           C
ATOM   2237  O   PHE A 727      48.560  56.250  45.070  1.00  0.00           O
ATOM   2238  N   ALA A 728      48.100  55.700  42.950  1.00  0.00           N
ATOM   2239  HN  ALA A 728      47.510  55.800  42.160  1.00  0.00           H
ATOM   2240  CA  ALA A 728      49.070  54.530  42.840  1.00  0.00           C
ATOM   2241  HA  ALA A 728      48.770  53.750  43.540  1.00  0.00           H
ATOM   2242  CB  ALA A 728      49.240  53.980  41.400  1.00  0.00           C
ATOM   2243  HB1 ALA A 728      50.030  53.200  41.330  1.00  0.00           H
ATOM   2244  HB2 ALA A 728      49.650  54.830  40.810  1.00  0.00           H
ATOM   2245  HB3 ALA A 728      48.230  53.730  40.970  1.00  0.00           H
ATOM   2246  C   ALA A 728      50.560  54.800  43.250  1.00  0.00           C
ATOM   2247  O   ALA A 728      51.180  53.930  43.870  1.00  0.00           O
ATOM   2248  N   ALA A 729      51.080  55.940  42.850  1.00  0.00           N
ATOM   2249  HN  ALA A 729      50.560  56.610  42.320  1.00  0.00           H
ATOM   2250  CA  ALA A 729      52.280  56.570  43.430  1.00  0.00           C
ATOM   2251  HA  ALA A 729      53.120  55.900  43.380  1.00  0.00           H
ATOM   2252  CB  ALA A 729      52.540  57.880  42.730  1.00  0.00           C
ATOM   2253  HB1 ALA A 729      53.530  58.210  43.090  1.00  0.00           H
ATOM   2254  HB2 ALA A 729      51.660  58.540  42.920  1.00  0.00           H
ATOM   2255  HB3 ALA A 729      52.700  57.740  41.640  1.00  0.00           H
ATOM   2256  C   ALA A 729      52.120  56.850  44.950  1.00  0.00           C
ATOM   2257  O   ALA A 729      52.990  56.450  45.690  1.00  0.00           O
ATOM   2258  N   LEU A 730      51.120  57.630  45.390  1.00  0.00           N
ATOM   2259  HN  LEU A 730      50.470  58.070  44.790  1.00  0.00           H
ATOM   2260  CA  LEU A 730      51.040  58.010  46.790  1.00  0.00           C
ATOM   2261  HA  LEU A 730      52.050  58.290  47.090  1.00  0.00           H
ATOM   2262  CB  LEU A 730      50.040  59.200  47.020  1.00  0.00           C
ATOM   2263  HB1 LEU A 730      49.930  59.330  48.120  1.00  0.00           H
ATOM   2264  HB2 LEU A 730      49.090  58.990  46.500  1.00  0.00           H
ATOM   2265  CG  LEU A 730      50.570  60.530  46.380  1.00  0.00           C
ATOM   2266  HG  LEU A 730      50.740  60.400  45.290  1.00  0.00           H
ATOM   2267  CD1 LEU A 730      49.490  61.560  46.570  1.00  0.00           C
ATOM   2268 HD11 LEU A 730      49.940  62.490  46.160  1.00  0.00           H
ATOM   2269 HD12 LEU A 730      49.250  61.680  47.640  1.00  0.00           H
ATOM   2270 HD13 LEU A 730      48.580  61.250  46.010  1.00  0.00           H
ATOM   2271  CD2 LEU A 730      51.810  61.010  47.090  1.00  0.00           C
ATOM   2272 HD21 LEU A 730      52.200  61.900  46.570  1.00  0.00           H
ATOM   2273 HD22 LEU A 730      52.570  60.200  47.050  1.00  0.00           H
ATOM   2274 HD23 LEU A 730      51.690  61.320  48.160  1.00  0.00           H
ATOM   2275  C   LEU A 730      50.730  56.930  47.870  1.00  0.00           C
ATOM   2276  O   LEU A 730      51.140  57.050  49.010  1.00  0.00           O
ATOM   2277  N   ILE A 731      50.010  55.860  47.510  1.00  0.00           N
ATOM   2278  HN  ILE A 731      49.550  55.850  46.620  1.00  0.00           H
ATOM   2279  CA  ILE A 731      49.680  54.740  48.350  1.00  0.00           C
ATOM   2280  HA  ILE A 731      49.360  55.220  49.260  1.00  0.00           H
ATOM   2281  CB  ILE A 731      48.560  53.870  47.770  1.00  0.00           C
ATOM   2282  HB  ILE A 731      47.840  54.600  47.340  1.00  0.00           H
ATOM   2283  CG2 ILE A 731      49.110  53.010  46.660  1.00  0.00           C
ATOM   2284 HG21 ILE A 731      49.900  53.370  45.970  1.00  0.00           H
ATOM   2285 HG22 ILE A 731      48.310  52.580  46.000  1.00  0.00           H
ATOM   2286 HG23 ILE A 731      49.660  52.170  47.140  1.00  0.00           H
ATOM   2287  CG1 ILE A 731      47.760  53.100  48.820  1.00  0.00           C
ATOM   2288 HG11 ILE A 731      48.510  52.620  49.490  1.00  0.00           H
ATOM   2289 HG12 ILE A 731      47.200  52.330  48.250  1.00  0.00           H
ATOM   2290  CD  ILE A 731      46.710  53.870  49.480  1.00  0.00           C
ATOM   2291  HD1 ILE A 731      47.120  54.560  50.260  1.00  0.00           H
ATOM   2292  HD2 ILE A 731      45.870  53.390  50.020  1.00  0.00           H
ATOM   2293  HD3 ILE A 731      46.200  54.560  48.770  1.00  0.00           H
ATOM   2294  C   ILE A 731      51.010  53.930  48.700  1.00  0.00           C
ATOM   2295  O   ILE A 731      51.180  53.470  49.800  1.00  0.00           O
ATOM   2296  N   CYS A 732      52.020  53.920  47.810  1.00  0.00           N
ATOM   2297  HN  CYS A 732      51.940  54.330  46.910  1.00  0.00           H
ATOM   2298  CA  CYS A 732      53.330  53.340  48.140  1.00  0.00           C
ATOM   2299  HA  CYS A 732      53.140  52.400  48.670  1.00  0.00           H
ATOM   2300  CB  CYS A 732      53.990  53.080  46.790  1.00  0.00           C
ATOM   2301  HB1 CYS A 732      54.980  52.600  46.980  1.00  0.00           H
ATOM   2302  HB2 CYS A 732      54.190  54.080  46.340  1.00  0.00           H
ATOM   2303  SG  CYS A 732      52.960  51.860  45.930  1.00  0.00           S
ATOM   2304  HG1 CYS A 732      51.800  52.500  46.000  1.00  0.00           H
ATOM   2305  C   CYS A 732      54.240  54.210  48.970  1.00  0.00           C
ATOM   2306  O   CYS A 732      54.980  53.700  49.810  1.00  0.00           O
ATOM   2307  N   ILE A 733      54.080  55.580  48.790  1.00  0.00           N
ATOM   2308  HN  ILE A 733      53.590  55.970  48.010  1.00  0.00           H
ATOM   2309  CA  ILE A 733      54.800  56.600  49.610  1.00  0.00           C
ATOM   2310  HA  ILE A 733      55.840  56.340  49.690  1.00  0.00           H
ATOM   2311  CB  ILE A 733      54.840  58.010  48.960  1.00  0.00           C
ATOM   2312  HB  ILE A 733      53.770  58.340  49.000  1.00  0.00           H
ATOM   2313  CG2 ILE A 733      55.510  59.060  49.880  1.00  0.00           C
ATOM   2314 HG21 ILE A 733      55.660  60.050  49.390  1.00  0.00           H
ATOM   2315 HG22 ILE A 733      56.550  58.810  50.130  1.00  0.00           H
ATOM   2316 HG23 ILE A 733      54.930  59.210  50.830  1.00  0.00           H
ATOM   2317  CG1 ILE A 733      55.550  58.070  47.550  1.00  0.00           C
ATOM   2318 HG11 ILE A 733      55.450  59.130  47.240  1.00  0.00           H
ATOM   2319 HG12 ILE A 733      54.890  57.440  46.920  1.00  0.00           H
ATOM   2320  CD  ILE A 733      56.930  57.440  47.480  1.00  0.00           C
ATOM   2321  HD1 ILE A 733      57.690  58.080  47.990  1.00  0.00           H
ATOM   2322  HD2 ILE A 733      57.150  57.440  46.390  1.00  0.00           H
ATOM   2323  HD3 ILE A 733      56.940  56.420  47.930  1.00  0.00           H
ATOM   2324  C   ILE A 733      54.400  56.590  51.070  1.00  0.00           C
ATOM   2325  O   ILE A 733      55.260  56.320  51.900  1.00  0.00           O
ATOM   2326  N   ILE A 734      53.070  56.580  51.300  1.00  0.00           N
ATOM   2327  HN  ILE A 734      52.390  56.640  50.560  1.00  0.00           H
ATOM   2328  CA  ILE A 734      52.540  56.390  52.650  1.00  0.00           C
ATOM   2329  HA  ILE A 734      53.000  57.120  53.320  1.00  0.00           H
ATOM   2330  CB  ILE A 734      51.100  56.680  52.710  1.00  0.00           C
ATOM   2331  HB  ILE A 734      50.970  57.560  52.040  1.00  0.00           H
ATOM   2332  CG2 ILE A 734      50.170  55.610  52.130  1.00  0.00           C
ATOM   2333 HG21 ILE A 734      50.410  55.470  51.060  1.00  0.00           H
ATOM   2334 HG22 ILE A 734      49.100  55.890  52.090  1.00  0.00           H
ATOM   2335 HG23 ILE A 734      50.320  54.590  52.560  1.00  0.00           H
ATOM   2336  CG1 ILE A 734      50.640  57.080  54.160  1.00  0.00           C
ATOM   2337 HG11 ILE A 734      50.580  56.130  54.730  1.00  0.00           H
ATOM   2338 HG12 ILE A 734      49.600  57.470  54.200  1.00  0.00           H
ATOM   2339  CD  ILE A 734      51.450  58.170  54.960  1.00  0.00           C
ATOM   2340  HD1 ILE A 734      51.470  59.040  54.270  1.00  0.00           H
ATOM   2341  HD2 ILE A 734      52.470  57.810  55.270  1.00  0.00           H
ATOM   2342  HD3 ILE A 734      50.960  58.320  55.940  1.00  0.00           H
ATOM   2343  C   ILE A 734      52.930  55.060  53.260  1.00  0.00           C
ATOM   2344  O   ILE A 734      53.180  55.020  54.450  1.00  0.00           O
ATOM   2345  N   PHE A 735      52.960  53.930  52.520  1.00  0.00           N
ATOM   2346  HN  PHE A 735      52.640  53.970  51.590  1.00  0.00           H
ATOM   2347  CA  PHE A 735      53.290  52.550  52.990  1.00  0.00           C
ATOM   2348  HA  PHE A 735      52.590  52.350  53.780  1.00  0.00           H
ATOM   2349  CB  PHE A 735      52.960  51.590  51.860  1.00  0.00           C
ATOM   2350  HB1 PHE A 735      53.710  51.570  51.040  1.00  0.00           H
ATOM   2351  HB2 PHE A 735      51.980  51.930  51.460  1.00  0.00           H
ATOM   2352  CG  PHE A 735      52.700  50.170  52.330  1.00  0.00           C
ATOM   2353  CD1 PHE A 735      51.410  49.630  52.600  1.00  0.00           C
ATOM   2354  HD1 PHE A 735      50.600  50.340  52.520  1.00  0.00           H
ATOM   2355  CE1 PHE A 735      51.230  48.270  52.850  1.00  0.00           C
ATOM   2356  HE1 PHE A 735      50.300  47.810  53.150  1.00  0.00           H
ATOM   2357  CZ  PHE A 735      52.340  47.440  52.850  1.00  0.00           C
ATOM   2358  HZ  PHE A 735      52.090  46.390  53.000  1.00  0.00           H
ATOM   2359  CD2 PHE A 735      53.770  49.270  52.360  1.00  0.00           C
ATOM   2360  HD2 PHE A 735      54.780  49.640  52.210  1.00  0.00           H
ATOM   2361  CE2 PHE A 735      53.620  47.930  52.750  1.00  0.00           C
ATOM   2362  HE2 PHE A 735      54.450  47.250  52.680  1.00  0.00           H
ATOM   2363  C   PHE A 735      54.740  52.420  53.480  1.00  0.00           C
ATOM   2364  O   PHE A 735      55.010  51.880  54.520  1.00  0.00           O
ATOM   2365  N   ILE A 736      55.690  53.080  52.770  1.00  0.00           N
ATOM   2366  HN  ILE A 736      55.400  53.620  51.990  1.00  0.00           H
ATOM   2367  CA  ILE A 736      57.070  53.320  53.070  1.00  0.00           C
ATOM   2368  HA  ILE A 736      57.520  52.340  53.140  1.00  0.00           H
ATOM   2369  CB  ILE A 736      57.880  54.100  51.990  1.00  0.00           C
ATOM   2370  HB  ILE A 736      57.340  55.040  51.760  1.00  0.00           H
ATOM   2371  CG2 ILE A 736      59.310  54.510  52.470  1.00  0.00           C
ATOM   2372 HG21 ILE A 736      59.880  53.650  52.870  1.00  0.00           H
ATOM   2373 HG22 ILE A 736      59.300  55.380  53.150  1.00  0.00           H
ATOM   2374 HG23 ILE A 736      59.860  54.740  51.530  1.00  0.00           H
ATOM   2375  CG1 ILE A 736      57.940  53.210  50.760  1.00  0.00           C
ATOM   2376 HG11 ILE A 736      56.970  52.690  50.630  1.00  0.00           H
ATOM   2377 HG12 ILE A 736      58.660  52.370  50.900  1.00  0.00           H
ATOM   2378  CD  ILE A 736      58.350  53.940  49.440  1.00  0.00           C
ATOM   2379  HD1 ILE A 736      57.710  54.820  49.230  1.00  0.00           H
ATOM   2380  HD2 ILE A 736      58.190  53.320  48.520  1.00  0.00           H
ATOM   2381  HD3 ILE A 736      59.430  54.170  49.500  1.00  0.00           H
ATOM   2382  C   ILE A 736      57.130  54.020  54.520  1.00  0.00           C
ATOM   2383  O   ILE A 736      57.710  53.590  55.500  1.00  0.00           O
ATOM   2384  N   TYR A 737      56.370  55.160  54.590  1.00  0.00           N
ATOM   2385  HN  TYR A 737      56.040  55.540  53.740  1.00  0.00           H
ATOM   2386  CA  TYR A 737      56.310  55.910  55.830  1.00  0.00           C
ATOM   2387  HA  TYR A 737      57.330  56.160  56.100  1.00  0.00           H
ATOM   2388  CB  TYR A 737      55.630  57.280  55.570  1.00  0.00           C
ATOM   2389  HB1 TYR A 737      54.630  57.090  55.140  1.00  0.00           H
ATOM   2390  HB2 TYR A 737      56.180  57.900  54.820  1.00  0.00           H
ATOM   2391  CG  TYR A 737      55.380  58.050  56.880  1.00  0.00           C
ATOM   2392  CD1 TYR A 737      54.220  57.830  57.660  1.00  0.00           C
ATOM   2393  HD1 TYR A 737      53.440  57.190  57.270  1.00  0.00           H
ATOM   2394  CE1 TYR A 737      54.150  58.460  58.860  1.00  0.00           C
ATOM   2395  HE1 TYR A 737      53.380  58.210  59.580  1.00  0.00           H
ATOM   2396  CZ  TYR A 737      55.140  59.300  59.300  1.00  0.00           C
ATOM   2397  OH  TYR A 737      55.160  59.850  60.560  1.00  0.00           O
ATOM   2398  HH  TYR A 737      54.430  59.420  61.000  1.00  0.00           H
ATOM   2399  CD2 TYR A 737      56.400  58.930  57.260  1.00  0.00           C
ATOM   2400  HD2 TYR A 737      57.270  59.050  56.640  1.00  0.00           H
ATOM   2401  CE2 TYR A 737      56.260  59.600  58.480  1.00  0.00           C
ATOM   2402  HE2 TYR A 737      57.090  60.190  58.820  1.00  0.00           H
ATOM   2403  C   TYR A 737      55.910  55.150  57.060  1.00  0.00           C
ATOM   2404  O   TYR A 737      56.550  55.140  58.090  1.00  0.00           O
ATOM   2405  N   GLU A 738      54.770  54.510  56.880  1.00  0.00           N
ATOM   2406  HN  GLU A 738      54.270  54.720  56.040  1.00  0.00           H
ATOM   2407  CA  GLU A 738      54.070  53.740  57.910  1.00  0.00           C
ATOM   2408  HA  GLU A 738      53.940  54.430  58.740  1.00  0.00           H
ATOM   2409  CB  GLU A 738      52.750  53.310  57.250  1.00  0.00           C
ATOM   2410  HB1 GLU A 738      52.910  52.860  56.240  1.00  0.00           H
ATOM   2411  HB2 GLU A 738      52.100  54.190  57.090  1.00  0.00           H
ATOM   2412  CG  GLU A 738      51.900  52.350  58.090  1.00  0.00           C
ATOM   2413  HG1 GLU A 738      51.470  52.840  59.000  1.00  0.00           H
ATOM   2414  HG2 GLU A 738      52.580  51.540  58.430  1.00  0.00           H
ATOM   2415  CD  GLU A 738      50.670  51.910  57.310  1.00  0.00           C
ATOM   2416  OE1 GLU A 738      50.960  51.350  56.260  1.00  0.00           O
ATOM   2417  OE2 GLU A 738      49.540  52.140  57.770  1.00  0.00           O
ATOM   2418  C   GLU A 738      55.010  52.630  58.480  1.00  0.00           C
ATOM   2419  O   GLU A 738      55.050  52.350  59.680  1.00  0.00           O
ATOM   2420  N   ALA A 739      55.860  51.990  57.650  1.00  0.00           N
ATOM   2421  HN  ALA A 739      55.650  52.080  56.680  1.00  0.00           H
ATOM   2422  CA  ALA A 739      56.740  51.040  58.100  1.00  0.00           C
ATOM   2423  HA  ALA A 739      56.230  50.290  58.700  1.00  0.00           H
ATOM   2424  CB  ALA A 739      57.320  50.360  56.870  1.00  0.00           C
ATOM   2425  HB1 ALA A 739      56.630  50.140  56.040  1.00  0.00           H
ATOM   2426  HB2 ALA A 739      57.930  49.450  57.100  1.00  0.00           H
ATOM   2427  HB3 ALA A 739      58.040  51.070  56.390  1.00  0.00           H
ATOM   2428  C   ALA A 739      57.820  51.590  59.020  1.00  0.00           C
ATOM   2429  O   ALA A 739      58.100  51.110  60.140  1.00  0.00           O
ATOM   2430  N   LEU A 740      58.470  52.680  58.620  1.00  0.00           N
ATOM   2431  HN  LEU A 740      58.310  53.030  57.700  1.00  0.00           H
ATOM   2432  CA  LEU A 740      59.500  53.440  59.440  1.00  0.00           C
ATOM   2433  HA  LEU A 740      60.250  52.740  59.740  1.00  0.00           H
ATOM   2434  CB  LEU A 740      60.000  54.690  58.660  1.00  0.00           C
ATOM   2435  HB1 LEU A 740      60.730  55.210  59.300  1.00  0.00           H
ATOM   2436  HB2 LEU A 740      59.140  55.380  58.490  1.00  0.00           H
ATOM   2437  CG  LEU A 740      60.670  54.530  57.300  1.00  0.00           C
ATOM   2438  HG  LEU A 740      59.940  54.150  56.560  1.00  0.00           H
ATOM   2439  CD1 LEU A 740      60.990  55.960  56.770  1.00  0.00           C
ATOM   2440 HD11 LEU A 740      60.090  56.610  56.850  1.00  0.00           H
ATOM   2441 HD12 LEU A 740      61.340  55.910  55.710  1.00  0.00           H
ATOM   2442 HD13 LEU A 740      61.730  56.420  57.460  1.00  0.00           H
ATOM   2443  CD2 LEU A 740      61.900  53.670  57.250  1.00  0.00           C
ATOM   2444 HD21 LEU A 740      61.560  52.690  57.650  1.00  0.00           H
ATOM   2445 HD22 LEU A 740      62.770  53.960  57.890  1.00  0.00           H
ATOM   2446 HD23 LEU A 740      62.290  53.480  56.240  1.00  0.00           H
ATOM   2447  C   LEU A 740      58.850  53.980  60.740  1.00  0.00           C
ATOM   2448  O   LEU A 740      59.330  53.770  61.820  1.00  0.00           O
ATOM   2449  N   GLU A 741      57.700  54.710  60.540  1.00  0.00           N
ATOM   2450  HN  GLU A 741      57.220  54.990  59.720  1.00  0.00           H
ATOM   2451  CA  GLU A 741      57.000  55.240  61.710  1.00  0.00           C
ATOM   2452  HA  GLU A 741      57.650  55.960  62.200  1.00  0.00           H
ATOM   2453  CB  GLU A 741      55.770  56.110  61.240  1.00  0.00           C
ATOM   2454  HB1 GLU A 741      55.030  55.490  60.670  1.00  0.00           H
ATOM   2455  HB2 GLU A 741      56.140  56.790  60.440  1.00  0.00           H
ATOM   2456  CG  GLU A 741      55.090  56.960  62.340  1.00  0.00           C
ATOM   2457  HG1 GLU A 741      55.720  57.840  62.650  1.00  0.00           H
ATOM   2458  HG2 GLU A 741      55.030  56.290  63.220  1.00  0.00           H
ATOM   2459  CD  GLU A 741      53.660  57.360  62.060  1.00  0.00           C
ATOM   2460  OE1 GLU A 741      53.350  58.590  62.210  1.00  0.00           O
ATOM   2461  OE2 GLU A 741      52.810  56.510  61.720  1.00  0.00           O
ATOM   2462  C   GLU A 741      56.510  54.240  62.790  1.00  0.00           C
ATOM   2463  O   GLU A 741      56.560  54.590  64.040  1.00  0.00           O
ATOM   2464  N   LYS A 742      56.060  53.060  62.370  1.00  0.00           N
ATOM   2465  HN  LYS A 742      55.810  52.830  61.430  1.00  0.00           H
ATOM   2466  CA  LYS A 742      55.630  52.100  63.390  1.00  0.00           C
ATOM   2467  HA  LYS A 742      54.840  52.560  63.970  1.00  0.00           H
ATOM   2468  CB  LYS A 742      55.140  50.830  62.720  1.00  0.00           C
ATOM   2469  HB1 LYS A 742      55.210  49.890  63.300  1.00  0.00           H
ATOM   2470  HB2 LYS A 742      55.840  50.610  61.880  1.00  0.00           H
ATOM   2471  CG  LYS A 742      53.700  50.990  62.220  1.00  0.00           C
ATOM   2472  HG1 LYS A 742      53.610  51.910  61.610  1.00  0.00           H
ATOM   2473  HG2 LYS A 742      53.170  51.140  63.180  1.00  0.00           H
ATOM   2474  CD  LYS A 742      53.310  49.740  61.440  1.00  0.00           C
ATOM   2475  HD1 LYS A 742      53.660  48.820  61.950  1.00  0.00           H
ATOM   2476  HD2 LYS A 742      54.030  49.750  60.600  1.00  0.00           H
ATOM   2477  CE  LYS A 742      51.830  49.620  61.060  1.00  0.00           C
ATOM   2478  HE1 LYS A 742      51.630  50.490  60.390  1.00  0.00           H
ATOM   2479  HE2 LYS A 742      51.060  49.620  61.860  1.00  0.00           H
ATOM   2480  NZ  LYS A 742      51.520  48.420  60.280  1.00  0.00           N
ATOM   2481  HZ1 LYS A 742      51.770  47.540  60.770  1.00  0.00           H
ATOM   2482  HZ2 LYS A 742      51.990  48.270  59.360  1.00  0.00           H
ATOM   2483  HZ3 LYS A 742      50.500  48.450  60.090  1.00  0.00           H
ATOM   2484  C   LYS A 742      56.650  51.640  64.380  1.00  0.00           C
ATOM   2485  O   LYS A 742      56.330  51.280  65.510  1.00  0.00           O
ATOM   2486  N   LEU A 743      57.910  51.420  63.930  1.00  0.00           N
ATOM   2487  HN  LEU A 743      58.070  51.350  62.950  1.00  0.00           H
ATOM   2488  CA  LEU A 743      59.030  51.120  64.770  1.00  0.00           C
ATOM   2489  HA  LEU A 743      58.820  50.240  65.360  1.00  0.00           H
ATOM   2490  CB  LEU A 743      60.240  50.880  63.840  1.00  0.00           C
ATOM   2491  HB1 LEU A 743      60.220  51.710  63.100  1.00  0.00           H
ATOM   2492  HB2 LEU A 743      60.130  49.930  63.300  1.00  0.00           H
ATOM   2493  CG  LEU A 743      61.610  50.750  64.660  1.00  0.00           C
ATOM   2494  HG  LEU A 743      61.760  51.730  65.150  1.00  0.00           H
ATOM   2495  CD1 LEU A 743      61.570  49.650  65.740  1.00  0.00           C
ATOM   2496 HD11 LEU A 743      62.590  49.500  66.170  1.00  0.00           H
ATOM   2497 HD12 LEU A 743      61.340  48.690  65.240  1.00  0.00           H
ATOM   2498 HD13 LEU A 743      60.920  49.780  66.620  1.00  0.00           H
ATOM   2499  CD2 LEU A 743      62.700  50.620  63.680  1.00  0.00           C
ATOM   2500 HD21 LEU A 743      62.790  51.440  62.940  1.00  0.00           H
ATOM   2501 HD22 LEU A 743      62.560  49.680  63.120  1.00  0.00           H
ATOM   2502 HD23 LEU A 743      63.580  50.340  64.300  1.00  0.00           H
ATOM   2503  C   LEU A 743      59.280  52.310  65.690  1.00  0.00           C
ATOM   2504  O   LEU A 743      59.530  52.100  66.880  1.00  0.00           O
ATOM   2505  N   PHE A 744      59.280  53.610  65.240  1.00  0.00           N
ATOM   2506  HN  PHE A 744      59.160  53.850  64.290  1.00  0.00           H
ATOM   2507  CA  PHE A 744      59.490  54.670  66.240  1.00  0.00           C
ATOM   2508  HA  PHE A 744      60.420  54.480  66.750  1.00  0.00           H
ATOM   2509  CB  PHE A 744      59.380  55.990  65.410  1.00  0.00           C
ATOM   2510  HB1 PHE A 744      58.320  56.290  65.230  1.00  0.00           H
ATOM   2511  HB2 PHE A 744      59.860  55.670  64.460  1.00  0.00           H
ATOM   2512  CG  PHE A 744      60.120  57.150  66.160  1.00  0.00           C
ATOM   2513  CD1 PHE A 744      61.480  57.390  65.960  1.00  0.00           C
ATOM   2514  HD1 PHE A 744      62.060  56.740  65.320  1.00  0.00           H
ATOM   2515  CE1 PHE A 744      62.130  58.400  66.640  1.00  0.00           C
ATOM   2516  HE1 PHE A 744      63.210  58.450  66.590  1.00  0.00           H
ATOM   2517  CZ  PHE A 744      61.420  59.230  67.500  1.00  0.00           C
ATOM   2518  HZ  PHE A 744      61.970  59.960  68.070  1.00  0.00           H
ATOM   2519  CD2 PHE A 744      59.400  57.900  67.100  1.00  0.00           C
ATOM   2520  HD2 PHE A 744      58.380  57.610  67.310  1.00  0.00           H
ATOM   2521  CE2 PHE A 744      60.030  59.080  67.590  1.00  0.00           C
ATOM   2522  HE2 PHE A 744      59.450  59.690  68.280  1.00  0.00           H
ATOM   2523  C   PHE A 744      58.370  54.710  67.270  1.00  0.00           C
ATOM   2524  O   PHE A 744      58.640  54.840  68.460  1.00  0.00           O
ATOM   2525  N   ASP A 745      57.140  54.560  66.860  1.00  0.00           N
ATOM   2526  HN  ASP A 745      56.940  54.710  65.900  1.00  0.00           H
ATOM   2527  CA  ASP A 745      55.960  54.500  67.780  1.00  0.00           C
ATOM   2528  HA  ASP A 745      55.800  55.350  68.430  1.00  0.00           H
ATOM   2529  CB  ASP A 745      54.680  54.240  66.850  1.00  0.00           C
ATOM   2530  HB1 ASP A 745      54.630  53.250  66.350  1.00  0.00           H
ATOM   2531  HB2 ASP A 745      54.850  54.980  66.030  1.00  0.00           H
ATOM   2532  CG  ASP A 745      53.340  54.520  67.400  1.00  0.00           C
ATOM   2533  OD1 ASP A 745      53.290  55.140  68.510  1.00  0.00           O
ATOM   2534  OD2 ASP A 745      52.340  54.110  66.780  1.00  0.00           O
ATOM   2535  C   ASP A 745      56.020  53.330  68.850  1.00  0.00           C
ATOM   2536  O   ASP A 745      55.800  53.640  70.030  1.00  0.00           O
ATOM   2537  N   LEU A 746      56.400  52.110  68.430  1.00  0.00           N
ATOM   2538  HN  LEU A 746      56.390  51.990  67.440  1.00  0.00           H
ATOM   2539  CA  LEU A 746      56.890  51.050  69.350  1.00  0.00           C
ATOM   2540  HA  LEU A 746      56.080  50.730  70.000  1.00  0.00           H
ATOM   2541  CB  LEU A 746      57.340  49.760  68.510  1.00  0.00           C
ATOM   2542  HB1 LEU A 746      58.340  49.980  68.070  1.00  0.00           H
ATOM   2543  HB2 LEU A 746      56.670  49.690  67.630  1.00  0.00           H
ATOM   2544  CG  LEU A 746      57.390  48.480  69.330  1.00  0.00           C
ATOM   2545  HG  LEU A 746      58.080  48.680  70.170  1.00  0.00           H
ATOM   2546  CD1 LEU A 746      55.970  47.940  69.820  1.00  0.00           C
ATOM   2547 HD11 LEU A 746      55.130  47.860  69.090  1.00  0.00           H
ATOM   2548 HD12 LEU A 746      55.630  48.560  70.680  1.00  0.00           H
ATOM   2549 HD13 LEU A 746      56.220  46.970  70.310  1.00  0.00           H
ATOM   2550  CD2 LEU A 746      57.980  47.190  68.690  1.00  0.00           C
ATOM   2551 HD21 LEU A 746      58.040  46.290  69.330  1.00  0.00           H
ATOM   2552 HD22 LEU A 746      58.920  47.490  68.170  1.00  0.00           H
ATOM   2553 HD23 LEU A 746      57.300  46.900  67.860  1.00  0.00           H
ATOM   2554  C   LEU A 746      58.080  51.420  70.290  1.00  0.00           C
ATOM   2555  O   LEU A 746      58.060  51.130  71.480  1.00  0.00           O
ATOM   2556  N   GLY A 747      59.100  52.120  69.840  1.00  0.00           N
ATOM   2557  HN  GLY A 747      59.150  52.370  68.870  1.00  0.00           H
ATOM   2558  CA  GLY A 747      60.150  52.830  70.560  1.00  0.00           C
ATOM   2559  HA1 GLY A 747      60.730  53.460  69.910  1.00  0.00           H
ATOM   2560  HA2 GLY A 747      60.680  52.010  71.040  1.00  0.00           H
ATOM   2561  C   GLY A 747      59.740  53.710  71.690  1.00  0.00           C
ATOM   2562  O   GLY A 747      60.090  53.430  72.830  1.00  0.00           O
ATOM   2563  N   GLU A 748      58.890  54.770  71.360  1.00  0.00           N
ATOM   2564  HN  GLU A 748      58.860  54.870  70.360  1.00  0.00           H
ATOM   2565  CA  GLU A 748      58.210  55.670  72.270  1.00  0.00           C
ATOM   2566  HA  GLU A 748      58.940  56.190  72.870  1.00  0.00           H
ATOM   2567  CB  GLU A 748      57.550  56.810  71.410  1.00  0.00           C
ATOM   2568  HB1 GLU A 748      56.840  56.310  70.720  1.00  0.00           H
ATOM   2569  HB2 GLU A 748      58.340  57.270  70.770  1.00  0.00           H
ATOM   2570  CG  GLU A 748      56.840  57.970  72.120  1.00  0.00           C
ATOM   2571  HG1 GLU A 748      57.350  58.950  71.950  1.00  0.00           H
ATOM   2572  HG2 GLU A 748      57.010  57.800  73.210  1.00  0.00           H
ATOM   2573  CD  GLU A 748      55.410  57.960  71.780  1.00  0.00           C
ATOM   2574  OE1 GLU A 748      54.680  57.050  72.250  1.00  0.00           O
ATOM   2575  OE2 GLU A 748      55.020  58.850  70.990  1.00  0.00           O
ATOM   2576  C   GLU A 748      57.260  54.950  73.240  1.00  0.00           C
ATOM   2577  O   GLU A 748      57.230  55.230  74.390  1.00  0.00           O
ATOM   2578  N   THR A 749      56.510  53.860  72.710  1.00  0.00           N
ATOM   2579  HN  THR A 749      56.440  53.780  71.720  1.00  0.00           H
ATOM   2580  CA  THR A 749      55.610  53.020  73.570  1.00  0.00           C
ATOM   2581  HA  THR A 749      54.780  53.600  73.960  1.00  0.00           H
ATOM   2582  CB  THR A 749      55.130  51.770  72.870  1.00  0.00           C
ATOM   2583  HB  THR A 749      55.900  51.170  72.330  1.00  0.00           H
ATOM   2584  OG1 THR A 749      54.390  52.080  71.730  1.00  0.00           O
ATOM   2585  HG1 THR A 749      54.980  52.700  71.300  1.00  0.00           H
ATOM   2586  CG2 THR A 749      54.190  50.780  73.570  1.00  0.00           C
ATOM   2587 HG21 THR A 749      53.970  49.970  72.840  1.00  0.00           H
ATOM   2588 HG22 THR A 749      53.280  51.350  73.830  1.00  0.00           H
ATOM   2589 HG23 THR A 749      54.590  50.240  74.460  1.00  0.00           H
ATOM   2590  C   THR A 749      56.180  52.530  74.870  1.00  0.00           C
ATOM   2591  O   THR A 749      55.520  52.570  75.940  1.00  0.00           O
ATOM   2592  N   TYR A 750      57.400  51.980  74.790  1.00  0.00           N
ATOM   2593  HN  TYR A 750      57.810  51.810  73.890  1.00  0.00           H
ATOM   2594  CA  TYR A 750      58.060  51.360  75.880  1.00  0.00           C
ATOM   2595  HA  TYR A 750      57.290  50.960  76.520  1.00  0.00           H
ATOM   2596  CB  TYR A 750      58.890  50.150  75.340  1.00  0.00           C
ATOM   2597  HB1 TYR A 750      59.480  49.630  76.130  1.00  0.00           H
ATOM   2598  HB2 TYR A 750      59.520  50.510  74.500  1.00  0.00           H
ATOM   2599  CG  TYR A 750      58.080  49.100  74.760  1.00  0.00           C
ATOM   2600  CD1 TYR A 750      58.330  48.690  73.420  1.00  0.00           C
ATOM   2601  HD1 TYR A 750      59.030  49.230  72.810  1.00  0.00           H
ATOM   2602  CE1 TYR A 750      57.620  47.570  72.950  1.00  0.00           C
ATOM   2603  HE1 TYR A 750      57.840  47.280  71.930  1.00  0.00           H
ATOM   2604  CZ  TYR A 750      56.730  46.870  73.730  1.00  0.00           C
ATOM   2605  OH  TYR A 750      56.040  45.760  73.230  1.00  0.00           O
ATOM   2606  HH  TYR A 750      55.920  45.100  73.910  1.00  0.00           H
ATOM   2607  CD2 TYR A 750      57.100  48.430  75.550  1.00  0.00           C
ATOM   2608  HD2 TYR A 750      56.900  48.700  76.580  1.00  0.00           H
ATOM   2609  CE2 TYR A 750      56.450  47.270  75.050  1.00  0.00           C
ATOM   2610  HE2 TYR A 750      55.830  46.590  75.630  1.00  0.00           H
ATOM   2611  C   TYR A 750      58.980  52.270  76.690  1.00  0.00           C
ATOM   2612  O   TYR A 750      59.560  51.780  77.630  1.00  0.00           O
ATOM   2613  N   ALA A 751      59.080  53.550  76.310  1.00  0.00           N
ATOM   2614  HN  ALA A 751      58.610  53.850  75.480  1.00  0.00           H
ATOM   2615  CA  ALA A 751      59.810  54.570  76.980  1.00  0.00           C
ATOM   2616  HA  ALA A 751      59.480  55.510  76.570  1.00  0.00           H
ATOM   2617  CB  ALA A 751      59.690  54.650  78.510  1.00  0.00           C
ATOM   2618  HB1 ALA A 751      60.110  55.650  78.730  1.00  0.00           H
ATOM   2619  HB2 ALA A 751      60.180  53.820  79.080  1.00  0.00           H
ATOM   2620  HB3 ALA A 751      58.620  54.570  78.800  1.00  0.00           H
ATOM   2621  C   ALA A 751      61.290  54.500  76.640  1.00  0.00           C
ATOM   2622  O   ALA A 751      62.100  55.080  77.390  1.00  0.00           O
ATOM   2623  N   PHE A 752      61.620  53.800  75.570  1.00  0.00           N
ATOM   2624  HN  PHE A 752      60.930  53.390  74.980  1.00  0.00           H
ATOM   2625  CA  PHE A 752      62.980  53.570  75.160  1.00  0.00           C
ATOM   2626  HA  PHE A 752      63.680  54.120  75.790  1.00  0.00           H
ATOM   2627  CB  PHE A 752      63.270  53.980  73.730  1.00  0.00           C
ATOM   2628  HB1 PHE A 752      62.520  53.670  72.960  1.00  0.00           H
ATOM   2629  HB2 PHE A 752      64.280  53.580  73.480  1.00  0.00           H
ATOM   2630  CG  PHE A 752      63.370  55.440  73.600  1.00  0.00           C
ATOM   2631  CD1 PHE A 752      64.550  56.100  73.890  1.00  0.00           C
ATOM   2632  HD1 PHE A 752      65.400  55.500  74.180  1.00  0.00           H
ATOM   2633  CE1 PHE A 752      64.720  57.480  73.570  1.00  0.00           C
ATOM   2634  HE1 PHE A 752      65.650  57.920  73.890  1.00  0.00           H
ATOM   2635  CZ  PHE A 752      63.640  58.260  73.130  1.00  0.00           C
ATOM   2636  HZ  PHE A 752      63.670  59.330  73.120  1.00  0.00           H
ATOM   2637  CD2 PHE A 752      62.280  56.220  73.100  1.00  0.00           C
ATOM   2638  HD2 PHE A 752      61.330  55.770  72.840  1.00  0.00           H
ATOM   2639  CE2 PHE A 752      62.440  57.590  72.780  1.00  0.00           C
ATOM   2640  HE2 PHE A 752      61.650  58.160  72.330  1.00  0.00           H
ATOM   2641  C   PHE A 752      63.380  52.160  75.540  1.00  0.00           C
ATOM   2642  O   PHE A 752      64.060  52.030  76.560  1.00  0.00           O
ATOM   2643  N   PRO A 822      63.020  50.990  74.930  1.00  0.00           N
ATOM   2644  CD  PRO A 822      62.080  51.000  73.760  1.00  0.00           C
ATOM   2645  HD1 PRO A 822      62.540  51.510  72.890  1.00  0.00           H
ATOM   2646  HD2 PRO A 822      61.140  51.530  74.010  1.00  0.00           H
ATOM   2647  CA  PRO A 822      63.680  49.710  75.160  1.00  0.00           C
ATOM   2648  HA  PRO A 822      63.250  49.270  76.040  1.00  0.00           H
ATOM   2649  CB  PRO A 822      63.350  48.950  73.840  1.00  0.00           C
ATOM   2650  HB1 PRO A 822      63.360  47.850  73.960  1.00  0.00           H
ATOM   2651  HB2 PRO A 822      63.980  49.240  72.970  1.00  0.00           H
ATOM   2652  CG  PRO A 822      61.970  49.480  73.480  1.00  0.00           C
ATOM   2653  HG1 PRO A 822      61.830  49.300  72.390  1.00  0.00           H
ATOM   2654  HG2 PRO A 822      61.170  48.950  74.030  1.00  0.00           H
ATOM   2655  C   PRO A 822      65.200  49.730  75.210  1.00  0.00           C
ATOM   2656  O   PRO A 822      65.860  50.550  74.620  1.00  0.00           O
ATOM   2657  N   ASP A 823      65.730  48.680  75.760  1.00  0.00           N
ATOM   2658  HN  ASP A 823      65.230  48.000  76.280  1.00  0.00           H
ATOM   2659  CA  ASP A 823      67.210  48.500  75.800  1.00  0.00           C
ATOM   2660  HA  ASP A 823      67.710  49.450  75.820  1.00  0.00           H
ATOM   2661  CB  ASP A 823      67.600  47.630  76.980  1.00  0.00           C
ATOM   2662  HB1 ASP A 823      68.600  47.160  76.810  1.00  0.00           H
ATOM   2663  HB2 ASP A 823      66.850  46.850  77.150  1.00  0.00           H
ATOM   2664  CG  ASP A 823      67.670  48.570  78.190  1.00  0.00           C
ATOM   2665  OD1 ASP A 823      67.500  49.840  78.090  1.00  0.00           O
ATOM   2666  OD2 ASP A 823      67.780  47.960  79.290  1.00  0.00           O
ATOM   2667  C   ASP A 823      67.700  47.790  74.520  1.00  0.00           C
ATOM   2668  O   ASP A 823      68.900  47.770  74.210  1.00  0.00           O
ATOM   2669  N   VAL A 824      66.740  47.150  73.770  1.00  0.00           N
ATOM   2670  HN  VAL A 824      65.800  47.040  74.060  1.00  0.00           H
ATOM   2671  CA  VAL A 824      67.000  46.590  72.460  1.00  0.00           C
ATOM   2672  HA  VAL A 824      68.030  46.340  72.290  1.00  0.00           H
ATOM   2673  CB  VAL A 824      66.190  45.260  72.420  1.00  0.00           C
ATOM   2674  HB  VAL A 824      66.280  44.670  73.360  1.00  0.00           H
ATOM   2675  CG1 VAL A 824      64.670  45.590  72.270  1.00  0.00           C
ATOM   2676 HG11 VAL A 824      64.260  46.270  73.050  1.00  0.00           H
ATOM   2677 HG12 VAL A 824      64.030  44.690  72.250  1.00  0.00           H
ATOM   2678 HG13 VAL A 824      64.420  46.140  71.330  1.00  0.00           H
ATOM   2679  CG2 VAL A 824      66.660  44.280  71.290  1.00  0.00           C
ATOM   2680 HG21 VAL A 824      66.320  44.780  70.360  1.00  0.00           H
ATOM   2681 HG22 VAL A 824      66.240  43.280  71.480  1.00  0.00           H
ATOM   2682 HG23 VAL A 824      67.770  44.260  71.240  1.00  0.00           H
ATOM   2683  C   VAL A 824      66.610  47.520  71.340  1.00  0.00           C
ATOM   2684  O   VAL A 824      66.610  47.210  70.160  1.00  0.00           O
ATOM   2685  N   LEU A 825      66.250  48.780  71.540  1.00  0.00           N
ATOM   2686  HN  LEU A 825      66.300  49.110  72.490  1.00  0.00           H
ATOM   2687  CA  LEU A 825      65.890  49.720  70.490  1.00  0.00           C
ATOM   2688  HA  LEU A 825      65.060  49.220  70.020  1.00  0.00           H
ATOM   2689  CB  LEU A 825      65.190  50.990  71.010  1.00  0.00           C
ATOM   2690  HB1 LEU A 825      65.970  51.530  71.590  1.00  0.00           H
ATOM   2691  HB2 LEU A 825      64.320  50.720  71.650  1.00  0.00           H
ATOM   2692  CG  LEU A 825      64.690  51.980  69.840  1.00  0.00           C
ATOM   2693  HG  LEU A 825      65.520  52.090  69.100  1.00  0.00           H
ATOM   2694  CD1 LEU A 825      63.450  51.390  69.110  1.00  0.00           C
ATOM   2695 HD11 LEU A 825      63.570  50.320  68.830  1.00  0.00           H
ATOM   2696 HD12 LEU A 825      63.090  52.050  68.290  1.00  0.00           H
ATOM   2697 HD13 LEU A 825      62.600  51.350  69.830  1.00  0.00           H
ATOM   2698  CD2 LEU A 825      64.280  53.330  70.490  1.00  0.00           C
ATOM   2699 HD21 LEU A 825      64.990  53.810  71.200  1.00  0.00           H
ATOM   2700 HD22 LEU A 825      63.300  53.230  71.030  1.00  0.00           H
ATOM   2701 HD23 LEU A 825      64.160  54.090  69.710  1.00  0.00           H
ATOM   2702  C   LEU A 825      66.730  49.980  69.400  1.00  0.00           C
ATOM   2703  O   LEU A 825      66.360  49.900  68.230  1.00  0.00           O
ATOM   2704  N   PHE A 826      68.050  50.280  69.620  1.00  0.00           N
ATOM   2705  HN  PHE A 826      68.460  50.230  70.520  1.00  0.00           H
ATOM   2706  CA  PHE A 826      68.980  50.550  68.500  1.00  0.00           C
ATOM   2707  HA  PHE A 826      68.470  51.310  67.940  1.00  0.00           H
ATOM   2708  CB  PHE A 826      70.330  51.180  69.090  1.00  0.00           C
ATOM   2709  HB1 PHE A 826      70.810  50.320  69.600  1.00  0.00           H
ATOM   2710  HB2 PHE A 826      70.040  51.970  69.820  1.00  0.00           H
ATOM   2711  CG  PHE A 826      71.250  51.720  68.070  1.00  0.00           C
ATOM   2712  CD1 PHE A 826      70.820  52.710  67.170  1.00  0.00           C
ATOM   2713  HD1 PHE A 826      69.860  53.190  67.330  1.00  0.00           H
ATOM   2714  CE1 PHE A 826      71.610  53.110  66.090  1.00  0.00           C
ATOM   2715  HE1 PHE A 826      71.180  53.800  65.380  1.00  0.00           H
ATOM   2716  CZ  PHE A 826      72.910  52.540  65.950  1.00  0.00           C
ATOM   2717  HZ  PHE A 826      73.550  52.910  65.170  1.00  0.00           H
ATOM   2718  CD2 PHE A 826      72.490  51.160  67.950  1.00  0.00           C
ATOM   2719  HD2 PHE A 826      72.700  50.340  68.620  1.00  0.00           H
ATOM   2720  CE2 PHE A 826      73.320  51.500  66.780  1.00  0.00           C
ATOM   2721  HE2 PHE A 826      74.250  50.960  66.620  1.00  0.00           H
ATOM   2722  C   PHE A 826      69.300  49.300  67.600  1.00  0.00           C
ATOM   2723  O   PHE A 826      69.430  49.360  66.380  1.00  0.00           O
ATOM   2724  N   TRP A 827      69.280  48.150  68.250  1.00  0.00           N
ATOM   2725  HN  TRP A 827      69.160  48.140  69.230  1.00  0.00           H
ATOM   2726  CA  TRP A 827      69.360  46.770  67.610  1.00  0.00           C
ATOM   2727  HA  TRP A 827      70.290  46.710  67.040  1.00  0.00           H
ATOM   2728  CB  TRP A 827      69.350  45.600  68.660  1.00  0.00           C
ATOM   2729  HB1 TRP A 827      68.610  45.780  69.450  1.00  0.00           H
ATOM   2730  HB2 TRP A 827      70.340  45.780  69.120  1.00  0.00           H
ATOM   2731  CG  TRP A 827      69.190  44.120  68.110  1.00  0.00           C
ATOM   2732  CD1 TRP A 827      68.260  43.170  68.380  1.00  0.00           C
ATOM   2733  HD1 TRP A 827      67.670  43.150  69.280  1.00  0.00           H
ATOM   2734  NE1 TRP A 827      68.290  42.160  67.430  1.00  0.00           N
ATOM   2735  HE1 TRP A 827      67.810  41.310  67.520  1.00  0.00           H
ATOM   2736  CE2 TRP A 827      69.300  42.330  66.600  1.00  0.00           C
ATOM   2737  CD2 TRP A 827      69.930  43.600  66.940  1.00  0.00           C
ATOM   2738  CE3 TRP A 827      70.970  44.150  66.100  1.00  0.00           C
ATOM   2739  HE3 TRP A 827      71.500  45.040  66.410  1.00  0.00           H
ATOM   2740  CZ3 TRP A 827      71.370  43.280  65.040  1.00  0.00           C
ATOM   2741  HZ3 TRP A 827      72.200  43.610  64.450  1.00  0.00           H
ATOM   2742  CZ2 TRP A 827      69.670  41.590  65.510  1.00  0.00           C
ATOM   2743  HZ2 TRP A 827      69.230  40.660  65.190  1.00  0.00           H
ATOM   2744  CH2 TRP A 827      70.810  42.020  64.820  1.00  0.00           C
ATOM   2745  HH2 TRP A 827      71.300  41.500  64.000  1.00  0.00           H
ATOM   2746  C   TRP A 827      68.290  46.610  66.600  1.00  0.00           C
ATOM   2747  O   TRP A 827      68.530  46.200  65.460  1.00  0.00           O
ATOM   2748  N   CYS A 828      67.020  47.030  66.930  1.00  0.00           N
ATOM   2749  HN  CYS A 828      66.900  47.310  67.890  1.00  0.00           H
ATOM   2750  CA  CYS A 828      65.920  46.990  65.990  1.00  0.00           C
ATOM   2751  HA  CYS A 828      65.840  45.970  65.630  1.00  0.00           H
ATOM   2752  CB  CYS A 828      64.610  47.440  66.600  1.00  0.00           C
ATOM   2753  HB1 CYS A 828      63.770  47.460  65.890  1.00  0.00           H
ATOM   2754  HB2 CYS A 828      64.720  48.450  67.040  1.00  0.00           H
ATOM   2755  SG  CYS A 828      64.150  46.460  68.070  1.00  0.00           S
ATOM   2756  HG1 CYS A 828      64.130  47.400  69.010  1.00  0.00           H
ATOM   2757  C   CYS A 828      66.120  47.880  64.720  1.00  0.00           C
ATOM   2758  O   CYS A 828      65.740  47.510  63.620  1.00  0.00           O
ATOM   2759  N   VAL A 829      66.670  49.090  64.840  1.00  0.00           N
ATOM   2760  HN  VAL A 829      66.950  49.320  65.780  1.00  0.00           H
ATOM   2761  CA  VAL A 829      67.070  49.990  63.730  1.00  0.00           C
ATOM   2762  HA  VAL A 829      66.230  50.010  63.050  1.00  0.00           H
ATOM   2763  CB  VAL A 829      67.680  51.270  64.100  1.00  0.00           C
ATOM   2764  HB  VAL A 829      68.620  51.030  64.640  1.00  0.00           H
ATOM   2765  CG1 VAL A 829      67.980  52.290  62.880  1.00  0.00           C
ATOM   2766 HG11 VAL A 829      66.990  52.350  62.370  1.00  0.00           H
ATOM   2767 HG12 VAL A 829      68.750  51.980  62.140  1.00  0.00           H
ATOM   2768 HG13 VAL A 829      68.320  53.310  63.120  1.00  0.00           H
ATOM   2769  CG2 VAL A 829      66.840  51.960  65.160  1.00  0.00           C
ATOM   2770 HG21 VAL A 829      66.830  51.240  66.010  1.00  0.00           H
ATOM   2771 HG22 VAL A 829      65.800  52.120  64.800  1.00  0.00           H
ATOM   2772 HG23 VAL A 829      67.330  52.880  65.540  1.00  0.00           H
ATOM   2773  C   VAL A 829      68.150  49.330  62.900  1.00  0.00           C
ATOM   2774  O   VAL A 829      68.020  49.180  61.670  1.00  0.00           O
ATOM   2775  N   ILE A 830      69.190  48.730  63.500  1.00  0.00           N
ATOM   2776  HN  ILE A 830      69.440  48.770  64.460  1.00  0.00           H
ATOM   2777  CA  ILE A 830      70.220  48.050  62.700  1.00  0.00           C
ATOM   2778  HA  ILE A 830      70.560  48.700  61.900  1.00  0.00           H
ATOM   2779  CB  ILE A 830      71.440  47.660  63.480  1.00  0.00           C
ATOM   2780  HB  ILE A 830      71.150  47.030  64.350  1.00  0.00           H
ATOM   2781  CG2 ILE A 830      72.490  46.790  62.650  1.00  0.00           C
ATOM   2782 HG21 ILE A 830      73.270  46.440  63.380  1.00  0.00           H
ATOM   2783 HG22 ILE A 830      72.990  47.280  61.800  1.00  0.00           H
ATOM   2784 HG23 ILE A 830      72.000  45.830  62.370  1.00  0.00           H
ATOM   2785  CG1 ILE A 830      72.070  48.950  64.030  1.00  0.00           C
ATOM   2786 HG11 ILE A 830      72.820  48.620  64.780  1.00  0.00           H
ATOM   2787 HG12 ILE A 830      71.330  49.430  64.710  1.00  0.00           H
ATOM   2788  CD  ILE A 830      72.850  49.860  63.030  1.00  0.00           C
ATOM   2789  HD1 ILE A 830      72.120  50.200  62.250  1.00  0.00           H
ATOM   2790  HD2 ILE A 830      73.810  49.460  62.650  1.00  0.00           H
ATOM   2791  HD3 ILE A 830      73.050  50.720  63.710  1.00  0.00           H
ATOM   2792  C   ILE A 830      69.640  46.780  61.930  1.00  0.00           C
ATOM   2793  O   ILE A 830      69.960  46.440  60.800  1.00  0.00           O
ATOM   2794  N   LEU A 831      68.890  45.880  62.620  1.00  0.00           N
ATOM   2795  HN  LEU A 831      68.680  46.070  63.580  1.00  0.00           H
ATOM   2796  CA  LEU A 831      68.210  44.700  62.070  1.00  0.00           C
ATOM   2797  HA  LEU A 831      69.050  44.240  61.560  1.00  0.00           H
ATOM   2798  CB  LEU A 831      67.590  43.820  63.180  1.00  0.00           C
ATOM   2799  HB1 LEU A 831      66.740  44.400  63.580  1.00  0.00           H
ATOM   2800  HB2 LEU A 831      68.420  43.700  63.900  1.00  0.00           H
ATOM   2801  CG  LEU A 831      66.940  42.460  62.900  1.00  0.00           C
ATOM   2802  HG  LEU A 831      66.150  42.620  62.140  1.00  0.00           H
ATOM   2803  CD1 LEU A 831      67.990  41.420  62.380  1.00  0.00           C
ATOM   2804 HD11 LEU A 831      67.680  40.360  62.440  1.00  0.00           H
ATOM   2805 HD12 LEU A 831      68.900  41.460  63.030  1.00  0.00           H
ATOM   2806 HD13 LEU A 831      68.350  41.670  61.360  1.00  0.00           H
ATOM   2807  CD2 LEU A 831      66.210  42.050  64.240  1.00  0.00           C
ATOM   2808 HD21 LEU A 831      65.650  41.120  64.030  1.00  0.00           H
ATOM   2809 HD22 LEU A 831      65.430  42.780  64.560  1.00  0.00           H
ATOM   2810 HD23 LEU A 831      66.950  41.870  65.050  1.00  0.00           H
ATOM   2811  C   LEU A 831      67.160  44.980  61.010  1.00  0.00           C
ATOM   2812  O   LEU A 831      67.020  44.280  59.960  1.00  0.00           O
ATOM   2813  N   PHE A 832      66.460  46.130  61.180  1.00  0.00           N
ATOM   2814  HN  PHE A 832      66.480  46.740  61.980  1.00  0.00           H
ATOM   2815  CA  PHE A 832      65.720  46.780  60.110  1.00  0.00           C
ATOM   2816  HA  PHE A 832      65.010  46.040  59.770  1.00  0.00           H
ATOM   2817  CB  PHE A 832      64.940  47.980  60.740  1.00  0.00           C
ATOM   2818  HB1 PHE A 832      65.730  48.710  61.060  1.00  0.00           H
ATOM   2819  HB2 PHE A 832      64.400  47.540  61.600  1.00  0.00           H
ATOM   2820  CG  PHE A 832      63.910  48.780  59.900  1.00  0.00           C
ATOM   2821  CD1 PHE A 832      63.510  50.040  60.270  1.00  0.00           C
ATOM   2822  HD1 PHE A 832      64.020  50.570  61.060  1.00  0.00           H
ATOM   2823  CE1 PHE A 832      62.470  50.700  59.570  1.00  0.00           C
ATOM   2824  HE1 PHE A 832      62.020  51.640  59.850  1.00  0.00           H
ATOM   2825  CZ  PHE A 832      61.920  50.100  58.400  1.00  0.00           C
ATOM   2826  HZ  PHE A 832      61.130  50.540  57.810  1.00  0.00           H
ATOM   2827  CD2 PHE A 832      63.340  48.130  58.820  1.00  0.00           C
ATOM   2828  HD2 PHE A 832      63.630  47.130  58.550  1.00  0.00           H
ATOM   2829  CE2 PHE A 832      62.360  48.820  58.000  1.00  0.00           C
ATOM   2830  HE2 PHE A 832      62.000  48.470  57.050  1.00  0.00           H
ATOM   2831  C   PHE A 832      66.560  47.160  58.910  1.00  0.00           C
ATOM   2832  O   PHE A 832      66.240  46.930  57.780  1.00  0.00           O
ATOM   2833  N   PHE A 833      67.750  47.800  59.120  1.00  0.00           N
ATOM   2834  HN  PHE A 833      67.940  48.240  60.000  1.00  0.00           H
ATOM   2835  CA  PHE A 833      68.630  48.150  58.140  1.00  0.00           C
ATOM   2836  HA  PHE A 833      68.070  48.720  57.410  1.00  0.00           H
ATOM   2837  CB  PHE A 833      69.690  49.230  58.710  1.00  0.00           C
ATOM   2838  HB1 PHE A 833      69.990  48.880  59.730  1.00  0.00           H
ATOM   2839  HB2 PHE A 833      69.130  50.150  58.980  1.00  0.00           H
ATOM   2840  CG  PHE A 833      70.850  49.450  57.790  1.00  0.00           C
ATOM   2841  CD1 PHE A 833      72.100  49.360  58.300  1.00  0.00           C
ATOM   2842  HD1 PHE A 833      72.190  48.930  59.280  1.00  0.00           H
ATOM   2843  CE1 PHE A 833      73.240  49.510  57.410  1.00  0.00           C
ATOM   2844  HE1 PHE A 833      74.230  49.320  57.810  1.00  0.00           H
ATOM   2845  CZ  PHE A 833      73.010  49.910  56.090  1.00  0.00           C
ATOM   2846  HZ  PHE A 833      73.850  50.050  55.420  1.00  0.00           H
ATOM   2847  CD2 PHE A 833      70.650  49.890  56.490  1.00  0.00           C
ATOM   2848  HD2 PHE A 833      69.620  49.900  56.160  1.00  0.00           H
ATOM   2849  CE2 PHE A 833      71.700  50.130  55.620  1.00  0.00           C
ATOM   2850  HE2 PHE A 833      71.450  50.470  54.620  1.00  0.00           H
ATOM   2851  C   PHE A 833      69.160  46.880  57.360  1.00  0.00           C
ATOM   2852  O   PHE A 833      69.130  46.790  56.150  1.00  0.00           O
ATOM   2853  N   THR A 834      69.600  45.810  58.060  1.00  0.00           N
ATOM   2854  HN  THR A 834      69.590  45.800  59.050  1.00  0.00           H
ATOM   2855  CA  THR A 834      70.180  44.550  57.530  1.00  0.00           C
ATOM   2856  HA  THR A 834      71.050  44.770  56.920  1.00  0.00           H
ATOM   2857  CB  THR A 834      70.730  43.790  58.680  1.00  0.00           C
ATOM   2858  HB  THR A 834      69.940  43.320  59.300  1.00  0.00           H
ATOM   2859  OG1 THR A 834      71.570  44.670  59.430  1.00  0.00           O
ATOM   2860  HG1 THR A 834      71.050  45.330  59.910  1.00  0.00           H
ATOM   2861  CG2 THR A 834      71.560  42.580  58.160  1.00  0.00           C
ATOM   2862 HG21 THR A 834      70.830  41.810  57.820  1.00  0.00           H
ATOM   2863 HG22 THR A 834      72.160  42.150  58.970  1.00  0.00           H
ATOM   2864 HG23 THR A 834      72.210  42.790  57.280  1.00  0.00           H
ATOM   2865  C   THR A 834      69.150  43.660  56.700  1.00  0.00           C
ATOM   2866  O   THR A 834      69.580  43.030  55.720  1.00  0.00           O
ATOM   2867  N   THR A 835      67.890  43.700  57.160  1.00  0.00           N
ATOM   2868  HN  THR A 835      67.750  44.240  57.990  1.00  0.00           H
ATOM   2869  CA  THR A 835      66.690  43.150  56.420  1.00  0.00           C
ATOM   2870  HA  THR A 835      66.970  42.180  56.050  1.00  0.00           H
ATOM   2871  CB  THR A 835      65.500  43.020  57.340  1.00  0.00           C
ATOM   2872  HB  THR A 835      65.070  44.010  57.610  1.00  0.00           H
ATOM   2873  OG1 THR A 835      65.730  42.160  58.490  1.00  0.00           O
ATOM   2874  HG1 THR A 835      66.420  42.630  58.970  1.00  0.00           H
ATOM   2875  CG2 THR A 835      64.250  42.340  56.670  1.00  0.00           C
ATOM   2876 HG21 THR A 835      63.890  42.970  55.830  1.00  0.00           H
ATOM   2877 HG22 THR A 835      63.400  42.140  57.350  1.00  0.00           H
ATOM   2878 HG23 THR A 835      64.570  41.370  56.220  1.00  0.00           H
ATOM   2879  C   THR A 835      66.350  43.880  55.190  1.00  0.00           C
ATOM   2880  O   THR A 835      66.170  43.270  54.130  1.00  0.00           O
ATOM   2881  N   PHE A 836      66.350  45.250  55.180  1.00  0.00           N
ATOM   2882  HN  PHE A 836      66.360  45.750  56.050  1.00  0.00           H
ATOM   2883  CA  PHE A 836      66.110  45.990  53.940  1.00  0.00           C
ATOM   2884  HA  PHE A 836      65.220  45.620  53.460  1.00  0.00           H
ATOM   2885  CB  PHE A 836      66.050  47.480  54.220  1.00  0.00           C
ATOM   2886  HB1 PHE A 836      66.840  47.670  54.960  1.00  0.00           H
ATOM   2887  HB2 PHE A 836      65.080  47.650  54.760  1.00  0.00           H
ATOM   2888  CG  PHE A 836      66.040  48.490  53.070  1.00  0.00           C
ATOM   2889  CD1 PHE A 836      65.210  48.250  51.910  1.00  0.00           C
ATOM   2890  HD1 PHE A 836      64.640  47.340  51.830  1.00  0.00           H
ATOM   2891  CE1 PHE A 836      65.160  49.150  50.850  1.00  0.00           C
ATOM   2892  HE1 PHE A 836      64.580  48.920  49.960  1.00  0.00           H
ATOM   2893  CZ  PHE A 836      65.920  50.400  50.950  1.00  0.00           C
ATOM   2894  HZ  PHE A 836      65.880  51.070  50.100  1.00  0.00           H
ATOM   2895  CD2 PHE A 836      66.860  49.620  53.090  1.00  0.00           C
ATOM   2896  HD2 PHE A 836      67.490  49.770  53.960  1.00  0.00           H
ATOM   2897  CE2 PHE A 836      66.660  50.690  52.130  1.00  0.00           C
ATOM   2898  HE2 PHE A 836      67.150  51.640  52.090  1.00  0.00           H
ATOM   2899  C   PHE A 836      67.250  45.710  52.970  1.00  0.00           C
ATOM   2900  O   PHE A 836      66.960  45.600  51.770  1.00  0.00           O
ATOM   2901  N   PHE A 837      68.490  45.840  53.430  1.00  0.00           N
ATOM   2902  HN  PHE A 837      68.580  46.140  54.380  1.00  0.00           H
ATOM   2903  CA  PHE A 837      69.650  45.570  52.650  1.00  0.00           C
ATOM   2904  HA  PHE A 837      69.580  46.270  51.820  1.00  0.00           H
ATOM   2905  CB  PHE A 837      70.870  45.880  53.560  1.00  0.00           C
ATOM   2906  HB1 PHE A 837      70.480  45.400  54.480  1.00  0.00           H
ATOM   2907  HB2 PHE A 837      71.030  46.980  53.640  1.00  0.00           H
ATOM   2908  CG  PHE A 837      72.200  45.230  53.150  1.00  0.00           C
ATOM   2909  CD1 PHE A 837      72.620  45.150  51.840  1.00  0.00           C
ATOM   2910  HD1 PHE A 837      71.990  45.580  51.070  1.00  0.00           H
ATOM   2911  CE1 PHE A 837      73.870  44.610  51.550  1.00  0.00           C
ATOM   2912  HE1 PHE A 837      74.270  44.480  50.550  1.00  0.00           H
ATOM   2913  CZ  PHE A 837      74.630  44.030  52.540  1.00  0.00           C
ATOM   2914  HZ  PHE A 837      75.630  43.650  52.400  1.00  0.00           H
ATOM   2915  CD2 PHE A 837      72.990  44.630  54.160  1.00  0.00           C
ATOM   2916  HD2 PHE A 837      72.700  44.610  55.200  1.00  0.00           H
ATOM   2917  CE2 PHE A 837      74.190  44.020  53.850  1.00  0.00           C
ATOM   2918  HE2 PHE A 837      74.840  43.710  54.660  1.00  0.00           H
ATOM   2919  C   PHE A 837      69.760  44.140  52.090  1.00  0.00           C
ATOM   2920  O   PHE A 837      69.900  43.980  50.900  1.00  0.00           O
ATOM   2921  N   LEU A 838      69.590  43.100  52.960  1.00  0.00           N
ATOM   2922  HN  LEU A 838      69.580  43.240  53.940  1.00  0.00           H
ATOM   2923  CA  LEU A 838      69.620  41.740  52.570  1.00  0.00           C
ATOM   2924  HA  LEU A 838      70.570  41.590  52.080  1.00  0.00           H
ATOM   2925  CB  LEU A 838      69.600  40.820  53.840  1.00  0.00           C
ATOM   2926  HB1 LEU A 838      68.780  41.160  54.500  1.00  0.00           H
ATOM   2927  HB2 LEU A 838      70.520  41.140  54.370  1.00  0.00           H
ATOM   2928  CG  LEU A 838      69.690  39.280  53.590  1.00  0.00           C
ATOM   2929  HG  LEU A 838      68.820  39.090  52.950  1.00  0.00           H
ATOM   2930  CD1 LEU A 838      71.030  39.000  52.800  1.00  0.00           C
ATOM   2931 HD11 LEU A 838      71.030  39.430  51.770  1.00  0.00           H
ATOM   2932 HD12 LEU A 838      71.110  37.890  52.810  1.00  0.00           H
ATOM   2933 HD13 LEU A 838      71.870  39.350  53.430  1.00  0.00           H
ATOM   2934  CD2 LEU A 838      69.630  38.520  54.920  1.00  0.00           C
ATOM   2935 HD21 LEU A 838      68.760  38.870  55.510  1.00  0.00           H
ATOM   2936 HD22 LEU A 838      70.580  38.480  55.510  1.00  0.00           H
ATOM   2937 HD23 LEU A 838      69.370  37.470  54.710  1.00  0.00           H
ATOM   2938  C   LEU A 838      68.510  41.310  51.560  1.00  0.00           C
ATOM   2939  O   LEU A 838      68.850  40.620  50.600  1.00  0.00           O
ATOM   2940  N   SER A 839      67.200  41.730  51.800  1.00  0.00           N
ATOM   2941  HN  SER A 839      67.010  42.160  52.670  1.00  0.00           H
ATOM   2942  CA  SER A 839      66.120  41.510  50.860  1.00  0.00           C
ATOM   2943  HA  SER A 839      66.070  40.450  50.640  1.00  0.00           H
ATOM   2944  CB  SER A 839      64.630  41.940  51.290  1.00  0.00           C
ATOM   2945  HB1 SER A 839      64.390  41.260  52.140  1.00  0.00           H
ATOM   2946  HB2 SER A 839      64.050  41.740  50.380  1.00  0.00           H
ATOM   2947  OG  SER A 839      64.450  43.300  51.770  1.00  0.00           O
ATOM   2948  HG1 SER A 839      65.010  43.370  52.560  1.00  0.00           H
ATOM   2949  C   SER A 839      66.390  42.130  49.530  1.00  0.00           C
ATOM   2950  O   SER A 839      66.180  41.570  48.480  1.00  0.00           O
ATOM   2951  N   SER A 840      66.900  43.350  49.510  1.00  0.00           N
ATOM   2952  HN  SER A 840      66.920  43.880  50.360  1.00  0.00           H
ATOM   2953  CA  SER A 840      67.260  44.110  48.320  1.00  0.00           C
ATOM   2954  HA  SER A 840      66.350  44.130  47.730  1.00  0.00           H
ATOM   2955  CB  SER A 840      67.460  45.610  48.600  1.00  0.00           C
ATOM   2956  HB1 SER A 840      67.910  46.080  47.700  1.00  0.00           H
ATOM   2957  HB2 SER A 840      68.150  45.710  49.470  1.00  0.00           H
ATOM   2958  OG  SER A 840      66.240  46.280  48.950  1.00  0.00           O
ATOM   2959  HG1 SER A 840      66.180  46.200  49.910  1.00  0.00           H
ATOM   2960  C   SER A 840      68.450  43.620  47.600  1.00  0.00           C
ATOM   2961  O   SER A 840      68.440  43.800  46.380  1.00  0.00           O
ATOM   2962  N   PHE A 841      69.570  43.170  48.250  1.00  0.00           N
ATOM   2963  HN  PHE A 841      69.730  43.400  49.220  1.00  0.00           H
ATOM   2964  CA  PHE A 841      70.690  42.480  47.670  1.00  0.00           C
ATOM   2965  HA  PHE A 841      71.160  43.110  46.930  1.00  0.00           H
ATOM   2966  CB  PHE A 841      71.770  42.230  48.770  1.00  0.00           C
ATOM   2967  HB1 PHE A 841      71.290  41.610  49.560  1.00  0.00           H
ATOM   2968  HB2 PHE A 841      71.950  43.170  49.320  1.00  0.00           H
ATOM   2969  CG  PHE A 841      73.030  41.610  48.250  1.00  0.00           C
ATOM   2970  CD1 PHE A 841      73.270  40.250  48.170  1.00  0.00           C
ATOM   2971  HD1 PHE A 841      72.500  39.570  48.490  1.00  0.00           H
ATOM   2972  CE1 PHE A 841      74.400  39.800  47.500  1.00  0.00           C
ATOM   2973  HE1 PHE A 841      74.590  38.770  47.220  1.00  0.00           H
ATOM   2974  CZ  PHE A 841      75.330  40.700  46.930  1.00  0.00           C
ATOM   2975  HZ  PHE A 841      76.220  40.310  46.440  1.00  0.00           H
ATOM   2976  CD2 PHE A 841      73.980  42.460  47.750  1.00  0.00           C
ATOM   2977  HD2 PHE A 841      73.710  43.500  47.770  1.00  0.00           H
ATOM   2978  CE2 PHE A 841      75.120  42.030  47.100  1.00  0.00           C
ATOM   2979  HE2 PHE A 841      75.780  42.780  46.700  1.00  0.00           H
ATOM   2980  C   PHE A 841      70.370  41.170  46.920  1.00  0.00           C
ATOM   2981  O   PHE A 841      70.790  40.980  45.800  1.00  0.00           O
ATOM   2982  N   LEU A 842      69.550  40.380  47.580  1.00  0.00           N
ATOM   2983  HN  LEU A 842      69.370  40.470  48.560  1.00  0.00           H
ATOM   2984  CA  LEU A 842      68.960  39.150  46.920  1.00  0.00           C
ATOM   2985  HA  LEU A 842      69.780  38.710  46.380  1.00  0.00           H
ATOM   2986  CB  LEU A 842      68.260  38.300  48.040  1.00  0.00           C
ATOM   2987  HB1 LEU A 842      67.770  37.490  47.460  1.00  0.00           H
ATOM   2988  HB2 LEU A 842      67.420  38.870  48.480  1.00  0.00           H
ATOM   2989  CG  LEU A 842      69.160  37.610  49.060  1.00  0.00           C
ATOM   2990  HG  LEU A 842      69.670  38.340  49.740  1.00  0.00           H
ATOM   2991  CD1 LEU A 842      68.290  36.670  49.840  1.00  0.00           C
ATOM   2992 HD11 LEU A 842      67.770  35.920  49.200  1.00  0.00           H
ATOM   2993 HD12 LEU A 842      67.420  37.210  50.270  1.00  0.00           H
ATOM   2994 HD13 LEU A 842      68.770  36.210  50.740  1.00  0.00           H
ATOM   2995  CD2 LEU A 842      70.270  36.820  48.310  1.00  0.00           C
ATOM   2996 HD21 LEU A 842      69.640  36.160  47.650  1.00  0.00           H
ATOM   2997 HD22 LEU A 842      70.780  36.010  48.870  1.00  0.00           H
ATOM   2998 HD23 LEU A 842      71.000  37.410  47.720  1.00  0.00           H
ATOM   2999  C   LEU A 842      68.020  39.380  45.760  1.00  0.00           C
ATOM   3000  O   LEU A 842      68.190  38.740  44.700  1.00  0.00           O
ATOM   3001  N   LYS A 843      67.120  40.390  45.840  1.00  0.00           N
ATOM   3002  HN  LYS A 843      67.040  40.920  46.680  1.00  0.00           H
ATOM   3003  CA  LYS A 843      66.340  40.810  44.690  1.00  0.00           C
ATOM   3004  HA  LYS A 843      65.720  39.940  44.490  1.00  0.00           H
ATOM   3005  CB  LYS A 843      65.450  42.040  45.080  1.00  0.00           C
ATOM   3006  HB1 LYS A 843      66.070  42.860  45.480  1.00  0.00           H
ATOM   3007  HB2 LYS A 843      64.800  41.640  45.890  1.00  0.00           H
ATOM   3008  CG  LYS A 843      64.550  42.650  43.940  1.00  0.00           C
ATOM   3009  HG1 LYS A 843      65.220  43.150  43.190  1.00  0.00           H
ATOM   3010  HG2 LYS A 843      63.950  43.510  44.300  1.00  0.00           H
ATOM   3011  CD  LYS A 843      63.670  41.570  43.250  1.00  0.00           C
ATOM   3012  HD1 LYS A 843      62.780  41.310  43.860  1.00  0.00           H
ATOM   3013  HD2 LYS A 843      64.170  40.600  43.030  1.00  0.00           H
ATOM   3014  CE  LYS A 843      63.080  42.000  41.940  1.00  0.00           C
ATOM   3015  HE1 LYS A 843      63.760  42.230  41.080  1.00  0.00           H
ATOM   3016  HE2 LYS A 843      62.480  42.900  42.160  1.00  0.00           H
ATOM   3017  NZ  LYS A 843      62.210  40.930  41.370  1.00  0.00           N
ATOM   3018  HZ1 LYS A 843      62.130  40.980  40.330  1.00  0.00           H
ATOM   3019  HZ2 LYS A 843      61.240  40.900  41.750  1.00  0.00           H
ATOM   3020  HZ3 LYS A 843      62.680  40.020  41.560  1.00  0.00           H
ATOM   3021  C   LYS A 843      67.140  41.220  43.440  1.00  0.00           C
ATOM   3022  O   LYS A 843      66.840  40.850  42.290  1.00  0.00           O
ATOM   3023  N   GLN A 844      68.280  41.890  43.670  1.00  0.00           N
ATOM   3024  HN  GLN A 844      68.390  42.300  44.580  1.00  0.00           H
ATOM   3025  CA  GLN A 844      69.170  42.430  42.640  1.00  0.00           C
ATOM   3026  HA  GLN A 844      68.630  42.570  41.710  1.00  0.00           H
ATOM   3027  CB  GLN A 844      70.000  43.730  43.170  1.00  0.00           C
ATOM   3028  HB1 GLN A 844      70.760  44.080  42.430  1.00  0.00           H
ATOM   3029  HB2 GLN A 844      70.660  43.520  44.030  1.00  0.00           H
ATOM   3030  CG  GLN A 844      69.120  45.010  43.360  1.00  0.00           C
ATOM   3031  HG1 GLN A 844      69.790  45.890  43.350  1.00  0.00           H
ATOM   3032  HG2 GLN A 844      68.640  45.020  44.360  1.00  0.00           H
ATOM   3033  CD  GLN A 844      67.910  45.250  42.350  1.00  0.00           C
ATOM   3034  OE1 GLN A 844      68.020  44.920  41.180  1.00  0.00           O
ATOM   3035  NE2 GLN A 844      66.820  45.840  42.920  1.00  0.00           N
ATOM   3036 HE21 GLN A 844      66.050  46.040  42.320  1.00  0.00           H
ATOM   3037 HE22 GLN A 844      66.700  46.050  43.890  1.00  0.00           H
ATOM   3038  C   GLN A 844      70.240  41.500  42.280  1.00  0.00           C
ATOM   3039  O   GLN A 844      71.190  41.840  41.580  1.00  0.00           O
ATOM   3040  N   PHE A 845      70.150  40.220  42.720  1.00  0.00           N
ATOM   3041  HN  PHE A 845      69.310  39.920  43.170  1.00  0.00           H
ATOM   3042  CA  PHE A 845      71.140  39.280  42.440  1.00  0.00           C
ATOM   3043  HA  PHE A 845      72.070  39.830  42.340  1.00  0.00           H
ATOM   3044  CB  PHE A 845      71.260  38.350  43.660  1.00  0.00           C
ATOM   3045  HB1 PHE A 845      70.420  37.630  43.610  1.00  0.00           H
ATOM   3046  HB2 PHE A 845      71.130  38.920  44.610  1.00  0.00           H
ATOM   3047  CG  PHE A 845      72.570  37.610  43.880  1.00  0.00           C
ATOM   3048  CD1 PHE A 845      72.530  36.580  44.870  1.00  0.00           C
ATOM   3049  HD1 PHE A 845      71.620  36.320  45.370  1.00  0.00           H
ATOM   3050  CE1 PHE A 845      73.710  35.870  45.170  1.00  0.00           C
ATOM   3051  HE1 PHE A 845      73.760  35.090  45.900  1.00  0.00           H
ATOM   3052  CZ  PHE A 845      74.930  36.180  44.590  1.00  0.00           C
ATOM   3053  HZ  PHE A 845      75.820  35.620  44.850  1.00  0.00           H
ATOM   3054  CD2 PHE A 845      73.800  38.020  43.340  1.00  0.00           C
ATOM   3055  HD2 PHE A 845      74.030  38.940  42.850  1.00  0.00           H
ATOM   3056  CE2 PHE A 845      74.950  37.220  43.680  1.00  0.00           C
ATOM   3057  HE2 PHE A 845      75.830  37.570  43.160  1.00  0.00           H
ATOM   3058  C   PHE A 845      70.930  38.420  41.130  1.00  0.00           C
ATOM   3059  O   PHE A 845      71.860  37.700  40.700  1.00  0.00           O
ATOM   3060  N   LYS A 846      69.790  38.390  40.460  1.00  0.00           N
ATOM   3061  HN  LYS A 846      69.100  39.090  40.630  1.00  0.00           H
ATOM   3062  CA  LYS A 846      69.400  37.500  39.380  1.00  0.00           C
ATOM   3063  HA  LYS A 846      69.450  36.490  39.760  1.00  0.00           H
ATOM   3064  CB  LYS A 846      67.850  37.600  39.070  1.00  0.00           C
ATOM   3065  HB1 LYS A 846      67.590  38.680  39.010  1.00  0.00           H
ATOM   3066  HB2 LYS A 846      67.370  37.040  39.910  1.00  0.00           H
ATOM   3067  CG  LYS A 846      67.450  36.960  37.740  1.00  0.00           C
ATOM   3068  HG1 LYS A 846      67.920  35.960  37.630  1.00  0.00           H
ATOM   3069  HG2 LYS A 846      67.850  37.580  36.910  1.00  0.00           H
ATOM   3070  CD  LYS A 846      65.920  36.730  37.450  1.00  0.00           C
ATOM   3071  HD1 LYS A 846      65.710  36.280  36.460  1.00  0.00           H
ATOM   3072  HD2 LYS A 846      65.490  37.750  37.380  1.00  0.00           H
ATOM   3073  CE  LYS A 846      65.200  36.050  38.580  1.00  0.00           C
ATOM   3074  HE1 LYS A 846      65.130  36.790  39.400  1.00  0.00           H
ATOM   3075  HE2 LYS A 846      65.710  35.110  38.880  1.00  0.00           H
ATOM   3076  NZ  LYS A 846      63.760  35.750  38.240  1.00  0.00           N
ATOM   3077  HZ1 LYS A 846      63.180  36.590  38.390  1.00  0.00           H
ATOM   3078  HZ2 LYS A 846      63.330  35.090  38.910  1.00  0.00           H
ATOM   3079  HZ3 LYS A 846      63.530  35.210  37.370  1.00  0.00           H
ATOM   3080  C   LYS A 846      70.350  37.600  38.250  1.00  0.00           C
ATOM   3081  O   LYS A 846      70.790  36.560  37.730  1.00  0.00           O
ATOM   3082  N   THR A 847      70.940  38.790  37.890  1.00  0.00           N
ATOM   3083  HN  THR A 847      70.600  39.600  38.360  1.00  0.00           H
ATOM   3084  CA  THR A 847      71.910  38.920  36.790  1.00  0.00           C
ATOM   3085  HA  THR A 847      71.760  37.970  36.300  1.00  0.00           H
ATOM   3086  CB  THR A 847      71.570  40.120  35.860  1.00  0.00           C
ATOM   3087  HB  THR A 847      72.300  40.050  35.020  1.00  0.00           H
ATOM   3088  OG1 THR A 847      71.730  41.340  36.540  1.00  0.00           O
ATOM   3089  HG1 THR A 847      71.020  41.270  37.190  1.00  0.00           H
ATOM   3090  CG2 THR A 847      70.200  40.060  35.200  1.00  0.00           C
ATOM   3091 HG21 THR A 847      69.980  39.300  34.420  1.00  0.00           H
ATOM   3092 HG22 THR A 847      70.120  41.020  34.640  1.00  0.00           H
ATOM   3093 HG23 THR A 847      69.470  39.900  36.030  1.00  0.00           H
ATOM   3094  C   THR A 847      73.340  38.970  37.210  1.00  0.00           C
ATOM   3095  O   THR A 847      74.210  38.950  36.360  1.00  0.00           O
ATOM   3096  N   LYS A 848      73.690  38.940  38.500  1.00  0.00           N
ATOM   3097  HN  LYS A 848      73.010  38.680  39.170  1.00  0.00           H
ATOM   3098  CA  LYS A 848      75.070  39.070  38.890  1.00  0.00           C
ATOM   3099  HA  LYS A 848      75.340  39.950  38.330  1.00  0.00           H
ATOM   3100  CB  LYS A 848      75.090  39.450  40.390  1.00  0.00           C
ATOM   3101  HB1 LYS A 848      76.150  39.380  40.760  1.00  0.00           H
ATOM   3102  HB2 LYS A 848      74.520  38.630  40.860  1.00  0.00           H
ATOM   3103  CG  LYS A 848      74.470  40.790  40.710  1.00  0.00           C
ATOM   3104  HG1 LYS A 848      74.360  40.850  41.820  1.00  0.00           H
ATOM   3105  HG2 LYS A 848      73.520  40.960  40.170  1.00  0.00           H
ATOM   3106  CD  LYS A 848      75.410  41.950  40.430  1.00  0.00           C
ATOM   3107  HD1 LYS A 848      75.570  42.000  39.330  1.00  0.00           H
ATOM   3108  HD2 LYS A 848      76.430  41.760  40.810  1.00  0.00           H
ATOM   3109  CE  LYS A 848      74.800  43.270  41.090  1.00  0.00           C
ATOM   3110  HE1 LYS A 848      75.400  44.200  40.910  1.00  0.00           H
ATOM   3111  HE2 LYS A 848      74.820  42.990  42.160  1.00  0.00           H
ATOM   3112  NZ  LYS A 848      73.450  43.470  40.610  1.00  0.00           N
ATOM   3113  HZ1 LYS A 848      73.480  43.380  39.570  1.00  0.00           H
ATOM   3114  HZ2 LYS A 848      73.040  44.410  40.780  1.00  0.00           H
ATOM   3115  HZ3 LYS A 848      72.750  42.830  41.020  1.00  0.00           H
ATOM   3116  C   LYS A 848      75.970  37.950  38.560  1.00  0.00           C
ATOM   3117  O   LYS A 848      75.900  36.850  39.010  1.00  0.00           O
ATOM   3118  N   ARG A 849      76.900  38.220  37.660  1.00  0.00           N
ATOM   3119  HN  ARG A 849      77.070  39.170  37.390  1.00  0.00           H
ATOM   3120  CA  ARG A 849      77.790  37.250  37.070  1.00  0.00           C
ATOM   3121  HA  ARG A 849      77.150  36.400  36.890  1.00  0.00           H
ATOM   3122  CB  ARG A 849      78.360  37.810  35.710  1.00  0.00           C
ATOM   3123  HB1 ARG A 849      79.020  37.050  35.260  1.00  0.00           H
ATOM   3124  HB2 ARG A 849      79.080  38.640  35.840  1.00  0.00           H
ATOM   3125  CG  ARG A 849      77.320  38.010  34.600  1.00  0.00           C
ATOM   3126  HG1 ARG A 849      76.810  38.990  34.710  1.00  0.00           H
ATOM   3127  HG2 ARG A 849      76.510  37.280  34.770  1.00  0.00           H
ATOM   3128  CD  ARG A 849      77.770  37.940  33.140  1.00  0.00           C
ATOM   3129  HD1 ARG A 849      76.880  37.910  32.470  1.00  0.00           H
ATOM   3130  HD2 ARG A 849      78.290  36.970  32.950  1.00  0.00           H
ATOM   3131  NE  ARG A 849      78.700  39.070  32.810  1.00  0.00           N
ATOM   3132  HE  ARG A 849      79.160  39.600  33.530  1.00  0.00           H
ATOM   3133  CZ  ARG A 849      79.150  39.310  31.590  1.00  0.00           C
ATOM   3134  NH1 ARG A 849      78.720  38.620  30.500  1.00  0.00           N
ATOM   3135 HH11 ARG A 849      77.900  38.060  30.590  1.00  0.00           H
ATOM   3136 HH12 ARG A 849      79.160  38.870  29.640  1.00  0.00           H
ATOM   3137  NH2 ARG A 849      80.090  40.180  31.500  1.00  0.00           N
ATOM   3138 HH21 ARG A 849      80.390  40.590  32.360  1.00  0.00           H
ATOM   3139 HH22 ARG A 849      80.610  40.160  30.640  1.00  0.00           H
ATOM   3140  C   ARG A 849      78.980  36.910  37.900  1.00  0.00           C
ATOM   3141  O   ARG A 849      79.360  37.720  38.770  1.00  0.00           O
ATOM   3142  N   TYR A 850      79.450  35.640  37.740  1.00  0.00           N
ATOM   3143  HN  TYR A 850      79.010  35.050  37.060  1.00  0.00           H
ATOM   3144  CA  TYR A 850      80.560  34.950  38.380  1.00  0.00           C
ATOM   3145  HA  TYR A 850      81.060  34.360  37.620  1.00  0.00           H
ATOM   3146  CB  TYR A 850      81.510  35.910  39.190  1.00  0.00           C
ATOM   3147  HB1 TYR A 850      80.950  36.330  40.050  1.00  0.00           H
ATOM   3148  HB2 TYR A 850      81.920  36.710  38.560  1.00  0.00           H
ATOM   3149  CG  TYR A 850      82.670  35.110  39.730  1.00  0.00           C
ATOM   3150  CD1 TYR A 850      83.450  34.460  38.740  1.00  0.00           C
ATOM   3151  HD1 TYR A 850      83.510  34.580  37.670  1.00  0.00           H
ATOM   3152  CE1 TYR A 850      84.400  33.450  39.180  1.00  0.00           C
ATOM   3153  HE1 TYR A 850      84.970  33.020  38.370  1.00  0.00           H
ATOM   3154  CZ  TYR A 850      84.550  33.120  40.560  1.00  0.00           C
ATOM   3155  OH  TYR A 850      85.520  32.200  40.990  1.00  0.00           O
ATOM   3156  HH  TYR A 850      85.660  31.590  40.260  1.00  0.00           H
ATOM   3157  CD2 TYR A 850      82.970  34.910  41.060  1.00  0.00           C
ATOM   3158  HD2 TYR A 850      82.410  35.480  41.790  1.00  0.00           H
ATOM   3159  CE2 TYR A 850      83.790  33.850  41.430  1.00  0.00           C
ATOM   3160  HE2 TYR A 850      83.910  33.600  42.470  1.00  0.00           H
ATOM   3161  C   TYR A 850      79.890  33.870  39.240  1.00  0.00           C
ATOM   3162  O   TYR A 850      80.220  32.720  39.380  1.00  0.00           O
ATOM   3163  N   PHE A 851      78.660  34.180  39.650  1.00  0.00           N
ATOM   3164  HN  PHE A 851      78.280  35.070  39.390  1.00  0.00           H
ATOM   3165  CA  PHE A 851      77.780  33.250  40.410  1.00  0.00           C
ATOM   3166  HA  PHE A 851      78.450  32.640  40.990  1.00  0.00           H
ATOM   3167  CB  PHE A 851      76.880  34.090  41.390  1.00  0.00           C
ATOM   3168  HB1 PHE A 851      75.890  34.350  40.970  1.00  0.00           H
ATOM   3169  HB2 PHE A 851      77.440  35.020  41.600  1.00  0.00           H
ATOM   3170  CG  PHE A 851      76.690  33.460  42.730  1.00  0.00           C
ATOM   3171  CD1 PHE A 851      77.800  33.060  43.460  1.00  0.00           C
ATOM   3172  HD1 PHE A 851      78.830  33.200  43.160  1.00  0.00           H
ATOM   3173  CE1 PHE A 851      77.630  32.520  44.720  1.00  0.00           C
ATOM   3174  HE1 PHE A 851      78.480  32.370  45.350  1.00  0.00           H
ATOM   3175  CZ  PHE A 851      76.350  32.370  45.240  1.00  0.00           C
ATOM   3176  HZ  PHE A 851      76.250  31.950  46.220  1.00  0.00           H
ATOM   3177  CD2 PHE A 851      75.430  33.180  43.180  1.00  0.00           C
ATOM   3178  HD2 PHE A 851      74.540  33.470  42.670  1.00  0.00           H
ATOM   3179  CE2 PHE A 851      75.230  32.480  44.390  1.00  0.00           C
ATOM   3180  HE2 PHE A 851      74.220  32.480  44.800  1.00  0.00           H
ATOM   3181  C   PHE A 851      76.920  32.450  39.420  1.00  0.00           C
ATOM   3182  O   PHE A 851      76.410  33.080  38.460  1.00  0.00           O
ATOM   3183  N   PRO A 852      76.670  31.150  39.470  1.00  0.00           N
ATOM   3184  CD  PRO A 852      77.320  30.190  40.420  1.00  0.00           C
ATOM   3185  HD1 PRO A 852      76.750  30.200  41.370  1.00  0.00           H
ATOM   3186  HD2 PRO A 852      78.380  30.520  40.460  1.00  0.00           H
ATOM   3187  CA  PRO A 852      75.840  30.430  38.470  1.00  0.00           C
ATOM   3188  HA  PRO A 852      76.330  30.480  37.510  1.00  0.00           H
ATOM   3189  CB  PRO A 852      75.860  28.960  38.970  1.00  0.00           C
ATOM   3190  HB1 PRO A 852      75.870  28.280  38.090  1.00  0.00           H
ATOM   3191  HB2 PRO A 852      75.150  28.650  39.760  1.00  0.00           H
ATOM   3192  CG  PRO A 852      77.200  28.860  39.710  1.00  0.00           C
ATOM   3193  HG1 PRO A 852      77.350  27.930  40.310  1.00  0.00           H
ATOM   3194  HG2 PRO A 852      77.910  28.670  38.880  1.00  0.00           H
ATOM   3195  C   PRO A 852      74.530  30.930  38.110  1.00  0.00           C
ATOM   3196  O   PRO A 852      73.780  31.400  38.970  1.00  0.00           O
ATOM   3197  N   THR A 853      74.150  30.810  36.800  1.00  0.00           N
ATOM   3198  HN  THR A 853      74.790  30.420  36.150  1.00  0.00           H
ATOM   3199  CA  THR A 853      72.870  31.430  36.250  1.00  0.00           C
ATOM   3200  HA  THR A 853      72.850  32.470  36.530  1.00  0.00           H
ATOM   3201  CB  THR A 853      72.640  31.300  34.720  1.00  0.00           C
ATOM   3202  HB  THR A 853      72.460  30.250  34.430  1.00  0.00           H
ATOM   3203  OG1 THR A 853      73.760  31.890  34.150  1.00  0.00           O
ATOM   3204  HG1 THR A 853      74.540  31.380  34.400  1.00  0.00           H
ATOM   3205  CG2 THR A 853      71.420  32.120  34.250  1.00  0.00           C
ATOM   3206 HG21 THR A 853      70.480  31.530  34.210  1.00  0.00           H
ATOM   3207 HG22 THR A 853      71.630  32.400  33.190  1.00  0.00           H
ATOM   3208 HG23 THR A 853      71.260  33.020  34.860  1.00  0.00           H
ATOM   3209  C   THR A 853      71.580  30.980  36.930  1.00  0.00           C
ATOM   3210  O   THR A 853      70.780  31.750  37.410  1.00  0.00           O
ATOM   3211  N   LYS A 854      71.360  29.660  37.120  1.00  0.00           N
ATOM   3212  HN  LYS A 854      71.980  28.900  36.920  1.00  0.00           H
ATOM   3213  CA  LYS A 854      70.070  29.220  37.630  1.00  0.00           C
ATOM   3214  HA  LYS A 854      69.190  29.800  37.390  1.00  0.00           H
ATOM   3215  CB  LYS A 854      69.680  27.820  36.960  1.00  0.00           C
ATOM   3216  HB1 LYS A 854      68.810  27.360  37.460  1.00  0.00           H
ATOM   3217  HB2 LYS A 854      70.530  27.120  37.140  1.00  0.00           H
ATOM   3218  CG  LYS A 854      69.380  28.000  35.470  1.00  0.00           C
ATOM   3219  HG1 LYS A 854      69.200  26.940  35.140  1.00  0.00           H
ATOM   3220  HG2 LYS A 854      70.360  28.270  35.020  1.00  0.00           H
ATOM   3221  CD  LYS A 854      68.290  28.960  34.990  1.00  0.00           C
ATOM   3222  HD1 LYS A 854      68.230  28.830  33.880  1.00  0.00           H
ATOM   3223  HD2 LYS A 854      68.670  30.000  35.110  1.00  0.00           H
ATOM   3224  CE  LYS A 854      67.020  28.690  35.750  1.00  0.00           C
ATOM   3225  HE1 LYS A 854      67.190  28.980  36.810  1.00  0.00           H
ATOM   3226  HE2 LYS A 854      66.830  27.590  35.760  1.00  0.00           H
ATOM   3227  NZ  LYS A 854      65.960  29.400  35.110  1.00  0.00           N
ATOM   3228  HZ1 LYS A 854      65.020  29.350  35.550  1.00  0.00           H
ATOM   3229  HZ2 LYS A 854      65.780  29.090  34.130  1.00  0.00           H
ATOM   3230  HZ3 LYS A 854      66.230  30.390  34.980  1.00  0.00           H
ATOM   3231  C   LYS A 854      69.970  29.240  39.140  1.00  0.00           C
ATOM   3232  O   LYS A 854      68.890  29.290  39.640  1.00  0.00           O
ATOM   3233  N   VAL A 855      71.120  29.140  39.830  1.00  0.00           N
ATOM   3234  HN  VAL A 855      72.010  29.010  39.400  1.00  0.00           H
ATOM   3235  CA  VAL A 855      71.200  29.340  41.280  1.00  0.00           C
ATOM   3236  HA  VAL A 855      70.480  28.680  41.720  1.00  0.00           H
ATOM   3237  CB  VAL A 855      72.600  28.880  41.860  1.00  0.00           C
ATOM   3238  HB  VAL A 855      73.380  29.480  41.350  1.00  0.00           H
ATOM   3239  CG1 VAL A 855      72.690  29.140  43.380  1.00  0.00           C
ATOM   3240 HG11 VAL A 855      71.740  28.890  43.900  1.00  0.00           H
ATOM   3241 HG12 VAL A 855      72.950  30.180  43.690  1.00  0.00           H
ATOM   3242 HG13 VAL A 855      73.490  28.590  43.930  1.00  0.00           H
ATOM   3243  CG2 VAL A 855      72.780  27.440  41.460  1.00  0.00           C
ATOM   3244 HG21 VAL A 855      73.700  26.940  41.830  1.00  0.00           H
ATOM   3245 HG22 VAL A 855      72.860  27.410  40.350  1.00  0.00           H
ATOM   3246 HG23 VAL A 855      71.960  26.780  41.810  1.00  0.00           H
ATOM   3247  C   VAL A 855      70.890  30.770  41.770  1.00  0.00           C
ATOM   3248  O   VAL A 855      70.130  31.080  42.750  1.00  0.00           O
ATOM   3249  N   ARG A 856      71.460  31.800  41.070  1.00  0.00           N
ATOM   3250  HN  ARG A 856      72.090  31.770  40.290  1.00  0.00           H
ATOM   3251  CA  ARG A 856      71.250  33.160  41.410  1.00  0.00           C
ATOM   3252  HA  ARG A 856      71.380  33.220  42.480  1.00  0.00           H
ATOM   3253  CB  ARG A 856      72.320  34.070  40.790  1.00  0.00           C
ATOM   3254  HB1 ARG A 856      73.310  33.570  40.870  1.00  0.00           H
ATOM   3255  HB2 ARG A 856      72.410  35.010  41.360  1.00  0.00           H
ATOM   3256  CG  ARG A 856      72.210  34.350  39.310  1.00  0.00           C
ATOM   3257  HG1 ARG A 856      71.270  34.930  39.230  1.00  0.00           H
ATOM   3258  HG2 ARG A 856      72.000  33.460  38.690  1.00  0.00           H
ATOM   3259  CD  ARG A 856      73.380  35.130  38.700  1.00  0.00           C
ATOM   3260  HD1 ARG A 856      74.340  34.570  38.790  1.00  0.00           H
ATOM   3261  HD2 ARG A 856      73.580  36.150  39.100  1.00  0.00           H
ATOM   3262  NE  ARG A 856      73.100  35.290  37.240  1.00  0.00           N
ATOM   3263  HE  ARG A 856      72.210  35.720  37.130  1.00  0.00           H
ATOM   3264  CZ  ARG A 856      74.030  35.350  36.210  1.00  0.00           C
ATOM   3265  NH1 ARG A 856      75.320  35.000  36.330  1.00  0.00           N
ATOM   3266 HH11 ARG A 856      75.640  34.580  37.190  1.00  0.00           H
ATOM   3267 HH12 ARG A 856      75.880  35.000  35.500  1.00  0.00           H
ATOM   3268  NH2 ARG A 856      73.600  35.660  35.050  1.00  0.00           N
ATOM   3269 HH21 ARG A 856      74.190  35.450  34.270  1.00  0.00           H
ATOM   3270 HH22 ARG A 856      72.660  35.940  34.890  1.00  0.00           H
ATOM   3271  C   ARG A 856      69.780  33.640  41.080  1.00  0.00           C
ATOM   3272  O   ARG A 856      69.140  34.360  41.790  1.00  0.00           O
ATOM   3273  N   SER A 857      69.330  33.180  39.900  1.00  0.00           N
ATOM   3274  HN  SER A 857      69.960  32.870  39.190  1.00  0.00           H
ATOM   3275  CA  SER A 857      67.940  33.400  39.560  1.00  0.00           C
ATOM   3276  HA  SER A 857      67.700  34.440  39.490  1.00  0.00           H
ATOM   3277  CB  SER A 857      67.680  32.830  38.090  1.00  0.00           C
ATOM   3278  HB1 SER A 857      67.970  31.770  38.130  1.00  0.00           H
ATOM   3279  HB2 SER A 857      68.480  33.390  37.560  1.00  0.00           H
ATOM   3280  OG  SER A 857      66.400  33.250  37.670  1.00  0.00           O
ATOM   3281  HG1 SER A 857      66.260  32.920  36.780  1.00  0.00           H
ATOM   3282  C   SER A 857      66.980  32.620  40.550  1.00  0.00           C
ATOM   3283  O   SER A 857      65.960  33.260  41.000  1.00  0.00           O
ATOM   3284  N   THR A 858      67.240  31.400  41.060  1.00  0.00           N
ATOM   3285  HN  THR A 858      67.990  30.860  40.670  1.00  0.00           H
ATOM   3286  CA  THR A 858      66.340  30.880  42.080  1.00  0.00           C
ATOM   3287  HA  THR A 858      65.330  31.000  41.710  1.00  0.00           H
ATOM   3288  CB  THR A 858      66.630  29.480  42.470  1.00  0.00           C
ATOM   3289  HB  THR A 858      67.650  29.360  42.920  1.00  0.00           H
ATOM   3290  OG1 THR A 858      66.560  28.700  41.240  1.00  0.00           O
ATOM   3291  HG1 THR A 858      67.350  28.870  40.720  1.00  0.00           H
ATOM   3292  CG2 THR A 858      65.650  28.830  43.420  1.00  0.00           C
ATOM   3293 HG21 THR A 858      65.660  29.370  44.390  1.00  0.00           H
ATOM   3294 HG22 THR A 858      65.920  27.800  43.750  1.00  0.00           H
ATOM   3295 HG23 THR A 858      64.620  28.840  42.980  1.00  0.00           H
ATOM   3296  C   THR A 858      66.350  31.640  43.370  1.00  0.00           C
ATOM   3297  O   THR A 858      65.310  31.930  43.920  1.00  0.00           O
ATOM   3298  N   ILE A 859      67.580  31.990  43.910  1.00  0.00           N
ATOM   3299  HN  ILE A 859      68.430  31.610  43.550  1.00  0.00           H
ATOM   3300  CA  ILE A 859      67.620  32.720  45.210  1.00  0.00           C
ATOM   3301  HA  ILE A 859      66.940  32.160  45.830  1.00  0.00           H
ATOM   3302  CB  ILE A 859      68.940  32.470  45.940  1.00  0.00           C
ATOM   3303  HB  ILE A 859      68.870  32.870  46.980  1.00  0.00           H
ATOM   3304  CG2 ILE A 859      69.070  30.950  46.180  1.00  0.00           C
ATOM   3305 HG21 ILE A 859      68.200  30.590  46.770  1.00  0.00           H
ATOM   3306 HG22 ILE A 859      69.990  30.750  46.770  1.00  0.00           H
ATOM   3307 HG23 ILE A 859      69.110  30.400  45.220  1.00  0.00           H
ATOM   3308  CG1 ILE A 859      70.170  33.310  45.370  1.00  0.00           C
ATOM   3309 HG11 ILE A 859      70.260  34.360  45.750  1.00  0.00           H
ATOM   3310 HG12 ILE A 859      70.040  33.290  44.270  1.00  0.00           H
ATOM   3311  CD  ILE A 859      71.480  32.630  45.690  1.00  0.00           C
ATOM   3312  HD1 ILE A 859      71.580  32.530  46.790  1.00  0.00           H
ATOM   3313  HD2 ILE A 859      72.280  33.270  45.260  1.00  0.00           H
ATOM   3314  HD3 ILE A 859      71.460  31.600  45.270  1.00  0.00           H
ATOM   3315  C   ILE A 859      67.200  34.190  45.210  1.00  0.00           C
ATOM   3316  O   ILE A 859      67.100  34.770  46.340  1.00  0.00           O
ATOM   3317  N   SER A 860      67.130  34.790  44.020  1.00  0.00           N
ATOM   3318  HN  SER A 860      67.550  34.360  43.220  1.00  0.00           H
ATOM   3319  CA  SER A 860      66.410  36.040  43.890  1.00  0.00           C
ATOM   3320  HA  SER A 860      66.730  36.800  44.590  1.00  0.00           H
ATOM   3321  CB  SER A 860      66.850  36.670  42.560  1.00  0.00           C
ATOM   3322  HB1 SER A 860      66.350  36.180  41.710  1.00  0.00           H
ATOM   3323  HB2 SER A 860      67.930  36.540  42.350  1.00  0.00           H
ATOM   3324  OG  SER A 860      66.570  38.000  42.360  1.00  0.00           O
ATOM   3325  HG1 SER A 860      67.310  38.520  42.670  1.00  0.00           H
ATOM   3326  C   SER A 860      64.840  35.990  43.860  1.00  0.00           C
ATOM   3327  O   SER A 860      64.140  36.990  44.140  1.00  0.00           O
ATOM   3328  N   ASP A 861      64.280  34.850  43.510  1.00  0.00           N
ATOM   3329  HN  ASP A 861      64.890  34.100  43.300  1.00  0.00           H
ATOM   3330  CA  ASP A 861      62.890  34.560  43.470  1.00  0.00           C
ATOM   3331  HA  ASP A 861      62.370  35.510  43.460  1.00  0.00           H
ATOM   3332  CB  ASP A 861      62.590  33.750  42.130  1.00  0.00           C
ATOM   3333  HB1 ASP A 861      61.550  33.340  42.170  1.00  0.00           H
ATOM   3334  HB2 ASP A 861      63.390  32.970  42.030  1.00  0.00           H
ATOM   3335  CG  ASP A 861      62.630  34.670  40.930  1.00  0.00           C
ATOM   3336  OD1 ASP A 861      62.260  34.150  39.890  1.00  0.00           O
ATOM   3337  OD2 ASP A 861      62.980  35.850  40.970  1.00  0.00           O
ATOM   3338  C   ASP A 861      62.340  33.820  44.760  1.00  0.00           C
ATOM   3339  O   ASP A 861      61.140  33.780  45.000  1.00  0.00           O
ATOM   3340  N   PHE A 862      63.310  33.410  45.640  1.00  0.00           N
ATOM   3341  HN  PHE A 862      64.100  33.000  45.180  1.00  0.00           H
ATOM   3342  CA  PHE A 862      63.180  32.970  47.020  1.00  0.00           C
ATOM   3343  HA  PHE A 862      62.200  33.100  47.460  1.00  0.00           H
ATOM   3344  CB  PHE A 862      63.790  31.570  47.270  1.00  0.00           C
ATOM   3345  HB1 PHE A 862      64.050  31.430  48.330  1.00  0.00           H
ATOM   3346  HB2 PHE A 862      64.710  31.380  46.660  1.00  0.00           H
ATOM   3347  CG  PHE A 862      62.670  30.590  47.140  1.00  0.00           C
ATOM   3348  CD1 PHE A 862      61.800  30.410  48.280  1.00  0.00           C
ATOM   3349  HD1 PHE A 862      61.940  31.170  49.040  1.00  0.00           H
ATOM   3350  CE1 PHE A 862      60.810  29.460  48.260  1.00  0.00           C
ATOM   3351  HE1 PHE A 862      60.250  29.370  49.190  1.00  0.00           H
ATOM   3352  CZ  PHE A 862      60.720  28.590  47.150  1.00  0.00           C
ATOM   3353  HZ  PHE A 862      59.890  27.900  47.160  1.00  0.00           H
ATOM   3354  CD2 PHE A 862      62.480  29.710  46.030  1.00  0.00           C
ATOM   3355  HD2 PHE A 862      63.170  29.890  45.230  1.00  0.00           H
ATOM   3356  CE2 PHE A 862      61.500  28.700  46.020  1.00  0.00           C
ATOM   3357  HE2 PHE A 862      61.360  28.120  45.120  1.00  0.00           H
ATOM   3358  C   PHE A 862      63.720  34.000  47.940  1.00  0.00           C
ATOM   3359  O   PHE A 862      63.930  33.690  49.130  1.00  0.00           O
ATOM   3360  N   ALA A 863      64.060  35.270  47.440  1.00  0.00           N
ATOM   3361  HN  ALA A 863      63.920  35.330  46.460  1.00  0.00           H
ATOM   3362  CA  ALA A 863      64.720  36.330  48.150  1.00  0.00           C
ATOM   3363  HA  ALA A 863      65.750  36.080  48.330  1.00  0.00           H
ATOM   3364  CB  ALA A 863      64.760  37.630  47.340  1.00  0.00           C
ATOM   3365  HB1 ALA A 863      63.810  38.060  46.960  1.00  0.00           H
ATOM   3366  HB2 ALA A 863      65.440  37.470  46.480  1.00  0.00           H
ATOM   3367  HB3 ALA A 863      65.280  38.380  47.980  1.00  0.00           H
ATOM   3368  C   ALA A 863      64.190  36.590  49.570  1.00  0.00           C
ATOM   3369  O   ALA A 863      64.940  36.530  50.530  1.00  0.00           O
ATOM   3370  N   VAL A 864      62.910  36.960  49.700  1.00  0.00           N
ATOM   3371  HN  VAL A 864      62.280  36.940  48.920  1.00  0.00           H
ATOM   3372  CA  VAL A 864      62.400  37.360  51.000  1.00  0.00           C
ATOM   3373  HA  VAL A 864      63.140  37.970  51.480  1.00  0.00           H
ATOM   3374  CB  VAL A 864      61.090  38.120  50.880  1.00  0.00           C
ATOM   3375  HB  VAL A 864      60.310  37.540  50.350  1.00  0.00           H
ATOM   3376  CG1 VAL A 864      60.600  38.510  52.240  1.00  0.00           C
ATOM   3377 HG11 VAL A 864      59.760  39.210  52.010  1.00  0.00           H
ATOM   3378 HG12 VAL A 864      61.330  39.160  52.780  1.00  0.00           H
ATOM   3379 HG13 VAL A 864      60.140  37.760  52.910  1.00  0.00           H
ATOM   3380  CG2 VAL A 864      61.490  39.380  50.030  1.00  0.00           C
ATOM   3381 HG21 VAL A 864      60.630  40.020  49.750  1.00  0.00           H
ATOM   3382 HG22 VAL A 864      62.010  39.160  49.080  1.00  0.00           H
ATOM   3383 HG23 VAL A 864      62.170  40.050  50.600  1.00  0.00           H
ATOM   3384  C   VAL A 864      62.400  36.190  51.960  1.00  0.00           C
ATOM   3385  O   VAL A 864      62.790  36.400  53.140  1.00  0.00           O
ATOM   3386  N   PHE A 865      62.050  34.930  51.640  1.00  0.00           N
ATOM   3387  HN  PHE A 865      61.840  34.790  50.670  1.00  0.00           H
ATOM   3388  CA  PHE A 865      62.060  33.740  52.530  1.00  0.00           C
ATOM   3389  HA  PHE A 865      61.550  34.070  53.420  1.00  0.00           H
ATOM   3390  CB  PHE A 865      61.360  32.530  51.780  1.00  0.00           C
ATOM   3391  HB1 PHE A 865      61.820  32.380  50.790  1.00  0.00           H
ATOM   3392  HB2 PHE A 865      60.340  32.910  51.540  1.00  0.00           H
ATOM   3393  CG  PHE A 865      61.140  31.360  52.680  1.00  0.00           C
ATOM   3394  CD1 PHE A 865      60.330  31.470  53.820  1.00  0.00           C
ATOM   3395  HD1 PHE A 865      59.930  32.470  53.990  1.00  0.00           H
ATOM   3396  CE1 PHE A 865      60.190  30.470  54.750  1.00  0.00           C
ATOM   3397  HE1 PHE A 865      59.490  30.510  55.580  1.00  0.00           H
ATOM   3398  CZ  PHE A 865      60.850  29.220  54.530  1.00  0.00           C
ATOM   3399  HZ  PHE A 865      60.790  28.420  55.250  1.00  0.00           H
ATOM   3400  CD2 PHE A 865      61.720  30.130  52.420  1.00  0.00           C
ATOM   3401  HD2 PHE A 865      62.210  29.960  51.470  1.00  0.00           H
ATOM   3402  CE2 PHE A 865      61.600  29.100  53.370  1.00  0.00           C
ATOM   3403  HE2 PHE A 865      62.190  28.210  53.130  1.00  0.00           H
ATOM   3404  C   PHE A 865      63.460  33.430  53.040  1.00  0.00           C
ATOM   3405  O   PHE A 865      63.570  33.210  54.240  1.00  0.00           O
ATOM   3406  N   LEU A 866      64.460  33.400  52.180  1.00  0.00           N
ATOM   3407  HN  LEU A 866      64.300  33.460  51.190  1.00  0.00           H
ATOM   3408  CA  LEU A 866      65.870  33.360  52.470  1.00  0.00           C
ATOM   3409  HA  LEU A 866      65.930  32.360  52.880  1.00  0.00           H
ATOM   3410  CB  LEU A 866      66.790  33.370  51.240  1.00  0.00           C
ATOM   3411  HB1 LEU A 866      66.780  34.380  50.780  1.00  0.00           H
ATOM   3412  HB2 LEU A 866      66.420  32.580  50.550  1.00  0.00           H
ATOM   3413  CG  LEU A 866      68.230  32.960  51.500  1.00  0.00           C
ATOM   3414  HG  LEU A 866      68.640  33.810  52.090  1.00  0.00           H
ATOM   3415  CD1 LEU A 866      68.440  31.680  52.290  1.00  0.00           C
ATOM   3416 HD11 LEU A 866      69.510  31.420  52.170  1.00  0.00           H
ATOM   3417 HD12 LEU A 866      67.810  30.830  51.950  1.00  0.00           H
ATOM   3418 HD13 LEU A 866      68.230  31.840  53.370  1.00  0.00           H
ATOM   3419  CD2 LEU A 866      68.890  32.860  50.100  1.00  0.00           C
ATOM   3420 HD21 LEU A 866      70.000  32.930  50.180  1.00  0.00           H
ATOM   3421 HD22 LEU A 866      68.610  33.640  49.360  1.00  0.00           H
ATOM   3422 HD23 LEU A 866      68.590  31.870  49.690  1.00  0.00           H
ATOM   3423  C   LEU A 866      66.250  34.450  53.480  1.00  0.00           C
ATOM   3424  O   LEU A 866      66.810  34.090  54.520  1.00  0.00           O
ATOM   3425  N   THR A 867      65.860  35.760  53.200  1.00  0.00           N
ATOM   3426  HN  THR A 867      65.530  36.040  52.300  1.00  0.00           H
ATOM   3427  CA  THR A 867      66.070  36.910  54.110  1.00  0.00           C
ATOM   3428  HA  THR A 867      67.070  37.090  54.460  1.00  0.00           H
ATOM   3429  CB  THR A 867      65.580  38.280  53.590  1.00  0.00           C
ATOM   3430  HB  THR A 867      64.500  38.200  53.370  1.00  0.00           H
ATOM   3431  OG1 THR A 867      66.260  38.550  52.370  1.00  0.00           O
ATOM   3432  HG1 THR A 867      66.030  37.810  51.800  1.00  0.00           H
ATOM   3433  CG2 THR A 867      65.830  39.390  54.560  1.00  0.00           C
ATOM   3434 HG21 THR A 867      66.900  39.600  54.750  1.00  0.00           H
ATOM   3435 HG22 THR A 867      65.280  39.110  55.490  1.00  0.00           H
ATOM   3436 HG23 THR A 867      65.340  40.310  54.170  1.00  0.00           H
ATOM   3437  C   THR A 867      65.450  36.660  55.450  1.00  0.00           C
ATOM   3438  O   THR A 867      66.180  36.760  56.500  1.00  0.00           O
ATOM   3439  N   ILE A 868      64.180  36.200  55.480  1.00  0.00           N
ATOM   3440  HN  ILE A 868      63.600  35.960  54.710  1.00  0.00           H
ATOM   3441  CA  ILE A 868      63.630  35.890  56.770  1.00  0.00           C
ATOM   3442  HA  ILE A 868      63.820  36.730  57.420  1.00  0.00           H
ATOM   3443  CB  ILE A 868      62.080  35.580  56.710  1.00  0.00           C
ATOM   3444  HB  ILE A 868      61.960  34.660  56.100  1.00  0.00           H
ATOM   3445  CG2 ILE A 868      61.480  35.340  58.150  1.00  0.00           C
ATOM   3446 HG21 ILE A 868      60.370  35.240  58.090  1.00  0.00           H
ATOM   3447 HG22 ILE A 868      61.640  36.200  58.840  1.00  0.00           H
ATOM   3448 HG23 ILE A 868      61.990  34.430  58.510  1.00  0.00           H
ATOM   3449  CG1 ILE A 868      61.240  36.810  56.030  1.00  0.00           C
ATOM   3450 HG11 ILE A 868      61.740  37.180  55.110  1.00  0.00           H
ATOM   3451 HG12 ILE A 868      61.200  37.670  56.720  1.00  0.00           H
ATOM   3452  CD  ILE A 868      59.810  36.390  55.620  1.00  0.00           C
ATOM   3453  HD1 ILE A 868      59.290  36.110  56.550  1.00  0.00           H
ATOM   3454  HD2 ILE A 868      59.830  35.530  54.920  1.00  0.00           H
ATOM   3455  HD3 ILE A 868      59.240  37.260  55.240  1.00  0.00           H
ATOM   3456  C   ILE A 868      64.200  34.810  57.570  1.00  0.00           C
ATOM   3457  O   ILE A 868      64.570  35.000  58.770  1.00  0.00           O
ATOM   3458  N   VAL A 869      64.560  33.630  56.960  1.00  0.00           N
ATOM   3459  HN  VAL A 869      64.320  33.410  56.020  1.00  0.00           H
ATOM   3460  CA  VAL A 869      65.380  32.580  57.520  1.00  0.00           C
ATOM   3461  HA  VAL A 869      64.900  32.210  58.410  1.00  0.00           H
ATOM   3462  CB  VAL A 869      65.500  31.310  56.600  1.00  0.00           C
ATOM   3463  HB  VAL A 869      65.740  31.680  55.580  1.00  0.00           H
ATOM   3464  CG1 VAL A 869      66.650  30.420  57.100  1.00  0.00           C
ATOM   3465 HG11 VAL A 869      67.670  30.850  56.950  1.00  0.00           H
ATOM   3466 HG12 VAL A 869      66.590  29.480  56.520  1.00  0.00           H
ATOM   3467 HG13 VAL A 869      66.410  30.360  58.190  1.00  0.00           H
ATOM   3468  CG2 VAL A 869      64.130  30.550  56.600  1.00  0.00           C
ATOM   3469 HG21 VAL A 869      64.330  29.580  56.090  1.00  0.00           H
ATOM   3470 HG22 VAL A 869      63.320  31.220  56.230  1.00  0.00           H
ATOM   3471 HG23 VAL A 869      63.830  30.270  57.650  1.00  0.00           H
ATOM   3472  C   VAL A 869      66.690  33.170  58.080  1.00  0.00           C
ATOM   3473  O   VAL A 869      67.050  32.860  59.240  1.00  0.00           O
ATOM   3474  N   ILE A 870      67.440  34.020  57.360  1.00  0.00           N
ATOM   3475  HN  ILE A 870      67.220  34.170  56.390  1.00  0.00           H
ATOM   3476  CA  ILE A 870      68.680  34.590  57.820  1.00  0.00           C
ATOM   3477  HA  ILE A 870      69.190  33.790  58.350  1.00  0.00           H
ATOM   3478  CB  ILE A 870      69.510  35.120  56.620  1.00  0.00           C
ATOM   3479  HB  ILE A 870      68.870  35.890  56.120  1.00  0.00           H
ATOM   3480  CG2 ILE A 870      70.780  35.890  57.110  1.00  0.00           C
ATOM   3481 HG21 ILE A 870      71.360  35.420  57.940  1.00  0.00           H
ATOM   3482 HG22 ILE A 870      70.360  36.840  57.480  1.00  0.00           H
ATOM   3483 HG23 ILE A 870      71.430  36.210  56.280  1.00  0.00           H
ATOM   3484  CG1 ILE A 870      69.880  34.050  55.550  1.00  0.00           C
ATOM   3485 HG11 ILE A 870      70.520  34.570  54.790  1.00  0.00           H
ATOM   3486 HG12 ILE A 870      68.990  33.620  55.050  1.00  0.00           H
ATOM   3487  CD  ILE A 870      70.550  32.860  56.200  1.00  0.00           C
ATOM   3488  HD1 ILE A 870      70.990  32.170  55.450  1.00  0.00           H
ATOM   3489  HD2 ILE A 870      69.730  32.380  56.770  1.00  0.00           H
ATOM   3490  HD3 ILE A 870      71.260  33.160  57.000  1.00  0.00           H
ATOM   3491  C   ILE A 870      68.580  35.550  59.000  1.00  0.00           C
ATOM   3492  O   ILE A 870      69.380  35.500  59.930  1.00  0.00           O
ATOM   3493  N   MET A 871      67.650  36.480  58.980  1.00  0.00           N
ATOM   3494  HN  MET A 871      67.020  36.480  58.210  1.00  0.00           H
ATOM   3495  CA  MET A 871      67.550  37.410  60.010  1.00  0.00           C
ATOM   3496  HA  MET A 871      68.570  37.670  60.230  1.00  0.00           H
ATOM   3497  CB  MET A 871      66.840  38.710  59.470  1.00  0.00           C
ATOM   3498  HB1 MET A 871      66.340  39.330  60.230  1.00  0.00           H
ATOM   3499  HB2 MET A 871      65.990  38.180  58.990  1.00  0.00           H
ATOM   3500  CG  MET A 871      67.730  39.390  58.360  1.00  0.00           C
ATOM   3501  HG1 MET A 871      67.110  40.060  57.740  1.00  0.00           H
ATOM   3502  HG2 MET A 871      68.150  38.660  57.640  1.00  0.00           H
ATOM   3503  SD  MET A 871      69.000  40.350  59.160  1.00  0.00           S
ATOM   3504  CE  MET A 871      70.420  39.370  58.620  1.00  0.00           C
ATOM   3505  HE1 MET A 871      70.360  39.310  57.520  1.00  0.00           H
ATOM   3506  HE2 MET A 871      70.280  38.350  59.050  1.00  0.00           H
ATOM   3507  HE3 MET A 871      71.340  39.830  59.020  1.00  0.00           H
ATOM   3508  C   MET A 871      66.990  36.920  61.380  1.00  0.00           C
ATOM   3509  O   MET A 871      67.450  37.440  62.430  1.00  0.00           O
ATOM   3510  N   VAL A 872      66.160  35.900  61.350  1.00  0.00           N
ATOM   3511  HN  VAL A 872      65.760  35.570  60.510  1.00  0.00           H
ATOM   3512  CA  VAL A 872      65.770  35.120  62.590  1.00  0.00           C
ATOM   3513  HA  VAL A 872      65.420  35.790  63.360  1.00  0.00           H
ATOM   3514  CB  VAL A 872      64.650  34.070  62.220  1.00  0.00           C
ATOM   3515  HB  VAL A 872      64.920  33.570  61.260  1.00  0.00           H
ATOM   3516  CG1 VAL A 872      64.390  33.110  63.340  1.00  0.00           C
ATOM   3517 HG11 VAL A 872      65.220  32.450  63.670  1.00  0.00           H
ATOM   3518 HG12 VAL A 872      63.540  32.410  63.160  1.00  0.00           H
ATOM   3519 HG13 VAL A 872      64.130  33.550  64.320  1.00  0.00           H
ATOM   3520  CG2 VAL A 872      63.380  34.910  61.980  1.00  0.00           C
ATOM   3521 HG21 VAL A 872      63.130  35.460  62.910  1.00  0.00           H
ATOM   3522 HG22 VAL A 872      62.500  34.240  61.850  1.00  0.00           H
ATOM   3523 HG23 VAL A 872      63.660  35.600  61.160  1.00  0.00           H
ATOM   3524  C   VAL A 872      66.930  34.370  63.210  1.00  0.00           C
ATOM   3525  O   VAL A 872      67.140  34.450  64.440  1.00  0.00           O
ATOM   3526  N   THR A 873      67.790  33.720  62.350  1.00  0.00           N
ATOM   3527  HN  THR A 873      67.570  33.640  61.380  1.00  0.00           H
ATOM   3528  CA  THR A 873      69.030  33.000  62.770  1.00  0.00           C
ATOM   3529  HA  THR A 873      68.650  32.230  63.440  1.00  0.00           H
ATOM   3530  CB  THR A 873      69.850  32.530  61.690  1.00  0.00           C
ATOM   3531  HB  THR A 873      70.170  33.400  61.080  1.00  0.00           H
ATOM   3532  OG1 THR A 873      69.050  31.710  60.880  1.00  0.00           O
ATOM   3533  HG1 THR A 873      68.520  32.300  60.350  1.00  0.00           H
ATOM   3534  CG2 THR A 873      71.130  31.850  62.130  1.00  0.00           C
ATOM   3535 HG21 THR A 873      71.660  31.370  61.270  1.00  0.00           H
ATOM   3536 HG22 THR A 873      70.940  31.160  62.970  1.00  0.00           H
ATOM   3537 HG23 THR A 873      71.860  32.600  62.520  1.00  0.00           H
ATOM   3538  C   THR A 873      69.970  34.020  63.410  1.00  0.00           C
ATOM   3539  O   THR A 873      70.540  33.700  64.450  1.00  0.00           O
ATOM   3540  N   ILE A 874      70.140  35.200  62.820  1.00  0.00           N
ATOM   3541  HN  ILE A 874      69.650  35.370  61.960  1.00  0.00           H
ATOM   3542  CA  ILE A 874      70.910  36.300  63.400  1.00  0.00           C
ATOM   3543  HA  ILE A 874      71.880  35.970  63.730  1.00  0.00           H
ATOM   3544  CB  ILE A 874      71.160  37.320  62.270  1.00  0.00           C
ATOM   3545  HB  ILE A 874      70.210  37.350  61.680  1.00  0.00           H
ATOM   3546  CG2 ILE A 874      71.470  38.710  62.820  1.00  0.00           C
ATOM   3547 HG21 ILE A 874      70.650  39.080  63.480  1.00  0.00           H
ATOM   3548 HG22 ILE A 874      71.640  39.510  62.070  1.00  0.00           H
ATOM   3549 HG23 ILE A 874      72.360  38.670  63.490  1.00  0.00           H
ATOM   3550  CG1 ILE A 874      72.220  36.690  61.380  1.00  0.00           C
ATOM   3551 HG11 ILE A 874      72.250  37.280  60.440  1.00  0.00           H
ATOM   3552 HG12 ILE A 874      72.040  35.620  61.130  1.00  0.00           H
ATOM   3553  CD  ILE A 874      73.650  36.720  61.840  1.00  0.00           C
ATOM   3554  HD1 ILE A 874      74.340  36.240  61.120  1.00  0.00           H
ATOM   3555  HD2 ILE A 874      73.820  36.090  62.740  1.00  0.00           H
ATOM   3556  HD3 ILE A 874      74.150  37.690  62.060  1.00  0.00           H
ATOM   3557  C   ILE A 874      70.400  36.850  64.720  1.00  0.00           C
ATOM   3558  O   ILE A 874      71.080  36.910  65.740  1.00  0.00           O
ATOM   3559  N   ASP A 875      69.040  37.080  64.850  1.00  0.00           N
ATOM   3560  HN  ASP A 875      68.500  37.270  64.020  1.00  0.00           H
ATOM   3561  CA  ASP A 875      68.440  37.500  66.110  1.00  0.00           C
ATOM   3562  HA  ASP A 875      68.930  38.400  66.450  1.00  0.00           H
ATOM   3563  CB  ASP A 875      66.880  37.770  65.900  1.00  0.00           C
ATOM   3564  HB1 ASP A 875      66.420  36.830  65.510  1.00  0.00           H
ATOM   3565  HB2 ASP A 875      66.740  38.550  65.130  1.00  0.00           H
ATOM   3566  CG  ASP A 875      66.160  38.140  67.210  1.00  0.00           C
ATOM   3567  OD1 ASP A 875      66.440  39.210  67.690  1.00  0.00           O
ATOM   3568  OD2 ASP A 875      65.320  37.350  67.790  1.00  0.00           O
ATOM   3569  C   ASP A 875      68.710  36.370  67.200  1.00  0.00           C
ATOM   3570  O   ASP A 875      69.270  36.700  68.270  1.00  0.00           O
ATOM   3571  N   TYR A 876      68.570  35.140  66.880  1.00  0.00           N
ATOM   3572  HN  TYR A 876      68.220  34.940  65.970  1.00  0.00           H
ATOM   3573  CA  TYR A 876      68.710  33.990  67.680  1.00  0.00           C
ATOM   3574  HA  TYR A 876      68.180  34.070  68.630  1.00  0.00           H
ATOM   3575  CB  TYR A 876      68.260  32.670  66.890  1.00  0.00           C
ATOM   3576  HB1 TYR A 876      68.960  32.640  66.020  1.00  0.00           H
ATOM   3577  HB2 TYR A 876      67.210  32.760  66.530  1.00  0.00           H
ATOM   3578  CG  TYR A 876      68.340  31.410  67.660  1.00  0.00           C
ATOM   3579  CD1 TYR A 876      68.680  30.150  67.080  1.00  0.00           C
ATOM   3580  HD1 TYR A 876      69.060  30.220  66.070  1.00  0.00           H
ATOM   3581  CE1 TYR A 876      68.740  28.900  67.740  1.00  0.00           C
ATOM   3582  HE1 TYR A 876      68.850  27.920  67.310  1.00  0.00           H
ATOM   3583  CZ  TYR A 876      68.220  28.910  69.080  1.00  0.00           C
ATOM   3584  OH  TYR A 876      68.160  27.650  69.650  1.00  0.00           O
ATOM   3585  HH  TYR A 876      68.590  27.070  69.020  1.00  0.00           H
ATOM   3586  CD2 TYR A 876      67.860  31.350  69.040  1.00  0.00           C
ATOM   3587  HD2 TYR A 876      67.470  32.230  69.540  1.00  0.00           H
ATOM   3588  CE2 TYR A 876      67.850  30.060  69.730  1.00  0.00           C
ATOM   3589  HE2 TYR A 876      67.520  29.990  70.760  1.00  0.00           H
ATOM   3590  C   TYR A 876      70.140  33.850  68.210  1.00  0.00           C
ATOM   3591  O   TYR A 876      70.330  33.470  69.320  1.00  0.00           O
ATOM   3592  N   LEU A 877      71.250  34.000  67.420  1.00  0.00           N
ATOM   3593  HN  LEU A 877      71.080  34.240  66.450  1.00  0.00           H
ATOM   3594  CA  LEU A 877      72.670  33.980  67.880  1.00  0.00           C
ATOM   3595  HA  LEU A 877      72.730  33.180  68.610  1.00  0.00           H
ATOM   3596  CB  LEU A 877      73.770  33.670  66.770  1.00  0.00           C
ATOM   3597  HB1 LEU A 877      74.830  33.490  67.070  1.00  0.00           H
ATOM   3598  HB2 LEU A 877      73.890  34.530  66.080  1.00  0.00           H
ATOM   3599  CG  LEU A 877      73.470  32.450  65.950  1.00  0.00           C
ATOM   3600  HG  LEU A 877      72.420  32.530  65.560  1.00  0.00           H
ATOM   3601  CD1 LEU A 877      74.360  32.270  64.700  1.00  0.00           C
ATOM   3602 HD11 LEU A 877      74.470  33.170  64.050  1.00  0.00           H
ATOM   3603 HD12 LEU A 877      74.080  31.490  63.960  1.00  0.00           H
ATOM   3604 HD13 LEU A 877      75.390  32.090  65.060  1.00  0.00           H
ATOM   3605  CD2 LEU A 877      73.590  31.150  66.770  1.00  0.00           C
ATOM   3606 HD21 LEU A 877      74.640  30.780  66.780  1.00  0.00           H
ATOM   3607 HD22 LEU A 877      72.830  30.390  66.470  1.00  0.00           H
ATOM   3608 HD23 LEU A 877      73.370  31.410  67.830  1.00  0.00           H
ATOM   3609  C   LEU A 877      72.950  35.310  68.660  1.00  0.00           C
ATOM   3610  O   LEU A 877      73.710  35.290  69.640  1.00  0.00           O
ATOM   3611  N   VAL A 878      72.380  36.440  68.300  1.00  0.00           N
ATOM   3612  HN  VAL A 878      71.620  36.450  67.660  1.00  0.00           H
ATOM   3613  CA  VAL A 878      72.520  37.660  69.080  1.00  0.00           C
ATOM   3614  HA  VAL A 878      73.580  37.840  69.200  1.00  0.00           H
ATOM   3615  CB  VAL A 878      71.940  39.020  68.530  1.00  0.00           C
ATOM   3616  HB  VAL A 878      70.880  38.840  68.220  1.00  0.00           H
ATOM   3617  CG1 VAL A 878      72.040  40.210  69.420  1.00  0.00           C
ATOM   3618 HG11 VAL A 878      71.440  41.050  69.020  1.00  0.00           H
ATOM   3619 HG12 VAL A 878      73.090  40.500  69.650  1.00  0.00           H
ATOM   3620 HG13 VAL A 878      71.470  40.040  70.370  1.00  0.00           H
ATOM   3621  CG2 VAL A 878      72.690  39.400  67.250  1.00  0.00           C
ATOM   3622 HG21 VAL A 878      72.360  40.340  66.780  1.00  0.00           H
ATOM   3623 HG22 VAL A 878      72.660  38.500  66.590  1.00  0.00           H
ATOM   3624 HG23 VAL A 878      73.740  39.590  67.560  1.00  0.00           H
ATOM   3625  C   VAL A 878      71.940  37.560  70.550  1.00  0.00           C
ATOM   3626  O   VAL A 878      72.510  37.950  71.560  1.00  0.00           O
ATOM   3627  N   GLY A 879      70.770  37.070  70.630  1.00  0.00           N
ATOM   3628  HN  GLY A 879      70.340  36.570  69.870  1.00  0.00           H
ATOM   3629  CA  GLY A 879      70.090  36.770  71.850  1.00  0.00           C
ATOM   3630  HA1 GLY A 879      70.700  36.140  72.480  1.00  0.00           H
ATOM   3631  HA2 GLY A 879      69.120  36.360  71.540  1.00  0.00           H
ATOM   3632  C   GLY A 879      69.860  37.920  72.810  1.00  0.00           C
ATOM   3633  O   GLY A 879      70.080  37.780  74.030  1.00  0.00           O
ATOM   3634  N   VAL A 880      69.360  39.020  72.290  1.00  0.00           N
ATOM   3635  HN  VAL A 880      69.290  38.950  71.300  1.00  0.00           H
ATOM   3636  CA  VAL A 880      68.910  40.100  73.070  1.00  0.00           C
ATOM   3637  HA  VAL A 880      69.010  39.840  74.120  1.00  0.00           H
ATOM   3638  CB  VAL A 880      69.780  41.410  72.930  1.00  0.00           C
ATOM   3639  HB  VAL A 880      70.820  41.160  73.260  1.00  0.00           H
ATOM   3640  CG1 VAL A 880      69.710  41.990  71.500  1.00  0.00           C
ATOM   3641 HG11 VAL A 880      70.440  42.820  71.380  1.00  0.00           H
ATOM   3642 HG12 VAL A 880      68.640  42.280  71.380  1.00  0.00           H
ATOM   3643 HG13 VAL A 880      69.920  41.220  70.730  1.00  0.00           H
ATOM   3644  CG2 VAL A 880      69.270  42.540  73.920  1.00  0.00           C
ATOM   3645 HG21 VAL A 880      68.980  42.130  74.910  1.00  0.00           H
ATOM   3646 HG22 VAL A 880      68.360  42.950  73.450  1.00  0.00           H
ATOM   3647 HG23 VAL A 880      70.080  43.290  73.990  1.00  0.00           H
ATOM   3648  C   VAL A 880      67.370  40.170  72.830  1.00  0.00           C
ATOM   3649  O   VAL A 880      67.060  40.420  71.670  1.00  0.00           O
ATOM   3650  N   PRO A 881      66.380  39.970  73.730  1.00  0.00           N
ATOM   3651  CD  PRO A 881      66.590  39.390  75.000  1.00  0.00           C
ATOM   3652  HD1 PRO A 881      66.930  40.100  75.780  1.00  0.00           H
ATOM   3653  HD2 PRO A 881      67.220  38.500  74.840  1.00  0.00           H
ATOM   3654  CA  PRO A 881      64.950  40.050  73.370  1.00  0.00           C
ATOM   3655  HA  PRO A 881      64.760  39.170  72.760  1.00  0.00           H
ATOM   3656  CB  PRO A 881      64.240  39.920  74.760  1.00  0.00           C
ATOM   3657  HB1 PRO A 881      63.170  39.670  74.630  1.00  0.00           H
ATOM   3658  HB2 PRO A 881      64.290  40.880  75.310  1.00  0.00           H
ATOM   3659  CG  PRO A 881      65.170  38.890  75.440  1.00  0.00           C
ATOM   3660  HG1 PRO A 881      65.020  38.700  76.530  1.00  0.00           H
ATOM   3661  HG2 PRO A 881      64.910  37.920  74.990  1.00  0.00           H
ATOM   3662  C   PRO A 881      64.400  41.220  72.570  1.00  0.00           C
ATOM   3663  O   PRO A 881      64.190  42.340  73.120  1.00  0.00           O
ATOM   3664  N   SER A 882      64.170  40.880  71.320  1.00  0.00           N
ATOM   3665  HN  SER A 882      64.450  39.970  71.020  1.00  0.00           H
ATOM   3666  CA  SER A 882      63.610  41.690  70.320  1.00  0.00           C
ATOM   3667  HA  SER A 882      63.710  42.740  70.550  1.00  0.00           H
ATOM   3668  CB  SER A 882      64.300  41.620  68.880  1.00  0.00           C
ATOM   3669  HB1 SER A 882      65.400  41.810  69.000  1.00  0.00           H
ATOM   3670  HB2 SER A 882      63.820  42.440  68.320  1.00  0.00           H
ATOM   3671  OG  SER A 882      64.080  40.320  68.330  1.00  0.00           O
ATOM   3672  HG1 SER A 882      64.910  39.840  68.400  1.00  0.00           H
ATOM   3673  C   SER A 882      62.070  41.390  70.200  1.00  0.00           C
ATOM   3674  O   SER A 882      61.770  40.210  70.310  1.00  0.00           O
ATOM   3675  N   PRO A 883      61.110  42.390  70.220  1.00  0.00           N
ATOM   3676  CD  PRO A 883      61.520  43.830  70.150  1.00  0.00           C
ATOM   3677  HD1 PRO A 883      62.490  44.010  69.650  1.00  0.00           H
ATOM   3678  HD2 PRO A 883      61.560  44.290  71.170  1.00  0.00           H
ATOM   3679  CA  PRO A 883      59.670  42.270  69.950  1.00  0.00           C
ATOM   3680  HA  PRO A 883      59.280  41.880  70.870  1.00  0.00           H
ATOM   3681  CB  PRO A 883      59.210  43.690  69.640  1.00  0.00           C
ATOM   3682  HB1 PRO A 883      58.800  44.040  70.610  1.00  0.00           H
ATOM   3683  HB2 PRO A 883      58.280  43.740  69.020  1.00  0.00           H
ATOM   3684  CG  PRO A 883      60.440  44.510  69.280  1.00  0.00           C
ATOM   3685  HG1 PRO A 883      60.410  44.330  68.180  1.00  0.00           H
ATOM   3686  HG2 PRO A 883      60.370  45.600  69.510  1.00  0.00           H
ATOM   3687  C   PRO A 883      59.270  41.330  68.850  1.00  0.00           C
ATOM   3688  O   PRO A 883      59.750  41.450  67.700  1.00  0.00           O
ATOM   3689  N   LYS A 884      58.470  40.300  69.210  1.00  0.00           N
ATOM   3690  HN  LYS A 884      58.350  40.100  70.180  1.00  0.00           H
ATOM   3691  CA  LYS A 884      58.070  39.190  68.430  1.00  0.00           C
ATOM   3692  HA  LYS A 884      58.750  39.170  67.590  1.00  0.00           H
ATOM   3693  CB  LYS A 884      58.350  37.930  69.230  1.00  0.00           C
ATOM   3694  HB1 LYS A 884      57.860  37.070  68.740  1.00  0.00           H
ATOM   3695  HB2 LYS A 884      57.850  37.810  70.220  1.00  0.00           H
ATOM   3696  CG  LYS A 884      59.770  37.620  69.480  1.00  0.00           C
ATOM   3697  HG1 LYS A 884      59.830  36.680  70.080  1.00  0.00           H
ATOM   3698  HG2 LYS A 884      60.240  38.410  70.090  1.00  0.00           H
ATOM   3699  CD  LYS A 884      60.620  37.340  68.230  1.00  0.00           C
ATOM   3700  HD1 LYS A 884      60.650  38.290  67.640  1.00  0.00           H
ATOM   3701  HD2 LYS A 884      60.180  36.540  67.610  1.00  0.00           H
ATOM   3702  CE  LYS A 884      62.040  36.890  68.450  1.00  0.00           C
ATOM   3703  HE1 LYS A 884      62.560  36.510  67.550  1.00  0.00           H
ATOM   3704  HE2 LYS A 884      61.940  35.970  69.080  1.00  0.00           H
ATOM   3705  NZ  LYS A 884      62.900  37.860  69.050  1.00  0.00           N
ATOM   3706  HZ1 LYS A 884      62.580  38.850  69.040  1.00  0.00           H
ATOM   3707  HZ2 LYS A 884      63.820  37.770  68.590  1.00  0.00           H
ATOM   3708  HZ3 LYS A 884      63.010  37.580  70.040  1.00  0.00           H
ATOM   3709  C   LYS A 884      56.670  39.330  67.900  1.00  0.00           C
ATOM   3710  O   LYS A 884      55.800  40.000  68.440  1.00  0.00           O
ATOM   3711  N   LEU A 885      56.360  38.700  66.710  1.00  0.00           N
ATOM   3712  HN  LEU A 885      57.020  38.120  66.260  1.00  0.00           H
ATOM   3713  CA  LEU A 885      55.000  38.670  66.140  1.00  0.00           C
ATOM   3714  HA  LEU A 885      54.700  39.700  65.960  1.00  0.00           H
ATOM   3715  CB  LEU A 885      54.910  38.180  64.680  1.00  0.00           C
ATOM   3716  HB1 LEU A 885      55.430  37.220  64.490  1.00  0.00           H
ATOM   3717  HB2 LEU A 885      55.410  38.910  64.000  1.00  0.00           H
ATOM   3718  CG  LEU A 885      53.490  38.040  64.020  1.00  0.00           C
ATOM   3719  HG  LEU A 885      52.870  37.410  64.700  1.00  0.00           H
ATOM   3720  CD1 LEU A 885      52.810  39.420  64.030  1.00  0.00           C
ATOM   3721 HD11 LEU A 885      53.550  40.240  63.950  1.00  0.00           H
ATOM   3722 HD12 LEU A 885      52.300  39.540  65.010  1.00  0.00           H
ATOM   3723 HD13 LEU A 885      52.070  39.440  63.200  1.00  0.00           H
ATOM   3724  CD2 LEU A 885      53.510  37.530  62.600  1.00  0.00           C
ATOM   3725 HD21 LEU A 885      53.690  36.430  62.690  1.00  0.00           H
ATOM   3726 HD22 LEU A 885      54.210  38.200  62.050  1.00  0.00           H
ATOM   3727 HD23 LEU A 885      52.500  37.580  62.140  1.00  0.00           H
ATOM   3728  C   LEU A 885      54.110  37.940  67.130  1.00  0.00           C
ATOM   3729  O   LEU A 885      54.480  36.860  67.610  1.00  0.00           O
ATOM   3730  N   HSD A 886      52.870  38.400  67.450  1.00  0.00           N
ATOM   3731  HN  HSD A 886      52.650  39.340  67.200  1.00  0.00           H
ATOM   3732  CA  HSD A 886      51.850  37.650  68.230  1.00  0.00           C
ATOM   3733  HA  HSD A 886      52.440  36.900  68.730  1.00  0.00           H
ATOM   3734  CB  HSD A 886      51.070  38.440  69.260  1.00  0.00           C
ATOM   3735  HB1 HSD A 886      50.440  37.800  69.910  1.00  0.00           H
ATOM   3736  HB2 HSD A 886      50.310  39.070  68.750  1.00  0.00           H
ATOM   3737  ND1 HSD A 886      52.330  40.450  70.100  1.00  0.00           N
ATOM   3738  HD1 HSD A 886      51.690  41.050  69.620  1.00  0.00           H
ATOM   3739  CG  HSD A 886      52.130  39.120  70.120  1.00  0.00           C
ATOM   3740  CE1 HSD A 886      53.230  40.800  71.050  1.00  0.00           C
ATOM   3741  HE1 HSD A 886      53.540  41.810  71.290  1.00  0.00           H
ATOM   3742  NE2 HSD A 886      53.630  39.780  71.720  1.00  0.00           N
ATOM   3743  CD2 HSD A 886      53.010  38.740  71.110  1.00  0.00           C
ATOM   3744  HD2 HSD A 886      53.090  37.720  71.460  1.00  0.00           H
ATOM   3745  C   HSD A 886      50.830  36.960  67.340  1.00  0.00           C
ATOM   3746  O   HSD A 886      50.240  37.490  66.440  1.00  0.00           O
ATOM   3747  N   VAL A 887      50.610  35.660  67.500  1.00  0.00           N
ATOM   3748  HN  VAL A 887      51.190  35.150  68.120  1.00  0.00           H
ATOM   3749  CA  VAL A 887      49.690  34.820  66.690  1.00  0.00           C
ATOM   3750  HA  VAL A 887      49.160  35.390  65.950  1.00  0.00           H
ATOM   3751  CB  VAL A 887      50.470  33.780  65.950  1.00  0.00           C
ATOM   3752  HB  VAL A 887      51.040  33.120  66.640  1.00  0.00           H
ATOM   3753  CG1 VAL A 887      49.520  32.840  65.160  1.00  0.00           C
ATOM   3754 HG11 VAL A 887      49.020  32.110  65.820  1.00  0.00           H
ATOM   3755 HG12 VAL A 887      50.090  32.240  64.420  1.00  0.00           H
ATOM   3756 HG13 VAL A 887      48.730  33.320  64.540  1.00  0.00           H
ATOM   3757  CG2 VAL A 887      51.460  34.410  64.980  1.00  0.00           C
ATOM   3758 HG21 VAL A 887      52.270  35.000  65.460  1.00  0.00           H
ATOM   3759 HG22 VAL A 887      50.990  35.150  64.300  1.00  0.00           H
ATOM   3760 HG23 VAL A 887      51.780  33.520  64.390  1.00  0.00           H
ATOM   3761  C   VAL A 887      48.730  34.120  67.630  1.00  0.00           C
ATOM   3762  O   VAL A 887      49.220  33.640  68.650  1.00  0.00           O
ATOM   3763  N   PRO A 888      47.410  34.040  67.470  1.00  0.00           N
ATOM   3764  CD  PRO A 888      46.680  34.800  66.420  1.00  0.00           C
ATOM   3765  HD1 PRO A 888      47.040  34.810  65.370  1.00  0.00           H
ATOM   3766  HD2 PRO A 888      46.590  35.870  66.650  1.00  0.00           H
ATOM   3767  CA  PRO A 888      46.450  33.200  68.200  1.00  0.00           C
ATOM   3768  HA  PRO A 888      46.760  33.350  69.220  1.00  0.00           H
ATOM   3769  CB  PRO A 888      45.010  33.730  67.760  1.00  0.00           C
ATOM   3770  HB1 PRO A 888      44.760  34.590  68.420  1.00  0.00           H
ATOM   3771  HB2 PRO A 888      44.290  32.880  67.820  1.00  0.00           H
ATOM   3772  CG  PRO A 888      45.280  34.200  66.330  1.00  0.00           C
ATOM   3773  HG1 PRO A 888      45.450  33.290  65.700  1.00  0.00           H
ATOM   3774  HG2 PRO A 888      44.630  34.930  65.820  1.00  0.00           H
ATOM   3775  C   PRO A 888      46.630  31.720  68.050  1.00  0.00           C
ATOM   3776  O   PRO A 888      46.650  31.150  66.930  1.00  0.00           O
ATOM   3777  N   GLU A 889      46.700  31.040  69.210  1.00  0.00           N
ATOM   3778  HN  GLU A 889      46.760  31.480  70.100  1.00  0.00           H
ATOM   3779  CA  GLU A 889      47.030  29.640  69.330  1.00  0.00           C
ATOM   3780  HA  GLU A 889      47.530  29.390  68.400  1.00  0.00           H
ATOM   3781  CB  GLU A 889      47.970  29.510  70.460  1.00  0.00           C
ATOM   3782  HB1 GLU A 889      48.410  28.480  70.500  1.00  0.00           H
ATOM   3783  HB2 GLU A 889      47.480  29.540  71.450  1.00  0.00           H
ATOM   3784  CG  GLU A 889      49.220  30.460  70.540  1.00  0.00           C
ATOM   3785  HG1 GLU A 889      48.950  31.480  70.900  1.00  0.00           H
ATOM   3786  HG2 GLU A 889      49.640  30.660  69.540  1.00  0.00           H
ATOM   3787  CD  GLU A 889      50.190  29.830  71.420  1.00  0.00           C
ATOM   3788  OE1 GLU A 889      49.990  29.720  72.630  1.00  0.00           O
ATOM   3789  OE2 GLU A 889      51.270  29.390  70.910  1.00  0.00           O
ATOM   3790  C   GLU A 889      45.880  28.740  69.660  1.00  0.00           C
ATOM   3791  O   GLU A 889      46.020  27.540  69.940  1.00  0.00           O
ATOM   3792  N   LYS A 890      44.740  29.320  69.680  1.00  0.00           N
ATOM   3793  HN  LYS A 890      44.640  30.300  69.450  1.00  0.00           H
ATOM   3794  CA  LYS A 890      43.480  28.790  70.150  1.00  0.00           C
ATOM   3795  HA  LYS A 890      43.650  27.720  70.060  1.00  0.00           H
ATOM   3796  CB  LYS A 890      43.030  29.240  71.570  1.00  0.00           C
ATOM   3797  HB1 LYS A 890      42.020  28.800  71.740  1.00  0.00           H
ATOM   3798  HB2 LYS A 890      42.900  30.330  71.670  1.00  0.00           H
ATOM   3799  CG  LYS A 890      43.970  28.720  72.700  1.00  0.00           C
ATOM   3800  HG1 LYS A 890      43.670  29.280  73.610  1.00  0.00           H
ATOM   3801  HG2 LYS A 890      45.000  29.150  72.540  1.00  0.00           H
ATOM   3802  CD  LYS A 890      44.130  27.160  72.840  1.00  0.00           C
ATOM   3803  HD1 LYS A 890      44.870  27.180  73.660  1.00  0.00           H
ATOM   3804  HD2 LYS A 890      44.510  26.760  71.870  1.00  0.00           H
ATOM   3805  CE  LYS A 890      42.810  26.540  73.130  1.00  0.00           C
ATOM   3806  HE1 LYS A 890      42.070  26.490  72.290  1.00  0.00           H
ATOM   3807  HE2 LYS A 890      42.270  27.170  73.870  1.00  0.00           H
ATOM   3808  NZ  LYS A 890      43.010  25.100  73.440  1.00  0.00           N
ATOM   3809  HZ1 LYS A 890      43.360  24.640  72.580  1.00  0.00           H
ATOM   3810  HZ2 LYS A 890      42.090  24.690  73.710  1.00  0.00           H
ATOM   3811  HZ3 LYS A 890      43.720  24.860  74.170  1.00  0.00           H
ATOM   3812  C   LYS A 890      42.440  29.230  69.220  1.00  0.00           C
ATOM   3813  O   LYS A 890      42.420  30.410  68.840  1.00  0.00           O
ATOM   3814  N   PHE A 891      41.480  28.360  68.820  1.00  0.00           N
ATOM   3815  HN  PHE A 891      41.630  27.410  69.080  1.00  0.00           H
ATOM   3816  CA  PHE A 891      40.270  28.770  68.100  1.00  0.00           C
ATOM   3817  HA  PHE A 891      40.640  29.400  67.310  1.00  0.00           H
ATOM   3818  CB  PHE A 891      39.630  27.500  67.480  1.00  0.00           C
ATOM   3819  HB1 PHE A 891      38.730  27.780  66.890  1.00  0.00           H
ATOM   3820  HB2 PHE A 891      39.360  26.720  68.230  1.00  0.00           H
ATOM   3821  CG  PHE A 891      40.490  26.840  66.490  1.00  0.00           C
ATOM   3822  CD1 PHE A 891      40.870  25.510  66.820  1.00  0.00           C
ATOM   3823  HD1 PHE A 891      40.410  25.030  67.680  1.00  0.00           H
ATOM   3824  CE1 PHE A 891      41.670  24.790  65.960  1.00  0.00           C
ATOM   3825  HE1 PHE A 891      41.840  23.750  66.160  1.00  0.00           H
ATOM   3826  CZ  PHE A 891      42.210  25.450  64.830  1.00  0.00           C
ATOM   3827  HZ  PHE A 891      42.570  24.870  63.990  1.00  0.00           H
ATOM   3828  CD2 PHE A 891      40.980  27.470  65.360  1.00  0.00           C
ATOM   3829  HD2 PHE A 891      40.760  28.520  65.210  1.00  0.00           H
ATOM   3830  CE2 PHE A 891      41.890  26.770  64.590  1.00  0.00           C
ATOM   3831  HE2 PHE A 891      42.390  27.310  63.800  1.00  0.00           H
ATOM   3832  C   PHE A 891      39.230  29.640  68.830  1.00  0.00           C
ATOM   3833  O   PHE A 891      38.550  30.470  68.240  1.00  0.00           O
ATOM   3834  N   GLU A 892      39.040  29.420  70.190  1.00  0.00           N
ATOM   3835  HN  GLU A 892      39.410  28.630  70.680  1.00  0.00           H
ATOM   3836  CA  GLU A 892      38.080  30.140  70.960  1.00  0.00           C
ATOM   3837  HA  GLU A 892      37.080  30.040  70.540  1.00  0.00           H
ATOM   3838  CB  GLU A 892      37.840  29.220  72.260  1.00  0.00           C
ATOM   3839  HB1 GLU A 892      38.850  28.970  72.660  1.00  0.00           H
ATOM   3840  HB2 GLU A 892      37.270  28.290  72.070  1.00  0.00           H
ATOM   3841  CG  GLU A 892      37.130  30.000  73.410  1.00  0.00           C
ATOM   3842  HG1 GLU A 892      36.220  30.470  72.990  1.00  0.00           H
ATOM   3843  HG2 GLU A 892      37.690  30.870  73.810  1.00  0.00           H
ATOM   3844  CD  GLU A 892      36.690  29.060  74.560  1.00  0.00           C
ATOM   3845  OE1 GLU A 892      35.740  28.350  74.210  1.00  0.00           O
ATOM   3846  OE2 GLU A 892      37.210  29.050  75.670  1.00  0.00           O
ATOM   3847  C   GLU A 892      38.350  31.690  71.170  1.00  0.00           C
ATOM   3848  O   GLU A 892      39.370  32.050  71.810  1.00  0.00           O
ATOM   3849  N   PRO A 893      37.520  32.640  70.700  1.00  0.00           N
ATOM   3850  CD  PRO A 893      36.370  32.430  69.780  1.00  0.00           C
ATOM   3851  HD1 PRO A 893      35.510  32.130  70.430  1.00  0.00           H
ATOM   3852  HD2 PRO A 893      36.390  31.620  69.020  1.00  0.00           H
ATOM   3853  CA  PRO A 893      37.480  33.980  71.300  1.00  0.00           C
ATOM   3854  HA  PRO A 893      38.470  34.410  71.330  1.00  0.00           H
ATOM   3855  CB  PRO A 893      36.570  34.780  70.220  1.00  0.00           C
ATOM   3856  HB1 PRO A 893      37.320  35.460  69.770  1.00  0.00           H
ATOM   3857  HB2 PRO A 893      35.730  35.350  70.670  1.00  0.00           H
ATOM   3858  CG  PRO A 893      36.180  33.760  69.170  1.00  0.00           C
ATOM   3859  HG1 PRO A 893      35.190  33.930  68.690  1.00  0.00           H
ATOM   3860  HG2 PRO A 893      36.940  33.810  68.360  1.00  0.00           H
ATOM   3861  C   PRO A 893      36.900  33.990  72.680  1.00  0.00           C
ATOM   3862  O   PRO A 893      35.870  33.370  72.860  1.00  0.00           O
ATOM   3863  N   THR A 894      37.520  34.560  73.740  1.00  0.00           N
ATOM   3864  HN  THR A 894      38.150  35.310  73.580  1.00  0.00           H
ATOM   3865  CA  THR A 894      37.240  34.180  75.110  1.00  0.00           C
ATOM   3866  HA  THR A 894      37.130  33.120  75.310  1.00  0.00           H
ATOM   3867  CB  THR A 894      38.590  34.370  75.810  1.00  0.00           C
ATOM   3868  HB  THR A 894      39.420  34.060  75.130  1.00  0.00           H
ATOM   3869  OG1 THR A 894      38.770  33.690  77.060  1.00  0.00           O
ATOM   3870  HG1 THR A 894      38.390  32.820  76.890  1.00  0.00           H
ATOM   3871  CG2 THR A 894      38.810  35.860  76.160  1.00  0.00           C
ATOM   3872 HG21 THR A 894      39.820  36.030  76.600  1.00  0.00           H
ATOM   3873 HG22 THR A 894      38.060  36.150  76.920  1.00  0.00           H
ATOM   3874 HG23 THR A 894      38.780  36.540  75.280  1.00  0.00           H
ATOM   3875  C   THR A 894      36.130  34.840  75.780  1.00  0.00           C
ATOM   3876  O   THR A 894      35.780  34.530  76.930  1.00  0.00           O
ATOM   3877  N   HSD A 895      35.540  35.910  75.150  1.00  0.00           N
ATOM   3878  HN  HSD A 895      35.890  36.120  74.240  1.00  0.00           H
ATOM   3879  CA  HSD A 895      34.470  36.780  75.650  1.00  0.00           C
ATOM   3880  HA  HSD A 895      34.750  37.370  76.500  1.00  0.00           H
ATOM   3881  CB  HSD A 895      34.140  37.870  74.620  1.00  0.00           C
ATOM   3882  HB1 HSD A 895      33.720  37.380  73.720  1.00  0.00           H
ATOM   3883  HB2 HSD A 895      35.100  38.380  74.370  1.00  0.00           H
ATOM   3884  ND1 HSD A 895      33.390  40.030  75.680  1.00  0.00           N
ATOM   3885  HD1 HSD A 895      34.270  40.220  76.140  1.00  0.00           H
ATOM   3886  CG  HSD A 895      33.100  38.830  75.150  1.00  0.00           C
ATOM   3887  CE1 HSD A 895      32.200  40.700  75.770  1.00  0.00           C
ATOM   3888  HE1 HSD A 895      32.000  41.690  76.180  1.00  0.00           H
ATOM   3889  NE2 HSD A 895      31.180  40.010  75.400  1.00  0.00           N
ATOM   3890  CD2 HSD A 895      31.700  38.840  74.920  1.00  0.00           C
ATOM   3891  HD2 HSD A 895      31.090  38.110  74.400  1.00  0.00           H
ATOM   3892  C   HSD A 895      33.210  35.960  76.030  1.00  0.00           C
ATOM   3893  O   HSD A 895      32.770  35.030  75.300  1.00  0.00           O
ATOM   3894  N   PRO A 896      32.650  36.100  77.230  1.00  0.00           N
ATOM   3895  CD  PRO A 896      32.850  37.150  78.200  1.00  0.00           C
ATOM   3896  HD1 PRO A 896      32.760  38.180  77.790  1.00  0.00           H
ATOM   3897  HD2 PRO A 896      33.900  37.020  78.540  1.00  0.00           H
ATOM   3898  CA  PRO A 896      31.640  35.160  77.730  1.00  0.00           C
ATOM   3899  HA  PRO A 896      32.010  34.160  77.590  1.00  0.00           H
ATOM   3900  CB  PRO A 896      31.460  35.460  79.230  1.00  0.00           C
ATOM   3901  HB1 PRO A 896      32.190  34.870  79.830  1.00  0.00           H
ATOM   3902  HB2 PRO A 896      30.460  35.120  79.580  1.00  0.00           H
ATOM   3903  CG  PRO A 896      31.770  36.950  79.280  1.00  0.00           C
ATOM   3904  HG1 PRO A 896      30.870  37.580  79.130  1.00  0.00           H
ATOM   3905  HG2 PRO A 896      32.210  37.260  80.260  1.00  0.00           H
ATOM   3906  C   PRO A 896      30.290  35.130  77.030  1.00  0.00           C
ATOM   3907  O   PRO A 896      29.740  34.030  76.970  1.00  0.00           O
ATOM   3908  N   GLU A 897      29.870  36.230  76.410  1.00  0.00           N
ATOM   3909  HN  GLU A 897      30.490  37.010  76.500  1.00  0.00           H
ATOM   3910  CA  GLU A 897      28.520  36.380  75.850  1.00  0.00           C
ATOM   3911  HA  GLU A 897      27.870  35.600  76.230  1.00  0.00           H
ATOM   3912  CB  GLU A 897      27.850  37.700  76.350  1.00  0.00           C
ATOM   3913  HB1 GLU A 897      26.810  37.790  75.980  1.00  0.00           H
ATOM   3914  HB2 GLU A 897      28.400  38.570  75.910  1.00  0.00           H
ATOM   3915  CG  GLU A 897      27.830  37.830  77.920  1.00  0.00           C
ATOM   3916  HG1 GLU A 897      28.850  37.770  78.360  1.00  0.00           H
ATOM   3917  HG2 GLU A 897      27.220  37.040  78.400  1.00  0.00           H
ATOM   3918  CD  GLU A 897      27.130  39.110  78.230  1.00  0.00           C
ATOM   3919  OE1 GLU A 897      27.550  40.200  77.720  1.00  0.00           O
ATOM   3920  OE2 GLU A 897      26.190  39.010  79.070  1.00  0.00           O
ATOM   3921  C   GLU A 897      28.520  36.260  74.300  1.00  0.00           C
ATOM   3922  O   GLU A 897      27.590  36.750  73.630  1.00  0.00           O
ATOM   3923  N   ARG A 898      29.590  35.630  73.740  1.00  0.00           N
ATOM   3924  HN  ARG A 898      30.360  35.360  74.320  1.00  0.00           H
ATOM   3925  CA  ARG A 898      29.740  35.610  72.300  1.00  0.00           C
ATOM   3926  HA  ARG A 898      29.180  36.410  71.840  1.00  0.00           H
ATOM   3927  CB  ARG A 898      31.290  35.450  71.880  1.00  0.00           C
ATOM   3928  HB1 ARG A 898      31.580  34.400  72.090  1.00  0.00           H
ATOM   3929  HB2 ARG A 898      31.900  36.170  72.440  1.00  0.00           H
ATOM   3930  CG  ARG A 898      31.670  35.680  70.360  1.00  0.00           C
ATOM   3931  HG1 ARG A 898      32.730  35.950  70.290  1.00  0.00           H
ATOM   3932  HG2 ARG A 898      31.270  36.670  70.080  1.00  0.00           H
ATOM   3933  CD  ARG A 898      31.230  34.660  69.390  1.00  0.00           C
ATOM   3934  HD1 ARG A 898      30.130  34.670  69.300  1.00  0.00           H
ATOM   3935  HD2 ARG A 898      31.710  33.680  69.620  1.00  0.00           H
ATOM   3936  NE  ARG A 898      31.750  35.130  68.040  1.00  0.00           N
ATOM   3937  HE  ARG A 898      32.640  35.550  67.900  1.00  0.00           H
ATOM   3938  CZ  ARG A 898      31.130  34.900  66.910  1.00  0.00           C
ATOM   3939  NH1 ARG A 898      29.970  34.290  66.760  1.00  0.00           N
ATOM   3940 HH11 ARG A 898      29.400  33.920  67.480  1.00  0.00           H
ATOM   3941 HH12 ARG A 898      29.690  34.070  65.830  1.00  0.00           H
ATOM   3942  NH2 ARG A 898      31.620  35.520  65.830  1.00  0.00           N
ATOM   3943 HH21 ARG A 898      32.520  35.930  66.000  1.00  0.00           H
ATOM   3944 HH22 ARG A 898      31.120  35.510  64.970  1.00  0.00           H
ATOM   3945  C   ARG A 898      28.960  34.370  71.810  1.00  0.00           C
ATOM   3946  O   ARG A 898      29.320  33.210  71.880  1.00  0.00           O
ATOM   3947  N   GLY A 899      27.690  34.640  71.280  1.00  0.00           N
ATOM   3948  HN  GLY A 899      27.370  35.570  71.320  1.00  0.00           H
ATOM   3949  CA  GLY A 899      26.760  33.670  70.730  1.00  0.00           C
ATOM   3950  HA1 GLY A 899      25.940  34.150  70.200  1.00  0.00           H
ATOM   3951  HA2 GLY A 899      26.320  33.040  71.490  1.00  0.00           H
ATOM   3952  C   GLY A 899      27.360  32.710  69.760  1.00  0.00           C
ATOM   3953  O   GLY A 899      28.120  33.150  68.950  1.00  0.00           O
ATOM   3954  N   TRP A 900      27.020  31.400  69.790  1.00  0.00           N
ATOM   3955  HN  TRP A 900      26.370  30.950  70.410  1.00  0.00           H
ATOM   3956  CA  TRP A 900      27.520  30.350  68.910  1.00  0.00           C
ATOM   3957  HA  TRP A 900      28.580  30.490  68.860  1.00  0.00           H
ATOM   3958  CB  TRP A 900      27.090  28.850  69.370  1.00  0.00           C
ATOM   3959  HB1 TRP A 900      26.000  28.890  69.160  1.00  0.00           H
ATOM   3960  HB2 TRP A 900      27.310  28.700  70.450  1.00  0.00           H
ATOM   3961  CG  TRP A 900      27.580  27.740  68.580  1.00  0.00           C
ATOM   3962  CD1 TRP A 900      27.000  26.810  67.830  1.00  0.00           C
ATOM   3963  HD1 TRP A 900      25.950  26.610  67.770  1.00  0.00           H
ATOM   3964  NE1 TRP A 900      27.890  25.990  67.210  1.00  0.00           N
ATOM   3965  HE1 TRP A 900      27.710  25.270  66.590  1.00  0.00           H
ATOM   3966  CE2 TRP A 900      29.100  26.240  67.660  1.00  0.00           C
ATOM   3967  CD2 TRP A 900      29.010  27.420  68.480  1.00  0.00           C
ATOM   3968  CE3 TRP A 900      30.180  27.990  68.990  1.00  0.00           C
ATOM   3969  HE3 TRP A 900      30.140  28.920  69.540  1.00  0.00           H
ATOM   3970  CZ3 TRP A 900      31.390  27.400  68.650  1.00  0.00           C
ATOM   3971  HZ3 TRP A 900      32.320  27.770  69.060  1.00  0.00           H
ATOM   3972  CZ2 TRP A 900      30.290  25.670  67.400  1.00  0.00           C
ATOM   3973  HZ2 TRP A 900      30.340  24.780  66.780  1.00  0.00           H
ATOM   3974  CH2 TRP A 900      31.490  26.280  67.830  1.00  0.00           C
ATOM   3975  HH2 TRP A 900      32.450  25.800  67.730  1.00  0.00           H
ATOM   3976  C   TRP A 900      27.110  30.660  67.470  1.00  0.00           C
ATOM   3977  O   TRP A 900      25.920  30.730  67.050  1.00  0.00           O
ATOM   3978  N   ILE A 901      28.210  30.800  66.630  1.00  0.00           N
ATOM   3979  HN  ILE A 901      29.100  30.850  67.070  1.00  0.00           H
ATOM   3980  CA  ILE A 901      28.310  31.010  65.120  1.00  0.00           C
ATOM   3981  HA  ILE A 901      29.360  31.150  64.950  1.00  0.00           H
ATOM   3982  CB  ILE A 901      27.900  29.900  64.150  1.00  0.00           C
ATOM   3983  HB  ILE A 901      26.800  29.890  64.150  1.00  0.00           H
ATOM   3984  CG2 ILE A 901      28.630  30.250  62.870  1.00  0.00           C
ATOM   3985 HG21 ILE A 901      29.690  30.030  63.070  1.00  0.00           H
ATOM   3986 HG22 ILE A 901      28.630  31.320  62.550  1.00  0.00           H
ATOM   3987 HG23 ILE A 901      28.310  29.700  61.960  1.00  0.00           H
ATOM   3988  CG1 ILE A 901      28.310  28.510  64.740  1.00  0.00           C
ATOM   3989 HG11 ILE A 901      28.130  27.810  63.890  1.00  0.00           H
ATOM   3990 HG12 ILE A 901      27.710  28.270  65.640  1.00  0.00           H
ATOM   3991  CD  ILE A 901      29.790  28.310  65.200  1.00  0.00           C
ATOM   3992  HD1 ILE A 901      30.450  28.340  64.300  1.00  0.00           H
ATOM   3993  HD2 ILE A 901      29.930  27.270  65.550  1.00  0.00           H
ATOM   3994  HD3 ILE A 901      30.160  28.990  65.990  1.00  0.00           H
ATOM   3995  C   ILE A 901      27.730  32.450  64.840  1.00  0.00           C
ATOM   3996  O   ILE A 901      28.450  33.380  64.510  1.00  0.00           O
ATOM   3997  N   ILE A 902      26.380  32.510  64.890  1.00  0.00           N
ATOM   3998  HN  ILE A 902      25.770  31.830  65.290  1.00  0.00           H
ATOM   3999  CA  ILE A 902      25.630  33.550  64.370  1.00  0.00           C
ATOM   4000  HA  ILE A 902      25.940  33.930  63.410  1.00  0.00           H
ATOM   4001  CB  ILE A 902      24.250  33.070  64.020  1.00  0.00           C
ATOM   4002  HB  ILE A 902      23.710  32.770  64.940  1.00  0.00           H
ATOM   4003  CG2 ILE A 902      23.450  34.130  63.350  1.00  0.00           C
ATOM   4004 HG21 ILE A 902      22.580  33.660  62.860  1.00  0.00           H
ATOM   4005 HG22 ILE A 902      24.090  34.510  62.510  1.00  0.00           H
ATOM   4006 HG23 ILE A 902      23.090  35.000  63.940  1.00  0.00           H
ATOM   4007  CG1 ILE A 902      24.130  31.790  63.080  1.00  0.00           C
ATOM   4008 HG11 ILE A 902      23.090  31.410  63.090  1.00  0.00           H
ATOM   4009 HG12 ILE A 902      24.740  30.970  63.530  1.00  0.00           H
ATOM   4010  CD  ILE A 902      24.610  31.960  61.590  1.00  0.00           C
ATOM   4011  HD1 ILE A 902      25.590  32.490  61.620  1.00  0.00           H
ATOM   4012  HD2 ILE A 902      23.840  32.550  61.050  1.00  0.00           H
ATOM   4013  HD3 ILE A 902      24.760  30.980  61.110  1.00  0.00           H
ATOM   4014  C   ILE A 902      25.550  34.760  65.350  1.00  0.00           C
ATOM   4015  O   ILE A 902      25.340  34.500  66.530  1.00  0.00           O
ATOM   4016  N   SER A 903      25.760  35.940  64.860  1.00  0.00           N
ATOM   4017  HN  SER A 903      25.930  36.040  63.890  1.00  0.00           H
ATOM   4018  CA  SER A 903      25.810  37.190  65.570  1.00  0.00           C
ATOM   4019  HA  SER A 903      26.650  37.100  66.260  1.00  0.00           H
ATOM   4020  CB  SER A 903      25.960  38.360  64.540  1.00  0.00           C
ATOM   4021  HB1 SER A 903      25.050  38.340  63.910  1.00  0.00           H
ATOM   4022  HB2 SER A 903      26.880  38.130  63.950  1.00  0.00           H
ATOM   4023  OG  SER A 903      25.950  39.680  65.140  1.00  0.00           O
ATOM   4024  HG1 SER A 903      25.010  39.900  65.080  1.00  0.00           H
ATOM   4025  C   SER A 903      24.550  37.360  66.280  1.00  0.00           C
ATOM   4026  O   SER A 903      23.490  37.000  65.830  1.00  0.00           O
ATOM   4027  N   PRO A 904      24.470  37.860  67.450  1.00  0.00           N
ATOM   4028  CD  PRO A 904      25.620  38.380  68.150  1.00  0.00           C
ATOM   4029  HD1 PRO A 904      25.990  39.300  67.640  1.00  0.00           H
ATOM   4030  HD2 PRO A 904      26.370  37.560  68.150  1.00  0.00           H
ATOM   4031  CA  PRO A 904      23.270  38.670  67.820  1.00  0.00           C
ATOM   4032  HA  PRO A 904      22.570  37.870  68.020  1.00  0.00           H
ATOM   4033  CB  PRO A 904      23.820  39.610  68.950  1.00  0.00           C
ATOM   4034  HB1 PRO A 904      23.070  39.670  69.780  1.00  0.00           H
ATOM   4035  HB2 PRO A 904      24.390  40.520  68.690  1.00  0.00           H
ATOM   4036  CG  PRO A 904      24.970  38.710  69.510  1.00  0.00           C
ATOM   4037  HG1 PRO A 904      25.580  39.270  70.250  1.00  0.00           H
ATOM   4038  HG2 PRO A 904      24.560  37.760  69.910  1.00  0.00           H
ATOM   4039  C   PRO A 904      22.650  39.570  66.660  1.00  0.00           C
ATOM   4040  O   PRO A 904      23.390  40.330  66.080  1.00  0.00           O
ATOM   4041  N   LEU A 905      21.320  39.450  66.330  1.00  0.00           N
ATOM   4042  HN  LEU A 905      20.700  38.790  66.720  1.00  0.00           H
ATOM   4043  CA  LEU A 905      20.590  40.380  65.520  1.00  0.00           C
ATOM   4044  HA  LEU A 905      20.990  41.350  65.760  1.00  0.00           H
ATOM   4045  CB  LEU A 905      20.760  40.230  63.980  1.00  0.00           C
ATOM   4046  HB1 LEU A 905      21.760  40.570  63.660  1.00  0.00           H
ATOM   4047  HB2 LEU A 905      20.040  40.970  63.600  1.00  0.00           H
ATOM   4048  CG  LEU A 905      20.240  38.920  63.280  1.00  0.00           C
ATOM   4049  HG  LEU A 905      19.260  38.570  63.680  1.00  0.00           H
ATOM   4050  CD1 LEU A 905      19.960  39.220  61.810  1.00  0.00           C
ATOM   4051 HD11 LEU A 905      19.540  38.360  61.240  1.00  0.00           H
ATOM   4052 HD12 LEU A 905      20.910  39.540  61.330  1.00  0.00           H
ATOM   4053 HD13 LEU A 905      19.240  40.060  61.770  1.00  0.00           H
ATOM   4054  CD2 LEU A 905      21.230  37.720  63.420  1.00  0.00           C
ATOM   4055 HD21 LEU A 905      21.380  37.400  64.480  1.00  0.00           H
ATOM   4056 HD22 LEU A 905      22.250  37.970  63.070  1.00  0.00           H
ATOM   4057 HD23 LEU A 905      20.860  36.860  62.820  1.00  0.00           H
ATOM   4058  C   LEU A 905      19.170  40.320  65.860  1.00  0.00           C
ATOM   4059  O   LEU A 905      18.820  39.350  66.510  1.00  0.00           O
ATOM   4060  N   GLY A 906      18.410  41.300  65.380  1.00  0.00           N
ATOM   4061  HN  GLY A 906      18.860  42.050  64.890  1.00  0.00           H
ATOM   4062  CA  GLY A 906      16.970  41.310  65.550  1.00  0.00           C
ATOM   4063  HA1 GLY A 906      16.640  40.300  65.730  1.00  0.00           H
ATOM   4064  HA2 GLY A 906      16.550  41.650  64.620  1.00  0.00           H
ATOM   4065  C   GLY A 906      16.480  42.180  66.680  1.00  0.00           C
ATOM   4066  O   GLY A 906      15.380  41.950  67.210  1.00  0.00           O
ATOM   4067  N   ASP A 907      17.280  43.160  67.150  1.00  0.00           N
ATOM   4068  HN  ASP A 907      18.130  43.380  66.680  1.00  0.00           H
ATOM   4069  CA  ASP A 907      16.950  44.220  68.080  1.00  0.00           C
ATOM   4070  HA  ASP A 907      15.980  43.980  68.500  1.00  0.00           H
ATOM   4071  CB  ASP A 907      17.980  44.410  69.250  1.00  0.00           C
ATOM   4072  HB1 ASP A 907      18.290  45.470  69.440  1.00  0.00           H
ATOM   4073  HB2 ASP A 907      18.870  43.810  68.950  1.00  0.00           H
ATOM   4074  CG  ASP A 907      17.500  43.750  70.570  1.00  0.00           C
ATOM   4075  OD1 ASP A 907      18.270  43.760  71.560  1.00  0.00           O
ATOM   4076  OD2 ASP A 907      16.360  43.280  70.710  1.00  0.00           O
ATOM   4077  C   ASP A 907      16.820  45.570  67.380  1.00  0.00           C
ATOM   4078  O   ASP A 907      16.900  46.650  68.000  1.00  0.00           O
ATOM   4079  N   ASN A 908      16.610  45.680  66.050  1.00  0.00           N
ATOM   4080  HN  ASN A 908      16.480  44.930  65.400  1.00  0.00           H
ATOM   4081  CA  ASN A 908      16.360  46.970  65.440  1.00  0.00           C
ATOM   4082  HA  ASN A 908      16.460  47.810  66.110  1.00  0.00           H
ATOM   4083  CB  ASN A 908      17.430  47.250  64.420  1.00  0.00           C
ATOM   4084  HB1 ASN A 908      17.260  48.270  64.040  1.00  0.00           H
ATOM   4085  HB2 ASN A 908      17.500  46.570  63.530  1.00  0.00           H
ATOM   4086  CG  ASN A 908      18.870  47.340  65.070  1.00  0.00           C
ATOM   4087  OD1 ASN A 908      19.620  46.370  64.910  1.00  0.00           O
ATOM   4088  ND2 ASN A 908      19.250  48.500  65.590  1.00  0.00           N
ATOM   4089 HD21 ASN A 908      20.190  48.450  65.930  1.00  0.00           H
ATOM   4090 HD22 ASN A 908      18.660  49.240  65.940  1.00  0.00           H
ATOM   4091  C   ASN A 908      14.920  47.080  64.850  1.00  0.00           C
ATOM   4092  O   ASN A 908      14.750  46.330  63.850  1.00  0.00           O
ATOM   4093  N   PRO A 909      13.980  47.920  65.230  1.00  0.00           N
ATOM   4094  CD  PRO A 909      14.030  48.560  66.530  1.00  0.00           C
ATOM   4095  HD1 PRO A 909      14.550  49.540  66.580  1.00  0.00           H
ATOM   4096  HD2 PRO A 909      14.500  47.900  67.290  1.00  0.00           H
ATOM   4097  CA  PRO A 909      12.640  48.080  64.590  1.00  0.00           C
ATOM   4098  HA  PRO A 909      12.150  47.120  64.610  1.00  0.00           H
ATOM   4099  CB  PRO A 909      11.840  49.040  65.580  1.00  0.00           C
ATOM   4100  HB1 PRO A 909      10.750  48.900  65.720  1.00  0.00           H
ATOM   4101  HB2 PRO A 909      12.030  50.110  65.390  1.00  0.00           H
ATOM   4102  CG  PRO A 909      12.540  48.770  66.910  1.00  0.00           C
ATOM   4103  HG1 PRO A 909      12.410  49.550  67.700  1.00  0.00           H
ATOM   4104  HG2 PRO A 909      12.140  47.800  67.310  1.00  0.00           H
ATOM   4105  C   PRO A 909      12.630  48.620  63.170  1.00  0.00           C
ATOM   4106  O   PRO A 909      13.610  49.040  62.590  1.00  0.00           O
ATOM   4107  N   TRP A 910      11.500  48.560  62.490  1.00  0.00           N
ATOM   4108  HN  TRP A 910      10.690  48.200  62.940  1.00  0.00           H
ATOM   4109  CA  TRP A 910      11.390  48.630  61.080  1.00  0.00           C
ATOM   4110  HA  TRP A 910      12.010  47.920  60.580  1.00  0.00           H
ATOM   4111  CB  TRP A 910       9.940  48.260  60.650  1.00  0.00           C
ATOM   4112  HB1 TRP A 910       9.780  47.250  61.080  1.00  0.00           H
ATOM   4113  HB2 TRP A 910      10.030  48.110  59.560  1.00  0.00           H
ATOM   4114  CG  TRP A 910       8.690  49.080  60.930  1.00  0.00           C
ATOM   4115  CD1 TRP A 910       7.620  48.870  61.840  1.00  0.00           C
ATOM   4116  HD1 TRP A 910       7.600  48.100  62.580  1.00  0.00           H
ATOM   4117  NE1 TRP A 910       6.610  49.720  61.460  1.00  0.00           N
ATOM   4118  HE1 TRP A 910       5.680  49.640  61.720  1.00  0.00           H
ATOM   4119  CE2 TRP A 910       6.910  50.400  60.330  1.00  0.00           C
ATOM   4120  CD2 TRP A 910       8.220  50.060  59.990  1.00  0.00           C
ATOM   4121  CE3 TRP A 910       8.800  50.790  58.910  1.00  0.00           C
ATOM   4122  HE3 TRP A 910       9.830  50.690  58.610  1.00  0.00           H
ATOM   4123  CZ3 TRP A 910       8.010  51.830  58.360  1.00  0.00           C
ATOM   4124  HZ3 TRP A 910       8.380  52.340  57.500  1.00  0.00           H
ATOM   4125  CZ2 TRP A 910       6.160  51.420  59.750  1.00  0.00           C
ATOM   4126  HZ2 TRP A 910       5.200  51.570  60.210  1.00  0.00           H
ATOM   4127  CH2 TRP A 910       6.750  52.220  58.800  1.00  0.00           C
ATOM   4128  HH2 TRP A 910       6.190  53.000  58.310  1.00  0.00           H
ATOM   4129  C   TRP A 910      11.800  49.990  60.510  1.00  0.00           C
ATOM   4130  O   TRP A 910      12.400  50.100  59.440  1.00  0.00           O
ATOM   4131  N   TRP A 911      11.410  51.150  61.230  1.00  0.00           N
ATOM   4132  HN  TRP A 911      10.820  51.080  62.030  1.00  0.00           H
ATOM   4133  CA  TRP A 911      11.900  52.390  60.730  1.00  0.00           C
ATOM   4134  HA  TRP A 911      11.600  52.450  59.690  1.00  0.00           H
ATOM   4135  CB  TRP A 911      11.190  53.570  61.440  1.00  0.00           C
ATOM   4136  HB1 TRP A 911      11.520  53.580  62.500  1.00  0.00           H
ATOM   4137  HB2 TRP A 911      10.100  53.320  61.510  1.00  0.00           H
ATOM   4138  CG  TRP A 911      11.510  54.920  60.840  1.00  0.00           C
ATOM   4139  CD1 TRP A 911      12.330  55.890  61.380  1.00  0.00           C
ATOM   4140  HD1 TRP A 911      12.890  55.740  62.290  1.00  0.00           H
ATOM   4141  NE1 TRP A 911      12.350  56.960  60.580  1.00  0.00           N
ATOM   4142  HE1 TRP A 911      12.590  57.840  60.920  1.00  0.00           H
ATOM   4143  CE2 TRP A 911      11.500  56.770  59.500  1.00  0.00           C
ATOM   4144  CD2 TRP A 911      10.990  55.450  59.660  1.00  0.00           C
ATOM   4145  CE3 TRP A 911      10.020  54.970  58.770  1.00  0.00           C
ATOM   4146  HE3 TRP A 911       9.470  54.040  58.850  1.00  0.00           H
ATOM   4147  CZ3 TRP A 911       9.730  55.760  57.660  1.00  0.00           C
ATOM   4148  HZ3 TRP A 911       8.930  55.330  57.060  1.00  0.00           H
ATOM   4149  CZ2 TRP A 911      11.210  57.500  58.390  1.00  0.00           C
ATOM   4150  HZ2 TRP A 911      11.660  58.480  58.310  1.00  0.00           H
ATOM   4151  CH2 TRP A 911      10.240  57.060  57.480  1.00  0.00           C
ATOM   4152  HH2 TRP A 911       9.880  57.650  56.650  1.00  0.00           H
ATOM   4153  C   TRP A 911      13.430  52.640  60.850  1.00  0.00           C
ATOM   4154  O   TRP A 911      14.110  53.250  60.030  1.00  0.00           O
ATOM   4155  N   THR A 912      13.960  52.060  61.970  1.00  0.00           N
ATOM   4156  HN  THR A 912      13.320  51.540  62.540  1.00  0.00           H
ATOM   4157  CA  THR A 912      15.430  52.080  62.330  1.00  0.00           C
ATOM   4158  HA  THR A 912      15.880  53.060  62.210  1.00  0.00           H
ATOM   4159  CB  THR A 912      15.540  51.640  63.810  1.00  0.00           C
ATOM   4160  HB  THR A 912      16.530  52.080  64.060  1.00  0.00           H
ATOM   4161  OG1 THR A 912      15.630  50.250  64.050  1.00  0.00           O
ATOM   4162  HG1 THR A 912      14.970  49.760  63.560  1.00  0.00           H
ATOM   4163  CG2 THR A 912      14.460  52.250  64.730  1.00  0.00           C
ATOM   4164 HG21 THR A 912      14.680  52.050  65.800  1.00  0.00           H
ATOM   4165 HG22 THR A 912      13.470  51.760  64.600  1.00  0.00           H
ATOM   4166 HG23 THR A 912      14.430  53.360  64.640  1.00  0.00           H
ATOM   4167  C   THR A 912      16.150  51.240  61.280  1.00  0.00           C
ATOM   4168  O   THR A 912      17.310  51.490  60.990  1.00  0.00           O
ATOM   4169  N   LEU A 913      15.540  50.110  60.740  1.00  0.00           N
ATOM   4170  HN  LEU A 913      14.750  49.690  61.170  1.00  0.00           H
ATOM   4171  CA  LEU A 913      15.920  49.420  59.510  1.00  0.00           C
ATOM   4172  HA  LEU A 913      16.930  49.060  59.640  1.00  0.00           H
ATOM   4173  CB  LEU A 913      15.250  48.070  59.170  1.00  0.00           C
ATOM   4174  HB1 LEU A 913      15.600  47.730  58.170  1.00  0.00           H
ATOM   4175  HB2 LEU A 913      14.210  48.370  58.900  1.00  0.00           H
ATOM   4176  CG  LEU A 913      15.460  47.020  60.300  1.00  0.00           C
ATOM   4177  HG  LEU A 913      15.020  47.370  61.260  1.00  0.00           H
ATOM   4178  CD1 LEU A 913      14.650  45.840  59.900  1.00  0.00           C
ATOM   4179 HD11 LEU A 913      15.070  45.290  59.030  1.00  0.00           H
ATOM   4180 HD12 LEU A 913      13.580  45.990  59.610  1.00  0.00           H
ATOM   4181 HD13 LEU A 913      14.800  44.990  60.600  1.00  0.00           H
ATOM   4182  CD2 LEU A 913      16.920  46.620  60.380  1.00  0.00           C
ATOM   4183 HD21 LEU A 913      17.090  45.810  61.120  1.00  0.00           H
ATOM   4184 HD22 LEU A 913      17.620  47.430  60.710  1.00  0.00           H
ATOM   4185 HD23 LEU A 913      17.280  46.250  59.400  1.00  0.00           H
ATOM   4186  C   LEU A 913      15.940  50.250  58.190  1.00  0.00           C
ATOM   4187  O   LEU A 913      16.920  50.110  57.510  1.00  0.00           O
ATOM   4188  N   LEU A 914      14.880  51.010  57.840  1.00  0.00           N
ATOM   4189  HN  LEU A 914      14.050  51.150  58.370  1.00  0.00           H
ATOM   4190  CA  LEU A 914      14.930  52.020  56.760  1.00  0.00           C
ATOM   4191  HA  LEU A 914      15.110  51.550  55.820  1.00  0.00           H
ATOM   4192  CB  LEU A 914      13.580  52.830  56.580  1.00  0.00           C
ATOM   4193  HB1 LEU A 914      13.540  53.490  55.680  1.00  0.00           H
ATOM   4194  HB2 LEU A 914      13.480  53.550  57.420  1.00  0.00           H
ATOM   4195  CG  LEU A 914      12.300  51.980  56.460  1.00  0.00           C
ATOM   4196  HG  LEU A 914      12.150  51.480  57.450  1.00  0.00           H
ATOM   4197  CD1 LEU A 914      11.100  52.880  56.100  1.00  0.00           C
ATOM   4198 HD11 LEU A 914      11.460  53.560  55.300  1.00  0.00           H
ATOM   4199 HD12 LEU A 914      11.060  53.630  56.920  1.00  0.00           H
ATOM   4200 HD13 LEU A 914      10.190  52.270  55.930  1.00  0.00           H
ATOM   4201  CD2 LEU A 914      12.420  50.800  55.440  1.00  0.00           C
ATOM   4202 HD21 LEU A 914      13.350  50.250  55.730  1.00  0.00           H
ATOM   4203 HD22 LEU A 914      12.530  51.210  54.410  1.00  0.00           H
ATOM   4204 HD23 LEU A 914      11.510  50.170  55.410  1.00  0.00           H
ATOM   4205  C   LEU A 914      16.050  53.050  57.000  1.00  0.00           C
ATOM   4206  O   LEU A 914      16.800  53.330  56.140  1.00  0.00           O
ATOM   4207  N   ILE A 915      16.210  53.550  58.230  1.00  0.00           N
ATOM   4208  HN  ILE A 915      15.510  53.310  58.900  1.00  0.00           H
ATOM   4209  CA  ILE A 915      17.190  54.510  58.660  1.00  0.00           C
ATOM   4210  HA  ILE A 915      17.200  55.300  57.930  1.00  0.00           H
ATOM   4211  CB  ILE A 915      16.750  55.220  60.000  1.00  0.00           C
ATOM   4212  HB  ILE A 915      16.420  54.430  60.700  1.00  0.00           H
ATOM   4213  CG2 ILE A 915      17.950  55.920  60.720  1.00  0.00           C
ATOM   4214 HG21 ILE A 915      17.600  56.620  61.510  1.00  0.00           H
ATOM   4215 HG22 ILE A 915      18.450  56.560  59.960  1.00  0.00           H
ATOM   4216 HG23 ILE A 915      18.680  55.210  61.170  1.00  0.00           H
ATOM   4217  CG1 ILE A 915      15.580  56.200  59.740  1.00  0.00           C
ATOM   4218 HG11 ILE A 915      15.290  56.650  60.720  1.00  0.00           H
ATOM   4219 HG12 ILE A 915      14.700  55.630  59.370  1.00  0.00           H
ATOM   4220  CD  ILE A 915      15.870  57.300  58.700  1.00  0.00           C
ATOM   4221  HD1 ILE A 915      15.680  56.980  57.660  1.00  0.00           H
ATOM   4222  HD2 ILE A 915      16.940  57.580  58.860  1.00  0.00           H
ATOM   4223  HD3 ILE A 915      15.280  58.220  58.880  1.00  0.00           H
ATOM   4224  C   ILE A 915      18.630  53.970  58.620  1.00  0.00           C
ATOM   4225  O   ILE A 915      19.580  54.640  58.300  1.00  0.00           O
ATOM   4226  N   ALA A 916      18.760  52.630  58.810  1.00  0.00           N
ATOM   4227  HN  ALA A 916      17.960  52.100  59.100  1.00  0.00           H
ATOM   4228  CA  ALA A 916      20.020  51.850  58.780  1.00  0.00           C
ATOM   4229  HA  ALA A 916      20.790  52.400  59.310  1.00  0.00           H
ATOM   4230  CB  ALA A 916      19.870  50.450  59.380  1.00  0.00           C
ATOM   4231  HB1 ALA A 916      19.440  50.620  60.380  1.00  0.00           H
ATOM   4232  HB2 ALA A 916      20.860  49.980  59.490  1.00  0.00           H
ATOM   4233  HB3 ALA A 916      19.170  49.750  58.890  1.00  0.00           H
ATOM   4234  C   ALA A 916      20.640  51.670  57.360  1.00  0.00           C
ATOM   4235  O   ALA A 916      21.840  51.550  57.220  1.00  0.00           O
ATOM   4236  N   ALA A 917      19.820  51.740  56.340  1.00  0.00           N
ATOM   4237  HN  ALA A 917      18.840  51.710  56.520  1.00  0.00           H
ATOM   4238  CA  ALA A 917      20.190  51.790  54.970  1.00  0.00           C
ATOM   4239  HA  ALA A 917      20.860  50.970  54.760  1.00  0.00           H
ATOM   4240  CB  ALA A 917      18.970  51.730  53.980  1.00  0.00           C
ATOM   4241  HB1 ALA A 917      18.360  52.650  54.120  1.00  0.00           H
ATOM   4242  HB2 ALA A 917      18.330  50.850  54.150  1.00  0.00           H
ATOM   4243  HB3 ALA A 917      19.450  51.690  52.980  1.00  0.00           H
ATOM   4244  C   ALA A 917      21.090  53.010  54.660  1.00  0.00           C
ATOM   4245  O   ALA A 917      21.980  52.940  53.810  1.00  0.00           O
ATOM   4246  N   ILE A 918      20.820  54.220  55.310  1.00  0.00           N
ATOM   4247  HN  ILE A 918      20.210  54.150  56.090  1.00  0.00           H
ATOM   4248  CA  ILE A 918      21.440  55.520  55.090  1.00  0.00           C
ATOM   4249  HA  ILE A 918      21.490  55.660  54.020  1.00  0.00           H
ATOM   4250  CB  ILE A 918      20.610  56.630  55.630  1.00  0.00           C
ATOM   4251  HB  ILE A 918      20.330  56.300  56.650  1.00  0.00           H
ATOM   4252  CG2 ILE A 918      21.310  58.010  55.570  1.00  0.00           C
ATOM   4253 HG21 ILE A 918      20.650  58.810  55.970  1.00  0.00           H
ATOM   4254 HG22 ILE A 918      21.590  58.240  54.520  1.00  0.00           H
ATOM   4255 HG23 ILE A 918      22.300  58.150  56.030  1.00  0.00           H
ATOM   4256  CG1 ILE A 918      19.340  56.750  54.730  1.00  0.00           C
ATOM   4257 HG11 ILE A 918      18.740  55.820  54.740  1.00  0.00           H
ATOM   4258 HG12 ILE A 918      19.600  56.960  53.670  1.00  0.00           H
ATOM   4259  CD  ILE A 918      18.270  57.810  55.100  1.00  0.00           C
ATOM   4260  HD1 ILE A 918      17.510  57.670  54.310  1.00  0.00           H
ATOM   4261  HD2 ILE A 918      18.640  58.850  54.960  1.00  0.00           H
ATOM   4262  HD3 ILE A 918      17.870  57.520  56.110  1.00  0.00           H
ATOM   4263  C   ILE A 918      22.950  55.580  55.460  1.00  0.00           C
ATOM   4264  O   ILE A 918      23.650  56.000  54.560  1.00  0.00           O
ATOM   4265  N   PRO A 919      23.550  55.220  56.570  1.00  0.00           N
ATOM   4266  CD  PRO A 919      22.820  54.760  57.780  1.00  0.00           C
ATOM   4267  HD1 PRO A 919      22.280  53.820  57.500  1.00  0.00           H
ATOM   4268  HD2 PRO A 919      22.220  55.590  58.190  1.00  0.00           H
ATOM   4269  CA  PRO A 919      24.980  55.190  56.620  1.00  0.00           C
ATOM   4270  HA  PRO A 919      25.290  56.150  56.230  1.00  0.00           H
ATOM   4271  CB  PRO A 919      25.230  55.100  58.100  1.00  0.00           C
ATOM   4272  HB1 PRO A 919      25.050  56.080  58.600  1.00  0.00           H
ATOM   4273  HB2 PRO A 919      26.230  54.730  58.400  1.00  0.00           H
ATOM   4274  CG  PRO A 919      24.060  54.340  58.680  1.00  0.00           C
ATOM   4275  HG1 PRO A 919      24.130  53.240  58.530  1.00  0.00           H
ATOM   4276  HG2 PRO A 919      23.950  54.310  59.790  1.00  0.00           H
ATOM   4277  C   PRO A 919      25.590  54.090  55.780  1.00  0.00           C
ATOM   4278  O   PRO A 919      26.760  54.270  55.440  1.00  0.00           O
ATOM   4279  N   ALA A 920      24.820  52.980  55.460  1.00  0.00           N
ATOM   4280  HN  ALA A 920      23.900  53.060  55.830  1.00  0.00           H
ATOM   4281  CA  ALA A 920      25.310  51.830  54.750  1.00  0.00           C
ATOM   4282  HA  ALA A 920      26.100  51.460  55.400  1.00  0.00           H
ATOM   4283  CB  ALA A 920      24.290  50.630  54.660  1.00  0.00           C
ATOM   4284  HB1 ALA A 920      24.000  50.290  55.680  1.00  0.00           H
ATOM   4285  HB2 ALA A 920      24.810  49.740  54.260  1.00  0.00           H
ATOM   4286  HB3 ALA A 920      23.430  50.840  53.980  1.00  0.00           H
ATOM   4287  C   ALA A 920      25.870  52.170  53.380  1.00  0.00           C
ATOM   4288  O   ALA A 920      26.940  51.750  52.950  1.00  0.00           O
ATOM   4289  N   LEU A 921      25.060  53.020  52.680  1.00  0.00           N
ATOM   4290  HN  LEU A 921      24.210  53.290  53.120  1.00  0.00           H
ATOM   4291  CA  LEU A 921      25.460  53.670  51.400  1.00  0.00           C
ATOM   4292  HA  LEU A 921      25.630  53.020  50.550  1.00  0.00           H
ATOM   4293  CB  LEU A 921      24.250  54.550  51.010  1.00  0.00           C
ATOM   4294  HB1 LEU A 921      23.840  55.150  51.840  1.00  0.00           H
ATOM   4295  HB2 LEU A 921      23.400  53.900  50.710  1.00  0.00           H
ATOM   4296  CG  LEU A 921      24.400  55.590  49.850  1.00  0.00           C
ATOM   4297  HG  LEU A 921      24.920  56.490  50.200  1.00  0.00           H
ATOM   4298  CD1 LEU A 921      25.110  55.020  48.590  1.00  0.00           C
ATOM   4299 HD11 LEU A 921      26.110  54.530  48.670  1.00  0.00           H
ATOM   4300 HD12 LEU A 921      25.170  55.940  47.980  1.00  0.00           H
ATOM   4301 HD13 LEU A 921      24.430  54.310  48.070  1.00  0.00           H
ATOM   4302  CD2 LEU A 921      23.050  56.050  49.370  1.00  0.00           C
ATOM   4303 HD21 LEU A 921      22.460  56.450  50.230  1.00  0.00           H
ATOM   4304 HD22 LEU A 921      22.530  55.130  49.020  1.00  0.00           H
ATOM   4305 HD23 LEU A 921      23.120  56.870  48.620  1.00  0.00           H
ATOM   4306  C   LEU A 921      26.700  54.490  51.500  1.00  0.00           C
ATOM   4307  O   LEU A 921      27.580  54.340  50.650  1.00  0.00           O
ATOM   4308  N   LEU A 922      26.820  55.400  52.530  1.00  0.00           N
ATOM   4309  HN  LEU A 922      26.010  55.610  53.090  1.00  0.00           H
ATOM   4310  CA  LEU A 922      28.080  56.100  52.840  1.00  0.00           C
ATOM   4311  HA  LEU A 922      28.430  56.560  51.920  1.00  0.00           H
ATOM   4312  CB  LEU A 922      27.800  57.160  53.890  1.00  0.00           C
ATOM   4313  HB1 LEU A 922      28.720  57.790  53.900  1.00  0.00           H
ATOM   4314  HB2 LEU A 922      27.580  56.740  54.890  1.00  0.00           H
ATOM   4315  CG  LEU A 922      26.560  58.080  53.750  1.00  0.00           C
ATOM   4316  HG  LEU A 922      25.690  57.460  54.040  1.00  0.00           H
ATOM   4317  CD1 LEU A 922      26.540  59.210  54.790  1.00  0.00           C
ATOM   4318 HD11 LEU A 922      26.670  58.820  55.830  1.00  0.00           H
ATOM   4319 HD12 LEU A 922      25.570  59.750  54.780  1.00  0.00           H
ATOM   4320 HD13 LEU A 922      27.240  60.040  54.600  1.00  0.00           H
ATOM   4321  CD2 LEU A 922      26.600  58.660  52.320  1.00  0.00           C
ATOM   4322 HD21 LEU A 922      27.070  57.980  51.570  1.00  0.00           H
ATOM   4323 HD22 LEU A 922      27.120  59.640  52.290  1.00  0.00           H
ATOM   4324 HD23 LEU A 922      25.550  58.800  52.000  1.00  0.00           H
ATOM   4325  C   LEU A 922      29.250  55.240  53.180  1.00  0.00           C
ATOM   4326  O   LEU A 922      30.320  55.480  52.610  1.00  0.00           O
ATOM   4327  N   CYS A 923      29.130  54.180  54.010  1.00  0.00           N
ATOM   4328  HN  CYS A 923      28.280  54.090  54.520  1.00  0.00           H
ATOM   4329  CA  CYS A 923      30.180  53.200  54.180  1.00  0.00           C
ATOM   4330  HA  CYS A 923      31.110  53.720  54.370  1.00  0.00           H
ATOM   4331  CB  CYS A 923      29.750  52.310  55.300  1.00  0.00           C
ATOM   4332  HB1 CYS A 923      28.900  51.730  54.860  1.00  0.00           H
ATOM   4333  HB2 CYS A 923      29.300  52.940  56.090  1.00  0.00           H
ATOM   4334  SG  CYS A 923      30.850  51.210  56.070  1.00  0.00           S
ATOM   4335  HG1 CYS A 923      31.590  52.090  56.720  1.00  0.00           H
ATOM   4336  C   CYS A 923      30.580  52.500  52.870  1.00  0.00           C
ATOM   4337  O   CYS A 923      31.780  52.390  52.650  1.00  0.00           O
ATOM   4338  N   THR A 924      29.520  51.990  52.090  1.00  0.00           N
ATOM   4339  HN  THR A 924      28.590  52.070  52.430  1.00  0.00           H
ATOM   4340  CA  THR A 924      29.690  51.360  50.750  1.00  0.00           C
ATOM   4341  HA  THR A 924      30.120  50.390  50.920  1.00  0.00           H
ATOM   4342  CB  THR A 924      28.320  51.130  50.120  1.00  0.00           C
ATOM   4343  HB  THR A 924      27.660  52.010  50.220  1.00  0.00           H
ATOM   4344  OG1 THR A 924      27.550  50.070  50.720  1.00  0.00           O
ATOM   4345  HG1 THR A 924      26.990  50.440  51.410  1.00  0.00           H
ATOM   4346  CG2 THR A 924      28.370  50.680  48.680  1.00  0.00           C
ATOM   4347 HG21 THR A 924      27.390  50.210  48.410  1.00  0.00           H
ATOM   4348 HG22 THR A 924      29.130  49.880  48.560  1.00  0.00           H
ATOM   4349 HG23 THR A 924      28.610  51.520  48.010  1.00  0.00           H
ATOM   4350  C   THR A 924      30.610  52.140  49.760  1.00  0.00           C
ATOM   4351  O   THR A 924      31.500  51.600  49.090  1.00  0.00           O
ATOM   4352  N   ILE A 925      30.400  53.460  49.680  1.00  0.00           N
ATOM   4353  HN  ILE A 925      29.660  53.910  50.190  1.00  0.00           H
ATOM   4354  CA  ILE A 925      31.150  54.390  48.820  1.00  0.00           C
ATOM   4355  HA  ILE A 925      31.010  54.220  47.750  1.00  0.00           H
ATOM   4356  CB  ILE A 925      30.510  55.800  48.950  1.00  0.00           C
ATOM   4357  HB  ILE A 925      30.340  55.850  50.040  1.00  0.00           H
ATOM   4358  CG2 ILE A 925      31.350  56.950  48.390  1.00  0.00           C
ATOM   4359 HG21 ILE A 925      32.080  57.330  49.140  1.00  0.00           H
ATOM   4360 HG22 ILE A 925      30.740  57.850  48.160  1.00  0.00           H
ATOM   4361 HG23 ILE A 925      31.980  56.610  47.540  1.00  0.00           H
ATOM   4362  CG1 ILE A 925      29.140  55.840  48.320  1.00  0.00           C
ATOM   4363 HG11 ILE A 925      28.580  54.910  48.540  1.00  0.00           H
ATOM   4364 HG12 ILE A 925      29.330  56.050  47.240  1.00  0.00           H
ATOM   4365  CD  ILE A 925      28.260  56.930  48.780  1.00  0.00           C
ATOM   4366  HD1 ILE A 925      28.860  57.840  49.040  1.00  0.00           H
ATOM   4367  HD2 ILE A 925      27.740  56.680  49.720  1.00  0.00           H
ATOM   4368  HD3 ILE A 925      27.490  57.220  48.040  1.00  0.00           H
ATOM   4369  C   ILE A 925      32.630  54.400  49.120  1.00  0.00           C
ATOM   4370  O   ILE A 925      33.400  54.350  48.190  1.00  0.00           O
ATOM   4371  N   LEU A 926      33.060  54.340  50.400  1.00  0.00           N
ATOM   4372  HN  LEU A 926      32.380  54.250  51.120  1.00  0.00           H
ATOM   4373  CA  LEU A 926      34.460  54.100  50.750  1.00  0.00           C
ATOM   4374  HA  LEU A 926      35.060  54.840  50.240  1.00  0.00           H
ATOM   4375  CB  LEU A 926      34.750  54.250  52.280  1.00  0.00           C
ATOM   4376  HB1 LEU A 926      35.860  54.220  52.380  1.00  0.00           H
ATOM   4377  HB2 LEU A 926      34.250  53.420  52.820  1.00  0.00           H
ATOM   4378  CG  LEU A 926      34.300  55.650  52.810  1.00  0.00           C
ATOM   4379  HG  LEU A 926      33.200  55.770  52.720  1.00  0.00           H
ATOM   4380  CD1 LEU A 926      34.400  55.710  54.330  1.00  0.00           C
ATOM   4381 HD11 LEU A 926      34.310  54.680  54.720  1.00  0.00           H
ATOM   4382 HD12 LEU A 926      33.620  56.420  54.660  1.00  0.00           H
ATOM   4383 HD13 LEU A 926      35.310  56.180  54.760  1.00  0.00           H
ATOM   4384  CD2 LEU A 926      34.900  56.880  52.070  1.00  0.00           C
ATOM   4385 HD21 LEU A 926      34.640  56.920  50.990  1.00  0.00           H
ATOM   4386 HD22 LEU A 926      36.010  56.820  52.150  1.00  0.00           H
ATOM   4387 HD23 LEU A 926      34.720  57.850  52.580  1.00  0.00           H
ATOM   4388  C   LEU A 926      34.910  52.680  50.280  1.00  0.00           C
ATOM   4389  O   LEU A 926      35.990  52.510  49.810  1.00  0.00           O
ATOM   4390  N   ILE A 927      34.160  51.590  50.440  1.00  0.00           N
ATOM   4391  HN  ILE A 927      33.340  51.750  50.990  1.00  0.00           H
ATOM   4392  CA  ILE A 927      34.440  50.250  49.940  1.00  0.00           C
ATOM   4393  HA  ILE A 927      35.380  49.990  50.410  1.00  0.00           H
ATOM   4394  CB  ILE A 927      33.430  49.230  50.580  1.00  0.00           C
ATOM   4395  HB  ILE A 927      32.400  49.540  50.290  1.00  0.00           H
ATOM   4396  CG2 ILE A 927      33.570  47.750  50.030  1.00  0.00           C
ATOM   4397 HG21 ILE A 927      32.780  47.530  49.280  1.00  0.00           H
ATOM   4398 HG22 ILE A 927      33.560  47.100  50.930  1.00  0.00           H
ATOM   4399 HG23 ILE A 927      34.550  47.440  49.630  1.00  0.00           H
ATOM   4400  CG1 ILE A 927      33.510  49.320  52.150  1.00  0.00           C
ATOM   4401 HG11 ILE A 927      33.760  50.350  52.480  1.00  0.00           H
ATOM   4402 HG12 ILE A 927      34.430  48.780  52.420  1.00  0.00           H
ATOM   4403  CD  ILE A 927      32.260  48.720  52.880  1.00  0.00           C
ATOM   4404  HD1 ILE A 927      32.180  47.620  52.850  1.00  0.00           H
ATOM   4405  HD2 ILE A 927      31.390  49.120  52.310  1.00  0.00           H
ATOM   4406  HD3 ILE A 927      31.970  49.160  53.870  1.00  0.00           H
ATOM   4407  C   ILE A 927      34.640  50.070  48.430  1.00  0.00           C
ATOM   4408  O   ILE A 927      35.620  49.550  48.010  1.00  0.00           O
ATOM   4409  N   PHE A 928      33.670  50.620  47.720  1.00  0.00           N
ATOM   4410  HN  PHE A 928      32.860  51.030  48.120  1.00  0.00           H
ATOM   4411  CA  PHE A 928      33.590  50.660  46.250  1.00  0.00           C
ATOM   4412  HA  PHE A 928      33.520  49.630  45.920  1.00  0.00           H
ATOM   4413  CB  PHE A 928      32.240  51.300  45.760  1.00  0.00           C
ATOM   4414  HB1 PHE A 928      32.160  52.330  46.160  1.00  0.00           H
ATOM   4415  HB2 PHE A 928      31.320  50.780  46.100  1.00  0.00           H
ATOM   4416  CG  PHE A 928      32.060  51.530  44.250  1.00  0.00           C
ATOM   4417  CD1 PHE A 928      31.820  50.410  43.410  1.00  0.00           C
ATOM   4418  HD1 PHE A 928      31.730  49.450  43.920  1.00  0.00           H
ATOM   4419  CE1 PHE A 928      31.640  50.490  42.040  1.00  0.00           C
ATOM   4420  HE1 PHE A 928      31.270  49.630  41.500  1.00  0.00           H
ATOM   4421  CZ  PHE A 928      31.750  51.740  41.440  1.00  0.00           C
ATOM   4422  HZ  PHE A 928      31.640  51.830  40.370  1.00  0.00           H
ATOM   4423  CD2 PHE A 928      32.180  52.800  43.570  1.00  0.00           C
ATOM   4424  HD2 PHE A 928      32.460  53.700  44.090  1.00  0.00           H
ATOM   4425  CE2 PHE A 928      31.990  52.880  42.200  1.00  0.00           C
ATOM   4426  HE2 PHE A 928      31.850  53.810  41.670  1.00  0.00           H
ATOM   4427  C   PHE A 928      34.720  51.310  45.530  1.00  0.00           C
ATOM   4428  O   PHE A 928      35.450  50.660  44.780  1.00  0.00           O
ATOM   4429  N   MET A 929      35.100  52.550  45.860  1.00  0.00           N
ATOM   4430  HN  MET A 929      34.580  53.000  46.590  1.00  0.00           H
ATOM   4431  CA  MET A 929      36.290  53.300  45.520  1.00  0.00           C
ATOM   4432  HA  MET A 929      36.190  53.390  44.450  1.00  0.00           H
ATOM   4433  CB  MET A 929      36.240  54.760  46.070  1.00  0.00           C
ATOM   4434  HB1 MET A 929      37.210  55.210  45.740  1.00  0.00           H
ATOM   4435  HB2 MET A 929      36.340  54.770  47.180  1.00  0.00           H
ATOM   4436  CG  MET A 929      35.090  55.610  45.560  1.00  0.00           C
ATOM   4437  HG1 MET A 929      34.210  54.920  45.590  1.00  0.00           H
ATOM   4438  HG2 MET A 929      35.230  55.750  44.460  1.00  0.00           H
ATOM   4439  SD  MET A 929      34.830  57.190  46.280  1.00  0.00           S
ATOM   4440  CE  MET A 929      36.430  57.900  45.840  1.00  0.00           C
ATOM   4441  HE1 MET A 929      36.950  57.390  45.000  1.00  0.00           H
ATOM   4442  HE2 MET A 929      37.000  57.910  46.790  1.00  0.00           H
ATOM   4443  HE3 MET A 929      36.290  59.000  45.670  1.00  0.00           H
ATOM   4444  C   MET A 929      37.630  52.540  45.780  1.00  0.00           C
ATOM   4445  O   MET A 929      38.460  52.500  44.890  1.00  0.00           O
ATOM   4446  N   ASP A 930      37.860  51.860  46.930  1.00  0.00           N
ATOM   4447  HN  ASP A 930      37.240  51.860  47.720  1.00  0.00           H
ATOM   4448  CA  ASP A 930      39.170  51.290  47.190  1.00  0.00           C
ATOM   4449  HA  ASP A 930      39.960  51.850  46.720  1.00  0.00           H
ATOM   4450  CB  ASP A 930      39.500  51.070  48.690  1.00  0.00           C
ATOM   4451  HB1 ASP A 930      40.310  50.310  48.730  1.00  0.00           H
ATOM   4452  HB2 ASP A 930      38.630  50.590  49.210  1.00  0.00           H
ATOM   4453  CG  ASP A 930      40.000  52.280  49.400  1.00  0.00           C
ATOM   4454  OD1 ASP A 930      39.940  53.420  48.850  1.00  0.00           O
ATOM   4455  OD2 ASP A 930      40.390  52.210  50.580  1.00  0.00           O
ATOM   4456  C   ASP A 930      39.190  49.830  46.480  1.00  0.00           C
ATOM   4457  O   ASP A 930      40.190  49.390  45.930  1.00  0.00           O
ATOM   4458  N   GLN A 931      38.080  49.030  46.620  1.00  0.00           N
ATOM   4459  HN  GLN A 931      37.270  49.370  47.090  1.00  0.00           H
ATOM   4460  CA  GLN A 931      38.020  47.640  46.000  1.00  0.00           C
ATOM   4461  HA  GLN A 931      38.780  47.020  46.430  1.00  0.00           H
ATOM   4462  CB  GLN A 931      36.650  46.930  46.350  1.00  0.00           C
ATOM   4463  HB1 GLN A 931      35.800  47.610  46.130  1.00  0.00           H
ATOM   4464  HB2 GLN A 931      36.640  47.000  47.460  1.00  0.00           H
ATOM   4465  CG  GLN A 931      36.550  45.500  45.880  1.00  0.00           C
ATOM   4466  HG1 GLN A 931      36.620  45.370  44.780  1.00  0.00           H
ATOM   4467  HG2 GLN A 931      35.580  44.990  46.090  1.00  0.00           H
ATOM   4468  CD  GLN A 931      37.650  44.510  46.400  1.00  0.00           C
ATOM   4469  OE1 GLN A 931      38.170  44.650  47.530  1.00  0.00           O
ATOM   4470  NE2 GLN A 931      38.050  43.570  45.530  1.00  0.00           N
ATOM   4471 HE21 GLN A 931      38.710  42.870  45.810  1.00  0.00           H
ATOM   4472 HE22 GLN A 931      37.670  43.590  44.600  1.00  0.00           H
ATOM   4473  C   GLN A 931      38.280  47.730  44.480  1.00  0.00           C
ATOM   4474  O   GLN A 931      39.110  47.030  43.850  1.00  0.00           O
ATOM   4475  N   GLN A 932      37.470  48.650  43.900  1.00  0.00           N
ATOM   4476  HN  GLN A 932      36.840  49.130  44.510  1.00  0.00           H
ATOM   4477  CA  GLN A 932      37.530  48.910  42.470  1.00  0.00           C
ATOM   4478  HA  GLN A 932      37.470  47.970  41.970  1.00  0.00           H
ATOM   4479  CB  GLN A 932      36.120  49.540  42.010  1.00  0.00           C
ATOM   4480  HB1 GLN A 932      36.100  49.600  40.910  1.00  0.00           H
ATOM   4481  HB2 GLN A 932      36.030  50.550  42.480  1.00  0.00           H
ATOM   4482  CG  GLN A 932      34.820  48.670  42.370  1.00  0.00           C
ATOM   4483  HG1 GLN A 932      34.050  49.220  41.800  1.00  0.00           H
ATOM   4484  HG2 GLN A 932      34.600  48.840  43.440  1.00  0.00           H
ATOM   4485  CD  GLN A 932      34.970  47.170  41.990  1.00  0.00           C
ATOM   4486  OE1 GLN A 932      35.560  46.370  42.810  1.00  0.00           O
ATOM   4487  NE2 GLN A 932      34.380  46.740  40.820  1.00  0.00           N
ATOM   4488 HE21 GLN A 932      34.520  45.790  40.560  1.00  0.00           H
ATOM   4489 HE22 GLN A 932      33.640  47.280  40.430  1.00  0.00           H
ATOM   4490  C   GLN A 932      38.880  49.540  42.000  1.00  0.00           C
ATOM   4491  O   GLN A 932      39.410  49.080  41.010  1.00  0.00           O
ATOM   4492  N   ILE A 933      39.320  50.610  42.720  1.00  0.00           N
ATOM   4493  HN  ILE A 933      38.790  50.920  43.500  1.00  0.00           H
ATOM   4494  CA  ILE A 933      40.630  51.250  42.350  1.00  0.00           C
ATOM   4495  HA  ILE A 933      40.560  51.380  41.280  1.00  0.00           H
ATOM   4496  CB  ILE A 933      40.950  52.630  42.930  1.00  0.00           C
ATOM   4497  HB  ILE A 933      39.980  53.130  43.070  1.00  0.00           H
ATOM   4498  CG2 ILE A 933      41.560  52.540  44.320  1.00  0.00           C
ATOM   4499 HG21 ILE A 933      41.620  53.500  44.870  1.00  0.00           H
ATOM   4500 HG22 ILE A 933      42.600  52.150  44.320  1.00  0.00           H
ATOM   4501 HG23 ILE A 933      41.030  51.780  44.930  1.00  0.00           H
ATOM   4502  CG1 ILE A 933      41.780  53.430  41.920  1.00  0.00           C
ATOM   4503 HG11 ILE A 933      41.360  53.480  40.880  1.00  0.00           H
ATOM   4504 HG12 ILE A 933      42.740  52.910  41.760  1.00  0.00           H
ATOM   4505  CD  ILE A 933      42.130  54.880  42.220  1.00  0.00           C
ATOM   4506  HD1 ILE A 933      42.460  54.950  43.280  1.00  0.00           H
ATOM   4507  HD2 ILE A 933      41.330  55.640  42.140  1.00  0.00           H
ATOM   4508  HD3 ILE A 933      42.920  55.290  41.550  1.00  0.00           H
ATOM   4509  C   ILE A 933      41.830  50.270  42.390  1.00  0.00           C
ATOM   4510  O   ILE A 933      42.750  50.240  41.560  1.00  0.00           O
ATOM   4511  N   THR A 934      41.780  49.330  43.380  1.00  0.00           N
ATOM   4512  HN  THR A 934      41.080  49.400  44.090  1.00  0.00           H
ATOM   4513  CA  THR A 934      42.840  48.240  43.430  1.00  0.00           C
ATOM   4514  HA  THR A 934      43.760  48.790  43.490  1.00  0.00           H
ATOM   4515  CB  THR A 934      42.620  47.340  44.590  1.00  0.00           C
ATOM   4516  HB  THR A 934      41.690  46.730  44.570  1.00  0.00           H
ATOM   4517  OG1 THR A 934      42.770  48.160  45.720  1.00  0.00           O
ATOM   4518  HG1 THR A 934      41.880  48.490  45.840  1.00  0.00           H
ATOM   4519  CG2 THR A 934      43.780  46.390  44.780  1.00  0.00           C
ATOM   4520 HG21 THR A 934      44.740  46.860  44.460  1.00  0.00           H
ATOM   4521 HG22 THR A 934      43.530  45.500  44.180  1.00  0.00           H
ATOM   4522 HG23 THR A 934      43.980  45.970  45.790  1.00  0.00           H
ATOM   4523  C   THR A 934      42.940  47.300  42.230  1.00  0.00           C
ATOM   4524  O   THR A 934      44.080  47.100  41.750  1.00  0.00           O
ATOM   4525  N   ALA A 935      41.730  46.820  41.800  1.00  0.00           N
ATOM   4526  HN  ALA A 935      40.940  47.190  42.290  1.00  0.00           H
ATOM   4527  CA  ALA A 935      41.550  46.010  40.620  1.00  0.00           C
ATOM   4528  HA  ALA A 935      42.200  45.150  40.610  1.00  0.00           H
ATOM   4529  CB  ALA A 935      40.080  45.500  40.500  1.00  0.00           C
ATOM   4530  HB1 ALA A 935      40.010  44.830  39.620  1.00  0.00           H
ATOM   4531  HB2 ALA A 935      39.440  46.400  40.400  1.00  0.00           H
ATOM   4532  HB3 ALA A 935      39.690  45.020  41.420  1.00  0.00           H
ATOM   4533  C   ALA A 935      42.030  46.760  39.330  1.00  0.00           C
ATOM   4534  O   ALA A 935      42.660  46.160  38.490  1.00  0.00           O
ATOM   4535  N   VAL A 936      41.680  48.030  39.220  1.00  0.00           N
ATOM   4536  HN  VAL A 936      41.100  48.380  39.950  1.00  0.00           H
ATOM   4537  CA  VAL A 936      42.100  48.950  38.160  1.00  0.00           C
ATOM   4538  HA  VAL A 936      41.800  48.490  37.230  1.00  0.00           H
ATOM   4539  CB  VAL A 936      41.500  50.380  38.190  1.00  0.00           C
ATOM   4540  HB  VAL A 936      41.570  50.850  39.190  1.00  0.00           H
ATOM   4541  CG1 VAL A 936      42.200  51.380  37.190  1.00  0.00           C
ATOM   4542 HG11 VAL A 936      43.290  51.580  37.300  1.00  0.00           H
ATOM   4543 HG12 VAL A 936      41.730  52.380  37.350  1.00  0.00           H
ATOM   4544 HG13 VAL A 936      42.070  51.070  36.140  1.00  0.00           H
ATOM   4545  CG2 VAL A 936      39.950  50.280  37.890  1.00  0.00           C
ATOM   4546 HG21 VAL A 936      39.810  50.380  36.790  1.00  0.00           H
ATOM   4547 HG22 VAL A 936      39.340  51.140  38.230  1.00  0.00           H
ATOM   4548 HG23 VAL A 936      39.510  49.330  38.240  1.00  0.00           H
ATOM   4549  C   VAL A 936      43.600  49.070  38.070  1.00  0.00           C
ATOM   4550  O   VAL A 936      44.220  48.890  37.010  1.00  0.00           O
ATOM   4551  N   ILE A 937      44.300  49.260  39.210  1.00  0.00           N
ATOM   4552  HN  ILE A 937      43.810  49.420  40.070  1.00  0.00           H
ATOM   4553  CA  ILE A 937      45.720  49.450  39.290  1.00  0.00           C
ATOM   4554  HA  ILE A 937      45.980  50.030  38.420  1.00  0.00           H
ATOM   4555  CB  ILE A 937      46.160  50.140  40.640  1.00  0.00           C
ATOM   4556  HB  ILE A 937      45.700  49.680  41.540  1.00  0.00           H
ATOM   4557  CG2 ILE A 937      47.680  49.970  40.860  1.00  0.00           C
ATOM   4558 HG21 ILE A 937      48.050  50.430  41.800  1.00  0.00           H
ATOM   4559 HG22 ILE A 937      48.280  50.350  40.000  1.00  0.00           H
ATOM   4560 HG23 ILE A 937      47.970  48.890  40.890  1.00  0.00           H
ATOM   4561  CG1 ILE A 937      45.760  51.600  40.560  1.00  0.00           C
ATOM   4562 HG11 ILE A 937      44.820  51.770  39.970  1.00  0.00           H
ATOM   4563 HG12 ILE A 937      46.480  52.160  39.950  1.00  0.00           H
ATOM   4564  CD  ILE A 937      45.710  52.260  41.890  1.00  0.00           C
ATOM   4565  HD1 ILE A 937      44.910  51.950  42.600  1.00  0.00           H
ATOM   4566  HD2 ILE A 937      45.630  53.340  41.690  1.00  0.00           H
ATOM   4567  HD3 ILE A 937      46.680  52.050  42.380  1.00  0.00           H
ATOM   4568  C   ILE A 937      46.450  48.180  38.990  1.00  0.00           C
ATOM   4569  O   ILE A 937      47.450  48.200  38.290  1.00  0.00           O
ATOM   4570  N   ILE A 938      45.950  47.020  39.370  1.00  0.00           N
ATOM   4571  HN  ILE A 938      45.090  46.960  39.870  1.00  0.00           H
ATOM   4572  CA  ILE A 938      46.660  45.740  39.080  1.00  0.00           C
ATOM   4573  HA  ILE A 938      47.710  45.870  38.920  1.00  0.00           H
ATOM   4574  CB  ILE A 938      46.590  44.790  40.240  1.00  0.00           C
ATOM   4575  HB  ILE A 938      47.150  43.840  40.060  1.00  0.00           H
ATOM   4576  CG2 ILE A 938      47.220  45.500  41.500  1.00  0.00           C
ATOM   4577 HG21 ILE A 938      48.180  45.990  41.250  1.00  0.00           H
ATOM   4578 HG22 ILE A 938      47.370  44.690  42.250  1.00  0.00           H
ATOM   4579 HG23 ILE A 938      46.440  46.250  41.750  1.00  0.00           H
ATOM   4580  CG1 ILE A 938      45.080  44.410  40.460  1.00  0.00           C
ATOM   4581 HG11 ILE A 938      44.310  45.160  40.200  1.00  0.00           H
ATOM   4582 HG12 ILE A 938      44.910  44.330  41.560  1.00  0.00           H
ATOM   4583  CD  ILE A 938      44.620  43.100  39.810  1.00  0.00           C
ATOM   4584  HD1 ILE A 938      45.320  42.230  39.910  1.00  0.00           H
ATOM   4585  HD2 ILE A 938      44.560  43.230  38.700  1.00  0.00           H
ATOM   4586  HD3 ILE A 938      43.570  42.950  40.100  1.00  0.00           H
ATOM   4587  C   ILE A 938      46.190  45.110  37.640  1.00  0.00           C
ATOM   4588  O   ILE A 938      46.840  44.130  37.230  1.00  0.00           O
ATOM   4589  N   ASN A 939      45.320  45.860  36.920  1.00  0.00           N
ATOM   4590  HN  ASN A 939      44.880  46.680  37.280  1.00  0.00           H
ATOM   4591  CA  ASN A 939      44.900  45.590  35.570  1.00  0.00           C
ATOM   4592  HA  ASN A 939      45.250  44.590  35.310  1.00  0.00           H
ATOM   4593  CB  ASN A 939      43.310  45.630  35.530  1.00  0.00           C
ATOM   4594  HB1 ASN A 939      43.000  46.650  35.840  1.00  0.00           H
ATOM   4595  HB2 ASN A 939      42.910  44.890  36.250  1.00  0.00           H
ATOM   4596  CG  ASN A 939      42.730  45.210  34.200  1.00  0.00           C
ATOM   4597  OD1 ASN A 939      43.180  44.190  33.640  1.00  0.00           O
ATOM   4598  ND2 ASN A 939      41.830  45.940  33.530  1.00  0.00           N
ATOM   4599 HD21 ASN A 939      41.510  46.770  33.990  1.00  0.00           H
ATOM   4600 HD22 ASN A 939      41.370  45.550  32.740  1.00  0.00           H
ATOM   4601  C   ASN A 939      45.570  46.560  34.590  1.00  0.00           C
ATOM   4602  O   ASN A 939      45.180  46.560  33.460  1.00  0.00           O
ATOM   4603  N   ARG A 940      46.490  47.450  34.940  1.00  0.00           N
ATOM   4604  HN  ARG A 940      46.740  47.670  35.880  1.00  0.00           H
ATOM   4605  CA  ARG A 940      47.240  48.310  34.000  1.00  0.00           C
ATOM   4606  HA  ARG A 940      46.510  48.970  33.580  1.00  0.00           H
ATOM   4607  CB  ARG A 940      48.310  49.140  34.770  1.00  0.00           C
ATOM   4608  HB1 ARG A 940      48.970  49.630  34.020  1.00  0.00           H
ATOM   4609  HB2 ARG A 940      49.010  48.610  35.460  1.00  0.00           H
ATOM   4610  CG  ARG A 940      47.680  50.370  35.510  1.00  0.00           C
ATOM   4611  HG1 ARG A 940      46.870  50.100  36.220  1.00  0.00           H
ATOM   4612  HG2 ARG A 940      47.190  51.070  34.790  1.00  0.00           H
ATOM   4613  CD  ARG A 940      48.670  51.190  36.280  1.00  0.00           C
ATOM   4614  HD1 ARG A 940      49.430  50.570  36.790  1.00  0.00           H
ATOM   4615  HD2 ARG A 940      48.160  51.890  36.990  1.00  0.00           H
ATOM   4616  NE  ARG A 940      49.450  52.100  35.290  1.00  0.00           N
ATOM   4617  HE  ARG A 940      50.340  51.780  35.010  1.00  0.00           H
ATOM   4618  CZ  ARG A 940      49.100  53.270  34.940  1.00  0.00           C
ATOM   4619  NH1 ARG A 940      47.910  53.810  35.040  1.00  0.00           N
ATOM   4620 HH11 ARG A 940      47.240  53.250  35.510  1.00  0.00           H
ATOM   4621 HH12 ARG A 940      47.610  54.730  34.760  1.00  0.00           H
ATOM   4622  NH2 ARG A 940      49.970  54.010  34.280  1.00  0.00           N
ATOM   4623 HH21 ARG A 940      50.940  53.780  34.360  1.00  0.00           H
ATOM   4624 HH22 ARG A 940      49.790  54.990  34.190  1.00  0.00           H
ATOM   4625  C   ARG A 940      47.950  47.520  32.860  1.00  0.00           C
ATOM   4626  O   ARG A 940      48.380  46.390  33.110  1.00  0.00           O
ATOM   4627  N   LYS A 941      48.170  48.150  31.660  1.00  0.00           N
ATOM   4628  HN  LYS A 941      47.890  49.100  31.650  1.00  0.00           H
ATOM   4629  CA  LYS A 941      48.560  47.500  30.420  1.00  0.00           C
ATOM   4630  HA  LYS A 941      47.840  46.720  30.180  1.00  0.00           H
ATOM   4631  CB  LYS A 941      48.570  48.470  29.290  1.00  0.00           C
ATOM   4632  HB1 LYS A 941      47.580  48.960  29.280  1.00  0.00           H
ATOM   4633  HB2 LYS A 941      48.680  47.940  28.320  1.00  0.00           H
ATOM   4634  CG  LYS A 941      49.650  49.550  29.390  1.00  0.00           C
ATOM   4635  HG1 LYS A 941      50.680  49.150  29.480  1.00  0.00           H
ATOM   4636  HG2 LYS A 941      49.580  50.150  30.320  1.00  0.00           H
ATOM   4637  CD  LYS A 941      49.510  50.540  28.120  1.00  0.00           C
ATOM   4638  HD1 LYS A 941      48.550  51.070  28.310  1.00  0.00           H
ATOM   4639  HD2 LYS A 941      49.440  49.910  27.210  1.00  0.00           H
ATOM   4640  CE  LYS A 941      50.580  51.700  28.150  1.00  0.00           C
ATOM   4641  HE1 LYS A 941      51.470  51.210  27.700  1.00  0.00           H
ATOM   4642  HE2 LYS A 941      50.730  51.960  29.220  1.00  0.00           H
ATOM   4643  NZ  LYS A 941      50.160  52.810  27.260  1.00  0.00           N
ATOM   4644  HZ1 LYS A 941      50.940  53.490  27.190  1.00  0.00           H
ATOM   4645  HZ2 LYS A 941      49.430  53.380  27.750  1.00  0.00           H
ATOM   4646  HZ3 LYS A 941      49.760  52.500  26.360  1.00  0.00           H
ATOM   4647  C   LYS A 941      49.890  46.790  30.580  1.00  0.00           C
ATOM   4648  O   LYS A 941      50.140  45.820  29.860  1.00  0.00           O
ATOM   4649  N   GLU A 942      50.780  47.250  31.550  1.00  0.00           N
ATOM   4650  HN  GLU A 942      50.500  48.030  32.100  1.00  0.00           H
ATOM   4651  CA  GLU A 942      52.110  46.660  31.810  1.00  0.00           C
ATOM   4652  HA  GLU A 942      52.750  46.700  30.940  1.00  0.00           H
ATOM   4653  CB  GLU A 942      52.780  47.490  33.000  1.00  0.00           C
ATOM   4654  HB1 GLU A 942      51.980  47.510  33.770  1.00  0.00           H
ATOM   4655  HB2 GLU A 942      53.020  48.500  32.610  1.00  0.00           H
ATOM   4656  CG  GLU A 942      54.050  46.860  33.590  1.00  0.00           C
ATOM   4657  HG1 GLU A 942      54.970  46.900  32.950  1.00  0.00           H
ATOM   4658  HG2 GLU A 942      53.880  45.800  33.880  1.00  0.00           H
ATOM   4659  CD  GLU A 942      54.520  47.590  34.880  1.00  0.00           C
ATOM   4660  OE1 GLU A 942      55.280  46.970  35.620  1.00  0.00           O
ATOM   4661  OE2 GLU A 942      54.090  48.750  35.120  1.00  0.00           O
ATOM   4662  C   GLU A 942      52.020  45.210  32.110  1.00  0.00           C
ATOM   4663  O   GLU A 942      52.930  44.450  31.790  1.00  0.00           O
ATOM   4664  N   HSD A 943      51.000  44.650  32.780  1.00  0.00           N
ATOM   4665  HN  HSD A 943      50.270  45.270  33.090  1.00  0.00           H
ATOM   4666  CA  HSD A 943      51.000  43.310  33.340  1.00  0.00           C
ATOM   4667  HA  HSD A 943      51.990  43.000  33.660  1.00  0.00           H
ATOM   4668  CB  HSD A 943      50.050  43.440  34.560  1.00  0.00           C
ATOM   4669  HB1 HSD A 943      50.020  42.540  35.210  1.00  0.00           H
ATOM   4670  HB2 HSD A 943      49.030  43.690  34.200  1.00  0.00           H
ATOM   4671  ND1 HSD A 943      49.330  45.490  35.990  1.00  0.00           N
ATOM   4672  HD1 HSD A 943      48.370  45.250  35.950  1.00  0.00           H
ATOM   4673  CG  HSD A 943      50.250  44.560  35.470  1.00  0.00           C
ATOM   4674  CE1 HSD A 943      50.010  46.380  36.650  1.00  0.00           C
ATOM   4675  HE1 HSD A 943      49.430  47.140  37.170  1.00  0.00           H
ATOM   4676  NE2 HSD A 943      51.370  46.060  36.650  1.00  0.00           N
ATOM   4677  CD2 HSD A 943      51.460  44.990  35.880  1.00  0.00           C
ATOM   4678  HD2 HSD A 943      52.420  44.530  35.640  1.00  0.00           H
ATOM   4679  C   HSD A 943      50.510  42.290  32.370  1.00  0.00           C
ATOM   4680  O   HSD A 943      50.540  41.100  32.620  1.00  0.00           O
ATOM   4681  N   LYS A 944      50.010  42.770  31.170  1.00  0.00           N
ATOM   4682  HN  LYS A 944      50.040  43.760  31.060  1.00  0.00           H
ATOM   4683  CA  LYS A 944      49.490  41.980  30.070  1.00  0.00           C
ATOM   4684  HA  LYS A 944      48.890  42.620  29.440  1.00  0.00           H
ATOM   4685  CB  LYS A 944      50.670  41.550  29.200  1.00  0.00           C
ATOM   4686  HB1 LYS A 944      50.380  40.770  28.460  1.00  0.00           H
ATOM   4687  HB2 LYS A 944      51.390  41.090  29.920  1.00  0.00           H
ATOM   4688  CG  LYS A 944      51.320  42.770  28.510  1.00  0.00           C
ATOM   4689  HG1 LYS A 944      52.130  42.410  27.840  1.00  0.00           H
ATOM   4690  HG2 LYS A 944      51.750  43.400  29.310  1.00  0.00           H
ATOM   4691  CD  LYS A 944      50.460  43.610  27.580  1.00  0.00           C
ATOM   4692  HD1 LYS A 944      49.620  44.040  28.170  1.00  0.00           H
ATOM   4693  HD2 LYS A 944      50.090  42.850  26.870  1.00  0.00           H
ATOM   4694  CE  LYS A 944      51.250  44.860  27.000  1.00  0.00           C
ATOM   4695  HE1 LYS A 944      52.270  44.540  26.710  1.00  0.00           H
ATOM   4696  HE2 LYS A 944      51.210  45.700  27.720  1.00  0.00           H
ATOM   4697  NZ  LYS A 944      50.600  45.290  25.750  1.00  0.00           N
ATOM   4698  HZ1 LYS A 944      50.970  46.240  25.540  1.00  0.00           H
ATOM   4699  HZ2 LYS A 944      49.570  45.380  25.820  1.00  0.00           H
ATOM   4700  HZ3 LYS A 944      51.000  44.740  24.960  1.00  0.00           H
ATOM   4701  C   LYS A 944      48.500  40.790  30.490  1.00  0.00           C
ATOM   4702  O   LYS A 944      48.710  39.640  30.110  1.00  0.00           O
ATOM   4703  N   LEU A 945      47.400  41.100  31.200  1.00  0.00           N
ATOM   4704  HN  LEU A 945      47.190  41.980  31.640  1.00  0.00           H
ATOM   4705  CA  LEU A 945      46.440  40.020  31.560  1.00  0.00           C
ATOM   4706  HA  LEU A 945      46.950  39.110  31.810  1.00  0.00           H
ATOM   4707  CB  LEU A 945      45.440  40.320  32.730  1.00  0.00           C
ATOM   4708  HB1 LEU A 945      44.890  39.380  32.890  1.00  0.00           H
ATOM   4709  HB2 LEU A 945      44.680  41.070  32.430  1.00  0.00           H
ATOM   4710  CG  LEU A 945      46.140  40.900  33.970  1.00  0.00           C
ATOM   4711  HG  LEU A 945      46.820  41.720  33.690  1.00  0.00           H
ATOM   4712  CD1 LEU A 945      45.140  41.390  34.980  1.00  0.00           C
ATOM   4713 HD11 LEU A 945      44.630  42.330  34.680  1.00  0.00           H
ATOM   4714 HD12 LEU A 945      45.540  41.660  35.980  1.00  0.00           H
ATOM   4715 HD13 LEU A 945      44.410  40.560  34.990  1.00  0.00           H
ATOM   4716  CD2 LEU A 945      46.970  39.750  34.640  1.00  0.00           C
ATOM   4717 HD21 LEU A 945      47.800  39.450  33.980  1.00  0.00           H
ATOM   4718 HD22 LEU A 945      46.340  38.870  34.870  1.00  0.00           H
ATOM   4719 HD23 LEU A 945      47.510  40.130  35.540  1.00  0.00           H
ATOM   4720  C   LEU A 945      45.600  39.760  30.340  1.00  0.00           C
ATOM   4721  O   LEU A 945      45.480  40.460  29.400  1.00  0.00           O
ATOM   4722  N   LYS A 946      45.040  38.580  30.350  1.00  0.00           N
ATOM   4723  HN  LYS A 946      45.200  37.900  31.070  1.00  0.00           H
ATOM   4724  CA  LYS A 946      44.150  38.150  29.280  1.00  0.00           C
ATOM   4725  HA  LYS A 946      44.350  38.670  28.350  1.00  0.00           H
ATOM   4726  CB  LYS A 946      44.250  36.610  29.190  1.00  0.00           C
ATOM   4727  HB1 LYS A 946      43.480  36.250  28.480  1.00  0.00           H
ATOM   4728  HB2 LYS A 946      44.090  36.190  30.210  1.00  0.00           H
ATOM   4729  CG  LYS A 946      45.580  36.040  28.620  1.00  0.00           C
ATOM   4730  HG1 LYS A 946      45.490  34.930  28.570  1.00  0.00           H
ATOM   4731  HG2 LYS A 946      46.440  36.440  29.200  1.00  0.00           H
ATOM   4732  CD  LYS A 946      45.750  36.510  27.070  1.00  0.00           C
ATOM   4733  HD1 LYS A 946      45.760  37.620  27.150  1.00  0.00           H
ATOM   4734  HD2 LYS A 946      44.840  36.070  26.620  1.00  0.00           H
ATOM   4735  CE  LYS A 946      46.970  35.930  26.270  1.00  0.00           C
ATOM   4736  HE1 LYS A 946      46.880  36.530  25.330  1.00  0.00           H
ATOM   4737  HE2 LYS A 946      46.690  34.880  26.030  1.00  0.00           H
ATOM   4738  NZ  LYS A 946      48.270  36.030  26.850  1.00  0.00           N
ATOM   4739  HZ1 LYS A 946      48.470  37.040  27.020  1.00  0.00           H
ATOM   4740  HZ2 LYS A 946      49.030  35.650  26.250  1.00  0.00           H
ATOM   4741  HZ3 LYS A 946      48.260  35.430  27.700  1.00  0.00           H
ATOM   4742  C   LYS A 946      42.660  38.470  29.610  1.00  0.00           C
ATOM   4743  O   LYS A 946      42.050  38.070  30.620  1.00  0.00           O
ATOM   4744  N   LYS A 947      42.020  39.330  28.770  1.00  0.00           N
ATOM   4745  HN  LYS A 947      42.440  39.770  27.980  1.00  0.00           H
ATOM   4746  CA  LYS A 947      40.600  39.560  28.860  1.00  0.00           C
ATOM   4747  HA  LYS A 947      40.400  40.210  28.030  1.00  0.00           H
ATOM   4748  CB  LYS A 947      39.730  38.270  28.600  1.00  0.00           C
ATOM   4749  HB1 LYS A 947      38.640  38.320  28.810  1.00  0.00           H
ATOM   4750  HB2 LYS A 947      40.130  37.460  29.240  1.00  0.00           H
ATOM   4751  CG  LYS A 947      39.770  37.660  27.130  1.00  0.00           C
ATOM   4752  HG1 LYS A 947      39.360  36.630  27.070  1.00  0.00           H
ATOM   4753  HG2 LYS A 947      40.840  37.620  26.820  1.00  0.00           H
ATOM   4754  CD  LYS A 947      39.020  38.570  26.170  1.00  0.00           C
ATOM   4755  HD1 LYS A 947      39.430  39.600  26.110  1.00  0.00           H
ATOM   4756  HD2 LYS A 947      37.950  38.690  26.450  1.00  0.00           H
ATOM   4757  CE  LYS A 947      38.930  38.000  24.760  1.00  0.00           C
ATOM   4758  HE1 LYS A 947      38.230  37.140  24.800  1.00  0.00           H
ATOM   4759  HE2 LYS A 947      39.880  37.590  24.370  1.00  0.00           H
ATOM   4760  NZ  LYS A 947      38.480  38.900  23.690  1.00  0.00           N
ATOM   4761  HZ1 LYS A 947      38.280  38.390  22.800  1.00  0.00           H
ATOM   4762  HZ2 LYS A 947      39.230  39.600  23.510  1.00  0.00           H
ATOM   4763  HZ3 LYS A 947      37.680  39.470  24.020  1.00  0.00           H
ATOM   4764  C   LYS A 947      40.080  40.470  30.100  1.00  0.00           C
ATOM   4765  O   LYS A 947      39.030  40.230  30.710  1.00  0.00           O
ATOM   4766  N   GLY A 948      40.810  41.510  30.450  1.00  0.00           N
ATOM   4767  HN  GLY A 948      41.630  41.670  29.900  1.00  0.00           H
ATOM   4768  CA  GLY A 948      40.650  42.470  31.700  1.00  0.00           C
ATOM   4769  HA1 GLY A 948      39.650  42.870  31.570  1.00  0.00           H
ATOM   4770  HA2 GLY A 948      41.480  43.150  31.770  1.00  0.00           H
ATOM   4771  C   GLY A 948      40.700  41.700  33.020  1.00  0.00           C
ATOM   4772  O   GLY A 948      41.180  40.580  33.120  1.00  0.00           O
ATOM   4773  N   ALA A 949      40.210  42.330  34.100  1.00  0.00           N
ATOM   4774  HN  ALA A 949      39.870  43.270  34.010  1.00  0.00           H
ATOM   4775  CA  ALA A 949      40.230  41.840  35.460  1.00  0.00           C
ATOM   4776  HA  ALA A 949      40.790  40.920  35.550  1.00  0.00           H
ATOM   4777  CB  ALA A 949      40.860  42.930  36.380  1.00  0.00           C
ATOM   4778  HB1 ALA A 949      40.340  43.880  36.140  1.00  0.00           H
ATOM   4779  HB2 ALA A 949      41.890  43.010  35.960  1.00  0.00           H
ATOM   4780  HB3 ALA A 949      40.920  42.770  37.470  1.00  0.00           H
ATOM   4781  C   ALA A 949      38.850  41.580  36.020  1.00  0.00           C
ATOM   4782  O   ALA A 949      38.720  41.400  37.200  1.00  0.00           O
ATOM   4783  N   GLY A 950      37.760  41.580  35.250  1.00  0.00           N
ATOM   4784  HN  GLY A 950      37.780  41.880  34.290  1.00  0.00           H
ATOM   4785  CA  GLY A 950      36.410  41.220  35.640  1.00  0.00           C
ATOM   4786  HA1 GLY A 950      36.520  40.210  35.990  1.00  0.00           H
ATOM   4787  HA2 GLY A 950      35.800  41.240  34.750  1.00  0.00           H
ATOM   4788  C   GLY A 950      35.780  41.970  36.810  1.00  0.00           C
ATOM   4789  O   GLY A 950      35.420  41.390  37.850  1.00  0.00           O
ATOM   4790  N   TYR A 951      35.710  43.260  36.730  1.00  0.00           N
ATOM   4791  HN  TYR A 951      35.940  43.660  35.840  1.00  0.00           H
ATOM   4792  CA  TYR A 951      35.360  44.240  37.790  1.00  0.00           C
ATOM   4793  HA  TYR A 951      36.000  44.250  38.660  1.00  0.00           H
ATOM   4794  CB  TYR A 951      35.330  45.620  37.220  1.00  0.00           C
ATOM   4795  HB1 TYR A 951      35.110  46.450  37.930  1.00  0.00           H
ATOM   4796  HB2 TYR A 951      34.610  45.620  36.370  1.00  0.00           H
ATOM   4797  CG  TYR A 951      36.640  46.060  36.700  1.00  0.00           C
ATOM   4798  CD1 TYR A 951      37.820  45.970  37.440  1.00  0.00           C
ATOM   4799  HD1 TYR A 951      37.830  45.360  38.340  1.00  0.00           H
ATOM   4800  CE1 TYR A 951      38.920  46.590  37.020  1.00  0.00           C
ATOM   4801  HE1 TYR A 951      39.850  46.390  37.530  1.00  0.00           H
ATOM   4802  CZ  TYR A 951      38.970  47.340  35.880  1.00  0.00           C
ATOM   4803  OH  TYR A 951      40.180  47.930  35.390  1.00  0.00           O
ATOM   4804  HH  TYR A 951      40.010  48.270  34.520  1.00  0.00           H
ATOM   4805  CD2 TYR A 951      36.670  46.800  35.480  1.00  0.00           C
ATOM   4806  HD2 TYR A 951      35.800  47.000  34.880  1.00  0.00           H
ATOM   4807  CE2 TYR A 951      37.820  47.460  35.060  1.00  0.00           C
ATOM   4808  HE2 TYR A 951      37.900  48.160  34.240  1.00  0.00           H
ATOM   4809  C   TYR A 951      34.030  43.920  38.430  1.00  0.00           C
ATOM   4810  O   TYR A 951      33.960  44.080  39.630  1.00  0.00           O
ATOM   4811  N   HSD A 952      32.890  43.530  37.690  1.00  0.00           N
ATOM   4812  HN  HSD A 952      32.870  43.420  36.690  1.00  0.00           H
ATOM   4813  CA  HSD A 952      31.680  43.350  38.390  1.00  0.00           C
ATOM   4814  HA  HSD A 952      31.530  44.120  39.120  1.00  0.00           H
ATOM   4815  CB  HSD A 952      30.350  43.520  37.550  1.00  0.00           C
ATOM   4816  HB1 HSD A 952      29.420  43.140  38.030  1.00  0.00           H
ATOM   4817  HB2 HSD A 952      30.430  43.100  36.530  1.00  0.00           H
ATOM   4818  ND1 HSD A 952      30.370  45.670  36.260  1.00  0.00           N
ATOM   4819  HD1 HSD A 952      30.870  45.250  35.510  1.00  0.00           H
ATOM   4820  CG  HSD A 952      30.070  45.000  37.450  1.00  0.00           C
ATOM   4821  CE1 HSD A 952      29.990  46.930  36.410  1.00  0.00           C
ATOM   4822  HE1 HSD A 952      30.010  47.690  35.650  1.00  0.00           H
ATOM   4823  NE2 HSD A 952      29.500  47.130  37.700  1.00  0.00           N
ATOM   4824  CD2 HSD A 952      29.470  45.860  38.250  1.00  0.00           C
ATOM   4825  HD2 HSD A 952      29.030  45.730  39.230  1.00  0.00           H
ATOM   4826  C   HSD A 952      31.570  42.050  39.100  1.00  0.00           C
ATOM   4827  O   HSD A 952      30.790  41.970  40.030  1.00  0.00           O
ATOM   4828  N   LEU A 953      32.470  41.070  38.740  1.00  0.00           N
ATOM   4829  HN  LEU A 953      33.130  41.320  38.030  1.00  0.00           H
ATOM   4830  CA  LEU A 953      32.560  39.850  39.490  1.00  0.00           C
ATOM   4831  HA  LEU A 953      31.580  39.610  39.870  1.00  0.00           H
ATOM   4832  CB  LEU A 953      33.100  38.690  38.550  1.00  0.00           C
ATOM   4833  HB1 LEU A 953      34.180  38.760  38.290  1.00  0.00           H
ATOM   4834  HB2 LEU A 953      32.570  38.920  37.600  1.00  0.00           H
ATOM   4835  CG  LEU A 953      32.770  37.260  38.970  1.00  0.00           C
ATOM   4836  HG  LEU A 953      33.300  36.980  39.910  1.00  0.00           H
ATOM   4837  CD1 LEU A 953      31.240  37.080  39.300  1.00  0.00           C
ATOM   4838 HD11 LEU A 953      30.960  37.670  40.200  1.00  0.00           H
ATOM   4839 HD12 LEU A 953      31.140  36.030  39.610  1.00  0.00           H
ATOM   4840 HD13 LEU A 953      30.550  37.330  38.470  1.00  0.00           H
ATOM   4841  CD2 LEU A 953      33.210  36.280  37.870  1.00  0.00           C
ATOM   4842 HD21 LEU A 953      34.310  36.340  37.750  1.00  0.00           H
ATOM   4843 HD22 LEU A 953      32.620  36.440  36.940  1.00  0.00           H
ATOM   4844 HD23 LEU A 953      32.870  35.270  38.180  1.00  0.00           H
ATOM   4845  C   LEU A 953      33.410  39.990  40.790  1.00  0.00           C
ATOM   4846  O   LEU A 953      33.210  39.320  41.780  1.00  0.00           O
ATOM   4847  N   ASP A 954      34.500  40.860  40.810  1.00  0.00           N
ATOM   4848  HN  ASP A 954      34.710  41.310  39.950  1.00  0.00           H
ATOM   4849  CA  ASP A 954      35.210  41.280  42.030  1.00  0.00           C
ATOM   4850  HA  ASP A 954      35.590  40.380  42.490  1.00  0.00           H
ATOM   4851  CB  ASP A 954      36.430  42.240  41.780  1.00  0.00           C
ATOM   4852  HB1 ASP A 954      37.020  42.430  42.700  1.00  0.00           H
ATOM   4853  HB2 ASP A 954      36.130  43.270  41.480  1.00  0.00           H
ATOM   4854  CG  ASP A 954      37.370  41.660  40.740  1.00  0.00           C
ATOM   4855  OD1 ASP A 954      37.730  40.500  40.660  1.00  0.00           O
ATOM   4856  OD2 ASP A 954      37.660  42.550  39.770  1.00  0.00           O
ATOM   4857  HD2 ASP A 954      37.930  42.110  38.960  1.00  0.00           H
ATOM   4858  C   ASP A 954      34.340  41.880  43.050  1.00  0.00           C
ATOM   4859  O   ASP A 954      34.340  41.530  44.220  1.00  0.00           O
ATOM   4860  N   LEU A 955      33.370  42.730  42.660  1.00  0.00           N
ATOM   4861  HN  LEU A 955      33.390  43.110  41.730  1.00  0.00           H
ATOM   4862  CA  LEU A 955      32.350  43.450  43.470  1.00  0.00           C
ATOM   4863  HA  LEU A 955      32.840  43.950  44.300  1.00  0.00           H
ATOM   4864  CB  LEU A 955      31.560  44.580  42.660  1.00  0.00           C
ATOM   4865  HB1 LEU A 955      31.020  44.180  41.780  1.00  0.00           H
ATOM   4866  HB2 LEU A 955      32.340  45.240  42.220  1.00  0.00           H
ATOM   4867  CG  LEU A 955      30.520  45.360  43.420  1.00  0.00           C
ATOM   4868  HG  LEU A 955      29.710  44.630  43.640  1.00  0.00           H
ATOM   4869  CD1 LEU A 955      31.130  46.060  44.580  1.00  0.00           C
ATOM   4870 HD11 LEU A 955      32.060  46.580  44.230  1.00  0.00           H
ATOM   4871 HD12 LEU A 955      31.390  45.370  45.400  1.00  0.00           H
ATOM   4872 HD13 LEU A 955      30.550  46.950  44.930  1.00  0.00           H
ATOM   4873  CD2 LEU A 955      29.990  46.410  42.420  1.00  0.00           C
ATOM   4874 HD21 LEU A 955      30.800  47.000  41.950  1.00  0.00           H
ATOM   4875 HD22 LEU A 955      29.180  47.010  42.880  1.00  0.00           H
ATOM   4876 HD23 LEU A 955      29.450  45.840  41.630  1.00  0.00           H
ATOM   4877  C   LEU A 955      31.350  42.530  44.000  1.00  0.00           C
ATOM   4878  O   LEU A 955      30.980  42.600  45.170  1.00  0.00           O
ATOM   4879  N   LEU A 956      30.840  41.600  43.130  1.00  0.00           N
ATOM   4880  HN  LEU A 956      31.210  41.670  42.210  1.00  0.00           H
ATOM   4881  CA  LEU A 956      29.900  40.580  43.450  1.00  0.00           C
ATOM   4882  HA  LEU A 956      29.010  41.130  43.750  1.00  0.00           H
ATOM   4883  CB  LEU A 956      29.610  39.780  42.120  1.00  0.00           C
ATOM   4884  HB1 LEU A 956      30.420  39.030  42.010  1.00  0.00           H
ATOM   4885  HB2 LEU A 956      29.490  40.510  41.300  1.00  0.00           H
ATOM   4886  CG  LEU A 956      28.350  38.900  41.990  1.00  0.00           C
ATOM   4887  HG  LEU A 956      28.230  38.950  40.890  1.00  0.00           H
ATOM   4888  CD1 LEU A 956      28.620  37.450  42.410  1.00  0.00           C
ATOM   4889 HD11 LEU A 956      29.540  37.090  41.890  1.00  0.00           H
ATOM   4890 HD12 LEU A 956      27.770  36.790  42.180  1.00  0.00           H
ATOM   4891 HD13 LEU A 956      28.860  37.310  43.480  1.00  0.00           H
ATOM   4892  CD2 LEU A 956      27.120  39.460  42.710  1.00  0.00           C
ATOM   4893 HD21 LEU A 956      27.230  39.430  43.810  1.00  0.00           H
ATOM   4894 HD22 LEU A 956      26.140  39.010  42.430  1.00  0.00           H
ATOM   4895 HD23 LEU A 956      27.070  40.550  42.490  1.00  0.00           H
ATOM   4896  C   LEU A 956      30.250  39.560  44.550  1.00  0.00           C
ATOM   4897  O   LEU A 956      29.510  39.330  45.490  1.00  0.00           O
ATOM   4898  N   MET A 957      31.500  39.030  44.530  1.00  0.00           N
ATOM   4899  HN  MET A 957      32.170  39.240  43.820  1.00  0.00           H
ATOM   4900  CA  MET A 957      32.090  38.270  45.680  1.00  0.00           C
ATOM   4901  HA  MET A 957      31.480  37.430  45.960  1.00  0.00           H
ATOM   4902  CB  MET A 957      33.390  37.610  45.090  1.00  0.00           C
ATOM   4903  HB1 MET A 957      34.000  37.180  45.920  1.00  0.00           H
ATOM   4904  HB2 MET A 957      33.930  38.500  44.700  1.00  0.00           H
ATOM   4905  CG  MET A 957      33.080  36.640  43.990  1.00  0.00           C
ATOM   4906  HG1 MET A 957      34.000  36.050  43.830  1.00  0.00           H
ATOM   4907  HG2 MET A 957      32.690  37.190  43.100  1.00  0.00           H
ATOM   4908  SD  MET A 957      31.760  35.380  44.310  1.00  0.00           S
ATOM   4909  CE  MET A 957      32.560  34.530  45.730  1.00  0.00           C
ATOM   4910  HE1 MET A 957      33.280  33.800  45.290  1.00  0.00           H
ATOM   4911  HE2 MET A 957      31.920  33.990  46.470  1.00  0.00           H
ATOM   4912  HE3 MET A 957      33.170  35.120  46.440  1.00  0.00           H
ATOM   4913  C   MET A 957      32.470  38.960  47.000  1.00  0.00           C
ATOM   4914  O   MET A 957      32.310  38.400  48.090  1.00  0.00           O
ATOM   4915  N   VAL A 958      33.060  40.140  46.990  1.00  0.00           N
ATOM   4916  HN  VAL A 958      33.290  40.570  46.120  1.00  0.00           H
ATOM   4917  CA  VAL A 958      33.330  40.900  48.220  1.00  0.00           C
ATOM   4918  HA  VAL A 958      33.870  40.200  48.860  1.00  0.00           H
ATOM   4919  CB  VAL A 958      34.220  42.110  47.990  1.00  0.00           C
ATOM   4920  HB  VAL A 958      33.930  42.720  47.110  1.00  0.00           H
ATOM   4921  CG1 VAL A 958      34.320  42.980  49.270  1.00  0.00           C
ATOM   4922 HG11 VAL A 958      34.780  42.410  50.100  1.00  0.00           H
ATOM   4923 HG12 VAL A 958      33.340  43.420  49.520  1.00  0.00           H
ATOM   4924 HG13 VAL A 958      34.960  43.870  49.080  1.00  0.00           H
ATOM   4925  CG2 VAL A 958      35.620  41.480  47.670  1.00  0.00           C
ATOM   4926 HG21 VAL A 958      35.920  40.680  48.380  1.00  0.00           H
ATOM   4927 HG22 VAL A 958      36.440  42.220  47.590  1.00  0.00           H
ATOM   4928 HG23 VAL A 958      35.560  41.040  46.660  1.00  0.00           H
ATOM   4929  C   VAL A 958      32.000  41.350  48.850  1.00  0.00           C
ATOM   4930  O   VAL A 958      31.860  41.310  50.080  1.00  0.00           O
ATOM   4931  N   GLY A 959      31.040  41.760  48.060  1.00  0.00           N
ATOM   4932  HN  GLY A 959      31.250  41.850  47.090  1.00  0.00           H
ATOM   4933  CA  GLY A 959      29.680  42.040  48.460  1.00  0.00           C
ATOM   4934  HA1 GLY A 959      29.130  42.200  47.540  1.00  0.00           H
ATOM   4935  HA2 GLY A 959      29.820  42.840  49.190  1.00  0.00           H
ATOM   4936  C   GLY A 959      28.880  40.900  49.210  1.00  0.00           C
ATOM   4937  O   GLY A 959      28.270  41.190  50.290  1.00  0.00           O
ATOM   4938  N   VAL A 960      28.740  39.630  48.680  1.00  0.00           N
ATOM   4939  HN  VAL A 960      29.090  39.510  47.750  1.00  0.00           H
ATOM   4940  CA  VAL A 960      28.200  38.470  49.340  1.00  0.00           C
ATOM   4941  HA  VAL A 960      27.230  38.840  49.620  1.00  0.00           H
ATOM   4942  CB  VAL A 960      28.080  37.240  48.450  1.00  0.00           C
ATOM   4943  HB  VAL A 960      27.850  36.370  49.110  1.00  0.00           H
ATOM   4944  CG1 VAL A 960      26.890  37.390  47.390  1.00  0.00           C
ATOM   4945 HG11 VAL A 960      25.920  37.650  47.890  1.00  0.00           H
ATOM   4946 HG12 VAL A 960      26.800  36.380  46.960  1.00  0.00           H
ATOM   4947 HG13 VAL A 960      27.100  38.010  46.490  1.00  0.00           H
ATOM   4948  CG2 VAL A 960      29.420  36.840  47.810  1.00  0.00           C
ATOM   4949 HG21 VAL A 960      30.080  37.680  47.520  1.00  0.00           H
ATOM   4950 HG22 VAL A 960      29.150  36.360  46.850  1.00  0.00           H
ATOM   4951 HG23 VAL A 960      30.070  36.200  48.440  1.00  0.00           H
ATOM   4952  C   VAL A 960      28.980  38.130  50.580  1.00  0.00           C
ATOM   4953  O   VAL A 960      28.350  37.970  51.630  1.00  0.00           O
ATOM   4954  N   MET A 961      30.320  38.060  50.530  1.00  0.00           N
ATOM   4955  HN  MET A 961      30.820  38.240  49.690  1.00  0.00           H
ATOM   4956  CA  MET A 961      31.110  37.740  51.710  1.00  0.00           C
ATOM   4957  HA  MET A 961      30.700  36.820  52.070  1.00  0.00           H
ATOM   4958  CB  MET A 961      32.610  37.580  51.230  1.00  0.00           C
ATOM   4959  HB1 MET A 961      33.250  37.640  52.140  1.00  0.00           H
ATOM   4960  HB2 MET A 961      33.030  38.470  50.710  1.00  0.00           H
ATOM   4961  CG  MET A 961      32.780  36.290  50.450  1.00  0.00           C
ATOM   4962  HG1 MET A 961      33.770  36.250  49.950  1.00  0.00           H
ATOM   4963  HG2 MET A 961      32.020  36.360  49.650  1.00  0.00           H
ATOM   4964  SD  MET A 961      32.550  34.780  51.370  1.00  0.00           S
ATOM   4965  CE  MET A 961      30.810  34.490  51.040  1.00  0.00           C
ATOM   4966  HE1 MET A 961      30.220  34.520  51.980  1.00  0.00           H
ATOM   4967  HE2 MET A 961      30.680  33.470  50.610  1.00  0.00           H
ATOM   4968  HE3 MET A 961      30.470  35.230  50.280  1.00  0.00           H
ATOM   4969  C   MET A 961      30.880  38.720  52.850  1.00  0.00           C
ATOM   4970  O   MET A 961      30.780  38.370  54.020  1.00  0.00           O
ATOM   4971  N   LEU A 962      30.700  40.040  52.530  1.00  0.00           N
ATOM   4972  HN  LEU A 962      30.820  40.360  51.590  1.00  0.00           H
ATOM   4973  CA  LEU A 962      30.290  40.990  53.460  1.00  0.00           C
ATOM   4974  HA  LEU A 962      31.030  41.130  54.230  1.00  0.00           H
ATOM   4975  CB  LEU A 962      30.100  42.350  52.710  1.00  0.00           C
ATOM   4976  HB1 LEU A 962      29.020  42.560  52.650  1.00  0.00           H
ATOM   4977  HB2 LEU A 962      30.490  42.310  51.680  1.00  0.00           H
ATOM   4978  CG  LEU A 962      30.890  43.450  53.460  1.00  0.00           C
ATOM   4979  HG  LEU A 962      31.850  42.990  53.780  1.00  0.00           H
ATOM   4980  CD1 LEU A 962      31.200  44.530  52.480  1.00  0.00           C
ATOM   4981 HD11 LEU A 962      30.260  44.910  52.030  1.00  0.00           H
ATOM   4982 HD12 LEU A 962      31.760  44.120  51.610  1.00  0.00           H
ATOM   4983 HD13 LEU A 962      31.790  45.330  52.990  1.00  0.00           H
ATOM   4984  CD2 LEU A 962      30.080  44.010  54.690  1.00  0.00           C
ATOM   4985 HD21 LEU A 962      30.030  43.250  55.500  1.00  0.00           H
ATOM   4986 HD22 LEU A 962      29.020  44.260  54.450  1.00  0.00           H
ATOM   4987 HD23 LEU A 962      30.490  44.970  55.040  1.00  0.00           H
ATOM   4988  C   LEU A 962      29.000  40.610  54.250  1.00  0.00           C
ATOM   4989  O   LEU A 962      28.910  40.730  55.510  1.00  0.00           O
ATOM   4990  N   GLY A 963      28.010  40.080  53.470  1.00  0.00           N
ATOM   4991  HN  GLY A 963      27.960  40.190  52.480  1.00  0.00           H
ATOM   4992  CA  GLY A 963      26.770  39.560  54.010  1.00  0.00           C
ATOM   4993  HA1 GLY A 963      26.240  39.290  53.110  1.00  0.00           H
ATOM   4994  HA2 GLY A 963      26.280  40.300  54.620  1.00  0.00           H
ATOM   4995  C   GLY A 963      26.950  38.290  54.760  1.00  0.00           C
ATOM   4996  O   GLY A 963      26.470  38.190  55.890  1.00  0.00           O
ATOM   4997  N   VAL A 964      27.640  37.250  54.260  1.00  0.00           N
ATOM   4998  HN  VAL A 964      28.000  37.210  53.330  1.00  0.00           H
ATOM   4999  CA  VAL A 964      27.860  36.070  55.150  1.00  0.00           C
ATOM   5000  HA  VAL A 964      26.910  35.760  55.560  1.00  0.00           H
ATOM   5001  CB  VAL A 964      28.580  34.920  54.480  1.00  0.00           C
ATOM   5002  HB  VAL A 964      29.510  35.380  54.090  1.00  0.00           H
ATOM   5003  CG1 VAL A 964      28.850  33.760  55.570  1.00  0.00           C
ATOM   5004 HG11 VAL A 964      29.720  34.000  56.230  1.00  0.00           H
ATOM   5005 HG12 VAL A 964      28.910  32.760  55.090  1.00  0.00           H
ATOM   5006 HG13 VAL A 964      28.030  33.590  56.300  1.00  0.00           H
ATOM   5007  CG2 VAL A 964      27.810  34.290  53.340  1.00  0.00           C
ATOM   5008 HG21 VAL A 964      28.270  33.340  53.000  1.00  0.00           H
ATOM   5009 HG22 VAL A 964      27.860  35.060  52.540  1.00  0.00           H
ATOM   5010 HG23 VAL A 964      26.740  34.210  53.610  1.00  0.00           H
ATOM   5011  C   VAL A 964      28.670  36.420  56.480  1.00  0.00           C
ATOM   5012  O   VAL A 964      28.220  36.120  57.670  1.00  0.00           O
ATOM   5013  N   CYS A 965      29.800  37.130  56.300  1.00  0.00           N
ATOM   5014  HN  CYS A 965      30.100  37.590  55.460  1.00  0.00           H
ATOM   5015  CA  CYS A 965      30.620  37.410  57.390  1.00  0.00           C
ATOM   5016  HA  CYS A 965      30.900  36.460  57.810  1.00  0.00           H
ATOM   5017  CB  CYS A 965      31.980  38.060  56.990  1.00  0.00           C
ATOM   5018  HB1 CYS A 965      32.440  38.440  57.930  1.00  0.00           H
ATOM   5019  HB2 CYS A 965      31.850  38.910  56.280  1.00  0.00           H
ATOM   5020  SG  CYS A 965      33.040  36.730  56.290  1.00  0.00           S
ATOM   5021  HG1 CYS A 965      32.520  36.730  55.070  1.00  0.00           H
ATOM   5022  C   CYS A 965      29.960  38.270  58.480  1.00  0.00           C
ATOM   5023  O   CYS A 965      30.020  38.030  59.650  1.00  0.00           O
ATOM   5024  N   SER A 966      29.110  39.290  58.140  1.00  0.00           N
ATOM   5025  HN  SER A 966      29.010  39.510  57.170  1.00  0.00           H
ATOM   5026  CA  SER A 966      28.340  39.970  59.210  1.00  0.00           C
ATOM   5027  HA  SER A 966      29.020  40.430  59.910  1.00  0.00           H
ATOM   5028  CB  SER A 966      27.600  41.110  58.600  1.00  0.00           C
ATOM   5029  HB1 SER A 966      27.030  41.750  59.310  1.00  0.00           H
ATOM   5030  HB2 SER A 966      26.790  40.720  57.950  1.00  0.00           H
ATOM   5031  OG  SER A 966      28.450  42.050  57.900  1.00  0.00           O
ATOM   5032  HG1 SER A 966      28.590  41.770  56.990  1.00  0.00           H
ATOM   5033  C   SER A 966      27.350  39.100  59.920  1.00  0.00           C
ATOM   5034  O   SER A 966      27.000  39.360  61.080  1.00  0.00           O
ATOM   5035  N   VAL A 967      26.920  38.000  59.290  1.00  0.00           N
ATOM   5036  HN  VAL A 967      27.290  37.840  58.380  1.00  0.00           H
ATOM   5037  CA  VAL A 967      25.990  37.030  59.900  1.00  0.00           C
ATOM   5038  HA  VAL A 967      25.220  37.480  60.500  1.00  0.00           H
ATOM   5039  CB  VAL A 967      25.210  36.300  58.770  1.00  0.00           C
ATOM   5040  HB  VAL A 967      25.850  36.020  57.920  1.00  0.00           H
ATOM   5041  CG1 VAL A 967      24.520  34.970  59.290  1.00  0.00           C
ATOM   5042 HG11 VAL A 967      25.400  34.280  59.390  1.00  0.00           H
ATOM   5043 HG12 VAL A 967      23.680  34.750  58.590  1.00  0.00           H
ATOM   5044 HG13 VAL A 967      24.110  35.220  60.290  1.00  0.00           H
ATOM   5045  CG2 VAL A 967      24.090  37.230  58.170  1.00  0.00           C
ATOM   5046 HG21 VAL A 967      23.650  36.620  57.350  1.00  0.00           H
ATOM   5047 HG22 VAL A 967      24.520  38.180  57.790  1.00  0.00           H
ATOM   5048 HG23 VAL A 967      23.230  37.400  58.850  1.00  0.00           H
ATOM   5049  C   VAL A 967      26.670  36.100  60.790  1.00  0.00           C
ATOM   5050  O   VAL A 967      26.200  35.730  61.830  1.00  0.00           O
ATOM   5051  N   MET A 968      28.010  35.910  60.590  1.00  0.00           N
ATOM   5052  HN  MET A 968      28.410  36.290  59.750  1.00  0.00           H
ATOM   5053  CA  MET A 968      28.820  35.170  61.570  1.00  0.00           C
ATOM   5054  HA  MET A 968      28.130  34.480  62.030  1.00  0.00           H
ATOM   5055  CB  MET A 968      29.850  34.230  60.900  1.00  0.00           C
ATOM   5056  HB1 MET A 968      30.630  33.790  61.570  1.00  0.00           H
ATOM   5057  HB2 MET A 968      30.480  34.770  60.170  1.00  0.00           H
ATOM   5058  CG  MET A 968      29.280  33.300  59.820  1.00  0.00           C
ATOM   5059  HG1 MET A 968      29.120  33.790  58.840  1.00  0.00           H
ATOM   5060  HG2 MET A 968      28.360  32.830  60.240  1.00  0.00           H
[truncated: 6,873,249 more chars]
