# Supplementary material for: CryoEM and computational modeling structural insights into the pH regulator NBCn1
Source: Nat Commun. 2025 Nov 11;16:9932. doi: 10.1038/s41467-025-64868-z (PMC12606367; doi:10.1038/s41467-025-64868-z)
Supplement: Supplementary file 7 — Supplementary Data 5 [file 41467_2025_64868_MOESM7_ESM.zip › 100ns_z_restr_MD_NBCn1_2NaCO3/hNBCn1_OF/z-restr_hNBCn1_OF_2NaCO3_last_step_66.pdb]

REMARK    GENERATED BY TRJCONV
TITLE     Title t= 101000.00000 step= 50500000
REMARK    THIS IS A SIMULATION BOX
CRYST1   92.327   92.327  104.570  90.00  90.00  90.00 P 1           1
MODEL        1
ATOM      1  N   LEU A 585      26.790  43.360  33.350  1.00  0.00           N
ATOM      2  HT1 LEU A 585      26.790  44.170  34.000  1.00  0.00           H
ATOM      3  HT2 LEU A 585      25.850  43.180  32.950  1.00  0.00           H
ATOM      4  HT3 LEU A 585      27.390  43.700  32.560  1.00  0.00           H
ATOM      5  CA  LEU A 585      27.510  42.330  34.170  1.00  0.00           C
ATOM      6  HA  LEU A 585      28.450  42.750  34.480  1.00  0.00           H
ATOM      7  CB  LEU A 585      26.770  41.920  35.510  1.00  0.00           C
ATOM      8  HB1 LEU A 585      25.710  41.640  35.290  1.00  0.00           H
ATOM      9  HB2 LEU A 585      26.690  42.830  36.120  1.00  0.00           H
ATOM     10  CG  LEU A 585      27.430  40.820  36.370  1.00  0.00           C
ATOM     11  HG  LEU A 585      27.410  39.870  35.790  1.00  0.00           H
ATOM     12  CD1 LEU A 585      28.900  41.070  36.860  1.00  0.00           C
ATOM     13 HD11 LEU A 585      29.530  41.400  36.010  1.00  0.00           H
ATOM     14 HD12 LEU A 585      29.280  40.060  37.140  1.00  0.00           H
ATOM     15 HD13 LEU A 585      28.910  41.750  37.730  1.00  0.00           H
ATOM     16  CD2 LEU A 585      26.650  40.580  37.660  1.00  0.00           C
ATOM     17 HD21 LEU A 585      25.690  40.090  37.400  1.00  0.00           H
ATOM     18 HD22 LEU A 585      26.420  41.520  38.210  1.00  0.00           H
ATOM     19 HD23 LEU A 585      27.190  39.870  38.340  1.00  0.00           H
ATOM     20  C   LEU A 585      27.870  41.010  33.490  1.00  0.00           C
ATOM     21  O   LEU A 585      28.950  40.590  33.630  1.00  0.00           O
ATOM     22  N   ILE A 586      26.970  40.480  32.650  1.00  0.00           N
ATOM     23  HN  ILE A 586      26.230  41.060  32.320  1.00  0.00           H
ATOM     24  CA  ILE A 586      27.150  39.320  31.840  1.00  0.00           C
ATOM     25  HA  ILE A 586      27.350  38.590  32.630  1.00  0.00           H
ATOM     26  CB  ILE A 586      25.900  38.890  31.140  1.00  0.00           C
ATOM     27  HB  ILE A 586      25.000  39.020  31.770  1.00  0.00           H
ATOM     28  CG2 ILE A 586      25.630  39.730  29.790  1.00  0.00           C
ATOM     29 HG21 ILE A 586      25.740  40.810  30.020  1.00  0.00           H
ATOM     30 HG22 ILE A 586      24.630  39.530  29.350  1.00  0.00           H
ATOM     31 HG23 ILE A 586      26.350  39.490  28.980  1.00  0.00           H
ATOM     32  CG1 ILE A 586      25.900  37.450  30.670  1.00  0.00           C
ATOM     33 HG11 ILE A 586      26.800  37.250  30.070  1.00  0.00           H
ATOM     34 HG12 ILE A 586      25.070  37.220  29.960  1.00  0.00           H
ATOM     35  CD  ILE A 586      25.870  36.470  31.850  1.00  0.00           C
ATOM     36  HD1 ILE A 586      25.720  35.410  31.550  1.00  0.00           H
ATOM     37  HD2 ILE A 586      24.990  36.670  32.480  1.00  0.00           H
ATOM     38  HD3 ILE A 586      26.800  36.530  32.470  1.00  0.00           H
ATOM     39  C   ILE A 586      28.450  39.270  30.970  1.00  0.00           C
ATOM     40  O   ILE A 586      29.180  38.310  31.030  1.00  0.00           O
ATOM     41  N   LEU A 587      28.850  40.380  30.300  1.00  0.00           N
ATOM     42  HN  LEU A 587      28.310  41.210  30.360  1.00  0.00           H
ATOM     43  CA  LEU A 587      30.100  40.480  29.510  1.00  0.00           C
ATOM     44  HA  LEU A 587      30.140  39.630  28.850  1.00  0.00           H
ATOM     45  CB  LEU A 587      30.150  41.820  28.770  1.00  0.00           C
ATOM     46  HB1 LEU A 587      30.280  42.640  29.490  1.00  0.00           H
ATOM     47  HB2 LEU A 587      29.180  42.000  28.250  1.00  0.00           H
ATOM     48  CG  LEU A 587      31.260  42.040  27.770  1.00  0.00           C
ATOM     49  HG  LEU A 587      32.270  41.850  28.180  1.00  0.00           H
ATOM     50  CD1 LEU A 587      30.860  40.980  26.650  1.00  0.00           C
ATOM     51 HD11 LEU A 587      29.780  41.070  26.450  1.00  0.00           H
ATOM     52 HD12 LEU A 587      31.080  39.940  26.980  1.00  0.00           H
ATOM     53 HD13 LEU A 587      31.360  41.210  25.680  1.00  0.00           H
ATOM     54  CD2 LEU A 587      31.110  43.470  27.220  1.00  0.00           C
ATOM     55 HD21 LEU A 587      31.460  43.410  26.170  1.00  0.00           H
ATOM     56 HD22 LEU A 587      31.890  44.100  27.700  1.00  0.00           H
ATOM     57 HD23 LEU A 587      30.050  43.820  27.130  1.00  0.00           H
ATOM     58  C   LEU A 587      31.370  40.370  30.270  1.00  0.00           C
ATOM     59  O   LEU A 587      32.360  39.750  29.800  1.00  0.00           O
ATOM     60  N   ASP A 588      31.500  40.900  31.560  1.00  0.00           N
ATOM     61  HN  ASP A 588      30.690  41.340  31.930  1.00  0.00           H
ATOM     62  CA  ASP A 588      32.610  40.610  32.410  1.00  0.00           C
ATOM     63  HA  ASP A 588      33.510  40.950  31.900  1.00  0.00           H
ATOM     64  CB  ASP A 588      32.500  41.470  33.680  1.00  0.00           C
ATOM     65  HB1 ASP A 588      33.370  41.180  34.310  1.00  0.00           H
ATOM     66  HB2 ASP A 588      31.510  41.260  34.150  1.00  0.00           H
ATOM     67  CG  ASP A 588      32.600  43.000  33.450  1.00  0.00           C
ATOM     68  OD1 ASP A 588      31.770  43.620  32.750  1.00  0.00           O
ATOM     69  OD2 ASP A 588      33.550  43.640  34.000  1.00  0.00           O
ATOM     70  C   ASP A 588      32.800  39.170  32.800  1.00  0.00           C
ATOM     71  O   ASP A 588      33.940  38.690  32.840  1.00  0.00           O
ATOM     72  N   ILE A 589      31.660  38.490  33.020  1.00  0.00           N
ATOM     73  HN  ILE A 589      30.800  38.990  32.940  1.00  0.00           H
ATOM     74  CA  ILE A 589      31.640  37.040  33.300  1.00  0.00           C
ATOM     75  HA  ILE A 589      32.440  36.830  34.010  1.00  0.00           H
ATOM     76  CB  ILE A 589      30.290  36.540  33.810  1.00  0.00           C
ATOM     77  HB  ILE A 589      29.490  36.940  33.130  1.00  0.00           H
ATOM     78  CG2 ILE A 589      30.270  34.970  33.780  1.00  0.00           C
ATOM     79 HG21 ILE A 589      31.020  34.550  34.490  1.00  0.00           H
ATOM     80 HG22 ILE A 589      30.360  34.590  32.740  1.00  0.00           H
ATOM     81 HG23 ILE A 589      29.280  34.650  34.160  1.00  0.00           H
ATOM     82  CG1 ILE A 589      29.920  36.970  35.300  1.00  0.00           C
ATOM     83 HG11 ILE A 589      30.120  38.050  35.420  1.00  0.00           H
ATOM     84 HG12 ILE A 589      30.540  36.390  36.000  1.00  0.00           H
ATOM     85  CD  ILE A 589      28.450  36.710  35.790  1.00  0.00           C
ATOM     86  HD1 ILE A 589      28.100  35.650  35.780  1.00  0.00           H
ATOM     87  HD2 ILE A 589      27.780  37.380  35.190  1.00  0.00           H
ATOM     88  HD3 ILE A 589      28.390  37.020  36.850  1.00  0.00           H
ATOM     89  C   ILE A 589      32.060  36.360  32.020  1.00  0.00           C
ATOM     90  O   ILE A 589      32.960  35.530  32.060  1.00  0.00           O
ATOM     91  N   LYS A 590      31.450  36.750  30.830  1.00  0.00           N
ATOM     92  HN  LYS A 590      30.650  37.350  30.770  1.00  0.00           H
ATOM     93  CA  LYS A 590      31.830  36.040  29.580  1.00  0.00           C
ATOM     94  HA  LYS A 590      31.870  34.990  29.840  1.00  0.00           H
ATOM     95  CB  LYS A 590      30.820  36.330  28.500  1.00  0.00           C
ATOM     96  HB1 LYS A 590      31.060  35.750  27.580  1.00  0.00           H
ATOM     97  HB2 LYS A 590      30.820  37.430  28.310  1.00  0.00           H
ATOM     98  CG  LYS A 590      29.330  35.950  28.640  1.00  0.00           C
ATOM     99  HG1 LYS A 590      28.820  36.370  27.750  1.00  0.00           H
ATOM    100  HG2 LYS A 590      28.910  36.450  29.540  1.00  0.00           H
ATOM    101  CD  LYS A 590      29.040  34.510  28.510  1.00  0.00           C
ATOM    102  HD1 LYS A 590      29.620  33.930  29.260  1.00  0.00           H
ATOM    103  HD2 LYS A 590      29.530  34.280  27.540  1.00  0.00           H
ATOM    104  CE  LYS A 590      27.570  34.230  28.590  1.00  0.00           C
ATOM    105  HE1 LYS A 590      26.970  34.840  27.870  1.00  0.00           H
ATOM    106  HE2 LYS A 590      27.200  34.360  29.620  1.00  0.00           H
ATOM    107  NZ  LYS A 590      27.180  32.850  28.150  1.00  0.00           N
ATOM    108  HZ1 LYS A 590      27.610  32.570  27.240  1.00  0.00           H
ATOM    109  HZ2 LYS A 590      26.160  32.650  28.060  1.00  0.00           H
ATOM    110  HZ3 LYS A 590      27.660  32.130  28.730  1.00  0.00           H
ATOM    111  C   LYS A 590      33.300  36.390  29.040  1.00  0.00           C
ATOM    112  O   LYS A 590      33.880  35.610  28.330  1.00  0.00           O
ATOM    113  N   ARG A 591      33.950  37.530  29.350  1.00  0.00           N
ATOM    114  HN  ARG A 591      33.410  38.140  29.910  1.00  0.00           H
ATOM    115  CA  ARG A 591      35.400  37.690  29.040  1.00  0.00           C
ATOM    116  HA  ARG A 591      35.410  37.410  27.990  1.00  0.00           H
ATOM    117  CB  ARG A 591      35.890  39.190  29.110  1.00  0.00           C
ATOM    118  HB1 ARG A 591      36.990  39.230  29.090  1.00  0.00           H
ATOM    119  HB2 ARG A 591      35.760  39.540  30.150  1.00  0.00           H
ATOM    120  CG  ARG A 591      35.200  40.020  27.930  1.00  0.00           C
ATOM    121  HG1 ARG A 591      34.230  39.550  27.660  1.00  0.00           H
ATOM    122  HG2 ARG A 591      35.840  39.830  27.050  1.00  0.00           H
ATOM    123  CD  ARG A 591      35.020  41.430  28.460  1.00  0.00           C
ATOM    124  HD1 ARG A 591      35.900  41.880  28.960  1.00  0.00           H
ATOM    125  HD2 ARG A 591      34.230  41.430  29.250  1.00  0.00           H
ATOM    126  NE  ARG A 591      34.560  42.130  27.260  1.00  0.00           N
ATOM    127  HE  ARG A 591      34.540  41.600  26.420  1.00  0.00           H
ATOM    128  CZ  ARG A 591      34.620  43.450  27.100  1.00  0.00           C
ATOM    129  NH1 ARG A 591      34.850  44.250  28.150  1.00  0.00           N
ATOM    130 HH11 ARG A 591      34.680  45.230  28.000  1.00  0.00           H
ATOM    131 HH12 ARG A 591      34.700  43.900  29.070  1.00  0.00           H
ATOM    132  NH2 ARG A 591      34.530  43.930  25.950  1.00  0.00           N
ATOM    133 HH21 ARG A 591      34.270  43.230  25.300  1.00  0.00           H
ATOM    134 HH22 ARG A 591      34.150  44.840  25.820  1.00  0.00           H
ATOM    135  C   ARG A 591      36.280  36.740  29.820  1.00  0.00           C
ATOM    136  O   ARG A 591      37.160  36.080  29.290  1.00  0.00           O
ATOM    137  N   LYS A 592      36.110  36.610  31.170  1.00  0.00           N
ATOM    138  HN  LYS A 592      35.400  37.060  31.700  1.00  0.00           H
ATOM    139  CA  LYS A 592      37.180  35.870  31.910  1.00  0.00           C
ATOM    140  HA  LYS A 592      38.110  35.950  31.370  1.00  0.00           H
ATOM    141  CB  LYS A 592      37.430  36.410  33.370  1.00  0.00           C
ATOM    142  HB1 LYS A 592      38.350  35.980  33.830  1.00  0.00           H
ATOM    143  HB2 LYS A 592      36.540  36.410  34.040  1.00  0.00           H
ATOM    144  CG  LYS A 592      37.690  37.940  33.270  1.00  0.00           C
ATOM    145  HG1 LYS A 592      37.490  38.370  34.280  1.00  0.00           H
ATOM    146  HG2 LYS A 592      36.910  38.420  32.630  1.00  0.00           H
ATOM    147  CD  LYS A 592      39.070  38.320  32.710  1.00  0.00           C
ATOM    148  HD1 LYS A 592      39.010  39.420  32.600  1.00  0.00           H
ATOM    149  HD2 LYS A 592      39.230  37.880  31.700  1.00  0.00           H
ATOM    150  CE  LYS A 592      40.310  38.060  33.600  1.00  0.00           C
ATOM    151  HE1 LYS A 592      40.300  36.970  33.820  1.00  0.00           H
ATOM    152  HE2 LYS A 592      40.170  38.700  34.480  1.00  0.00           H
ATOM    153  NZ  LYS A 592      41.590  38.310  32.890  1.00  0.00           N
ATOM    154  HZ1 LYS A 592      42.400  38.120  33.510  1.00  0.00           H
ATOM    155  HZ2 LYS A 592      41.620  39.320  32.630  1.00  0.00           H
ATOM    156  HZ3 LYS A 592      41.720  37.630  32.120  1.00  0.00           H
ATOM    157  C   LYS A 592      36.820  34.400  32.090  1.00  0.00           C
ATOM    158  O   LYS A 592      37.670  33.590  32.450  1.00  0.00           O
ATOM    159  N   ALA A 593      35.590  33.940  31.730  1.00  0.00           N
ATOM    160  HN  ALA A 593      34.960  34.690  31.580  1.00  0.00           H
ATOM    161  CA  ALA A 593      35.150  32.600  31.770  1.00  0.00           C
ATOM    162  HA  ALA A 593      35.190  32.310  32.800  1.00  0.00           H
ATOM    163  CB  ALA A 593      33.600  32.410  31.410  1.00  0.00           C
ATOM    164  HB1 ALA A 593      33.460  32.410  30.310  1.00  0.00           H
ATOM    165  HB2 ALA A 593      33.000  33.150  31.980  1.00  0.00           H
ATOM    166  HB3 ALA A 593      33.310  31.370  31.670  1.00  0.00           H
ATOM    167  C   ALA A 593      36.040  31.550  31.000  1.00  0.00           C
ATOM    168  O   ALA A 593      36.520  30.590  31.640  1.00  0.00           O
ATOM    169  N   PRO A 594      36.370  31.650  29.700  1.00  0.00           N
ATOM    170  CD  PRO A 594      35.970  32.750  28.840  1.00  0.00           C
ATOM    171  HD1 PRO A 594      36.400  33.720  29.160  1.00  0.00           H
ATOM    172  HD2 PRO A 594      34.880  32.850  28.740  1.00  0.00           H
ATOM    173  CA  PRO A 594      37.150  30.630  28.990  1.00  0.00           C
ATOM    174  HA  PRO A 594      36.810  29.650  29.280  1.00  0.00           H
ATOM    175  CB  PRO A 594      36.820  30.910  27.550  1.00  0.00           C
ATOM    176  HB1 PRO A 594      35.930  30.310  27.300  1.00  0.00           H
ATOM    177  HB2 PRO A 594      37.610  30.510  26.880  1.00  0.00           H
ATOM    178  CG  PRO A 594      36.740  32.450  27.530  1.00  0.00           C
ATOM    179  HG1 PRO A 594      37.770  32.870  27.560  1.00  0.00           H
ATOM    180  HG2 PRO A 594      36.320  32.930  26.620  1.00  0.00           H
ATOM    181  C   PRO A 594      38.610  30.770  29.220  1.00  0.00           C
ATOM    182  O   PRO A 594      39.410  30.120  28.590  1.00  0.00           O
ATOM    183  N   PHE A 595      38.940  31.670  30.180  1.00  0.00           N
ATOM    184  HN  PHE A 595      38.280  32.330  30.550  1.00  0.00           H
ATOM    185  CA  PHE A 595      40.290  31.640  30.720  1.00  0.00           C
ATOM    186  HA  PHE A 595      40.970  30.930  30.280  1.00  0.00           H
ATOM    187  CB  PHE A 595      40.890  33.020  30.630  1.00  0.00           C
ATOM    188  HB1 PHE A 595      41.930  33.130  31.010  1.00  0.00           H
ATOM    189  HB2 PHE A 595      40.160  33.650  31.170  1.00  0.00           H
ATOM    190  CG  PHE A 595      40.840  33.430  29.190  1.00  0.00           C
ATOM    191  CD1 PHE A 595      41.620  32.710  28.230  1.00  0.00           C
ATOM    192  HD1 PHE A 595      42.040  31.730  28.420  1.00  0.00           H
ATOM    193  CE1 PHE A 595      41.660  33.090  26.920  1.00  0.00           C
ATOM    194  HE1 PHE A 595      42.310  32.560  26.240  1.00  0.00           H
ATOM    195  CZ  PHE A 595      41.040  34.230  26.500  1.00  0.00           C
ATOM    196  HZ  PHE A 595      41.050  34.500  25.460  1.00  0.00           H
ATOM    197  CD2 PHE A 595      40.240  34.600  28.750  1.00  0.00           C
ATOM    198  HD2 PHE A 595      39.730  35.220  29.480  1.00  0.00           H
ATOM    199  CE2 PHE A 595      40.270  34.990  27.410  1.00  0.00           C
ATOM    200  HE2 PHE A 595      39.870  35.940  27.100  1.00  0.00           H
ATOM    201  C   PHE A 595      40.320  31.260  32.160  1.00  0.00           C
ATOM    202  O   PHE A 595      41.440  31.320  32.730  1.00  0.00           O
ATOM    203  N   PHE A 596      39.160  30.800  32.780  1.00  0.00           N
ATOM    204  HN  PHE A 596      38.350  30.590  32.240  1.00  0.00           H
ATOM    205  CA  PHE A 596      39.080  30.520  34.200  1.00  0.00           C
ATOM    206  HA  PHE A 596      39.260  31.440  34.740  1.00  0.00           H
ATOM    207  CB  PHE A 596      37.730  29.900  34.550  1.00  0.00           C
ATOM    208  HB1 PHE A 596      37.600  29.010  33.900  1.00  0.00           H
ATOM    209  HB2 PHE A 596      36.920  30.630  34.330  1.00  0.00           H
ATOM    210  CG  PHE A 596      37.560  29.600  36.040  1.00  0.00           C
ATOM    211  CD1 PHE A 596      37.820  30.570  37.020  1.00  0.00           C
ATOM    212  HD1 PHE A 596      38.210  31.570  36.850  1.00  0.00           H
ATOM    213  CE1 PHE A 596      37.660  30.250  38.380  1.00  0.00           C
ATOM    214  HE1 PHE A 596      37.870  31.050  39.070  1.00  0.00           H
ATOM    215  CZ  PHE A 596      37.190  29.000  38.770  1.00  0.00           C
ATOM    216  HZ  PHE A 596      37.100  28.760  39.820  1.00  0.00           H
ATOM    217  CD2 PHE A 596      37.150  28.290  36.440  1.00  0.00           C
ATOM    218  HD2 PHE A 596      36.920  27.580  35.650  1.00  0.00           H
ATOM    219  CE2 PHE A 596      36.920  28.020  37.800  1.00  0.00           C
ATOM    220  HE2 PHE A 596      36.620  27.000  37.990  1.00  0.00           H
ATOM    221  C   PHE A 596      40.220  29.670  34.760  1.00  0.00           C
ATOM    222  O   PHE A 596      41.000  30.160  35.550  1.00  0.00           O
ATOM    223  N   LEU A 597      40.310  28.360  34.360  1.00  0.00           N
ATOM    224  HN  LEU A 597      39.610  28.030  33.730  1.00  0.00           H
ATOM    225  CA  LEU A 597      41.270  27.430  34.640  1.00  0.00           C
ATOM    226  HA  LEU A 597      41.710  27.710  35.590  1.00  0.00           H
ATOM    227  CB  LEU A 597      40.730  26.030  34.870  1.00  0.00           C
ATOM    228  HB1 LEU A 597      41.640  25.470  35.150  1.00  0.00           H
ATOM    229  HB2 LEU A 597      40.380  25.660  33.880  1.00  0.00           H
ATOM    230  CG  LEU A 597      39.610  25.710  35.920  1.00  0.00           C
ATOM    231  HG  LEU A 597      38.650  26.150  35.580  1.00  0.00           H
ATOM    232  CD1 LEU A 597      39.340  24.180  36.100  1.00  0.00           C
ATOM    233 HD11 LEU A 597      38.430  23.850  36.650  1.00  0.00           H
ATOM    234 HD12 LEU A 597      40.220  23.660  36.510  1.00  0.00           H
ATOM    235 HD13 LEU A 597      39.280  23.760  35.070  1.00  0.00           H
ATOM    236  CD2 LEU A 597      39.810  26.380  37.330  1.00  0.00           C
ATOM    237 HD21 LEU A 597      40.810  26.190  37.760  1.00  0.00           H
ATOM    238 HD22 LEU A 597      39.150  25.860  38.050  1.00  0.00           H
ATOM    239 HD23 LEU A 597      39.550  27.470  37.360  1.00  0.00           H
ATOM    240  C   LEU A 597      42.340  27.380  33.610  1.00  0.00           C
ATOM    241  O   LEU A 597      43.210  26.480  33.730  1.00  0.00           O
ATOM    242  N   SER A 598      42.480  28.340  32.650  1.00  0.00           N
ATOM    243  HN  SER A 598      41.780  29.050  32.570  1.00  0.00           H
ATOM    244  CA  SER A 598      43.430  28.470  31.540  1.00  0.00           C
ATOM    245  HA  SER A 598      43.210  27.550  31.020  1.00  0.00           H
ATOM    246  CB  SER A 598      43.170  29.480  30.360  1.00  0.00           C
ATOM    247  HB1 SER A 598      43.940  29.440  29.570  1.00  0.00           H
ATOM    248  HB2 SER A 598      43.020  30.510  30.780  1.00  0.00           H
ATOM    249  OG  SER A 598      42.160  29.010  29.520  1.00  0.00           O
ATOM    250  HG1 SER A 598      41.310  28.860  29.940  1.00  0.00           H
ATOM    251  C   SER A 598      44.890  28.380  31.900  1.00  0.00           C
ATOM    252  O   SER A 598      45.680  27.670  31.310  1.00  0.00           O
ATOM    253  N   ASP A 599      45.360  29.170  32.910  1.00  0.00           N
ATOM    254  HN  ASP A 599      44.640  29.760  33.270  1.00  0.00           H
ATOM    255  CA  ASP A 599      46.690  29.330  33.560  1.00  0.00           C
ATOM    256  HA  ASP A 599      47.280  28.850  32.780  1.00  0.00           H
ATOM    257  CB  ASP A 599      46.930  30.790  33.980  1.00  0.00           C
ATOM    258  HB1 ASP A 599      47.870  30.970  34.550  1.00  0.00           H
ATOM    259  HB2 ASP A 599      46.110  31.070  34.680  1.00  0.00           H
ATOM    260  CG  ASP A 599      46.990  31.650  32.730  1.00  0.00           C
ATOM    261  OD1 ASP A 599      46.730  32.910  32.810  1.00  0.00           O
ATOM    262  OD2 ASP A 599      47.400  31.180  31.670  1.00  0.00           O
ATOM    263  C   ASP A 599      46.830  28.460  34.750  1.00  0.00           C
ATOM    264  O   ASP A 599      47.930  28.160  35.200  1.00  0.00           O
ATOM    265  N   PHE A 600      45.670  28.010  35.360  1.00  0.00           N
ATOM    266  HN  PHE A 600      44.800  28.390  35.050  1.00  0.00           H
ATOM    267  CA  PHE A 600      45.640  27.010  36.470  1.00  0.00           C
ATOM    268  HA  PHE A 600      46.090  27.440  37.350  1.00  0.00           H
ATOM    269  CB  PHE A 600      44.140  26.810  37.050  1.00  0.00           C
ATOM    270  HB1 PHE A 600      43.530  26.450  36.190  1.00  0.00           H
ATOM    271  HB2 PHE A 600      43.710  27.740  37.470  1.00  0.00           H
ATOM    272  CG  PHE A 600      44.170  25.810  38.190  1.00  0.00           C
ATOM    273  CD1 PHE A 600      43.320  24.680  38.110  1.00  0.00           C
ATOM    274  HD1 PHE A 600      42.750  24.540  37.200  1.00  0.00           H
ATOM    275  CE1 PHE A 600      43.230  23.820  39.200  1.00  0.00           C
ATOM    276  HE1 PHE A 600      42.550  22.970  39.190  1.00  0.00           H
ATOM    277  CZ  PHE A 600      43.940  24.060  40.360  1.00  0.00           C
ATOM    278  HZ  PHE A 600      43.890  23.370  41.190  1.00  0.00           H
ATOM    279  CD2 PHE A 600      44.780  26.070  39.430  1.00  0.00           C
ATOM    280  HD2 PHE A 600      45.190  27.060  39.600  1.00  0.00           H
ATOM    281  CE2 PHE A 600      44.710  25.180  40.530  1.00  0.00           C
ATOM    282  HE2 PHE A 600      44.910  25.600  41.500  1.00  0.00           H
ATOM    283  C   PHE A 600      46.190  25.690  36.040  1.00  0.00           C
ATOM    284  O   PHE A 600      46.940  25.020  36.800  1.00  0.00           O
ATOM    285  N   LYS A 601      45.890  25.260  34.810  1.00  0.00           N
ATOM    286  HN  LYS A 601      45.150  25.720  34.330  1.00  0.00           H
ATOM    287  CA  LYS A 601      46.450  23.990  34.350  1.00  0.00           C
ATOM    288  HA  LYS A 601      46.220  23.200  35.050  1.00  0.00           H
ATOM    289  CB  LYS A 601      45.710  23.540  33.110  1.00  0.00           C
ATOM    290  HB1 LYS A 601      46.350  22.800  32.590  1.00  0.00           H
ATOM    291  HB2 LYS A 601      45.500  24.410  32.450  1.00  0.00           H
ATOM    292  CG  LYS A 601      44.310  23.070  33.500  1.00  0.00           C
ATOM    293  HG1 LYS A 601      43.680  23.870  33.940  1.00  0.00           H
ATOM    294  HG2 LYS A 601      44.350  22.290  34.280  1.00  0.00           H
ATOM    295  CD  LYS A 601      43.650  22.450  32.210  1.00  0.00           C
ATOM    296  HD1 LYS A 601      44.300  21.730  31.670  1.00  0.00           H
ATOM    297  HD2 LYS A 601      43.570  23.280  31.460  1.00  0.00           H
ATOM    298  CE  LYS A 601      42.160  21.980  32.410  1.00  0.00           C
ATOM    299  HE1 LYS A 601      41.690  21.700  31.440  1.00  0.00           H
ATOM    300  HE2 LYS A 601      41.490  22.760  32.820  1.00  0.00           H
ATOM    301  NZ  LYS A 601      42.030  20.780  33.220  1.00  0.00           N
ATOM    302  HZ1 LYS A 601      42.580  19.950  32.930  1.00  0.00           H
ATOM    303  HZ2 LYS A 601      41.030  20.520  33.350  1.00  0.00           H
ATOM    304  HZ3 LYS A 601      42.360  20.950  34.190  1.00  0.00           H
ATOM    305  C   LYS A 601      48.040  23.970  34.200  1.00  0.00           C
ATOM    306  O   LYS A 601      48.750  23.070  34.510  1.00  0.00           O
ATOM    307  N   ASP A 602      48.630  25.120  33.890  1.00  0.00           N
ATOM    308  HN  ASP A 602      48.120  25.940  33.650  1.00  0.00           H
ATOM    309  CA  ASP A 602      50.090  25.230  33.680  1.00  0.00           C
ATOM    310  HA  ASP A 602      50.490  24.370  33.160  1.00  0.00           H
ATOM    311  CB  ASP A 602      50.420  26.470  32.860  1.00  0.00           C
ATOM    312  HB1 ASP A 602      51.460  26.860  32.920  1.00  0.00           H
ATOM    313  HB2 ASP A 602      49.750  27.260  33.270  1.00  0.00           H
ATOM    314  CG  ASP A 602      50.160  26.210  31.390  1.00  0.00           C
ATOM    315  OD1 ASP A 602      50.090  25.030  30.960  1.00  0.00           O
ATOM    316  OD2 ASP A 602      50.220  27.120  30.540  1.00  0.00           O
ATOM    317  C   ASP A 602      50.780  25.380  35.030  1.00  0.00           C
ATOM    318  O   ASP A 602      52.020  25.340  35.030  1.00  0.00           O
ATOM    319  N   ALA A 603      50.120  25.510  36.170  1.00  0.00           N
ATOM    320  HN  ALA A 603      49.130  25.410  36.120  1.00  0.00           H
ATOM    321  CA  ALA A 603      50.600  25.970  37.500  1.00  0.00           C
ATOM    322  HA  ALA A 603      50.850  27.000  37.310  1.00  0.00           H
ATOM    323  CB  ALA A 603      49.540  25.830  38.580  1.00  0.00           C
ATOM    324  HB1 ALA A 603      48.570  26.300  38.270  1.00  0.00           H
ATOM    325  HB2 ALA A 603      49.740  26.350  39.550  1.00  0.00           H
ATOM    326  HB3 ALA A 603      49.260  24.750  38.680  1.00  0.00           H
ATOM    327  C   ALA A 603      51.900  25.290  38.140  1.00  0.00           C
ATOM    328  O   ALA A 603      52.760  25.960  38.690  1.00  0.00           O
ATOM    329  N   LEU A 604      52.110  23.960  37.920  1.00  0.00           N
ATOM    330  HN  LEU A 604      51.460  23.420  37.410  1.00  0.00           H
ATOM    331  CA  LEU A 604      53.310  23.260  38.330  1.00  0.00           C
ATOM    332  HA  LEU A 604      53.660  23.510  39.310  1.00  0.00           H
ATOM    333  CB  LEU A 604      53.280  21.760  38.330  1.00  0.00           C
ATOM    334  HB1 LEU A 604      54.240  21.330  38.670  1.00  0.00           H
ATOM    335  HB2 LEU A 604      53.190  21.310  37.320  1.00  0.00           H
ATOM    336  CG  LEU A 604      52.140  21.130  39.210  1.00  0.00           C
ATOM    337  HG  LEU A 604      51.210  21.660  38.920  1.00  0.00           H
ATOM    338  CD1 LEU A 604      51.940  19.650  38.890  1.00  0.00           C
ATOM    339 HD11 LEU A 604      52.900  19.160  39.150  1.00  0.00           H
ATOM    340 HD12 LEU A 604      51.680  19.520  37.820  1.00  0.00           H
ATOM    341 HD13 LEU A 604      51.140  19.180  39.510  1.00  0.00           H
ATOM    342  CD2 LEU A 604      52.500  21.350  40.650  1.00  0.00           C
ATOM    343 HD21 LEU A 604      52.570  22.440  40.900  1.00  0.00           H
ATOM    344 HD22 LEU A 604      53.500  20.960  40.940  1.00  0.00           H
ATOM    345 HD23 LEU A 604      51.700  20.980  41.330  1.00  0.00           H
ATOM    346  C   LEU A 604      54.580  23.640  37.510  1.00  0.00           C
ATOM    347  O   LEU A 604      55.690  23.590  37.980  1.00  0.00           O
ATOM    348  N   SER A 605      54.390  24.000  36.180  1.00  0.00           N
ATOM    349  HN  SER A 605      53.480  24.170  35.810  1.00  0.00           H
ATOM    350  CA  SER A 605      55.490  24.500  35.420  1.00  0.00           C
ATOM    351  HA  SER A 605      56.360  23.990  35.800  1.00  0.00           H
ATOM    352  CB  SER A 605      55.290  24.110  33.830  1.00  0.00           C
ATOM    353  HB1 SER A 605      55.230  23.000  33.800  1.00  0.00           H
ATOM    354  HB2 SER A 605      56.120  24.300  33.110  1.00  0.00           H
ATOM    355  OG  SER A 605      54.000  24.450  33.350  1.00  0.00           O
ATOM    356  HG1 SER A 605      53.420  23.890  33.880  1.00  0.00           H
ATOM    357  C   SER A 605      55.780  25.960  35.430  1.00  0.00           C
ATOM    358  O   SER A 605      56.710  26.450  34.750  1.00  0.00           O
ATOM    359  N   LEU A 606      55.090  26.720  36.310  1.00  0.00           N
ATOM    360  HN  LEU A 606      54.340  26.230  36.750  1.00  0.00           H
ATOM    361  CA  LEU A 606      55.230  28.190  36.570  1.00  0.00           C
ATOM    362  HA  LEU A 606      55.940  28.600  35.860  1.00  0.00           H
ATOM    363  CB  LEU A 606      53.940  28.990  36.390  1.00  0.00           C
ATOM    364  HB1 LEU A 606      54.230  30.070  36.330  1.00  0.00           H
ATOM    365  HB2 LEU A 606      53.220  28.840  37.220  1.00  0.00           H
ATOM    366  CG  LEU A 606      53.140  28.680  35.100  1.00  0.00           C
ATOM    367  HG  LEU A 606      52.970  27.580  34.980  1.00  0.00           H
ATOM    368  CD1 LEU A 606      51.790  29.400  35.180  1.00  0.00           C
ATOM    369 HD11 LEU A 606      51.080  28.940  35.900  1.00  0.00           H
ATOM    370 HD12 LEU A 606      51.430  29.320  34.140  1.00  0.00           H
ATOM    371 HD13 LEU A 606      51.930  30.500  35.350  1.00  0.00           H
ATOM    372  CD2 LEU A 606      53.830  29.260  33.830  1.00  0.00           C
ATOM    373 HD21 LEU A 606      53.930  30.350  34.020  1.00  0.00           H
ATOM    374 HD22 LEU A 606      53.130  29.020  33.020  1.00  0.00           H
ATOM    375 HD23 LEU A 606      54.820  28.760  33.770  1.00  0.00           H
ATOM    376  C   LEU A 606      55.730  28.490  37.980  1.00  0.00           C
ATOM    377  O   LEU A 606      55.620  27.690  38.890  1.00  0.00           O
ATOM    378  N   GLN A 607      56.420  29.640  38.120  1.00  0.00           N
ATOM    379  HN  GLN A 607      56.730  30.160  37.340  1.00  0.00           H
ATOM    380  CA  GLN A 607      57.010  29.920  39.430  1.00  0.00           C
ATOM    381  HA  GLN A 607      57.320  28.940  39.770  1.00  0.00           H
ATOM    382  CB  GLN A 607      58.250  30.840  39.420  1.00  0.00           C
ATOM    383  HB1 GLN A 607      57.930  31.810  38.970  1.00  0.00           H
ATOM    384  HB2 GLN A 607      59.020  30.350  38.800  1.00  0.00           H
ATOM    385  CG  GLN A 607      58.910  31.170  40.790  1.00  0.00           C
ATOM    386  HG1 GLN A 607      58.190  31.810  41.330  1.00  0.00           H
ATOM    387  HG2 GLN A 607      59.900  31.670  40.670  1.00  0.00           H
ATOM    388  CD  GLN A 607      59.130  29.950  41.720  1.00  0.00           C
ATOM    389  OE1 GLN A 607      58.600  29.930  42.790  1.00  0.00           O
ATOM    390  NE2 GLN A 607      59.930  28.990  41.190  1.00  0.00           N
ATOM    391 HE21 GLN A 607      60.230  28.210  41.750  1.00  0.00           H
ATOM    392 HE22 GLN A 607      60.470  29.230  40.380  1.00  0.00           H
ATOM    393  C   GLN A 607      55.980  30.480  40.370  1.00  0.00           C
ATOM    394  O   GLN A 607      55.620  31.670  40.360  1.00  0.00           O
ATOM    395  N   CYS A 608      55.390  29.640  41.220  1.00  0.00           N
ATOM    396  HN  CYS A 608      55.640  28.680  41.180  1.00  0.00           H
ATOM    397  CA  CYS A 608      54.320  30.040  42.050  1.00  0.00           C
ATOM    398  HA  CYS A 608      54.010  31.050  41.830  1.00  0.00           H
ATOM    399  CB  CYS A 608      53.160  29.010  42.000  1.00  0.00           C
ATOM    400  HB1 CYS A 608      52.340  29.220  42.720  1.00  0.00           H
ATOM    401  HB2 CYS A 608      53.640  28.070  42.350  1.00  0.00           H
ATOM    402  SG  CYS A 608      52.580  28.610  40.340  1.00  0.00           S
ATOM    403  HG1 CYS A 608      53.190  27.460  40.080  1.00  0.00           H
ATOM    404  C   CYS A 608      54.750  30.170  43.510  1.00  0.00           C
ATOM    405  O   CYS A 608      54.010  30.810  44.260  1.00  0.00           O
ATOM    406  N   LEU A 609      55.890  29.540  43.920  1.00  0.00           N
ATOM    407  HN  LEU A 609      56.440  29.000  43.290  1.00  0.00           H
ATOM    408  CA  LEU A 609      56.290  29.570  45.310  1.00  0.00           C
ATOM    409  HA  LEU A 609      55.430  29.460  45.950  1.00  0.00           H
ATOM    410  CB  LEU A 609      57.210  28.390  45.590  1.00  0.00           C
ATOM    411  HB1 LEU A 609      57.990  28.400  44.800  1.00  0.00           H
ATOM    412  HB2 LEU A 609      56.700  27.410  45.430  1.00  0.00           H
ATOM    413  CG  LEU A 609      57.800  28.250  47.020  1.00  0.00           C
ATOM    414  HG  LEU A 609      58.410  29.160  47.260  1.00  0.00           H
ATOM    415  CD1 LEU A 609      56.720  28.200  48.150  1.00  0.00           C
ATOM    416 HD11 LEU A 609      57.140  27.850  49.110  1.00  0.00           H
ATOM    417 HD12 LEU A 609      55.890  27.540  47.800  1.00  0.00           H
ATOM    418 HD13 LEU A 609      56.230  29.190  48.240  1.00  0.00           H
ATOM    419  CD2 LEU A 609      58.660  27.050  47.240  1.00  0.00           C
ATOM    420 HD21 LEU A 609      59.220  27.220  48.180  1.00  0.00           H
ATOM    421 HD22 LEU A 609      59.490  27.020  46.510  1.00  0.00           H
ATOM    422 HD23 LEU A 609      58.090  26.090  47.270  1.00  0.00           H
ATOM    423  C   LEU A 609      56.940  30.870  45.810  1.00  0.00           C
ATOM    424  O   LEU A 609      56.670  31.420  46.880  1.00  0.00           O
ATOM    425  N   ALA A 610      57.760  31.530  44.950  1.00  0.00           N
ATOM    426  HN  ALA A 610      58.050  31.180  44.060  1.00  0.00           H
ATOM    427  CA  ALA A 610      58.380  32.820  45.340  1.00  0.00           C
ATOM    428  HA  ALA A 610      59.010  32.680  46.190  1.00  0.00           H
ATOM    429  CB  ALA A 610      59.460  33.420  44.330  1.00  0.00           C
ATOM    430  HB1 ALA A 610      59.940  34.370  44.690  1.00  0.00           H
ATOM    431  HB2 ALA A 610      59.040  33.540  43.310  1.00  0.00           H
ATOM    432  HB3 ALA A 610      60.290  32.680  44.340  1.00  0.00           H
ATOM    433  C   ALA A 610      57.450  33.910  45.720  1.00  0.00           C
ATOM    434  O   ALA A 610      57.790  34.550  46.740  1.00  0.00           O
ATOM    435  N   SER A 611      56.360  34.130  45.030  1.00  0.00           N
ATOM    436  HN  SER A 611      56.110  33.620  44.220  1.00  0.00           H
ATOM    437  CA  SER A 611      55.320  35.170  45.410  1.00  0.00           C
ATOM    438  HA  SER A 611      55.840  36.100  45.520  1.00  0.00           H
ATOM    439  CB  SER A 611      54.270  35.170  44.310  1.00  0.00           C
ATOM    440  HB1 SER A 611      53.320  35.680  44.600  1.00  0.00           H
ATOM    441  HB2 SER A 611      54.100  34.120  44.000  1.00  0.00           H
ATOM    442  OG  SER A 611      54.710  35.800  43.090  1.00  0.00           O
ATOM    443  HG1 SER A 611      55.140  35.140  42.530  1.00  0.00           H
ATOM    444  C   SER A 611      54.680  34.870  46.700  1.00  0.00           C
ATOM    445  O   SER A 611      54.270  35.740  47.430  1.00  0.00           O
ATOM    446  N   ILE A 612      54.450  33.540  46.940  1.00  0.00           N
ATOM    447  HN  ILE A 612      54.520  32.880  46.190  1.00  0.00           H
ATOM    448  CA  ILE A 612      53.890  33.100  48.250  1.00  0.00           C
ATOM    449  HA  ILE A 612      53.060  33.730  48.510  1.00  0.00           H
ATOM    450  CB  ILE A 612      53.520  31.540  48.280  1.00  0.00           C
ATOM    451  HB  ILE A 612      54.340  31.060  47.710  1.00  0.00           H
ATOM    452  CG2 ILE A 612      53.290  30.930  49.710  1.00  0.00           C
ATOM    453 HG21 ILE A 612      52.570  31.500  50.340  1.00  0.00           H
ATOM    454 HG22 ILE A 612      54.230  30.850  50.280  1.00  0.00           H
ATOM    455 HG23 ILE A 612      52.980  29.890  49.540  1.00  0.00           H
ATOM    456  CG1 ILE A 612      52.330  31.360  47.350  1.00  0.00           C
ATOM    457 HG11 ILE A 612      52.560  31.830  46.390  1.00  0.00           H
ATOM    458 HG12 ILE A 612      51.510  31.890  47.890  1.00  0.00           H
ATOM    459  CD  ILE A 612      51.880  29.960  47.050  1.00  0.00           C
ATOM    460  HD1 ILE A 612      50.870  30.000  46.600  1.00  0.00           H
ATOM    461  HD2 ILE A 612      51.720  29.270  47.900  1.00  0.00           H
ATOM    462  HD3 ILE A 612      52.580  29.520  46.310  1.00  0.00           H
ATOM    463  C   ILE A 612      54.750  33.450  49.460  1.00  0.00           C
ATOM    464  O   ILE A 612      54.270  33.990  50.450  1.00  0.00           O
ATOM    465  N   LEU A 613      56.050  33.130  49.260  1.00  0.00           N
ATOM    466  HN  LEU A 613      56.360  32.620  48.460  1.00  0.00           H
ATOM    467  CA  LEU A 613      56.990  33.510  50.360  1.00  0.00           C
ATOM    468  HA  LEU A 613      56.580  33.100  51.280  1.00  0.00           H
ATOM    469  CB  LEU A 613      58.380  32.780  50.310  1.00  0.00           C
ATOM    470  HB1 LEU A 613      58.910  33.180  51.190  1.00  0.00           H
ATOM    471  HB2 LEU A 613      58.860  33.200  49.410  1.00  0.00           H
ATOM    472  CG  LEU A 613      58.450  31.250  50.170  1.00  0.00           C
ATOM    473  HG  LEU A 613      58.000  31.020  49.180  1.00  0.00           H
ATOM    474  CD1 LEU A 613      59.870  30.580  50.310  1.00  0.00           C
ATOM    475 HD11 LEU A 613      60.540  31.080  49.570  1.00  0.00           H
ATOM    476 HD12 LEU A 613      59.810  29.490  50.160  1.00  0.00           H
ATOM    477 HD13 LEU A 613      60.260  30.720  51.350  1.00  0.00           H
ATOM    478  CD2 LEU A 613      57.650  30.680  51.290  1.00  0.00           C
ATOM    479 HD21 LEU A 613      57.780  31.250  52.240  1.00  0.00           H
ATOM    480 HD22 LEU A 613      57.880  29.630  51.580  1.00  0.00           H
ATOM    481 HD23 LEU A 613      56.580  30.810  51.030  1.00  0.00           H
ATOM    482  C   LEU A 613      57.160  35.030  50.490  1.00  0.00           C
ATOM    483  O   LEU A 613      57.520  35.600  51.490  1.00  0.00           O
ATOM    484  N   PHE A 614      56.990  35.770  49.400  1.00  0.00           N
ATOM    485  HN  PHE A 614      56.760  35.290  48.560  1.00  0.00           H
ATOM    486  CA  PHE A 614      57.180  37.230  49.170  1.00  0.00           C
ATOM    487  HA  PHE A 614      58.140  37.460  49.580  1.00  0.00           H
ATOM    488  CB  PHE A 614      57.340  37.560  47.640  1.00  0.00           C
ATOM    489  HB1 PHE A 614      56.480  37.100  47.090  1.00  0.00           H
ATOM    490  HB2 PHE A 614      58.330  37.110  47.420  1.00  0.00           H
ATOM    491  CG  PHE A 614      57.500  39.050  47.370  1.00  0.00           C
ATOM    492  CD1 PHE A 614      58.370  39.870  48.160  1.00  0.00           C
ATOM    493  HD1 PHE A 614      58.890  39.360  48.940  1.00  0.00           H
ATOM    494  CE1 PHE A 614      58.550  41.190  47.860  1.00  0.00           C
ATOM    495  HE1 PHE A 614      59.170  41.730  48.560  1.00  0.00           H
ATOM    496  CZ  PHE A 614      57.740  41.830  46.900  1.00  0.00           C
ATOM    497  HZ  PHE A 614      57.710  42.890  46.740  1.00  0.00           H
ATOM    498  CD2 PHE A 614      56.810  39.670  46.350  1.00  0.00           C
ATOM    499  HD2 PHE A 614      56.210  39.030  45.720  1.00  0.00           H
ATOM    500  CE2 PHE A 614      56.850  41.080  46.200  1.00  0.00           C
ATOM    501  HE2 PHE A 614      56.280  41.500  45.390  1.00  0.00           H
ATOM    502  C   PHE A 614      56.190  38.060  50.010  1.00  0.00           C
ATOM    503  O   PHE A 614      56.550  39.040  50.610  1.00  0.00           O
ATOM    504  N   LEU A 615      54.910  37.640  50.010  1.00  0.00           N
ATOM    505  HN  LEU A 615      54.670  36.780  49.570  1.00  0.00           H
ATOM    506  CA  LEU A 615      53.760  38.480  50.360  1.00  0.00           C
ATOM    507  HA  LEU A 615      54.150  39.490  50.360  1.00  0.00           H
ATOM    508  CB  LEU A 615      52.710  38.220  49.290  1.00  0.00           C
ATOM    509  HB1 LEU A 615      51.710  38.600  49.580  1.00  0.00           H
ATOM    510  HB2 LEU A 615      52.570  37.120  49.200  1.00  0.00           H
ATOM    511  CG  LEU A 615      53.200  38.720  47.900  1.00  0.00           C
ATOM    512  HG  LEU A 615      54.130  38.160  47.680  1.00  0.00           H
ATOM    513  CD1 LEU A 615      52.210  38.310  46.790  1.00  0.00           C
ATOM    514 HD11 LEU A 615      51.920  37.240  46.870  1.00  0.00           H
ATOM    515 HD12 LEU A 615      52.670  38.580  45.810  1.00  0.00           H
ATOM    516 HD13 LEU A 615      51.310  38.930  46.970  1.00  0.00           H
ATOM    517  CD2 LEU A 615      53.540  40.160  47.690  1.00  0.00           C
ATOM    518 HD21 LEU A 615      54.570  40.410  48.020  1.00  0.00           H
ATOM    519 HD22 LEU A 615      52.760  40.780  48.210  1.00  0.00           H
ATOM    520 HD23 LEU A 615      53.460  40.280  46.600  1.00  0.00           H
ATOM    521  C   LEU A 615      53.080  38.160  51.650  1.00  0.00           C
ATOM    522  O   LEU A 615      52.280  38.950  52.170  1.00  0.00           O
ATOM    523  N   TYR A 616      53.130  36.920  52.130  1.00  0.00           N
ATOM    524  HN  TYR A 616      53.790  36.190  51.910  1.00  0.00           H
ATOM    525  CA  TYR A 616      52.250  36.390  53.150  1.00  0.00           C
ATOM    526  HA  TYR A 616      51.210  36.450  52.830  1.00  0.00           H
ATOM    527  CB  TYR A 616      52.500  34.890  53.270  1.00  0.00           C
ATOM    528  HB1 TYR A 616      53.590  34.780  53.360  1.00  0.00           H
ATOM    529  HB2 TYR A 616      52.150  34.360  52.350  1.00  0.00           H
ATOM    530  CG  TYR A 616      51.840  34.320  54.490  1.00  0.00           C
ATOM    531  CD1 TYR A 616      50.560  34.650  54.920  1.00  0.00           C
ATOM    532  HD1 TYR A 616      49.880  35.330  54.440  1.00  0.00           H
ATOM    533  CE1 TYR A 616      50.060  34.060  56.110  1.00  0.00           C
ATOM    534  HE1 TYR A 616      49.060  34.360  56.380  1.00  0.00           H
ATOM    535  CZ  TYR A 616      50.800  33.150  56.850  1.00  0.00           C
ATOM    536  OH  TYR A 616      50.390  32.640  58.100  1.00  0.00           O
ATOM    537  HH  TYR A 616      49.670  33.150  58.490  1.00  0.00           H
ATOM    538  CD2 TYR A 616      52.610  33.390  55.280  1.00  0.00           C
ATOM    539  HD2 TYR A 616      53.610  33.150  54.970  1.00  0.00           H
ATOM    540  CE2 TYR A 616      52.090  32.820  56.410  1.00  0.00           C
ATOM    541  HE2 TYR A 616      52.680  32.150  57.030  1.00  0.00           H
ATOM    542  C   TYR A 616      52.300  37.160  54.450  1.00  0.00           C
ATOM    543  O   TYR A 616      51.290  37.630  55.020  1.00  0.00           O
ATOM    544  N   CYS A 617      53.450  37.470  54.920  1.00  0.00           N
ATOM    545  HN  CYS A 617      54.320  37.250  54.470  1.00  0.00           H
ATOM    546  CA  CYS A 617      53.690  38.230  56.150  1.00  0.00           C
ATOM    547  HA  CYS A 617      53.050  37.930  56.960  1.00  0.00           H
ATOM    548  CB  CYS A 617      55.140  38.050  56.610  1.00  0.00           C
ATOM    549  HB1 CYS A 617      55.200  38.710  57.500  1.00  0.00           H
ATOM    550  HB2 CYS A 617      55.800  38.440  55.810  1.00  0.00           H
ATOM    551  SG  CYS A 617      55.470  36.300  56.990  1.00  0.00           S
ATOM    552  HG1 CYS A 617      55.760  35.890  55.770  1.00  0.00           H
ATOM    553  C   CYS A 617      53.420  39.770  55.900  1.00  0.00           C
ATOM    554  O   CYS A 617      52.930  40.430  56.840  1.00  0.00           O
ATOM    555  N   ALA A 618      53.800  40.280  54.730  1.00  0.00           N
ATOM    556  HN  ALA A 618      54.310  39.760  54.050  1.00  0.00           H
ATOM    557  CA  ALA A 618      53.590  41.670  54.380  1.00  0.00           C
ATOM    558  HA  ALA A 618      54.040  42.350  55.080  1.00  0.00           H
ATOM    559  CB  ALA A 618      54.220  41.890  53.030  1.00  0.00           C
ATOM    560  HB1 ALA A 618      53.960  41.150  52.250  1.00  0.00           H
ATOM    561  HB2 ALA A 618      55.290  41.860  53.280  1.00  0.00           H
ATOM    562  HB3 ALA A 618      53.950  42.880  52.560  1.00  0.00           H
ATOM    563  C   ALA A 618      52.050  41.960  54.320  1.00  0.00           C
ATOM    564  O   ALA A 618      51.660  43.090  54.650  1.00  0.00           O
ATOM    565  N   CYS A 619      51.240  41.020  53.820  1.00  0.00           N
ATOM    566  HN  CYS A 619      51.660  40.170  53.480  1.00  0.00           H
ATOM    567  CA  CYS A 619      49.760  40.980  54.000  1.00  0.00           C
ATOM    568  HA  CYS A 619      49.440  42.000  53.830  1.00  0.00           H
ATOM    569  CB  CYS A 619      49.110  40.180  52.930  1.00  0.00           C
ATOM    570  HB1 CYS A 619      49.470  39.130  52.930  1.00  0.00           H
ATOM    571  HB2 CYS A 619      49.420  40.620  51.970  1.00  0.00           H
ATOM    572  SG  CYS A 619      47.280  40.140  52.900  1.00  0.00           S
ATOM    573  HG1 CYS A 619      47.160  41.450  53.060  1.00  0.00           H
ATOM    574  C   CYS A 619      49.260  40.790  55.420  1.00  0.00           C
ATOM    575  O   CYS A 619      48.410  41.580  55.870  1.00  0.00           O
ATOM    576  N   MET A 620      49.680  39.690  56.090  1.00  0.00           N
ATOM    577  HN  MET A 620      50.350  39.020  55.760  1.00  0.00           H
ATOM    578  CA  MET A 620      49.200  39.320  57.410  1.00  0.00           C
ATOM    579  HA  MET A 620      48.140  39.170  57.360  1.00  0.00           H
ATOM    580  CB  MET A 620      49.930  38.040  57.700  1.00  0.00           C
ATOM    581  HB1 MET A 620      51.000  38.170  57.430  1.00  0.00           H
ATOM    582  HB2 MET A 620      49.600  37.350  56.890  1.00  0.00           H
ATOM    583  CG  MET A 620      49.680  37.450  59.090  1.00  0.00           C
ATOM    584  HG1 MET A 620      48.640  37.610  59.430  1.00  0.00           H
ATOM    585  HG2 MET A 620      50.340  38.050  59.770  1.00  0.00           H
ATOM    586  SD  MET A 620      50.020  35.620  59.190  1.00  0.00           S
ATOM    587  CE  MET A 620      51.820  35.630  59.390  1.00  0.00           C
ATOM    588  HE1 MET A 620      52.100  34.930  60.200  1.00  0.00           H
ATOM    589  HE2 MET A 620      52.010  36.670  59.750  1.00  0.00           H
ATOM    590  HE3 MET A 620      52.410  35.290  58.500  1.00  0.00           H
ATOM    591  C   MET A 620      49.470  40.290  58.580  1.00  0.00           C
ATOM    592  O   MET A 620      48.560  40.490  59.380  1.00  0.00           O
ATOM    593  N   SER A 621      50.680  40.850  58.670  1.00  0.00           N
ATOM    594  HN  SER A 621      51.330  40.580  57.960  1.00  0.00           H
ATOM    595  CA  SER A 621      50.950  41.750  59.810  1.00  0.00           C
ATOM    596  HA  SER A 621      50.780  41.180  60.720  1.00  0.00           H
ATOM    597  CB  SER A 621      52.470  42.060  59.910  1.00  0.00           C
ATOM    598  HB1 SER A 621      52.890  42.540  58.990  1.00  0.00           H
ATOM    599  HB2 SER A 621      52.990  41.100  60.060  1.00  0.00           H
ATOM    600  OG  SER A 621      52.800  42.850  61.070  1.00  0.00           O
ATOM    601  HG1 SER A 621      52.390  42.380  61.800  1.00  0.00           H
ATOM    602  C   SER A 621      50.020  42.960  59.960  1.00  0.00           C
ATOM    603  O   SER A 621      49.430  43.120  61.020  1.00  0.00           O
ATOM    604  N   PRO A 622      49.600  43.700  58.900  1.00  0.00           N
ATOM    605  CD  PRO A 622      50.400  43.860  57.660  1.00  0.00           C
ATOM    606  HD1 PRO A 622      50.400  42.940  57.050  1.00  0.00           H
ATOM    607  HD2 PRO A 622      51.480  44.070  57.830  1.00  0.00           H
ATOM    608  CA  PRO A 622      48.470  44.550  58.900  1.00  0.00           C
ATOM    609  HA  PRO A 622      48.810  45.340  59.570  1.00  0.00           H
ATOM    610  CB  PRO A 622      48.370  44.890  57.470  1.00  0.00           C
ATOM    611  HB1 PRO A 622      47.840  45.870  57.380  1.00  0.00           H
ATOM    612  HB2 PRO A 622      47.880  44.030  56.960  1.00  0.00           H
ATOM    613  CG  PRO A 622      49.740  45.000  57.000  1.00  0.00           C
ATOM    614  HG1 PRO A 622      49.940  45.020  55.900  1.00  0.00           H
ATOM    615  HG2 PRO A 622      50.260  45.910  57.400  1.00  0.00           H
ATOM    616  C   PRO A 622      47.130  44.080  59.600  1.00  0.00           C
ATOM    617  O   PRO A 622      46.540  44.680  60.510  1.00  0.00           O
ATOM    618  N   VAL A 623      46.650  42.900  59.240  1.00  0.00           N
ATOM    619  HN  VAL A 623      47.090  42.310  58.560  1.00  0.00           H
ATOM    620  CA  VAL A 623      45.500  42.160  59.770  1.00  0.00           C
ATOM    621  HA  VAL A 623      44.670  42.840  59.780  1.00  0.00           H
ATOM    622  CB  VAL A 623      45.400  40.800  59.010  1.00  0.00           C
ATOM    623  HB  VAL A 623      46.190  40.080  59.320  1.00  0.00           H
ATOM    624  CG1 VAL A 623      44.140  40.060  59.420  1.00  0.00           C
ATOM    625 HG11 VAL A 623      43.300  40.770  59.280  1.00  0.00           H
ATOM    626 HG12 VAL A 623      44.130  39.680  60.460  1.00  0.00           H
ATOM    627 HG13 VAL A 623      43.980  39.240  58.690  1.00  0.00           H
ATOM    628  CG2 VAL A 623      45.370  40.870  57.510  1.00  0.00           C
ATOM    629 HG21 VAL A 623      46.370  41.080  57.050  1.00  0.00           H
ATOM    630 HG22 VAL A 623      44.640  41.640  57.180  1.00  0.00           H
ATOM    631 HG23 VAL A 623      45.060  39.920  57.040  1.00  0.00           H
ATOM    632  C   VAL A 623      45.590  41.840  61.210  1.00  0.00           C
ATOM    633  O   VAL A 623      44.690  42.050  61.990  1.00  0.00           O
ATOM    634  N   ILE A 624      46.760  41.530  61.700  1.00  0.00           N
ATOM    635  HN  ILE A 624      47.540  41.580  61.080  1.00  0.00           H
ATOM    636  CA  ILE A 624      46.920  41.250  63.110  1.00  0.00           C
ATOM    637  HA  ILE A 624      46.030  40.680  63.360  1.00  0.00           H
ATOM    638  CB  ILE A 624      48.010  40.240  63.360  1.00  0.00           C
ATOM    639  HB  ILE A 624      48.990  40.720  63.170  1.00  0.00           H
ATOM    640  CG2 ILE A 624      48.120  39.830  64.900  1.00  0.00           C
ATOM    641 HG21 ILE A 624      49.160  39.450  64.900  1.00  0.00           H
ATOM    642 HG22 ILE A 624      47.320  39.070  65.110  1.00  0.00           H
ATOM    643 HG23 ILE A 624      48.030  40.710  65.560  1.00  0.00           H
ATOM    644  CG1 ILE A 624      48.060  39.000  62.420  1.00  0.00           C
ATOM    645 HG11 ILE A 624      48.230  39.330  61.370  1.00  0.00           H
ATOM    646 HG12 ILE A 624      47.090  38.460  62.470  1.00  0.00           H
ATOM    647  CD  ILE A 624      49.190  37.970  62.790  1.00  0.00           C
ATOM    648  HD1 ILE A 624      49.060  37.060  62.160  1.00  0.00           H
ATOM    649  HD2 ILE A 624      49.100  37.630  63.840  1.00  0.00           H
ATOM    650  HD3 ILE A 624      50.230  38.330  62.640  1.00  0.00           H
ATOM    651  C   ILE A 624      46.960  42.510  63.960  1.00  0.00           C
ATOM    652  O   ILE A 624      46.360  42.600  65.020  1.00  0.00           O
ATOM    653  N   THR A 625      47.690  43.470  63.500  1.00  0.00           N
ATOM    654  HN  THR A 625      48.230  43.110  62.760  1.00  0.00           H
ATOM    655  CA  THR A 625      47.810  44.840  64.000  1.00  0.00           C
ATOM    656  HA  THR A 625      48.290  44.680  64.950  1.00  0.00           H
ATOM    657  CB  THR A 625      48.740  45.690  63.060  1.00  0.00           C
ATOM    658  HB  THR A 625      48.290  45.790  62.060  1.00  0.00           H
ATOM    659  OG1 THR A 625      50.060  45.100  62.970  1.00  0.00           O
ATOM    660  HG1 THR A 625      49.980  44.580  62.160  1.00  0.00           H
ATOM    661  CG2 THR A 625      48.870  47.100  63.730  1.00  0.00           C
ATOM    662 HG21 THR A 625      49.320  46.990  64.740  1.00  0.00           H
ATOM    663 HG22 THR A 625      47.890  47.610  63.830  1.00  0.00           H
ATOM    664 HG23 THR A 625      49.450  47.690  62.990  1.00  0.00           H
ATOM    665  C   THR A 625      46.450  45.540  64.140  1.00  0.00           C
ATOM    666  O   THR A 625      45.960  45.960  65.190  1.00  0.00           O
ATOM    667  N   PHE A 626      45.680  45.530  63.040  1.00  0.00           N
ATOM    668  HN  PHE A 626      46.070  45.170  62.200  1.00  0.00           H
ATOM    669  CA  PHE A 626      44.270  46.030  63.090  1.00  0.00           C
ATOM    670  HA  PHE A 626      44.370  47.080  63.310  1.00  0.00           H
ATOM    671  CB  PHE A 626      43.690  45.880  61.720  1.00  0.00           C
ATOM    672  HB1 PHE A 626      43.880  44.840  61.360  1.00  0.00           H
ATOM    673  HB2 PHE A 626      44.190  46.560  61.000  1.00  0.00           H
ATOM    674  CG  PHE A 626      42.270  46.190  61.590  1.00  0.00           C
ATOM    675  CD1 PHE A 626      41.340  45.290  61.010  1.00  0.00           C
ATOM    676  HD1 PHE A 626      41.720  44.320  60.690  1.00  0.00           H
ATOM    677  CE1 PHE A 626      39.970  45.560  60.910  1.00  0.00           C
ATOM    678  HE1 PHE A 626      39.310  44.800  60.540  1.00  0.00           H
ATOM    679  CZ  PHE A 626      39.550  46.850  61.220  1.00  0.00           C
ATOM    680  HZ  PHE A 626      38.540  47.100  60.930  1.00  0.00           H
ATOM    681  CD2 PHE A 626      41.730  47.430  62.020  1.00  0.00           C
ATOM    682  HD2 PHE A 626      42.420  48.170  62.450  1.00  0.00           H
ATOM    683  CE2 PHE A 626      40.450  47.800  61.760  1.00  0.00           C
ATOM    684  HE2 PHE A 626      39.940  48.700  62.080  1.00  0.00           H
ATOM    685  C   PHE A 626      43.420  45.390  64.150  1.00  0.00           C
ATOM    686  O   PHE A 626      42.630  46.050  64.900  1.00  0.00           O
ATOM    687  N   GLY A 627      43.540  44.030  64.300  1.00  0.00           N
ATOM    688  HN  GLY A 627      44.120  43.460  63.720  1.00  0.00           H
ATOM    689  CA  GLY A 627      42.820  43.230  65.230  1.00  0.00           C
ATOM    690  HA1 GLY A 627      43.230  42.240  65.110  1.00  0.00           H
ATOM    691  HA2 GLY A 627      41.770  43.350  64.980  1.00  0.00           H
ATOM    692  C   GLY A 627      43.050  43.600  66.670  1.00  0.00           C
ATOM    693  O   GLY A 627      42.140  43.740  67.430  1.00  0.00           O
ATOM    694  N   GLY A 628      44.320  43.900  67.020  1.00  0.00           N
ATOM    695  HN  GLY A 628      45.010  43.800  66.310  1.00  0.00           H
ATOM    696  CA  GLY A 628      44.710  44.410  68.380  1.00  0.00           C
ATOM    697  HA1 GLY A 628      45.770  44.490  68.540  1.00  0.00           H
ATOM    698  HA2 GLY A 628      44.120  43.830  69.080  1.00  0.00           H
ATOM    699  C   GLY A 628      44.250  45.810  68.480  1.00  0.00           C
ATOM    700  O   GLY A 628      43.660  46.110  69.510  1.00  0.00           O
ATOM    701  N   LEU A 629      44.400  46.660  67.480  1.00  0.00           N
ATOM    702  HN  LEU A 629      44.840  46.350  66.640  1.00  0.00           H
ATOM    703  CA  LEU A 629      44.050  48.040  67.470  1.00  0.00           C
ATOM    704  HA  LEU A 629      44.650  48.520  68.240  1.00  0.00           H
ATOM    705  CB  LEU A 629      44.390  48.630  66.100  1.00  0.00           C
ATOM    706  HB1 LEU A 629      43.680  48.310  65.310  1.00  0.00           H
ATOM    707  HB2 LEU A 629      45.390  48.280  65.800  1.00  0.00           H
ATOM    708  CG  LEU A 629      44.530  50.220  66.050  1.00  0.00           C
ATOM    709  HG  LEU A 629      43.530  50.690  66.150  1.00  0.00           H
ATOM    710  CD1 LEU A 629      45.510  50.780  67.090  1.00  0.00           C
ATOM    711 HD11 LEU A 629      45.110  50.700  68.130  1.00  0.00           H
ATOM    712 HD12 LEU A 629      45.710  51.880  67.020  1.00  0.00           H
ATOM    713 HD13 LEU A 629      46.510  50.310  67.190  1.00  0.00           H
ATOM    714  CD2 LEU A 629      45.250  50.480  64.700  1.00  0.00           C
ATOM    715 HD21 LEU A 629      45.730  51.480  64.690  1.00  0.00           H
ATOM    716 HD22 LEU A 629      44.550  50.220  63.880  1.00  0.00           H
ATOM    717 HD23 LEU A 629      46.040  49.740  64.430  1.00  0.00           H
ATOM    718  C   LEU A 629      42.540  48.370  67.680  1.00  0.00           C
ATOM    719  O   LEU A 629      42.130  49.220  68.490  1.00  0.00           O
ATOM    720  N   LEU A 630      41.670  47.620  66.960  1.00  0.00           N
ATOM    721  HN  LEU A 630      42.020  47.090  66.190  1.00  0.00           H
ATOM    722  CA  LEU A 630      40.200  47.850  66.940  1.00  0.00           C
ATOM    723  HA  LEU A 630      40.020  48.910  67.030  1.00  0.00           H
ATOM    724  CB  LEU A 630      39.620  47.380  65.620  1.00  0.00           C
ATOM    725  HB1 LEU A 630      40.020  46.390  65.350  1.00  0.00           H
ATOM    726  HB2 LEU A 630      40.060  48.030  64.830  1.00  0.00           H
ATOM    727  CG  LEU A 630      38.080  47.620  65.510  1.00  0.00           C
ATOM    728  HG  LEU A 630      37.550  47.110  66.340  1.00  0.00           H
ATOM    729  CD1 LEU A 630      37.590  49.110  65.490  1.00  0.00           C
ATOM    730 HD11 LEU A 630      37.650  49.500  66.520  1.00  0.00           H
ATOM    731 HD12 LEU A 630      36.490  49.080  65.290  1.00  0.00           H
ATOM    732 HD13 LEU A 630      38.120  49.720  64.730  1.00  0.00           H
ATOM    733  CD2 LEU A 630      37.660  46.920  64.220  1.00  0.00           C
ATOM    734 HD21 LEU A 630      38.210  45.990  64.030  1.00  0.00           H
ATOM    735 HD22 LEU A 630      37.880  47.670  63.430  1.00  0.00           H
ATOM    736 HD23 LEU A 630      36.560  46.740  64.210  1.00  0.00           H
ATOM    737  C   LEU A 630      39.550  47.100  68.140  1.00  0.00           C
ATOM    738  O   LEU A 630      38.430  47.480  68.560  1.00  0.00           O
ATOM    739  N   GLY A 631      40.210  46.070  68.770  1.00  0.00           N
ATOM    740  HN  GLY A 631      40.970  45.630  68.310  1.00  0.00           H
ATOM    741  CA  GLY A 631      39.630  45.420  69.950  1.00  0.00           C
ATOM    742  HA1 GLY A 631      40.250  44.570  70.240  1.00  0.00           H
ATOM    743  HA2 GLY A 631      38.560  45.260  69.880  1.00  0.00           H
ATOM    744  C   GLY A 631      39.880  46.320  71.100  1.00  0.00           C
ATOM    745  O   GLY A 631      38.950  46.680  71.790  1.00  0.00           O
ATOM    746  N   GLU A 632      41.090  46.970  71.140  1.00  0.00           N
ATOM    747  HN  GLU A 632      41.740  46.850  70.390  1.00  0.00           H
ATOM    748  CA  GLU A 632      41.310  47.880  72.200  1.00  0.00           C
ATOM    749  HA  GLU A 632      41.100  47.420  73.160  1.00  0.00           H
ATOM    750  CB  GLU A 632      42.800  48.310  72.380  1.00  0.00           C
ATOM    751  HB1 GLU A 632      43.040  49.170  73.040  1.00  0.00           H
ATOM    752  HB2 GLU A 632      43.050  48.680  71.360  1.00  0.00           H
ATOM    753  CG  GLU A 632      43.860  47.230  72.780  1.00  0.00           C
ATOM    754  HG1 GLU A 632      43.730  46.360  72.120  1.00  0.00           H
ATOM    755  HG2 GLU A 632      43.810  46.920  73.850  1.00  0.00           H
ATOM    756  CD  GLU A 632      45.250  47.740  72.660  1.00  0.00           C
ATOM    757  OE1 GLU A 632      45.860  48.010  73.740  1.00  0.00           O
ATOM    758  OE2 GLU A 632      45.810  47.960  71.570  1.00  0.00           O
ATOM    759  C   GLU A 632      40.510  49.160  72.070  1.00  0.00           C
ATOM    760  O   GLU A 632      40.100  49.780  73.080  1.00  0.00           O
ATOM    761  N   ALA A 633      40.120  49.550  70.840  1.00  0.00           N
ATOM    762  HN  ALA A 633      40.630  49.120  70.100  1.00  0.00           H
ATOM    763  CA  ALA A 633      39.140  50.560  70.500  1.00  0.00           C
ATOM    764  HA  ALA A 633      39.450  51.480  70.970  1.00  0.00           H
ATOM    765  CB  ALA A 633      39.190  50.820  68.980  1.00  0.00           C
ATOM    766  HB1 ALA A 633      38.410  51.500  68.590  1.00  0.00           H
ATOM    767  HB2 ALA A 633      38.880  49.840  68.550  1.00  0.00           H
ATOM    768  HB3 ALA A 633      40.200  51.050  68.580  1.00  0.00           H
ATOM    769  C   ALA A 633      37.730  50.300  70.990  1.00  0.00           C
ATOM    770  O   ALA A 633      37.040  51.250  71.330  1.00  0.00           O
ATOM    771  N   THR A 634      37.220  49.030  71.200  1.00  0.00           N
ATOM    772  HN  THR A 634      37.790  48.240  71.330  1.00  0.00           H
ATOM    773  CA  THR A 634      35.860  48.620  71.410  1.00  0.00           C
ATOM    774  HA  THR A 634      35.100  49.380  71.370  1.00  0.00           H
ATOM    775  CB  THR A 634      35.360  47.670  70.280  1.00  0.00           C
ATOM    776  HB  THR A 634      34.300  47.380  70.460  1.00  0.00           H
ATOM    777  OG1 THR A 634      36.260  46.580  70.140  1.00  0.00           O
ATOM    778  HG1 THR A 634      37.100  46.970  69.900  1.00  0.00           H
ATOM    779  CG2 THR A 634      35.370  48.420  68.900  1.00  0.00           C
ATOM    780 HG21 THR A 634      34.970  47.770  68.100  1.00  0.00           H
ATOM    781 HG22 THR A 634      36.330  48.880  68.570  1.00  0.00           H
ATOM    782 HG23 THR A 634      34.600  49.230  68.930  1.00  0.00           H
ATOM    783  C   THR A 634      35.670  48.000  72.820  1.00  0.00           C
ATOM    784  O   THR A 634      34.600  47.470  73.150  1.00  0.00           O
ATOM    785  N   GLU A 635      36.730  48.070  73.680  1.00  0.00           N
ATOM    786  HN  GLU A 635      37.430  48.770  73.530  1.00  0.00           H
ATOM    787  CA  GLU A 635      36.830  47.280  74.900  1.00  0.00           C
ATOM    788  HA  GLU A 635      37.780  47.410  75.390  1.00  0.00           H
ATOM    789  CB  GLU A 635      35.740  47.630  76.030  1.00  0.00           C
ATOM    790  HB1 GLU A 635      35.780  46.940  76.910  1.00  0.00           H
ATOM    791  HB2 GLU A 635      34.670  47.500  75.760  1.00  0.00           H
ATOM    792  CG  GLU A 635      35.830  49.040  76.570  1.00  0.00           C
ATOM    793  HG1 GLU A 635      34.930  49.350  77.160  1.00  0.00           H
ATOM    794  HG2 GLU A 635      35.950  49.730  75.710  1.00  0.00           H
ATOM    795  CD  GLU A 635      37.070  49.260  77.470  1.00  0.00           C
ATOM    796  OE1 GLU A 635      38.180  49.290  77.000  1.00  0.00           O
ATOM    797  OE2 GLU A 635      36.890  49.530  78.690  1.00  0.00           O
ATOM    798  C   GLU A 635      36.700  45.700  74.630  1.00  0.00           C
ATOM    799  O   GLU A 635      36.150  44.940  75.430  1.00  0.00           O
ATOM    800  N   GLY A 636      37.200  45.280  73.450  1.00  0.00           N
ATOM    801  HN  GLY A 636      37.530  45.900  72.740  1.00  0.00           H
ATOM    802  CA  GLY A 636      37.650  43.920  73.240  1.00  0.00           C
ATOM    803  HA1 GLY A 636      37.700  43.450  74.220  1.00  0.00           H
ATOM    804  HA2 GLY A 636      38.650  44.020  72.820  1.00  0.00           H
ATOM    805  C   GLY A 636      36.720  43.100  72.350  1.00  0.00           C
ATOM    806  O   GLY A 636      36.930  41.930  72.340  1.00  0.00           O
ATOM    807  N   ARG A 637      35.760  43.770  71.710  1.00  0.00           N
ATOM    808  HN  ARG A 637      35.900  44.740  71.520  1.00  0.00           H
ATOM    809  CA  ARG A 637      34.640  43.140  70.970  1.00  0.00           C
ATOM    810  HA  ARG A 637      34.230  42.370  71.610  1.00  0.00           H
ATOM    811  CB  ARG A 637      33.370  44.110  70.850  1.00  0.00           C
ATOM    812  HB1 ARG A 637      32.650  43.610  70.170  1.00  0.00           H
ATOM    813  HB2 ARG A 637      33.710  45.040  70.340  1.00  0.00           H
ATOM    814  CG  ARG A 637      32.700  44.270  72.140  1.00  0.00           C
ATOM    815  HG1 ARG A 637      33.450  44.590  72.890  1.00  0.00           H
ATOM    816  HG2 ARG A 637      32.280  43.310  72.520  1.00  0.00           H
ATOM    817  CD  ARG A 637      31.480  45.300  72.130  1.00  0.00           C
ATOM    818  HD1 ARG A 637      30.660  45.030  71.430  1.00  0.00           H
ATOM    819  HD2 ARG A 637      32.010  46.250  71.900  1.00  0.00           H
ATOM    820  NE  ARG A 637      30.920  45.360  73.480  1.00  0.00           N
ATOM    821  HE  ARG A 637      30.200  44.740  73.790  1.00  0.00           H
ATOM    822  CZ  ARG A 637      31.030  46.450  74.230  1.00  0.00           C
ATOM    823  NH1 ARG A 637      31.900  47.420  74.120  1.00  0.00           N
ATOM    824 HH11 ARG A 637      32.770  47.180  73.690  1.00  0.00           H
ATOM    825 HH12 ARG A 637      31.870  48.210  74.740  1.00  0.00           H
ATOM    826  NH2 ARG A 637      30.040  46.580  75.080  1.00  0.00           N
ATOM    827 HH21 ARG A 637      29.400  45.800  75.130  1.00  0.00           H
ATOM    828 HH22 ARG A 637      30.120  47.160  75.890  1.00  0.00           H
ATOM    829  C   ARG A 637      35.000  42.490  69.630  1.00  0.00           C
ATOM    830  O   ARG A 637      34.760  41.310  69.450  1.00  0.00           O
ATOM    831  N   ILE A 638      35.560  43.250  68.730  1.00  0.00           N
ATOM    832  HN  ILE A 638      35.650  44.240  68.910  1.00  0.00           H
ATOM    833  CA  ILE A 638      36.120  42.780  67.470  1.00  0.00           C
ATOM    834  HA  ILE A 638      35.540  41.960  67.100  1.00  0.00           H
ATOM    835  CB  ILE A 638      36.180  43.870  66.370  1.00  0.00           C
ATOM    836  HB  ILE A 638      36.880  44.690  66.640  1.00  0.00           H
ATOM    837  CG2 ILE A 638      36.790  43.210  65.070  1.00  0.00           C
ATOM    838 HG21 ILE A 638      36.610  43.900  64.220  1.00  0.00           H
ATOM    839 HG22 ILE A 638      36.320  42.220  64.900  1.00  0.00           H
ATOM    840 HG23 ILE A 638      37.890  43.040  65.140  1.00  0.00           H
ATOM    841  CG1 ILE A 638      34.700  44.480  66.070  1.00  0.00           C
ATOM    842 HG11 ILE A 638      34.780  45.300  65.330  1.00  0.00           H
ATOM    843 HG12 ILE A 638      34.370  44.970  67.020  1.00  0.00           H
ATOM    844  CD  ILE A 638      33.610  43.590  65.610  1.00  0.00           C
ATOM    845  HD1 ILE A 638      33.960  43.080  64.690  1.00  0.00           H
ATOM    846  HD2 ILE A 638      32.640  44.130  65.530  1.00  0.00           H
ATOM    847  HD3 ILE A 638      33.420  42.850  66.410  1.00  0.00           H
ATOM    848  C   ILE A 638      37.440  42.170  67.850  1.00  0.00           C
ATOM    849  O   ILE A 638      38.120  42.590  68.770  1.00  0.00           O
ATOM    850  N   SER A 639      37.970  41.140  67.190  1.00  0.00           N
ATOM    851  HN  SER A 639      37.430  40.710  66.460  1.00  0.00           H
ATOM    852  CA  SER A 639      39.230  40.530  67.650  1.00  0.00           C
ATOM    853  HA  SER A 639      39.820  41.150  68.300  1.00  0.00           H
ATOM    854  CB  SER A 639      38.970  39.170  68.330  1.00  0.00           C
ATOM    855  HB1 SER A 639      38.380  39.530  69.200  1.00  0.00           H
ATOM    856  HB2 SER A 639      39.910  38.700  68.680  1.00  0.00           H
ATOM    857  OG  SER A 639      38.270  38.280  67.550  1.00  0.00           O
ATOM    858  HG1 SER A 639      37.330  38.400  67.720  1.00  0.00           H
ATOM    859  C   SER A 639      40.170  40.250  66.460  1.00  0.00           C
ATOM    860  O   SER A 639      39.600  40.280  65.380  1.00  0.00           O
ATOM    861  N   ALA A 640      41.480  39.940  66.670  1.00  0.00           N
ATOM    862  HN  ALA A 640      41.900  39.970  67.580  1.00  0.00           H
ATOM    863  CA  ALA A 640      42.380  39.450  65.650  1.00  0.00           C
ATOM    864  HA  ALA A 640      42.450  40.210  64.890  1.00  0.00           H
ATOM    865  CB  ALA A 640      43.880  39.360  66.120  1.00  0.00           C
ATOM    866  HB1 ALA A 640      44.360  40.330  66.360  1.00  0.00           H
ATOM    867  HB2 ALA A 640      44.440  38.840  65.320  1.00  0.00           H
ATOM    868  HB3 ALA A 640      44.060  38.630  66.930  1.00  0.00           H
ATOM    869  C   ALA A 640      41.960  38.110  65.040  1.00  0.00           C
ATOM    870  O   ALA A 640      41.930  37.970  63.870  1.00  0.00           O
ATOM    871  N   ILE A 641      41.560  37.150  65.870  1.00  0.00           N
ATOM    872  HN  ILE A 641      41.500  37.250  66.860  1.00  0.00           H
ATOM    873  CA  ILE A 641      41.120  35.860  65.380  1.00  0.00           C
ATOM    874  HA  ILE A 641      41.950  35.480  64.790  1.00  0.00           H
ATOM    875  CB  ILE A 641      40.900  34.770  66.400  1.00  0.00           C
ATOM    876  HB  ILE A 641      41.820  34.710  67.010  1.00  0.00           H
ATOM    877  CG2 ILE A 641      39.770  35.110  67.390  1.00  0.00           C
ATOM    878 HG21 ILE A 641      39.880  34.460  68.280  1.00  0.00           H
ATOM    879 HG22 ILE A 641      38.820  34.770  66.920  1.00  0.00           H
ATOM    880 HG23 ILE A 641      39.730  36.180  67.650  1.00  0.00           H
ATOM    881  CG1 ILE A 641      40.910  33.370  65.800  1.00  0.00           C
ATOM    882 HG11 ILE A 641      40.230  33.210  64.920  1.00  0.00           H
ATOM    883 HG12 ILE A 641      40.490  32.740  66.630  1.00  0.00           H
ATOM    884  CD  ILE A 641      42.410  32.900  65.430  1.00  0.00           C
ATOM    885  HD1 ILE A 641      43.070  32.870  66.330  1.00  0.00           H
ATOM    886  HD2 ILE A 641      43.010  33.540  64.760  1.00  0.00           H
ATOM    887  HD3 ILE A 641      42.380  31.910  64.950  1.00  0.00           H
ATOM    888  C   ILE A 641      39.960  36.030  64.410  1.00  0.00           C
ATOM    889  O   ILE A 641      40.000  35.520  63.280  1.00  0.00           O
ATOM    890  N   GLU A 642      38.950  36.780  64.700  1.00  0.00           N
ATOM    891  HN  GLU A 642      38.870  37.320  65.540  1.00  0.00           H
ATOM    892  CA  GLU A 642      37.790  36.990  63.830  1.00  0.00           C
ATOM    893  HA  GLU A 642      37.500  36.060  63.360  1.00  0.00           H
ATOM    894  CB  GLU A 642      36.710  37.650  64.710  1.00  0.00           C
ATOM    895  HB1 GLU A 642      36.000  38.200  64.070  1.00  0.00           H
ATOM    896  HB2 GLU A 642      37.220  38.510  65.200  1.00  0.00           H
ATOM    897  CG  GLU A 642      35.840  36.770  65.640  1.00  0.00           C
ATOM    898  HG1 GLU A 642      36.340  36.080  66.350  1.00  0.00           H
ATOM    899  HG2 GLU A 642      35.180  36.110  65.040  1.00  0.00           H
ATOM    900  CD  GLU A 642      34.940  37.590  66.510  1.00  0.00           C
ATOM    901  OE1 GLU A 642      33.710  37.570  66.380  1.00  0.00           O
ATOM    902  OE2 GLU A 642      35.460  38.320  67.400  1.00  0.00           O
ATOM    903  C   GLU A 642      38.120  37.900  62.660  1.00  0.00           C
ATOM    904  O   GLU A 642      37.500  37.820  61.580  1.00  0.00           O
ATOM    905  N   SER A 643      39.120  38.720  62.830  1.00  0.00           N
ATOM    906  HN  SER A 643      39.540  38.760  63.740  1.00  0.00           H
ATOM    907  CA  SER A 643      39.710  39.430  61.720  1.00  0.00           C
ATOM    908  HA  SER A 643      38.860  39.810  61.180  1.00  0.00           H
ATOM    909  CB  SER A 643      40.700  40.520  62.180  1.00  0.00           C
ATOM    910  HB1 SER A 643      41.180  40.910  61.260  1.00  0.00           H
ATOM    911  HB2 SER A 643      41.500  39.970  62.720  1.00  0.00           H
ATOM    912  OG  SER A 643      40.000  41.480  62.920  1.00  0.00           O
ATOM    913  HG1 SER A 643      39.640  41.140  63.750  1.00  0.00           H
ATOM    914  C   SER A 643      40.560  38.580  60.740  1.00  0.00           C
ATOM    915  O   SER A 643      40.410  38.600  59.490  1.00  0.00           O
ATOM    916  N   LEU A 644      41.460  37.630  61.240  1.00  0.00           N
ATOM    917  HN  LEU A 644      41.520  37.460  62.220  1.00  0.00           H
ATOM    918  CA  LEU A 644      42.190  36.670  60.460  1.00  0.00           C
ATOM    919  HA  LEU A 644      42.730  37.270  59.730  1.00  0.00           H
ATOM    920  CB  LEU A 644      43.190  35.840  61.320  1.00  0.00           C
ATOM    921  HB1 LEU A 644      43.670  34.970  60.840  1.00  0.00           H
ATOM    922  HB2 LEU A 644      42.810  35.600  62.330  1.00  0.00           H
ATOM    923  CG  LEU A 644      44.460  36.720  61.590  1.00  0.00           C
ATOM    924  HG  LEU A 644      44.190  37.730  61.950  1.00  0.00           H
ATOM    925  CD1 LEU A 644      45.130  36.150  62.790  1.00  0.00           C
ATOM    926 HD11 LEU A 644      45.600  35.170  62.560  1.00  0.00           H
ATOM    927 HD12 LEU A 644      44.420  36.170  63.640  1.00  0.00           H
ATOM    928 HD13 LEU A 644      46.010  36.710  63.160  1.00  0.00           H
ATOM    929  CD2 LEU A 644      45.380  36.810  60.310  1.00  0.00           C
ATOM    930 HD21 LEU A 644      45.740  35.790  60.050  1.00  0.00           H
ATOM    931 HD22 LEU A 644      46.280  37.420  60.520  1.00  0.00           H
ATOM    932 HD23 LEU A 644      44.760  37.190  59.470  1.00  0.00           H
ATOM    933  C   LEU A 644      41.280  35.680  59.720  1.00  0.00           C
ATOM    934  O   LEU A 644      41.570  35.200  58.640  1.00  0.00           O
ATOM    935  N   PHE A 645      40.260  35.240  60.450  1.00  0.00           N
ATOM    936  HN  PHE A 645      40.180  35.410  61.430  1.00  0.00           H
ATOM    937  CA  PHE A 645      39.220  34.510  59.790  1.00  0.00           C
ATOM    938  HA  PHE A 645      39.710  33.710  59.260  1.00  0.00           H
ATOM    939  CB  PHE A 645      38.210  33.920  60.750  1.00  0.00           C
ATOM    940  HB1 PHE A 645      37.340  33.500  60.200  1.00  0.00           H
ATOM    941  HB2 PHE A 645      37.770  34.720  61.380  1.00  0.00           H
ATOM    942  CG  PHE A 645      38.690  32.890  61.730  1.00  0.00           C
ATOM    943  CD1 PHE A 645      39.810  32.110  61.430  1.00  0.00           C
ATOM    944  HD1 PHE A 645      40.240  32.130  60.440  1.00  0.00           H
ATOM    945  CE1 PHE A 645      40.300  31.130  62.260  1.00  0.00           C
ATOM    946  HE1 PHE A 645      41.180  30.640  61.870  1.00  0.00           H
ATOM    947  CZ  PHE A 645      39.540  30.760  63.410  1.00  0.00           C
ATOM    948  HZ  PHE A 645      39.720  29.850  63.970  1.00  0.00           H
ATOM    949  CD2 PHE A 645      38.130  32.640  62.980  1.00  0.00           C
ATOM    950  HD2 PHE A 645      37.260  33.230  63.190  1.00  0.00           H
ATOM    951  CE2 PHE A 645      38.470  31.520  63.780  1.00  0.00           C
ATOM    952  HE2 PHE A 645      37.920  31.280  64.670  1.00  0.00           H
ATOM    953  C   PHE A 645      38.470  35.280  58.700  1.00  0.00           C
ATOM    954  O   PHE A 645      38.420  34.820  57.560  1.00  0.00           O
ATOM    955  N   GLY A 646      38.100  36.580  58.820  1.00  0.00           N
ATOM    956  HN  GLY A 646      38.300  37.170  59.600  1.00  0.00           H
ATOM    957  CA  GLY A 646      37.580  37.400  57.710  1.00  0.00           C
ATOM    958  HA1 GLY A 646      37.530  38.450  58.000  1.00  0.00           H
ATOM    959  HA2 GLY A 646      36.640  37.080  57.290  1.00  0.00           H
ATOM    960  C   GLY A 646      38.560  37.510  56.480  1.00  0.00           C
ATOM    961  O   GLY A 646      38.110  37.460  55.350  1.00  0.00           O
ATOM    962  N   ALA A 647      39.880  37.720  56.720  1.00  0.00           N
ATOM    963  HN  ALA A 647      40.170  37.930  57.650  1.00  0.00           H
ATOM    964  CA  ALA A 647      40.890  37.870  55.680  1.00  0.00           C
ATOM    965  HA  ALA A 647      40.610  38.660  55.000  1.00  0.00           H
ATOM    966  CB  ALA A 647      42.190  38.200  56.410  1.00  0.00           C
ATOM    967  HB1 ALA A 647      42.520  37.340  57.030  1.00  0.00           H
ATOM    968  HB2 ALA A 647      42.110  39.030  57.140  1.00  0.00           H
ATOM    969  HB3 ALA A 647      42.900  38.460  55.600  1.00  0.00           H
ATOM    970  C   ALA A 647      40.990  36.590  54.880  1.00  0.00           C
ATOM    971  O   ALA A 647      40.930  36.610  53.660  1.00  0.00           O
ATOM    972  N   SER A 648      41.080  35.420  55.650  1.00  0.00           N
ATOM    973  HN  SER A 648      41.150  35.450  56.640  1.00  0.00           H
ATOM    974  CA  SER A 648      41.130  34.070  55.000  1.00  0.00           C
ATOM    975  HA  SER A 648      42.000  34.130  54.370  1.00  0.00           H
ATOM    976  CB  SER A 648      41.240  32.920  56.010  1.00  0.00           C
ATOM    977  HB1 SER A 648      40.350  32.810  56.670  1.00  0.00           H
ATOM    978  HB2 SER A 648      42.070  33.210  56.700  1.00  0.00           H
ATOM    979  OG  SER A 648      41.440  31.640  55.380  1.00  0.00           O
ATOM    980  HG1 SER A 648      42.290  31.620  54.950  1.00  0.00           H
ATOM    981  C   SER A 648      39.820  33.820  54.200  1.00  0.00           C
ATOM    982  O   SER A 648      39.870  33.460  53.050  1.00  0.00           O
ATOM    983  N   LEU A 649      38.680  34.130  54.810  1.00  0.00           N
ATOM    984  HN  LEU A 649      38.670  34.420  55.770  1.00  0.00           H
ATOM    985  CA  LEU A 649      37.390  33.950  54.270  1.00  0.00           C
ATOM    986  HA  LEU A 649      37.170  32.900  54.110  1.00  0.00           H
ATOM    987  CB  LEU A 649      36.340  34.360  55.360  1.00  0.00           C
ATOM    988  HB1 LEU A 649      36.470  35.410  55.720  1.00  0.00           H
ATOM    989  HB2 LEU A 649      36.380  33.610  56.160  1.00  0.00           H
ATOM    990  CG  LEU A 649      34.940  34.360  54.860  1.00  0.00           C
ATOM    991  HG  LEU A 649      34.770  34.980  53.950  1.00  0.00           H
ATOM    992  CD1 LEU A 649      34.530  32.890  54.550  1.00  0.00           C
ATOM    993 HD11 LEU A 649      34.650  32.140  55.370  1.00  0.00           H
ATOM    994 HD12 LEU A 649      35.090  32.340  53.760  1.00  0.00           H
ATOM    995 HD13 LEU A 649      33.460  32.870  54.260  1.00  0.00           H
ATOM    996  CD2 LEU A 649      33.940  34.880  55.820  1.00  0.00           C
ATOM    997 HD21 LEU A 649      34.080  35.970  55.980  1.00  0.00           H
ATOM    998 HD22 LEU A 649      34.120  34.370  56.800  1.00  0.00           H
ATOM    999 HD23 LEU A 649      32.930  34.700  55.400  1.00  0.00           H
ATOM   1000  C   LEU A 649      37.200  34.730  53.040  1.00  0.00           C
ATOM   1001  O   LEU A 649      36.740  34.090  52.080  1.00  0.00           O
ATOM   1002  N   THR A 650      37.570  36.010  53.010  1.00  0.00           N
ATOM   1003  HN  THR A 650      38.060  36.460  53.760  1.00  0.00           H
ATOM   1004  CA  THR A 650      37.370  36.790  51.800  1.00  0.00           C
ATOM   1005  HA  THR A 650      36.360  36.580  51.450  1.00  0.00           H
ATOM   1006  CB  THR A 650      37.350  38.260  52.120  1.00  0.00           C
ATOM   1007  HB  THR A 650      37.440  38.870  51.190  1.00  0.00           H
ATOM   1008  OG1 THR A 650      38.360  38.640  52.970  1.00  0.00           O
ATOM   1009  HG1 THR A 650      38.150  38.170  53.780  1.00  0.00           H
ATOM   1010  CG2 THR A 650      36.040  38.510  52.840  1.00  0.00           C
ATOM   1011 HG21 THR A 650      35.230  38.090  52.210  1.00  0.00           H
ATOM   1012 HG22 THR A 650      35.800  39.580  53.020  1.00  0.00           H
ATOM   1013 HG23 THR A 650      36.060  37.970  53.820  1.00  0.00           H
ATOM   1014  C   THR A 650      38.300  36.440  50.670  1.00  0.00           C
ATOM   1015  O   THR A 650      37.880  36.330  49.540  1.00  0.00           O
ATOM   1016  N   GLY A 651      39.650  36.390  51.040  1.00  0.00           N
ATOM   1017  HN  GLY A 651      39.810  36.740  51.940  1.00  0.00           H
ATOM   1018  CA  GLY A 651      40.750  36.030  50.170  1.00  0.00           C
ATOM   1019  HA1 GLY A 651      41.600  36.080  50.820  1.00  0.00           H
ATOM   1020  HA2 GLY A 651      40.880  36.860  49.490  1.00  0.00           H
ATOM   1021  C   GLY A 651      40.710  34.740  49.510  1.00  0.00           C
ATOM   1022  O   GLY A 651      41.010  34.680  48.350  1.00  0.00           O
ATOM   1023  N   ILE A 652      40.320  33.670  50.160  1.00  0.00           N
ATOM   1024  HN  ILE A 652      40.180  33.780  51.140  1.00  0.00           H
ATOM   1025  CA  ILE A 652      40.000  32.390  49.560  1.00  0.00           C
ATOM   1026  HA  ILE A 652      40.840  32.130  48.930  1.00  0.00           H
ATOM   1027  CB  ILE A 652      39.800  31.290  50.580  1.00  0.00           C
ATOM   1028  HB  ILE A 652      39.130  31.690  51.370  1.00  0.00           H
ATOM   1029  CG2 ILE A 652      39.090  30.010  50.030  1.00  0.00           C
ATOM   1030 HG21 ILE A 652      38.590  29.590  50.940  1.00  0.00           H
ATOM   1031 HG22 ILE A 652      39.810  29.360  49.490  1.00  0.00           H
ATOM   1032 HG23 ILE A 652      38.300  30.280  49.300  1.00  0.00           H
ATOM   1033  CG1 ILE A 652      41.210  30.940  51.190  1.00  0.00           C
ATOM   1034 HG11 ILE A 652      41.710  31.860  51.580  1.00  0.00           H
ATOM   1035 HG12 ILE A 652      41.860  30.590  50.350  1.00  0.00           H
ATOM   1036  CD  ILE A 652      41.170  30.030  52.420  1.00  0.00           C
ATOM   1037  HD1 ILE A 652      40.500  29.150  52.420  1.00  0.00           H
ATOM   1038  HD2 ILE A 652      40.740  30.700  53.190  1.00  0.00           H
ATOM   1039  HD3 ILE A 652      42.140  29.660  52.820  1.00  0.00           H
ATOM   1040  C   ILE A 652      38.830  32.540  48.640  1.00  0.00           C
ATOM   1041  O   ILE A 652      38.910  32.080  47.490  1.00  0.00           O
ATOM   1042  N   ALA A 653      37.710  33.140  49.050  1.00  0.00           N
ATOM   1043  HN  ALA A 653      37.640  33.660  49.880  1.00  0.00           H
ATOM   1044  CA  ALA A 653      36.520  33.170  48.190  1.00  0.00           C
ATOM   1045  HA  ALA A 653      36.370  32.170  47.810  1.00  0.00           H
ATOM   1046  CB  ALA A 653      35.310  33.590  48.990  1.00  0.00           C
ATOM   1047  HB1 ALA A 653      35.540  34.610  49.380  1.00  0.00           H
ATOM   1048  HB2 ALA A 653      35.060  32.920  49.830  1.00  0.00           H
ATOM   1049  HB3 ALA A 653      34.370  33.630  48.410  1.00  0.00           H
ATOM   1050  C   ALA A 653      36.760  34.020  46.830  1.00  0.00           C
ATOM   1051  O   ALA A 653      36.430  33.700  45.680  1.00  0.00           O
ATOM   1052  N   TYR A 654      37.340  35.270  46.980  1.00  0.00           N
ATOM   1053  HN  TYR A 654      37.510  35.550  47.920  1.00  0.00           H
ATOM   1054  CA  TYR A 654      37.830  36.240  46.030  1.00  0.00           C
ATOM   1055  HA  TYR A 654      36.970  36.490  45.420  1.00  0.00           H
ATOM   1056  CB  TYR A 654      38.370  37.580  46.720  1.00  0.00           C
ATOM   1057  HB1 TYR A 654      39.350  37.370  47.170  1.00  0.00           H
ATOM   1058  HB2 TYR A 654      37.600  38.010  47.410  1.00  0.00           H
ATOM   1059  CG  TYR A 654      38.690  38.650  45.750  1.00  0.00           C
ATOM   1060  CD1 TYR A 654      39.990  38.880  45.280  1.00  0.00           C
ATOM   1061  HD1 TYR A 654      40.840  38.320  45.640  1.00  0.00           H
ATOM   1062  CE1 TYR A 654      40.250  39.840  44.330  1.00  0.00           C
ATOM   1063  HE1 TYR A 654      41.220  39.840  43.870  1.00  0.00           H
ATOM   1064  CZ  TYR A 654      39.250  40.650  43.750  1.00  0.00           C
ATOM   1065  OH  TYR A 654      39.490  41.640  42.810  1.00  0.00           O
ATOM   1066  HH  TYR A 654      40.280  41.420  42.320  1.00  0.00           H
ATOM   1067  CD2 TYR A 654      37.680  39.490  45.240  1.00  0.00           C
ATOM   1068  HD2 TYR A 654      36.640  39.410  45.550  1.00  0.00           H
ATOM   1069  CE2 TYR A 654      37.970  40.480  44.270  1.00  0.00           C
ATOM   1070  HE2 TYR A 654      37.230  41.120  43.810  1.00  0.00           H
ATOM   1071  C   TYR A 654      38.940  35.700  45.110  1.00  0.00           C
ATOM   1072  O   TYR A 654      38.880  35.910  43.890  1.00  0.00           O
ATOM   1073  N   SER A 655      39.800  34.810  45.560  1.00  0.00           N
ATOM   1074  HN  SER A 655      40.040  34.590  46.510  1.00  0.00           H
ATOM   1075  CA  SER A 655      40.690  34.130  44.660  1.00  0.00           C
ATOM   1076  HA  SER A 655      41.160  34.920  44.090  1.00  0.00           H
ATOM   1077  CB  SER A 655      41.790  33.380  45.400  1.00  0.00           C
ATOM   1078  HB1 SER A 655      42.450  32.880  44.660  1.00  0.00           H
ATOM   1079  HB2 SER A 655      41.350  32.630  46.080  1.00  0.00           H
ATOM   1080  OG  SER A 655      42.590  34.320  46.140  1.00  0.00           O
ATOM   1081  HG1 SER A 655      42.010  34.680  46.820  1.00  0.00           H
ATOM   1082  C   SER A 655      40.050  33.240  43.660  1.00  0.00           C
ATOM   1083  O   SER A 655      40.420  33.000  42.540  1.00  0.00           O
ATOM   1084  N   LEU A 656      39.110  32.460  44.230  1.00  0.00           N
ATOM   1085  HN  LEU A 656      38.880  32.510  45.200  1.00  0.00           H
ATOM   1086  CA  LEU A 656      38.390  31.420  43.510  1.00  0.00           C
ATOM   1087  HA  LEU A 656      39.100  30.690  43.140  1.00  0.00           H
ATOM   1088  CB  LEU A 656      37.620  30.450  44.470  1.00  0.00           C
ATOM   1089  HB1 LEU A 656      36.770  29.900  44.000  1.00  0.00           H
ATOM   1090  HB2 LEU A 656      37.140  31.140  45.190  1.00  0.00           H
ATOM   1091  CG  LEU A 656      38.500  29.460  45.340  1.00  0.00           C
ATOM   1092  HG  LEU A 656      39.400  30.050  45.600  1.00  0.00           H
ATOM   1093  CD1 LEU A 656      37.810  29.110  46.680  1.00  0.00           C
ATOM   1094 HD11 LEU A 656      37.530  30.080  47.140  1.00  0.00           H
ATOM   1095 HD12 LEU A 656      38.570  28.610  47.310  1.00  0.00           H
ATOM   1096 HD13 LEU A 656      36.940  28.450  46.500  1.00  0.00           H
ATOM   1097  CD2 LEU A 656      39.100  28.230  44.640  1.00  0.00           C
ATOM   1098 HD21 LEU A 656      39.530  28.560  43.660  1.00  0.00           H
ATOM   1099 HD22 LEU A 656      38.240  27.560  44.410  1.00  0.00           H
ATOM   1100 HD23 LEU A 656      39.920  27.700  45.180  1.00  0.00           H
ATOM   1101  C   LEU A 656      37.570  31.980  42.450  1.00  0.00           C
ATOM   1102  O   LEU A 656      37.540  31.590  41.300  1.00  0.00           O
ATOM   1103  N   PHE A 657      36.830  33.080  42.780  1.00  0.00           N
ATOM   1104  HN  PHE A 657      36.790  33.420  43.720  1.00  0.00           H
ATOM   1105  CA  PHE A 657      35.790  33.550  41.850  1.00  0.00           C
ATOM   1106  HA  PHE A 657      35.850  32.990  40.930  1.00  0.00           H
ATOM   1107  CB  PHE A 657      34.380  33.400  42.460  1.00  0.00           C
ATOM   1108  HB1 PHE A 657      33.600  33.610  41.700  1.00  0.00           H
ATOM   1109  HB2 PHE A 657      34.240  34.060  43.340  1.00  0.00           H
ATOM   1110  CG  PHE A 657      34.050  31.990  42.880  1.00  0.00           C
ATOM   1111  CD1 PHE A 657      34.370  30.830  42.120  1.00  0.00           C
ATOM   1112  HD1 PHE A 657      35.020  30.800  41.260  1.00  0.00           H
ATOM   1113  CE1 PHE A 657      33.970  29.590  42.570  1.00  0.00           C
ATOM   1114  HE1 PHE A 657      34.290  28.740  42.010  1.00  0.00           H
ATOM   1115  CZ  PHE A 657      33.250  29.370  43.790  1.00  0.00           C
ATOM   1116  HZ  PHE A 657      32.890  28.360  43.930  1.00  0.00           H
ATOM   1117  CD2 PHE A 657      33.090  31.770  43.880  1.00  0.00           C
ATOM   1118  HD2 PHE A 657      32.850  32.680  44.430  1.00  0.00           H
ATOM   1119  CE2 PHE A 657      32.780  30.520  44.430  1.00  0.00           C
ATOM   1120  HE2 PHE A 657      32.030  30.520  45.210  1.00  0.00           H
ATOM   1121  C   PHE A 657      35.900  35.000  41.280  1.00  0.00           C
ATOM   1122  O   PHE A 657      35.170  35.320  40.410  1.00  0.00           O
ATOM   1123  N   ALA A 658      36.810  35.870  41.790  1.00  0.00           N
ATOM   1124  HN  ALA A 658      37.570  35.600  42.390  1.00  0.00           H
ATOM   1125  CA  ALA A 658      36.940  37.230  41.170  1.00  0.00           C
ATOM   1126  HA  ALA A 658      35.970  37.690  41.050  1.00  0.00           H
ATOM   1127  CB  ALA A 658      37.850  38.070  42.000  1.00  0.00           C
ATOM   1128  HB1 ALA A 658      37.630  39.150  41.850  1.00  0.00           H
ATOM   1129  HB2 ALA A 658      38.940  37.990  41.860  1.00  0.00           H
ATOM   1130  HB3 ALA A 658      37.640  37.750  43.050  1.00  0.00           H
ATOM   1131  C   ALA A 658      37.560  37.150  39.820  1.00  0.00           C
ATOM   1132  O   ALA A 658      38.320  36.200  39.570  1.00  0.00           O
ATOM   1133  N   GLY A 659      37.260  38.110  38.930  1.00  0.00           N
ATOM   1134  HN  GLY A 659      36.910  39.000  39.190  1.00  0.00           H
ATOM   1135  CA  GLY A 659      37.750  38.030  37.560  1.00  0.00           C
ATOM   1136  HA1 GLY A 659      37.350  38.970  37.190  1.00  0.00           H
ATOM   1137  HA2 GLY A 659      37.340  37.150  37.090  1.00  0.00           H
ATOM   1138  C   GLY A 659      39.270  38.070  37.330  1.00  0.00           C
ATOM   1139  O   GLY A 659      39.780  37.330  36.530  1.00  0.00           O
ATOM   1140  N   GLN A 660      40.030  38.910  38.050  1.00  0.00           N
ATOM   1141  HN  GLN A 660      39.540  39.510  38.680  1.00  0.00           H
ATOM   1142  CA  GLN A 660      41.440  38.810  38.230  1.00  0.00           C
ATOM   1143  HA  GLN A 660      41.740  37.990  37.590  1.00  0.00           H
ATOM   1144  CB  GLN A 660      42.320  39.900  37.590  1.00  0.00           C
ATOM   1145  HB1 GLN A 660      42.070  39.750  36.520  1.00  0.00           H
ATOM   1146  HB2 GLN A 660      43.360  39.620  37.860  1.00  0.00           H
ATOM   1147  CG  GLN A 660      42.240  41.380  37.860  1.00  0.00           C
ATOM   1148  HG1 GLN A 660      41.180  41.650  37.650  1.00  0.00           H
ATOM   1149  HG2 GLN A 660      42.960  41.900  37.190  1.00  0.00           H
ATOM   1150  CD  GLN A 660      42.540  41.720  39.280  1.00  0.00           C
ATOM   1151  OE1 GLN A 660      43.490  41.310  39.910  1.00  0.00           O
ATOM   1152  NE2 GLN A 660      41.570  42.440  39.930  1.00  0.00           N
ATOM   1153 HE21 GLN A 660      41.910  42.840  40.790  1.00  0.00           H
ATOM   1154 HE22 GLN A 660      40.700  42.480  39.440  1.00  0.00           H
ATOM   1155  C   GLN A 660      41.800  38.550  39.730  1.00  0.00           C
ATOM   1156  O   GLN A 660      41.140  39.160  40.610  1.00  0.00           O
ATOM   1157  N   PRO A 661      42.850  37.720  40.110  1.00  0.00           N
ATOM   1158  CD  PRO A 661      43.440  36.730  39.130  1.00  0.00           C
ATOM   1159  HD1 PRO A 661      44.090  37.160  38.340  1.00  0.00           H
ATOM   1160  HD2 PRO A 661      42.570  36.260  38.630  1.00  0.00           H
ATOM   1161  CA  PRO A 661      43.030  37.370  41.450  1.00  0.00           C
ATOM   1162  HA  PRO A 661      42.140  37.520  42.060  1.00  0.00           H
ATOM   1163  CB  PRO A 661      43.300  35.880  41.330  1.00  0.00           C
ATOM   1164  HB1 PRO A 661      42.340  35.320  41.280  1.00  0.00           H
ATOM   1165  HB2 PRO A 661      43.680  35.340  42.220  1.00  0.00           H
ATOM   1166  CG  PRO A 661      44.130  35.720  40.070  1.00  0.00           C
ATOM   1167  HG1 PRO A 661      45.180  36.030  40.290  1.00  0.00           H
ATOM   1168  HG2 PRO A 661      44.130  34.750  39.530  1.00  0.00           H
ATOM   1169  C   PRO A 661      44.300  38.100  41.940  1.00  0.00           C
ATOM   1170  O   PRO A 661      44.870  37.740  42.970  1.00  0.00           O
ATOM   1171  N   LEU A 662      44.910  38.850  41.090  1.00  0.00           N
ATOM   1172  HN  LEU A 662      44.390  39.070  40.260  1.00  0.00           H
ATOM   1173  CA  LEU A 662      46.210  39.510  41.260  1.00  0.00           C
ATOM   1174  HA  LEU A 662      46.950  38.810  41.640  1.00  0.00           H
ATOM   1175  CB  LEU A 662      46.670  40.150  39.920  1.00  0.00           C
ATOM   1176  HB1 LEU A 662      47.650  40.620  40.160  1.00  0.00           H
ATOM   1177  HB2 LEU A 662      45.960  40.860  39.460  1.00  0.00           H
ATOM   1178  CG  LEU A 662      46.830  39.150  38.720  1.00  0.00           C
ATOM   1179  HG  LEU A 662      45.800  38.740  38.600  1.00  0.00           H
ATOM   1180  CD1 LEU A 662      47.200  39.960  37.460  1.00  0.00           C
ATOM   1181 HD11 LEU A 662      47.200  39.310  36.560  1.00  0.00           H
ATOM   1182 HD12 LEU A 662      48.160  40.490  37.680  1.00  0.00           H
ATOM   1183 HD13 LEU A 662      46.370  40.690  37.350  1.00  0.00           H
ATOM   1184  CD2 LEU A 662      47.740  38.050  39.120  1.00  0.00           C
ATOM   1185 HD21 LEU A 662      48.760  38.360  39.420  1.00  0.00           H
ATOM   1186 HD22 LEU A 662      47.840  37.350  38.270  1.00  0.00           H
ATOM   1187 HD23 LEU A 662      47.390  37.450  39.980  1.00  0.00           H
ATOM   1188  C   LEU A 662      46.230  40.590  42.390  1.00  0.00           C
ATOM   1189  O   LEU A 662      47.220  40.810  43.100  1.00  0.00           O
ATOM   1190  N   THR A 663      45.110  41.310  42.610  1.00  0.00           N
ATOM   1191  HN  THR A 663      44.320  41.200  42.030  1.00  0.00           H
ATOM   1192  CA  THR A 663      44.830  42.120  43.790  1.00  0.00           C
ATOM   1193  HA  THR A 663      45.610  42.860  43.860  1.00  0.00           H
ATOM   1194  CB  THR A 663      43.520  43.000  43.710  1.00  0.00           C
ATOM   1195  HB  THR A 663      43.670  43.630  44.600  1.00  0.00           H
ATOM   1196  OG1 THR A 663      42.310  42.350  43.760  1.00  0.00           O
ATOM   1197  HG1 THR A 663      42.270  42.070  44.680  1.00  0.00           H
ATOM   1198  CG2 THR A 663      43.410  43.900  42.450  1.00  0.00           C
ATOM   1199 HG21 THR A 663      42.550  44.600  42.550  1.00  0.00           H
ATOM   1200 HG22 THR A 663      43.440  43.220  41.560  1.00  0.00           H
ATOM   1201 HG23 THR A 663      44.270  44.580  42.320  1.00  0.00           H
ATOM   1202  C   THR A 663      44.830  41.340  45.080  1.00  0.00           C
ATOM   1203  O   THR A 663      43.970  40.500  45.330  1.00  0.00           O
ATOM   1204  N   ILE A 664      45.650  41.700  46.050  1.00  0.00           N
ATOM   1205  HN  ILE A 664      46.220  42.510  46.000  1.00  0.00           H
ATOM   1206  CA  ILE A 664      45.640  40.960  47.310  1.00  0.00           C
ATOM   1207  HA  ILE A 664      45.270  39.960  47.160  1.00  0.00           H
ATOM   1208  CB  ILE A 664      47.110  40.770  47.750  1.00  0.00           C
ATOM   1209  HB  ILE A 664      47.690  41.700  47.590  1.00  0.00           H
ATOM   1210  CG2 ILE A 664      47.140  40.280  49.270  1.00  0.00           C
ATOM   1211 HG21 ILE A 664      46.480  39.400  49.350  1.00  0.00           H
ATOM   1212 HG22 ILE A 664      46.650  41.010  49.960  1.00  0.00           H
ATOM   1213 HG23 ILE A 664      48.180  40.150  49.660  1.00  0.00           H
ATOM   1214  CG1 ILE A 664      47.840  39.780  46.830  1.00  0.00           C
ATOM   1215 HG11 ILE A 664      48.900  39.910  47.130  1.00  0.00           H
ATOM   1216 HG12 ILE A 664      47.560  39.870  45.760  1.00  0.00           H
ATOM   1217  CD  ILE A 664      47.570  38.260  47.070  1.00  0.00           C
ATOM   1218  HD1 ILE A 664      46.690  37.910  46.480  1.00  0.00           H
ATOM   1219  HD2 ILE A 664      47.460  38.080  48.160  1.00  0.00           H
ATOM   1220  HD3 ILE A 664      48.530  37.730  46.830  1.00  0.00           H
ATOM   1221  C   ILE A 664      44.860  41.820  48.230  1.00  0.00           C
ATOM   1222  O   ILE A 664      44.990  43.050  48.260  1.00  0.00           O
ATOM   1223  N   LEU A 665      43.750  41.280  48.740  1.00  0.00           N
ATOM   1224  HN  LEU A 665      43.460  40.370  48.480  1.00  0.00           H
ATOM   1225  CA  LEU A 665      42.780  41.900  49.700  1.00  0.00           C
ATOM   1226  HA  LEU A 665      42.550  42.930  49.440  1.00  0.00           H
ATOM   1227  CB  LEU A 665      41.510  41.040  49.990  1.00  0.00           C
ATOM   1228  HB1 LEU A 665      40.930  41.690  50.680  1.00  0.00           H
ATOM   1229  HB2 LEU A 665      41.820  40.120  50.520  1.00  0.00           H
ATOM   1230  CG  LEU A 665      40.620  40.790  48.730  1.00  0.00           C
ATOM   1231  HG  LEU A 665      41.030  39.980  48.080  1.00  0.00           H
ATOM   1232  CD1 LEU A 665      39.250  40.210  49.340  1.00  0.00           C
ATOM   1233 HD11 LEU A 665      38.950  40.880  50.180  1.00  0.00           H
ATOM   1234 HD12 LEU A 665      39.370  39.150  49.680  1.00  0.00           H
ATOM   1235 HD13 LEU A 665      38.430  40.010  48.630  1.00  0.00           H
ATOM   1236  CD2 LEU A 665      40.340  42.000  47.890  1.00  0.00           C
ATOM   1237 HD21 LEU A 665      39.840  41.770  46.930  1.00  0.00           H
ATOM   1238 HD22 LEU A 665      41.260  42.530  47.560  1.00  0.00           H
ATOM   1239 HD23 LEU A 665      39.680  42.680  48.470  1.00  0.00           H
ATOM   1240  C   LEU A 665      43.430  42.050  51.070  1.00  0.00           C
ATOM   1241  O   LEU A 665      44.310  41.280  51.580  1.00  0.00           O
ATOM   1242  N   GLY A 666      43.050  43.090  51.810  1.00  0.00           N
ATOM   1243  HN  GLY A 666      42.410  43.790  51.520  1.00  0.00           H
ATOM   1244  CA  GLY A 666      43.670  43.230  53.140  1.00  0.00           C
ATOM   1245  HA1 GLY A 666      44.740  43.320  53.040  1.00  0.00           H
ATOM   1246  HA2 GLY A 666      43.430  42.300  53.630  1.00  0.00           H
ATOM   1247  C   GLY A 666      43.150  44.400  53.940  1.00  0.00           C
ATOM   1248  O   GLY A 666      42.170  45.050  53.580  1.00  0.00           O
ATOM   1249  N   SER A 667      43.780  44.640  55.070  1.00  0.00           N
ATOM   1250  HN  SER A 667      44.680  44.210  55.110  1.00  0.00           H
ATOM   1251  CA  SER A 667      43.500  45.660  56.070  1.00  0.00           C
ATOM   1252  HA  SER A 667      42.440  45.550  56.260  1.00  0.00           H
ATOM   1253  CB  SER A 667      44.270  45.450  57.390  1.00  0.00           C
ATOM   1254  HB1 SER A 667      45.380  45.500  57.330  1.00  0.00           H
ATOM   1255  HB2 SER A 667      44.150  44.380  57.680  1.00  0.00           H
ATOM   1256  OG  SER A 667      43.870  46.350  58.430  1.00  0.00           O
ATOM   1257  HG1 SER A 667      42.910  46.380  58.420  1.00  0.00           H
ATOM   1258  C   SER A 667      43.680  47.070  55.580  1.00  0.00           C
ATOM   1259  O   SER A 667      44.710  47.340  54.900  1.00  0.00           O
ATOM   1260  N   THR A 668      42.790  48.010  55.900  1.00  0.00           N
ATOM   1261  HN  THR A 668      41.940  47.690  56.300  1.00  0.00           H
ATOM   1262  CA  THR A 668      42.800  49.430  55.370  1.00  0.00           C
ATOM   1263  HA  THR A 668      43.770  49.730  55.030  1.00  0.00           H
ATOM   1264  CB  THR A 668      42.050  49.650  54.080  1.00  0.00           C
ATOM   1265  HB  THR A 668      42.220  50.700  53.730  1.00  0.00           H
ATOM   1266  OG1 THR A 668      40.690  49.270  54.180  1.00  0.00           O
ATOM   1267  HG1 THR A 668      40.200  49.780  53.530  1.00  0.00           H
ATOM   1268  CG2 THR A 668      42.650  48.810  52.910  1.00  0.00           C
ATOM   1269 HG21 THR A 668      42.090  49.020  51.980  1.00  0.00           H
ATOM   1270 HG22 THR A 668      42.710  47.730  53.160  1.00  0.00           H
ATOM   1271 HG23 THR A 668      43.680  49.200  52.770  1.00  0.00           H
ATOM   1272  C   THR A 668      42.360  50.560  56.270  1.00  0.00           C
ATOM   1273  O   THR A 668      41.450  50.410  57.080  1.00  0.00           O
ATOM   1274  N   GLY A 669      42.990  51.720  56.330  1.00  0.00           N
ATOM   1275  HN  GLY A 669      43.810  51.700  55.760  1.00  0.00           H
ATOM   1276  CA  GLY A 669      42.670  52.930  57.150  1.00  0.00           C
ATOM   1277  HA1 GLY A 669      43.250  53.700  56.670  1.00  0.00           H
ATOM   1278  HA2 GLY A 669      42.780  52.740  58.210  1.00  0.00           H
ATOM   1279  C   GLY A 669      41.240  53.460  57.040  1.00  0.00           C
ATOM   1280  O   GLY A 669      40.610  53.970  58.040  1.00  0.00           O
ATOM   1281  N   PRO A 670      40.480  53.490  55.950  1.00  0.00           N
ATOM   1282  CD  PRO A 670      41.030  53.650  54.590  1.00  0.00           C
ATOM   1283  HD1 PRO A 670      41.340  52.680  54.110  1.00  0.00           H
ATOM   1284  HD2 PRO A 670      41.970  54.220  54.600  1.00  0.00           H
ATOM   1285  CA  PRO A 670      39.140  54.150  56.020  1.00  0.00           C
ATOM   1286  HA  PRO A 670      39.180  55.120  56.490  1.00  0.00           H
ATOM   1287  CB  PRO A 670      38.660  54.140  54.550  1.00  0.00           C
ATOM   1288  HB1 PRO A 670      37.790  54.780  54.300  1.00  0.00           H
ATOM   1289  HB2 PRO A 670      38.270  53.190  54.120  1.00  0.00           H
ATOM   1290  CG  PRO A 670      39.980  54.360  53.730  1.00  0.00           C
ATOM   1291  HG1 PRO A 670      40.010  54.050  52.680  1.00  0.00           H
ATOM   1292  HG2 PRO A 670      40.170  55.460  53.740  1.00  0.00           H
ATOM   1293  C   PRO A 670      38.130  53.290  56.750  1.00  0.00           C
ATOM   1294  O   PRO A 670      37.310  53.830  57.480  1.00  0.00           O
ATOM   1295  N   VAL A 671      38.260  51.940  56.530  1.00  0.00           N
ATOM   1296  HN  VAL A 671      38.830  51.580  55.790  1.00  0.00           H
ATOM   1297  CA  VAL A 671      37.490  50.840  57.260  1.00  0.00           C
ATOM   1298  HA  VAL A 671      36.440  51.020  57.090  1.00  0.00           H
ATOM   1299  CB  VAL A 671      37.840  49.560  56.710  1.00  0.00           C
ATOM   1300  HB  VAL A 671      38.900  49.290  56.820  1.00  0.00           H
ATOM   1301  CG1 VAL A 671      36.940  48.520  57.260  1.00  0.00           C
ATOM   1302 HG11 VAL A 671      35.880  48.860  57.270  1.00  0.00           H
ATOM   1303 HG12 VAL A 671      37.330  48.320  58.270  1.00  0.00           H
ATOM   1304 HG13 VAL A 671      36.840  47.610  56.610  1.00  0.00           H
ATOM   1305  CG2 VAL A 671      37.600  49.650  55.200  1.00  0.00           C
ATOM   1306 HG21 VAL A 671      38.400  50.210  54.650  1.00  0.00           H
ATOM   1307 HG22 VAL A 671      36.710  50.280  54.970  1.00  0.00           H
ATOM   1308 HG23 VAL A 671      37.440  48.660  54.740  1.00  0.00           H
ATOM   1309  C   VAL A 671      37.740  50.910  58.730  1.00  0.00           C
ATOM   1310  O   VAL A 671      36.800  50.790  59.530  1.00  0.00           O
ATOM   1311  N   LEU A 672      38.980  51.110  59.270  1.00  0.00           N
ATOM   1312  HN  LEU A 672      39.730  51.190  58.610  1.00  0.00           H
ATOM   1313  CA  LEU A 672      39.320  51.400  60.620  1.00  0.00           C
ATOM   1314  HA  LEU A 672      39.010  50.490  61.130  1.00  0.00           H
ATOM   1315  CB  LEU A 672      40.870  51.600  60.770  1.00  0.00           C
ATOM   1316  HB1 LEU A 672      41.180  52.370  60.040  1.00  0.00           H
ATOM   1317  HB2 LEU A 672      41.330  50.620  60.530  1.00  0.00           H
ATOM   1318  CG  LEU A 672      41.300  52.060  62.110  1.00  0.00           C
ATOM   1319  HG  LEU A 672      40.870  53.050  62.390  1.00  0.00           H
ATOM   1320  CD1 LEU A 672      40.920  51.130  63.340  1.00  0.00           C
ATOM   1321 HD11 LEU A 672      41.500  50.190  63.260  1.00  0.00           H
ATOM   1322 HD12 LEU A 672      39.830  50.970  63.390  1.00  0.00           H
ATOM   1323 HD13 LEU A 672      41.240  51.620  64.270  1.00  0.00           H
ATOM   1324  CD2 LEU A 672      42.840  52.170  62.140  1.00  0.00           C
ATOM   1325 HD21 LEU A 672      43.210  52.560  63.110  1.00  0.00           H
ATOM   1326 HD22 LEU A 672      43.180  52.950  61.420  1.00  0.00           H
ATOM   1327 HD23 LEU A 672      43.380  51.230  61.920  1.00  0.00           H
ATOM   1328  C   LEU A 672      38.500  52.510  61.200  1.00  0.00           C
ATOM   1329  O   LEU A 672      37.660  52.300  62.110  1.00  0.00           O
ATOM   1330  N   VAL A 673      38.530  53.730  60.560  1.00  0.00           N
ATOM   1331  HN  VAL A 673      39.150  53.940  59.810  1.00  0.00           H
ATOM   1332  CA  VAL A 673      37.740  54.980  60.840  1.00  0.00           C
ATOM   1333  HA  VAL A 673      37.860  55.360  61.850  1.00  0.00           H
ATOM   1334  CB  VAL A 673      38.270  56.040  59.890  1.00  0.00           C
ATOM   1335  HB  VAL A 673      38.390  55.700  58.850  1.00  0.00           H
ATOM   1336  CG1 VAL A 673      37.420  57.320  59.860  1.00  0.00           C
ATOM   1337 HG11 VAL A 673      38.030  58.120  59.390  1.00  0.00           H
ATOM   1338 HG12 VAL A 673      37.120  57.590  60.890  1.00  0.00           H
ATOM   1339 HG13 VAL A 673      36.450  57.080  59.360  1.00  0.00           H
ATOM   1340  CG2 VAL A 673      39.710  56.350  60.380  1.00  0.00           C
ATOM   1341 HG21 VAL A 673      40.430  55.510  60.350  1.00  0.00           H
ATOM   1342 HG22 VAL A 673      39.710  56.860  61.380  1.00  0.00           H
ATOM   1343 HG23 VAL A 673      39.990  57.150  59.670  1.00  0.00           H
ATOM   1344  C   VAL A 673      36.250  54.660  60.690  1.00  0.00           C
ATOM   1345  O   VAL A 673      35.620  54.890  61.720  1.00  0.00           O
ATOM   1346  N   PHE A 674      35.680  54.100  59.690  1.00  0.00           N
ATOM   1347  HN  PHE A 674      36.260  53.930  58.900  1.00  0.00           H
ATOM   1348  CA  PHE A 674      34.260  53.580  59.780  1.00  0.00           C
ATOM   1349  HA  PHE A 674      33.610  54.440  59.870  1.00  0.00           H
ATOM   1350  CB  PHE A 674      33.970  52.960  58.400  1.00  0.00           C
ATOM   1351  HB1 PHE A 674      34.780  52.250  58.090  1.00  0.00           H
ATOM   1352  HB2 PHE A 674      33.750  53.700  57.610  1.00  0.00           H
ATOM   1353  CG  PHE A 674      32.730  52.110  58.460  1.00  0.00           C
ATOM   1354  CD1 PHE A 674      32.750  50.710  58.290  1.00  0.00           C
ATOM   1355  HD1 PHE A 674      33.750  50.330  58.150  1.00  0.00           H
ATOM   1356  CE1 PHE A 674      31.610  49.970  58.210  1.00  0.00           C
ATOM   1357  HE1 PHE A 674      31.690  48.910  57.990  1.00  0.00           H
ATOM   1358  CZ  PHE A 674      30.330  50.600  58.340  1.00  0.00           C
ATOM   1359  HZ  PHE A 674      29.410  50.060  58.240  1.00  0.00           H
ATOM   1360  CD2 PHE A 674      31.490  52.740  58.580  1.00  0.00           C
ATOM   1361  HD2 PHE A 674      31.470  53.820  58.730  1.00  0.00           H
ATOM   1362  CE2 PHE A 674      30.260  52.020  58.510  1.00  0.00           C
ATOM   1363  HE2 PHE A 674      29.330  52.570  58.540  1.00  0.00           H
ATOM   1364  C   PHE A 674      33.910  52.640  61.020  1.00  0.00           C
ATOM   1365  O   PHE A 674      32.950  52.840  61.690  1.00  0.00           O
ATOM   1366  N   GLU A 675      34.760  51.560  61.290  1.00  0.00           N
ATOM   1367  HN  GLU A 675      35.430  51.290  60.600  1.00  0.00           H
ATOM   1368  CA  GLU A 675      34.550  50.730  62.460  1.00  0.00           C
ATOM   1369  HA  GLU A 675      33.600  50.220  62.320  1.00  0.00           H
ATOM   1370  CB  GLU A 675      35.570  49.520  62.450  1.00  0.00           C
ATOM   1371  HB1 GLU A 675      35.620  49.010  63.440  1.00  0.00           H
ATOM   1372  HB2 GLU A 675      36.580  49.960  62.320  1.00  0.00           H
ATOM   1373  CG  GLU A 675      35.270  48.410  61.430  1.00  0.00           C
ATOM   1374  HG1 GLU A 675      36.130  47.730  61.340  1.00  0.00           H
ATOM   1375  HG2 GLU A 675      35.310  48.840  60.400  1.00  0.00           H
ATOM   1376  CD  GLU A 675      34.060  47.510  61.600  1.00  0.00           C
ATOM   1377  OE1 GLU A 675      33.250  47.680  62.540  1.00  0.00           O
ATOM   1378  OE2 GLU A 675      33.850  46.660  60.710  1.00  0.00           O
ATOM   1379  C   GLU A 675      34.530  51.350  63.830  1.00  0.00           C
ATOM   1380  O   GLU A 675      33.740  51.010  64.730  1.00  0.00           O
ATOM   1381  N   LYS A 676      35.440  52.270  63.950  1.00  0.00           N
ATOM   1382  HN  LYS A 676      35.990  52.410  63.140  1.00  0.00           H
ATOM   1383  CA  LYS A 676      35.490  53.100  65.130  1.00  0.00           C
ATOM   1384  HA  LYS A 676      35.550  52.450  66.000  1.00  0.00           H
ATOM   1385  CB  LYS A 676      36.810  53.870  65.180  1.00  0.00           C
ATOM   1386  HB1 LYS A 676      36.810  54.690  65.930  1.00  0.00           H
ATOM   1387  HB2 LYS A 676      37.160  54.260  64.190  1.00  0.00           H
ATOM   1388  CG  LYS A 676      38.010  53.010  65.610  1.00  0.00           C
ATOM   1389  HG1 LYS A 676      38.090  52.080  64.990  1.00  0.00           H
ATOM   1390  HG2 LYS A 676      37.870  52.700  66.670  1.00  0.00           H
ATOM   1391  CD  LYS A 676      39.380  53.690  65.440  1.00  0.00           C
ATOM   1392  HD1 LYS A 676      39.480  53.780  64.330  1.00  0.00           H
ATOM   1393  HD2 LYS A 676      40.110  52.980  65.880  1.00  0.00           H
ATOM   1394  CE  LYS A 676      39.550  55.070  66.030  1.00  0.00           C
ATOM   1395  HE1 LYS A 676      39.430  55.010  67.140  1.00  0.00           H
ATOM   1396  HE2 LYS A 676      38.860  55.870  65.690  1.00  0.00           H
ATOM   1397  NZ  LYS A 676      40.930  55.540  65.870  1.00  0.00           N
ATOM   1398  HZ1 LYS A 676      41.510  54.870  66.410  1.00  0.00           H
ATOM   1399  HZ2 LYS A 676      41.020  56.520  66.230  1.00  0.00           H
ATOM   1400  HZ3 LYS A 676      41.280  55.650  64.900  1.00  0.00           H
ATOM   1401  C   LYS A 676      34.400  54.090  65.200  1.00  0.00           C
ATOM   1402  O   LYS A 676      33.750  54.240  66.250  1.00  0.00           O
ATOM   1403  N   ILE A 677      34.050  54.800  64.100  1.00  0.00           N
ATOM   1404  HN  ILE A 677      34.560  54.690  63.240  1.00  0.00           H
ATOM   1405  CA  ILE A 677      32.910  55.710  64.110  1.00  0.00           C
ATOM   1406  HA  ILE A 677      33.000  56.360  64.980  1.00  0.00           H
ATOM   1407  CB  ILE A 677      32.670  56.520  62.920  1.00  0.00           C
ATOM   1408  HB  ILE A 677      32.440  55.870  62.060  1.00  0.00           H
ATOM   1409  CG2 ILE A 677      31.440  57.390  63.150  1.00  0.00           C
ATOM   1410 HG21 ILE A 677      30.550  56.800  63.430  1.00  0.00           H
ATOM   1411 HG22 ILE A 677      31.230  58.010  62.250  1.00  0.00           H
ATOM   1412 HG23 ILE A 677      31.660  58.050  64.020  1.00  0.00           H
ATOM   1413  CG1 ILE A 677      33.890  57.370  62.520  1.00  0.00           C
ATOM   1414 HG11 ILE A 677      33.960  57.430  61.410  1.00  0.00           H
ATOM   1415 HG12 ILE A 677      34.860  56.920  62.840  1.00  0.00           H
ATOM   1416  CD  ILE A 677      33.860  58.840  63.110  1.00  0.00           C
ATOM   1417  HD1 ILE A 677      34.740  59.450  62.780  1.00  0.00           H
ATOM   1418  HD2 ILE A 677      33.780  58.970  64.210  1.00  0.00           H
ATOM   1419  HD3 ILE A 677      32.950  59.370  62.730  1.00  0.00           H
ATOM   1420  C   ILE A 677      31.650  54.910  64.440  1.00  0.00           C
ATOM   1421  O   ILE A 677      30.830  55.330  65.240  1.00  0.00           O
ATOM   1422  N   LEU A 678      31.460  53.690  63.920  1.00  0.00           N
ATOM   1423  HN  LEU A 678      32.100  53.380  63.220  1.00  0.00           H
ATOM   1424  CA  LEU A 678      30.390  52.780  64.170  1.00  0.00           C
ATOM   1425  HA  LEU A 678      29.520  53.360  63.900  1.00  0.00           H
ATOM   1426  CB  LEU A 678      30.630  51.530  63.280  1.00  0.00           C
ATOM   1427  HB1 LEU A 678      31.670  51.160  63.430  1.00  0.00           H
ATOM   1428  HB2 LEU A 678      30.510  51.850  62.220  1.00  0.00           H
ATOM   1429  CG  LEU A 678      29.710  50.290  63.530  1.00  0.00           C
ATOM   1430  HG  LEU A 678      30.050  49.770  64.440  1.00  0.00           H
ATOM   1431  CD1 LEU A 678      28.170  50.480  63.560  1.00  0.00           C
ATOM   1432 HD11 LEU A 678      27.880  51.170  64.370  1.00  0.00           H
ATOM   1433 HD12 LEU A 678      27.690  49.490  63.650  1.00  0.00           H
ATOM   1434 HD13 LEU A 678      27.800  51.030  62.670  1.00  0.00           H
ATOM   1435  CD2 LEU A 678      29.940  49.350  62.280  1.00  0.00           C
ATOM   1436 HD21 LEU A 678      31.010  49.210  62.040  1.00  0.00           H
ATOM   1437 HD22 LEU A 678      29.560  49.880  61.370  1.00  0.00           H
ATOM   1438 HD23 LEU A 678      29.480  48.350  62.390  1.00  0.00           H
ATOM   1439  C   LEU A 678      30.050  52.440  65.630  1.00  0.00           C
ATOM   1440  O   LEU A 678      28.880  52.460  66.100  1.00  0.00           O
ATOM   1441  N   TYR A 679      31.170  52.050  66.300  1.00  0.00           N
ATOM   1442  HN  TYR A 679      32.050  52.080  65.840  1.00  0.00           H
ATOM   1443  CA  TYR A 679      31.070  51.740  67.690  1.00  0.00           C
ATOM   1444  HA  TYR A 679      30.440  50.900  67.930  1.00  0.00           H
ATOM   1445  CB  TYR A 679      32.440  51.200  68.130  1.00  0.00           C
ATOM   1446  HB1 TYR A 679      33.190  51.770  67.540  1.00  0.00           H
ATOM   1447  HB2 TYR A 679      32.430  50.180  67.700  1.00  0.00           H
ATOM   1448  CG  TYR A 679      32.780  51.140  69.640  1.00  0.00           C
ATOM   1449  CD1 TYR A 679      33.610  52.060  70.210  1.00  0.00           C
ATOM   1450  HD1 TYR A 679      34.070  52.800  69.570  1.00  0.00           H
ATOM   1451  CE1 TYR A 679      33.910  52.020  71.580  1.00  0.00           C
ATOM   1452  HE1 TYR A 679      34.640  52.700  71.990  1.00  0.00           H
ATOM   1453  CZ  TYR A 679      33.300  51.070  72.360  1.00  0.00           C
ATOM   1454  OH  TYR A 679      33.660  50.960  73.730  1.00  0.00           O
ATOM   1455  HH  TYR A 679      34.400  51.550  73.910  1.00  0.00           H
ATOM   1456  CD2 TYR A 679      32.170  50.200  70.410  1.00  0.00           C
ATOM   1457  HD2 TYR A 679      31.490  49.490  69.950  1.00  0.00           H
ATOM   1458  CE2 TYR A 679      32.360  50.220  71.780  1.00  0.00           C
ATOM   1459  HE2 TYR A 679      31.950  49.410  72.380  1.00  0.00           H
ATOM   1460  C   TYR A 679      30.660  52.930  68.470  1.00  0.00           C
ATOM   1461  O   TYR A 679      29.840  52.810  69.370  1.00  0.00           O
ATOM   1462  N   LYS A 680      31.330  54.070  68.140  1.00  0.00           N
ATOM   1463  HN  LYS A 680      32.050  54.130  67.460  1.00  0.00           H
ATOM   1464  CA  LYS A 680      31.140  55.330  68.860  1.00  0.00           C
ATOM   1465  HA  LYS A 680      31.200  55.150  69.930  1.00  0.00           H
ATOM   1466  CB  LYS A 680      32.290  56.320  68.600  1.00  0.00           C
ATOM   1467  HB1 LYS A 680      31.850  57.340  68.690  1.00  0.00           H
ATOM   1468  HB2 LYS A 680      32.660  56.290  67.560  1.00  0.00           H
ATOM   1469  CG  LYS A 680      33.500  56.080  69.490  1.00  0.00           C
ATOM   1470  HG1 LYS A 680      33.800  55.010  69.470  1.00  0.00           H
ATOM   1471  HG2 LYS A 680      33.260  56.360  70.540  1.00  0.00           H
ATOM   1472  CD  LYS A 680      34.720  56.880  68.940  1.00  0.00           C
ATOM   1473  HD1 LYS A 680      34.830  56.600  67.870  1.00  0.00           H
ATOM   1474  HD2 LYS A 680      35.680  56.530  69.360  1.00  0.00           H
ATOM   1475  CE  LYS A 680      34.670  58.460  68.950  1.00  0.00           C
ATOM   1476  HE1 LYS A 680      33.670  58.830  68.640  1.00  0.00           H
ATOM   1477  HE2 LYS A 680      35.440  58.860  68.270  1.00  0.00           H
ATOM   1478  NZ  LYS A 680      35.090  58.910  70.290  1.00  0.00           N
ATOM   1479  HZ1 LYS A 680      34.330  58.950  71.000  1.00  0.00           H
ATOM   1480  HZ2 LYS A 680      35.410  59.890  70.140  1.00  0.00           H
ATOM   1481  HZ3 LYS A 680      35.820  58.370  70.790  1.00  0.00           H
ATOM   1482  C   LYS A 680      29.700  55.820  68.770  1.00  0.00           C
ATOM   1483  O   LYS A 680      29.120  56.160  69.820  1.00  0.00           O
ATOM   1484  N   PHE A 681      29.130  55.710  67.520  1.00  0.00           N
ATOM   1485  HN  PHE A 681      29.690  55.510  66.720  1.00  0.00           H
ATOM   1486  CA  PHE A 681      27.720  56.110  67.340  1.00  0.00           C
ATOM   1487  HA  PHE A 681      27.700  57.120  67.700  1.00  0.00           H
ATOM   1488  CB  PHE A 681      27.320  56.020  65.830  1.00  0.00           C
ATOM   1489  HB1 PHE A 681      27.130  55.000  65.450  1.00  0.00           H
ATOM   1490  HB2 PHE A 681      28.180  56.420  65.260  1.00  0.00           H
ATOM   1491  CG  PHE A 681      26.070  56.900  65.580  1.00  0.00           C
ATOM   1492  CD1 PHE A 681      26.180  58.230  65.850  1.00  0.00           C
ATOM   1493  HD1 PHE A 681      27.150  58.650  66.070  1.00  0.00           H
ATOM   1494  CE1 PHE A 681      25.090  59.170  65.690  1.00  0.00           C
ATOM   1495  HE1 PHE A 681      25.200  60.210  65.940  1.00  0.00           H
ATOM   1496  CZ  PHE A 681      23.800  58.700  65.370  1.00  0.00           C
ATOM   1497  HZ  PHE A 681      22.950  59.360  65.330  1.00  0.00           H
ATOM   1498  CD2 PHE A 681      24.830  56.420  65.180  1.00  0.00           C
ATOM   1499  HD2 PHE A 681      24.660  55.350  65.160  1.00  0.00           H
ATOM   1500  CE2 PHE A 681      23.730  57.360  65.060  1.00  0.00           C
ATOM   1501  HE2 PHE A 681      22.770  56.970  64.780  1.00  0.00           H
ATOM   1502  C   PHE A 681      26.730  55.280  68.120  1.00  0.00           C
ATOM   1503  O   PHE A 681      25.770  55.770  68.740  1.00  0.00           O
ATOM   1504  N   CYS A 682      26.910  53.990  68.190  1.00  0.00           N
ATOM   1505  HN  CYS A 682      27.720  53.620  67.720  1.00  0.00           H
ATOM   1506  CA  CYS A 682      26.100  53.110  68.910  1.00  0.00           C
ATOM   1507  HA  CYS A 682      25.050  53.260  68.730  1.00  0.00           H
ATOM   1508  CB  CYS A 682      26.450  51.560  68.620  1.00  0.00           C
ATOM   1509  HB1 CYS A 682      25.870  51.000  69.380  1.00  0.00           H
ATOM   1510  HB2 CYS A 682      27.500  51.240  68.810  1.00  0.00           H
ATOM   1511  SG  CYS A 682      25.980  50.970  66.960  1.00  0.00           S
ATOM   1512  HG1 CYS A 682      26.940  51.660  66.370  1.00  0.00           H
ATOM   1513  C   CYS A 682      26.120  53.450  70.440  1.00  0.00           C
ATOM   1514  O   CYS A 682      25.010  53.510  70.990  1.00  0.00           O
ATOM   1515  N   ARG A 683      27.320  53.740  71.000  1.00  0.00           N
ATOM   1516  HN  ARG A 683      28.160  53.830  70.470  1.00  0.00           H
ATOM   1517  CA  ARG A 683      27.460  54.130  72.420  1.00  0.00           C
ATOM   1518  HA  ARG A 683      26.820  53.500  73.020  1.00  0.00           H
ATOM   1519  CB  ARG A 683      28.920  53.870  72.940  1.00  0.00           C
ATOM   1520  HB1 ARG A 683      28.940  54.410  73.920  1.00  0.00           H
ATOM   1521  HB2 ARG A 683      29.700  54.330  72.300  1.00  0.00           H
ATOM   1522  CG  ARG A 683      29.330  52.380  73.160  1.00  0.00           C
ATOM   1523  HG1 ARG A 683      30.360  52.270  73.550  1.00  0.00           H
ATOM   1524  HG2 ARG A 683      29.160  51.710  72.280  1.00  0.00           H
ATOM   1525  CD  ARG A 683      28.430  51.610  74.150  1.00  0.00           C
ATOM   1526  HD1 ARG A 683      28.850  50.630  74.450  1.00  0.00           H
ATOM   1527  HD2 ARG A 683      27.380  51.580  73.790  1.00  0.00           H
ATOM   1528  NE  ARG A 683      28.440  52.440  75.420  1.00  0.00           N
ATOM   1529  HE  ARG A 683      29.190  53.060  75.620  1.00  0.00           H
ATOM   1530  CZ  ARG A 683      27.550  52.360  76.410  1.00  0.00           C
ATOM   1531  NH1 ARG A 683      26.450  51.670  76.350  1.00  0.00           N
ATOM   1532 HH11 ARG A 683      26.230  51.350  75.430  1.00  0.00           H
ATOM   1533 HH12 ARG A 683      25.680  51.770  76.980  1.00  0.00           H
ATOM   1534  NH2 ARG A 683      27.780  53.020  77.570  1.00  0.00           N
ATOM   1535 HH21 ARG A 683      27.040  53.240  78.210  1.00  0.00           H
ATOM   1536 HH22 ARG A 683      28.610  53.530  77.810  1.00  0.00           H
ATOM   1537  C   ARG A 683      27.070  55.570  72.830  1.00  0.00           C
ATOM   1538  O   ARG A 683      26.760  55.830  74.000  1.00  0.00           O
ATOM   1539  N   ASP A 684      26.940  56.450  71.820  1.00  0.00           N
ATOM   1540  HN  ASP A 684      27.250  56.280  70.890  1.00  0.00           H
ATOM   1541  CA  ASP A 684      26.180  57.680  71.990  1.00  0.00           C
ATOM   1542  HA  ASP A 684      26.250  58.010  73.010  1.00  0.00           H
ATOM   1543  CB  ASP A 684      26.740  58.870  71.130  1.00  0.00           C
ATOM   1544  HB1 ASP A 684      26.100  59.760  70.990  1.00  0.00           H
ATOM   1545  HB2 ASP A 684      27.000  58.460  70.120  1.00  0.00           H
ATOM   1546  CG  ASP A 684      28.070  59.380  71.680  1.00  0.00           C
ATOM   1547  OD1 ASP A 684      28.640  58.950  72.710  1.00  0.00           O
ATOM   1548  OD2 ASP A 684      28.590  60.280  70.960  1.00  0.00           O
ATOM   1549  C   ASP A 684      24.740  57.500  71.810  1.00  0.00           C
ATOM   1550  O   ASP A 684      23.980  57.920  72.670  1.00  0.00           O
ATOM   1551  N   TYR A 685      24.260  56.900  70.700  1.00  0.00           N
ATOM   1552  HN  TYR A 685      24.790  56.470  69.980  1.00  0.00           H
ATOM   1553  CA  TYR A 685      22.860  56.970  70.270  1.00  0.00           C
ATOM   1554  HA  TYR A 685      22.550  57.910  70.710  1.00  0.00           H
ATOM   1555  CB  TYR A 685      22.970  57.160  68.710  1.00  0.00           C
ATOM   1556  HB1 TYR A 685      22.750  56.250  68.110  1.00  0.00           H
ATOM   1557  HB2 TYR A 685      24.000  57.490  68.460  1.00  0.00           H
ATOM   1558  CG  TYR A 685      22.100  58.250  68.170  1.00  0.00           C
ATOM   1559  CD1 TYR A 685      20.810  57.960  67.800  1.00  0.00           C
ATOM   1560  HD1 TYR A 685      20.480  56.930  67.790  1.00  0.00           H
ATOM   1561  CE1 TYR A 685      19.900  58.920  67.300  1.00  0.00           C
ATOM   1562  HE1 TYR A 685      18.880  58.670  67.040  1.00  0.00           H
ATOM   1563  CZ  TYR A 685      20.290  60.230  67.500  1.00  0.00           C
ATOM   1564  OH  TYR A 685      19.370  61.250  67.110  1.00  0.00           O
ATOM   1565  HH  TYR A 685      18.560  60.790  66.880  1.00  0.00           H
ATOM   1566  CD2 TYR A 685      22.400  59.590  68.370  1.00  0.00           C
ATOM   1567  HD2 TYR A 685      23.420  59.760  68.680  1.00  0.00           H
ATOM   1568  CE2 TYR A 685      21.580  60.570  68.020  1.00  0.00           C
ATOM   1569  HE2 TYR A 685      21.850  61.580  68.260  1.00  0.00           H
ATOM   1570  C   TYR A 685      22.020  55.820  70.960  1.00  0.00           C
ATOM   1571  O   TYR A 685      20.810  55.850  70.920  1.00  0.00           O
ATOM   1572  N   GLN A 686      22.730  54.920  71.590  1.00  0.00           N
ATOM   1573  HN  GLN A 686      23.700  54.950  71.800  1.00  0.00           H
ATOM   1574  CA  GLN A 686      22.100  53.840  72.330  1.00  0.00           C
ATOM   1575  HA  GLN A 686      22.940  53.390  72.860  1.00  0.00           H
ATOM   1576  CB  GLN A 686      21.050  54.350  73.410  1.00  0.00           C
ATOM   1577  HB1 GLN A 686      20.790  53.520  74.100  1.00  0.00           H
ATOM   1578  HB2 GLN A 686      20.140  54.700  72.880  1.00  0.00           H
ATOM   1579  CG  GLN A 686      21.430  55.590  74.280  1.00  0.00           C
ATOM   1580  HG1 GLN A 686      20.610  55.770  75.020  1.00  0.00           H
ATOM   1581  HG2 GLN A 686      21.500  56.530  73.710  1.00  0.00           H
ATOM   1582  CD  GLN A 686      22.700  55.380  75.170  1.00  0.00           C
ATOM   1583  OE1 GLN A 686      22.880  54.470  75.920  1.00  0.00           O
ATOM   1584  NE2 GLN A 686      23.610  56.410  75.090  1.00  0.00           N
ATOM   1585 HE21 GLN A 686      24.510  56.330  75.530  1.00  0.00           H
ATOM   1586 HE22 GLN A 686      23.640  57.100  74.370  1.00  0.00           H
ATOM   1587  C   GLN A 686      21.490  52.770  71.470  1.00  0.00           C
ATOM   1588  O   GLN A 686      20.640  52.030  71.900  1.00  0.00           O
ATOM   1589  N   LEU A 687      22.010  52.540  70.280  1.00  0.00           N
ATOM   1590  HN  LEU A 687      22.820  53.010  69.920  1.00  0.00           H
ATOM   1591  CA  LEU A 687      21.670  51.540  69.340  1.00  0.00           C
ATOM   1592  HA  LEU A 687      20.600  51.430  69.460  1.00  0.00           H
ATOM   1593  CB  LEU A 687      22.110  52.000  67.900  1.00  0.00           C
ATOM   1594  HB1 LEU A 687      21.860  51.180  67.190  1.00  0.00           H
ATOM   1595  HB2 LEU A 687      23.210  51.810  67.840  1.00  0.00           H
ATOM   1596  CG  LEU A 687      21.570  53.320  67.420  1.00  0.00           C
ATOM   1597  HG  LEU A 687      21.780  54.050  68.230  1.00  0.00           H
ATOM   1598  CD1 LEU A 687      22.340  53.910  66.140  1.00  0.00           C
ATOM   1599 HD11 LEU A 687      22.150  54.980  65.900  1.00  0.00           H
ATOM   1600 HD12 LEU A 687      21.970  53.400  65.230  1.00  0.00           H
ATOM   1601 HD13 LEU A 687      23.430  53.820  66.300  1.00  0.00           H
ATOM   1602  CD2 LEU A 687      20.070  53.410  67.200  1.00  0.00           C
ATOM   1603 HD21 LEU A 687      19.730  52.740  66.380  1.00  0.00           H
ATOM   1604 HD22 LEU A 687      19.670  54.370  66.830  1.00  0.00           H
ATOM   1605 HD23 LEU A 687      19.610  53.310  68.210  1.00  0.00           H
ATOM   1606  C   LEU A 687      22.410  50.180  69.650  1.00  0.00           C
ATOM   1607  O   LEU A 687      23.580  50.220  70.020  1.00  0.00           O
ATOM   1608  N   SER A 688      21.670  49.060  69.660  1.00  0.00           N
ATOM   1609  HN  SER A 688      20.700  49.160  69.430  1.00  0.00           H
ATOM   1610  CA  SER A 688      22.220  47.710  69.870  1.00  0.00           C
ATOM   1611  HA  SER A 688      22.810  47.740  70.770  1.00  0.00           H
ATOM   1612  CB  SER A 688      21.190  46.590  69.800  1.00  0.00           C
ATOM   1613  HB1 SER A 688      20.980  46.200  68.780  1.00  0.00           H
ATOM   1614  HB2 SER A 688      20.210  46.970  70.190  1.00  0.00           H
ATOM   1615  OG  SER A 688      21.540  45.440  70.500  1.00  0.00           O
ATOM   1616  HG1 SER A 688      21.780  45.670  71.400  1.00  0.00           H
ATOM   1617  C   SER A 688      23.290  47.420  68.750  1.00  0.00           C
ATOM   1618  O   SER A 688      22.940  47.290  67.590  1.00  0.00           O
ATOM   1619  N   TYR A 689      24.570  47.350  69.190  1.00  0.00           N
ATOM   1620  HN  TYR A 689      24.660  47.400  70.180  1.00  0.00           H
ATOM   1621  CA  TYR A 689      25.780  47.430  68.370  1.00  0.00           C
ATOM   1622  HA  TYR A 689      25.740  48.330  67.780  1.00  0.00           H
ATOM   1623  CB  TYR A 689      26.990  47.340  69.390  1.00  0.00           C
ATOM   1624  HB1 TYR A 689      26.800  46.440  70.020  1.00  0.00           H
ATOM   1625  HB2 TYR A 689      27.060  48.240  70.040  1.00  0.00           H
ATOM   1626  CG  TYR A 689      28.430  47.240  68.900  1.00  0.00           C
ATOM   1627  CD1 TYR A 689      28.790  47.890  67.750  1.00  0.00           C
ATOM   1628  HD1 TYR A 689      28.000  48.430  67.240  1.00  0.00           H
ATOM   1629  CE1 TYR A 689      30.040  47.800  67.160  1.00  0.00           C
ATOM   1630  HE1 TYR A 689      30.230  48.430  66.310  1.00  0.00           H
ATOM   1631  CZ  TYR A 689      30.960  46.980  67.840  1.00  0.00           C
ATOM   1632  OH  TYR A 689      32.320  46.830  67.410  1.00  0.00           O
ATOM   1633  HH  TYR A 689      32.520  47.580  66.840  1.00  0.00           H
ATOM   1634  CD2 TYR A 689      29.250  46.330  69.520  1.00  0.00           C
ATOM   1635  HD2 TYR A 689      28.910  45.820  70.410  1.00  0.00           H
ATOM   1636  CE2 TYR A 689      30.550  46.170  68.970  1.00  0.00           C
ATOM   1637  HE2 TYR A 689      31.270  45.530  69.440  1.00  0.00           H
ATOM   1638  C   TYR A 689      25.840  46.290  67.380  1.00  0.00           C
ATOM   1639  O   TYR A 689      26.110  46.530  66.160  1.00  0.00           O
ATOM   1640  N   LEU A 690      25.610  45.070  67.800  1.00  0.00           N
ATOM   1641  HN  LEU A 690      25.380  44.790  68.730  1.00  0.00           H
ATOM   1642  CA  LEU A 690      25.880  43.890  66.970  1.00  0.00           C
ATOM   1643  HA  LEU A 690      26.850  44.080  66.530  1.00  0.00           H
ATOM   1644  CB  LEU A 690      25.940  42.590  67.790  1.00  0.00           C
ATOM   1645  HB1 LEU A 690      26.070  41.800  67.020  1.00  0.00           H
ATOM   1646  HB2 LEU A 690      24.950  42.370  68.210  1.00  0.00           H
ATOM   1647  CG  LEU A 690      27.110  42.440  68.760  1.00  0.00           C
ATOM   1648  HG  LEU A 690      27.090  43.350  69.400  1.00  0.00           H
ATOM   1649  CD1 LEU A 690      27.000  41.140  69.620  1.00  0.00           C
ATOM   1650 HD11 LEU A 690      25.940  41.110  69.970  1.00  0.00           H
ATOM   1651 HD12 LEU A 690      27.530  41.210  70.590  1.00  0.00           H
ATOM   1652 HD13 LEU A 690      27.340  40.250  69.060  1.00  0.00           H
ATOM   1653  CD2 LEU A 690      28.350  42.370  67.990  1.00  0.00           C
ATOM   1654 HD21 LEU A 690      28.220  41.580  67.230  1.00  0.00           H
ATOM   1655 HD22 LEU A 690      29.150  41.970  68.650  1.00  0.00           H
ATOM   1656 HD23 LEU A 690      28.620  43.380  67.600  1.00  0.00           H
ATOM   1657  C   LEU A 690      24.870  43.770  65.800  1.00  0.00           C
ATOM   1658  O   LEU A 690      25.370  43.620  64.680  1.00  0.00           O
ATOM   1659  N   SER A 691      23.560  43.970  65.990  1.00  0.00           N
ATOM   1660  HN  SER A 691      23.280  43.880  66.940  1.00  0.00           H
ATOM   1661  CA  SER A 691      22.660  44.100  64.890  1.00  0.00           C
ATOM   1662  HA  SER A 691      22.780  43.290  64.200  1.00  0.00           H
ATOM   1663  CB  SER A 691      21.080  43.850  65.400  1.00  0.00           C
ATOM   1664  HB1 SER A 691      20.780  44.390  66.330  1.00  0.00           H
ATOM   1665  HB2 SER A 691      21.030  42.820  65.820  1.00  0.00           H
ATOM   1666  OG  SER A 691      20.150  44.000  64.310  1.00  0.00           O
ATOM   1667  HG1 SER A 691      20.200  44.930  64.090  1.00  0.00           H
ATOM   1668  C   SER A 691      22.740  45.330  64.030  1.00  0.00           C
ATOM   1669  O   SER A 691      22.420  45.280  62.860  1.00  0.00           O
ATOM   1670  N   LEU A 692      23.170  46.460  64.560  1.00  0.00           N
ATOM   1671  HN  LEU A 692      23.390  46.590  65.520  1.00  0.00           H
ATOM   1672  CA  LEU A 692      23.350  47.630  63.850  1.00  0.00           C
ATOM   1673  HA  LEU A 692      22.430  47.750  63.290  1.00  0.00           H
ATOM   1674  CB  LEU A 692      23.580  48.850  64.770  1.00  0.00           C
ATOM   1675  HB1 LEU A 692      24.580  48.860  65.240  1.00  0.00           H
ATOM   1676  HB2 LEU A 692      22.910  48.710  65.640  1.00  0.00           H
ATOM   1677  CG  LEU A 692      23.310  50.290  64.340  1.00  0.00           C
ATOM   1678  HG  LEU A 692      23.420  50.860  65.290  1.00  0.00           H
ATOM   1679  CD1 LEU A 692      24.250  50.820  63.260  1.00  0.00           C
ATOM   1680 HD11 LEU A 692      24.070  50.280  62.300  1.00  0.00           H
ATOM   1681 HD12 LEU A 692      25.340  50.700  63.470  1.00  0.00           H
ATOM   1682 HD13 LEU A 692      24.060  51.910  63.220  1.00  0.00           H
ATOM   1683  CD2 LEU A 692      21.940  50.430  63.840  1.00  0.00           C
ATOM   1684 HD21 LEU A 692      21.910  50.090  62.790  1.00  0.00           H
ATOM   1685 HD22 LEU A 692      21.760  51.530  63.860  1.00  0.00           H
ATOM   1686 HD23 LEU A 692      21.190  49.850  64.430  1.00  0.00           H
ATOM   1687  C   LEU A 692      24.480  47.490  62.820  1.00  0.00           C
ATOM   1688  O   LEU A 692      24.290  47.720  61.630  1.00  0.00           O
ATOM   1689  N   ARG A 693      25.600  46.920  63.300  1.00  0.00           N
ATOM   1690  HN  ARG A 693      25.640  46.920  64.290  1.00  0.00           H
ATOM   1691  CA  ARG A 693      26.760  46.480  62.640  1.00  0.00           C
ATOM   1692  HA  ARG A 693      27.000  47.400  62.140  1.00  0.00           H
ATOM   1693  CB  ARG A 693      27.980  46.170  63.590  1.00  0.00           C
ATOM   1694  HB1 ARG A 693      27.680  45.400  64.340  1.00  0.00           H
ATOM   1695  HB2 ARG A 693      28.190  47.060  64.220  1.00  0.00           H
ATOM   1696  CG  ARG A 693      29.270  45.690  62.830  1.00  0.00           C
ATOM   1697  HG1 ARG A 693      29.450  46.450  62.030  1.00  0.00           H
ATOM   1698  HG2 ARG A 693      29.060  44.720  62.340  1.00  0.00           H
ATOM   1699  CD  ARG A 693      30.410  45.630  63.810  1.00  0.00           C
ATOM   1700  HD1 ARG A 693      30.250  44.870  64.600  1.00  0.00           H
ATOM   1701  HD2 ARG A 693      30.560  46.630  64.260  1.00  0.00           H
ATOM   1702  NE  ARG A 693      31.690  45.350  62.990  1.00  0.00           N
ATOM   1703  HE  ARG A 693      32.270  46.120  62.750  1.00  0.00           H
ATOM   1704  CZ  ARG A 693      31.880  44.190  62.400  1.00  0.00           C
ATOM   1705  NH1 ARG A 693      31.100  43.110  62.490  1.00  0.00           N
ATOM   1706 HH11 ARG A 693      30.940  42.520  61.700  1.00  0.00           H
ATOM   1707 HH12 ARG A 693      30.300  43.150  63.090  1.00  0.00           H
ATOM   1708  NH2 ARG A 693      32.910  44.070  61.530  1.00  0.00           N
ATOM   1709 HH21 ARG A 693      33.500  44.840  61.300  1.00  0.00           H
ATOM   1710 HH22 ARG A 693      32.780  43.280  60.920  1.00  0.00           H
ATOM   1711  C   ARG A 693      26.610  45.380  61.620  1.00  0.00           C
ATOM   1712  O   ARG A 693      27.140  45.460  60.490  1.00  0.00           O
ATOM   1713  N   THR A 694      25.650  44.430  61.960  1.00  0.00           N
ATOM   1714  HN  THR A 694      25.430  44.330  62.930  1.00  0.00           H
ATOM   1715  CA  THR A 694      25.140  43.460  60.970  1.00  0.00           C
ATOM   1716  HA  THR A 694      25.990  43.040  60.450  1.00  0.00           H
ATOM   1717  CB  THR A 694      24.410  42.290  61.640  1.00  0.00           C
ATOM   1718  HB  THR A 694      23.390  42.560  62.000  1.00  0.00           H
ATOM   1719  OG1 THR A 694      25.190  41.680  62.630  1.00  0.00           O
ATOM   1720  HG1 THR A 694      25.150  42.310  63.350  1.00  0.00           H
ATOM   1721  CG2 THR A 694      24.090  41.180  60.660  1.00  0.00           C
ATOM   1722 HG21 THR A 694      23.470  41.540  59.810  1.00  0.00           H
ATOM   1723 HG22 THR A 694      23.530  40.370  61.190  1.00  0.00           H
ATOM   1724 HG23 THR A 694      25.020  40.760  60.240  1.00  0.00           H
ATOM   1725  C   THR A 694      24.330  44.060  59.870  1.00  0.00           C
ATOM   1726  O   THR A 694      24.450  43.890  58.690  1.00  0.00           O
ATOM   1727  N   SER A 695      23.470  45.000  60.340  1.00  0.00           N
ATOM   1728  HN  SER A 695      23.290  45.310  61.270  1.00  0.00           H
ATOM   1729  CA  SER A 695      22.510  45.610  59.460  1.00  0.00           C
ATOM   1730  HA  SER A 695      22.030  44.850  58.860  1.00  0.00           H
ATOM   1731  CB  SER A 695      21.200  46.240  60.150  1.00  0.00           C
ATOM   1732  HB1 SER A 695      20.590  46.630  59.300  1.00  0.00           H
ATOM   1733  HB2 SER A 695      21.510  47.040  60.860  1.00  0.00           H
ATOM   1734  OG  SER A 695      20.440  45.330  60.990  1.00  0.00           O
ATOM   1735  HG1 SER A 695      21.000  44.830  61.580  1.00  0.00           H
ATOM   1736  C   SER A 695      23.050  46.450  58.430  1.00  0.00           C
ATOM   1737  O   SER A 695      22.760  46.390  57.230  1.00  0.00           O
ATOM   1738  N   ILE A 696      24.090  47.350  58.750  1.00  0.00           N
ATOM   1739  HN  ILE A 696      24.480  47.470  59.660  1.00  0.00           H
ATOM   1740  CA  ILE A 696      24.730  48.130  57.750  1.00  0.00           C
ATOM   1741  HA  ILE A 696      24.010  48.770  57.250  1.00  0.00           H
ATOM   1742  CB  ILE A 696      25.700  49.160  58.330  1.00  0.00           C
ATOM   1743  HB  ILE A 696      24.970  49.810  58.860  1.00  0.00           H
ATOM   1744  CG2 ILE A 696      26.730  48.660  59.370  1.00  0.00           C
ATOM   1745 HG21 ILE A 696      27.160  49.460  60.020  1.00  0.00           H
ATOM   1746 HG22 ILE A 696      27.460  48.100  58.760  1.00  0.00           H
ATOM   1747 HG23 ILE A 696      26.250  47.970  60.090  1.00  0.00           H
ATOM   1748  CG1 ILE A 696      26.370  50.030  57.250  1.00  0.00           C
ATOM   1749 HG11 ILE A 696      25.660  50.250  56.420  1.00  0.00           H
ATOM   1750 HG12 ILE A 696      27.270  49.560  56.800  1.00  0.00           H
ATOM   1751  CD  ILE A 696      26.640  51.420  57.780  1.00  0.00           C
ATOM   1752  HD1 ILE A 696      25.660  51.880  58.060  1.00  0.00           H
ATOM   1753  HD2 ILE A 696      27.180  51.980  56.980  1.00  0.00           H
ATOM   1754  HD3 ILE A 696      27.340  51.480  58.640  1.00  0.00           H
ATOM   1755  C   ILE A 696      25.510  47.340  56.650  1.00  0.00           C
ATOM   1756  O   ILE A 696      25.400  47.580  55.480  1.00  0.00           O
ATOM   1757  N   GLY A 697      26.290  46.270  56.960  1.00  0.00           N
ATOM   1758  HN  GLY A 697      26.320  45.960  57.910  1.00  0.00           H
ATOM   1759  CA  GLY A 697      26.950  45.320  56.100  1.00  0.00           C
ATOM   1760  HA1 GLY A 697      27.310  44.490  56.690  1.00  0.00           H
ATOM   1761  HA2 GLY A 697      27.770  45.840  55.630  1.00  0.00           H
ATOM   1762  C   GLY A 697      25.990  44.630  55.140  1.00  0.00           C
ATOM   1763  O   GLY A 697      26.210  44.620  53.930  1.00  0.00           O
ATOM   1764  N   LEU A 698      24.830  44.150  55.600  1.00  0.00           N
ATOM   1765  HN  LEU A 698      24.540  44.130  56.560  1.00  0.00           H
ATOM   1766  CA  LEU A 698      23.820  43.540  54.790  1.00  0.00           C
ATOM   1767  HA  LEU A 698      24.250  42.750  54.190  1.00  0.00           H
ATOM   1768  CB  LEU A 698      22.650  42.830  55.480  1.00  0.00           C
ATOM   1769  HB1 LEU A 698      21.960  42.470  54.690  1.00  0.00           H
ATOM   1770  HB2 LEU A 698      22.140  43.360  56.310  1.00  0.00           H
ATOM   1771  CG  LEU A 698      23.200  41.620  56.280  1.00  0.00           C
ATOM   1772  HG  LEU A 698      24.000  41.960  56.980  1.00  0.00           H
ATOM   1773  CD1 LEU A 698      22.110  40.910  57.110  1.00  0.00           C
ATOM   1774 HD11 LEU A 698      22.520  40.240  57.910  1.00  0.00           H
ATOM   1775 HD12 LEU A 698      21.500  40.380  56.350  1.00  0.00           H
ATOM   1776 HD13 LEU A 698      21.480  41.690  57.580  1.00  0.00           H
ATOM   1777  CD2 LEU A 698      23.900  40.610  55.330  1.00  0.00           C
ATOM   1778 HD21 LEU A 698      24.010  39.600  55.770  1.00  0.00           H
ATOM   1779 HD22 LEU A 698      24.950  40.940  55.160  1.00  0.00           H
ATOM   1780 HD23 LEU A 698      23.270  40.710  54.430  1.00  0.00           H
ATOM   1781  C   LEU A 698      23.230  44.600  53.770  1.00  0.00           C
ATOM   1782  O   LEU A 698      23.210  44.280  52.550  1.00  0.00           O
ATOM   1783  N   TRP A 699      22.910  45.810  54.170  1.00  0.00           N
ATOM   1784  HN  TRP A 699      22.960  46.030  55.140  1.00  0.00           H
ATOM   1785  CA  TRP A 699      22.510  46.870  53.260  1.00  0.00           C
ATOM   1786  HA  TRP A 699      21.670  46.570  52.660  1.00  0.00           H
ATOM   1787  CB  TRP A 699      21.970  48.110  53.950  1.00  0.00           C
ATOM   1788  HB1 TRP A 699      22.090  48.940  53.220  1.00  0.00           H
ATOM   1789  HB2 TRP A 699      22.660  48.280  54.790  1.00  0.00           H
ATOM   1790  CG  TRP A 699      20.550  48.030  54.480  1.00  0.00           C
ATOM   1791  CD1 TRP A 699      20.160  47.970  55.810  1.00  0.00           C
ATOM   1792  HD1 TRP A 699      20.840  47.650  56.590  1.00  0.00           H
ATOM   1793  NE1 TRP A 699      18.790  48.080  55.870  1.00  0.00           N
ATOM   1794  HE1 TRP A 699      18.190  48.190  56.630  1.00  0.00           H
ATOM   1795  CE2 TRP A 699      18.320  48.150  54.540  1.00  0.00           C
ATOM   1796  CD2 TRP A 699      19.400  48.210  53.690  1.00  0.00           C
ATOM   1797  CE3 TRP A 699      19.270  48.350  52.290  1.00  0.00           C
ATOM   1798  HE3 TRP A 699      20.110  48.340  51.610  1.00  0.00           H
ATOM   1799  CZ3 TRP A 699      17.990  48.670  51.840  1.00  0.00           C
ATOM   1800  HZ3 TRP A 699      17.950  49.120  50.850  1.00  0.00           H
ATOM   1801  CZ2 TRP A 699      17.040  48.350  54.020  1.00  0.00           C
ATOM   1802  HZ2 TRP A 699      16.230  48.150  54.700  1.00  0.00           H
ATOM   1803  CH2 TRP A 699      16.850  48.660  52.650  1.00  0.00           C
ATOM   1804  HH2 TRP A 699      15.920  48.960  52.190  1.00  0.00           H
ATOM   1805  C   TRP A 699      23.650  47.360  52.320  1.00  0.00           C
ATOM   1806  O   TRP A 699      23.330  47.600  51.140  1.00  0.00           O
ATOM   1807  N   THR A 700      24.830  47.360  52.810  1.00  0.00           N
ATOM   1808  HN  THR A 700      25.080  47.040  53.730  1.00  0.00           H
ATOM   1809  CA  THR A 700      25.950  47.800  51.940  1.00  0.00           C
ATOM   1810  HA  THR A 700      25.660  48.660  51.370  1.00  0.00           H
ATOM   1811  CB  THR A 700      27.220  47.890  52.720  1.00  0.00           C
ATOM   1812  HB  THR A 700      27.550  46.950  53.210  1.00  0.00           H
ATOM   1813  OG1 THR A 700      27.070  48.970  53.610  1.00  0.00           O
ATOM   1814  HG1 THR A 700      26.350  48.750  54.210  1.00  0.00           H
ATOM   1815  CG2 THR A 700      28.420  48.380  51.830  1.00  0.00           C
ATOM   1816 HG21 THR A 700      29.290  48.910  52.270  1.00  0.00           H
ATOM   1817 HG22 THR A 700      27.980  49.060  51.060  1.00  0.00           H
ATOM   1818 HG23 THR A 700      28.850  47.500  51.290  1.00  0.00           H
ATOM   1819  C   THR A 700      26.260  46.770  50.770  1.00  0.00           C
ATOM   1820  O   THR A 700      26.450  47.280  49.660  1.00  0.00           O
ATOM   1821  N   SER A 701      26.120  45.460  51.130  1.00  0.00           N
ATOM   1822  HN  SER A 701      26.020  45.250  52.100  1.00  0.00           H
ATOM   1823  CA  SER A 701      26.250  44.370  50.200  1.00  0.00           C
ATOM   1824  HA  SER A 701      27.230  44.340  49.760  1.00  0.00           H
ATOM   1825  CB  SER A 701      26.220  43.130  51.150  1.00  0.00           C
ATOM   1826  HB1 SER A 701      25.320  43.140  51.810  1.00  0.00           H
ATOM   1827  HB2 SER A 701      27.130  43.020  51.780  1.00  0.00           H
ATOM   1828  OG  SER A 701      26.130  41.920  50.420  1.00  0.00           O
ATOM   1829  HG1 SER A 701      26.840  41.860  49.790  1.00  0.00           H
ATOM   1830  C   SER A 701      25.170  44.440  49.190  1.00  0.00           C
ATOM   1831  O   SER A 701      25.460  44.300  48.030  1.00  0.00           O
ATOM   1832  N   PHE A 702      23.860  44.720  49.610  1.00  0.00           N
ATOM   1833  HN  PHE A 702      23.620  44.840  50.570  1.00  0.00           H
ATOM   1834  CA  PHE A 702      22.750  44.930  48.670  1.00  0.00           C
ATOM   1835  HA  PHE A 702      22.780  43.980  48.140  1.00  0.00           H
ATOM   1836  CB  PHE A 702      21.350  45.030  49.380  1.00  0.00           C
ATOM   1837  HB1 PHE A 702      21.350  45.780  50.200  1.00  0.00           H
ATOM   1838  HB2 PHE A 702      21.210  43.990  49.750  1.00  0.00           H
ATOM   1839  CG  PHE A 702      20.120  45.350  48.480  1.00  0.00           C
ATOM   1840  CD1 PHE A 702      19.970  44.820  47.210  1.00  0.00           C
ATOM   1841  HD1 PHE A 702      20.810  44.230  46.890  1.00  0.00           H
ATOM   1842  CE1 PHE A 702      18.940  45.210  46.330  1.00  0.00           C
ATOM   1843  HE1 PHE A 702      18.700  44.820  45.350  1.00  0.00           H
ATOM   1844  CZ  PHE A 702      17.920  46.090  46.790  1.00  0.00           C
ATOM   1845  HZ  PHE A 702      17.020  46.320  46.220  1.00  0.00           H
ATOM   1846  CD2 PHE A 702      19.070  46.220  48.950  1.00  0.00           C
ATOM   1847  HD2 PHE A 702      19.110  46.480  50.000  1.00  0.00           H
ATOM   1848  CE2 PHE A 702      17.960  46.490  48.130  1.00  0.00           C
ATOM   1849  HE2 PHE A 702      17.220  47.160  48.540  1.00  0.00           H
ATOM   1850  C   PHE A 702      22.990  46.060  47.690  1.00  0.00           C
ATOM   1851  O   PHE A 702      22.760  45.920  46.500  1.00  0.00           O
ATOM   1852  N   LEU A 703      23.450  47.240  48.120  1.00  0.00           N
ATOM   1853  HN  LEU A 703      23.760  47.270  49.080  1.00  0.00           H
ATOM   1854  CA  LEU A 703      23.700  48.440  47.300  1.00  0.00           C
ATOM   1855  HA  LEU A 703      22.870  48.640  46.640  1.00  0.00           H
ATOM   1856  CB  LEU A 703      23.980  49.610  48.280  1.00  0.00           C
ATOM   1857  HB1 LEU A 703      24.430  50.460  47.730  1.00  0.00           H
ATOM   1858  HB2 LEU A 703      24.770  49.270  48.990  1.00  0.00           H
ATOM   1859  CG  LEU A 703      22.780  50.050  49.160  1.00  0.00           C
ATOM   1860  HG  LEU A 703      22.150  49.200  49.500  1.00  0.00           H
ATOM   1861  CD1 LEU A 703      23.310  50.720  50.520  1.00  0.00           C
ATOM   1862 HD11 LEU A 703      24.230  50.240  50.910  1.00  0.00           H
ATOM   1863 HD12 LEU A 703      22.530  50.800  51.300  1.00  0.00           H
ATOM   1864 HD13 LEU A 703      23.590  51.750  50.210  1.00  0.00           H
ATOM   1865  CD2 LEU A 703      21.750  51.090  48.510  1.00  0.00           C
ATOM   1866 HD21 LEU A 703      20.920  51.390  49.200  1.00  0.00           H
ATOM   1867 HD22 LEU A 703      21.380  50.720  47.530  1.00  0.00           H
ATOM   1868 HD23 LEU A 703      22.340  52.030  48.370  1.00  0.00           H
ATOM   1869  C   LEU A 703      24.800  48.220  46.280  1.00  0.00           C
ATOM   1870  O   LEU A 703      24.770  48.670  45.100  1.00  0.00           O
ATOM   1871  N   CYS A 704      25.780  47.470  46.760  1.00  0.00           N
ATOM   1872  HN  CYS A 704      25.810  47.350  47.750  1.00  0.00           H
ATOM   1873  CA  CYS A 704      26.880  46.970  45.930  1.00  0.00           C
ATOM   1874  HA  CYS A 704      27.320  47.830  45.420  1.00  0.00           H
ATOM   1875  CB  CYS A 704      28.080  46.410  46.720  1.00  0.00           C
ATOM   1876  HB1 CYS A 704      27.650  45.680  47.430  1.00  0.00           H
ATOM   1877  HB2 CYS A 704      28.550  47.300  47.190  1.00  0.00           H
ATOM   1878  SG  CYS A 704      29.350  45.620  45.600  1.00  0.00           S
ATOM   1879  HG1 CYS A 704      29.100  46.700  44.880  1.00  0.00           H
ATOM   1880  C   CYS A 704      26.420  46.020  44.800  1.00  0.00           C
ATOM   1881  O   CYS A 704      26.790  46.120  43.610  1.00  0.00           O
ATOM   1882  N   ILE A 705      25.510  45.130  45.080  1.00  0.00           N
ATOM   1883  HN  ILE A 705      25.310  44.900  46.030  1.00  0.00           H
ATOM   1884  CA  ILE A 705      24.900  44.300  44.070  1.00  0.00           C
ATOM   1885  HA  ILE A 705      25.680  43.890  43.420  1.00  0.00           H
ATOM   1886  CB  ILE A 705      24.230  43.120  44.830  1.00  0.00           C
ATOM   1887  HB  ILE A 705      23.510  43.450  45.620  1.00  0.00           H
ATOM   1888  CG2 ILE A 705      23.400  42.280  43.880  1.00  0.00           C
ATOM   1889 HG21 ILE A 705      23.190  41.300  44.370  1.00  0.00           H
ATOM   1890 HG22 ILE A 705      23.960  42.000  42.960  1.00  0.00           H
ATOM   1891 HG23 ILE A 705      22.440  42.770  43.610  1.00  0.00           H
ATOM   1892  CG1 ILE A 705      25.340  42.060  45.350  1.00  0.00           C
ATOM   1893 HG11 ILE A 705      26.220  42.620  45.730  1.00  0.00           H
ATOM   1894 HG12 ILE A 705      25.640  41.560  44.400  1.00  0.00           H
ATOM   1895  CD  ILE A 705      24.870  41.030  46.390  1.00  0.00           C
ATOM   1896  HD1 ILE A 705      24.040  41.410  47.040  1.00  0.00           H
ATOM   1897  HD2 ILE A 705      25.750  40.720  46.980  1.00  0.00           H
ATOM   1898  HD3 ILE A 705      24.460  40.130  45.890  1.00  0.00           H
ATOM   1899  C   ILE A 705      23.970  44.980  43.120  1.00  0.00           C
ATOM   1900  O   ILE A 705      23.920  44.600  41.940  1.00  0.00           O
ATOM   1901  N   VAL A 706      23.190  46.000  43.550  1.00  0.00           N
ATOM   1902  HN  VAL A 706      23.080  46.080  44.540  1.00  0.00           H
ATOM   1903  CA  VAL A 706      22.500  46.890  42.680  1.00  0.00           C
ATOM   1904  HA  VAL A 706      21.830  46.270  42.090  1.00  0.00           H
ATOM   1905  CB  VAL A 706      21.610  47.800  43.410  1.00  0.00           C
ATOM   1906  HB  VAL A 706      22.230  48.330  44.150  1.00  0.00           H
ATOM   1907  CG1 VAL A 706      21.050  48.950  42.570  1.00  0.00           C
ATOM   1908 HG11 VAL A 706      20.620  48.450  41.670  1.00  0.00           H
ATOM   1909 HG12 VAL A 706      21.780  49.670  42.140  1.00  0.00           H
ATOM   1910 HG13 VAL A 706      20.190  49.540  42.960  1.00  0.00           H
ATOM   1911  CG2 VAL A 706      20.450  47.000  44.150  1.00  0.00           C
ATOM   1912 HG21 VAL A 706      19.980  46.340  43.390  1.00  0.00           H
ATOM   1913 HG22 VAL A 706      19.770  47.700  44.690  1.00  0.00           H
ATOM   1914 HG23 VAL A 706      20.970  46.330  44.860  1.00  0.00           H
ATOM   1915  C   VAL A 706      23.440  47.710  41.770  1.00  0.00           C
ATOM   1916  O   VAL A 706      23.270  47.910  40.550  1.00  0.00           O
ATOM   1917  N   LEU A 707      24.580  48.140  42.270  1.00  0.00           N
ATOM   1918  HN  LEU A 707      24.840  47.850  43.190  1.00  0.00           H
ATOM   1919  CA  LEU A 707      25.620  48.890  41.510  1.00  0.00           C
ATOM   1920  HA  LEU A 707      25.060  49.710  41.070  1.00  0.00           H
ATOM   1921  CB  LEU A 707      26.770  49.290  42.400  1.00  0.00           C
ATOM   1922  HB1 LEU A 707      27.410  48.400  42.620  1.00  0.00           H
ATOM   1923  HB2 LEU A 707      26.430  49.600  43.410  1.00  0.00           H
ATOM   1924  CG  LEU A 707      27.800  50.380  41.930  1.00  0.00           C
ATOM   1925  HG  LEU A 707      28.360  50.000  41.050  1.00  0.00           H
ATOM   1926  CD1 LEU A 707      27.280  51.750  41.520  1.00  0.00           C
ATOM   1927 HD11 LEU A 707      26.620  51.740  40.630  1.00  0.00           H
ATOM   1928 HD12 LEU A 707      28.150  52.410  41.280  1.00  0.00           H
ATOM   1929 HD13 LEU A 707      26.650  52.230  42.300  1.00  0.00           H
ATOM   1930  CD2 LEU A 707      28.860  50.630  43.060  1.00  0.00           C
ATOM   1931 HD21 LEU A 707      29.760  51.120  42.630  1.00  0.00           H
ATOM   1932 HD22 LEU A 707      29.220  49.700  43.560  1.00  0.00           H
ATOM   1933 HD23 LEU A 707      28.430  51.320  43.810  1.00  0.00           H
ATOM   1934  C   LEU A 707      26.310  48.070  40.370  1.00  0.00           C
ATOM   1935  O   LEU A 707      26.330  48.640  39.330  1.00  0.00           O
ATOM   1936  N   VAL A 708      26.730  46.750  40.630  1.00  0.00           N
ATOM   1937  HN  VAL A 708      26.800  46.480  41.580  1.00  0.00           H
ATOM   1938  CA  VAL A 708      27.170  45.910  39.540  1.00  0.00           C
ATOM   1939  HA  VAL A 708      27.870  46.500  38.970  1.00  0.00           H
ATOM   1940  CB  VAL A 708      27.850  44.510  39.920  1.00  0.00           C
ATOM   1941  HB  VAL A 708      28.010  43.910  38.990  1.00  0.00           H
ATOM   1942  CG1 VAL A 708      29.120  44.700  40.660  1.00  0.00           C
ATOM   1943 HG11 VAL A 708      28.970  44.970  41.720  1.00  0.00           H
ATOM   1944 HG12 VAL A 708      29.790  45.450  40.180  1.00  0.00           H
ATOM   1945 HG13 VAL A 708      29.560  43.680  40.670  1.00  0.00           H
ATOM   1946  CG2 VAL A 708      26.880  43.760  40.800  1.00  0.00           C
ATOM   1947 HG21 VAL A 708      25.960  43.520  40.230  1.00  0.00           H
ATOM   1948 HG22 VAL A 708      26.700  44.210  41.800  1.00  0.00           H
ATOM   1949 HG23 VAL A 708      27.310  42.760  41.000  1.00  0.00           H
ATOM   1950  C   VAL A 708      26.020  45.680  38.520  1.00  0.00           C
ATOM   1951  O   VAL A 708      26.260  45.790  37.320  1.00  0.00           O
ATOM   1952  N   ALA A 709      24.780  45.500  39.000  1.00  0.00           N
ATOM   1953  HN  ALA A 709      24.650  45.580  39.980  1.00  0.00           H
ATOM   1954  CA  ALA A 709      23.510  45.260  38.250  1.00  0.00           C
ATOM   1955  HA  ALA A 709      23.710  44.500  37.510  1.00  0.00           H
ATOM   1956  CB  ALA A 709      22.390  44.750  39.170  1.00  0.00           C
ATOM   1957  HB1 ALA A 709      22.730  43.930  39.840  1.00  0.00           H
ATOM   1958  HB2 ALA A 709      21.550  44.290  38.600  1.00  0.00           H
ATOM   1959  HB3 ALA A 709      21.930  45.580  39.750  1.00  0.00           H
ATOM   1960  C   ALA A 709      23.250  46.430  37.340  1.00  0.00           C
ATOM   1961  O   ALA A 709      22.880  46.180  36.250  1.00  0.00           O
ATOM   1962  N   THR A 710      23.470  47.700  37.830  1.00  0.00           N
ATOM   1963  HN  THR A 710      23.760  47.780  38.780  1.00  0.00           H
ATOM   1964  CA  THR A 710      23.130  48.870  37.130  1.00  0.00           C
ATOM   1965  HA  THR A 710      22.570  48.610  36.240  1.00  0.00           H
ATOM   1966  CB  THR A 710      22.220  49.760  37.950  1.00  0.00           C
ATOM   1967  HB  THR A 710      21.550  49.080  38.540  1.00  0.00           H
ATOM   1968  OG1 THR A 710      21.370  50.600  37.190  1.00  0.00           O
ATOM   1969  HG1 THR A 710      20.720  50.080  36.700  1.00  0.00           H
ATOM   1970  CG2 THR A 710      22.900  50.620  39.030  1.00  0.00           C
ATOM   1971 HG21 THR A 710      23.550  51.400  38.590  1.00  0.00           H
ATOM   1972 HG22 THR A 710      23.440  49.950  39.720  1.00  0.00           H
ATOM   1973 HG23 THR A 710      22.110  51.120  39.610  1.00  0.00           H
ATOM   1974  C   THR A 710      24.340  49.570  36.550  1.00  0.00           C
ATOM   1975  O   THR A 710      24.340  50.710  36.150  1.00  0.00           O
ATOM   1976  N   ASP A 711      25.500  48.770  36.320  1.00  0.00           N
ATOM   1977  HN  ASP A 711      25.560  47.890  36.790  1.00  0.00           H
ATOM   1978  CA  ASP A 711      26.720  49.280  35.840  1.00  0.00           C
ATOM   1979  HA  ASP A 711      27.290  48.360  35.810  1.00  0.00           H
ATOM   1980  CB  ASP A 711      26.670  49.540  34.280  1.00  0.00           C
ATOM   1981  HB1 ASP A 711      25.770  50.160  34.070  1.00  0.00           H
ATOM   1982  HB2 ASP A 711      26.510  48.590  33.730  1.00  0.00           H
ATOM   1983  CG  ASP A 711      27.910  50.140  33.640  1.00  0.00           C
ATOM   1984  OD1 ASP A 711      28.500  51.150  34.110  1.00  0.00           O
ATOM   1985  OD2 ASP A 711      28.380  49.610  32.620  1.00  0.00           O
ATOM   1986  C   ASP A 711      27.560  50.250  36.700  1.00  0.00           C
ATOM   1987  O   ASP A 711      27.090  51.320  37.090  1.00  0.00           O
ATOM   1988  N   ALA A 712      28.830  49.940  37.060  1.00  0.00           N
ATOM   1989  HN  ALA A 712      29.310  49.210  36.580  1.00  0.00           H
ATOM   1990  CA  ALA A 712      29.680  50.930  37.760  1.00  0.00           C
ATOM   1991  HA  ALA A 712      29.240  51.860  38.080  1.00  0.00           H
ATOM   1992  CB  ALA A 712      30.370  50.250  38.970  1.00  0.00           C
ATOM   1993  HB1 ALA A 712      31.160  49.570  38.590  1.00  0.00           H
ATOM   1994  HB2 ALA A 712      29.760  49.670  39.690  1.00  0.00           H
ATOM   1995  HB3 ALA A 712      30.810  51.090  39.540  1.00  0.00           H
ATOM   1996  C   ALA A 712      30.830  51.360  36.880  1.00  0.00           C
ATOM   1997  O   ALA A 712      31.980  51.650  37.290  1.00  0.00           O
ATOM   1998  N   SER A 713      30.690  51.250  35.540  1.00  0.00           N
ATOM   1999  HN  SER A 713      29.840  51.060  35.070  1.00  0.00           H
ATOM   2000  CA  SER A 713      31.870  51.490  34.610  1.00  0.00           C
ATOM   2001  HA  SER A 713      32.800  51.260  35.100  1.00  0.00           H
ATOM   2002  CB  SER A 713      31.740  50.680  33.280  1.00  0.00           C
ATOM   2003  HB1 SER A 713      31.720  49.600  33.530  1.00  0.00           H
ATOM   2004  HB2 SER A 713      32.630  50.730  32.630  1.00  0.00           H
ATOM   2005  OG  SER A 713      30.570  51.000  32.560  1.00  0.00           O
ATOM   2006  HG1 SER A 713      29.790  50.740  33.040  1.00  0.00           H
ATOM   2007  C   SER A 713      32.140  52.930  34.300  1.00  0.00           C
ATOM   2008  O   SER A 713      33.100  53.260  33.630  1.00  0.00           O
ATOM   2009  N   SER A 714      31.320  53.850  34.770  1.00  0.00           N
ATOM   2010  HN  SER A 714      30.480  53.660  35.270  1.00  0.00           H
ATOM   2011  CA  SER A 714      31.480  55.280  34.630  1.00  0.00           C
ATOM   2012  HA  SER A 714      31.760  55.380  33.590  1.00  0.00           H
ATOM   2013  CB  SER A 714      30.140  55.980  35.190  1.00  0.00           C
ATOM   2014  HB1 SER A 714      29.320  55.750  34.470  1.00  0.00           H
ATOM   2015  HB2 SER A 714      30.330  57.060  35.310  1.00  0.00           H
ATOM   2016  OG  SER A 714      29.770  55.280  36.440  1.00  0.00           O
ATOM   2017  HG1 SER A 714      29.080  54.680  36.150  1.00  0.00           H
ATOM   2018  C   SER A 714      32.650  55.710  35.420  1.00  0.00           C
ATOM   2019  O   SER A 714      33.450  56.560  35.060  1.00  0.00           O
ATOM   2020  N   LEU A 715      32.980  55.040  36.590  1.00  0.00           N
ATOM   2021  HN  LEU A 715      32.410  54.450  37.160  1.00  0.00           H
ATOM   2022  CA  LEU A 715      34.230  55.310  37.220  1.00  0.00           C
ATOM   2023  HA  LEU A 715      34.290  56.380  37.310  1.00  0.00           H
ATOM   2024  CB  LEU A 715      34.100  54.720  38.600  1.00  0.00           C
ATOM   2025  HB1 LEU A 715      34.540  53.710  38.720  1.00  0.00           H
ATOM   2026  HB2 LEU A 715      33.050  54.760  38.930  1.00  0.00           H
ATOM   2027  CG  LEU A 715      34.970  55.440  39.780  1.00  0.00           C
ATOM   2028  HG  LEU A 715      34.820  54.670  40.570  1.00  0.00           H
ATOM   2029  CD1 LEU A 715      36.440  55.550  39.510  1.00  0.00           C
ATOM   2030 HD11 LEU A 715      36.790  56.380  38.870  1.00  0.00           H
ATOM   2031 HD12 LEU A 715      36.710  54.620  38.980  1.00  0.00           H
ATOM   2032 HD13 LEU A 715      37.000  55.530  40.470  1.00  0.00           H
ATOM   2033  CD2 LEU A 715      34.410  56.750  40.120  1.00  0.00           C
ATOM   2034 HD21 LEU A 715      34.890  57.140  41.040  1.00  0.00           H
ATOM   2035 HD22 LEU A 715      33.360  56.610  40.480  1.00  0.00           H
ATOM   2036 HD23 LEU A 715      34.460  57.380  39.210  1.00  0.00           H
ATOM   2037  C   LEU A 715      35.450  54.900  36.330  1.00  0.00           C
ATOM   2038  O   LEU A 715      36.360  55.670  36.030  1.00  0.00           O
ATOM   2039  N   VAL A 716      35.320  53.700  35.750  1.00  0.00           N
ATOM   2040  HN  VAL A 716      34.520  53.150  35.970  1.00  0.00           H
ATOM   2041  CA  VAL A 716      36.440  53.170  34.970  1.00  0.00           C
ATOM   2042  HA  VAL A 716      37.350  53.300  35.540  1.00  0.00           H
ATOM   2043  CB  VAL A 716      36.190  51.640  34.680  1.00  0.00           C
ATOM   2044  HB  VAL A 716      35.210  51.400  34.230  1.00  0.00           H
ATOM   2045  CG1 VAL A 716      37.310  51.010  33.850  1.00  0.00           C
ATOM   2046 HG11 VAL A 716      37.210  51.230  32.760  1.00  0.00           H
ATOM   2047 HG12 VAL A 716      37.120  49.920  33.920  1.00  0.00           H
ATOM   2048 HG13 VAL A 716      38.320  51.250  34.230  1.00  0.00           H
ATOM   2049  CG2 VAL A 716      36.180  50.940  36.100  1.00  0.00           C
ATOM   2050 HG21 VAL A 716      36.980  51.380  36.740  1.00  0.00           H
ATOM   2051 HG22 VAL A 716      36.310  49.840  36.030  1.00  0.00           H
ATOM   2052 HG23 VAL A 716      35.200  51.080  36.600  1.00  0.00           H
ATOM   2053  C   VAL A 716      36.880  53.910  33.650  1.00  0.00           C
ATOM   2054  O   VAL A 716      37.980  54.100  33.240  1.00  0.00           O
ATOM   2055  N   CYS A 717      35.820  54.300  32.900  1.00  0.00           N
ATOM   2056  HN  CYS A 717      34.880  53.980  33.030  1.00  0.00           H
ATOM   2057  CA  CYS A 717      35.950  54.970  31.690  1.00  0.00           C
ATOM   2058  HA  CYS A 717      36.860  54.630  31.230  1.00  0.00           H
ATOM   2059  CB  CYS A 717      34.710  54.610  30.770  1.00  0.00           C
ATOM   2060  HB1 CYS A 717      34.950  54.950  29.730  1.00  0.00           H
ATOM   2061  HB2 CYS A 717      33.760  55.080  31.120  1.00  0.00           H
ATOM   2062  SG  CYS A 717      34.560  52.820  30.700  1.00  0.00           S
ATOM   2063  HG1 CYS A 717      33.280  52.770  31.060  1.00  0.00           H
ATOM   2064  C   CYS A 717      36.120  56.520  31.820  1.00  0.00           C
ATOM   2065  O   CYS A 717      36.680  57.090  30.910  1.00  0.00           O
ATOM   2066  N   TYR A 718      35.840  57.200  32.970  1.00  0.00           N
ATOM   2067  HN  TYR A 718      35.330  56.670  33.660  1.00  0.00           H
ATOM   2068  CA  TYR A 718      36.010  58.670  33.170  1.00  0.00           C
ATOM   2069  HA  TYR A 718      36.340  59.130  32.250  1.00  0.00           H
ATOM   2070  CB  TYR A 718      34.660  59.430  33.540  1.00  0.00           C
ATOM   2071  HB1 TYR A 718      34.850  60.450  33.950  1.00  0.00           H
ATOM   2072  HB2 TYR A 718      34.170  58.900  34.380  1.00  0.00           H
ATOM   2073  CG  TYR A 718      33.710  59.560  32.330  1.00  0.00           C
ATOM   2074  CD1 TYR A 718      32.860  58.490  31.930  1.00  0.00           C
ATOM   2075  HD1 TYR A 718      33.000  57.490  32.330  1.00  0.00           H
ATOM   2076  CE1 TYR A 718      32.000  58.610  30.850  1.00  0.00           C
ATOM   2077  HE1 TYR A 718      31.400  57.780  30.470  1.00  0.00           H
ATOM   2078  CZ  TYR A 718      31.730  59.890  30.320  1.00  0.00           C
ATOM   2079  OH  TYR A 718      30.790  60.050  29.310  1.00  0.00           O
ATOM   2080  HH  TYR A 718      30.990  60.850  28.820  1.00  0.00           H
ATOM   2081  CD2 TYR A 718      33.430  60.850  31.780  1.00  0.00           C
ATOM   2082  HD2 TYR A 718      34.000  61.720  32.040  1.00  0.00           H
ATOM   2083  CE2 TYR A 718      32.360  61.030  30.850  1.00  0.00           C
ATOM   2084  HE2 TYR A 718      32.030  62.010  30.550  1.00  0.00           H
ATOM   2085  C   TYR A 718      37.210  58.980  34.090  1.00  0.00           C
ATOM   2086  O   TYR A 718      37.420  60.150  34.500  1.00  0.00           O
ATOM   2087  N   ILE A 719      38.030  57.970  34.430  1.00  0.00           N
ATOM   2088  HN  ILE A 719      37.690  57.090  34.100  1.00  0.00           H
ATOM   2089  CA  ILE A 719      39.110  58.050  35.360  1.00  0.00           C
ATOM   2090  HA  ILE A 719      38.680  58.620  36.180  1.00  0.00           H
ATOM   2091  CB  ILE A 719      39.630  56.730  35.860  1.00  0.00           C
ATOM   2092  HB  ILE A 719      38.710  56.190  36.180  1.00  0.00           H
ATOM   2093  CG2 ILE A 719      40.290  55.920  34.750  1.00  0.00           C
ATOM   2094 HG21 ILE A 719      40.590  54.950  35.190  1.00  0.00           H
ATOM   2095 HG22 ILE A 719      41.170  56.470  34.330  1.00  0.00           H
ATOM   2096 HG23 ILE A 719      39.590  55.740  33.900  1.00  0.00           H
ATOM   2097  CG1 ILE A 719      40.580  56.710  37.050  1.00  0.00           C
ATOM   2098 HG11 ILE A 719      41.430  57.280  36.610  1.00  0.00           H
ATOM   2099 HG12 ILE A 719      41.050  55.720  37.210  1.00  0.00           H
ATOM   2100  CD  ILE A 719      39.990  57.390  38.230  1.00  0.00           C
ATOM   2101  HD1 ILE A 719      40.760  57.430  39.040  1.00  0.00           H
ATOM   2102  HD2 ILE A 719      39.080  56.880  38.570  1.00  0.00           H
ATOM   2103  HD3 ILE A 719      39.790  58.450  37.950  1.00  0.00           H
ATOM   2104  C   ILE A 719      40.240  58.980  34.850  1.00  0.00           C
ATOM   2105  O   ILE A 719      40.820  59.700  35.690  1.00  0.00           O
ATOM   2106  N   THR A 720      40.580  58.900  33.570  1.00  0.00           N
ATOM   2107  HN  THR A 720      40.070  58.240  33.040  1.00  0.00           H
ATOM   2108  CA  THR A 720      41.780  59.580  32.970  1.00  0.00           C
ATOM   2109  HA  THR A 720      41.680  59.520  31.890  1.00  0.00           H
ATOM   2110  CB  THR A 720      42.020  61.090  33.170  1.00  0.00           C
ATOM   2111  HB  THR A 720      42.550  61.530  32.300  1.00  0.00           H
ATOM   2112  OG1 THR A 720      42.680  61.410  34.410  1.00  0.00           O
ATOM   2113  HG1 THR A 720      42.240  60.860  35.060  1.00  0.00           H
ATOM   2114  CG2 THR A 720      40.690  61.810  33.140  1.00  0.00           C
ATOM   2115 HG21 THR A 720      40.150  61.590  32.200  1.00  0.00           H
ATOM   2116 HG22 THR A 720      40.830  62.900  33.280  1.00  0.00           H
ATOM   2117 HG23 THR A 720      40.010  61.460  33.950  1.00  0.00           H
ATOM   2118  C   THR A 720      43.070  58.820  33.210  1.00  0.00           C
ATOM   2119  O   THR A 720      43.280  58.230  34.260  1.00  0.00           O
ATOM   2120  N   ARG A 721      44.010  58.900  32.270  1.00  0.00           N
ATOM   2121  HN  ARG A 721      43.860  59.220  31.340  1.00  0.00           H
ATOM   2122  CA  ARG A 721      45.320  58.250  32.420  1.00  0.00           C
ATOM   2123  HA  ARG A 721      45.100  57.210  32.570  1.00  0.00           H
ATOM   2124  CB  ARG A 721      46.130  58.420  31.160  1.00  0.00           C
ATOM   2125  HB1 ARG A 721      47.050  57.820  31.360  1.00  0.00           H
ATOM   2126  HB2 ARG A 721      46.340  59.500  31.020  1.00  0.00           H
ATOM   2127  CG  ARG A 721      45.530  57.840  29.840  1.00  0.00           C
ATOM   2128  HG1 ARG A 721      46.160  58.290  29.050  1.00  0.00           H
ATOM   2129  HG2 ARG A 721      44.500  58.180  29.680  1.00  0.00           H
ATOM   2130  CD  ARG A 721      45.660  56.300  29.710  1.00  0.00           C
ATOM   2131  HD1 ARG A 721      46.680  55.880  29.930  1.00  0.00           H
ATOM   2132  HD2 ARG A 721      45.450  55.900  28.690  1.00  0.00           H
ATOM   2133  NE  ARG A 721      44.680  55.590  30.680  1.00  0.00           N
ATOM   2134  HE  ARG A 721      45.000  55.450  31.620  1.00  0.00           H
ATOM   2135  CZ  ARG A 721      43.370  55.610  30.530  1.00  0.00           C
ATOM   2136  NH1 ARG A 721      42.860  55.900  29.410  1.00  0.00           N
ATOM   2137 HH11 ARG A 721      41.880  55.800  29.220  1.00  0.00           H
ATOM   2138 HH12 ARG A 721      43.400  55.970  28.570  1.00  0.00           H
ATOM   2139  NH2 ARG A 721      42.620  55.360  31.570  1.00  0.00           N
ATOM   2140 HH21 ARG A 721      43.020  55.260  32.480  1.00  0.00           H
ATOM   2141 HH22 ARG A 721      41.640  55.480  31.430  1.00  0.00           H
ATOM   2142  C   ARG A 721      46.090  58.830  33.580  1.00  0.00           C
ATOM   2143  O   ARG A 721      46.680  58.060  34.360  1.00  0.00           O
ATOM   2144  N   PHE A 722      46.090  60.150  33.880  1.00  0.00           N
ATOM   2145  HN  PHE A 722      45.660  60.780  33.240  1.00  0.00           H
ATOM   2146  CA  PHE A 722      46.860  60.750  34.990  1.00  0.00           C
ATOM   2147  HA  PHE A 722      47.920  60.510  34.950  1.00  0.00           H
ATOM   2148  CB  PHE A 722      46.730  62.300  34.950  1.00  0.00           C
ATOM   2149  HB1 PHE A 722      45.660  62.570  34.940  1.00  0.00           H
ATOM   2150  HB2 PHE A 722      47.180  62.740  34.040  1.00  0.00           H
ATOM   2151  CG  PHE A 722      47.330  63.060  36.130  1.00  0.00           C
ATOM   2152  CD1 PHE A 722      46.460  63.860  36.930  1.00  0.00           C
ATOM   2153  HD1 PHE A 722      45.400  63.810  36.760  1.00  0.00           H
ATOM   2154  CE1 PHE A 722      46.970  64.700  37.850  1.00  0.00           C
ATOM   2155  HE1 PHE A 722      46.200  65.340  38.250  1.00  0.00           H
ATOM   2156  CZ  PHE A 722      48.400  64.780  38.160  1.00  0.00           C
ATOM   2157  HZ  PHE A 722      48.630  65.430  39.000  1.00  0.00           H
ATOM   2158  CD2 PHE A 722      48.710  63.060  36.480  1.00  0.00           C
ATOM   2159  HD2 PHE A 722      49.370  62.390  35.970  1.00  0.00           H
ATOM   2160  CE2 PHE A 722      49.220  63.800  37.580  1.00  0.00           C
ATOM   2161  HE2 PHE A 722      50.210  63.570  37.920  1.00  0.00           H
ATOM   2162  C   PHE A 722      46.460  60.260  36.330  1.00  0.00           C
ATOM   2163  O   PHE A 722      47.310  60.000  37.180  1.00  0.00           O
ATOM   2164  N   THR A 723      45.220  60.180  36.630  1.00  0.00           N
ATOM   2165  HN  THR A 723      44.530  60.380  35.940  1.00  0.00           H
ATOM   2166  CA  THR A 723      44.770  59.770  37.990  1.00  0.00           C
ATOM   2167  HA  THR A 723      45.140  60.430  38.760  1.00  0.00           H
ATOM   2168  CB  THR A 723      43.250  59.610  37.880  1.00  0.00           C
ATOM   2169  HB  THR A 723      42.960  58.890  37.090  1.00  0.00           H
ATOM   2170  OG1 THR A 723      42.620  60.870  37.630  1.00  0.00           O
ATOM   2171  HG1 THR A 723      41.750  60.590  37.310  1.00  0.00           H
ATOM   2172  CG2 THR A 723      42.720  59.150  39.270  1.00  0.00           C
ATOM   2173 HG21 THR A 723      41.620  59.260  39.310  1.00  0.00           H
ATOM   2174 HG22 THR A 723      43.110  59.830  40.050  1.00  0.00           H
ATOM   2175 HG23 THR A 723      43.080  58.140  39.550  1.00  0.00           H
ATOM   2176  C   THR A 723      45.240  58.350  38.320  1.00  0.00           C
ATOM   2177  O   THR A 723      45.680  58.110  39.440  1.00  0.00           O
ATOM   2178  N   GLU A 724      45.190  57.440  37.360  1.00  0.00           N
ATOM   2179  HN  GLU A 724      44.890  57.610  36.420  1.00  0.00           H
ATOM   2180  CA  GLU A 724      45.720  56.100  37.590  1.00  0.00           C
ATOM   2181  HA  GLU A 724      45.080  55.720  38.360  1.00  0.00           H
ATOM   2182  CB  GLU A 724      45.510  55.270  36.350  1.00  0.00           C
ATOM   2183  HB1 GLU A 724      46.100  54.340  36.500  1.00  0.00           H
ATOM   2184  HB2 GLU A 724      45.950  55.890  35.550  1.00  0.00           H
ATOM   2185  CG  GLU A 724      44.090  54.820  35.870  1.00  0.00           C
ATOM   2186  HG1 GLU A 724      43.430  55.700  35.770  1.00  0.00           H
ATOM   2187  HG2 GLU A 724      43.610  54.100  36.560  1.00  0.00           H
ATOM   2188  CD  GLU A 724      44.210  54.240  34.500  1.00  0.00           C
ATOM   2189  OE1 GLU A 724      44.580  54.930  33.510  1.00  0.00           O
ATOM   2190  OE2 GLU A 724      43.860  53.040  34.300  1.00  0.00           O
ATOM   2191  C   GLU A 724      47.260  56.080  38.000  1.00  0.00           C
ATOM   2192  O   GLU A 724      47.740  55.410  38.890  1.00  0.00           O
ATOM   2193  N   GLU A 725      48.060  56.870  37.260  1.00  0.00           N
ATOM   2194  HN  GLU A 725      47.700  57.390  36.480  1.00  0.00           H
ATOM   2195  CA  GLU A 725      49.490  57.020  37.560  1.00  0.00           C
ATOM   2196  HA  GLU A 725      50.010  56.080  37.670  1.00  0.00           H
ATOM   2197  CB  GLU A 725      50.240  57.790  36.390  1.00  0.00           C
ATOM   2198  HB1 GLU A 725      51.250  58.160  36.670  1.00  0.00           H
ATOM   2199  HB2 GLU A 725      49.660  58.700  36.140  1.00  0.00           H
ATOM   2200  CG  GLU A 725      50.250  56.740  35.250  1.00  0.00           C
ATOM   2201  HG1 GLU A 725      49.190  56.410  35.140  1.00  0.00           H
ATOM   2202  HG2 GLU A 725      50.790  55.820  35.550  1.00  0.00           H
ATOM   2203  CD  GLU A 725      50.760  57.260  33.920  1.00  0.00           C
ATOM   2204  OE1 GLU A 725      51.880  57.860  33.890  1.00  0.00           O
ATOM   2205  OE2 GLU A 725      50.030  57.140  32.870  1.00  0.00           O
ATOM   2206  C   GLU A 725      49.820  57.900  38.770  1.00  0.00           C
ATOM   2207  O   GLU A 725      50.740  57.620  39.530  1.00  0.00           O
ATOM   2208  N   ALA A 726      49.010  58.960  39.040  1.00  0.00           N
ATOM   2209  HN  ALA A 726      48.320  59.270  38.390  1.00  0.00           H
ATOM   2210  CA  ALA A 726      49.150  59.860  40.110  1.00  0.00           C
ATOM   2211  HA  ALA A 726      50.210  60.040  40.250  1.00  0.00           H
ATOM   2212  CB  ALA A 726      48.280  61.090  39.870  1.00  0.00           C
ATOM   2213  HB1 ALA A 726      48.280  61.670  40.820  1.00  0.00           H
ATOM   2214  HB2 ALA A 726      47.250  60.800  39.550  1.00  0.00           H
ATOM   2215  HB3 ALA A 726      48.750  61.770  39.120  1.00  0.00           H
ATOM   2216  C   ALA A 726      48.810  59.130  41.470  1.00  0.00           C
ATOM   2217  O   ALA A 726      49.640  59.260  42.380  1.00  0.00           O
ATOM   2218  N   PHE A 727      47.720  58.300  41.510  1.00  0.00           N
ATOM   2219  HN  PHE A 727      47.210  58.150  40.660  1.00  0.00           H
ATOM   2220  CA  PHE A 727      47.380  57.510  42.640  1.00  0.00           C
ATOM   2221  HA  PHE A 727      47.280  58.170  43.490  1.00  0.00           H
ATOM   2222  CB  PHE A 727      46.030  56.770  42.350  1.00  0.00           C
ATOM   2223  HB1 PHE A 727      46.160  56.030  41.530  1.00  0.00           H
ATOM   2224  HB2 PHE A 727      45.320  57.510  41.910  1.00  0.00           H
ATOM   2225  CG  PHE A 727      45.430  56.010  43.570  1.00  0.00           C
ATOM   2226  CD1 PHE A 727      44.650  56.760  44.520  1.00  0.00           C
ATOM   2227  HD1 PHE A 727      44.480  57.830  44.470  1.00  0.00           H
ATOM   2228  CE1 PHE A 727      44.060  56.160  45.650  1.00  0.00           C
ATOM   2229  HE1 PHE A 727      43.450  56.770  46.300  1.00  0.00           H
ATOM   2230  CZ  PHE A 727      44.330  54.850  45.840  1.00  0.00           C
ATOM   2231  HZ  PHE A 727      43.970  54.470  46.790  1.00  0.00           H
ATOM   2232  CD2 PHE A 727      45.500  54.630  43.760  1.00  0.00           C
ATOM   2233  HD2 PHE A 727      45.990  53.980  43.050  1.00  0.00           H
ATOM   2234  CE2 PHE A 727      44.960  53.990  44.870  1.00  0.00           C
ATOM   2235  HE2 PHE A 727      45.130  52.930  45.010  1.00  0.00           H
ATOM   2236  C   PHE A 727      48.410  56.420  43.010  1.00  0.00           C
ATOM   2237  O   PHE A 727      48.860  56.280  44.170  1.00  0.00           O
ATOM   2238  N   ALA A 728      48.880  55.690  41.920  1.00  0.00           N
ATOM   2239  HN  ALA A 728      48.430  55.730  41.020  1.00  0.00           H
ATOM   2240  CA  ALA A 728      49.850  54.630  42.090  1.00  0.00           C
ATOM   2241  HA  ALA A 728      49.470  53.920  42.810  1.00  0.00           H
ATOM   2242  CB  ALA A 728      50.190  53.900  40.740  1.00  0.00           C
ATOM   2243  HB1 ALA A 728      51.090  53.230  40.680  1.00  0.00           H
ATOM   2244  HB2 ALA A 728      50.370  54.590  39.890  1.00  0.00           H
ATOM   2245  HB3 ALA A 728      49.290  53.290  40.510  1.00  0.00           H
ATOM   2246  C   ALA A 728      51.160  55.210  42.680  1.00  0.00           C
ATOM   2247  O   ALA A 728      51.740  54.540  43.510  1.00  0.00           O
ATOM   2248  N   ALA A 729      51.670  56.310  42.160  1.00  0.00           N
ATOM   2249  HN  ALA A 729      51.190  56.580  41.330  1.00  0.00           H
ATOM   2250  CA  ALA A 729      52.960  56.890  42.580  1.00  0.00           C
ATOM   2251  HA  ALA A 729      53.700  56.110  42.620  1.00  0.00           H
ATOM   2252  CB  ALA A 729      53.470  58.050  41.710  1.00  0.00           C
ATOM   2253  HB1 ALA A 729      53.680  57.690  40.680  1.00  0.00           H
ATOM   2254  HB2 ALA A 729      54.330  58.630  42.120  1.00  0.00           H
ATOM   2255  HB3 ALA A 729      52.620  58.740  41.520  1.00  0.00           H
ATOM   2256  C   ALA A 729      52.890  57.380  43.960  1.00  0.00           C
ATOM   2257  O   ALA A 729      53.730  57.100  44.820  1.00  0.00           O
ATOM   2258  N   LEU A 730      51.820  58.120  44.390  1.00  0.00           N
ATOM   2259  HN  LEU A 730      51.220  58.360  43.630  1.00  0.00           H
ATOM   2260  CA  LEU A 730      51.640  58.660  45.780  1.00  0.00           C
ATOM   2261  HA  LEU A 730      52.560  59.090  46.120  1.00  0.00           H
ATOM   2262  CB  LEU A 730      50.420  59.600  45.720  1.00  0.00           C
ATOM   2263  HB1 LEU A 730      49.640  59.190  45.060  1.00  0.00           H
ATOM   2264  HB2 LEU A 730      50.850  60.550  45.300  1.00  0.00           H
ATOM   2265  CG  LEU A 730      49.880  60.070  47.060  1.00  0.00           C
ATOM   2266  HG  LEU A 730      49.580  59.190  47.680  1.00  0.00           H
ATOM   2267  CD1 LEU A 730      50.970  60.900  47.860  1.00  0.00           C
ATOM   2268 HD11 LEU A 730      51.370  61.730  47.230  1.00  0.00           H
ATOM   2269 HD12 LEU A 730      51.800  60.220  48.170  1.00  0.00           H
ATOM   2270 HD13 LEU A 730      50.560  61.340  48.800  1.00  0.00           H
ATOM   2271  CD2 LEU A 730      48.570  60.870  46.920  1.00  0.00           C
ATOM   2272 HD21 LEU A 730      48.270  60.880  47.990  1.00  0.00           H
ATOM   2273 HD22 LEU A 730      47.900  60.370  46.180  1.00  0.00           H
ATOM   2274 HD23 LEU A 730      48.690  61.940  46.680  1.00  0.00           H
ATOM   2275  C   LEU A 730      51.310  57.660  46.760  1.00  0.00           C
ATOM   2276  O   LEU A 730      51.940  57.680  47.830  1.00  0.00           O
ATOM   2277  N   ILE A 731      50.510  56.650  46.490  1.00  0.00           N
ATOM   2278  HN  ILE A 731      49.990  56.530  45.660  1.00  0.00           H
ATOM   2279  CA  ILE A 731      50.180  55.650  47.540  1.00  0.00           C
ATOM   2280  HA  ILE A 731      49.760  56.200  48.370  1.00  0.00           H
ATOM   2281  CB  ILE A 731      48.970  54.820  47.040  1.00  0.00           C
ATOM   2282  HB  ILE A 731      48.270  55.610  46.690  1.00  0.00           H
ATOM   2283  CG2 ILE A 731      49.350  53.760  46.010  1.00  0.00           C
ATOM   2284 HG21 ILE A 731      48.340  53.440  45.640  1.00  0.00           H
ATOM   2285 HG22 ILE A 731      49.930  52.950  46.500  1.00  0.00           H
ATOM   2286 HG23 ILE A 731      49.820  54.130  45.080  1.00  0.00           H
ATOM   2287  CG1 ILE A 731      48.260  53.960  48.150  1.00  0.00           C
ATOM   2288 HG11 ILE A 731      48.870  53.130  48.550  1.00  0.00           H
ATOM   2289 HG12 ILE A 731      47.500  53.380  47.580  1.00  0.00           H
ATOM   2290  CD  ILE A 731      47.690  54.820  49.280  1.00  0.00           C
ATOM   2291  HD1 ILE A 731      46.920  54.270  49.860  1.00  0.00           H
ATOM   2292  HD2 ILE A 731      47.220  55.740  48.890  1.00  0.00           H
ATOM   2293  HD3 ILE A 731      48.600  54.970  49.920  1.00  0.00           H
ATOM   2294  C   ILE A 731      51.410  54.790  47.960  1.00  0.00           C
ATOM   2295  O   ILE A 731      51.550  54.420  49.160  1.00  0.00           O
ATOM   2296  N   CYS A 732      52.360  54.620  47.010  1.00  0.00           N
ATOM   2297  HN  CYS A 732      52.150  55.010  46.120  1.00  0.00           H
ATOM   2298  CA  CYS A 732      53.660  54.090  47.280  1.00  0.00           C
ATOM   2299  HA  CYS A 732      53.480  53.120  47.740  1.00  0.00           H
ATOM   2300  CB  CYS A 732      54.470  53.720  45.960  1.00  0.00           C
ATOM   2301  HB1 CYS A 732      55.430  53.290  46.330  1.00  0.00           H
ATOM   2302  HB2 CYS A 732      54.520  54.730  45.500  1.00  0.00           H
ATOM   2303  SG  CYS A 732      53.590  52.470  45.040  1.00  0.00           S
ATOM   2304  HG1 CYS A 732      53.070  53.310  44.150  1.00  0.00           H
ATOM   2305  C   CYS A 732      54.510  55.000  48.270  1.00  0.00           C
ATOM   2306  O   CYS A 732      55.120  54.510  49.180  1.00  0.00           O
ATOM   2307  N   ILE A 733      54.530  56.320  48.030  1.00  0.00           N
ATOM   2308  HN  ILE A 733      54.240  56.690  47.150  1.00  0.00           H
ATOM   2309  CA  ILE A 733      55.080  57.200  49.070  1.00  0.00           C
ATOM   2310  HA  ILE A 733      56.100  56.890  49.180  1.00  0.00           H
ATOM   2311  CB  ILE A 733      55.040  58.650  48.610  1.00  0.00           C
ATOM   2312  HB  ILE A 733      54.000  58.890  48.270  1.00  0.00           H
ATOM   2313  CG2 ILE A 733      55.360  59.620  49.750  1.00  0.00           C
ATOM   2314 HG21 ILE A 733      54.570  59.740  50.520  1.00  0.00           H
ATOM   2315 HG22 ILE A 733      55.610  60.590  49.270  1.00  0.00           H
ATOM   2316 HG23 ILE A 733      56.320  59.320  50.210  1.00  0.00           H
ATOM   2317  CG1 ILE A 733      55.930  58.860  47.320  1.00  0.00           C
ATOM   2318 HG11 ILE A 733      55.770  59.870  46.880  1.00  0.00           H
ATOM   2319 HG12 ILE A 733      55.650  57.990  46.690  1.00  0.00           H
ATOM   2320  CD  ILE A 733      57.460  58.880  47.540  1.00  0.00           C
ATOM   2321  HD1 ILE A 733      57.680  59.750  48.200  1.00  0.00           H
ATOM   2322  HD2 ILE A 733      58.080  59.100  46.640  1.00  0.00           H
ATOM   2323  HD3 ILE A 733      57.870  57.980  48.030  1.00  0.00           H
ATOM   2324  C   ILE A 733      54.440  57.140  50.450  1.00  0.00           C
ATOM   2325  O   ILE A 733      55.170  57.010  51.460  1.00  0.00           O
ATOM   2326  N   ILE A 734      53.120  57.040  50.440  1.00  0.00           N
ATOM   2327  HN  ILE A 734      52.600  57.190  49.600  1.00  0.00           H
ATOM   2328  CA  ILE A 734      52.360  56.690  51.650  1.00  0.00           C
ATOM   2329  HA  ILE A 734      52.580  57.440  52.400  1.00  0.00           H
ATOM   2330  CB  ILE A 734      50.820  56.780  51.390  1.00  0.00           C
ATOM   2331  HB  ILE A 734      50.520  56.100  50.570  1.00  0.00           H
ATOM   2332  CG2 ILE A 734      50.180  56.360  52.730  1.00  0.00           C
ATOM   2333 HG21 ILE A 734      49.080  56.500  52.760  1.00  0.00           H
ATOM   2334 HG22 ILE A 734      50.590  56.940  53.580  1.00  0.00           H
ATOM   2335 HG23 ILE A 734      50.300  55.300  53.020  1.00  0.00           H
ATOM   2336  CG1 ILE A 734      50.540  58.240  51.090  1.00  0.00           C
ATOM   2337 HG11 ILE A 734      51.140  58.590  50.230  1.00  0.00           H
ATOM   2338 HG12 ILE A 734      50.710  58.960  51.930  1.00  0.00           H
ATOM   2339  CD  ILE A 734      49.060  58.430  50.560  1.00  0.00           C
ATOM   2340  HD1 ILE A 734      48.430  58.280  51.470  1.00  0.00           H
ATOM   2341  HD2 ILE A 734      48.850  57.590  49.880  1.00  0.00           H
ATOM   2342  HD3 ILE A 734      48.780  59.390  50.060  1.00  0.00           H
ATOM   2343  C   ILE A 734      52.790  55.450  52.370  1.00  0.00           C
ATOM   2344  O   ILE A 734      53.010  55.390  53.560  1.00  0.00           O
ATOM   2345  N   PHE A 735      53.040  54.380  51.530  1.00  0.00           N
ATOM   2346  HN  PHE A 735      52.940  54.420  50.540  1.00  0.00           H
ATOM   2347  CA  PHE A 735      53.450  53.060  52.020  1.00  0.00           C
ATOM   2348  HA  PHE A 735      52.670  52.860  52.760  1.00  0.00           H
ATOM   2349  CB  PHE A 735      53.270  52.040  50.820  1.00  0.00           C
ATOM   2350  HB1 PHE A 735      54.020  52.300  50.040  1.00  0.00           H
ATOM   2351  HB2 PHE A 735      52.220  52.270  50.510  1.00  0.00           H
ATOM   2352  CG  PHE A 735      53.250  50.630  51.270  1.00  0.00           C
ATOM   2353  CD1 PHE A 735      52.110  50.090  51.940  1.00  0.00           C
ATOM   2354  HD1 PHE A 735      51.200  50.660  52.090  1.00  0.00           H
ATOM   2355  CE1 PHE A 735      52.060  48.760  52.170  1.00  0.00           C
ATOM   2356  HE1 PHE A 735      51.200  48.430  52.740  1.00  0.00           H
ATOM   2357  CZ  PHE A 735      53.180  47.930  51.840  1.00  0.00           C
ATOM   2358  HZ  PHE A 735      53.230  46.850  51.840  1.00  0.00           H
ATOM   2359  CD2 PHE A 735      54.350  49.890  51.010  1.00  0.00           C
ATOM   2360  HD2 PHE A 735      55.170  50.410  50.530  1.00  0.00           H
ATOM   2361  CE2 PHE A 735      54.290  48.500  51.280  1.00  0.00           C
ATOM   2362  HE2 PHE A 735      55.200  47.920  51.210  1.00  0.00           H
ATOM   2363  C   PHE A 735      54.880  53.070  52.690  1.00  0.00           C
ATOM   2364  O   PHE A 735      55.100  52.510  53.770  1.00  0.00           O
ATOM   2365  N   ILE A 736      55.910  53.680  52.000  1.00  0.00           N
ATOM   2366  HN  ILE A 736      55.720  54.100  51.110  1.00  0.00           H
ATOM   2367  CA  ILE A 736      57.250  54.010  52.460  1.00  0.00           C
ATOM   2368  HA  ILE A 736      57.800  53.120  52.680  1.00  0.00           H
ATOM   2369  CB  ILE A 736      58.140  54.730  51.320  1.00  0.00           C
ATOM   2370  HB  ILE A 736      57.500  55.580  50.980  1.00  0.00           H
ATOM   2371  CG2 ILE A 736      59.470  55.300  51.880  1.00  0.00           C
ATOM   2372 HG21 ILE A 736      60.130  55.730  51.100  1.00  0.00           H
ATOM   2373 HG22 ILE A 736      60.020  54.450  52.360  1.00  0.00           H
ATOM   2374 HG23 ILE A 736      59.270  56.070  52.650  1.00  0.00           H
ATOM   2375  CG1 ILE A 736      58.270  53.810  50.080  1.00  0.00           C
ATOM   2376 HG11 ILE A 736      57.370  53.250  49.760  1.00  0.00           H
ATOM   2377 HG12 ILE A 736      58.950  52.990  50.360  1.00  0.00           H
ATOM   2378  CD  ILE A 736      58.790  54.510  48.820  1.00  0.00           C
ATOM   2379  HD1 ILE A 736      58.700  53.900  47.900  1.00  0.00           H
ATOM   2380  HD2 ILE A 736      59.830  54.880  48.890  1.00  0.00           H
ATOM   2381  HD3 ILE A 736      58.110  55.380  48.630  1.00  0.00           H
ATOM   2382  C   ILE A 736      57.150  54.910  53.670  1.00  0.00           C
ATOM   2383  O   ILE A 736      57.820  54.660  54.670  1.00  0.00           O
ATOM   2384  N   TYR A 737      56.270  55.940  53.720  1.00  0.00           N
ATOM   2385  HN  TYR A 737      55.720  56.120  52.910  1.00  0.00           H
ATOM   2386  CA  TYR A 737      56.040  56.770  54.830  1.00  0.00           C
ATOM   2387  HA  TYR A 737      56.980  57.150  55.180  1.00  0.00           H
ATOM   2388  CB  TYR A 737      55.110  57.910  54.460  1.00  0.00           C
ATOM   2389  HB1 TYR A 737      54.150  57.440  54.130  1.00  0.00           H
ATOM   2390  HB2 TYR A 737      55.450  58.490  53.570  1.00  0.00           H
ATOM   2391  CG  TYR A 737      54.820  58.870  55.530  1.00  0.00           C
ATOM   2392  CD1 TYR A 737      55.880  59.650  55.980  1.00  0.00           C
ATOM   2393  HD1 TYR A 737      56.840  59.770  55.480  1.00  0.00           H
ATOM   2394  CE1 TYR A 737      55.710  60.780  56.840  1.00  0.00           C
ATOM   2395  HE1 TYR A 737      56.540  61.450  57.030  1.00  0.00           H
ATOM   2396  CZ  TYR A 737      54.360  61.070  57.210  1.00  0.00           C
ATOM   2397  OH  TYR A 737      54.240  62.210  58.020  1.00  0.00           O
ATOM   2398  HH  TYR A 737      53.330  62.260  58.340  1.00  0.00           H
ATOM   2399  CD2 TYR A 737      53.490  59.200  55.920  1.00  0.00           C
ATOM   2400  HD2 TYR A 737      52.730  58.640  55.390  1.00  0.00           H
ATOM   2401  CE2 TYR A 737      53.300  60.320  56.670  1.00  0.00           C
ATOM   2402  HE2 TYR A 737      52.290  60.610  56.900  1.00  0.00           H
ATOM   2403  C   TYR A 737      55.510  55.950  56.040  1.00  0.00           C
ATOM   2404  O   TYR A 737      55.950  56.140  57.190  1.00  0.00           O
ATOM   2405  N   GLU A 738      54.490  55.060  55.770  1.00  0.00           N
ATOM   2406  HN  GLU A 738      54.040  55.030  54.880  1.00  0.00           H
ATOM   2407  CA  GLU A 738      53.940  54.010  56.720  1.00  0.00           C
ATOM   2408  HA  GLU A 738      53.530  54.590  57.530  1.00  0.00           H
ATOM   2409  CB  GLU A 738      52.800  53.160  56.140  1.00  0.00           C
ATOM   2410  HB1 GLU A 738      53.290  52.560  55.330  1.00  0.00           H
ATOM   2411  HB2 GLU A 738      51.870  53.610  55.740  1.00  0.00           H
ATOM   2412  CG  GLU A 738      52.250  52.090  57.080  1.00  0.00           C
ATOM   2413  HG1 GLU A 738      52.010  52.520  58.080  1.00  0.00           H
ATOM   2414  HG2 GLU A 738      53.060  51.370  57.350  1.00  0.00           H
ATOM   2415  CD  GLU A 738      50.970  51.400  56.700  1.00  0.00           C
ATOM   2416  OE1 GLU A 738      51.010  50.160  56.450  1.00  0.00           O
ATOM   2417  OE2 GLU A 738      49.850  52.070  56.640  1.00  0.00           O
ATOM   2418  C   GLU A 738      55.050  53.130  57.330  1.00  0.00           C
ATOM   2419  O   GLU A 738      55.120  52.950  58.520  1.00  0.00           O
ATOM   2420  N   ALA A 739      55.970  52.540  56.530  1.00  0.00           N
ATOM   2421  HN  ALA A 739      55.770  52.660  55.560  1.00  0.00           H
ATOM   2422  CA  ALA A 739      57.160  51.770  57.090  1.00  0.00           C
ATOM   2423  HA  ALA A 739      56.750  50.860  57.540  1.00  0.00           H
ATOM   2424  CB  ALA A 739      57.960  51.430  55.820  1.00  0.00           C
ATOM   2425  HB1 ALA A 739      58.340  52.290  55.220  1.00  0.00           H
ATOM   2426  HB2 ALA A 739      57.340  50.890  55.080  1.00  0.00           H
ATOM   2427  HB3 ALA A 739      58.860  50.810  56.020  1.00  0.00           H
ATOM   2428  C   ALA A 739      58.040  52.570  58.110  1.00  0.00           C
ATOM   2429  O   ALA A 739      58.490  52.010  59.130  1.00  0.00           O
ATOM   2430  N   LEU A 740      58.370  53.840  57.750  1.00  0.00           N
ATOM   2431  HN  LEU A 740      58.080  54.240  56.880  1.00  0.00           H
ATOM   2432  CA  LEU A 740      59.120  54.730  58.600  1.00  0.00           C
ATOM   2433  HA  LEU A 740      60.010  54.170  58.800  1.00  0.00           H
ATOM   2434  CB  LEU A 740      59.510  56.010  57.840  1.00  0.00           C
ATOM   2435  HB1 LEU A 740      59.900  56.810  58.520  1.00  0.00           H
ATOM   2436  HB2 LEU A 740      58.630  56.440  57.330  1.00  0.00           H
ATOM   2437  CG  LEU A 740      60.630  55.820  56.770  1.00  0.00           C
ATOM   2438  HG  LEU A 740      60.430  54.800  56.380  1.00  0.00           H
ATOM   2439  CD1 LEU A 740      60.480  56.830  55.570  1.00  0.00           C
ATOM   2440 HD11 LEU A 740      60.840  57.810  55.940  1.00  0.00           H
ATOM   2441 HD12 LEU A 740      59.380  56.900  55.370  1.00  0.00           H
ATOM   2442 HD13 LEU A 740      60.990  56.560  54.610  1.00  0.00           H
ATOM   2443  CD2 LEU A 740      62.120  55.830  57.300  1.00  0.00           C
ATOM   2444 HD21 LEU A 740      62.370  56.850  57.660  1.00  0.00           H
ATOM   2445 HD22 LEU A 740      62.790  55.440  56.510  1.00  0.00           H
ATOM   2446 HD23 LEU A 740      62.220  55.150  58.170  1.00  0.00           H
ATOM   2447  C   LEU A 740      58.360  55.070  59.870  1.00  0.00           C
ATOM   2448  O   LEU A 740      58.850  55.140  60.990  1.00  0.00           O
ATOM   2449  N   GLU A 741      57.030  55.370  59.670  1.00  0.00           N
ATOM   2450  HN  GLU A 741      56.580  55.220  58.790  1.00  0.00           H
ATOM   2451  CA  GLU A 741      56.200  55.590  60.890  1.00  0.00           C
ATOM   2452  HA  GLU A 741      56.570  56.440  61.440  1.00  0.00           H
ATOM   2453  CB  GLU A 741      54.780  56.000  60.350  1.00  0.00           C
ATOM   2454  HB1 GLU A 741      54.290  55.130  59.850  1.00  0.00           H
ATOM   2455  HB2 GLU A 741      54.860  56.770  59.550  1.00  0.00           H
ATOM   2456  CG  GLU A 741      53.830  56.400  61.480  1.00  0.00           C
ATOM   2457  HG1 GLU A 741      54.380  57.080  62.180  1.00  0.00           H
ATOM   2458  HG2 GLU A 741      53.530  55.480  62.020  1.00  0.00           H
ATOM   2459  CD  GLU A 741      52.630  57.210  61.040  1.00  0.00           C
ATOM   2460  OE1 GLU A 741      51.510  56.590  61.060  1.00  0.00           O
ATOM   2461  OE2 GLU A 741      52.790  58.340  60.620  1.00  0.00           O
ATOM   2462  C   GLU A 741      56.150  54.390  61.830  1.00  0.00           C
ATOM   2463  O   GLU A 741      56.410  54.540  63.030  1.00  0.00           O
ATOM   2464  N   LYS A 742      56.110  53.130  61.330  1.00  0.00           N
ATOM   2465  HN  LYS A 742      56.000  52.860  60.380  1.00  0.00           H
ATOM   2466  CA  LYS A 742      56.190  51.980  62.240  1.00  0.00           C
ATOM   2467  HA  LYS A 742      55.380  52.130  62.930  1.00  0.00           H
ATOM   2468  CB  LYS A 742      55.940  50.640  61.430  1.00  0.00           C
ATOM   2469  HB1 LYS A 742      55.910  49.920  62.280  1.00  0.00           H
ATOM   2470  HB2 LYS A 742      56.760  50.330  60.760  1.00  0.00           H
ATOM   2471  CG  LYS A 742      54.550  50.550  60.730  1.00  0.00           C
ATOM   2472  HG1 LYS A 742      54.300  49.470  60.670  1.00  0.00           H
ATOM   2473  HG2 LYS A 742      54.700  50.890  59.690  1.00  0.00           H
ATOM   2474  CD  LYS A 742      53.390  51.340  61.460  1.00  0.00           C
ATOM   2475  HD1 LYS A 742      53.460  52.390  61.120  1.00  0.00           H
ATOM   2476  HD2 LYS A 742      53.580  51.360  62.560  1.00  0.00           H
ATOM   2477  CE  LYS A 742      51.880  51.010  61.230  1.00  0.00           C
ATOM   2478  HE1 LYS A 742      51.570  50.060  61.690  1.00  0.00           H
ATOM   2479  HE2 LYS A 742      51.890  50.870  60.130  1.00  0.00           H
ATOM   2480  NZ  LYS A 742      50.940  52.020  61.790  1.00  0.00           N
ATOM   2481  HZ1 LYS A 742      51.210  52.950  61.410  1.00  0.00           H
ATOM   2482  HZ2 LYS A 742      51.050  52.020  62.820  1.00  0.00           H
ATOM   2483  HZ3 LYS A 742      49.950  51.830  61.560  1.00  0.00           H
ATOM   2484  C   LYS A 742      57.480  51.870  63.030  1.00  0.00           C
ATOM   2485  O   LYS A 742      57.510  51.540  64.200  1.00  0.00           O
ATOM   2486  N   LEU A 743      58.600  52.110  62.410  1.00  0.00           N
ATOM   2487  HN  LEU A 743      58.520  52.420  61.460  1.00  0.00           H
ATOM   2488  CA  LEU A 743      59.950  52.110  63.060  1.00  0.00           C
ATOM   2489  HA  LEU A 743      60.130  51.130  63.480  1.00  0.00           H
ATOM   2490  CB  LEU A 743      60.960  52.320  61.930  1.00  0.00           C
ATOM   2491  HB1 LEU A 743      60.800  53.350  61.530  1.00  0.00           H
ATOM   2492  HB2 LEU A 743      60.850  51.540  61.160  1.00  0.00           H
ATOM   2493  CG  LEU A 743      62.440  52.310  62.260  1.00  0.00           C
ATOM   2494  HG  LEU A 743      62.610  52.900  63.170  1.00  0.00           H
ATOM   2495  CD1 LEU A 743      62.890  50.880  62.440  1.00  0.00           C
ATOM   2496 HD11 LEU A 743      62.230  50.360  63.180  1.00  0.00           H
ATOM   2497 HD12 LEU A 743      63.950  50.790  62.730  1.00  0.00           H
ATOM   2498 HD13 LEU A 743      62.800  50.200  61.560  1.00  0.00           H
ATOM   2499  CD2 LEU A 743      63.200  53.060  61.130  1.00  0.00           C
ATOM   2500 HD21 LEU A 743      63.050  52.510  60.180  1.00  0.00           H
ATOM   2501 HD22 LEU A 743      64.270  53.220  61.350  1.00  0.00           H
ATOM   2502 HD23 LEU A 743      62.680  54.040  61.000  1.00  0.00           H
ATOM   2503  C   LEU A 743      60.010  53.180  64.220  1.00  0.00           C
ATOM   2504  O   LEU A 743      60.620  52.870  65.220  1.00  0.00           O
ATOM   2505  N   PHE A 744      59.450  54.370  64.050  1.00  0.00           N
ATOM   2506  HN  PHE A 744      59.070  54.470  63.130  1.00  0.00           H
ATOM   2507  CA  PHE A 744      59.190  55.380  65.070  1.00  0.00           C
ATOM   2508  HA  PHE A 744      60.100  55.600  65.600  1.00  0.00           H
ATOM   2509  CB  PHE A 744      58.670  56.690  64.440  1.00  0.00           C
ATOM   2510  HB1 PHE A 744      57.810  56.550  63.760  1.00  0.00           H
ATOM   2511  HB2 PHE A 744      59.430  57.160  63.790  1.00  0.00           H
ATOM   2512  CG  PHE A 744      58.370  57.810  65.450  1.00  0.00           C
ATOM   2513  CD1 PHE A 744      57.410  58.730  65.140  1.00  0.00           C
ATOM   2514  HD1 PHE A 744      56.860  58.670  64.210  1.00  0.00           H
ATOM   2515  CE1 PHE A 744      57.110  59.830  65.950  1.00  0.00           C
ATOM   2516  HE1 PHE A 744      56.310  60.540  65.770  1.00  0.00           H
ATOM   2517  CZ  PHE A 744      57.890  59.900  67.150  1.00  0.00           C
ATOM   2518  HZ  PHE A 744      57.770  60.750  67.800  1.00  0.00           H
ATOM   2519  CD2 PHE A 744      59.130  57.860  66.660  1.00  0.00           C
ATOM   2520  HD2 PHE A 744      59.960  57.200  66.860  1.00  0.00           H
ATOM   2521  CE2 PHE A 744      58.930  58.960  67.430  1.00  0.00           C
ATOM   2522  HE2 PHE A 744      59.490  59.030  68.370  1.00  0.00           H
ATOM   2523  C   PHE A 744      58.140  54.830  66.090  1.00  0.00           C
ATOM   2524  O   PHE A 744      58.310  54.990  67.330  1.00  0.00           O
ATOM   2525  N   ASP A 745      57.050  54.100  65.700  1.00  0.00           N
ATOM   2526  HN  ASP A 745      56.910  53.910  64.730  1.00  0.00           H
ATOM   2527  CA  ASP A 745      56.150  53.480  66.630  1.00  0.00           C
ATOM   2528  HA  ASP A 745      55.730  54.300  67.190  1.00  0.00           H
ATOM   2529  CB  ASP A 745      54.930  52.950  65.880  1.00  0.00           C
ATOM   2530  HB1 ASP A 745      55.030  52.200  65.060  1.00  0.00           H
ATOM   2531  HB2 ASP A 745      54.450  53.870  65.460  1.00  0.00           H
ATOM   2532  CG  ASP A 745      53.770  52.320  66.770  1.00  0.00           C
ATOM   2533  OD1 ASP A 745      53.350  53.020  67.680  1.00  0.00           O
ATOM   2534  OD2 ASP A 745      53.230  51.310  66.430  1.00  0.00           O
ATOM   2535  C   ASP A 745      56.860  52.460  67.590  1.00  0.00           C
ATOM   2536  O   ASP A 745      56.730  52.490  68.780  1.00  0.00           O
ATOM   2537  N   LEU A 746      57.840  51.630  67.000  1.00  0.00           N
ATOM   2538  HN  LEU A 746      57.910  51.710  66.000  1.00  0.00           H
ATOM   2539  CA  LEU A 746      58.710  50.700  67.660  1.00  0.00           C
ATOM   2540  HA  LEU A 746      58.180  49.990  68.270  1.00  0.00           H
ATOM   2541  CB  LEU A 746      59.480  50.060  66.480  1.00  0.00           C
ATOM   2542  HB1 LEU A 746      59.970  50.690  65.720  1.00  0.00           H
ATOM   2543  HB2 LEU A 746      58.660  49.450  66.040  1.00  0.00           H
ATOM   2544  CG  LEU A 746      60.560  49.100  67.060  1.00  0.00           C
ATOM   2545  HG  LEU A 746      60.280  48.770  68.080  1.00  0.00           H
ATOM   2546  CD1 LEU A 746      60.580  47.830  66.200  1.00  0.00           C
ATOM   2547 HD11 LEU A 746      60.930  48.060  65.160  1.00  0.00           H
ATOM   2548 HD12 LEU A 746      59.570  47.370  66.170  1.00  0.00           H
ATOM   2549 HD13 LEU A 746      61.300  47.090  66.600  1.00  0.00           H
ATOM   2550  CD2 LEU A 746      61.950  49.700  67.110  1.00  0.00           C
ATOM   2551 HD21 LEU A 746      61.940  50.510  67.860  1.00  0.00           H
ATOM   2552 HD22 LEU A 746      62.290  50.150  66.150  1.00  0.00           H
ATOM   2553 HD23 LEU A 746      62.740  48.990  67.440  1.00  0.00           H
ATOM   2554  C   LEU A 746      59.580  51.410  68.690  1.00  0.00           C
ATOM   2555  O   LEU A 746      59.770  50.930  69.790  1.00  0.00           O
ATOM   2556  N   GLY A 747      60.170  52.600  68.360  1.00  0.00           N
ATOM   2557  HN  GLY A 747      60.200  52.820  67.390  1.00  0.00           H
ATOM   2558  CA  GLY A 747      60.900  53.400  69.370  1.00  0.00           C
ATOM   2559  HA1 GLY A 747      61.260  54.300  68.900  1.00  0.00           H
ATOM   2560  HA2 GLY A 747      61.650  52.820  69.870  1.00  0.00           H
ATOM   2561  C   GLY A 747      59.990  53.780  70.510  1.00  0.00           C
ATOM   2562  O   GLY A 747      60.340  53.660  71.710  1.00  0.00           O
ATOM   2563  N   GLU A 748      58.790  54.350  70.130  1.00  0.00           N
ATOM   2564  HN  GLU A 748      58.470  54.440  69.190  1.00  0.00           H
ATOM   2565  CA  GLU A 748      57.930  54.820  71.130  1.00  0.00           C
ATOM   2566  HA  GLU A 748      58.540  55.390  71.820  1.00  0.00           H
ATOM   2567  CB  GLU A 748      56.940  55.830  70.620  1.00  0.00           C
ATOM   2568  HB1 GLU A 748      56.410  56.230  71.510  1.00  0.00           H
ATOM   2569  HB2 GLU A 748      56.210  55.390  69.900  1.00  0.00           H
ATOM   2570  CG  GLU A 748      57.710  57.100  70.120  1.00  0.00           C
ATOM   2571  HG1 GLU A 748      58.040  57.080  69.050  1.00  0.00           H
ATOM   2572  HG2 GLU A 748      58.580  57.290  70.780  1.00  0.00           H
ATOM   2573  CD  GLU A 748      56.880  58.390  70.180  1.00  0.00           C
ATOM   2574  OE1 GLU A 748      55.950  58.440  69.370  1.00  0.00           O
ATOM   2575  OE2 GLU A 748      57.070  59.270  71.050  1.00  0.00           O
ATOM   2576  C   GLU A 748      57.230  53.730  71.970  1.00  0.00           C
ATOM   2577  O   GLU A 748      56.950  53.900  73.170  1.00  0.00           O
ATOM   2578  N   THR A 749      56.910  52.510  71.430  1.00  0.00           N
ATOM   2579  HN  THR A 749      57.030  52.400  70.450  1.00  0.00           H
ATOM   2580  CA  THR A 749      56.150  51.440  72.120  1.00  0.00           C
ATOM   2581  HA  THR A 749      55.180  51.890  72.280  1.00  0.00           H
ATOM   2582  CB  THR A 749      55.960  50.230  71.180  1.00  0.00           C
ATOM   2583  HB  THR A 749      56.970  49.890  70.820  1.00  0.00           H
ATOM   2584  OG1 THR A 749      55.110  50.580  70.100  1.00  0.00           O
ATOM   2585  HG1 THR A 749      55.720  50.730  69.370  1.00  0.00           H
ATOM   2586  CG2 THR A 749      55.340  48.920  71.880  1.00  0.00           C
ATOM   2587 HG21 THR A 749      55.310  48.110  71.120  1.00  0.00           H
ATOM   2588 HG22 THR A 749      54.300  49.040  72.270  1.00  0.00           H
ATOM   2589 HG23 THR A 749      55.930  48.460  72.700  1.00  0.00           H
ATOM   2590  C   THR A 749      56.860  50.980  73.280  1.00  0.00           C
ATOM   2591  O   THR A 749      56.290  50.660  74.320  1.00  0.00           O
ATOM   2592  N   TYR A 750      58.180  50.890  73.200  1.00  0.00           N
ATOM   2593  HN  TYR A 750      58.560  51.160  72.330  1.00  0.00           H
ATOM   2594  CA  TYR A 750      59.060  50.300  74.240  1.00  0.00           C
ATOM   2595  HA  TYR A 750      58.600  49.780  75.050  1.00  0.00           H
ATOM   2596  CB  TYR A 750      60.050  49.290  73.520  1.00  0.00           C
ATOM   2597  HB1 TYR A 750      60.710  48.860  74.300  1.00  0.00           H
ATOM   2598  HB2 TYR A 750      60.670  49.640  72.680  1.00  0.00           H
ATOM   2599  CG  TYR A 750      59.260  48.150  72.990  1.00  0.00           C
ATOM   2600  CD1 TYR A 750      58.890  47.950  71.610  1.00  0.00           C
ATOM   2601  HD1 TYR A 750      59.370  48.610  70.900  1.00  0.00           H
ATOM   2602  CE1 TYR A 750      58.200  46.770  71.240  1.00  0.00           C
ATOM   2603  HE1 TYR A 750      58.070  46.640  70.170  1.00  0.00           H
ATOM   2604  CZ  TYR A 750      57.740  45.910  72.160  1.00  0.00           C
ATOM   2605  OH  TYR A 750      56.930  44.760  71.910  1.00  0.00           O
ATOM   2606  HH  TYR A 750      56.730  44.810  70.980  1.00  0.00           H
ATOM   2607  CD2 TYR A 750      58.780  47.240  73.910  1.00  0.00           C
ATOM   2608  HD2 TYR A 750      58.980  47.320  74.960  1.00  0.00           H
ATOM   2609  CE2 TYR A 750      58.000  46.120  73.490  1.00  0.00           C
ATOM   2610  HE2 TYR A 750      57.700  45.340  74.180  1.00  0.00           H
ATOM   2611  C   TYR A 750      59.700  51.420  75.020  1.00  0.00           C
ATOM   2612  O   TYR A 750      60.790  51.270  75.560  1.00  0.00           O
ATOM   2613  N   ALA A 751      59.130  52.620  75.000  1.00  0.00           N
ATOM   2614  HN  ALA A 751      58.250  52.740  74.550  1.00  0.00           H
ATOM   2615  CA  ALA A 751      59.640  53.850  75.590  1.00  0.00           C
ATOM   2616  HA  ALA A 751      59.310  54.640  74.930  1.00  0.00           H
ATOM   2617  CB  ALA A 751      58.920  54.210  76.890  1.00  0.00           C
ATOM   2618  HB1 ALA A 751      59.080  53.360  77.590  1.00  0.00           H
ATOM   2619  HB2 ALA A 751      57.820  54.250  76.750  1.00  0.00           H
ATOM   2620  HB3 ALA A 751      59.190  55.200  77.290  1.00  0.00           H
ATOM   2621  C   ALA A 751      61.120  54.210  75.570  1.00  0.00           C
ATOM   2622  O   ALA A 751      61.800  54.560  76.530  1.00  0.00           O
ATOM   2623  N   PHE A 752      61.690  54.160  74.390  1.00  0.00           N
ATOM   2624  HN  PHE A 752      61.080  54.220  73.600  1.00  0.00           H
ATOM   2625  CA  PHE A 752      63.120  54.450  74.270  1.00  0.00           C
ATOM   2626  HA  PHE A 752      63.510  54.980  75.120  1.00  0.00           H
ATOM   2627  CB  PHE A 752      63.510  55.370  73.090  1.00  0.00           C
ATOM   2628  HB1 PHE A 752      63.020  54.930  72.190  1.00  0.00           H
ATOM   2629  HB2 PHE A 752      64.560  55.440  72.760  1.00  0.00           H
ATOM   2630  CG  PHE A 752      63.100  56.820  73.280  1.00  0.00           C
ATOM   2631  CD1 PHE A 752      63.930  57.650  74.060  1.00  0.00           C
ATOM   2632  HD1 PHE A 752      64.750  57.230  74.620  1.00  0.00           H
ATOM   2633  CE1 PHE A 752      63.660  59.010  74.080  1.00  0.00           C
ATOM   2634  HE1 PHE A 752      64.410  59.640  74.540  1.00  0.00           H
ATOM   2635  CZ  PHE A 752      62.670  59.580  73.310  1.00  0.00           C
ATOM   2636  HZ  PHE A 752      62.590  60.650  73.290  1.00  0.00           H
ATOM   2637  CD2 PHE A 752      62.040  57.420  72.610  1.00  0.00           C
ATOM   2638  HD2 PHE A 752      61.540  56.750  71.910  1.00  0.00           H
ATOM   2639  CE2 PHE A 752      61.940  58.810  72.500  1.00  0.00           C
ATOM   2640  HE2 PHE A 752      61.130  59.270  71.970  1.00  0.00           H
ATOM   2641  C   PHE A 752      64.120  53.270  74.450  1.00  0.00           C
ATOM   2642  O   PHE A 752      65.070  53.440  75.240  1.00  0.00           O
ATOM   2643  N   PRO A 822      63.880  52.080  74.000  1.00  0.00           N
ATOM   2644  CD  PRO A 822      63.100  51.850  72.780  1.00  0.00           C
ATOM   2645  HD1 PRO A 822      63.100  52.730  72.110  1.00  0.00           H
ATOM   2646  HD2 PRO A 822      62.050  51.750  73.140  1.00  0.00           H
ATOM   2647  CA  PRO A 822      64.690  50.900  74.290  1.00  0.00           C
ATOM   2648  HA  PRO A 822      64.550  50.590  75.320  1.00  0.00           H
ATOM   2649  CB  PRO A 822      63.900  49.840  73.490  1.00  0.00           C
ATOM   2650  HB1 PRO A 822      62.980  49.540  74.010  1.00  0.00           H
ATOM   2651  HB2 PRO A 822      64.480  48.910  73.300  1.00  0.00           H
ATOM   2652  CG  PRO A 822      63.440  50.550  72.200  1.00  0.00           C
ATOM   2653  HG1 PRO A 822      64.210  50.760  71.410  1.00  0.00           H
ATOM   2654  HG2 PRO A 822      62.600  49.980  71.760  1.00  0.00           H
ATOM   2655  C   PRO A 822      66.270  51.050  73.900  1.00  0.00           C
ATOM   2656  O   PRO A 822      66.700  51.940  73.120  1.00  0.00           O
ATOM   2657  N   ASP A 823      67.110  50.210  74.500  1.00  0.00           N
ATOM   2658  HN  ASP A 823      66.630  49.650  75.170  1.00  0.00           H
ATOM   2659  CA  ASP A 823      68.590  50.060  74.320  1.00  0.00           C
ATOM   2660  HA  ASP A 823      69.070  51.000  74.560  1.00  0.00           H
ATOM   2661  CB  ASP A 823      69.290  49.130  75.270  1.00  0.00           C
ATOM   2662  HB1 ASP A 823      70.380  49.120  75.060  1.00  0.00           H
ATOM   2663  HB2 ASP A 823      68.820  48.120  75.150  1.00  0.00           H
ATOM   2664  CG  ASP A 823      69.200  49.510  76.730  1.00  0.00           C
ATOM   2665  OD1 ASP A 823      69.240  48.630  77.640  1.00  0.00           O
ATOM   2666  OD2 ASP A 823      69.200  50.750  77.000  1.00  0.00           O
ATOM   2667  C   ASP A 823      69.060  49.690  72.950  1.00  0.00           C
ATOM   2668  O   ASP A 823      70.020  50.110  72.380  1.00  0.00           O
ATOM   2669  N   VAL A 824      68.190  48.830  72.360  1.00  0.00           N
ATOM   2670  HN  VAL A 824      67.440  48.500  72.940  1.00  0.00           H
ATOM   2671  CA  VAL A 824      68.330  48.280  70.990  1.00  0.00           C
ATOM   2672  HA  VAL A 824      69.360  48.070  70.780  1.00  0.00           H
ATOM   2673  CB  VAL A 824      67.490  47.010  70.720  1.00  0.00           C
ATOM   2674  HB  VAL A 824      67.480  46.770  69.630  1.00  0.00           H
ATOM   2675  CG1 VAL A 824      68.140  45.780  71.440  1.00  0.00           C
ATOM   2676 HG11 VAL A 824      68.230  45.790  72.550  1.00  0.00           H
ATOM   2677 HG12 VAL A 824      69.220  45.670  71.170  1.00  0.00           H
ATOM   2678 HG13 VAL A 824      67.500  44.920  71.150  1.00  0.00           H
ATOM   2679  CG2 VAL A 824      66.050  47.170  71.260  1.00  0.00           C
ATOM   2680 HG21 VAL A 824      65.460  46.240  71.100  1.00  0.00           H
ATOM   2681 HG22 VAL A 824      65.390  47.920  70.790  1.00  0.00           H
ATOM   2682 HG23 VAL A 824      66.030  47.130  72.360  1.00  0.00           H
ATOM   2683  C   VAL A 824      67.790  49.230  69.900  1.00  0.00           C
ATOM   2684  O   VAL A 824      67.660  48.820  68.800  1.00  0.00           O
ATOM   2685  N   LEU A 825      67.410  50.440  70.310  1.00  0.00           N
ATOM   2686  HN  LEU A 825      67.570  50.870  71.200  1.00  0.00           H
ATOM   2687  CA  LEU A 825      66.730  51.270  69.300  1.00  0.00           C
ATOM   2688  HA  LEU A 825      65.850  50.740  68.950  1.00  0.00           H
ATOM   2689  CB  LEU A 825      66.070  52.570  69.870  1.00  0.00           C
ATOM   2690  HB1 LEU A 825      66.940  53.130  70.280  1.00  0.00           H
ATOM   2691  HB2 LEU A 825      65.400  52.260  70.700  1.00  0.00           H
ATOM   2692  CG  LEU A 825      65.340  53.410  68.830  1.00  0.00           C
ATOM   2693  HG  LEU A 825      66.030  53.810  68.060  1.00  0.00           H
ATOM   2694  CD1 LEU A 825      64.230  52.640  68.040  1.00  0.00           C
ATOM   2695 HD11 LEU A 825      64.710  51.790  67.500  1.00  0.00           H
ATOM   2696 HD12 LEU A 825      63.650  53.280  67.330  1.00  0.00           H
ATOM   2697 HD13 LEU A 825      63.440  52.190  68.660  1.00  0.00           H
ATOM   2698  CD2 LEU A 825      64.760  54.580  69.640  1.00  0.00           C
ATOM   2699 HD21 LEU A 825      64.410  55.520  69.150  1.00  0.00           H
ATOM   2700 HD22 LEU A 825      65.390  54.790  70.520  1.00  0.00           H
ATOM   2701 HD23 LEU A 825      63.840  54.190  70.130  1.00  0.00           H
ATOM   2702  C   LEU A 825      67.530  51.600  68.020  1.00  0.00           C
ATOM   2703  O   LEU A 825      67.000  51.390  66.930  1.00  0.00           O
ATOM   2704  N   PHE A 826      68.790  52.140  68.130  1.00  0.00           N
ATOM   2705  HN  PHE A 826      69.230  52.150  69.020  1.00  0.00           H
ATOM   2706  CA  PHE A 826      69.650  52.380  67.010  1.00  0.00           C
ATOM   2707  HA  PHE A 826      69.180  53.150  66.410  1.00  0.00           H
ATOM   2708  CB  PHE A 826      70.990  52.920  67.480  1.00  0.00           C
ATOM   2709  HB1 PHE A 826      71.550  52.140  68.050  1.00  0.00           H
ATOM   2710  HB2 PHE A 826      70.840  53.870  68.050  1.00  0.00           H
ATOM   2711  CG  PHE A 826      71.940  53.320  66.360  1.00  0.00           C
ATOM   2712  CD1 PHE A 826      73.310  53.420  66.550  1.00  0.00           C
ATOM   2713  HD1 PHE A 826      73.780  53.200  67.490  1.00  0.00           H
ATOM   2714  CE1 PHE A 826      74.190  53.730  65.430  1.00  0.00           C
ATOM   2715  HE1 PHE A 826      75.250  53.770  65.590  1.00  0.00           H
ATOM   2716  CZ  PHE A 826      73.690  54.070  64.220  1.00  0.00           C
ATOM   2717  HZ  PHE A 826      74.380  54.240  63.400  1.00  0.00           H
ATOM   2718  CD2 PHE A 826      71.460  53.780  65.090  1.00  0.00           C
ATOM   2719  HD2 PHE A 826      70.400  53.810  64.900  1.00  0.00           H
ATOM   2720  CE2 PHE A 826      72.320  54.100  64.000  1.00  0.00           C
ATOM   2721  HE2 PHE A 826      71.930  54.300  63.010  1.00  0.00           H
ATOM   2722  C   PHE A 826      69.980  51.130  66.130  1.00  0.00           C
ATOM   2723  O   PHE A 826      69.860  51.080  64.870  1.00  0.00           O
ATOM   2724  N   TRP A 827      70.140  49.950  66.820  1.00  0.00           N
ATOM   2725  HN  TRP A 827      70.270  49.860  67.800  1.00  0.00           H
ATOM   2726  CA  TRP A 827      70.280  48.620  66.240  1.00  0.00           C
ATOM   2727  HA  TRP A 827      71.010  48.750  65.450  1.00  0.00           H
ATOM   2728  CB  TRP A 827      70.690  47.600  67.330  1.00  0.00           C
ATOM   2729  HB1 TRP A 827      69.910  47.580  68.130  1.00  0.00           H
ATOM   2730  HB2 TRP A 827      71.650  47.870  67.790  1.00  0.00           H
ATOM   2731  CG  TRP A 827      70.810  46.220  66.830  1.00  0.00           C
ATOM   2732  CD1 TRP A 827      70.070  45.090  67.100  1.00  0.00           C
ATOM   2733  HD1 TRP A 827      69.180  44.980  67.690  1.00  0.00           H
ATOM   2734  NE1 TRP A 827      70.590  44.040  66.350  1.00  0.00           N
ATOM   2735  HE1 TRP A 827      70.350  43.120  66.550  1.00  0.00           H
ATOM   2736  CE2 TRP A 827      71.540  44.460  65.500  1.00  0.00           C
ATOM   2737  CD2 TRP A 827      71.780  45.850  65.820  1.00  0.00           C
ATOM   2738  CE3 TRP A 827      72.780  46.480  65.110  1.00  0.00           C
ATOM   2739  HE3 TRP A 827      72.940  47.530  65.290  1.00  0.00           H
ATOM   2740  CZ3 TRP A 827      73.540  45.840  64.180  1.00  0.00           C
ATOM   2741  HZ3 TRP A 827      74.350  46.300  63.630  1.00  0.00           H
ATOM   2742  CZ2 TRP A 827      72.270  43.760  64.530  1.00  0.00           C
ATOM   2743  HZ2 TRP A 827      71.960  42.760  64.270  1.00  0.00           H
ATOM   2744  CH2 TRP A 827      73.330  44.450  63.930  1.00  0.00           C
ATOM   2745  HH2 TRP A 827      73.810  44.040  63.060  1.00  0.00           H
ATOM   2746  C   TRP A 827      69.100  48.270  65.360  1.00  0.00           C
ATOM   2747  O   TRP A 827      69.260  47.600  64.350  1.00  0.00           O
ATOM   2748  N   CYS A 828      67.890  48.630  65.750  1.00  0.00           N
ATOM   2749  HN  CYS A 828      67.750  49.310  66.460  1.00  0.00           H
ATOM   2750  CA  CYS A 828      66.720  48.380  64.900  1.00  0.00           C
ATOM   2751  HA  CYS A 828      66.720  47.410  64.450  1.00  0.00           H
ATOM   2752  CB  CYS A 828      65.380  48.640  65.600  1.00  0.00           C
ATOM   2753  HB1 CYS A 828      64.470  48.310  65.040  1.00  0.00           H
ATOM   2754  HB2 CYS A 828      65.280  49.700  65.920  1.00  0.00           H
ATOM   2755  SG  CYS A 828      65.300  47.530  67.090  1.00  0.00           S
ATOM   2756  HG1 CYS A 828      65.720  48.430  67.960  1.00  0.00           H
ATOM   2757  C   CYS A 828      66.710  49.240  63.640  1.00  0.00           C
ATOM   2758  O   CYS A 828      66.180  48.860  62.560  1.00  0.00           O
ATOM   2759  N   VAL A 829      67.320  50.440  63.640  1.00  0.00           N
ATOM   2760  HN  VAL A 829      67.800  50.710  64.470  1.00  0.00           H
ATOM   2761  CA  VAL A 829      67.490  51.230  62.380  1.00  0.00           C
ATOM   2762  HA  VAL A 829      66.510  51.390  61.950  1.00  0.00           H
ATOM   2763  CB  VAL A 829      68.010  52.620  62.690  1.00  0.00           C
ATOM   2764  HB  VAL A 829      69.040  52.430  63.080  1.00  0.00           H
ATOM   2765  CG1 VAL A 829      68.120  53.550  61.460  1.00  0.00           C
ATOM   2766 HG11 VAL A 829      67.150  53.530  60.940  1.00  0.00           H
ATOM   2767 HG12 VAL A 829      68.880  53.240  60.700  1.00  0.00           H
ATOM   2768 HG13 VAL A 829      68.300  54.600  61.760  1.00  0.00           H
ATOM   2769  CG2 VAL A 829      67.100  53.250  63.750  1.00  0.00           C
ATOM   2770 HG21 VAL A 829      66.020  53.060  63.580  1.00  0.00           H
ATOM   2771 HG22 VAL A 829      67.170  54.350  63.670  1.00  0.00           H
ATOM   2772 HG23 VAL A 829      67.330  52.850  64.760  1.00  0.00           H
ATOM   2773  C   VAL A 829      68.410  50.550  61.410  1.00  0.00           C
ATOM   2774  O   VAL A 829      68.050  50.380  60.230  1.00  0.00           O
ATOM   2775  N   ILE A 830      69.510  50.000  61.890  1.00  0.00           N
ATOM   2776  HN  ILE A 830      69.690  50.240  62.850  1.00  0.00           H
ATOM   2777  CA  ILE A 830      70.510  49.210  61.240  1.00  0.00           C
ATOM   2778  HA  ILE A 830      70.890  49.860  60.460  1.00  0.00           H
ATOM   2779  CB  ILE A 830      71.710  48.840  62.120  1.00  0.00           C
ATOM   2780  HB  ILE A 830      71.380  48.330  63.050  1.00  0.00           H
ATOM   2781  CG2 ILE A 830      72.650  47.830  61.400  1.00  0.00           C
ATOM   2782 HG21 ILE A 830      72.240  46.810  61.520  1.00  0.00           H
ATOM   2783 HG22 ILE A 830      73.690  47.810  61.780  1.00  0.00           H
ATOM   2784 HG23 ILE A 830      72.740  48.010  60.310  1.00  0.00           H
ATOM   2785  CG1 ILE A 830      72.560  50.120  62.530  1.00  0.00           C
ATOM   2786 HG11 ILE A 830      71.840  50.940  62.770  1.00  0.00           H
ATOM   2787 HG12 ILE A 830      73.260  50.350  61.700  1.00  0.00           H
ATOM   2788  CD  ILE A 830      73.440  49.910  63.820  1.00  0.00           C
ATOM   2789  HD1 ILE A 830      73.910  48.910  63.730  1.00  0.00           H
ATOM   2790  HD2 ILE A 830      72.850  49.890  64.750  1.00  0.00           H
ATOM   2791  HD3 ILE A 830      74.210  50.690  64.030  1.00  0.00           H
ATOM   2792  C   ILE A 830      69.930  48.010  60.580  1.00  0.00           C
ATOM   2793  O   ILE A 830      70.130  47.860  59.340  1.00  0.00           O
ATOM   2794  N   LEU A 831      69.110  47.220  61.330  1.00  0.00           N
ATOM   2795  HN  LEU A 831      69.030  47.320  62.320  1.00  0.00           H
ATOM   2796  CA  LEU A 831      68.280  46.200  60.680  1.00  0.00           C
ATOM   2797  HA  LEU A 831      68.980  45.470  60.300  1.00  0.00           H
ATOM   2798  CB  LEU A 831      67.420  45.500  61.800  1.00  0.00           C
ATOM   2799  HB1 LEU A 831      66.810  44.660  61.410  1.00  0.00           H
ATOM   2800  HB2 LEU A 831      66.730  46.240  62.260  1.00  0.00           H
ATOM   2801  CG  LEU A 831      68.230  44.660  62.850  1.00  0.00           C
ATOM   2802  HG  LEU A 831      68.960  45.250  63.450  1.00  0.00           H
ATOM   2803  CD1 LEU A 831      67.220  43.950  63.790  1.00  0.00           C
ATOM   2804 HD11 LEU A 831      66.650  44.740  64.350  1.00  0.00           H
ATOM   2805 HD12 LEU A 831      67.730  43.400  64.600  1.00  0.00           H
ATOM   2806 HD13 LEU A 831      66.590  43.190  63.300  1.00  0.00           H
ATOM   2807  CD2 LEU A 831      69.140  43.530  62.230  1.00  0.00           C
ATOM   2808 HD21 LEU A 831      68.510  42.770  61.730  1.00  0.00           H
ATOM   2809 HD22 LEU A 831      69.610  43.000  63.080  1.00  0.00           H
ATOM   2810 HD23 LEU A 831      69.940  43.940  61.580  1.00  0.00           H
ATOM   2811  C   LEU A 831      67.410  46.670  59.550  1.00  0.00           C
ATOM   2812  O   LEU A 831      67.480  46.080  58.460  1.00  0.00           O
ATOM   2813  N   PHE A 832      66.740  47.780  59.710  1.00  0.00           N
ATOM   2814  HN  PHE A 832      66.780  48.210  60.620  1.00  0.00           H
ATOM   2815  CA  PHE A 832      65.760  48.310  58.720  1.00  0.00           C
ATOM   2816  HA  PHE A 832      65.010  47.560  58.500  1.00  0.00           H
ATOM   2817  CB  PHE A 832      64.980  49.430  59.390  1.00  0.00           C
ATOM   2818  HB1 PHE A 832      65.680  50.120  59.920  1.00  0.00           H
ATOM   2819  HB2 PHE A 832      64.360  48.980  60.190  1.00  0.00           H
ATOM   2820  CG  PHE A 832      64.070  50.350  58.600  1.00  0.00           C
ATOM   2821  CD1 PHE A 832      64.630  51.560  58.180  1.00  0.00           C
ATOM   2822  HD1 PHE A 832      65.650  51.730  58.470  1.00  0.00           H
ATOM   2823  CE1 PHE A 832      63.910  52.450  57.450  1.00  0.00           C
ATOM   2824  HE1 PHE A 832      64.410  53.270  56.950  1.00  0.00           H
ATOM   2825  CZ  PHE A 832      62.630  52.140  57.070  1.00  0.00           C
ATOM   2826  HZ  PHE A 832      62.100  52.730  56.350  1.00  0.00           H
ATOM   2827  CD2 PHE A 832      62.800  49.960  58.230  1.00  0.00           C
ATOM   2828  HD2 PHE A 832      62.380  49.040  58.600  1.00  0.00           H
ATOM   2829  CE2 PHE A 832      62.110  50.870  57.440  1.00  0.00           C
ATOM   2830  HE2 PHE A 832      61.110  50.630  57.130  1.00  0.00           H
ATOM   2831  C   PHE A 832      66.330  48.750  57.340  1.00  0.00           C
ATOM   2832  O   PHE A 832      65.830  48.280  56.320  1.00  0.00           O
ATOM   2833  N   PHE A 833      67.460  49.530  57.420  1.00  0.00           N
ATOM   2834  HN  PHE A 833      67.850  49.830  58.290  1.00  0.00           H
ATOM   2835  CA  PHE A 833      68.040  49.990  56.140  1.00  0.00           C
ATOM   2836  HA  PHE A 833      67.260  50.350  55.500  1.00  0.00           H
ATOM   2837  CB  PHE A 833      69.040  51.150  56.300  1.00  0.00           C
ATOM   2838  HB1 PHE A 833      69.790  51.160  55.470  1.00  0.00           H
ATOM   2839  HB2 PHE A 833      69.670  51.180  57.200  1.00  0.00           H
ATOM   2840  CG  PHE A 833      68.320  52.470  56.220  1.00  0.00           C
ATOM   2841  CD1 PHE A 833      67.970  52.920  54.950  1.00  0.00           C
ATOM   2842  HD1 PHE A 833      68.440  52.410  54.110  1.00  0.00           H
ATOM   2843  CE1 PHE A 833      67.200  54.060  54.700  1.00  0.00           C
ATOM   2844  HE1 PHE A 833      67.080  54.340  53.660  1.00  0.00           H
ATOM   2845  CZ  PHE A 833      66.760  54.790  55.780  1.00  0.00           C
ATOM   2846  HZ  PHE A 833      66.140  55.660  55.630  1.00  0.00           H
ATOM   2847  CD2 PHE A 833      67.800  53.200  57.320  1.00  0.00           C
ATOM   2848  HD2 PHE A 833      67.930  52.890  58.350  1.00  0.00           H
ATOM   2849  CE2 PHE A 833      67.060  54.420  57.030  1.00  0.00           C
ATOM   2850  HE2 PHE A 833      66.670  55.040  57.820  1.00  0.00           H
ATOM   2851  C   PHE A 833      68.780  48.820  55.540  1.00  0.00           C
ATOM   2852  O   PHE A 833      68.760  48.640  54.270  1.00  0.00           O
ATOM   2853  N   THR A 834      69.450  47.920  56.310  1.00  0.00           N
ATOM   2854  HN  THR A 834      69.480  48.030  57.310  1.00  0.00           H
ATOM   2855  CA  THR A 834      70.140  46.690  55.840  1.00  0.00           C
ATOM   2856  HA  THR A 834      70.970  46.900  55.180  1.00  0.00           H
ATOM   2857  CB  THR A 834      70.670  45.820  56.990  1.00  0.00           C
ATOM   2858  HB  THR A 834      69.820  45.550  57.640  1.00  0.00           H
ATOM   2859  OG1 THR A 834      71.780  46.400  57.760  1.00  0.00           O
ATOM   2860  HG1 THR A 834      71.430  47.090  58.340  1.00  0.00           H
ATOM   2861  CG2 THR A 834      71.250  44.530  56.510  1.00  0.00           C
ATOM   2862 HG21 THR A 834      71.610  43.980  57.410  1.00  0.00           H
ATOM   2863 HG22 THR A 834      72.040  44.790  55.770  1.00  0.00           H
ATOM   2864 HG23 THR A 834      70.500  43.850  56.030  1.00  0.00           H
ATOM   2865  C   THR A 834      69.130  45.810  55.070  1.00  0.00           C
ATOM   2866  O   THR A 834      69.370  45.240  54.020  1.00  0.00           O
ATOM   2867  N   THR A 835      67.930  45.630  55.660  1.00  0.00           N
ATOM   2868  HN  THR A 835      67.750  46.000  56.560  1.00  0.00           H
ATOM   2869  CA  THR A 835      66.950  44.680  55.150  1.00  0.00           C
ATOM   2870  HA  THR A 835      67.320  43.670  55.100  1.00  0.00           H
ATOM   2871  CB  THR A 835      65.740  44.670  55.990  1.00  0.00           C
ATOM   2872  HB  THR A 835      65.350  45.700  56.110  1.00  0.00           H
ATOM   2873  OG1 THR A 835      66.020  44.030  57.260  1.00  0.00           O
ATOM   2874  HG1 THR A 835      66.530  44.620  57.820  1.00  0.00           H
ATOM   2875  CG2 THR A 835      64.710  43.700  55.340  1.00  0.00           C
ATOM   2876 HG21 THR A 835      63.740  43.630  55.890  1.00  0.00           H
ATOM   2877 HG22 THR A 835      65.110  42.670  55.170  1.00  0.00           H
ATOM   2878 HG23 THR A 835      64.380  44.090  54.350  1.00  0.00           H
ATOM   2879  C   THR A 835      66.590  44.930  53.670  1.00  0.00           C
ATOM   2880  O   THR A 835      66.680  44.070  52.780  1.00  0.00           O
ATOM   2881  N   PHE A 836      66.320  46.190  53.350  1.00  0.00           N
ATOM   2882  HN  PHE A 836      66.430  46.900  54.050  1.00  0.00           H
ATOM   2883  CA  PHE A 836      66.250  46.780  51.990  1.00  0.00           C
ATOM   2884  HA  PHE A 836      65.410  46.270  51.530  1.00  0.00           H
ATOM   2885  CB  PHE A 836      65.860  48.300  52.220  1.00  0.00           C
ATOM   2886  HB1 PHE A 836      66.500  48.770  52.990  1.00  0.00           H
ATOM   2887  HB2 PHE A 836      64.780  48.380  52.500  1.00  0.00           H
ATOM   2888  CG  PHE A 836      65.900  49.180  51.020  1.00  0.00           C
ATOM   2889  CD1 PHE A 836      64.950  48.970  49.970  1.00  0.00           C
ATOM   2890  HD1 PHE A 836      64.180  48.210  50.000  1.00  0.00           H
ATOM   2891  CE1 PHE A 836      64.930  49.840  48.860  1.00  0.00           C
ATOM   2892  HE1 PHE A 836      64.280  49.790  47.990  1.00  0.00           H
ATOM   2893  CZ  PHE A 836      65.800  50.960  48.800  1.00  0.00           C
ATOM   2894  HZ  PHE A 836      65.890  51.560  47.910  1.00  0.00           H
ATOM   2895  CD2 PHE A 836      66.660  50.370  51.000  1.00  0.00           C
ATOM   2896  HD2 PHE A 836      67.200  50.720  51.860  1.00  0.00           H
ATOM   2897  CE2 PHE A 836      66.690  51.100  49.810  1.00  0.00           C
ATOM   2898  HE2 PHE A 836      67.350  51.960  49.850  1.00  0.00           H
ATOM   2899  C   PHE A 836      67.450  46.670  51.040  1.00  0.00           C
ATOM   2900  O   PHE A 836      67.310  46.240  49.890  1.00  0.00           O
ATOM   2901  N   PHE A 837      68.620  47.070  51.530  1.00  0.00           N
ATOM   2902  HN  PHE A 837      68.580  47.470  52.440  1.00  0.00           H
ATOM   2903  CA  PHE A 837      69.950  47.020  50.870  1.00  0.00           C
ATOM   2904  HA  PHE A 837      69.980  47.630  49.980  1.00  0.00           H
ATOM   2905  CB  PHE A 837      71.100  47.480  51.840  1.00  0.00           C
ATOM   2906  HB1 PHE A 837      72.090  47.220  51.400  1.00  0.00           H
ATOM   2907  HB2 PHE A 837      70.970  46.950  52.800  1.00  0.00           H
ATOM   2908  CG  PHE A 837      71.130  48.960  52.210  1.00  0.00           C
ATOM   2909  CD1 PHE A 837      70.360  49.960  51.550  1.00  0.00           C
ATOM   2910  HD1 PHE A 837      69.610  49.830  50.780  1.00  0.00           H
ATOM   2911  CE1 PHE A 837      70.630  51.300  51.840  1.00  0.00           C
ATOM   2912  HE1 PHE A 837      70.070  52.070  51.340  1.00  0.00           H
ATOM   2913  CZ  PHE A 837      71.480  51.600  52.890  1.00  0.00           C
ATOM   2914  HZ  PHE A 837      71.570  52.640  53.110  1.00  0.00           H
ATOM   2915  CD2 PHE A 837      71.950  49.320  53.290  1.00  0.00           C
ATOM   2916  HD2 PHE A 837      72.590  48.580  53.760  1.00  0.00           H
ATOM   2917  CE2 PHE A 837      72.140  50.680  53.620  1.00  0.00           C
ATOM   2918  HE2 PHE A 837      72.830  51.050  54.370  1.00  0.00           H
ATOM   2919  C   PHE A 837      70.320  45.670  50.350  1.00  0.00           C
ATOM   2920  O   PHE A 837      70.700  45.420  49.250  1.00  0.00           O
ATOM   2921  N   LEU A 838      70.080  44.610  51.230  1.00  0.00           N
ATOM   2922  HN  LEU A 838      69.790  44.830  52.150  1.00  0.00           H
ATOM   2923  CA  LEU A 838      70.430  43.220  51.060  1.00  0.00           C
ATOM   2924  HA  LEU A 838      71.360  43.180  50.520  1.00  0.00           H
ATOM   2925  CB  LEU A 838      70.570  42.580  52.450  1.00  0.00           C
ATOM   2926  HB1 LEU A 838      69.610  42.730  52.990  1.00  0.00           H
ATOM   2927  HB2 LEU A 838      71.240  43.140  53.130  1.00  0.00           H
ATOM   2928  CG  LEU A 838      70.840  41.060  52.540  1.00  0.00           C
ATOM   2929  HG  LEU A 838      69.980  40.510  52.090  1.00  0.00           H
ATOM   2930  CD1 LEU A 838      72.140  40.690  51.800  1.00  0.00           C
ATOM   2931 HD11 LEU A 838      72.310  39.600  51.910  1.00  0.00           H
ATOM   2932 HD12 LEU A 838      73.040  41.220  52.170  1.00  0.00           H
ATOM   2933 HD13 LEU A 838      71.980  40.940  50.740  1.00  0.00           H
ATOM   2934  CD2 LEU A 838      70.880  40.630  54.010  1.00  0.00           C
ATOM   2935 HD21 LEU A 838      70.870  39.510  53.940  1.00  0.00           H
ATOM   2936 HD22 LEU A 838      69.880  40.850  54.450  1.00  0.00           H
ATOM   2937 HD23 LEU A 838      71.720  41.060  54.570  1.00  0.00           H
ATOM   2938  C   LEU A 838      69.380  42.560  50.250  1.00  0.00           C
ATOM   2939  O   LEU A 838      69.690  41.920  49.270  1.00  0.00           O
ATOM   2940  N   SER A 839      68.090  42.870  50.440  1.00  0.00           N
ATOM   2941  HN  SER A 839      67.770  43.590  51.050  1.00  0.00           H
ATOM   2942  CA  SER A 839      67.090  42.380  49.480  1.00  0.00           C
ATOM   2943  HA  SER A 839      67.200  41.310  49.470  1.00  0.00           H
ATOM   2944  CB  SER A 839      65.670  42.560  50.030  1.00  0.00           C
ATOM   2945  HB1 SER A 839      65.660  41.900  50.930  1.00  0.00           H
ATOM   2946  HB2 SER A 839      64.930  42.170  49.300  1.00  0.00           H
ATOM   2947  OG  SER A 839      65.320  43.870  50.500  1.00  0.00           O
ATOM   2948  HG1 SER A 839      65.550  43.960  51.430  1.00  0.00           H
ATOM   2949  C   SER A 839      67.270  42.780  48.120  1.00  0.00           C
ATOM   2950  O   SER A 839      67.210  41.970  47.240  1.00  0.00           O
ATOM   2951  N   SER A 840      67.500  44.150  47.940  1.00  0.00           N
ATOM   2952  HN  SER A 840      67.470  44.740  48.740  1.00  0.00           H
ATOM   2953  CA  SER A 840      67.890  44.880  46.720  1.00  0.00           C
ATOM   2954  HA  SER A 840      67.110  44.780  45.980  1.00  0.00           H
ATOM   2955  CB  SER A 840      67.960  46.420  47.000  1.00  0.00           C
ATOM   2956  HB1 SER A 840      68.400  46.970  46.140  1.00  0.00           H
ATOM   2957  HB2 SER A 840      68.670  46.460  47.860  1.00  0.00           H
ATOM   2958  OG  SER A 840      66.780  47.040  47.420  1.00  0.00           O
ATOM   2959  HG1 SER A 840      66.640  46.870  48.350  1.00  0.00           H
ATOM   2960  C   SER A 840      69.170  44.390  46.100  1.00  0.00           C
ATOM   2961  O   SER A 840      69.170  44.220  44.880  1.00  0.00           O
ATOM   2962  N   PHE A 841      70.220  44.040  46.930  1.00  0.00           N
ATOM   2963  HN  PHE A 841      70.210  44.170  47.910  1.00  0.00           H
ATOM   2964  CA  PHE A 841      71.400  43.440  46.410  1.00  0.00           C
ATOM   2965  HA  PHE A 841      71.830  44.050  45.630  1.00  0.00           H
ATOM   2966  CB  PHE A 841      72.590  43.630  47.480  1.00  0.00           C
ATOM   2967  HB1 PHE A 841      72.140  43.280  48.430  1.00  0.00           H
ATOM   2968  HB2 PHE A 841      72.600  44.740  47.530  1.00  0.00           H
ATOM   2969  CG  PHE A 841      73.920  43.070  47.080  1.00  0.00           C
ATOM   2970  CD1 PHE A 841      74.510  43.730  45.990  1.00  0.00           C
ATOM   2971  HD1 PHE A 841      74.020  44.570  45.500  1.00  0.00           H
ATOM   2972  CE1 PHE A 841      75.700  43.280  45.520  1.00  0.00           C
ATOM   2973  HE1 PHE A 841      76.210  43.800  44.710  1.00  0.00           H
ATOM   2974  CZ  PHE A 841      76.360  42.160  46.010  1.00  0.00           C
ATOM   2975  HZ  PHE A 841      77.290  41.910  45.520  1.00  0.00           H
ATOM   2976  CD2 PHE A 841      74.540  41.910  47.590  1.00  0.00           C
ATOM   2977  HD2 PHE A 841      74.090  41.370  48.410  1.00  0.00           H
ATOM   2978  CE2 PHE A 841      75.800  41.520  47.120  1.00  0.00           C
ATOM   2979  HE2 PHE A 841      76.240  40.640  47.570  1.00  0.00           H
ATOM   2980  C   PHE A 841      71.190  42.110  45.800  1.00  0.00           C
ATOM   2981  O   PHE A 841      71.570  41.800  44.740  1.00  0.00           O
ATOM   2982  N   LEU A 842      70.570  41.200  46.620  1.00  0.00           N
ATOM   2983  HN  LEU A 842      70.340  41.460  47.550  1.00  0.00           H
ATOM   2984  CA  LEU A 842      70.280  39.800  46.250  1.00  0.00           C
ATOM   2985  HA  LEU A 842      71.190  39.340  45.920  1.00  0.00           H
ATOM   2986  CB  LEU A 842      69.690  39.030  47.480  1.00  0.00           C
ATOM   2987  HB1 LEU A 842      69.370  38.030  47.120  1.00  0.00           H
ATOM   2988  HB2 LEU A 842      68.760  39.560  47.800  1.00  0.00           H
ATOM   2989  CG  LEU A 842      70.690  38.640  48.600  1.00  0.00           C
ATOM   2990  HG  LEU A 842      70.990  39.660  48.890  1.00  0.00           H
ATOM   2991  CD1 LEU A 842      70.150  37.910  49.780  1.00  0.00           C
ATOM   2992 HD11 LEU A 842      69.670  36.930  49.580  1.00  0.00           H
ATOM   2993 HD12 LEU A 842      69.410  38.550  50.320  1.00  0.00           H
ATOM   2994 HD13 LEU A 842      70.900  37.710  50.570  1.00  0.00           H
ATOM   2995  CD2 LEU A 842      72.030  37.940  48.140  1.00  0.00           C
ATOM   2996 HD21 LEU A 842      72.660  37.610  48.980  1.00  0.00           H
ATOM   2997 HD22 LEU A 842      72.710  38.630  47.580  1.00  0.00           H
ATOM   2998 HD23 LEU A 842      71.870  37.080  47.460  1.00  0.00           H
ATOM   2999  C   LEU A 842      69.270  39.600  45.090  1.00  0.00           C
ATOM   3000  O   LEU A 842      69.300  38.630  44.350  1.00  0.00           O
ATOM   3001  N   LYS A 843      68.330  40.510  44.960  1.00  0.00           N
ATOM   3002  HN  LYS A 843      68.180  41.170  45.690  1.00  0.00           H
ATOM   3003  CA  LYS A 843      67.440  40.510  43.870  1.00  0.00           C
ATOM   3004  HA  LYS A 843      67.030  39.510  43.730  1.00  0.00           H
ATOM   3005  CB  LYS A 843      66.290  41.500  44.060  1.00  0.00           C
ATOM   3006  HB1 LYS A 843      66.750  42.490  44.270  1.00  0.00           H
ATOM   3007  HB2 LYS A 843      65.610  41.270  44.910  1.00  0.00           H
ATOM   3008  CG  LYS A 843      65.540  41.780  42.730  1.00  0.00           C
ATOM   3009  HG1 LYS A 843      66.230  42.210  41.970  1.00  0.00           H
ATOM   3010  HG2 LYS A 843      64.760  42.550  42.870  1.00  0.00           H
ATOM   3011  CD  LYS A 843      64.840  40.660  42.070  1.00  0.00           C
ATOM   3012  HD1 LYS A 843      64.040  40.410  42.800  1.00  0.00           H
ATOM   3013  HD2 LYS A 843      65.450  39.730  41.930  1.00  0.00           H
ATOM   3014  CE  LYS A 843      64.330  40.970  40.670  1.00  0.00           C
ATOM   3015  HE1 LYS A 843      65.120  41.000  39.880  1.00  0.00           H
ATOM   3016  HE2 LYS A 843      63.780  41.930  40.570  1.00  0.00           H
ATOM   3017  NZ  LYS A 843      63.380  39.960  40.200  1.00  0.00           N
ATOM   3018  HZ1 LYS A 843      62.440  39.950  40.630  1.00  0.00           H
ATOM   3019  HZ2 LYS A 843      63.880  39.050  40.220  1.00  0.00           H
ATOM   3020  HZ3 LYS A 843      63.170  39.980  39.170  1.00  0.00           H
ATOM   3021  C   LYS A 843      68.230  40.760  42.600  1.00  0.00           C
ATOM   3022  O   LYS A 843      67.990  40.120  41.530  1.00  0.00           O
ATOM   3023  N   GLN A 844      69.280  41.680  42.570  1.00  0.00           N
ATOM   3024  HN  GLN A 844      69.580  42.110  43.420  1.00  0.00           H
ATOM   3025  CA  GLN A 844      69.890  42.130  41.410  1.00  0.00           C
ATOM   3026  HA  GLN A 844      69.210  42.290  40.580  1.00  0.00           H
ATOM   3027  CB  GLN A 844      70.550  43.510  41.650  1.00  0.00           C
ATOM   3028  HB1 GLN A 844      71.250  43.800  40.840  1.00  0.00           H
ATOM   3029  HB2 GLN A 844      71.230  43.570  42.520  1.00  0.00           H
ATOM   3030  CG  GLN A 844      69.640  44.740  41.680  1.00  0.00           C
ATOM   3031  HG1 GLN A 844      70.220  45.690  41.730  1.00  0.00           H
ATOM   3032  HG2 GLN A 844      69.090  44.600  42.630  1.00  0.00           H
ATOM   3033  CD  GLN A 844      68.660  44.720  40.440  1.00  0.00           C
ATOM   3034  OE1 GLN A 844      67.550  44.140  40.510  1.00  0.00           O
ATOM   3035  NE2 GLN A 844      69.170  45.400  39.420  1.00  0.00           N
ATOM   3036 HE21 GLN A 844      68.500  45.740  38.770  1.00  0.00           H
ATOM   3037 HE22 GLN A 844      70.140  45.570  39.260  1.00  0.00           H
ATOM   3038  C   GLN A 844      70.950  41.060  40.890  1.00  0.00           C
ATOM   3039  O   GLN A 844      71.810  41.340  40.040  1.00  0.00           O
ATOM   3040  N   PHE A 845      70.920  39.880  41.400  1.00  0.00           N
ATOM   3041  HN  PHE A 845      70.250  39.710  42.130  1.00  0.00           H
ATOM   3042  CA  PHE A 845      72.000  38.890  41.110  1.00  0.00           C
ATOM   3043  HA  PHE A 845      72.870  39.420  40.790  1.00  0.00           H
ATOM   3044  CB  PHE A 845      72.300  38.390  42.590  1.00  0.00           C
ATOM   3045  HB1 PHE A 845      71.340  38.050  43.030  1.00  0.00           H
ATOM   3046  HB2 PHE A 845      72.620  39.210  43.280  1.00  0.00           H
ATOM   3047  CG  PHE A 845      73.380  37.360  42.610  1.00  0.00           C
ATOM   3048  CD1 PHE A 845      72.990  36.000  42.750  1.00  0.00           C
ATOM   3049  HD1 PHE A 845      71.970  35.650  42.720  1.00  0.00           H
ATOM   3050  CE1 PHE A 845      74.040  35.100  42.920  1.00  0.00           C
ATOM   3051  HE1 PHE A 845      73.740  34.070  43.000  1.00  0.00           H
ATOM   3052  CZ  PHE A 845      75.380  35.450  42.840  1.00  0.00           C
ATOM   3053  HZ  PHE A 845      76.140  34.680  42.900  1.00  0.00           H
ATOM   3054  CD2 PHE A 845      74.720  37.700  42.680  1.00  0.00           C
ATOM   3055  HD2 PHE A 845      74.860  38.770  42.640  1.00  0.00           H
ATOM   3056  CE2 PHE A 845      75.720  36.810  42.760  1.00  0.00           C
ATOM   3057  HE2 PHE A 845      76.750  37.100  42.840  1.00  0.00           H
ATOM   3058  C   PHE A 845      71.720  37.930  39.960  1.00  0.00           C
ATOM   3059  O   PHE A 845      72.570  37.140  39.580  1.00  0.00           O
ATOM   3060  N   LYS A 846      70.540  38.080  39.310  1.00  0.00           N
ATOM   3061  HN  LYS A 846      69.860  38.730  39.670  1.00  0.00           H
ATOM   3062  CA  LYS A 846      70.040  37.180  38.350  1.00  0.00           C
ATOM   3063  HA  LYS A 846      70.000  36.190  38.780  1.00  0.00           H
ATOM   3064  CB  LYS A 846      68.480  37.380  37.920  1.00  0.00           C
ATOM   3065  HB1 LYS A 846      68.420  38.370  37.400  1.00  0.00           H
ATOM   3066  HB2 LYS A 846      67.900  37.700  38.810  1.00  0.00           H
ATOM   3067  CG  LYS A 846      68.020  36.370  36.910  1.00  0.00           C
ATOM   3068  HG1 LYS A 846      68.370  35.340  37.150  1.00  0.00           H
ATOM   3069  HG2 LYS A 846      68.460  36.680  35.930  1.00  0.00           H
ATOM   3070  CD  LYS A 846      66.450  36.250  36.840  1.00  0.00           C
ATOM   3071  HD1 LYS A 846      66.310  35.470  36.060  1.00  0.00           H
ATOM   3072  HD2 LYS A 846      65.990  37.170  36.430  1.00  0.00           H
ATOM   3073  CE  LYS A 846      65.800  35.800  38.100  1.00  0.00           C
ATOM   3074  HE1 LYS A 846      66.020  36.570  38.870  1.00  0.00           H
ATOM   3075  HE2 LYS A 846      66.200  34.790  38.310  1.00  0.00           H
ATOM   3076  NZ  LYS A 846      64.350  35.770  38.000  1.00  0.00           N
ATOM   3077  HZ1 LYS A 846      63.850  35.310  38.770  1.00  0.00           H
ATOM   3078  HZ2 LYS A 846      64.130  35.200  37.150  1.00  0.00           H
ATOM   3079  HZ3 LYS A 846      63.920  36.720  37.970  1.00  0.00           H
ATOM   3080  C   LYS A 846      70.910  37.030  37.090  1.00  0.00           C
ATOM   3081  O   LYS A 846      71.230  35.930  36.590  1.00  0.00           O
ATOM   3082  N   THR A 847      71.380  38.160  36.600  1.00  0.00           N
ATOM   3083  HN  THR A 847      71.230  39.040  37.040  1.00  0.00           H
ATOM   3084  CA  THR A 847      72.000  38.190  35.270  1.00  0.00           C
ATOM   3085  HA  THR A 847      71.990  37.210  34.790  1.00  0.00           H
ATOM   3086  CB  THR A 847      71.290  39.100  34.280  1.00  0.00           C
ATOM   3087  HB  THR A 847      71.710  39.140  33.260  1.00  0.00           H
ATOM   3088  OG1 THR A 847      71.200  40.410  34.850  1.00  0.00           O
ATOM   3089  HG1 THR A 847      71.030  40.410  35.800  1.00  0.00           H
ATOM   3090  CG2 THR A 847      69.880  38.660  33.880  1.00  0.00           C
ATOM   3091 HG21 THR A 847      70.100  37.650  33.480  1.00  0.00           H
ATOM   3092 HG22 THR A 847      69.430  39.300  33.080  1.00  0.00           H
ATOM   3093 HG23 THR A 847      69.210  38.690  34.770  1.00  0.00           H
ATOM   3094  C   THR A 847      73.520  38.570  35.370  1.00  0.00           C
ATOM   3095  O   THR A 847      74.140  39.090  34.430  1.00  0.00           O
ATOM   3096  N   LYS A 848      74.140  38.460  36.600  1.00  0.00           N
ATOM   3097  HN  LYS A 848      73.540  38.140  37.320  1.00  0.00           H
ATOM   3098  CA  LYS A 848      75.530  38.690  36.800  1.00  0.00           C
ATOM   3099  HA  LYS A 848      75.860  39.580  36.300  1.00  0.00           H
ATOM   3100  CB  LYS A 848      75.850  38.900  38.260  1.00  0.00           C
ATOM   3101  HB1 LYS A 848      76.940  39.110  38.410  1.00  0.00           H
ATOM   3102  HB2 LYS A 848      75.710  38.050  38.970  1.00  0.00           H
ATOM   3103  CG  LYS A 848      75.170  40.090  39.040  1.00  0.00           C
ATOM   3104  HG1 LYS A 848      75.190  39.880  40.140  1.00  0.00           H
ATOM   3105  HG2 LYS A 848      74.080  40.140  38.850  1.00  0.00           H
ATOM   3106  CD  LYS A 848      75.960  41.450  38.840  1.00  0.00           C
ATOM   3107  HD1 LYS A 848      75.840  41.710  37.770  1.00  0.00           H
ATOM   3108  HD2 LYS A 848      77.040  41.230  39.010  1.00  0.00           H
ATOM   3109  CE  LYS A 848      75.760  42.660  39.770  1.00  0.00           C
ATOM   3110  HE1 LYS A 848      76.320  43.560  39.460  1.00  0.00           H
ATOM   3111  HE2 LYS A 848      75.920  42.310  40.810  1.00  0.00           H
ATOM   3112  NZ  LYS A 848      74.350  43.040  39.720  1.00  0.00           N
ATOM   3113  HZ1 LYS A 848      73.830  42.550  40.480  1.00  0.00           H
ATOM   3114  HZ2 LYS A 848      73.970  42.880  38.770  1.00  0.00           H
ATOM   3115  HZ3 LYS A 848      74.320  44.070  39.810  1.00  0.00           H
ATOM   3116  C   LYS A 848      76.450  37.650  36.170  1.00  0.00           C
ATOM   3117  O   LYS A 848      76.160  36.430  36.150  1.00  0.00           O
ATOM   3118  N   ARG A 849      77.570  38.060  35.710  1.00  0.00           N
ATOM   3119  HN  ARG A 849      77.720  39.040  35.790  1.00  0.00           H
ATOM   3120  CA  ARG A 849      78.620  37.180  35.190  1.00  0.00           C
ATOM   3121  HA  ARG A 849      78.220  36.490  34.450  1.00  0.00           H
ATOM   3122  CB  ARG A 849      79.870  37.990  34.590  1.00  0.00           C
ATOM   3123  HB1 ARG A 849      80.720  37.300  34.420  1.00  0.00           H
ATOM   3124  HB2 ARG A 849      80.160  38.680  35.410  1.00  0.00           H
ATOM   3125  CG  ARG A 849      79.670  38.880  33.290  1.00  0.00           C
ATOM   3126  HG1 ARG A 849      78.770  39.530  33.290  1.00  0.00           H
ATOM   3127  HG2 ARG A 849      79.660  38.180  32.430  1.00  0.00           H
ATOM   3128  CD  ARG A 849      80.860  39.900  33.100  1.00  0.00           C
ATOM   3129  HD1 ARG A 849      81.870  39.500  32.850  1.00  0.00           H
ATOM   3130  HD2 ARG A 849      80.890  40.400  34.090  1.00  0.00           H
ATOM   3131  NE  ARG A 849      80.430  40.770  31.980  1.00  0.00           N
ATOM   3132  HE  ARG A 849      79.610  40.420  31.530  1.00  0.00           H
ATOM   3133  CZ  ARG A 849      80.760  42.010  31.810  1.00  0.00           C
ATOM   3134  NH1 ARG A 849      81.880  42.600  32.260  1.00  0.00           N
ATOM   3135 HH11 ARG A 849      82.560  41.950  32.580  1.00  0.00           H
ATOM   3136 HH12 ARG A 849      82.110  43.560  32.080  1.00  0.00           H
ATOM   3137  NH2 ARG A 849      79.990  42.820  31.070  1.00  0.00           N
ATOM   3138 HH21 ARG A 849      79.010  42.590  31.020  1.00  0.00           H
ATOM   3139 HH22 ARG A 849      80.230  43.770  31.270  1.00  0.00           H
ATOM   3140  C   ARG A 849      79.270  36.250  36.160  1.00  0.00           C
ATOM   3141  O   ARG A 849      79.380  36.560  37.360  1.00  0.00           O
ATOM   3142  N   TYR A 850      79.770  35.110  35.700  1.00  0.00           N
ATOM   3143  HN  TYR A 850      79.720  34.870  34.730  1.00  0.00           H
ATOM   3144  CA  TYR A 850      80.710  34.260  36.360  1.00  0.00           C
ATOM   3145  HA  TYR A 850      81.130  33.650  35.590  1.00  0.00           H
ATOM   3146  CB  TYR A 850      81.950  35.020  37.020  1.00  0.00           C
ATOM   3147  HB1 TYR A 850      81.530  35.900  37.560  1.00  0.00           H
ATOM   3148  HB2 TYR A 850      82.640  35.160  36.170  1.00  0.00           H
ATOM   3149  CG  TYR A 850      82.630  34.180  38.050  1.00  0.00           C
ATOM   3150  CD1 TYR A 850      82.380  34.470  39.400  1.00  0.00           C
ATOM   3151  HD1 TYR A 850      81.730  35.280  39.660  1.00  0.00           H
ATOM   3152  CE1 TYR A 850      82.990  33.740  40.400  1.00  0.00           C
ATOM   3153  HE1 TYR A 850      82.790  33.890  41.450  1.00  0.00           H
ATOM   3154  CZ  TYR A 850      83.960  32.720  40.080  1.00  0.00           C
ATOM   3155  OH  TYR A 850      84.640  32.080  41.110  1.00  0.00           O
ATOM   3156  HH  TYR A 850      85.490  31.870  40.700  1.00  0.00           H
ATOM   3157  CD2 TYR A 850      83.640  33.260  37.730  1.00  0.00           C
ATOM   3158  HD2 TYR A 850      83.940  32.970  36.730  1.00  0.00           H
ATOM   3159  CE2 TYR A 850      84.250  32.460  38.800  1.00  0.00           C
ATOM   3160  HE2 TYR A 850      85.030  31.750  38.530  1.00  0.00           H
ATOM   3161  C   TYR A 850      79.940  33.270  37.190  1.00  0.00           C
ATOM   3162  O   TYR A 850      80.070  32.080  36.930  1.00  0.00           O
ATOM   3163  N   PHE A 851      79.040  33.580  38.200  1.00  0.00           N
ATOM   3164  HN  PHE A 851      78.970  34.550  38.450  1.00  0.00           H
ATOM   3165  CA  PHE A 851      78.320  32.580  38.980  1.00  0.00           C
ATOM   3166  HA  PHE A 851      79.100  32.040  39.480  1.00  0.00           H
ATOM   3167  CB  PHE A 851      77.450  33.360  40.050  1.00  0.00           C
ATOM   3168  HB1 PHE A 851      77.040  32.580  40.720  1.00  0.00           H
ATOM   3169  HB2 PHE A 851      76.750  33.930  39.430  1.00  0.00           H
ATOM   3170  CG  PHE A 851      78.270  34.330  40.870  1.00  0.00           C
ATOM   3171  CD1 PHE A 851      79.220  33.930  41.910  1.00  0.00           C
ATOM   3172  HD1 PHE A 851      79.240  32.870  42.110  1.00  0.00           H
ATOM   3173  CE1 PHE A 851      79.960  34.950  42.580  1.00  0.00           C
ATOM   3174  HE1 PHE A 851      80.540  34.690  43.450  1.00  0.00           H
ATOM   3175  CZ  PHE A 851      79.730  36.320  42.280  1.00  0.00           C
ATOM   3176  HZ  PHE A 851      80.290  37.050  42.850  1.00  0.00           H
ATOM   3177  CD2 PHE A 851      78.100  35.720  40.550  1.00  0.00           C
ATOM   3178  HD2 PHE A 851      77.350  35.970  39.830  1.00  0.00           H
ATOM   3179  CE2 PHE A 851      78.830  36.650  41.250  1.00  0.00           C
ATOM   3180  HE2 PHE A 851      78.650  37.680  41.010  1.00  0.00           H
ATOM   3181  C   PHE A 851      77.280  31.680  38.210  1.00  0.00           C
ATOM   3182  O   PHE A 851      76.680  32.150  37.250  1.00  0.00           O
ATOM   3183  N   PRO A 852      77.090  30.350  38.580  1.00  0.00           N
ATOM   3184  CD  PRO A 852      78.050  29.660  39.380  1.00  0.00           C
ATOM   3185  HD1 PRO A 852      77.840  29.700  40.470  1.00  0.00           H
ATOM   3186  HD2 PRO A 852      79.070  29.890  39.050  1.00  0.00           H
ATOM   3187  CA  PRO A 852      76.090  29.480  37.950  1.00  0.00           C
ATOM   3188  HA  PRO A 852      76.470  29.410  36.940  1.00  0.00           H
ATOM   3189  CB  PRO A 852      76.240  28.180  38.830  1.00  0.00           C
ATOM   3190  HB1 PRO A 852      75.730  27.350  38.280  1.00  0.00           H
ATOM   3191  HB2 PRO A 852      75.650  28.270  39.770  1.00  0.00           H
ATOM   3192  CG  PRO A 852      77.720  28.220  38.920  1.00  0.00           C
ATOM   3193  HG1 PRO A 852      78.150  27.400  39.550  1.00  0.00           H
ATOM   3194  HG2 PRO A 852      78.130  28.090  37.890  1.00  0.00           H
ATOM   3195  C   PRO A 852      74.740  30.060  37.840  1.00  0.00           C
ATOM   3196  O   PRO A 852      74.130  30.590  38.780  1.00  0.00           O
ATOM   3197  N   THR A 853      74.220  29.930  36.600  1.00  0.00           N
ATOM   3198  HN  THR A 853      74.870  29.480  36.010  1.00  0.00           H
ATOM   3199  CA  THR A 853      72.950  30.440  36.020  1.00  0.00           C
ATOM   3200  HA  THR A 853      72.960  31.530  36.020  1.00  0.00           H
ATOM   3201  CB  THR A 853      72.720  30.040  34.630  1.00  0.00           C
ATOM   3202  HB  THR A 853      72.330  29.000  34.560  1.00  0.00           H
ATOM   3203  OG1 THR A 853      73.910  30.310  33.840  1.00  0.00           O
ATOM   3204  HG1 THR A 853      74.220  29.420  33.720  1.00  0.00           H
ATOM   3205  CG2 THR A 853      71.640  30.910  33.900  1.00  0.00           C
ATOM   3206 HG21 THR A 853      71.530  30.420  32.920  1.00  0.00           H
ATOM   3207 HG22 THR A 853      72.060  31.940  33.860  1.00  0.00           H
ATOM   3208 HG23 THR A 853      70.620  30.970  34.350  1.00  0.00           H
ATOM   3209  C   THR A 853      71.660  30.160  36.840  1.00  0.00           C
ATOM   3210  O   THR A 853      70.840  31.030  37.190  1.00  0.00           O
ATOM   3211  N   LYS A 854      71.250  28.820  37.030  1.00  0.00           N
ATOM   3212  HN  LYS A 854      71.860  28.040  36.950  1.00  0.00           H
ATOM   3213  CA  LYS A 854      69.990  28.610  37.660  1.00  0.00           C
ATOM   3214  HA  LYS A 854      69.240  29.310  37.370  1.00  0.00           H
ATOM   3215  CB  LYS A 854      69.610  27.180  37.360  1.00  0.00           C
ATOM   3216  HB1 LYS A 854      68.610  26.900  37.780  1.00  0.00           H
ATOM   3217  HB2 LYS A 854      70.290  26.540  37.970  1.00  0.00           H
ATOM   3218  CG  LYS A 854      69.490  26.800  35.880  1.00  0.00           C
ATOM   3219  HG1 LYS A 854      69.270  25.720  35.760  1.00  0.00           H
ATOM   3220  HG2 LYS A 854      70.500  26.920  35.450  1.00  0.00           H
ATOM   3221  CD  LYS A 854      68.370  27.560  35.170  1.00  0.00           C
ATOM   3222  HD1 LYS A 854      68.250  27.020  34.200  1.00  0.00           H
ATOM   3223  HD2 LYS A 854      68.750  28.560  34.850  1.00  0.00           H
ATOM   3224  CE  LYS A 854      67.040  27.720  35.890  1.00  0.00           C
ATOM   3225  HE1 LYS A 854      67.160  28.300  36.840  1.00  0.00           H
ATOM   3226  HE2 LYS A 854      66.540  26.740  36.020  1.00  0.00           H
ATOM   3227  NZ  LYS A 854      66.080  28.500  35.060  1.00  0.00           N
ATOM   3228  HZ1 LYS A 854      66.050  28.110  34.090  1.00  0.00           H
ATOM   3229  HZ2 LYS A 854      66.490  29.460  35.060  1.00  0.00           H
ATOM   3230  HZ3 LYS A 854      65.150  28.770  35.450  1.00  0.00           H
ATOM   3231  C   LYS A 854      70.100  28.800  39.140  1.00  0.00           C
ATOM   3232  O   LYS A 854      69.140  29.120  39.890  1.00  0.00           O
ATOM   3233  N   VAL A 855      71.330  28.720  39.680  1.00  0.00           N
ATOM   3234  HN  VAL A 855      72.100  28.500  39.090  1.00  0.00           H
ATOM   3235  CA  VAL A 855      71.720  29.020  41.070  1.00  0.00           C
ATOM   3236  HA  VAL A 855      70.970  28.540  41.700  1.00  0.00           H
ATOM   3237  CB  VAL A 855      73.120  28.380  41.370  1.00  0.00           C
ATOM   3238  HB  VAL A 855      73.970  29.070  41.130  1.00  0.00           H
ATOM   3239  CG1 VAL A 855      73.280  28.340  42.940  1.00  0.00           C
ATOM   3240 HG11 VAL A 855      72.750  27.430  43.280  1.00  0.00           H
ATOM   3241 HG12 VAL A 855      72.950  29.250  43.480  1.00  0.00           H
ATOM   3242 HG13 VAL A 855      74.360  28.210  43.160  1.00  0.00           H
ATOM   3243  CG2 VAL A 855      73.320  27.060  40.670  1.00  0.00           C
ATOM   3244 HG21 VAL A 855      72.390  26.460  40.730  1.00  0.00           H
ATOM   3245 HG22 VAL A 855      74.170  26.540  41.160  1.00  0.00           H
ATOM   3246 HG23 VAL A 855      73.690  27.160  39.620  1.00  0.00           H
ATOM   3247  C   VAL A 855      71.660  30.460  41.440  1.00  0.00           C
ATOM   3248  O   VAL A 855      71.100  30.800  42.480  1.00  0.00           O
ATOM   3249  N   ARG A 856      72.240  31.410  40.600  1.00  0.00           N
ATOM   3250  HN  ARG A 856      72.800  31.180  39.800  1.00  0.00           H
ATOM   3251  CA  ARG A 856      72.160  32.790  40.810  1.00  0.00           C
ATOM   3252  HA  ARG A 856      72.430  32.980  41.850  1.00  0.00           H
ATOM   3253  CB  ARG A 856      73.140  33.630  39.950  1.00  0.00           C
ATOM   3254  HB1 ARG A 856      74.160  33.210  39.920  1.00  0.00           H
ATOM   3255  HB2 ARG A 856      73.230  34.670  40.310  1.00  0.00           H
ATOM   3256  CG  ARG A 856      72.720  33.760  38.450  1.00  0.00           C
ATOM   3257  HG1 ARG A 856      71.880  34.490  38.420  1.00  0.00           H
ATOM   3258  HG2 ARG A 856      72.500  32.740  38.040  1.00  0.00           H
ATOM   3259  CD  ARG A 856      73.900  34.210  37.560  1.00  0.00           C
ATOM   3260  HD1 ARG A 856      74.850  33.630  37.610  1.00  0.00           H
ATOM   3261  HD2 ARG A 856      74.120  35.270  37.810  1.00  0.00           H
ATOM   3262  NE  ARG A 856      73.310  34.190  36.170  1.00  0.00           N
ATOM   3263  HE  ARG A 856      72.440  34.630  35.940  1.00  0.00           H
ATOM   3264  CZ  ARG A 856      74.100  34.040  35.130  1.00  0.00           C
ATOM   3265  NH1 ARG A 856      75.340  33.760  35.180  1.00  0.00           N
ATOM   3266 HH11 ARG A 856      75.720  33.570  36.090  1.00  0.00           H
ATOM   3267 HH12 ARG A 856      75.920  33.810  34.380  1.00  0.00           H
ATOM   3268  NH2 ARG A 856      73.670  34.250  33.890  1.00  0.00           N
ATOM   3269 HH21 ARG A 856      74.230  33.920  33.120  1.00  0.00           H
ATOM   3270 HH22 ARG A 856      72.680  34.310  33.780  1.00  0.00           H
ATOM   3271  C   ARG A 856      70.670  33.300  40.600  1.00  0.00           C
ATOM   3272  O   ARG A 856      70.110  34.230  41.250  1.00  0.00           O
ATOM   3273  N   SER A 857      69.960  32.600  39.690  1.00  0.00           N
ATOM   3274  HN  SER A 857      70.410  32.000  39.030  1.00  0.00           H
ATOM   3275  CA  SER A 857      68.540  32.840  39.410  1.00  0.00           C
ATOM   3276  HA  SER A 857      68.480  33.920  39.320  1.00  0.00           H
ATOM   3277  CB  SER A 857      68.150  32.130  38.130  1.00  0.00           C
ATOM   3278  HB1 SER A 857      68.310  31.060  38.380  1.00  0.00           H
ATOM   3279  HB2 SER A 857      68.760  32.370  37.230  1.00  0.00           H
ATOM   3280  OG  SER A 857      66.800  32.430  37.740  1.00  0.00           O
ATOM   3281  HG1 SER A 857      66.640  32.010  36.890  1.00  0.00           H
ATOM   3282  C   SER A 857      67.620  32.490  40.570  1.00  0.00           C
ATOM   3283  O   SER A 857      66.780  33.260  40.990  1.00  0.00           O
ATOM   3284  N   THR A 858      67.790  31.280  41.150  1.00  0.00           N
ATOM   3285  HN  THR A 858      68.380  30.640  40.680  1.00  0.00           H
ATOM   3286  CA  THR A 858      67.100  30.840  42.350  1.00  0.00           C
ATOM   3287  HA  THR A 858      66.030  30.940  42.270  1.00  0.00           H
ATOM   3288  CB  THR A 858      67.510  29.430  42.930  1.00  0.00           C
ATOM   3289  HB  THR A 858      68.540  29.320  43.340  1.00  0.00           H
ATOM   3290  OG1 THR A 858      67.310  28.470  41.930  1.00  0.00           O
ATOM   3291  HG1 THR A 858      68.090  28.590  41.390  1.00  0.00           H
ATOM   3292  CG2 THR A 858      66.520  29.050  44.070  1.00  0.00           C
ATOM   3293 HG21 THR A 858      65.470  28.960  43.710  1.00  0.00           H
ATOM   3294 HG22 THR A 858      66.590  29.640  45.000  1.00  0.00           H
ATOM   3295 HG23 THR A 858      66.920  28.070  44.390  1.00  0.00           H
ATOM   3296  C   THR A 858      67.390  31.820  43.500  1.00  0.00           C
ATOM   3297  O   THR A 858      66.500  32.300  44.140  1.00  0.00           O
ATOM   3298  N   ILE A 859      68.690  32.170  43.760  1.00  0.00           N
ATOM   3299  HN  ILE A 859      69.490  31.680  43.440  1.00  0.00           H
ATOM   3300  CA  ILE A 859      69.040  33.230  44.790  1.00  0.00           C
ATOM   3301  HA  ILE A 859      68.640  32.830  45.710  1.00  0.00           H
ATOM   3302  CB  ILE A 859      70.520  33.320  44.890  1.00  0.00           C
ATOM   3303  HB  ILE A 859      70.940  33.290  43.860  1.00  0.00           H
ATOM   3304  CG2 ILE A 859      71.020  34.670  45.410  1.00  0.00           C
ATOM   3305 HG21 ILE A 859      70.770  35.580  44.810  1.00  0.00           H
ATOM   3306 HG22 ILE A 859      72.130  34.630  45.510  1.00  0.00           H
ATOM   3307 HG23 ILE A 859      70.660  34.940  46.420  1.00  0.00           H
ATOM   3308  CG1 ILE A 859      71.050  32.050  45.720  1.00  0.00           C
ATOM   3309 HG11 ILE A 859      70.490  31.170  45.330  1.00  0.00           H
ATOM   3310 HG12 ILE A 859      70.980  32.110  46.820  1.00  0.00           H
ATOM   3311  CD  ILE A 859      72.540  31.890  45.530  1.00  0.00           C
ATOM   3312  HD1 ILE A 859      72.830  32.220  44.510  1.00  0.00           H
ATOM   3313  HD2 ILE A 859      72.830  30.840  45.720  1.00  0.00           H
ATOM   3314  HD3 ILE A 859      73.150  32.560  46.180  1.00  0.00           H
ATOM   3315  C   ILE A 859      68.330  34.510  44.570  1.00  0.00           C
ATOM   3316  O   ILE A 859      67.670  35.140  45.430  1.00  0.00           O
ATOM   3317  N   SER A 860      68.350  34.950  43.290  1.00  0.00           N
ATOM   3318  HN  SER A 860      68.900  34.540  42.560  1.00  0.00           H
ATOM   3319  CA  SER A 860      67.520  36.130  42.920  1.00  0.00           C
ATOM   3320  HA  SER A 860      67.800  36.980  43.520  1.00  0.00           H
ATOM   3321  CB  SER A 860      67.890  36.410  41.390  1.00  0.00           C
ATOM   3322  HB1 SER A 860      67.730  35.580  40.670  1.00  0.00           H
ATOM   3323  HB2 SER A 860      68.970  36.600  41.230  1.00  0.00           H
ATOM   3324  OG  SER A 860      67.170  37.610  41.020  1.00  0.00           O
ATOM   3325  HG1 SER A 860      67.480  38.300  41.620  1.00  0.00           H
ATOM   3326  C   SER A 860      65.990  35.990  43.140  1.00  0.00           C
ATOM   3327  O   SER A 860      65.390  36.960  43.570  1.00  0.00           O
ATOM   3328  N   ASP A 861      65.410  34.870  42.690  1.00  0.00           N
ATOM   3329  HN  ASP A 861      65.910  34.240  42.120  1.00  0.00           H
ATOM   3330  CA  ASP A 861      64.000  34.610  42.810  1.00  0.00           C
ATOM   3331  HA  ASP A 861      63.550  35.460  42.310  1.00  0.00           H
ATOM   3332  CB  ASP A 861      63.670  33.230  42.090  1.00  0.00           C
ATOM   3333  HB1 ASP A 861      62.680  32.900  42.490  1.00  0.00           H
ATOM   3334  HB2 ASP A 861      64.410  32.410  42.100  1.00  0.00           H
ATOM   3335  CG  ASP A 861      63.530  33.650  40.660  1.00  0.00           C
ATOM   3336  OD1 ASP A 861      63.850  34.810  40.310  1.00  0.00           O
ATOM   3337  OD2 ASP A 861      63.040  32.790  39.890  1.00  0.00           O
ATOM   3338  C   ASP A 861      63.480  34.640  44.160  1.00  0.00           C
ATOM   3339  O   ASP A 861      62.640  35.430  44.560  1.00  0.00           O
ATOM   3340  N   PHE A 862      64.160  34.000  45.100  1.00  0.00           N
ATOM   3341  HN  PHE A 862      65.020  33.540  44.910  1.00  0.00           H
ATOM   3342  CA  PHE A 862      63.700  33.770  46.420  1.00  0.00           C
ATOM   3343  HA  PHE A 862      62.640  33.920  46.580  1.00  0.00           H
ATOM   3344  CB  PHE A 862      64.040  32.330  46.830  1.00  0.00           C
ATOM   3345  HB1 PHE A 862      63.790  32.190  47.910  1.00  0.00           H
ATOM   3346  HB2 PHE A 862      65.130  32.100  46.750  1.00  0.00           H
ATOM   3347  CG  PHE A 862      63.130  31.360  46.030  1.00  0.00           C
ATOM   3348  CD1 PHE A 862      61.870  30.950  46.440  1.00  0.00           C
ATOM   3349  HD1 PHE A 862      61.380  31.330  47.320  1.00  0.00           H
ATOM   3350  CE1 PHE A 862      61.100  30.080  45.610  1.00  0.00           C
ATOM   3351  HE1 PHE A 862      60.070  29.870  45.840  1.00  0.00           H
ATOM   3352  CZ  PHE A 862      61.630  29.530  44.400  1.00  0.00           C
ATOM   3353  HZ  PHE A 862      61.130  28.790  43.810  1.00  0.00           H
ATOM   3354  CD2 PHE A 862      63.660  30.820  44.900  1.00  0.00           C
ATOM   3355  HD2 PHE A 862      64.650  31.050  44.570  1.00  0.00           H
ATOM   3356  CE2 PHE A 862      62.930  29.920  44.090  1.00  0.00           C
ATOM   3357  HE2 PHE A 862      63.340  29.570  43.160  1.00  0.00           H
ATOM   3358  C   PHE A 862      64.200  34.800  47.350  1.00  0.00           C
ATOM   3359  O   PHE A 862      64.310  34.570  48.550  1.00  0.00           O
ATOM   3360  N   ALA A 863      64.570  36.000  46.860  1.00  0.00           N
ATOM   3361  HN  ALA A 863      64.460  36.140  45.880  1.00  0.00           H
ATOM   3362  CA  ALA A 863      65.350  36.920  47.620  1.00  0.00           C
ATOM   3363  HA  ALA A 863      66.290  36.460  47.900  1.00  0.00           H
ATOM   3364  CB  ALA A 863      65.930  38.090  46.720  1.00  0.00           C
ATOM   3365  HB1 ALA A 863      66.780  37.600  46.190  1.00  0.00           H
ATOM   3366  HB2 ALA A 863      66.310  38.970  47.300  1.00  0.00           H
ATOM   3367  HB3 ALA A 863      65.260  38.410  45.910  1.00  0.00           H
ATOM   3368  C   ALA A 863      64.760  37.520  48.850  1.00  0.00           C
ATOM   3369  O   ALA A 863      65.520  37.820  49.750  1.00  0.00           O
ATOM   3370  N   VAL A 864      63.410  37.790  49.030  1.00  0.00           N
ATOM   3371  HN  VAL A 864      62.680  37.440  48.440  1.00  0.00           H
ATOM   3372  CA  VAL A 864      62.870  38.390  50.250  1.00  0.00           C
ATOM   3373  HA  VAL A 864      63.460  39.200  50.650  1.00  0.00           H
ATOM   3374  CB  VAL A 864      61.420  39.030  50.080  1.00  0.00           C
ATOM   3375  HB  VAL A 864      60.910  38.330  49.370  1.00  0.00           H
ATOM   3376  CG1 VAL A 864      60.710  39.160  51.440  1.00  0.00           C
ATOM   3377 HG11 VAL A 864      60.450  38.140  51.800  1.00  0.00           H
ATOM   3378 HG12 VAL A 864      59.780  39.750  51.280  1.00  0.00           H
ATOM   3379 HG13 VAL A 864      61.280  39.630  52.260  1.00  0.00           H
ATOM   3380  CG2 VAL A 864      61.740  40.340  49.390  1.00  0.00           C
ATOM   3381 HG21 VAL A 864      62.220  40.160  48.410  1.00  0.00           H
ATOM   3382 HG22 VAL A 864      62.470  41.030  49.880  1.00  0.00           H
ATOM   3383 HG23 VAL A 864      60.820  40.930  49.230  1.00  0.00           H
ATOM   3384  C   VAL A 864      62.940  37.320  51.300  1.00  0.00           C
ATOM   3385  O   VAL A 864      63.320  37.580  52.460  1.00  0.00           O
ATOM   3386  N   PHE A 865      62.640  36.030  50.920  1.00  0.00           N
ATOM   3387  HN  PHE A 865      62.280  35.860  50.000  1.00  0.00           H
ATOM   3388  CA  PHE A 865      62.600  34.900  51.910  1.00  0.00           C
ATOM   3389  HA  PHE A 865      61.980  35.120  52.770  1.00  0.00           H
ATOM   3390  CB  PHE A 865      62.060  33.530  51.310  1.00  0.00           C
ATOM   3391  HB1 PHE A 865      62.680  33.270  50.430  1.00  0.00           H
ATOM   3392  HB2 PHE A 865      61.010  33.580  50.940  1.00  0.00           H
ATOM   3393  CG  PHE A 865      62.200  32.430  52.350  1.00  0.00           C
ATOM   3394  CD1 PHE A 865      62.920  31.300  52.030  1.00  0.00           C
ATOM   3395  HD1 PHE A 865      63.530  31.210  51.140  1.00  0.00           H
ATOM   3396  CE1 PHE A 865      63.010  30.210  52.950  1.00  0.00           C
ATOM   3397  HE1 PHE A 865      63.590  29.340  52.640  1.00  0.00           H
ATOM   3398  CZ  PHE A 865      62.260  30.280  54.120  1.00  0.00           C
ATOM   3399  HZ  PHE A 865      62.360  29.400  54.730  1.00  0.00           H
ATOM   3400  CD2 PHE A 865      61.390  32.460  53.510  1.00  0.00           C
ATOM   3401  HD2 PHE A 865      60.840  33.320  53.830  1.00  0.00           H
ATOM   3402  CE2 PHE A 865      61.450  31.340  54.380  1.00  0.00           C
ATOM   3403  HE2 PHE A 865      60.850  31.430  55.280  1.00  0.00           H
ATOM   3404  C   PHE A 865      63.980  34.740  52.470  1.00  0.00           C
ATOM   3405  O   PHE A 865      64.260  34.660  53.710  1.00  0.00           O
ATOM   3406  N   LEU A 866      65.000  34.710  51.590  1.00  0.00           N
ATOM   3407  HN  LEU A 866      64.760  34.710  50.620  1.00  0.00           H
ATOM   3408  CA  LEU A 866      66.400  34.550  51.870  1.00  0.00           C
ATOM   3409  HA  LEU A 866      66.560  33.670  52.470  1.00  0.00           H
ATOM   3410  CB  LEU A 866      67.360  34.430  50.660  1.00  0.00           C
ATOM   3411  HB1 LEU A 866      68.420  34.630  50.910  1.00  0.00           H
ATOM   3412  HB2 LEU A 866      67.090  35.220  49.920  1.00  0.00           H
ATOM   3413  CG  LEU A 866      67.180  33.080  49.870  1.00  0.00           C
ATOM   3414  HG  LEU A 866      66.210  33.220  49.350  1.00  0.00           H
ATOM   3415  CD1 LEU A 866      68.200  32.960  48.720  1.00  0.00           C
ATOM   3416 HD11 LEU A 866      67.930  32.160  47.990  1.00  0.00           H
ATOM   3417 HD12 LEU A 866      69.180  32.800  49.210  1.00  0.00           H
ATOM   3418 HD13 LEU A 866      68.230  33.940  48.200  1.00  0.00           H
ATOM   3419  CD2 LEU A 866      67.170  31.810  50.750  1.00  0.00           C
ATOM   3420 HD21 LEU A 866      68.150  31.640  51.240  1.00  0.00           H
ATOM   3421 HD22 LEU A 866      66.840  30.940  50.150  1.00  0.00           H
ATOM   3422 HD23 LEU A 866      66.360  31.980  51.490  1.00  0.00           H
ATOM   3423  C   LEU A 866      66.950  35.630  52.810  1.00  0.00           C
ATOM   3424  O   LEU A 866      67.840  35.390  53.650  1.00  0.00           O
ATOM   3425  N   THR A 867      66.440  36.910  52.480  1.00  0.00           N
ATOM   3426  HN  THR A 867      65.920  36.950  51.630  1.00  0.00           H
ATOM   3427  CA  THR A 867      66.860  38.030  53.250  1.00  0.00           C
ATOM   3428  HA  THR A 867      67.940  38.090  53.190  1.00  0.00           H
ATOM   3429  CB  THR A 867      66.250  39.340  52.720  1.00  0.00           C
ATOM   3430  HB  THR A 867      65.150  39.290  52.580  1.00  0.00           H
ATOM   3431  OG1 THR A 867      66.950  39.730  51.560  1.00  0.00           O
ATOM   3432  HG1 THR A 867      66.730  39.100  50.870  1.00  0.00           H
ATOM   3433  CG2 THR A 867      66.500  40.510  53.650  1.00  0.00           C
ATOM   3434 HG21 THR A 867      67.570  40.490  53.930  1.00  0.00           H
ATOM   3435 HG22 THR A 867      65.890  40.500  54.580  1.00  0.00           H
ATOM   3436 HG23 THR A 867      66.240  41.470  53.140  1.00  0.00           H
ATOM   3437  C   THR A 867      66.390  37.900  54.690  1.00  0.00           C
ATOM   3438  O   THR A 867      67.160  38.100  55.620  1.00  0.00           O
ATOM   3439  N   ILE A 868      65.080  37.520  54.850  1.00  0.00           N
ATOM   3440  HN  ILE A 868      64.480  37.320  54.080  1.00  0.00           H
ATOM   3441  CA  ILE A 868      64.510  37.260  56.190  1.00  0.00           C
ATOM   3442  HA  ILE A 868      64.660  38.080  56.880  1.00  0.00           H
ATOM   3443  CB  ILE A 868      63.030  37.040  56.060  1.00  0.00           C
ATOM   3444  HB  ILE A 868      62.940  36.210  55.350  1.00  0.00           H
ATOM   3445  CG2 ILE A 868      62.460  36.590  57.420  1.00  0.00           C
ATOM   3446 HG21 ILE A 868      62.640  37.460  58.100  1.00  0.00           H
ATOM   3447 HG22 ILE A 868      62.940  35.680  57.850  1.00  0.00           H
ATOM   3448 HG23 ILE A 868      61.400  36.250  57.310  1.00  0.00           H
ATOM   3449  CG1 ILE A 868      62.340  38.340  55.560  1.00  0.00           C
ATOM   3450 HG11 ILE A 868      62.950  38.850  54.780  1.00  0.00           H
ATOM   3451 HG12 ILE A 868      62.320  39.080  56.390  1.00  0.00           H
ATOM   3452  CD  ILE A 868      60.930  38.030  55.030  1.00  0.00           C
ATOM   3453  HD1 ILE A 868      60.430  38.890  54.540  1.00  0.00           H
ATOM   3454  HD2 ILE A 868      60.330  37.610  55.860  1.00  0.00           H
ATOM   3455  HD3 ILE A 868      61.040  37.180  54.310  1.00  0.00           H
ATOM   3456  C   ILE A 868      65.240  36.220  56.920  1.00  0.00           C
ATOM   3457  O   ILE A 868      65.550  36.410  58.090  1.00  0.00           O
ATOM   3458  N   VAL A 869      65.620  35.110  56.300  1.00  0.00           N
ATOM   3459  HN  VAL A 869      65.330  35.030  55.340  1.00  0.00           H
ATOM   3460  CA  VAL A 869      66.520  34.050  56.840  1.00  0.00           C
ATOM   3461  HA  VAL A 869      66.130  33.760  57.800  1.00  0.00           H
ATOM   3462  CB  VAL A 869      66.510  32.790  55.980  1.00  0.00           C
ATOM   3463  HB  VAL A 869      66.730  33.100  54.940  1.00  0.00           H
ATOM   3464  CG1 VAL A 869      67.580  31.840  56.430  1.00  0.00           C
ATOM   3465 HG11 VAL A 869      67.360  30.840  55.980  1.00  0.00           H
ATOM   3466 HG12 VAL A 869      67.680  31.720  57.540  1.00  0.00           H
ATOM   3467 HG13 VAL A 869      68.600  32.190  56.160  1.00  0.00           H
ATOM   3468  CG2 VAL A 869      65.110  32.210  56.030  1.00  0.00           C
ATOM   3469 HG21 VAL A 869      65.100  31.170  55.630  1.00  0.00           H
ATOM   3470 HG22 VAL A 869      64.280  32.720  55.490  1.00  0.00           H
ATOM   3471 HG23 VAL A 869      64.770  32.070  57.090  1.00  0.00           H
ATOM   3472  C   VAL A 869      67.940  34.570  57.330  1.00  0.00           C
ATOM   3473  O   VAL A 869      68.490  34.240  58.380  1.00  0.00           O
ATOM   3474  N   ILE A 870      68.500  35.530  56.510  1.00  0.00           N
ATOM   3475  HN  ILE A 870      68.070  35.850  55.670  1.00  0.00           H
ATOM   3476  CA  ILE A 870      69.790  36.120  56.880  1.00  0.00           C
ATOM   3477  HA  ILE A 870      70.370  35.290  57.270  1.00  0.00           H
ATOM   3478  CB  ILE A 870      70.420  36.630  55.610  1.00  0.00           C
ATOM   3479  HB  ILE A 870      69.620  37.150  55.040  1.00  0.00           H
ATOM   3480  CG2 ILE A 870      71.580  37.630  55.810  1.00  0.00           C
ATOM   3481 HG21 ILE A 870      71.220  38.520  56.380  1.00  0.00           H
ATOM   3482 HG22 ILE A 870      71.920  37.920  54.790  1.00  0.00           H
ATOM   3483 HG23 ILE A 870      72.420  37.090  56.310  1.00  0.00           H
ATOM   3484  CG1 ILE A 870      70.920  35.400  54.760  1.00  0.00           C
ATOM   3485 HG11 ILE A 870      71.370  35.740  53.800  1.00  0.00           H
ATOM   3486 HG12 ILE A 870      70.040  34.750  54.540  1.00  0.00           H
ATOM   3487  CD  ILE A 870      72.020  34.510  55.340  1.00  0.00           C
ATOM   3488  HD1 ILE A 870      71.700  34.000  56.270  1.00  0.00           H
ATOM   3489  HD2 ILE A 870      72.960  35.050  55.580  1.00  0.00           H
ATOM   3490  HD3 ILE A 870      72.330  33.680  54.660  1.00  0.00           H
ATOM   3491  C   ILE A 870      69.750  37.110  58.050  1.00  0.00           C
ATOM   3492  O   ILE A 870      70.450  36.970  59.040  1.00  0.00           O
ATOM   3493  N   MET A 871      68.790  38.080  58.020  1.00  0.00           N
ATOM   3494  HN  MET A 871      68.160  38.130  57.250  1.00  0.00           H
ATOM   3495  CA  MET A 871      68.590  38.930  59.170  1.00  0.00           C
ATOM   3496  HA  MET A 871      69.470  39.570  59.190  1.00  0.00           H
ATOM   3497  CB  MET A 871      67.360  39.860  58.980  1.00  0.00           C
ATOM   3498  HB1 MET A 871      67.310  40.480  59.910  1.00  0.00           H
ATOM   3499  HB2 MET A 871      66.410  39.290  58.910  1.00  0.00           H
ATOM   3500  CG  MET A 871      67.540  40.830  57.780  1.00  0.00           C
ATOM   3501  HG1 MET A 871      66.760  41.630  57.870  1.00  0.00           H
ATOM   3502  HG2 MET A 871      67.190  40.300  56.870  1.00  0.00           H
ATOM   3503  SD  MET A 871      69.180  41.540  57.570  1.00  0.00           S
ATOM   3504  CE  MET A 871      69.650  42.090  59.240  1.00  0.00           C
ATOM   3505  HE1 MET A 871      68.810  42.540  59.800  1.00  0.00           H
ATOM   3506  HE2 MET A 871      70.400  42.910  59.240  1.00  0.00           H
ATOM   3507  HE3 MET A 871      70.070  41.370  59.970  1.00  0.00           H
ATOM   3508  C   MET A 871      68.290  38.140  60.380  1.00  0.00           C
ATOM   3509  O   MET A 871      68.790  38.480  61.460  1.00  0.00           O
ATOM   3510  N   VAL A 872      67.410  37.120  60.320  1.00  0.00           N
ATOM   3511  HN  VAL A 872      66.900  36.980  59.470  1.00  0.00           H
ATOM   3512  CA  VAL A 872      67.080  36.200  61.530  1.00  0.00           C
ATOM   3513  HA  VAL A 872      66.640  36.900  62.220  1.00  0.00           H
ATOM   3514  CB  VAL A 872      66.020  35.240  61.170  1.00  0.00           C
ATOM   3515  HB  VAL A 872      66.260  34.740  60.190  1.00  0.00           H
ATOM   3516  CG1 VAL A 872      65.840  34.140  62.270  1.00  0.00           C
ATOM   3517 HG11 VAL A 872      64.860  33.640  62.170  1.00  0.00           H
ATOM   3518 HG12 VAL A 872      65.830  34.650  63.260  1.00  0.00           H
ATOM   3519 HG13 VAL A 872      66.560  33.320  62.090  1.00  0.00           H
ATOM   3520  CG2 VAL A 872      64.540  35.860  61.120  1.00  0.00           C
ATOM   3521 HG21 VAL A 872      64.190  35.930  62.160  1.00  0.00           H
ATOM   3522 HG22 VAL A 872      63.880  35.190  60.510  1.00  0.00           H
ATOM   3523 HG23 VAL A 872      64.700  36.880  60.700  1.00  0.00           H
ATOM   3524  C   VAL A 872      68.300  35.510  62.050  1.00  0.00           C
ATOM   3525  O   VAL A 872      68.500  35.330  63.290  1.00  0.00           O
ATOM   3526  N   THR A 873      69.150  35.010  61.140  1.00  0.00           N
ATOM   3527  HN  THR A 873      69.020  35.230  60.170  1.00  0.00           H
ATOM   3528  CA  THR A 873      70.460  34.410  61.540  1.00  0.00           C
ATOM   3529  HA  THR A 873      70.310  33.680  62.330  1.00  0.00           H
ATOM   3530  CB  THR A 873      71.170  33.800  60.370  1.00  0.00           C
ATOM   3531  HB  THR A 873      71.320  34.570  59.590  1.00  0.00           H
ATOM   3532  OG1 THR A 873      70.230  32.880  59.870  1.00  0.00           O
ATOM   3533  HG1 THR A 873      69.350  33.250  60.000  1.00  0.00           H
ATOM   3534  CG2 THR A 873      72.460  32.970  60.720  1.00  0.00           C
ATOM   3535 HG21 THR A 873      72.800  32.410  59.830  1.00  0.00           H
ATOM   3536 HG22 THR A 873      72.230  32.310  61.590  1.00  0.00           H
ATOM   3537 HG23 THR A 873      73.260  33.660  61.020  1.00  0.00           H
ATOM   3538  C   THR A 873      71.380  35.380  62.320  1.00  0.00           C
ATOM   3539  O   THR A 873      71.970  35.110  63.370  1.00  0.00           O
ATOM   3540  N   ILE A 874      71.400  36.650  61.870  1.00  0.00           N
ATOM   3541  HN  ILE A 874      70.940  36.810  60.990  1.00  0.00           H
ATOM   3542  CA  ILE A 874      72.160  37.780  62.450  1.00  0.00           C
ATOM   3543  HA  ILE A 874      73.130  37.320  62.600  1.00  0.00           H
ATOM   3544  CB  ILE A 874      72.260  39.070  61.600  1.00  0.00           C
ATOM   3545  HB  ILE A 874      71.190  39.200  61.320  1.00  0.00           H
ATOM   3546  CG2 ILE A 874      72.740  40.360  62.290  1.00  0.00           C
ATOM   3547 HG21 ILE A 874      72.460  41.220  61.640  1.00  0.00           H
ATOM   3548 HG22 ILE A 874      73.850  40.370  62.390  1.00  0.00           H
ATOM   3549 HG23 ILE A 874      72.250  40.510  63.270  1.00  0.00           H
ATOM   3550  CG1 ILE A 874      73.120  38.880  60.260  1.00  0.00           C
ATOM   3551 HG11 ILE A 874      73.160  39.870  59.760  1.00  0.00           H
ATOM   3552 HG12 ILE A 874      72.540  38.230  59.570  1.00  0.00           H
ATOM   3553  CD  ILE A 874      74.600  38.330  60.410  1.00  0.00           C
ATOM   3554  HD1 ILE A 874      75.080  38.010  59.470  1.00  0.00           H
ATOM   3555  HD2 ILE A 874      74.620  37.410  61.040  1.00  0.00           H
ATOM   3556  HD3 ILE A 874      75.250  39.070  60.930  1.00  0.00           H
ATOM   3557  C   ILE A 874      71.750  38.110  63.810  1.00  0.00           C
ATOM   3558  O   ILE A 874      72.570  38.450  64.760  1.00  0.00           O
ATOM   3559  N   ASP A 875      70.420  38.150  64.070  1.00  0.00           N
ATOM   3560  HN  ASP A 875      69.860  37.920  63.280  1.00  0.00           H
ATOM   3561  CA  ASP A 875      69.810  38.370  65.320  1.00  0.00           C
ATOM   3562  HA  ASP A 875      70.280  39.280  65.660  1.00  0.00           H
ATOM   3563  CB  ASP A 875      68.310  38.620  65.020  1.00  0.00           C
ATOM   3564  HB1 ASP A 875      67.870  37.650  64.670  1.00  0.00           H
ATOM   3565  HB2 ASP A 875      68.240  39.340  64.180  1.00  0.00           H
ATOM   3566  CG  ASP A 875      67.510  38.940  66.200  1.00  0.00           C
ATOM   3567  OD1 ASP A 875      67.150  38.080  67.020  1.00  0.00           O
ATOM   3568  OD2 ASP A 875      67.090  40.120  66.150  1.00  0.00           O
ATOM   3569  C   ASP A 875      70.230  37.300  66.360  1.00  0.00           C
ATOM   3570  O   ASP A 875      70.650  37.540  67.530  1.00  0.00           O
ATOM   3571  N   TYR A 876      70.230  35.990  65.880  1.00  0.00           N
ATOM   3572  HN  TYR A 876      70.080  35.780  64.920  1.00  0.00           H
ATOM   3573  CA  TYR A 876      70.670  34.870  66.710  1.00  0.00           C
ATOM   3574  HA  TYR A 876      70.090  34.870  67.620  1.00  0.00           H
ATOM   3575  CB  TYR A 876      70.330  33.510  65.970  1.00  0.00           C
ATOM   3576  HB1 TYR A 876      70.880  32.690  66.490  1.00  0.00           H
ATOM   3577  HB2 TYR A 876      70.670  33.550  64.910  1.00  0.00           H
ATOM   3578  CG  TYR A 876      68.930  33.140  65.980  1.00  0.00           C
ATOM   3579  CD1 TYR A 876      68.260  32.800  64.820  1.00  0.00           C
ATOM   3580  HD1 TYR A 876      68.710  32.870  63.850  1.00  0.00           H
ATOM   3581  CE1 TYR A 876      66.970  32.330  64.870  1.00  0.00           C
ATOM   3582  HE1 TYR A 876      66.540  32.020  63.940  1.00  0.00           H
ATOM   3583  CZ  TYR A 876      66.250  32.150  66.120  1.00  0.00           C
ATOM   3584  OH  TYR A 876      65.030  31.580  66.100  1.00  0.00           O
ATOM   3585  HH  TYR A 876      64.820  31.240  66.970  1.00  0.00           H
ATOM   3586  CD2 TYR A 876      68.360  32.770  67.220  1.00  0.00           C
ATOM   3587  HD2 TYR A 876      68.880  32.860  68.170  1.00  0.00           H
ATOM   3588  CE2 TYR A 876      67.000  32.420  67.240  1.00  0.00           C
ATOM   3589  HE2 TYR A 876      66.510  32.270  68.190  1.00  0.00           H
ATOM   3590  C   TYR A 876      72.150  34.960  67.090  1.00  0.00           C
ATOM   3591  O   TYR A 876      72.510  34.620  68.230  1.00  0.00           O
ATOM   3592  N   LEU A 877      72.980  35.200  66.050  1.00  0.00           N
ATOM   3593  HN  LEU A 877      72.700  35.350  65.110  1.00  0.00           H
ATOM   3594  CA  LEU A 877      74.340  35.140  66.290  1.00  0.00           C
ATOM   3595  HA  LEU A 877      74.540  34.210  66.790  1.00  0.00           H
ATOM   3596  CB  LEU A 877      75.090  35.130  64.990  1.00  0.00           C
ATOM   3597  HB1 LEU A 877      76.190  35.250  65.150  1.00  0.00           H
ATOM   3598  HB2 LEU A 877      74.690  35.960  64.380  1.00  0.00           H
ATOM   3599  CG  LEU A 877      74.900  33.840  64.190  1.00  0.00           C
ATOM   3600  HG  LEU A 877      73.800  33.640  64.120  1.00  0.00           H
ATOM   3601  CD1 LEU A 877      75.410  34.100  62.720  1.00  0.00           C
ATOM   3602 HD11 LEU A 877      75.220  33.190  62.110  1.00  0.00           H
ATOM   3603 HD12 LEU A 877      76.510  34.110  62.800  1.00  0.00           H
ATOM   3604 HD13 LEU A 877      74.980  35.020  62.270  1.00  0.00           H
ATOM   3605  CD2 LEU A 877      75.540  32.580  64.720  1.00  0.00           C
ATOM   3606 HD21 LEU A 877      75.280  32.320  65.770  1.00  0.00           H
ATOM   3607 HD22 LEU A 877      76.650  32.660  64.740  1.00  0.00           H
ATOM   3608 HD23 LEU A 877      75.240  31.760  64.040  1.00  0.00           H
ATOM   3609  C   LEU A 877      74.880  36.280  67.170  1.00  0.00           C
ATOM   3610  O   LEU A 877      75.820  36.020  67.840  1.00  0.00           O
ATOM   3611  N   VAL A 878      74.310  37.490  67.290  1.00  0.00           N
ATOM   3612  HN  VAL A 878      73.570  37.810  66.710  1.00  0.00           H
ATOM   3613  CA  VAL A 878      74.760  38.420  68.300  1.00  0.00           C
ATOM   3614  HA  VAL A 878      75.770  38.320  68.640  1.00  0.00           H
ATOM   3615  CB  VAL A 878      74.630  39.850  67.740  1.00  0.00           C
ATOM   3616  HB  VAL A 878      75.110  39.880  66.740  1.00  0.00           H
ATOM   3617  CG1 VAL A 878      73.130  40.280  67.510  1.00  0.00           C
ATOM   3618 HG11 VAL A 878      73.260  41.230  66.940  1.00  0.00           H
ATOM   3619 HG12 VAL A 878      72.690  40.470  68.510  1.00  0.00           H
ATOM   3620 HG13 VAL A 878      72.530  39.590  66.890  1.00  0.00           H
ATOM   3621  CG2 VAL A 878      75.330  40.830  68.700  1.00  0.00           C
ATOM   3622 HG21 VAL A 878      75.270  41.840  68.250  1.00  0.00           H
ATOM   3623 HG22 VAL A 878      76.430  40.770  68.870  1.00  0.00           H
ATOM   3624 HG23 VAL A 878      74.810  40.920  69.690  1.00  0.00           H
ATOM   3625  C   VAL A 878      73.970  38.280  69.600  1.00  0.00           C
ATOM   3626  O   VAL A 878      74.450  38.640  70.690  1.00  0.00           O
ATOM   3627  N   GLY A 879      72.750  37.600  69.600  1.00  0.00           N
ATOM   3628  HN  GLY A 879      72.310  37.430  68.730  1.00  0.00           H
ATOM   3629  CA  GLY A 879      72.010  37.130  70.760  1.00  0.00           C
ATOM   3630  HA1 GLY A 879      72.710  36.720  71.470  1.00  0.00           H
ATOM   3631  HA2 GLY A 879      71.340  36.460  70.250  1.00  0.00           H
ATOM   3632  C   GLY A 879      71.300  38.210  71.490  1.00  0.00           C
ATOM   3633  O   GLY A 879      70.950  38.040  72.700  1.00  0.00           O
ATOM   3634  N   VAL A 880      71.020  39.400  70.990  1.00  0.00           N
ATOM   3635  HN  VAL A 880      71.450  39.540  70.100  1.00  0.00           H
ATOM   3636  CA  VAL A 880      70.330  40.550  71.590  1.00  0.00           C
ATOM   3637  HA  VAL A 880      70.300  40.310  72.640  1.00  0.00           H
ATOM   3638  CB  VAL A 880      71.110  41.900  71.600  1.00  0.00           C
ATOM   3639  HB  VAL A 880      71.230  42.140  70.530  1.00  0.00           H
ATOM   3640  CG1 VAL A 880      70.220  43.090  72.200  1.00  0.00           C
ATOM   3641 HG11 VAL A 880      69.350  43.270  71.540  1.00  0.00           H
ATOM   3642 HG12 VAL A 880      70.710  44.070  72.380  1.00  0.00           H
ATOM   3643 HG13 VAL A 880      69.810  42.750  73.180  1.00  0.00           H
ATOM   3644  CG2 VAL A 880      72.600  41.810  72.130  1.00  0.00           C
ATOM   3645 HG21 VAL A 880      73.060  42.820  72.090  1.00  0.00           H
ATOM   3646 HG22 VAL A 880      73.120  41.050  71.510  1.00  0.00           H
ATOM   3647 HG23 VAL A 880      72.540  41.350  73.130  1.00  0.00           H
ATOM   3648  C   VAL A 880      69.020  40.590  70.900  1.00  0.00           C
ATOM   3649  O   VAL A 880      69.040  40.790  69.690  1.00  0.00           O
ATOM   3650  N   PRO A 881      67.870  40.440  71.500  1.00  0.00           N
ATOM   3651  CD  PRO A 881      67.720  39.770  72.830  1.00  0.00           C
ATOM   3652  HD1 PRO A 881      67.580  40.500  73.660  1.00  0.00           H
ATOM   3653  HD2 PRO A 881      68.610  39.170  73.110  1.00  0.00           H
ATOM   3654  CA  PRO A 881      66.750  40.080  70.640  1.00  0.00           C
ATOM   3655  HA  PRO A 881      67.060  39.390  69.880  1.00  0.00           H
ATOM   3656  CB  PRO A 881      65.650  39.440  71.630  1.00  0.00           C
ATOM   3657  HB1 PRO A 881      65.050  38.610  71.200  1.00  0.00           H
ATOM   3658  HB2 PRO A 881      65.050  40.240  72.110  1.00  0.00           H
ATOM   3659  CG  PRO A 881      66.540  38.800  72.630  1.00  0.00           C
ATOM   3660  HG1 PRO A 881      65.930  38.540  73.530  1.00  0.00           H
ATOM   3661  HG2 PRO A 881      66.910  37.780  72.410  1.00  0.00           H
ATOM   3662  C   PRO A 881      66.150  41.340  70.070  1.00  0.00           C
ATOM   3663  O   PRO A 881      65.780  42.220  70.820  1.00  0.00           O
ATOM   3664  N   SER A 882      66.000  41.490  68.750  1.00  0.00           N
ATOM   3665  HN  SER A 882      66.450  40.920  68.070  1.00  0.00           H
ATOM   3666  CA  SER A 882      64.950  42.360  68.190  1.00  0.00           C
ATOM   3667  HA  SER A 882      65.160  43.270  68.730  1.00  0.00           H
ATOM   3668  CB  SER A 882      65.120  42.780  66.710  1.00  0.00           C
ATOM   3669  HB1 SER A 882      66.180  43.090  66.610  1.00  0.00           H
ATOM   3670  HB2 SER A 882      64.360  43.490  66.340  1.00  0.00           H
ATOM   3671  OG  SER A 882      64.980  41.580  65.890  1.00  0.00           O
ATOM   3672  HG1 SER A 882      65.840  41.140  65.860  1.00  0.00           H
ATOM   3673  C   SER A 882      63.420  42.020  68.550  1.00  0.00           C
ATOM   3674  O   SER A 882      63.240  40.790  68.430  1.00  0.00           O
ATOM   3675  N   PRO A 883      62.450  42.910  68.720  1.00  0.00           N
ATOM   3676  CD  PRO A 883      62.730  44.380  68.820  1.00  0.00           C
ATOM   3677  HD1 PRO A 883      63.250  44.740  67.910  1.00  0.00           H
ATOM   3678  HD2 PRO A 883      63.430  44.590  69.650  1.00  0.00           H
ATOM   3679  CA  PRO A 883      60.990  42.610  68.600  1.00  0.00           C
ATOM   3680  HA  PRO A 883      60.650  42.080  69.480  1.00  0.00           H
ATOM   3681  CB  PRO A 883      60.330  44.020  68.420  1.00  0.00           C
ATOM   3682  HB1 PRO A 883      59.280  44.000  68.740  1.00  0.00           H
ATOM   3683  HB2 PRO A 883      60.270  44.230  67.330  1.00  0.00           H
ATOM   3684  CG  PRO A 883      61.320  45.020  68.980  1.00  0.00           C
ATOM   3685  HG1 PRO A 883      61.310  46.060  68.570  1.00  0.00           H
ATOM   3686  HG2 PRO A 883      60.930  45.180  70.000  1.00  0.00           H
ATOM   3687  C   PRO A 883      60.650  41.630  67.470  1.00  0.00           C
ATOM   3688  O   PRO A 883      61.100  41.820  66.340  1.00  0.00           O
ATOM   3689  N   LYS A 884      59.880  40.560  67.800  1.00  0.00           N
ATOM   3690  HN  LYS A 884      59.350  40.520  68.650  1.00  0.00           H
ATOM   3691  CA  LYS A 884      59.470  39.590  66.800  1.00  0.00           C
ATOM   3692  HA  LYS A 884      59.740  39.940  65.810  1.00  0.00           H
ATOM   3693  CB  LYS A 884      60.100  38.230  67.250  1.00  0.00           C
ATOM   3694  HB1 LYS A 884      59.810  37.540  66.430  1.00  0.00           H
ATOM   3695  HB2 LYS A 884      59.570  37.940  68.190  1.00  0.00           H
ATOM   3696  CG  LYS A 884      61.650  38.140  67.360  1.00  0.00           C
ATOM   3697  HG1 LYS A 884      61.950  37.080  67.520  1.00  0.00           H
ATOM   3698  HG2 LYS A 884      62.090  38.680  68.220  1.00  0.00           H
ATOM   3699  CD  LYS A 884      62.460  38.610  66.150  1.00  0.00           C
ATOM   3700  HD1 LYS A 884      62.350  39.710  66.010  1.00  0.00           H
ATOM   3701  HD2 LYS A 884      62.070  38.130  65.230  1.00  0.00           H
ATOM   3702  CE  LYS A 884      63.870  38.190  66.170  1.00  0.00           C
ATOM   3703  HE1 LYS A 884      64.420  38.520  65.260  1.00  0.00           H
ATOM   3704  HE2 LYS A 884      63.940  37.080  66.220  1.00  0.00           H
ATOM   3705  NZ  LYS A 884      64.610  38.720  67.360  1.00  0.00           N
ATOM   3706  HZ1 LYS A 884      65.610  38.650  67.080  1.00  0.00           H
ATOM   3707  HZ2 LYS A 884      64.340  38.060  68.120  1.00  0.00           H
ATOM   3708  HZ3 LYS A 884      64.280  39.670  67.600  1.00  0.00           H
ATOM   3709  C   LYS A 884      57.980  39.440  66.760  1.00  0.00           C
ATOM   3710  O   LYS A 884      57.290  39.730  67.730  1.00  0.00           O
ATOM   3711  N   LEU A 885      57.420  39.100  65.620  1.00  0.00           N
ATOM   3712  HN  LEU A 885      58.020  38.750  64.910  1.00  0.00           H
ATOM   3713  CA  LEU A 885      55.990  39.050  65.390  1.00  0.00           C
ATOM   3714  HA  LEU A 885      55.610  40.060  65.460  1.00  0.00           H
ATOM   3715  CB  LEU A 885      55.800  38.620  63.940  1.00  0.00           C
ATOM   3716  HB1 LEU A 885      56.310  37.640  63.800  1.00  0.00           H
ATOM   3717  HB2 LEU A 885      56.360  39.390  63.380  1.00  0.00           H
ATOM   3718  CG  LEU A 885      54.370  38.440  63.400  1.00  0.00           C
ATOM   3719  HG  LEU A 885      53.900  37.560  63.870  1.00  0.00           H
ATOM   3720  CD1 LEU A 885      53.420  39.690  63.510  1.00  0.00           C
ATOM   3721 HD11 LEU A 885      53.350  40.000  64.580  1.00  0.00           H
ATOM   3722 HD12 LEU A 885      52.410  39.460  63.110  1.00  0.00           H
ATOM   3723 HD13 LEU A 885      53.880  40.460  62.860  1.00  0.00           H
ATOM   3724  CD2 LEU A 885      54.340  38.090  61.890  1.00  0.00           C
ATOM   3725 HD21 LEU A 885      53.320  37.880  61.520  1.00  0.00           H
ATOM   3726 HD22 LEU A 885      54.870  37.110  61.820  1.00  0.00           H
ATOM   3727 HD23 LEU A 885      54.900  38.880  61.340  1.00  0.00           H
ATOM   3728  C   LEU A 885      55.190  38.150  66.360  1.00  0.00           C
ATOM   3729  O   LEU A 885      55.320  36.930  66.320  1.00  0.00           O
ATOM   3730  N   HSD A 886      54.390  38.770  67.260  1.00  0.00           N
ATOM   3731  HN  HSD A 886      54.490  39.740  67.440  1.00  0.00           H
ATOM   3732  CA  HSD A 886      53.300  38.080  68.010  1.00  0.00           C
ATOM   3733  HA  HSD A 886      53.650  37.130  68.370  1.00  0.00           H
ATOM   3734  CB  HSD A 886      52.860  38.790  69.300  1.00  0.00           C
ATOM   3735  HB1 HSD A 886      52.880  39.880  69.070  1.00  0.00           H
ATOM   3736  HB2 HSD A 886      53.440  38.500  70.200  1.00  0.00           H
ATOM   3737  ND1 HSD A 886      50.500  39.350  70.040  1.00  0.00           N
ATOM   3738  HD1 HSD A 886      50.470  40.290  69.710  1.00  0.00           H
ATOM   3739  CG  HSD A 886      51.500  38.400  69.840  1.00  0.00           C
ATOM   3740  CE1 HSD A 886      49.430  38.700  70.560  1.00  0.00           C
ATOM   3741  HE1 HSD A 886      48.470  39.160  70.820  1.00  0.00           H
ATOM   3742  NE2 HSD A 886      49.710  37.430  70.810  1.00  0.00           N
ATOM   3743  CD2 HSD A 886      50.940  37.260  70.370  1.00  0.00           C
ATOM   3744  HD2 HSD A 886      51.450  36.300  70.330  1.00  0.00           H
ATOM   3745  C   HSD A 886      52.120  37.700  67.100  1.00  0.00           C
ATOM   3746  O   HSD A 886      51.630  38.560  66.380  1.00  0.00           O
ATOM   3747  N   VAL A 887      51.620  36.460  67.210  1.00  0.00           N
ATOM   3748  HN  VAL A 887      52.160  35.820  67.730  1.00  0.00           H
ATOM   3749  CA  VAL A 887      50.440  36.020  66.570  1.00  0.00           C
ATOM   3750  HA  VAL A 887      49.930  36.830  66.070  1.00  0.00           H
ATOM   3751  CB  VAL A 887      50.920  34.950  65.610  1.00  0.00           C
ATOM   3752  HB  VAL A 887      51.430  34.070  66.030  1.00  0.00           H
ATOM   3753  CG1 VAL A 887      49.760  34.210  64.900  1.00  0.00           C
ATOM   3754 HG11 VAL A 887      49.200  34.930  64.250  1.00  0.00           H
ATOM   3755 HG12 VAL A 887      49.040  33.750  65.590  1.00  0.00           H
ATOM   3756 HG13 VAL A 887      50.150  33.440  64.190  1.00  0.00           H
ATOM   3757  CG2 VAL A 887      51.950  35.540  64.570  1.00  0.00           C
ATOM   3758 HG21 VAL A 887      53.000  35.350  64.890  1.00  0.00           H
ATOM   3759 HG22 VAL A 887      51.940  36.640  64.400  1.00  0.00           H
ATOM   3760 HG23 VAL A 887      51.800  35.150  63.530  1.00  0.00           H
ATOM   3761  C   VAL A 887      49.600  35.420  67.640  1.00  0.00           C
ATOM   3762  O   VAL A 887      50.140  34.850  68.570  1.00  0.00           O
ATOM   3763  N   PRO A 888      48.290  35.490  67.550  1.00  0.00           N
ATOM   3764  CD  PRO A 888      47.600  36.550  66.820  1.00  0.00           C
ATOM   3765  HD1 PRO A 888      47.900  36.590  65.750  1.00  0.00           H
ATOM   3766  HD2 PRO A 888      47.820  37.540  67.270  1.00  0.00           H
ATOM   3767  CA  PRO A 888      47.360  34.680  68.390  1.00  0.00           C
ATOM   3768  HA  PRO A 888      47.370  35.090  69.380  1.00  0.00           H
ATOM   3769  CB  PRO A 888      46.090  34.830  67.570  1.00  0.00           C
ATOM   3770  HB1 PRO A 888      45.130  34.710  68.110  1.00  0.00           H
ATOM   3771  HB2 PRO A 888      46.040  34.010  66.820  1.00  0.00           H
ATOM   3772  CG  PRO A 888      46.120  36.260  66.990  1.00  0.00           C
ATOM   3773  HG1 PRO A 888      45.680  36.240  65.960  1.00  0.00           H
ATOM   3774  HG2 PRO A 888      45.620  37.010  67.650  1.00  0.00           H
ATOM   3775  C   PRO A 888      47.680  33.210  68.660  1.00  0.00           C
ATOM   3776  O   PRO A 888      47.930  32.340  67.830  1.00  0.00           O
ATOM   3777  N   GLU A 889      47.690  32.840  69.930  1.00  0.00           N
ATOM   3778  HN  GLU A 889      47.820  33.530  70.630  1.00  0.00           H
ATOM   3779  CA  GLU A 889      47.830  31.430  70.410  1.00  0.00           C
ATOM   3780  HA  GLU A 889      48.140  30.760  69.620  1.00  0.00           H
ATOM   3781  CB  GLU A 889      48.810  31.420  71.670  1.00  0.00           C
ATOM   3782  HB1 GLU A 889      48.720  30.440  72.190  1.00  0.00           H
ATOM   3783  HB2 GLU A 889      48.220  32.170  72.250  1.00  0.00           H
ATOM   3784  CG  GLU A 889      50.290  31.800  71.430  1.00  0.00           C
ATOM   3785  HG1 GLU A 889      50.340  32.790  70.950  1.00  0.00           H
ATOM   3786  HG2 GLU A 889      50.830  30.990  70.890  1.00  0.00           H
ATOM   3787  CD  GLU A 889      51.150  31.930  72.730  1.00  0.00           C
ATOM   3788  OE1 GLU A 889      50.470  31.840  73.810  1.00  0.00           O
ATOM   3789  OE2 GLU A 889      52.360  32.260  72.650  1.00  0.00           O
ATOM   3790  C   GLU A 889      46.400  30.870  70.710  1.00  0.00           C
ATOM   3791  O   GLU A 889      46.330  29.710  71.120  1.00  0.00           O
ATOM   3792  N   LYS A 890      45.340  31.630  70.460  1.00  0.00           N
ATOM   3793  HN  LYS A 890      45.540  32.560  70.170  1.00  0.00           H
ATOM   3794  CA  LYS A 890      43.970  31.410  70.780  1.00  0.00           C
ATOM   3795  HA  LYS A 890      43.790  30.410  71.140  1.00  0.00           H
ATOM   3796  CB  LYS A 890      43.390  32.280  71.970  1.00  0.00           C
ATOM   3797  HB1 LYS A 890      42.340  31.980  72.190  1.00  0.00           H
ATOM   3798  HB2 LYS A 890      43.500  33.360  71.740  1.00  0.00           H
ATOM   3799  CG  LYS A 890      44.150  32.140  73.320  1.00  0.00           C
ATOM   3800  HG1 LYS A 890      43.880  33.020  73.930  1.00  0.00           H
ATOM   3801  HG2 LYS A 890      45.220  32.330  73.080  1.00  0.00           H
ATOM   3802  CD  LYS A 890      43.860  30.830  74.020  1.00  0.00           C
ATOM   3803  HD1 LYS A 890      44.590  30.740  74.860  1.00  0.00           H
ATOM   3804  HD2 LYS A 890      44.120  30.000  73.320  1.00  0.00           H
ATOM   3805  CE  LYS A 890      42.460  30.670  74.540  1.00  0.00           C
ATOM   3806  HE1 LYS A 890      41.710  30.870  73.740  1.00  0.00           H
ATOM   3807  HE2 LYS A 890      42.440  31.330  75.430  1.00  0.00           H
ATOM   3808  NZ  LYS A 890      42.270  29.270  74.880  1.00  0.00           N
ATOM   3809  HZ1 LYS A 890      42.150  29.320  75.910  1.00  0.00           H
ATOM   3810  HZ2 LYS A 890      43.020  28.580  74.670  1.00  0.00           H
ATOM   3811  HZ3 LYS A 890      41.470  28.780  74.440  1.00  0.00           H
ATOM   3812  C   LYS A 890      43.070  31.530  69.560  1.00  0.00           C
ATOM   3813  O   LYS A 890      42.920  32.640  69.010  1.00  0.00           O
ATOM   3814  N   PHE A 891      42.440  30.450  69.230  1.00  0.00           N
ATOM   3815  HN  PHE A 891      42.580  29.590  69.720  1.00  0.00           H
ATOM   3816  CA  PHE A 891      41.340  30.460  68.190  1.00  0.00           C
ATOM   3817  HA  PHE A 891      41.540  31.180  67.410  1.00  0.00           H
ATOM   3818  CB  PHE A 891      41.190  29.090  67.520  1.00  0.00           C
ATOM   3819  HB1 PHE A 891      41.800  29.060  66.600  1.00  0.00           H
ATOM   3820  HB2 PHE A 891      40.140  28.920  67.200  1.00  0.00           H
ATOM   3821  CG  PHE A 891      41.740  27.900  68.310  1.00  0.00           C
ATOM   3822  CD1 PHE A 891      43.030  27.350  68.030  1.00  0.00           C
ATOM   3823  HD1 PHE A 891      43.550  27.680  67.140  1.00  0.00           H
ATOM   3824  CE1 PHE A 891      43.460  26.180  68.690  1.00  0.00           C
ATOM   3825  HE1 PHE A 891      44.350  25.620  68.430  1.00  0.00           H
ATOM   3826  CZ  PHE A 891      42.700  25.640  69.740  1.00  0.00           C
ATOM   3827  HZ  PHE A 891      42.990  24.840  70.400  1.00  0.00           H
ATOM   3828  CD2 PHE A 891      40.950  27.320  69.300  1.00  0.00           C
ATOM   3829  HD2 PHE A 891      40.070  27.830  69.670  1.00  0.00           H
ATOM   3830  CE2 PHE A 891      41.520  26.280  70.060  1.00  0.00           C
ATOM   3831  HE2 PHE A 891      41.010  25.810  70.880  1.00  0.00           H
ATOM   3832  C   PHE A 891      39.910  30.840  68.690  1.00  0.00           C
ATOM   3833  O   PHE A 891      38.940  31.070  67.990  1.00  0.00           O
ATOM   3834  N   GLU A 892      39.770  30.910  70.060  1.00  0.00           N
ATOM   3835  HN  GLU A 892      40.470  30.610  70.700  1.00  0.00           H
ATOM   3836  CA  GLU A 892      38.640  31.430  70.690  1.00  0.00           C
ATOM   3837  HA  GLU A 892      37.730  31.030  70.280  1.00  0.00           H
ATOM   3838  CB  GLU A 892      38.710  30.900  72.100  1.00  0.00           C
ATOM   3839  HB1 GLU A 892      37.920  31.380  72.730  1.00  0.00           H
ATOM   3840  HB2 GLU A 892      39.680  31.210  72.540  1.00  0.00           H
ATOM   3841  CG  GLU A 892      38.460  29.410  72.180  1.00  0.00           C
ATOM   3842  HG1 GLU A 892      38.840  28.920  71.260  1.00  0.00           H
ATOM   3843  HG2 GLU A 892      37.360  29.280  72.340  1.00  0.00           H
ATOM   3844  CD  GLU A 892      39.190  28.890  73.420  1.00  0.00           C
ATOM   3845  OE1 GLU A 892      40.130  28.050  73.230  1.00  0.00           O
ATOM   3846  OE2 GLU A 892      38.820  29.270  74.560  1.00  0.00           O
ATOM   3847  C   GLU A 892      38.470  32.990  70.640  1.00  0.00           C
ATOM   3848  O   GLU A 892      39.350  33.650  71.150  1.00  0.00           O
ATOM   3849  N   PRO A 893      37.530  33.610  70.020  1.00  0.00           N
ATOM   3850  CD  PRO A 893      36.540  32.970  69.180  1.00  0.00           C
ATOM   3851  HD1 PRO A 893      36.080  32.130  69.740  1.00  0.00           H
ATOM   3852  HD2 PRO A 893      36.950  32.580  68.220  1.00  0.00           H
ATOM   3853  CA  PRO A 893      37.130  35.020  70.230  1.00  0.00           C
ATOM   3854  HA  PRO A 893      37.760  35.570  69.540  1.00  0.00           H
ATOM   3855  CB  PRO A 893      35.690  35.140  69.830  1.00  0.00           C
ATOM   3856  HB1 PRO A 893      35.520  36.180  69.450  1.00  0.00           H
ATOM   3857  HB2 PRO A 893      35.050  34.930  70.710  1.00  0.00           H
ATOM   3858  CG  PRO A 893      35.460  34.030  68.780  1.00  0.00           C
ATOM   3859  HG1 PRO A 893      34.380  33.750  68.760  1.00  0.00           H
ATOM   3860  HG2 PRO A 893      35.660  34.480  67.780  1.00  0.00           H
ATOM   3861  C   PRO A 893      37.360  35.630  71.600  1.00  0.00           C
ATOM   3862  O   PRO A 893      37.030  34.960  72.580  1.00  0.00           O
ATOM   3863  N   THR A 894      37.920  36.840  71.750  1.00  0.00           N
ATOM   3864  HN  THR A 894      38.100  37.420  70.960  1.00  0.00           H
ATOM   3865  CA  THR A 894      38.210  37.530  73.000  1.00  0.00           C
ATOM   3866  HA  THR A 894      38.600  36.740  73.620  1.00  0.00           H
ATOM   3867  CB  THR A 894      39.150  38.710  72.910  1.00  0.00           C
ATOM   3868  HB  THR A 894      39.420  39.230  73.850  1.00  0.00           H
ATOM   3869  OG1 THR A 894      38.640  39.660  72.030  1.00  0.00           O
ATOM   3870  HG1 THR A 894      37.930  40.100  72.510  1.00  0.00           H
ATOM   3871  CG2 THR A 894      40.500  38.330  72.400  1.00  0.00           C
ATOM   3872 HG21 THR A 894      41.200  39.180  72.510  1.00  0.00           H
ATOM   3873 HG22 THR A 894      40.600  38.040  71.340  1.00  0.00           H
ATOM   3874 HG23 THR A 894      40.810  37.440  73.010  1.00  0.00           H
ATOM   3875  C   THR A 894      36.990  37.990  73.690  1.00  0.00           C
ATOM   3876  O   THR A 894      36.950  37.820  74.890  1.00  0.00           O
ATOM   3877  N   HSD A 895      35.900  38.370  72.970  1.00  0.00           N
ATOM   3878  HN  HSD A 895      35.980  38.550  72.000  1.00  0.00           H
ATOM   3879  CA  HSD A 895      34.670  38.940  73.580  1.00  0.00           C
ATOM   3880  HA  HSD A 895      34.950  39.750  74.240  1.00  0.00           H
ATOM   3881  CB  HSD A 895      33.790  39.490  72.490  1.00  0.00           C
ATOM   3882  HB1 HSD A 895      33.510  38.630  71.840  1.00  0.00           H
ATOM   3883  HB2 HSD A 895      34.400  40.230  71.920  1.00  0.00           H
ATOM   3884  ND1 HSD A 895      32.030  40.960  73.850  1.00  0.00           N
ATOM   3885  HD1 HSD A 895      32.600  41.620  74.350  1.00  0.00           H
ATOM   3886  CG  HSD A 895      32.430  40.000  72.870  1.00  0.00           C
ATOM   3887  CE1 HSD A 895      30.700  40.930  73.930  1.00  0.00           C
ATOM   3888  HE1 HSD A 895      30.080  41.610  74.500  1.00  0.00           H
ATOM   3889  NE2 HSD A 895      30.220  40.000  73.070  1.00  0.00           N
ATOM   3890  CD2 HSD A 895      31.300  39.450  72.360  1.00  0.00           C
ATOM   3891  HD2 HSD A 895      31.080  38.630  71.690  1.00  0.00           H
ATOM   3892  C   HSD A 895      33.870  37.990  74.430  1.00  0.00           C
ATOM   3893  O   HSD A 895      33.480  36.930  73.920  1.00  0.00           O
ATOM   3894  N   PRO A 896      33.510  38.310  75.690  1.00  0.00           N
ATOM   3895  CD  PRO A 896      34.070  39.410  76.450  1.00  0.00           C
ATOM   3896  HD1 PRO A 896      33.990  40.350  75.860  1.00  0.00           H
ATOM   3897  HD2 PRO A 896      35.160  39.240  76.670  1.00  0.00           H
ATOM   3898  CA  PRO A 896      33.020  37.300  76.610  1.00  0.00           C
ATOM   3899  HA  PRO A 896      33.650  36.420  76.580  1.00  0.00           H
ATOM   3900  CB  PRO A 896      33.190  37.910  78.020  1.00  0.00           C
ATOM   3901  HB1 PRO A 896      34.170  37.520  78.360  1.00  0.00           H
ATOM   3902  HB2 PRO A 896      32.410  37.770  78.800  1.00  0.00           H
ATOM   3903  CG  PRO A 896      33.350  39.430  77.800  1.00  0.00           C
ATOM   3904  HG1 PRO A 896      32.390  39.980  77.750  1.00  0.00           H
ATOM   3905  HG2 PRO A 896      34.040  39.880  78.560  1.00  0.00           H
ATOM   3906  C   PRO A 896      31.620  36.770  76.340  1.00  0.00           C
ATOM   3907  O   PRO A 896      31.330  35.830  77.100  1.00  0.00           O
ATOM   3908  N   GLU A 897      30.860  37.190  75.350  1.00  0.00           N
ATOM   3909  HN  GLU A 897      31.070  38.010  74.820  1.00  0.00           H
ATOM   3910  CA  GLU A 897      29.440  36.900  75.190  1.00  0.00           C
ATOM   3911  HA  GLU A 897      29.170  36.050  75.800  1.00  0.00           H
ATOM   3912  CB  GLU A 897      28.480  38.070  75.560  1.00  0.00           C
ATOM   3913  HB1 GLU A 897      27.430  37.870  75.300  1.00  0.00           H
ATOM   3914  HB2 GLU A 897      28.660  38.850  74.790  1.00  0.00           H
ATOM   3915  CG  GLU A 897      28.830  38.500  76.970  1.00  0.00           C
ATOM   3916  HG1 GLU A 897      29.840  38.970  76.910  1.00  0.00           H
ATOM   3917  HG2 GLU A 897      28.860  37.550  77.550  1.00  0.00           H
ATOM   3918  CD  GLU A 897      27.820  39.550  77.460  1.00  0.00           C
ATOM   3919  OE1 GLU A 897      27.510  39.530  78.680  1.00  0.00           O
ATOM   3920  OE2 GLU A 897      27.250  40.410  76.680  1.00  0.00           O
ATOM   3921  C   GLU A 897      29.300  36.520  73.700  1.00  0.00           C
ATOM   3922  O   GLU A 897      28.200  36.380  73.140  1.00  0.00           O
ATOM   3923  N   ARG A 898      30.350  36.310  72.940  1.00  0.00           N
ATOM   3924  HN  ARG A 898      31.250  36.420  73.360  1.00  0.00           H
ATOM   3925  CA  ARG A 898      30.350  35.930  71.520  1.00  0.00           C
ATOM   3926  HA  ARG A 898      29.990  36.780  70.950  1.00  0.00           H
ATOM   3927  CB  ARG A 898      31.860  35.770  71.120  1.00  0.00           C
ATOM   3928  HB1 ARG A 898      32.290  34.740  71.140  1.00  0.00           H
ATOM   3929  HB2 ARG A 898      32.360  36.430  71.850  1.00  0.00           H
ATOM   3930  CG  ARG A 898      32.060  36.210  69.610  1.00  0.00           C
ATOM   3931  HG1 ARG A 898      33.160  36.220  69.430  1.00  0.00           H
ATOM   3932  HG2 ARG A 898      31.700  37.240  69.420  1.00  0.00           H
ATOM   3933  CD  ARG A 898      31.530  35.230  68.470  1.00  0.00           C
ATOM   3934  HD1 ARG A 898      30.420  35.200  68.460  1.00  0.00           H
ATOM   3935  HD2 ARG A 898      31.890  34.220  68.780  1.00  0.00           H
ATOM   3936  NE  ARG A 898      32.090  35.580  67.160  1.00  0.00           N
ATOM   3937  HE  ARG A 898      32.750  36.310  67.030  1.00  0.00           H
ATOM   3938  CZ  ARG A 898      31.540  35.240  65.990  1.00  0.00           C
ATOM   3939  NH1 ARG A 898      30.560  34.380  65.850  1.00  0.00           N
ATOM   3940 HH11 ARG A 898      30.230  33.920  66.670  1.00  0.00           H
ATOM   3941 HH12 ARG A 898      30.300  34.030  64.950  1.00  0.00           H
ATOM   3942  NH2 ARG A 898      32.020  35.730  64.890  1.00  0.00           N
ATOM   3943 HH21 ARG A 898      32.650  36.470  65.100  1.00  0.00           H
ATOM   3944 HH22 ARG A 898      31.740  35.470  63.970  1.00  0.00           H
ATOM   3945  C   ARG A 898      29.560  34.730  71.120  1.00  0.00           C
ATOM   3946  O   ARG A 898      29.800  33.590  71.530  1.00  0.00           O
ATOM   3947  N   GLY A 899      28.490  34.870  70.310  1.00  0.00           N
ATOM   3948  HN  GLY A 899      28.290  35.790  69.970  1.00  0.00           H
ATOM   3949  CA  GLY A 899      27.640  33.880  69.690  1.00  0.00           C
ATOM   3950  HA1 GLY A 899      26.990  34.370  68.980  1.00  0.00           H
ATOM   3951  HA2 GLY A 899      27.050  33.450  70.470  1.00  0.00           H
ATOM   3952  C   GLY A 899      28.390  32.790  68.910  1.00  0.00           C
ATOM   3953  O   GLY A 899      29.350  33.070  68.210  1.00  0.00           O
ATOM   3954  N   TRP A 900      27.840  31.620  69.000  1.00  0.00           N
ATOM   3955  HN  TRP A 900      27.050  31.550  69.600  1.00  0.00           H
ATOM   3956  CA  TRP A 900      28.220  30.490  68.110  1.00  0.00           C
ATOM   3957  HA  TRP A 900      29.260  30.350  68.310  1.00  0.00           H
ATOM   3958  CB  TRP A 900      27.550  29.150  68.550  1.00  0.00           C
ATOM   3959  HB1 TRP A 900      26.490  29.350  68.810  1.00  0.00           H
ATOM   3960  HB2 TRP A 900      28.070  28.940  69.510  1.00  0.00           H
ATOM   3961  CG  TRP A 900      27.620  27.950  67.750  1.00  0.00           C
ATOM   3962  CD1 TRP A 900      26.610  27.310  67.090  1.00  0.00           C
ATOM   3963  HD1 TRP A 900      25.570  27.620  67.130  1.00  0.00           H
ATOM   3964  NE1 TRP A 900      27.120  26.180  66.450  1.00  0.00           N
ATOM   3965  HE1 TRP A 900      26.720  25.660  65.720  1.00  0.00           H
ATOM   3966  CE2 TRP A 900      28.500  26.070  66.690  1.00  0.00           C
ATOM   3967  CD2 TRP A 900      28.860  27.240  67.410  1.00  0.00           C
ATOM   3968  CE3 TRP A 900      30.220  27.470  67.780  1.00  0.00           C
ATOM   3969  HE3 TRP A 900      30.400  28.370  68.330  1.00  0.00           H
ATOM   3970  CZ3 TRP A 900      31.150  26.580  67.260  1.00  0.00           C
ATOM   3971  HZ3 TRP A 900      32.200  26.830  67.360  1.00  0.00           H
ATOM   3972  CZ2 TRP A 900      29.400  25.180  66.260  1.00  0.00           C
ATOM   3973  HZ2 TRP A 900      29.150  24.370  65.600  1.00  0.00           H
ATOM   3974  CH2 TRP A 900      30.770  25.500  66.470  1.00  0.00           C
ATOM   3975  HH2 TRP A 900      31.480  24.800  66.070  1.00  0.00           H
ATOM   3976  C   TRP A 900      27.880  30.760  66.640  1.00  0.00           C
ATOM   3977  O   TRP A 900      26.740  30.850  66.250  1.00  0.00           O
ATOM   3978  N   ILE A 901      28.930  30.880  65.770  1.00  0.00           N
ATOM   3979  HN  ILE A 901      29.830  30.670  66.130  1.00  0.00           H
ATOM   3980  CA  ILE A 901      28.930  31.200  64.340  1.00  0.00           C
ATOM   3981  HA  ILE A 901      29.990  31.270  64.220  1.00  0.00           H
ATOM   3982  CB  ILE A 901      28.380  30.050  63.490  1.00  0.00           C
ATOM   3983  HB  ILE A 901      27.330  29.970  63.810  1.00  0.00           H
ATOM   3984  CG2 ILE A 901      28.670  30.380  61.970  1.00  0.00           C
ATOM   3985 HG21 ILE A 901      29.710  30.770  61.840  1.00  0.00           H
ATOM   3986 HG22 ILE A 901      28.000  31.230  61.690  1.00  0.00           H
ATOM   3987 HG23 ILE A 901      28.350  29.600  61.260  1.00  0.00           H
ATOM   3988  CG1 ILE A 901      29.050  28.700  63.840  1.00  0.00           C
ATOM   3989 HG11 ILE A 901      28.790  28.000  63.020  1.00  0.00           H
ATOM   3990 HG12 ILE A 901      28.690  28.310  64.820  1.00  0.00           H
ATOM   3991  CD  ILE A 901      30.530  28.710  63.810  1.00  0.00           C
ATOM   3992  HD1 ILE A 901      30.880  29.320  64.670  1.00  0.00           H
ATOM   3993  HD2 ILE A 901      30.780  29.010  62.760  1.00  0.00           H
ATOM   3994  HD3 ILE A 901      30.950  27.690  63.950  1.00  0.00           H
ATOM   3995  C   ILE A 901      28.290  32.510  63.970  1.00  0.00           C
ATOM   3996  O   ILE A 901      28.960  33.510  63.840  1.00  0.00           O
ATOM   3997  N   ILE A 902      26.950  32.490  63.850  1.00  0.00           N
ATOM   3998  HN  ILE A 902      26.510  31.640  64.130  1.00  0.00           H
ATOM   3999  CA  ILE A 902      26.050  33.560  63.440  1.00  0.00           C
ATOM   4000  HA  ILE A 902      26.480  33.790  62.470  1.00  0.00           H
ATOM   4001  CB  ILE A 902      24.620  32.950  63.190  1.00  0.00           C
ATOM   4002  HB  ILE A 902      24.430  32.280  64.050  1.00  0.00           H
ATOM   4003  CG2 ILE A 902      23.420  34.000  62.970  1.00  0.00           C
ATOM   4004 HG21 ILE A 902      22.500  33.400  62.840  1.00  0.00           H
ATOM   4005 HG22 ILE A 902      23.680  34.740  62.190  1.00  0.00           H
ATOM   4006 HG23 ILE A 902      23.360  34.580  63.920  1.00  0.00           H
ATOM   4007  CG1 ILE A 902      24.480  31.970  62.020  1.00  0.00           C
ATOM   4008 HG11 ILE A 902      23.570  31.330  62.060  1.00  0.00           H
ATOM   4009 HG12 ILE A 902      25.250  31.180  62.200  1.00  0.00           H
ATOM   4010  CD  ILE A 902      24.700  32.510  60.660  1.00  0.00           C
ATOM   4011  HD1 ILE A 902      24.850  31.690  59.930  1.00  0.00           H
ATOM   4012  HD2 ILE A 902      25.530  33.230  60.690  1.00  0.00           H
ATOM   4013  HD3 ILE A 902      23.840  33.000  60.130  1.00  0.00           H
ATOM   4014  C   ILE A 902      26.070  34.840  64.230  1.00  0.00           C
ATOM   4015  O   ILE A 902      26.620  34.770  65.380  1.00  0.00           O
ATOM   4016  N   SER A 903      25.650  36.040  63.710  1.00  0.00           N
ATOM   4017  HN  SER A 903      25.410  35.870  62.760  1.00  0.00           H
ATOM   4018  CA  SER A 903      25.610  37.300  64.360  1.00  0.00           C
ATOM   4019  HA  SER A 903      25.940  37.200  65.390  1.00  0.00           H
ATOM   4020  CB  SER A 903      26.350  38.450  63.590  1.00  0.00           C
ATOM   4021  HB1 SER A 903      25.920  38.650  62.590  1.00  0.00           H
ATOM   4022  HB2 SER A 903      27.360  38.000  63.470  1.00  0.00           H
ATOM   4023  OG  SER A 903      26.450  39.660  64.350  1.00  0.00           O
ATOM   4024  HG1 SER A 903      25.590  40.060  64.260  1.00  0.00           H
ATOM   4025  C   SER A 903      24.090  37.660  64.490  1.00  0.00           C
ATOM   4026  O   SER A 903      23.250  37.350  63.660  1.00  0.00           O
ATOM   4027  N   PRO A 904      23.640  38.300  65.600  1.00  0.00           N
ATOM   4028  CD  PRO A 904      24.440  38.400  66.880  1.00  0.00           C
ATOM   4029  HD1 PRO A 904      25.070  39.310  66.850  1.00  0.00           H
ATOM   4030  HD2 PRO A 904      24.970  37.460  67.150  1.00  0.00           H
ATOM   4031  CA  PRO A 904      22.300  38.770  65.830  1.00  0.00           C
ATOM   4032  HA  PRO A 904      21.720  37.870  65.860  1.00  0.00           H
ATOM   4033  CB  PRO A 904      22.360  39.410  67.220  1.00  0.00           C
ATOM   4034  HB1 PRO A 904      21.370  39.570  67.680  1.00  0.00           H
ATOM   4035  HB2 PRO A 904      22.890  40.370  67.030  1.00  0.00           H
ATOM   4036  CG  PRO A 904      23.440  38.650  67.990  1.00  0.00           C
ATOM   4037  HG1 PRO A 904      23.810  39.240  68.850  1.00  0.00           H
ATOM   4038  HG2 PRO A 904      22.950  37.700  68.300  1.00  0.00           H
ATOM   4039  C   PRO A 904      21.730  39.670  64.770  1.00  0.00           C
ATOM   4040  O   PRO A 904      22.500  40.520  64.370  1.00  0.00           O
ATOM   4041  N   LEU A 905      20.450  39.520  64.370  1.00  0.00           N
ATOM   4042  HN  LEU A 905      19.840  38.790  64.660  1.00  0.00           H
ATOM   4043  CA  LEU A 905      19.980  40.440  63.350  1.00  0.00           C
ATOM   4044  HA  LEU A 905      20.430  41.420  63.290  1.00  0.00           H
ATOM   4045  CB  LEU A 905      19.920  39.680  61.960  1.00  0.00           C
ATOM   4046  HB1 LEU A 905      19.390  38.710  61.940  1.00  0.00           H
ATOM   4047  HB2 LEU A 905      20.930  39.340  61.650  1.00  0.00           H
ATOM   4048  CG  LEU A 905      19.420  40.570  60.710  1.00  0.00           C
ATOM   4049  HG  LEU A 905      18.590  41.250  61.000  1.00  0.00           H
ATOM   4050  CD1 LEU A 905      20.470  41.560  60.230  1.00  0.00           C
ATOM   4051 HD11 LEU A 905      21.230  40.970  59.660  1.00  0.00           H
ATOM   4052 HD12 LEU A 905      20.920  42.180  61.030  1.00  0.00           H
ATOM   4053 HD13 LEU A 905      20.040  42.260  59.480  1.00  0.00           H
ATOM   4054  CD2 LEU A 905      18.900  39.590  59.610  1.00  0.00           C
ATOM   4055 HD21 LEU A 905      18.260  40.110  58.860  1.00  0.00           H
ATOM   4056 HD22 LEU A 905      18.300  38.780  60.070  1.00  0.00           H
ATOM   4057 HD23 LEU A 905      19.770  39.160  59.070  1.00  0.00           H
ATOM   4058  C   LEU A 905      18.530  40.660  63.710  1.00  0.00           C
ATOM   4059  O   LEU A 905      17.870  39.730  64.200  1.00  0.00           O
ATOM   4060  N   GLY A 906      18.090  41.950  63.590  1.00  0.00           N
ATOM   4061  HN  GLY A 906      18.730  42.620  63.240  1.00  0.00           H
ATOM   4062  CA  GLY A 906      16.780  42.240  64.110  1.00  0.00           C
ATOM   4063  HA1 GLY A 906      16.130  41.420  63.860  1.00  0.00           H
ATOM   4064  HA2 GLY A 906      16.410  43.090  63.550  1.00  0.00           H
ATOM   4065  C   GLY A 906      16.490  42.360  65.590  1.00  0.00           C
ATOM   4066  O   GLY A 906      15.390  42.250  66.060  1.00  0.00           O
ATOM   4067  N   ASP A 907      17.550  42.740  66.400  1.00  0.00           N
ATOM   4068  HN  ASP A 907      18.460  42.710  65.970  1.00  0.00           H
ATOM   4069  CA  ASP A 907      17.310  43.200  67.790  1.00  0.00           C
ATOM   4070  HA  ASP A 907      16.430  42.680  68.130  1.00  0.00           H
ATOM   4071  CB  ASP A 907      18.550  42.760  68.650  1.00  0.00           C
ATOM   4072  HB1 ASP A 907      19.330  43.540  68.540  1.00  0.00           H
ATOM   4073  HB2 ASP A 907      19.120  41.890  68.250  1.00  0.00           H
ATOM   4074  CG  ASP A 907      18.300  42.660  70.140  1.00  0.00           C
ATOM   4075  OD1 ASP A 907      17.140  42.920  70.570  1.00  0.00           O
ATOM   4076  OD2 ASP A 907      19.250  42.450  70.920  1.00  0.00           O
ATOM   4077  C   ASP A 907      17.050  44.700  67.850  1.00  0.00           C
ATOM   4078  O   ASP A 907      16.600  45.340  68.820  1.00  0.00           O
ATOM   4079  N   ASN A 908      17.350  45.440  66.790  1.00  0.00           N
ATOM   4080  HN  ASN A 908      17.930  45.160  66.030  1.00  0.00           H
ATOM   4081  CA  ASN A 908      16.900  46.800  66.540  1.00  0.00           C
ATOM   4082  HA  ASN A 908      17.170  47.380  67.420  1.00  0.00           H
ATOM   4083  CB  ASN A 908      17.570  47.290  65.290  1.00  0.00           C
ATOM   4084  HB1 ASN A 908      17.310  48.350  65.080  1.00  0.00           H
ATOM   4085  HB2 ASN A 908      17.300  46.560  64.500  1.00  0.00           H
ATOM   4086  CG  ASN A 908      19.080  47.190  65.340  1.00  0.00           C
ATOM   4087  OD1 ASN A 908      19.700  46.540  64.490  1.00  0.00           O
ATOM   4088  ND2 ASN A 908      19.730  47.850  66.330  1.00  0.00           N
ATOM   4089 HD21 ASN A 908      20.740  47.910  66.340  1.00  0.00           H
ATOM   4090 HD22 ASN A 908      19.280  48.220  67.150  1.00  0.00           H
ATOM   4091  C   ASN A 908      15.390  46.850  66.180  1.00  0.00           C
ATOM   4092  O   ASN A 908      14.790  46.040  65.470  1.00  0.00           O
ATOM   4093  N   PRO A 909      14.660  47.850  66.570  1.00  0.00           N
ATOM   4094  CD  PRO A 909      15.050  48.770  67.610  1.00  0.00           C
ATOM   4095  HD1 PRO A 909      15.810  49.380  67.090  1.00  0.00           H
ATOM   4096  HD2 PRO A 909      15.520  48.160  68.430  1.00  0.00           H
ATOM   4097  CA  PRO A 909      13.450  48.330  65.900  1.00  0.00           C
ATOM   4098  HA  PRO A 909      12.590  47.720  66.150  1.00  0.00           H
ATOM   4099  CB  PRO A 909      13.150  49.710  66.580  1.00  0.00           C
ATOM   4100  HB1 PRO A 909      12.070  49.970  66.630  1.00  0.00           H
ATOM   4101  HB2 PRO A 909      13.690  50.530  66.060  1.00  0.00           H
ATOM   4102  CG  PRO A 909      13.800  49.590  68.000  1.00  0.00           C
ATOM   4103  HG1 PRO A 909      13.980  50.600  68.420  1.00  0.00           H
ATOM   4104  HG2 PRO A 909      13.040  49.030  68.600  1.00  0.00           H
ATOM   4105  C   PRO A 909      13.330  48.390  64.380  1.00  0.00           C
ATOM   4106  O   PRO A 909      14.370  48.530  63.700  1.00  0.00           O
ATOM   4107  N   TRP A 910      12.120  48.310  63.720  1.00  0.00           N
ATOM   4108  HN  TRP A 910      11.290  48.300  64.280  1.00  0.00           H
ATOM   4109  CA  TRP A 910      12.030  48.350  62.320  1.00  0.00           C
ATOM   4110  HA  TRP A 910      12.870  47.840  61.880  1.00  0.00           H
ATOM   4111  CB  TRP A 910      10.650  47.680  61.940  1.00  0.00           C
ATOM   4112  HB1 TRP A 910       9.830  48.270  62.420  1.00  0.00           H
ATOM   4113  HB2 TRP A 910      10.800  46.670  62.400  1.00  0.00           H
ATOM   4114  CG  TRP A 910      10.400  47.460  60.480  1.00  0.00           C
ATOM   4115  CD1 TRP A 910       9.640  48.330  59.650  1.00  0.00           C
ATOM   4116  HD1 TRP A 910       9.160  49.190  60.080  1.00  0.00           H
ATOM   4117  NE1 TRP A 910       9.630  47.940  58.340  1.00  0.00           N
ATOM   4118  HE1 TRP A 910       9.340  48.380  57.530  1.00  0.00           H
ATOM   4119  CE2 TRP A 910      10.430  46.840  58.320  1.00  0.00           C
ATOM   4120  CD2 TRP A 910      10.960  46.550  59.630  1.00  0.00           C
ATOM   4121  CE3 TRP A 910      11.850  45.510  59.810  1.00  0.00           C
ATOM   4122  HE3 TRP A 910      12.130  45.350  60.830  1.00  0.00           H
ATOM   4123  CZ3 TRP A 910      12.390  44.860  58.690  1.00  0.00           C
ATOM   4124  HZ3 TRP A 910      13.190  44.150  58.800  1.00  0.00           H
ATOM   4125  CZ2 TRP A 910      10.790  46.010  57.200  1.00  0.00           C
ATOM   4126  HZ2 TRP A 910      10.480  46.410  56.250  1.00  0.00           H
ATOM   4127  CH2 TRP A 910      11.880  45.100  57.450  1.00  0.00           C
ATOM   4128  HH2 TRP A 910      12.210  44.580  56.560  1.00  0.00           H
ATOM   4129  C   TRP A 910      12.200  49.770  61.690  1.00  0.00           C
ATOM   4130  O   TRP A 910      12.740  49.850  60.590  1.00  0.00           O
ATOM   4131  N   TRP A 911      11.880  50.920  62.480  1.00  0.00           N
ATOM   4132  HN  TRP A 911      11.360  50.890  63.320  1.00  0.00           H
ATOM   4133  CA  TRP A 911      12.170  52.160  61.920  1.00  0.00           C
ATOM   4134  HA  TRP A 911      11.760  52.080  60.930  1.00  0.00           H
ATOM   4135  CB  TRP A 911      11.370  53.340  62.690  1.00  0.00           C
ATOM   4136  HB1 TRP A 911      11.550  53.370  63.780  1.00  0.00           H
ATOM   4137  HB2 TRP A 911      10.320  53.000  62.520  1.00  0.00           H
ATOM   4138  CG  TRP A 911      11.420  54.750  62.080  1.00  0.00           C
ATOM   4139  CD1 TRP A 911      12.080  55.760  62.650  1.00  0.00           C
ATOM   4140  HD1 TRP A 911      12.270  55.790  63.710  1.00  0.00           H
ATOM   4141  NE1 TRP A 911      11.880  56.900  61.840  1.00  0.00           N
ATOM   4142  HE1 TRP A 911      11.980  57.850  62.090  1.00  0.00           H
ATOM   4143  CE2 TRP A 911      11.530  56.520  60.640  1.00  0.00           C
ATOM   4144  CD2 TRP A 911      11.100  55.130  60.750  1.00  0.00           C
ATOM   4145  CE3 TRP A 911      10.480  54.570  59.690  1.00  0.00           C
ATOM   4146  HE3 TRP A 911      10.040  53.580  59.740  1.00  0.00           H
ATOM   4147  CZ3 TRP A 911      10.240  55.320  58.540  1.00  0.00           C
ATOM   4148  HZ3 TRP A 911       9.780  54.790  57.730  1.00  0.00           H
ATOM   4149  CZ2 TRP A 911      11.380  57.210  59.430  1.00  0.00           C
ATOM   4150  HZ2 TRP A 911      11.910  58.150  59.340  1.00  0.00           H
ATOM   4151  CH2 TRP A 911      10.740  56.570  58.380  1.00  0.00           C
ATOM   4152  HH2 TRP A 911      10.740  57.060  57.410  1.00  0.00           H
ATOM   4153  C   TRP A 911      13.660  52.410  61.770  1.00  0.00           C
ATOM   4154  O   TRP A 911      14.130  52.720  60.680  1.00  0.00           O
ATOM   4155  N   THR A 912      14.400  51.930  62.740  1.00  0.00           N
ATOM   4156  HN  THR A 912      14.080  51.450  63.570  1.00  0.00           H
ATOM   4157  CA  THR A 912      15.890  51.770  62.630  1.00  0.00           C
ATOM   4158  HA  THR A 912      16.260  52.770  62.450  1.00  0.00           H
ATOM   4159  CB  THR A 912      16.590  51.310  64.020  1.00  0.00           C
ATOM   4160  HB  THR A 912      16.060  50.400  64.380  1.00  0.00           H
ATOM   4161  OG1 THR A 912      16.550  52.300  65.030  1.00  0.00           O
ATOM   4162  HG1 THR A 912      16.940  53.060  64.590  1.00  0.00           H
ATOM   4163  CG2 THR A 912      18.020  50.880  63.940  1.00  0.00           C
ATOM   4164 HG21 THR A 912      18.540  50.440  64.830  1.00  0.00           H
ATOM   4165 HG22 THR A 912      18.590  51.660  63.400  1.00  0.00           H
ATOM   4166 HG23 THR A 912      17.980  50.030  63.240  1.00  0.00           H
ATOM   4167  C   THR A 912      16.360  50.880  61.470  1.00  0.00           C
ATOM   4168  O   THR A 912      17.230  51.320  60.740  1.00  0.00           O
ATOM   4169  N   LEU A 913      15.840  49.630  61.300  1.00  0.00           N
ATOM   4170  HN  LEU A 913      15.150  49.240  61.910  1.00  0.00           H
ATOM   4171  CA  LEU A 913      16.300  48.770  60.200  1.00  0.00           C
ATOM   4172  HA  LEU A 913      17.360  48.670  60.330  1.00  0.00           H
ATOM   4173  CB  LEU A 913      15.770  47.290  60.390  1.00  0.00           C
ATOM   4174  HB1 LEU A 913      16.240  46.750  59.540  1.00  0.00           H
ATOM   4175  HB2 LEU A 913      14.660  47.330  60.260  1.00  0.00           H
ATOM   4176  CG  LEU A 913      16.150  46.660  61.760  1.00  0.00           C
ATOM   4177  HG  LEU A 913      16.020  47.420  62.560  1.00  0.00           H
ATOM   4178  CD1 LEU A 913      15.150  45.500  62.150  1.00  0.00           C
ATOM   4179 HD11 LEU A 913      15.440  45.000  63.110  1.00  0.00           H
ATOM   4180 HD12 LEU A 913      15.250  44.720  61.360  1.00  0.00           H
ATOM   4181 HD13 LEU A 913      14.160  46.000  62.130  1.00  0.00           H
ATOM   4182  CD2 LEU A 913      17.610  46.200  61.810  1.00  0.00           C
ATOM   4183 HD21 LEU A 913      18.360  47.020  61.790  1.00  0.00           H
ATOM   4184 HD22 LEU A 913      17.890  45.600  60.920  1.00  0.00           H
ATOM   4185 HD23 LEU A 913      17.850  45.460  62.600  1.00  0.00           H
ATOM   4186  C   LEU A 913      16.170  49.320  58.840  1.00  0.00           C
ATOM   4187  O   LEU A 913      16.930  49.120  57.910  1.00  0.00           O
ATOM   4188  N   LEU A 914      15.140  50.150  58.650  1.00  0.00           N
ATOM   4189  HN  LEU A 914      14.520  50.290  59.420  1.00  0.00           H
ATOM   4190  CA  LEU A 914      14.940  50.990  57.540  1.00  0.00           C
ATOM   4191  HA  LEU A 914      15.100  50.540  56.580  1.00  0.00           H
ATOM   4192  CB  LEU A 914      13.500  51.640  57.380  1.00  0.00           C
ATOM   4193  HB1 LEU A 914      13.530  52.540  56.720  1.00  0.00           H
ATOM   4194  HB2 LEU A 914      13.060  52.150  58.260  1.00  0.00           H
ATOM   4195  CG  LEU A 914      12.380  50.630  56.970  1.00  0.00           C
ATOM   4196  HG  LEU A 914      12.680  49.730  57.560  1.00  0.00           H
ATOM   4197  CD1 LEU A 914      10.990  51.110  57.400  1.00  0.00           C
ATOM   4198 HD11 LEU A 914      10.970  51.270  58.500  1.00  0.00           H
ATOM   4199 HD12 LEU A 914      10.270  50.310  57.120  1.00  0.00           H
ATOM   4200 HD13 LEU A 914      10.560  51.970  56.850  1.00  0.00           H
ATOM   4201  CD2 LEU A 914      12.460  50.430  55.380  1.00  0.00           C
ATOM   4202 HD21 LEU A 914      12.030  51.310  54.840  1.00  0.00           H
ATOM   4203 HD22 LEU A 914      11.900  49.570  54.980  1.00  0.00           H
ATOM   4204 HD23 LEU A 914      13.540  50.290  55.140  1.00  0.00           H
ATOM   4205  C   LEU A 914      15.900  52.150  57.490  1.00  0.00           C
ATOM   4206  O   LEU A 914      16.410  52.340  56.430  1.00  0.00           O
ATOM   4207  N   ILE A 915      16.330  52.790  58.550  1.00  0.00           N
ATOM   4208  HN  ILE A 915      15.890  52.440  59.390  1.00  0.00           H
ATOM   4209  CA  ILE A 915      17.310  53.920  58.580  1.00  0.00           C
ATOM   4210  HA  ILE A 915      16.890  54.620  57.890  1.00  0.00           H
ATOM   4211  CB  ILE A 915      17.270  54.750  59.950  1.00  0.00           C
ATOM   4212  HB  ILE A 915      16.500  54.230  60.550  1.00  0.00           H
ATOM   4213  CG2 ILE A 915      18.600  54.670  60.800  1.00  0.00           C
ATOM   4214 HG21 ILE A 915      18.520  54.910  61.880  1.00  0.00           H
ATOM   4215 HG22 ILE A 915      19.340  55.340  60.320  1.00  0.00           H
ATOM   4216 HG23 ILE A 915      18.900  53.590  60.790  1.00  0.00           H
ATOM   4217  CG1 ILE A 915      16.870  56.170  59.590  1.00  0.00           C
ATOM   4218 HG11 ILE A 915      17.270  56.490  58.610  1.00  0.00           H
ATOM   4219 HG12 ILE A 915      17.380  56.790  60.360  1.00  0.00           H
ATOM   4220  CD  ILE A 915      15.340  56.450  59.580  1.00  0.00           C
ATOM   4221  HD1 ILE A 915      14.670  55.790  58.990  1.00  0.00           H
ATOM   4222  HD2 ILE A 915      15.140  57.510  59.300  1.00  0.00           H
ATOM   4223  HD3 ILE A 915      14.910  56.370  60.590  1.00  0.00           H
ATOM   4224  C   ILE A 915      18.720  53.600  58.090  1.00  0.00           C
ATOM   4225  O   ILE A 915      19.420  54.450  57.460  1.00  0.00           O
ATOM   4226  N   ALA A 916      19.050  52.290  58.320  1.00  0.00           N
ATOM   4227  HN  ALA A 916      18.420  51.630  58.720  1.00  0.00           H
ATOM   4228  CA  ALA A 916      20.330  51.730  58.200  1.00  0.00           C
ATOM   4229  HA  ALA A 916      21.070  52.250  58.790  1.00  0.00           H
ATOM   4230  CB  ALA A 916      20.330  50.290  58.740  1.00  0.00           C
ATOM   4231  HB1 ALA A 916      21.350  49.850  58.650  1.00  0.00           H
ATOM   4232  HB2 ALA A 916      19.530  49.750  58.180  1.00  0.00           H
ATOM   4233  HB3 ALA A 916      19.920  50.180  59.770  1.00  0.00           H
ATOM   4234  C   ALA A 916      20.960  51.710  56.750  1.00  0.00           C
ATOM   4235  O   ALA A 916      22.160  51.800  56.520  1.00  0.00           O
ATOM   4236  N   ALA A 917      20.100  51.820  55.690  1.00  0.00           N
ATOM   4237  HN  ALA A 917      19.120  51.820  55.890  1.00  0.00           H
ATOM   4238  CA  ALA A 917      20.510  52.130  54.360  1.00  0.00           C
ATOM   4239  HA  ALA A 917      21.210  51.360  54.100  1.00  0.00           H
ATOM   4240  CB  ALA A 917      19.150  51.940  53.520  1.00  0.00           C
ATOM   4241  HB1 ALA A 917      19.270  51.980  52.420  1.00  0.00           H
ATOM   4242  HB2 ALA A 917      18.560  52.860  53.730  1.00  0.00           H
ATOM   4243  HB3 ALA A 917      18.670  50.990  53.830  1.00  0.00           H
ATOM   4244  C   ALA A 917      21.150  53.520  54.160  1.00  0.00           C
ATOM   4245  O   ALA A 917      22.100  53.630  53.370  1.00  0.00           O
ATOM   4246  N   ILE A 918      20.780  54.600  54.880  1.00  0.00           N
ATOM   4247  HN  ILE A 918      20.240  54.580  55.710  1.00  0.00           H
ATOM   4248  CA  ILE A 918      21.420  55.950  54.690  1.00  0.00           C
ATOM   4249  HA  ILE A 918      21.370  56.160  53.630  1.00  0.00           H
ATOM   4250  CB  ILE A 918      20.740  57.010  55.440  1.00  0.00           C
ATOM   4251  HB  ILE A 918      20.710  56.850  56.530  1.00  0.00           H
ATOM   4252  CG2 ILE A 918      21.330  58.390  55.000  1.00  0.00           C
ATOM   4253 HG21 ILE A 918      22.340  58.530  55.430  1.00  0.00           H
ATOM   4254 HG22 ILE A 918      20.700  59.200  55.410  1.00  0.00           H
ATOM   4255 HG23 ILE A 918      21.350  58.520  53.900  1.00  0.00           H
ATOM   4256  CG1 ILE A 918      19.210  56.880  55.180  1.00  0.00           C
ATOM   4257 HG11 ILE A 918      18.760  55.890  55.430  1.00  0.00           H
ATOM   4258 HG12 ILE A 918      19.050  56.960  54.080  1.00  0.00           H
ATOM   4259  CD  ILE A 918      18.320  57.940  55.880  1.00  0.00           C
ATOM   4260  HD1 ILE A 918      17.310  57.500  55.930  1.00  0.00           H
ATOM   4261  HD2 ILE A 918      18.340  58.930  55.370  1.00  0.00           H
ATOM   4262  HD3 ILE A 918      18.750  57.940  56.900  1.00  0.00           H
ATOM   4263  C   ILE A 918      22.950  55.910  54.980  1.00  0.00           C
ATOM   4264  O   ILE A 918      23.750  56.430  54.160  1.00  0.00           O
ATOM   4265  N   PRO A 919      23.480  55.360  56.070  1.00  0.00           N
ATOM   4266  CD  PRO A 919      22.820  55.130  57.360  1.00  0.00           C
ATOM   4267  HD1 PRO A 919      22.060  54.320  57.270  1.00  0.00           H
ATOM   4268  HD2 PRO A 919      22.360  56.060  57.720  1.00  0.00           H
ATOM   4269  CA  PRO A 919      24.960  55.270  56.200  1.00  0.00           C
ATOM   4270  HA  PRO A 919      25.370  56.180  55.790  1.00  0.00           H
ATOM   4271  CB  PRO A 919      25.120  54.990  57.730  1.00  0.00           C
ATOM   4272  HB1 PRO A 919      25.360  55.930  58.300  1.00  0.00           H
ATOM   4273  HB2 PRO A 919      25.970  54.350  58.040  1.00  0.00           H
ATOM   4274  CG  PRO A 919      23.820  54.490  58.330  1.00  0.00           C
ATOM   4275  HG1 PRO A 919      23.950  53.400  58.180  1.00  0.00           H
ATOM   4276  HG2 PRO A 919      23.730  54.730  59.420  1.00  0.00           H
ATOM   4277  C   PRO A 919      25.510  54.080  55.470  1.00  0.00           C
ATOM   4278  O   PRO A 919      26.660  54.090  55.130  1.00  0.00           O
ATOM   4279  N   ALA A 920      24.700  53.090  55.140  1.00  0.00           N
ATOM   4280  HN  ALA A 920      23.720  53.210  55.290  1.00  0.00           H
ATOM   4281  CA  ALA A 920      25.130  52.000  54.220  1.00  0.00           C
ATOM   4282  HA  ALA A 920      26.040  51.530  54.570  1.00  0.00           H
ATOM   4283  CB  ALA A 920      24.080  50.940  54.090  1.00  0.00           C
ATOM   4284  HB1 ALA A 920      23.550  50.710  55.040  1.00  0.00           H
ATOM   4285  HB2 ALA A 920      24.340  49.980  53.590  1.00  0.00           H
ATOM   4286  HB3 ALA A 920      23.300  51.370  53.420  1.00  0.00           H
ATOM   4287  C   ALA A 920      25.490  52.550  52.840  1.00  0.00           C
ATOM   4288  O   ALA A 920      26.570  52.220  52.280  1.00  0.00           O
ATOM   4289  N   LEU A 921      24.750  53.560  52.280  1.00  0.00           N
ATOM   4290  HN  LEU A 921      23.880  53.930  52.600  1.00  0.00           H
ATOM   4291  CA  LEU A 921      25.180  54.250  51.060  1.00  0.00           C
ATOM   4292  HA  LEU A 921      25.240  53.560  50.240  1.00  0.00           H
ATOM   4293  CB  LEU A 921      24.280  55.440  50.740  1.00  0.00           C
ATOM   4294  HB1 LEU A 921      24.720  56.200  50.050  1.00  0.00           H
ATOM   4295  HB2 LEU A 921      24.250  56.090  51.640  1.00  0.00           H
ATOM   4296  CG  LEU A 921      22.950  55.150  50.070  1.00  0.00           C
ATOM   4297  HG  LEU A 921      22.340  54.470  50.710  1.00  0.00           H
ATOM   4298  CD1 LEU A 921      22.170  56.510  50.060  1.00  0.00           C
ATOM   4299 HD11 LEU A 921      22.810  57.140  49.400  1.00  0.00           H
ATOM   4300 HD12 LEU A 921      22.070  56.910  51.080  1.00  0.00           H
ATOM   4301 HD13 LEU A 921      21.140  56.370  49.680  1.00  0.00           H
ATOM   4302  CD2 LEU A 921      23.180  54.580  48.640  1.00  0.00           C
ATOM   4303 HD21 LEU A 921      23.570  55.520  48.180  1.00  0.00           H
ATOM   4304 HD22 LEU A 921      22.160  54.340  48.270  1.00  0.00           H
ATOM   4305 HD23 LEU A 921      23.840  53.700  48.520  1.00  0.00           H
ATOM   4306  C   LEU A 921      26.620  54.820  51.150  1.00  0.00           C
ATOM   4307  O   LEU A 921      27.440  54.610  50.290  1.00  0.00           O
ATOM   4308  N   LEU A 922      26.960  55.490  52.280  1.00  0.00           N
ATOM   4309  HN  LEU A 922      26.320  55.640  53.020  1.00  0.00           H
ATOM   4310  CA  LEU A 922      28.340  55.990  52.560  1.00  0.00           C
ATOM   4311  HA  LEU A 922      28.550  56.460  51.620  1.00  0.00           H
ATOM   4312  CB  LEU A 922      28.480  56.840  53.840  1.00  0.00           C
ATOM   4313  HB1 LEU A 922      29.500  57.300  53.800  1.00  0.00           H
ATOM   4314  HB2 LEU A 922      28.340  56.120  54.660  1.00  0.00           H
ATOM   4315  CG  LEU A 922      27.390  57.920  53.880  1.00  0.00           C
ATOM   4316  HG  LEU A 922      26.350  57.530  53.860  1.00  0.00           H
ATOM   4317  CD1 LEU A 922      27.550  58.610  55.210  1.00  0.00           C
ATOM   4318 HD11 LEU A 922      28.530  59.120  55.270  1.00  0.00           H
ATOM   4319 HD12 LEU A 922      27.360  57.880  56.030  1.00  0.00           H
ATOM   4320 HD13 LEU A 922      26.830  59.450  55.300  1.00  0.00           H
ATOM   4321  CD2 LEU A 922      27.680  58.840  52.710  1.00  0.00           C
ATOM   4322 HD21 LEU A 922      27.750  58.310  51.740  1.00  0.00           H
ATOM   4323 HD22 LEU A 922      28.510  59.540  52.920  1.00  0.00           H
ATOM   4324 HD23 LEU A 922      26.830  59.560  52.640  1.00  0.00           H
ATOM   4325  C   LEU A 922      29.440  54.910  52.600  1.00  0.00           C
ATOM   4326  O   LEU A 922      30.420  54.990  51.940  1.00  0.00           O
ATOM   4327  N   CYS A 923      29.130  53.830  53.310  1.00  0.00           N
ATOM   4328  HN  CYS A 923      28.250  53.780  53.770  1.00  0.00           H
ATOM   4329  CA  CYS A 923      29.890  52.590  53.190  1.00  0.00           C
ATOM   4330  HA  CYS A 923      30.880  52.720  53.620  1.00  0.00           H
ATOM   4331  CB  CYS A 923      29.230  51.570  54.200  1.00  0.00           C
ATOM   4332  HB1 CYS A 923      28.250  51.310  53.750  1.00  0.00           H
ATOM   4333  HB2 CYS A 923      29.000  52.100  55.160  1.00  0.00           H
ATOM   4334  SG  CYS A 923      30.230  50.050  54.550  1.00  0.00           S
ATOM   4335  HG1 CYS A 923      29.130  49.300  54.710  1.00  0.00           H
ATOM   4336  C   CYS A 923      30.160  52.000  51.880  1.00  0.00           C
ATOM   4337  O   CYS A 923      31.250  51.540  51.640  1.00  0.00           O
ATOM   4338  N   THR A 924      29.200  52.040  50.950  1.00  0.00           N
ATOM   4339  HN  THR A 924      28.350  52.370  51.350  1.00  0.00           H
ATOM   4340  CA  THR A 924      29.260  51.510  49.630  1.00  0.00           C
ATOM   4341  HA  THR A 924      29.550  50.470  49.710  1.00  0.00           H
ATOM   4342  CB  THR A 924      27.900  51.650  48.950  1.00  0.00           C
ATOM   4343  HB  THR A 924      27.520  52.690  48.770  1.00  0.00           H
ATOM   4344  OG1 THR A 924      26.890  50.960  49.810  1.00  0.00           O
ATOM   4345  HG1 THR A 924      26.910  51.440  50.640  1.00  0.00           H
ATOM   4346  CG2 THR A 924      27.900  50.660  47.690  1.00  0.00           C
ATOM   4347 HG21 THR A 924      27.060  50.920  47.000  1.00  0.00           H
ATOM   4348 HG22 THR A 924      27.870  49.590  48.000  1.00  0.00           H
ATOM   4349 HG23 THR A 924      28.740  51.000  47.050  1.00  0.00           H
ATOM   4350  C   THR A 924      30.320  52.120  48.820  1.00  0.00           C
ATOM   4351  O   THR A 924      30.910  51.480  48.020  1.00  0.00           O
ATOM   4352  N   ILE A 925      30.540  53.450  49.020  1.00  0.00           N
ATOM   4353  HN  ILE A 925      29.970  54.100  49.520  1.00  0.00           H
ATOM   4354  CA  ILE A 925      31.580  54.090  48.200  1.00  0.00           C
ATOM   4355  HA  ILE A 925      31.360  53.770  47.190  1.00  0.00           H
ATOM   4356  CB  ILE A 925      31.560  55.660  48.430  1.00  0.00           C
ATOM   4357  HB  ILE A 925      32.040  55.930  49.390  1.00  0.00           H
ATOM   4358  CG2 ILE A 925      32.590  56.340  47.470  1.00  0.00           C
ATOM   4359 HG21 ILE A 925      32.390  56.090  46.410  1.00  0.00           H
ATOM   4360 HG22 ILE A 925      33.660  56.110  47.680  1.00  0.00           H
ATOM   4361 HG23 ILE A 925      32.490  57.440  47.620  1.00  0.00           H
ATOM   4362  CG1 ILE A 925      30.130  56.270  48.370  1.00  0.00           C
ATOM   4363 HG11 ILE A 925      29.430  55.440  48.620  1.00  0.00           H
ATOM   4364 HG12 ILE A 925      29.920  56.530  47.310  1.00  0.00           H
ATOM   4365  CD  ILE A 925      30.060  57.440  49.360  1.00  0.00           C
ATOM   4366  HD1 ILE A 925      29.000  57.650  49.590  1.00  0.00           H
ATOM   4367  HD2 ILE A 925      30.620  58.310  48.950  1.00  0.00           H
ATOM   4368  HD3 ILE A 925      30.600  57.160  50.290  1.00  0.00           H
ATOM   4369  C   ILE A 925      33.010  53.740  48.580  1.00  0.00           C
ATOM   4370  O   ILE A 925      33.890  53.480  47.730  1.00  0.00           O
ATOM   4371  N   LEU A 926      33.250  53.520  49.910  1.00  0.00           N
ATOM   4372  HN  LEU A 926      32.470  53.510  50.530  1.00  0.00           H
ATOM   4373  CA  LEU A 926      34.570  53.260  50.450  1.00  0.00           C
ATOM   4374  HA  LEU A 926      35.280  54.080  50.340  1.00  0.00           H
ATOM   4375  CB  LEU A 926      34.350  53.010  51.940  1.00  0.00           C
ATOM   4376  HB1 LEU A 926      35.290  52.720  52.450  1.00  0.00           H
ATOM   4377  HB2 LEU A 926      33.620  52.190  52.130  1.00  0.00           H
ATOM   4378  CG  LEU A 926      34.010  54.280  52.730  1.00  0.00           C
ATOM   4379  HG  LEU A 926      33.070  54.690  52.300  1.00  0.00           H
ATOM   4380  CD1 LEU A 926      33.760  54.040  54.210  1.00  0.00           C
ATOM   4381 HD11 LEU A 926      34.700  53.650  54.680  1.00  0.00           H
ATOM   4382 HD12 LEU A 926      32.970  53.290  54.420  1.00  0.00           H
ATOM   4383 HD13 LEU A 926      33.490  55.020  54.670  1.00  0.00           H
ATOM   4384  CD2 LEU A 926      35.140  55.350  52.690  1.00  0.00           C
ATOM   4385 HD21 LEU A 926      35.230  55.600  51.620  1.00  0.00           H
ATOM   4386 HD22 LEU A 926      36.040  55.000  53.230  1.00  0.00           H
ATOM   4387 HD23 LEU A 926      34.690  56.200  53.250  1.00  0.00           H
ATOM   4388  C   LEU A 926      35.320  52.010  50.030  1.00  0.00           C
ATOM   4389  O   LEU A 926      36.480  51.920  49.770  1.00  0.00           O
ATOM   4390  N   ILE A 927      34.570  50.880  50.040  1.00  0.00           N
ATOM   4391  HN  ILE A 927      33.580  51.040  50.130  1.00  0.00           H
ATOM   4392  CA  ILE A 927      34.990  49.550  49.620  1.00  0.00           C
ATOM   4393  HA  ILE A 927      36.020  49.440  49.950  1.00  0.00           H
ATOM   4394  CB  ILE A 927      34.170  48.430  50.280  1.00  0.00           C
ATOM   4395  HB  ILE A 927      34.280  47.430  49.810  1.00  0.00           H
ATOM   4396  CG2 ILE A 927      34.800  48.470  51.730  1.00  0.00           C
ATOM   4397 HG21 ILE A 927      34.640  49.380  52.330  1.00  0.00           H
ATOM   4398 HG22 ILE A 927      35.900  48.320  51.660  1.00  0.00           H
ATOM   4399 HG23 ILE A 927      34.460  47.560  52.290  1.00  0.00           H
ATOM   4400  CG1 ILE A 927      32.670  48.730  50.440  1.00  0.00           C
ATOM   4401 HG11 ILE A 927      32.400  49.730  50.830  1.00  0.00           H
ATOM   4402 HG12 ILE A 927      32.330  48.140  51.320  1.00  0.00           H
ATOM   4403  CD  ILE A 927      31.750  48.270  49.350  1.00  0.00           C
ATOM   4404  HD1 ILE A 927      32.180  48.760  48.440  1.00  0.00           H
ATOM   4405  HD2 ILE A 927      30.710  48.640  49.520  1.00  0.00           H
ATOM   4406  HD3 ILE A 927      31.820  47.170  49.300  1.00  0.00           H
ATOM   4407  C   ILE A 927      35.060  49.420  48.170  1.00  0.00           C
ATOM   4408  O   ILE A 927      35.840  48.720  47.540  1.00  0.00           O
ATOM   4409  N   PHE A 928      34.230  50.220  47.490  1.00  0.00           N
ATOM   4410  HN  PHE A 928      33.590  50.830  47.950  1.00  0.00           H
ATOM   4411  CA  PHE A 928      34.300  50.350  46.020  1.00  0.00           C
ATOM   4412  HA  PHE A 928      34.340  49.410  45.490  1.00  0.00           H
ATOM   4413  CB  PHE A 928      32.960  51.030  45.670  1.00  0.00           C
ATOM   4414  HB1 PHE A 928      32.690  51.910  46.300  1.00  0.00           H
ATOM   4415  HB2 PHE A 928      32.180  50.280  45.940  1.00  0.00           H
ATOM   4416  CG  PHE A 928      32.760  51.660  44.270  1.00  0.00           C
ATOM   4417  CD1 PHE A 928      32.410  53.060  44.110  1.00  0.00           C
ATOM   4418  HD1 PHE A 928      32.290  53.640  45.010  1.00  0.00           H
ATOM   4419  CE1 PHE A 928      32.300  53.520  42.840  1.00  0.00           C
ATOM   4420  HE1 PHE A 928      32.120  54.560  42.620  1.00  0.00           H
ATOM   4421  CZ  PHE A 928      32.450  52.670  41.710  1.00  0.00           C
ATOM   4422  HZ  PHE A 928      32.250  53.160  40.760  1.00  0.00           H
ATOM   4423  CD2 PHE A 928      32.880  50.840  43.160  1.00  0.00           C
ATOM   4424  HD2 PHE A 928      32.900  49.790  43.400  1.00  0.00           H
ATOM   4425  CE2 PHE A 928      32.700  51.320  41.830  1.00  0.00           C
ATOM   4426  HE2 PHE A 928      32.820  50.590  41.040  1.00  0.00           H
ATOM   4427  C   PHE A 928      35.540  51.030  45.560  1.00  0.00           C
ATOM   4428  O   PHE A 928      36.120  50.600  44.550  1.00  0.00           O
ATOM   4429  N   MET A 929      36.040  52.140  46.180  1.00  0.00           N
ATOM   4430  HN  MET A 929      35.580  52.490  46.990  1.00  0.00           H
ATOM   4431  CA  MET A 929      37.120  52.920  45.630  1.00  0.00           C
ATOM   4432  HA  MET A 929      36.940  53.040  44.580  1.00  0.00           H
ATOM   4433  CB  MET A 929      37.020  54.360  46.300  1.00  0.00           C
ATOM   4434  HB1 MET A 929      37.960  54.890  46.030  1.00  0.00           H
ATOM   4435  HB2 MET A 929      36.920  54.270  47.400  1.00  0.00           H
ATOM   4436  CG  MET A 929      35.800  55.210  45.730  1.00  0.00           C
ATOM   4437  HG1 MET A 929      35.800  56.160  46.300  1.00  0.00           H
ATOM   4438  HG2 MET A 929      34.910  54.550  45.890  1.00  0.00           H
ATOM   4439  SD  MET A 929      35.990  55.540  44.000  1.00  0.00           S
ATOM   4440  CE  MET A 929      35.790  57.260  44.190  1.00  0.00           C
ATOM   4441  HE1 MET A 929      34.810  57.490  44.680  1.00  0.00           H
ATOM   4442  HE2 MET A 929      35.840  57.730  43.190  1.00  0.00           H
ATOM   4443  HE3 MET A 929      36.560  57.750  44.820  1.00  0.00           H
ATOM   4444  C   MET A 929      38.500  52.270  45.680  1.00  0.00           C
ATOM   4445  O   MET A 929      39.160  52.220  44.670  1.00  0.00           O
ATOM   4446  N   ASP A 930      38.840  51.620  46.820  1.00  0.00           N
ATOM   4447  HN  ASP A 930      38.120  51.520  47.480  1.00  0.00           H
ATOM   4448  CA  ASP A 930      40.070  50.810  47.000  1.00  0.00           C
ATOM   4449  HA  ASP A 930      40.840  51.480  46.630  1.00  0.00           H
ATOM   4450  CB  ASP A 930      40.260  50.480  48.490  1.00  0.00           C
ATOM   4451  HB1 ASP A 930      40.890  49.580  48.660  1.00  0.00           H
ATOM   4452  HB2 ASP A 930      39.280  50.460  49.010  1.00  0.00           H
ATOM   4453  CG  ASP A 930      40.990  51.690  49.120  1.00  0.00           C
ATOM   4454  OD1 ASP A 930      41.910  52.200  48.530  1.00  0.00           O
ATOM   4455  OD2 ASP A 930      40.590  52.060  50.230  1.00  0.00           O
ATOM   4456  C   ASP A 930      40.090  49.640  46.080  1.00  0.00           C
ATOM   4457  O   ASP A 930      41.010  49.400  45.310  1.00  0.00           O
ATOM   4458  N   GLN A 931      39.020  48.850  46.100  1.00  0.00           N
ATOM   4459  HN  GLN A 931      38.210  49.090  46.630  1.00  0.00           H
ATOM   4460  CA  GLN A 931      38.920  47.600  45.400  1.00  0.00           C
ATOM   4461  HA  GLN A 931      39.810  47.120  45.790  1.00  0.00           H
ATOM   4462  CB  GLN A 931      37.730  46.830  45.930  1.00  0.00           C
ATOM   4463  HB1 GLN A 931      36.840  47.470  45.910  1.00  0.00           H
ATOM   4464  HB2 GLN A 931      37.890  46.700  47.020  1.00  0.00           H
ATOM   4465  CG  GLN A 931      37.490  45.500  45.310  1.00  0.00           C
ATOM   4466  HG1 GLN A 931      37.050  45.620  44.300  1.00  0.00           H
ATOM   4467  HG2 GLN A 931      36.760  44.890  45.880  1.00  0.00           H
ATOM   4468  CD  GLN A 931      38.740  44.630  45.290  1.00  0.00           C
ATOM   4469  OE1 GLN A 931      39.290  44.320  46.390  1.00  0.00           O
ATOM   4470  NE2 GLN A 931      39.140  44.180  44.060  1.00  0.00           N
ATOM   4471 HE21 GLN A 931      39.810  43.440  44.020  1.00  0.00           H
ATOM   4472 HE22 GLN A 931      38.900  44.730  43.250  1.00  0.00           H
ATOM   4473  C   GLN A 931      38.910  47.770  43.870  1.00  0.00           C
ATOM   4474  O   GLN A 931      39.630  47.110  43.180  1.00  0.00           O
ATOM   4475  N   GLN A 932      38.190  48.770  43.370  1.00  0.00           N
ATOM   4476  HN  GLN A 932      37.630  49.330  43.990  1.00  0.00           H
ATOM   4477  CA  GLN A 932      38.100  48.960  41.940  1.00  0.00           C
ATOM   4478  HA  GLN A 932      38.090  48.030  41.390  1.00  0.00           H
ATOM   4479  CB  GLN A 932      36.840  49.640  41.450  1.00  0.00           C
ATOM   4480  HB1 GLN A 932      36.960  49.710  40.350  1.00  0.00           H
ATOM   4481  HB2 GLN A 932      36.770  50.650  41.910  1.00  0.00           H
ATOM   4482  CG  GLN A 932      35.530  48.860  41.630  1.00  0.00           C
ATOM   4483  HG1 GLN A 932      34.700  49.480  41.220  1.00  0.00           H
ATOM   4484  HG2 GLN A 932      35.300  48.940  42.710  1.00  0.00           H
ATOM   4485  CD  GLN A 932      35.450  47.400  41.110  1.00  0.00           C
ATOM   4486  OE1 GLN A 932      35.960  46.430  41.710  1.00  0.00           O
ATOM   4487  NE2 GLN A 932      34.810  47.250  39.940  1.00  0.00           N
ATOM   4488 HE21 GLN A 932      34.890  46.330  39.580  1.00  0.00           H
ATOM   4489 HE22 GLN A 932      34.630  48.070  39.370  1.00  0.00           H
ATOM   4490  C   GLN A 932      39.270  49.690  41.350  1.00  0.00           C
ATOM   4491  O   GLN A 932      39.830  49.370  40.320  1.00  0.00           O
ATOM   4492  N   ILE A 933      39.820  50.730  42.060  1.00  0.00           N
ATOM   4493  HN  ILE A 933      39.350  51.100  42.850  1.00  0.00           H
ATOM   4494  CA  ILE A 933      40.960  51.500  41.510  1.00  0.00           C
ATOM   4495  HA  ILE A 933      40.670  51.770  40.510  1.00  0.00           H
ATOM   4496  CB  ILE A 933      41.240  52.780  42.320  1.00  0.00           C
ATOM   4497  HB  ILE A 933      41.240  52.550  43.400  1.00  0.00           H
ATOM   4498  CG2 ILE A 933      42.680  53.260  41.980  1.00  0.00           C
ATOM   4499 HG21 ILE A 933      42.790  53.260  40.870  1.00  0.00           H
ATOM   4500 HG22 ILE A 933      43.500  52.620  42.390  1.00  0.00           H
ATOM   4501 HG23 ILE A 933      42.810  54.340  42.200  1.00  0.00           H
ATOM   4502  CG1 ILE A 933      40.130  53.840  42.120  1.00  0.00           C
ATOM   4503 HG11 ILE A 933      40.480  54.760  42.640  1.00  0.00           H
ATOM   4504 HG12 ILE A 933      39.160  53.500  42.560  1.00  0.00           H
ATOM   4505  CD  ILE A 933      39.840  54.350  40.710  1.00  0.00           C
ATOM   4506  HD1 ILE A 933      39.450  53.550  40.060  1.00  0.00           H
ATOM   4507  HD2 ILE A 933      40.720  54.800  40.210  1.00  0.00           H
ATOM   4508  HD3 ILE A 933      39.070  55.150  40.750  1.00  0.00           H
ATOM   4509  C   ILE A 933      42.220  50.580  41.470  1.00  0.00           C
ATOM   4510  O   ILE A 933      43.020  50.530  40.460  1.00  0.00           O
ATOM   4511  N   THR A 934      42.370  49.810  42.480  1.00  0.00           N
ATOM   4512  HN  THR A 934      41.830  49.980  43.300  1.00  0.00           H
ATOM   4513  CA  THR A 934      43.480  48.870  42.700  1.00  0.00           C
ATOM   4514  HA  THR A 934      44.380  49.460  42.720  1.00  0.00           H
ATOM   4515  CB  THR A 934      43.340  48.120  44.000  1.00  0.00           C
ATOM   4516  HB  THR A 934      42.410  47.510  44.090  1.00  0.00           H
ATOM   4517  OG1 THR A 934      43.510  49.150  44.980  1.00  0.00           O
ATOM   4518  HG1 THR A 934      42.590  49.370  45.140  1.00  0.00           H
ATOM   4519  CG2 THR A 934      44.490  47.270  44.180  1.00  0.00           C
ATOM   4520 HG21 THR A 934      45.440  47.820  43.960  1.00  0.00           H
ATOM   4521 HG22 THR A 934      44.460  46.280  43.690  1.00  0.00           H
ATOM   4522 HG23 THR A 934      44.530  46.950  45.240  1.00  0.00           H
ATOM   4523  C   THR A 934      43.630  47.850  41.570  1.00  0.00           C
ATOM   4524  O   THR A 934      44.630  47.630  40.930  1.00  0.00           O
ATOM   4525  N   ALA A 935      42.450  47.210  41.240  1.00  0.00           N
ATOM   4526  HN  ALA A 935      41.660  47.370  41.820  1.00  0.00           H
ATOM   4527  CA  ALA A 935      42.230  46.350  40.100  1.00  0.00           C
ATOM   4528  HA  ALA A 935      42.950  45.540  40.090  1.00  0.00           H
ATOM   4529  CB  ALA A 935      40.810  45.940  40.050  1.00  0.00           C
ATOM   4530  HB1 ALA A 935      40.130  46.820  40.080  1.00  0.00           H
ATOM   4531  HB2 ALA A 935      40.590  45.380  40.990  1.00  0.00           H
ATOM   4532  HB3 ALA A 935      40.570  45.350  39.150  1.00  0.00           H
ATOM   4533  C   ALA A 935      42.540  47.130  38.760  1.00  0.00           C
ATOM   4534  O   ALA A 935      43.280  46.550  37.950  1.00  0.00           O
ATOM   4535  N   VAL A 936      42.030  48.380  38.570  1.00  0.00           N
ATOM   4536  HN  VAL A 936      41.450  48.760  39.280  1.00  0.00           H
ATOM   4537  CA  VAL A 936      42.230  49.210  37.360  1.00  0.00           C
ATOM   4538  HA  VAL A 936      41.890  48.690  36.480  1.00  0.00           H
ATOM   4539  CB  VAL A 936      41.250  50.410  37.340  1.00  0.00           C
ATOM   4540  HB  VAL A 936      41.280  50.950  38.320  1.00  0.00           H
ATOM   4541  CG1 VAL A 936      41.660  51.320  36.200  1.00  0.00           C
ATOM   4542 HG11 VAL A 936      41.000  52.200  36.110  1.00  0.00           H
ATOM   4543 HG12 VAL A 936      41.880  50.770  35.250  1.00  0.00           H
ATOM   4544 HG13 VAL A 936      42.640  51.800  36.400  1.00  0.00           H
ATOM   4545  CG2 VAL A 936      39.720  50.020  37.030  1.00  0.00           C
ATOM   4546 HG21 VAL A 936      39.740  49.760  35.950  1.00  0.00           H
ATOM   4547 HG22 VAL A 936      39.230  50.970  37.340  1.00  0.00           H
ATOM   4548 HG23 VAL A 936      39.530  49.280  37.830  1.00  0.00           H
ATOM   4549  C   VAL A 936      43.670  49.480  37.110  1.00  0.00           C
ATOM   4550  O   VAL A 936      44.190  49.260  36.020  1.00  0.00           O
ATOM   4551  N   ILE A 937      44.400  49.930  38.140  1.00  0.00           N
ATOM   4552  HN  ILE A 937      44.070  50.340  38.990  1.00  0.00           H
ATOM   4553  CA  ILE A 937      45.860  50.220  38.030  1.00  0.00           C
ATOM   4554  HA  ILE A 937      46.030  50.860  37.180  1.00  0.00           H
ATOM   4555  CB  ILE A 937      46.290  51.100  39.140  1.00  0.00           C
ATOM   4556  HB  ILE A 937      47.380  51.190  38.900  1.00  0.00           H
ATOM   4557  CG2 ILE A 937      45.540  52.400  39.100  1.00  0.00           C
ATOM   4558 HG21 ILE A 937      45.380  52.720  38.050  1.00  0.00           H
ATOM   4559 HG22 ILE A 937      46.130  53.310  39.370  1.00  0.00           H
ATOM   4560 HG23 ILE A 937      44.580  52.170  39.590  1.00  0.00           H
ATOM   4561  CG1 ILE A 937      46.320  50.510  40.530  1.00  0.00           C
ATOM   4562 HG11 ILE A 937      46.880  49.550  40.550  1.00  0.00           H
ATOM   4563 HG12 ILE A 937      45.330  50.470  41.030  1.00  0.00           H
ATOM   4564  CD  ILE A 937      47.240  51.380  41.430  1.00  0.00           C
ATOM   4565  HD1 ILE A 937      46.870  52.420  41.540  1.00  0.00           H
ATOM   4566  HD2 ILE A 937      48.280  51.440  41.070  1.00  0.00           H
ATOM   4567  HD3 ILE A 937      47.300  50.900  42.430  1.00  0.00           H
ATOM   4568  C   ILE A 937      46.730  48.970  37.930  1.00  0.00           C
ATOM   4569  O   ILE A 937      47.890  49.020  37.640  1.00  0.00           O
ATOM   4570  N   ILE A 938      46.200  47.750  38.340  1.00  0.00           N
ATOM   4571  HN  ILE A 938      45.310  47.710  38.790  1.00  0.00           H
ATOM   4572  CA  ILE A 938      46.910  46.560  37.940  1.00  0.00           C
ATOM   4573  HA  ILE A 938      47.970  46.750  38.030  1.00  0.00           H
ATOM   4574  CB  ILE A 938      46.490  45.350  38.870  1.00  0.00           C
ATOM   4575  HB  ILE A 938      45.380  45.420  38.960  1.00  0.00           H
ATOM   4576  CG2 ILE A 938      46.790  43.940  38.270  1.00  0.00           C
ATOM   4577 HG21 ILE A 938      46.350  43.780  37.260  1.00  0.00           H
ATOM   4578 HG22 ILE A 938      46.480  43.100  38.930  1.00  0.00           H
ATOM   4579 HG23 ILE A 938      47.900  43.810  38.240  1.00  0.00           H
ATOM   4580  CG1 ILE A 938      47.080  45.540  40.340  1.00  0.00           C
ATOM   4581 HG11 ILE A 938      46.690  44.770  41.040  1.00  0.00           H
ATOM   4582 HG12 ILE A 938      46.710  46.560  40.620  1.00  0.00           H
ATOM   4583  CD  ILE A 938      48.600  45.510  40.470  1.00  0.00           C
ATOM   4584  HD1 ILE A 938      49.040  44.700  39.850  1.00  0.00           H
ATOM   4585  HD2 ILE A 938      48.860  45.340  41.550  1.00  0.00           H
ATOM   4586  HD3 ILE A 938      49.100  46.460  40.190  1.00  0.00           H
ATOM   4587  C   ILE A 938      46.680  46.230  36.420  1.00  0.00           C
ATOM   4588  O   ILE A 938      47.500  45.510  35.840  1.00  0.00           O
ATOM   4589  N   ASN A 939      45.500  46.620  35.760  1.00  0.00           N
ATOM   4590  HN  ASN A 939      44.830  47.150  36.280  1.00  0.00           H
ATOM   4591  CA  ASN A 939      45.340  46.360  34.400  1.00  0.00           C
ATOM   4592  HA  ASN A 939      45.680  45.360  34.210  1.00  0.00           H
ATOM   4593  CB  ASN A 939      43.830  46.550  33.960  1.00  0.00           C
ATOM   4594  HB1 ASN A 939      43.470  47.580  34.170  1.00  0.00           H
ATOM   4595  HB2 ASN A 939      43.260  45.820  34.580  1.00  0.00           H
ATOM   4596  CG  ASN A 939      43.590  46.190  32.510  1.00  0.00           C
ATOM   4597  OD1 ASN A 939      44.030  45.180  32.060  1.00  0.00           O
ATOM   4598  ND2 ASN A 939      42.860  47.100  31.820  1.00  0.00           N
ATOM   4599 HD21 ASN A 939      42.500  47.940  32.250  1.00  0.00           H
ATOM   4600 HD22 ASN A 939      42.630  46.880  30.880  1.00  0.00           H
ATOM   4601  C   ASN A 939      46.180  47.270  33.500  1.00  0.00           C
ATOM   4602  O   ASN A 939      45.720  48.190  32.770  1.00  0.00           O
ATOM   4603  N   ARG A 940      47.490  47.000  33.420  1.00  0.00           N
ATOM   4604  HN  ARG A 940      47.840  46.240  33.970  1.00  0.00           H
ATOM   4605  CA  ARG A 940      48.490  47.700  32.670  1.00  0.00           C
ATOM   4606  HA  ARG A 940      48.040  48.630  32.340  1.00  0.00           H
ATOM   4607  CB  ARG A 940      49.750  48.030  33.550  1.00  0.00           C
ATOM   4608  HB1 ARG A 940      50.470  48.640  32.950  1.00  0.00           H
ATOM   4609  HB2 ARG A 940      50.210  47.040  33.740  1.00  0.00           H
ATOM   4610  CG  ARG A 940      49.480  48.720  34.860  1.00  0.00           C
ATOM   4611  HG1 ARG A 940      50.410  48.880  35.450  1.00  0.00           H
ATOM   4612  HG2 ARG A 940      48.850  47.990  35.420  1.00  0.00           H
ATOM   4613  CD  ARG A 940      48.710  50.000  34.800  1.00  0.00           C
ATOM   4614  HD1 ARG A 940      48.440  50.290  35.830  1.00  0.00           H
ATOM   4615  HD2 ARG A 940      47.780  49.890  34.200  1.00  0.00           H
ATOM   4616  NE  ARG A 940      49.620  50.990  34.200  1.00  0.00           N
ATOM   4617  HE  ARG A 940      50.600  50.830  34.150  1.00  0.00           H
ATOM   4618  CZ  ARG A 940      49.230  52.060  33.590  1.00  0.00           C
ATOM   4619  NH1 ARG A 940      47.940  52.520  33.530  1.00  0.00           N
ATOM   4620 HH11 ARG A 940      47.210  51.910  33.860  1.00  0.00           H
ATOM   4621 HH12 ARG A 940      47.740  53.460  33.230  1.00  0.00           H
ATOM   4622  NH2 ARG A 940      50.170  52.900  33.270  1.00  0.00           N
ATOM   4623 HH21 ARG A 940      51.140  52.660  33.320  1.00  0.00           H
ATOM   4624 HH22 ARG A 940      49.830  53.670  32.740  1.00  0.00           H
ATOM   4625  C   ARG A 940      48.940  46.970  31.460  1.00  0.00           C
ATOM   4626  O   ARG A 940      48.970  45.760  31.360  1.00  0.00           O
ATOM   4627  N   LYS A 941      49.270  47.720  30.470  1.00  0.00           N
ATOM   4628  HN  LYS A 941      49.230  48.720  30.610  1.00  0.00           H
ATOM   4629  CA  LYS A 941      49.610  47.160  29.210  1.00  0.00           C
ATOM   4630  HA  LYS A 941      48.740  46.620  28.880  1.00  0.00           H
ATOM   4631  CB  LYS A 941      49.820  48.350  28.210  1.00  0.00           C
ATOM   4632  HB1 LYS A 941      50.330  47.930  27.320  1.00  0.00           H
ATOM   4633  HB2 LYS A 941      50.550  49.010  28.720  1.00  0.00           H
ATOM   4634  CG  LYS A 941      48.560  49.000  27.830  1.00  0.00           C
ATOM   4635  HG1 LYS A 941      47.780  49.040  28.620  1.00  0.00           H
ATOM   4636  HG2 LYS A 941      48.120  48.290  27.100  1.00  0.00           H
ATOM   4637  CD  LYS A 941      48.740  50.390  27.180  1.00  0.00           C
ATOM   4638  HD1 LYS A 941      49.370  50.290  26.270  1.00  0.00           H
ATOM   4639  HD2 LYS A 941      49.170  51.180  27.830  1.00  0.00           H
ATOM   4640  CE  LYS A 941      47.400  50.900  26.690  1.00  0.00           C
ATOM   4641  HE1 LYS A 941      46.980  50.080  26.070  1.00  0.00           H
ATOM   4642  HE2 LYS A 941      47.580  51.800  26.070  1.00  0.00           H
ATOM   4643  NZ  LYS A 941      46.600  51.270  27.930  1.00  0.00           N
ATOM   4644  HZ1 LYS A 941      47.140  51.960  28.500  1.00  0.00           H
ATOM   4645  HZ2 LYS A 941      46.420  50.460  28.550  1.00  0.00           H
ATOM   4646  HZ3 LYS A 941      45.700  51.700  27.650  1.00  0.00           H
ATOM   4647  C   LYS A 941      50.800  46.170  29.210  1.00  0.00           C
ATOM   4648  O   LYS A 941      50.520  45.120  28.740  1.00  0.00           O
ATOM   4649  N   GLU A 942      51.970  46.460  29.750  1.00  0.00           N
ATOM   4650  HN  GLU A 942      52.180  47.350  30.160  1.00  0.00           H
ATOM   4651  CA  GLU A 942      52.910  45.370  30.080  1.00  0.00           C
ATOM   4652  HA  GLU A 942      53.270  44.990  29.140  1.00  0.00           H
ATOM   4653  CB  GLU A 942      54.220  45.820  30.800  1.00  0.00           C
ATOM   4654  HB1 GLU A 942      54.770  44.980  31.290  1.00  0.00           H
ATOM   4655  HB2 GLU A 942      53.920  46.420  31.670  1.00  0.00           H
ATOM   4656  CG  GLU A 942      55.230  46.600  29.860  1.00  0.00           C
ATOM   4657  HG1 GLU A 942      54.630  47.430  29.420  1.00  0.00           H
ATOM   4658  HG2 GLU A 942      55.650  45.940  29.070  1.00  0.00           H
ATOM   4659  CD  GLU A 942      56.370  47.180  30.770  1.00  0.00           C
ATOM   4660  OE1 GLU A 942      57.320  46.400  30.970  1.00  0.00           O
ATOM   4661  OE2 GLU A 942      56.330  48.310  31.300  1.00  0.00           O
ATOM   4662  C   GLU A 942      52.520  44.090  30.830  1.00  0.00           C
ATOM   4663  O   GLU A 942      52.980  42.950  30.560  1.00  0.00           O
ATOM   4664  N   HSD A 943      51.440  44.210  31.720  1.00  0.00           N
ATOM   4665  HN  HSD A 943      50.960  45.080  31.880  1.00  0.00           H
ATOM   4666  CA  HSD A 943      50.960  43.090  32.460  1.00  0.00           C
ATOM   4667  HA  HSD A 943      51.810  42.570  32.880  1.00  0.00           H
ATOM   4668  CB  HSD A 943      50.160  43.520  33.680  1.00  0.00           C
ATOM   4669  HB1 HSD A 943      49.580  42.680  34.120  1.00  0.00           H
ATOM   4670  HB2 HSD A 943      49.390  44.270  33.430  1.00  0.00           H
ATOM   4671  ND1 HSD A 943      50.540  44.860  35.790  1.00  0.00           N
ATOM   4672  HD1 HSD A 943      49.580  45.050  35.990  1.00  0.00           H
ATOM   4673  CG  HSD A 943      51.070  44.160  34.710  1.00  0.00           C
ATOM   4674  CE1 HSD A 943      51.480  45.670  36.300  1.00  0.00           C
ATOM   4675  HE1 HSD A 943      51.370  46.400  37.100  1.00  0.00           H
ATOM   4676  NE2 HSD A 943      52.570  45.580  35.600  1.00  0.00           N
ATOM   4677  CD2 HSD A 943      52.310  44.610  34.610  1.00  0.00           C
ATOM   4678  HD2 HSD A 943      53.110  44.350  33.920  1.00  0.00           H
ATOM   4679  C   HSD A 943      50.270  42.110  31.580  1.00  0.00           C
ATOM   4680  O   HSD A 943      50.320  40.920  31.860  1.00  0.00           O
ATOM   4681  N   LYS A 944      49.760  42.600  30.470  1.00  0.00           N
ATOM   4682  HN  LYS A 944      49.700  43.590  30.350  1.00  0.00           H
ATOM   4683  CA  LYS A 944      49.070  41.830  29.430  1.00  0.00           C
ATOM   4684  HA  LYS A 944      48.580  42.570  28.820  1.00  0.00           H
ATOM   4685  CB  LYS A 944      50.120  41.170  28.410  1.00  0.00           C
ATOM   4686  HB1 LYS A 944      49.600  40.540  27.650  1.00  0.00           H
ATOM   4687  HB2 LYS A 944      50.760  40.450  28.960  1.00  0.00           H
ATOM   4688  CG  LYS A 944      50.970  42.130  27.550  1.00  0.00           C
ATOM   4689  HG1 LYS A 944      51.820  41.600  27.080  1.00  0.00           H
ATOM   4690  HG2 LYS A 944      51.350  43.030  28.090  1.00  0.00           H
ATOM   4691  CD  LYS A 944      50.350  42.730  26.300  1.00  0.00           C
ATOM   4692  HD1 LYS A 944      49.360  43.160  26.560  1.00  0.00           H
ATOM   4693  HD2 LYS A 944      50.160  41.990  25.490  1.00  0.00           H
ATOM   4694  CE  LYS A 944      51.170  43.840  25.620  1.00  0.00           C
ATOM   4695  HE1 LYS A 944      52.160  43.440  25.310  1.00  0.00           H
ATOM   4696  HE2 LYS A 944      51.410  44.680  26.310  1.00  0.00           H
ATOM   4697  NZ  LYS A 944      50.530  44.470  24.450  1.00  0.00           N
ATOM   4698  HZ1 LYS A 944      51.070  45.280  24.090  1.00  0.00           H
ATOM   4699  HZ2 LYS A 944      49.580  44.800  24.710  1.00  0.00           H
ATOM   4700  HZ3 LYS A 944      50.470  43.760  23.690  1.00  0.00           H
ATOM   4701  C   LYS A 944      48.000  40.800  29.920  1.00  0.00           C
ATOM   4702  O   LYS A 944      47.880  39.700  29.440  1.00  0.00           O
ATOM   4703  N   LEU A 945      47.090  41.300  30.740  1.00  0.00           N
ATOM   4704  HN  LEU A 945      47.180  42.210  31.110  1.00  0.00           H
ATOM   4705  CA  LEU A 945      45.990  40.450  31.300  1.00  0.00           C
ATOM   4706  HA  LEU A 945      46.470  39.540  31.630  1.00  0.00           H
ATOM   4707  CB  LEU A 945      45.210  41.030  32.470  1.00  0.00           C
ATOM   4708  HB1 LEU A 945      44.660  40.220  32.990  1.00  0.00           H
ATOM   4709  HB2 LEU A 945      44.470  41.750  32.070  1.00  0.00           H
ATOM   4710  CG  LEU A 945      46.120  41.710  33.520  1.00  0.00           C
ATOM   4711  HG  LEU A 945      46.690  42.550  33.080  1.00  0.00           H
ATOM   4712  CD1 LEU A 945      45.200  42.210  34.670  1.00  0.00           C
ATOM   4713 HD11 LEU A 945      44.570  43.020  34.250  1.00  0.00           H
ATOM   4714 HD12 LEU A 945      45.960  42.530  35.420  1.00  0.00           H
ATOM   4715 HD13 LEU A 945      44.590  41.370  35.060  1.00  0.00           H
ATOM   4716  CD2 LEU A 945      47.120  40.690  34.130  1.00  0.00           C
ATOM   4717 HD21 LEU A 945      47.950  40.520  33.400  1.00  0.00           H
ATOM   4718 HD22 LEU A 945      46.740  39.670  34.340  1.00  0.00           H
ATOM   4719 HD23 LEU A 945      47.690  41.110  34.990  1.00  0.00           H
ATOM   4720  C   LEU A 945      45.030  40.040  30.230  1.00  0.00           C
ATOM   4721  O   LEU A 945      44.290  40.810  29.640  1.00  0.00           O
ATOM   4722  N   LYS A 946      44.910  38.670  29.940  1.00  0.00           N
ATOM   4723  HN  LYS A 946      45.410  37.990  30.480  1.00  0.00           H
ATOM   4724  CA  LYS A 946      44.100  38.090  28.900  1.00  0.00           C
ATOM   4725  HA  LYS A 946      44.380  38.650  28.010  1.00  0.00           H
ATOM   4726  CB  LYS A 946      44.260  36.550  28.790  1.00  0.00           C
ATOM   4727  HB1 LYS A 946      43.450  36.120  28.170  1.00  0.00           H
ATOM   4728  HB2 LYS A 946      44.130  36.160  29.820  1.00  0.00           H
ATOM   4729  CG  LYS A 946      45.590  35.950  28.280  1.00  0.00           C
ATOM   4730  HG1 LYS A 946      46.390  36.350  28.930  1.00  0.00           H
ATOM   4731  HG2 LYS A 946      45.760  36.410  27.290  1.00  0.00           H
ATOM   4732  CD  LYS A 946      45.510  34.450  28.140  1.00  0.00           C
ATOM   4733  HD1 LYS A 946      46.380  33.990  27.600  1.00  0.00           H
ATOM   4734  HD2 LYS A 946      44.630  34.290  27.490  1.00  0.00           H
ATOM   4735  CE  LYS A 946      45.390  33.590  29.440  1.00  0.00           C
ATOM   4736  HE1 LYS A 946      45.800  32.580  29.240  1.00  0.00           H
ATOM   4737  HE2 LYS A 946      44.410  33.440  29.960  1.00  0.00           H
ATOM   4738  NZ  LYS A 946      46.350  34.080  30.430  1.00  0.00           N
ATOM   4739  HZ1 LYS A 946      46.170  35.080  30.640  1.00  0.00           H
ATOM   4740  HZ2 LYS A 946      47.280  34.160  29.990  1.00  0.00           H
ATOM   4741  HZ3 LYS A 946      46.440  33.540  31.320  1.00  0.00           H
ATOM   4742  C   LYS A 946      42.560  38.430  29.110  1.00  0.00           C
ATOM   4743  O   LYS A 946      41.980  38.160  30.150  1.00  0.00           O
ATOM   4744  N   LYS A 947      41.990  39.250  28.160  1.00  0.00           N
ATOM   4745  HN  LYS A 947      42.560  39.580  27.420  1.00  0.00           H
ATOM   4746  CA  LYS A 947      40.600  39.910  28.120  1.00  0.00           C
ATOM   4747  HA  LYS A 947      40.650  40.630  27.320  1.00  0.00           H
ATOM   4748  CB  LYS A 947      39.380  39.090  27.610  1.00  0.00           C
ATOM   4749  HB1 LYS A 947      38.460  39.690  27.770  1.00  0.00           H
ATOM   4750  HB2 LYS A 947      39.310  38.070  28.060  1.00  0.00           H
ATOM   4751  CG  LYS A 947      39.530  38.800  26.130  1.00  0.00           C
ATOM   4752  HG1 LYS A 947      40.460  38.200  25.980  1.00  0.00           H
ATOM   4753  HG2 LYS A 947      39.660  39.710  25.510  1.00  0.00           H
ATOM   4754  CD  LYS A 947      38.320  37.830  25.690  1.00  0.00           C
ATOM   4755  HD1 LYS A 947      37.280  38.230  25.670  1.00  0.00           H
ATOM   4756  HD2 LYS A 947      38.160  37.040  26.440  1.00  0.00           H
ATOM   4757  CE  LYS A 947      38.630  37.110  24.390  1.00  0.00           C
ATOM   4758  HE1 LYS A 947      39.440  36.350  24.520  1.00  0.00           H
ATOM   4759  HE2 LYS A 947      38.700  37.860  23.580  1.00  0.00           H
ATOM   4760  NZ  LYS A 947      37.460  36.290  23.990  1.00  0.00           N
ATOM   4761  HZ1 LYS A 947      37.690  35.370  23.550  1.00  0.00           H
ATOM   4762  HZ2 LYS A 947      36.890  36.720  23.240  1.00  0.00           H
ATOM   4763  HZ3 LYS A 947      36.840  36.100  24.800  1.00  0.00           H
ATOM   4764  C   LYS A 947      40.320  40.740  29.330  1.00  0.00           C
ATOM   4765  O   LYS A 947      39.270  40.560  29.950  1.00  0.00           O
ATOM   4766  N   GLY A 948      41.310  41.580  29.750  1.00  0.00           N
ATOM   4767  HN  GLY A 948      42.270  41.320  29.590  1.00  0.00           H
ATOM   4768  CA  GLY A 948      41.020  42.510  30.820  1.00  0.00           C
ATOM   4769  HA1 GLY A 948      40.110  43.030  30.540  1.00  0.00           H
ATOM   4770  HA2 GLY A 948      41.880  43.140  30.740  1.00  0.00           H
ATOM   4771  C   GLY A 948      41.090  42.010  32.220  1.00  0.00           C
ATOM   4772  O   GLY A 948      41.520  40.920  32.430  1.00  0.00           O
ATOM   4773  N   ALA A 949      40.620  42.840  33.170  1.00  0.00           N
ATOM   4774  HN  ALA A 949      40.080  43.630  32.880  1.00  0.00           H
ATOM   4775  CA  ALA A 949      40.650  42.500  34.610  1.00  0.00           C
ATOM   4776  HA  ALA A 949      41.100  41.530  34.780  1.00  0.00           H
ATOM   4777  CB  ALA A 949      41.370  43.630  35.410  1.00  0.00           C
ATOM   4778  HB1 ALA A 949      41.100  43.750  36.480  1.00  0.00           H
ATOM   4779  HB2 ALA A 949      41.150  44.620  34.960  1.00  0.00           H
ATOM   4780  HB3 ALA A 949      42.470  43.410  35.390  1.00  0.00           H
ATOM   4781  C   ALA A 949      39.270  42.340  35.170  1.00  0.00           C
ATOM   4782  O   ALA A 949      39.100  42.290  36.370  1.00  0.00           O
ATOM   4783  N   GLY A 950      38.210  42.100  34.360  1.00  0.00           N
ATOM   4784  HN  GLY A 950      38.270  42.040  33.370  1.00  0.00           H
ATOM   4785  CA  GLY A 950      36.830  41.750  34.840  1.00  0.00           C
ATOM   4786  HA1 GLY A 950      36.840  40.690  35.020  1.00  0.00           H
ATOM   4787  HA2 GLY A 950      36.190  41.800  33.970  1.00  0.00           H
ATOM   4788  C   GLY A 950      36.260  42.470  35.980  1.00  0.00           C
ATOM   4789  O   GLY A 950      35.770  41.890  36.930  1.00  0.00           O
ATOM   4790  N   TYR A 951      36.080  43.830  35.880  1.00  0.00           N
ATOM   4791  HN  TYR A 951      36.260  44.360  35.050  1.00  0.00           H
ATOM   4792  CA  TYR A 951      35.810  44.730  36.940  1.00  0.00           C
ATOM   4793  HA  TYR A 951      36.580  44.580  37.680  1.00  0.00           H
ATOM   4794  CB  TYR A 951      35.710  46.240  36.480  1.00  0.00           C
ATOM   4795  HB1 TYR A 951      35.570  46.940  37.330  1.00  0.00           H
ATOM   4796  HB2 TYR A 951      34.870  46.440  35.780  1.00  0.00           H
ATOM   4797  CG  TYR A 951      37.050  46.560  35.840  1.00  0.00           C
ATOM   4798  CD1 TYR A 951      38.190  46.440  36.650  1.00  0.00           C
ATOM   4799  HD1 TYR A 951      38.160  46.120  37.680  1.00  0.00           H
ATOM   4800  CE1 TYR A 951      39.460  46.750  36.200  1.00  0.00           C
ATOM   4801  HE1 TYR A 951      40.290  46.870  36.870  1.00  0.00           H
ATOM   4802  CZ  TYR A 951      39.560  47.200  34.820  1.00  0.00           C
ATOM   4803  OH  TYR A 951      40.830  47.670  34.300  1.00  0.00           O
ATOM   4804  HH  TYR A 951      40.620  48.330  33.620  1.00  0.00           H
ATOM   4805  CD2 TYR A 951      37.140  47.090  34.580  1.00  0.00           C
ATOM   4806  HD2 TYR A 951      36.190  47.450  34.200  1.00  0.00           H
ATOM   4807  CE2 TYR A 951      38.380  47.510  34.080  1.00  0.00           C
ATOM   4808  HE2 TYR A 951      38.470  47.950  33.100  1.00  0.00           H
ATOM   4809  C   TYR A 951      34.630  44.500  37.730  1.00  0.00           C
ATOM   4810  O   TYR A 951      34.640  44.560  38.990  1.00  0.00           O
ATOM   4811  N   HSD A 952      33.570  44.140  36.990  1.00  0.00           N
ATOM   4812  HN  HSD A 952      33.600  44.110  36.000  1.00  0.00           H
ATOM   4813  CA  HSD A 952      32.280  43.970  37.700  1.00  0.00           C
ATOM   4814  HA  HSD A 952      32.160  44.840  38.330  1.00  0.00           H
ATOM   4815  CB  HSD A 952      31.140  43.980  36.660  1.00  0.00           C
ATOM   4816  HB1 HSD A 952      30.180  43.720  37.170  1.00  0.00           H
ATOM   4817  HB2 HSD A 952      31.230  43.130  35.940  1.00  0.00           H
ATOM   4818  ND1 HSD A 952      30.950  45.640  34.660  1.00  0.00           N
ATOM   4819  HD1 HSD A 952      31.370  45.050  33.970  1.00  0.00           H
ATOM   4820  CG  HSD A 952      30.830  45.350  36.030  1.00  0.00           C
ATOM   4821  CE1 HSD A 952      30.360  46.800  34.500  1.00  0.00           C
ATOM   4822  HE1 HSD A 952      30.360  47.170  33.480  1.00  0.00           H
ATOM   4823  NE2 HSD A 952      29.910  47.190  35.640  1.00  0.00           N
ATOM   4824  CD2 HSD A 952      30.150  46.320  36.610  1.00  0.00           C
ATOM   4825  HD2 HSD A 952      29.680  46.410  37.580  1.00  0.00           H
ATOM   4826  C   HSD A 952      32.100  42.640  38.420  1.00  0.00           C
ATOM   4827  O   HSD A 952      31.380  42.470  39.440  1.00  0.00           O
ATOM   4828  N   LEU A 953      32.790  41.630  37.900  1.00  0.00           N
ATOM   4829  HN  LEU A 953      33.420  41.910  37.170  1.00  0.00           H
ATOM   4830  CA  LEU A 953      32.970  40.330  38.570  1.00  0.00           C
ATOM   4831  HA  LEU A 953      31.990  39.990  38.870  1.00  0.00           H
ATOM   4832  CB  LEU A 953      33.510  39.240  37.600  1.00  0.00           C
ATOM   4833  HB1 LEU A 953      34.440  39.700  37.200  1.00  0.00           H
ATOM   4834  HB2 LEU A 953      32.810  39.070  36.760  1.00  0.00           H
ATOM   4835  CG  LEU A 953      33.730  37.860  38.190  1.00  0.00           C
ATOM   4836  HG  LEU A 953      34.550  37.980  38.930  1.00  0.00           H
ATOM   4837  CD1 LEU A 953      32.480  37.300  38.910  1.00  0.00           C
ATOM   4838 HD11 LEU A 953      32.750  36.290  39.270  1.00  0.00           H
ATOM   4839 HD12 LEU A 953      31.590  37.300  38.240  1.00  0.00           H
ATOM   4840 HD13 LEU A 953      32.140  37.820  39.830  1.00  0.00           H
ATOM   4841  CD2 LEU A 953      34.060  36.870  37.000  1.00  0.00           C
ATOM   4842 HD21 LEU A 953      33.130  36.840  36.400  1.00  0.00           H
ATOM   4843 HD22 LEU A 953      34.370  35.840  37.250  1.00  0.00           H
ATOM   4844 HD23 LEU A 953      34.890  37.220  36.340  1.00  0.00           H
ATOM   4845  C   LEU A 953      33.770  40.420  39.820  1.00  0.00           C
ATOM   4846  O   LEU A 953      33.540  39.720  40.790  1.00  0.00           O
ATOM   4847  N   ASP A 954      34.770  41.330  39.830  1.00  0.00           N
ATOM   4848  HN  ASP A 954      35.010  41.830  39.000  1.00  0.00           H
ATOM   4849  CA  ASP A 954      35.560  41.640  40.980  1.00  0.00           C
ATOM   4850  HA  ASP A 954      35.930  40.670  41.310  1.00  0.00           H
ATOM   4851  CB  ASP A 954      36.750  42.600  40.660  1.00  0.00           C
ATOM   4852  HB1 ASP A 954      37.280  42.670  41.640  1.00  0.00           H
ATOM   4853  HB2 ASP A 954      36.450  43.650  40.490  1.00  0.00           H
ATOM   4854  CG  ASP A 954      37.630  42.110  39.540  1.00  0.00           C
ATOM   4855  OD1 ASP A 954      37.840  40.950  39.370  1.00  0.00           O
ATOM   4856  OD2 ASP A 954      38.270  43.080  38.820  1.00  0.00           O
ATOM   4857  HD2 ASP A 954      38.500  42.640  38.010  1.00  0.00           H
ATOM   4858  C   ASP A 954      34.800  42.150  42.170  1.00  0.00           C
ATOM   4859  O   ASP A 954      34.850  41.590  43.270  1.00  0.00           O
ATOM   4860  N   LEU A 955      34.010  43.250  41.960  1.00  0.00           N
ATOM   4861  HN  LEU A 955      34.080  43.630  41.050  1.00  0.00           H
ATOM   4862  CA  LEU A 955      33.130  44.040  42.790  1.00  0.00           C
ATOM   4863  HA  LEU A 955      33.730  44.170  43.670  1.00  0.00           H
ATOM   4864  CB  LEU A 955      32.740  45.260  42.050  1.00  0.00           C
ATOM   4865  HB1 LEU A 955      32.300  44.860  41.110  1.00  0.00           H
ATOM   4866  HB2 LEU A 955      33.630  45.820  41.730  1.00  0.00           H
ATOM   4867  CG  LEU A 955      31.940  46.340  42.820  1.00  0.00           C
ATOM   4868  HG  LEU A 955      31.010  45.840  43.160  1.00  0.00           H
ATOM   4869  CD1 LEU A 955      32.720  46.730  44.090  1.00  0.00           C
ATOM   4870 HD11 LEU A 955      33.760  47.010  43.840  1.00  0.00           H
ATOM   4871 HD12 LEU A 955      32.870  45.920  44.850  1.00  0.00           H
ATOM   4872 HD13 LEU A 955      32.270  47.580  44.650  1.00  0.00           H
ATOM   4873  CD2 LEU A 955      31.450  47.510  41.990  1.00  0.00           C
ATOM   4874 HD21 LEU A 955      30.900  48.340  42.480  1.00  0.00           H
ATOM   4875 HD22 LEU A 955      30.830  47.010  41.210  1.00  0.00           H
ATOM   4876 HD23 LEU A 955      32.330  48.010  41.560  1.00  0.00           H
ATOM   4877  C   LEU A 955      32.010  43.200  43.280  1.00  0.00           C
ATOM   4878  O   LEU A 955      31.780  43.190  44.470  1.00  0.00           O
ATOM   4879  N   LEU A 956      31.370  42.390  42.390  1.00  0.00           N
ATOM   4880  HN  LEU A 956      31.580  42.350  41.420  1.00  0.00           H
ATOM   4881  CA  LEU A 956      30.390  41.330  42.750  1.00  0.00           C
ATOM   4882  HA  LEU A 956      29.490  41.820  43.120  1.00  0.00           H
ATOM   4883  CB  LEU A 956      30.060  40.440  41.560  1.00  0.00           C
ATOM   4884  HB1 LEU A 956      31.030  40.060  41.160  1.00  0.00           H
ATOM   4885  HB2 LEU A 956      29.510  41.030  40.800  1.00  0.00           H
ATOM   4886  CG  LEU A 956      29.190  39.160  41.840  1.00  0.00           C
ATOM   4887  HG  LEU A 956      29.730  38.450  42.490  1.00  0.00           H
ATOM   4888  CD1 LEU A 956      27.890  39.600  42.540  1.00  0.00           C
ATOM   4889 HD11 LEU A 956      27.270  38.680  42.630  1.00  0.00           H
ATOM   4890 HD12 LEU A 956      27.300  40.350  41.970  1.00  0.00           H
ATOM   4891 HD13 LEU A 956      28.090  40.050  43.540  1.00  0.00           H
ATOM   4892  CD2 LEU A 956      28.780  38.490  40.460  1.00  0.00           C
ATOM   4893 HD21 LEU A 956      29.690  38.090  39.980  1.00  0.00           H
ATOM   4894 HD22 LEU A 956      28.040  39.090  39.880  1.00  0.00           H
ATOM   4895 HD23 LEU A 956      28.200  37.640  40.890  1.00  0.00           H
ATOM   4896  C   LEU A 956      30.890  40.450  43.880  1.00  0.00           C
ATOM   4897  O   LEU A 956      30.300  40.440  44.970  1.00  0.00           O
ATOM   4898  N   MET A 957      32.010  39.790  43.690  1.00  0.00           N
ATOM   4899  HN  MET A 957      32.460  39.820  42.800  1.00  0.00           H
ATOM   4900  CA  MET A 957      32.500  38.890  44.740  1.00  0.00           C
ATOM   4901  HA  MET A 957      31.640  38.270  44.960  1.00  0.00           H
ATOM   4902  CB  MET A 957      33.700  38.050  44.100  1.00  0.00           C
ATOM   4903  HB1 MET A 957      34.350  37.840  44.970  1.00  0.00           H
ATOM   4904  HB2 MET A 957      34.300  38.790  43.520  1.00  0.00           H
ATOM   4905  CG  MET A 957      33.290  36.740  43.350  1.00  0.00           C
ATOM   4906  HG1 MET A 957      34.050  36.060  42.940  1.00  0.00           H
ATOM   4907  HG2 MET A 957      32.750  37.020  42.410  1.00  0.00           H
ATOM   4908  SD  MET A 957      32.230  35.770  44.360  1.00  0.00           S
ATOM   4909  CE  MET A 957      33.330  35.480  45.780  1.00  0.00           C
ATOM   4910  HE1 MET A 957      34.380  35.520  45.420  1.00  0.00           H
ATOM   4911  HE2 MET A 957      33.060  34.500  46.240  1.00  0.00           H
ATOM   4912  HE3 MET A 957      33.210  36.140  46.650  1.00  0.00           H
ATOM   4913  C   MET A 957      32.800  39.570  46.100  1.00  0.00           C
ATOM   4914  O   MET A 957      32.470  39.090  47.170  1.00  0.00           O
ATOM   4915  N   VAL A 958      33.410  40.750  46.040  1.00  0.00           N
ATOM   4916  HN  VAL A 958      33.700  41.220  45.210  1.00  0.00           H
ATOM   4917  CA  VAL A 958      33.560  41.590  47.300  1.00  0.00           C
ATOM   4918  HA  VAL A 958      34.080  40.990  48.030  1.00  0.00           H
ATOM   4919  CB  VAL A 958      34.540  42.750  47.150  1.00  0.00           C
ATOM   4920  HB  VAL A 958      34.560  43.230  46.150  1.00  0.00           H
ATOM   4921  CG1 VAL A 958      34.280  43.840  48.230  1.00  0.00           C
ATOM   4922 HG11 VAL A 958      33.280  44.330  48.170  1.00  0.00           H
ATOM   4923 HG12 VAL A 958      35.040  44.640  48.090  1.00  0.00           H
ATOM   4924 HG13 VAL A 958      34.470  43.440  49.250  1.00  0.00           H
ATOM   4925  CG2 VAL A 958      36.010  42.170  47.220  1.00  0.00           C
ATOM   4926 HG21 VAL A 958      36.140  41.230  46.650  1.00  0.00           H
ATOM   4927 HG22 VAL A 958      36.180  41.950  48.290  1.00  0.00           H
ATOM   4928 HG23 VAL A 958      36.700  42.960  46.850  1.00  0.00           H
ATOM   4929  C   VAL A 958      32.230  41.990  47.870  1.00  0.00           C
ATOM   4930  O   VAL A 958      31.930  42.000  49.050  1.00  0.00           O
ATOM   4931  N   GLY A 959      31.280  42.400  47.040  1.00  0.00           N
ATOM   4932  HN  GLY A 959      31.560  42.460  46.090  1.00  0.00           H
ATOM   4933  CA  GLY A 959      29.930  42.870  47.350  1.00  0.00           C
ATOM   4934  HA1 GLY A 959      29.560  42.930  46.340  1.00  0.00           H
ATOM   4935  HA2 GLY A 959      29.930  43.710  48.040  1.00  0.00           H
ATOM   4936  C   GLY A 959      29.160  41.770  48.090  1.00  0.00           C
ATOM   4937  O   GLY A 959      28.530  41.980  49.140  1.00  0.00           O
ATOM   4938  N   VAL A 960      29.170  40.510  47.460  1.00  0.00           N
ATOM   4939  HN  VAL A 960      29.560  40.510  46.540  1.00  0.00           H
ATOM   4940  CA  VAL A 960      28.650  39.250  47.910  1.00  0.00           C
ATOM   4941  HA  VAL A 960      27.590  39.270  48.070  1.00  0.00           H
ATOM   4942  CB  VAL A 960      28.880  38.050  46.870  1.00  0.00           C
ATOM   4943  HB  VAL A 960      29.880  38.260  46.440  1.00  0.00           H
ATOM   4944  CG1 VAL A 960      28.870  36.600  47.450  1.00  0.00           C
ATOM   4945 HG11 VAL A 960      29.490  36.320  48.330  1.00  0.00           H
ATOM   4946 HG12 VAL A 960      29.200  35.890  46.670  1.00  0.00           H
ATOM   4947 HG13 VAL A 960      27.850  36.260  47.700  1.00  0.00           H
ATOM   4948  CG2 VAL A 960      27.910  38.240  45.790  1.00  0.00           C
ATOM   4949 HG21 VAL A 960      26.930  37.760  46.000  1.00  0.00           H
ATOM   4950 HG22 VAL A 960      28.320  37.660  44.930  1.00  0.00           H
ATOM   4951 HG23 VAL A 960      27.780  39.320  45.480  1.00  0.00           H
ATOM   4952  C   VAL A 960      29.220  38.960  49.260  1.00  0.00           C
ATOM   4953  O   VAL A 960      28.670  38.620  50.300  1.00  0.00           O
ATOM   4954  N   MET A 961      30.590  39.050  49.370  1.00  0.00           N
ATOM   4955  HN  MET A 961      31.050  39.240  48.500  1.00  0.00           H
ATOM   4956  CA  MET A 961      31.300  38.570  50.540  1.00  0.00           C
ATOM   4957  HA  MET A 961      30.700  37.740  50.860  1.00  0.00           H
ATOM   4958  CB  MET A 961      32.700  37.930  50.250  1.00  0.00           C
ATOM   4959  HB1 MET A 961      33.240  37.730  51.190  1.00  0.00           H
ATOM   4960  HB2 MET A 961      33.240  38.740  49.710  1.00  0.00           H
ATOM   4961  CG  MET A 961      32.610  36.610  49.390  1.00  0.00           C
ATOM   4962  HG1 MET A 961      33.670  36.380  49.180  1.00  0.00           H
ATOM   4963  HG2 MET A 961      32.170  36.910  48.410  1.00  0.00           H
ATOM   4964  SD  MET A 961      31.840  35.120  50.200  1.00  0.00           S
ATOM   4965  CE  MET A 961      32.940  34.980  51.600  1.00  0.00           C
ATOM   4966  HE1 MET A 961      32.830  34.010  52.120  1.00  0.00           H
ATOM   4967  HE2 MET A 961      32.600  35.740  52.340  1.00  0.00           H
ATOM   4968  HE3 MET A 961      34.020  35.170  51.390  1.00  0.00           H
ATOM   4969  C   MET A 961      31.270  39.420  51.740  1.00  0.00           C
ATOM   4970  O   MET A 961      31.330  39.000  52.840  1.00  0.00           O
ATOM   4971  N   LEU A 962      30.940  40.740  51.490  1.00  0.00           N
ATOM   4972  HN  LEU A 962      30.740  41.040  50.560  1.00  0.00           H
ATOM   4973  CA  LEU A 962      30.720  41.630  52.570  1.00  0.00           C
ATOM   4974  HA  LEU A 962      31.540  41.600  53.270  1.00  0.00           H
ATOM   4975  CB  LEU A 962      30.550  43.070  51.910  1.00  0.00           C
ATOM   4976  HB1 LEU A 962      29.670  42.990  51.240  1.00  0.00           H
ATOM   4977  HB2 LEU A 962      31.450  43.220  51.280  1.00  0.00           H
ATOM   4978  CG  LEU A 962      30.610  44.180  52.920  1.00  0.00           C
ATOM   4979  HG  LEU A 962      31.180  43.810  53.800  1.00  0.00           H
ATOM   4980  CD1 LEU A 962      31.340  45.460  52.390  1.00  0.00           C
ATOM   4981 HD11 LEU A 962      31.270  46.330  53.070  1.00  0.00           H
ATOM   4982 HD12 LEU A 962      30.810  45.870  51.490  1.00  0.00           H
ATOM   4983 HD13 LEU A 962      32.380  45.370  52.040  1.00  0.00           H
ATOM   4984  CD2 LEU A 962      29.200  44.510  53.410  1.00  0.00           C
ATOM   4985 HD21 LEU A 962      28.600  44.750  52.510  1.00  0.00           H
ATOM   4986 HD22 LEU A 962      29.220  45.450  54.000  1.00  0.00           H
ATOM   4987 HD23 LEU A 962      28.610  43.830  54.060  1.00  0.00           H
ATOM   4988  C   LEU A 962      29.540  41.220  53.430  1.00  0.00           C
ATOM   4989  O   LEU A 962      29.690  41.150  54.600  1.00  0.00           O
ATOM   4990  N   GLY A 963      28.360  40.830  52.860  1.00  0.00           N
ATOM   4991  HN  GLY A 963      28.170  40.830  51.880  1.00  0.00           H
ATOM   4992  CA  GLY A 963      27.200  40.380  53.670  1.00  0.00           C
ATOM   4993  HA1 GLY A 963      26.380  40.390  52.970  1.00  0.00           H
ATOM   4994  HA2 GLY A 963      27.000  41.020  54.530  1.00  0.00           H
ATOM   4995  C   GLY A 963      27.370  39.100  54.290  1.00  0.00           C
ATOM   4996  O   GLY A 963      26.840  38.860  55.390  1.00  0.00           O
ATOM   4997  N   VAL A 964      28.150  38.190  53.700  1.00  0.00           N
ATOM   4998  HN  VAL A 964      28.690  38.480  52.920  1.00  0.00           H
ATOM   4999  CA  VAL A 964      28.490  36.770  54.220  1.00  0.00           C
ATOM   5000  HA  VAL A 964      27.510  36.360  54.440  1.00  0.00           H
ATOM   5001  CB  VAL A 964      29.260  35.950  53.120  1.00  0.00           C
ATOM   5002  HB  VAL A 964      30.180  36.510  52.800  1.00  0.00           H
ATOM   5003  CG1 VAL A 964      29.810  34.600  53.600  1.00  0.00           C
ATOM   5004 HG11 VAL A 964      30.190  33.890  52.830  1.00  0.00           H
ATOM   5005 HG12 VAL A 964      29.010  34.080  54.180  1.00  0.00           H
ATOM   5006 HG13 VAL A 964      30.610  34.780  54.350  1.00  0.00           H
ATOM   5007  CG2 VAL A 964      28.420  35.580  51.880  1.00  0.00           C
ATOM   5008 HG21 VAL A 964      27.460  35.180  52.250  1.00  0.00           H
ATOM   5009 HG22 VAL A 964      28.910  34.820  51.240  1.00  0.00           H
ATOM   5010 HG23 VAL A 964      28.180  36.530  51.350  1.00  0.00           H
ATOM   5011  C   VAL A 964      29.320  36.850  55.520  1.00  0.00           C
ATOM   5012  O   VAL A 964      28.970  36.310  56.580  1.00  0.00           O
ATOM   5013  N   CYS A 965      30.310  37.710  55.510  1.00  0.00           N
ATOM   5014  HN  CYS A 965      30.610  38.080  54.640  1.00  0.00           H
ATOM   5015  CA  CYS A 965      31.060  38.170  56.710  1.00  0.00           C
ATOM   5016  HA  CYS A 965      31.380  37.270  57.210  1.00  0.00           H
ATOM   5017  CB  CYS A 965      32.120  39.220  56.230  1.00  0.00           C
ATOM   5018  HB1 CYS A 965      32.630  39.480  57.190  1.00  0.00           H
ATOM   5019  HB2 CYS A 965      31.660  40.130  55.800  1.00  0.00           H
ATOM   5020  SG  CYS A 965      33.450  38.540  55.080  1.00  0.00           S
ATOM   5021  HG1 CYS A 965      32.910  38.830  53.910  1.00  0.00           H
ATOM   5022  C   CYS A 965      30.230  38.880  57.730  1.00  0.00           C
ATOM   5023  O   CYS A 965      30.390  38.590  58.870  1.00  0.00           O
ATOM   5024  N   SER A 966      29.290  39.700  57.250  1.00  0.00           N
ATOM   5025  HN  SER A 966      29.190  39.870  56.280  1.00  0.00           H
ATOM   5026  CA  SER A 966      28.330  40.260  58.190  1.00  0.00           C
ATOM   5027  HA  SER A 966      28.770  40.910  58.930  1.00  0.00           H
ATOM   5028  CB  SER A 966      27.280  41.210  57.440  1.00  0.00           C
ATOM   5029  HB1 SER A 966      26.750  41.810  58.210  1.00  0.00           H
ATOM   5030  HB2 SER A 966      26.490  40.730  56.830  1.00  0.00           H
ATOM   5031  OG  SER A 966      27.840  42.100  56.580  1.00  0.00           O
ATOM   5032  HG1 SER A 966      28.280  41.630  55.870  1.00  0.00           H
ATOM   5033  C   SER A 966      27.410  39.320  59.050  1.00  0.00           C
ATOM   5034  O   SER A 966      27.220  39.410  60.280  1.00  0.00           O
ATOM   5035  N   VAL A 967      26.860  38.270  58.460  1.00  0.00           N
ATOM   5036  HN  VAL A 967      27.160  38.070  57.530  1.00  0.00           H
ATOM   5037  CA  VAL A 967      26.080  37.280  59.230  1.00  0.00           C
ATOM   5038  HA  VAL A 967      25.440  37.830  59.900  1.00  0.00           H
ATOM   5039  CB  VAL A 967      25.050  36.470  58.370  1.00  0.00           C
ATOM   5040  HB  VAL A 967      24.530  35.730  59.020  1.00  0.00           H
ATOM   5041  CG1 VAL A 967      24.010  37.400  57.670  1.00  0.00           C
ATOM   5042 HG11 VAL A 967      23.750  38.270  58.300  1.00  0.00           H
ATOM   5043 HG12 VAL A 967      23.120  36.810  57.350  1.00  0.00           H
ATOM   5044 HG13 VAL A 967      24.390  37.910  56.770  1.00  0.00           H
ATOM   5045  CG2 VAL A 967      25.870  35.700  57.300  1.00  0.00           C
ATOM   5046 HG21 VAL A 967      25.290  34.910  56.770  1.00  0.00           H
ATOM   5047 HG22 VAL A 967      26.800  35.270  57.740  1.00  0.00           H
ATOM   5048 HG23 VAL A 967      26.300  36.360  56.530  1.00  0.00           H
ATOM   5049  C   VAL A 967      26.900  36.390  60.160  1.00  0.00           C
ATOM   5050  O   VAL A 967      26.420  35.850  61.150  1.00  0.00           O
ATOM   5051  N   MET A 968      28.180  36.140  59.880  1.00  0.00           N
ATOM   5052  HN  MET A 968      28.380  36.590  59.010  1.00  0.00           H
ATOM   5053  CA  MET A 968      29.090  35.380  60.720  1.00  0.00           C
ATOM   5054  HA  MET A 968      28.500  34.700  61.310  1.00  0.00           H
ATOM   5055  CB  MET A 968      30.060  34.620  59.810  1.00  0.00           C
ATOM   5056  HB1 MET A 968      30.720  34.010  60.470  1.00  0.00           H
ATOM   5057  HB2 MET A 968      30.460  35.250  58.980  1.00  0.00           H
ATOM   5058  CG  MET A 968      29.300  33.530  58.980  1.00  0.00           C
ATOM   5059  HG1 MET A 968      28.630  34.090  58.290  1.00  0.00           H
ATOM   5060  HG2 MET A 968      28.700  32.960  59.730  1.00  0.00           H
[truncated: 6,873,249 more chars]
