# Supplementary material for: CryoEM and computational modeling structural insights into the pH regulator NBCn1
Source: Nat Commun. 2025 Nov 11;16:9932. doi: 10.1038/s41467-025-64868-z (PMC12606367; doi:10.1038/s41467-025-64868-z)
Supplement: Supplementary file 7 — Supplementary Data 5 [file 41467_2025_64868_MOESM7_ESM.zip › 100ns_z_restr_MD_NBCn1_2NaCO3/hNBCn1_IF/z-restr_hNBCn1_IF_2NaCO3_first_step_2.pdb]

REMARK    GENERATED BY TRJCONV
TITLE     Title t= 4100.00000 step= 2050000
REMARK    THIS IS A SIMULATION BOX
CRYST1   92.712   92.712  104.068  90.00  90.00  90.00 P 1           1
MODEL        1
ATOM      1  N   LEU A 585      24.250  40.380  39.080  1.00  0.00           N
ATOM      2  HT1 LEU A 585      24.990  40.060  38.420  1.00  0.00           H
ATOM      3  HT2 LEU A 585      24.260  41.390  38.830  1.00  0.00           H
ATOM      4  HT3 LEU A 585      23.370  39.880  38.830  1.00  0.00           H
ATOM      5  CA  LEU A 585      24.710  40.130  40.480  1.00  0.00           C
ATOM      6  HA  LEU A 585      25.530  40.810  40.600  1.00  0.00           H
ATOM      7  CB  LEU A 585      23.640  40.680  41.470  1.00  0.00           C
ATOM      8  HB1 LEU A 585      24.190  40.530  42.430  1.00  0.00           H
ATOM      9  HB2 LEU A 585      22.660  40.160  41.570  1.00  0.00           H
ATOM     10  CG  LEU A 585      23.390  42.180  41.480  1.00  0.00           C
ATOM     11  HG  LEU A 585      24.230  42.700  40.960  1.00  0.00           H
ATOM     12  CD1 LEU A 585      22.130  42.380  40.650  1.00  0.00           C
ATOM     13 HD11 LEU A 585      21.760  43.420  40.580  1.00  0.00           H
ATOM     14 HD12 LEU A 585      21.350  41.850  41.250  1.00  0.00           H
ATOM     15 HD13 LEU A 585      22.230  41.850  39.680  1.00  0.00           H
ATOM     16  CD2 LEU A 585      23.230  42.790  42.890  1.00  0.00           C
ATOM     17 HD21 LEU A 585      23.010  43.880  42.840  1.00  0.00           H
ATOM     18 HD22 LEU A 585      24.250  42.830  43.330  1.00  0.00           H
ATOM     19 HD23 LEU A 585      22.560  42.280  43.620  1.00  0.00           H
ATOM     20  C   LEU A 585      25.200  38.730  40.800  1.00  0.00           C
ATOM     21  O   LEU A 585      26.340  38.490  41.140  1.00  0.00           O
ATOM     22  N   ILE A 586      24.210  37.780  40.730  1.00  0.00           N
ATOM     23  HN  ILE A 586      23.260  37.950  40.500  1.00  0.00           H
ATOM     24  CA  ILE A 586      24.590  36.410  40.910  1.00  0.00           C
ATOM     25  HA  ILE A 586      25.580  36.320  41.330  1.00  0.00           H
ATOM     26  CB  ILE A 586      23.590  35.600  41.750  1.00  0.00           C
ATOM     27  HB  ILE A 586      22.690  35.370  41.110  1.00  0.00           H
ATOM     28  CG2 ILE A 586      24.210  34.260  42.090  1.00  0.00           C
ATOM     29 HG21 ILE A 586      23.340  33.660  42.430  1.00  0.00           H
ATOM     30 HG22 ILE A 586      24.970  34.270  42.900  1.00  0.00           H
ATOM     31 HG23 ILE A 586      24.640  33.710  41.230  1.00  0.00           H
ATOM     32  CG1 ILE A 586      23.090  36.260  42.970  1.00  0.00           C
ATOM     33 HG11 ILE A 586      22.330  35.570  43.410  1.00  0.00           H
ATOM     34 HG12 ILE A 586      22.470  37.150  42.700  1.00  0.00           H
ATOM     35  CD  ILE A 586      24.140  36.740  43.990  1.00  0.00           C
ATOM     36  HD1 ILE A 586      23.620  36.810  44.970  1.00  0.00           H
ATOM     37  HD2 ILE A 586      24.490  37.740  43.700  1.00  0.00           H
ATOM     38  HD3 ILE A 586      24.910  35.940  44.050  1.00  0.00           H
ATOM     39  C   ILE A 586      24.740  35.860  39.470  1.00  0.00           C
ATOM     40  O   ILE A 586      25.520  34.950  39.210  1.00  0.00           O
ATOM     41  N   LEU A 587      24.010  36.460  38.520  1.00  0.00           N
ATOM     42  HN  LEU A 587      23.400  37.180  38.850  1.00  0.00           H
ATOM     43  CA  LEU A 587      23.900  35.950  37.090  1.00  0.00           C
ATOM     44  HA  LEU A 587      23.610  34.920  37.210  1.00  0.00           H
ATOM     45  CB  LEU A 587      22.730  36.630  36.270  1.00  0.00           C
ATOM     46  HB1 LEU A 587      22.840  37.710  36.520  1.00  0.00           H
ATOM     47  HB2 LEU A 587      21.850  36.210  36.800  1.00  0.00           H
ATOM     48  CG  LEU A 587      22.660  36.240  34.730  1.00  0.00           C
ATOM     49  HG  LEU A 587      21.610  36.520  34.450  1.00  0.00           H
ATOM     50  CD1 LEU A 587      23.600  36.970  33.760  1.00  0.00           C
ATOM     51 HD11 LEU A 587      24.680  36.880  34.040  1.00  0.00           H
ATOM     52 HD12 LEU A 587      23.500  38.060  33.910  1.00  0.00           H
ATOM     53 HD13 LEU A 587      23.390  36.700  32.690  1.00  0.00           H
ATOM     54  CD2 LEU A 587      22.690  34.710  34.540  1.00  0.00           C
ATOM     55 HD21 LEU A 587      22.280  34.160  35.410  1.00  0.00           H
ATOM     56 HD22 LEU A 587      23.770  34.440  34.520  1.00  0.00           H
ATOM     57 HD23 LEU A 587      22.310  34.340  33.570  1.00  0.00           H
ATOM     58  C   LEU A 587      25.260  35.900  36.430  1.00  0.00           C
ATOM     59  O   LEU A 587      25.650  34.870  35.930  1.00  0.00           O
ATOM     60  N   ASP A 588      26.020  36.960  36.630  1.00  0.00           N
ATOM     61  HN  ASP A 588      25.750  37.720  37.210  1.00  0.00           H
ATOM     62  CA  ASP A 588      27.460  37.060  36.190  1.00  0.00           C
ATOM     63  HA  ASP A 588      27.220  36.830  35.170  1.00  0.00           H
ATOM     64  CB  ASP A 588      28.200  38.420  36.510  1.00  0.00           C
ATOM     65  HB1 ASP A 588      28.950  38.770  35.770  1.00  0.00           H
ATOM     66  HB2 ASP A 588      28.840  38.330  37.420  1.00  0.00           H
ATOM     67  CG  ASP A 588      27.270  39.640  36.640  1.00  0.00           C
ATOM     68  OD1 ASP A 588      27.840  40.780  36.340  1.00  0.00           O
ATOM     69  OD2 ASP A 588      26.130  39.580  37.180  1.00  0.00           O
ATOM     70  C   ASP A 588      28.350  35.900  36.710  1.00  0.00           C
ATOM     71  O   ASP A 588      29.110  35.350  35.990  1.00  0.00           O
ATOM     72  N   ILE A 589      28.140  35.490  37.890  1.00  0.00           N
ATOM     73  HN  ILE A 589      27.460  35.930  38.480  1.00  0.00           H
ATOM     74  CA  ILE A 589      28.740  34.190  38.430  1.00  0.00           C
ATOM     75  HA  ILE A 589      29.810  34.260  38.440  1.00  0.00           H
ATOM     76  CB  ILE A 589      28.480  33.910  39.940  1.00  0.00           C
ATOM     77  HB  ILE A 589      27.400  33.640  40.020  1.00  0.00           H
ATOM     78  CG2 ILE A 589      29.260  32.620  40.390  1.00  0.00           C
ATOM     79 HG21 ILE A 589      28.880  32.220  41.360  1.00  0.00           H
ATOM     80 HG22 ILE A 589      30.340  32.860  40.450  1.00  0.00           H
ATOM     81 HG23 ILE A 589      29.210  31.900  39.560  1.00  0.00           H
ATOM     82  CG1 ILE A 589      28.880  35.070  40.790  1.00  0.00           C
ATOM     83 HG11 ILE A 589      28.280  35.940  40.470  1.00  0.00           H
ATOM     84 HG12 ILE A 589      29.940  35.400  40.770  1.00  0.00           H
ATOM     85  CD  ILE A 589      28.500  34.930  42.360  1.00  0.00           C
ATOM     86  HD1 ILE A 589      29.380  35.000  43.040  1.00  0.00           H
ATOM     87  HD2 ILE A 589      27.880  34.020  42.530  1.00  0.00           H
ATOM     88  HD3 ILE A 589      27.850  35.770  42.660  1.00  0.00           H
ATOM     89  C   ILE A 589      28.300  32.960  37.570  1.00  0.00           C
ATOM     90  O   ILE A 589      29.080  32.170  37.090  1.00  0.00           O
ATOM     91  N   LYS A 590      27.010  32.850  37.270  1.00  0.00           N
ATOM     92  HN  LYS A 590      26.420  33.570  37.650  1.00  0.00           H
ATOM     93  CA  LYS A 590      26.470  31.770  36.470  1.00  0.00           C
ATOM     94  HA  LYS A 590      26.740  30.890  37.040  1.00  0.00           H
ATOM     95  CB  LYS A 590      25.010  31.810  36.320  1.00  0.00           C
ATOM     96  HB1 LYS A 590      24.620  30.990  35.690  1.00  0.00           H
ATOM     97  HB2 LYS A 590      24.700  32.820  35.970  1.00  0.00           H
ATOM     98  CG  LYS A 590      24.240  31.600  37.670  1.00  0.00           C
ATOM     99  HG1 LYS A 590      24.740  32.190  38.460  1.00  0.00           H
ATOM    100  HG2 LYS A 590      24.370  30.560  38.030  1.00  0.00           H
ATOM    101  CD  LYS A 590      22.750  31.910  37.680  1.00  0.00           C
ATOM    102  HD1 LYS A 590      22.560  32.990  37.530  1.00  0.00           H
ATOM    103  HD2 LYS A 590      22.490  31.650  38.720  1.00  0.00           H
ATOM    104  CE  LYS A 590      21.850  31.060  36.680  1.00  0.00           C
ATOM    105  HE1 LYS A 590      22.210  30.010  36.700  1.00  0.00           H
ATOM    106  HE2 LYS A 590      21.860  31.500  35.650  1.00  0.00           H
ATOM    107  NZ  LYS A 590      20.440  30.990  37.190  1.00  0.00           N
ATOM    108  HZ1 LYS A 590      20.010  31.920  37.390  1.00  0.00           H
ATOM    109  HZ2 LYS A 590      20.390  30.450  38.070  1.00  0.00           H
ATOM    110  HZ3 LYS A 590      19.790  30.540  36.510  1.00  0.00           H
ATOM    111  C   LYS A 590      27.050  31.600  35.040  1.00  0.00           C
ATOM    112  O   LYS A 590      27.200  30.490  34.560  1.00  0.00           O
ATOM    113  N   ARG A 591      27.340  32.720  34.390  1.00  0.00           N
ATOM    114  HN  ARG A 591      27.110  33.620  34.780  1.00  0.00           H
ATOM    115  CA  ARG A 591      27.960  32.910  33.130  1.00  0.00           C
ATOM    116  HA  ARG A 591      27.370  32.520  32.310  1.00  0.00           H
ATOM    117  CB  ARG A 591      28.100  34.460  32.840  1.00  0.00           C
ATOM    118  HB1 ARG A 591      28.530  34.630  31.830  1.00  0.00           H
ATOM    119  HB2 ARG A 591      28.620  35.080  33.610  1.00  0.00           H
ATOM    120  CG  ARG A 591      26.720  35.080  32.770  1.00  0.00           C
ATOM    121  HG1 ARG A 591      26.780  36.160  32.540  1.00  0.00           H
ATOM    122  HG2 ARG A 591      26.400  35.110  33.830  1.00  0.00           H
ATOM    123  CD  ARG A 591      25.660  34.350  31.890  1.00  0.00           C
ATOM    124  HD1 ARG A 591      24.800  35.040  32.010  1.00  0.00           H
ATOM    125  HD2 ARG A 591      25.540  33.270  32.090  1.00  0.00           H
ATOM    126  NE  ARG A 591      26.140  34.570  30.480  1.00  0.00           N
ATOM    127  HE  ARG A 591      26.890  35.200  30.280  1.00  0.00           H
ATOM    128  CZ  ARG A 591      25.500  34.060  29.450  1.00  0.00           C
ATOM    129  NH1 ARG A 591      24.310  33.490  29.560  1.00  0.00           N
ATOM    130 HH11 ARG A 591      23.840  33.390  30.440  1.00  0.00           H
ATOM    131 HH12 ARG A 591      23.940  32.970  28.790  1.00  0.00           H
ATOM    132  NH2 ARG A 591      25.880  34.040  28.190  1.00  0.00           N
ATOM    133 HH21 ARG A 591      25.470  33.620  27.380  1.00  0.00           H
ATOM    134 HH22 ARG A 591      26.800  34.400  28.000  1.00  0.00           H
ATOM    135  C   ARG A 591      29.320  32.190  32.960  1.00  0.00           C
ATOM    136  O   ARG A 591      29.710  31.750  31.880  1.00  0.00           O
ATOM    137  N   LYS A 592      30.110  32.200  34.030  1.00  0.00           N
ATOM    138  HN  LYS A 592      29.830  32.720  34.830  1.00  0.00           H
ATOM    139  CA  LYS A 592      31.490  31.710  34.010  1.00  0.00           C
ATOM    140  HA  LYS A 592      31.730  31.290  33.050  1.00  0.00           H
ATOM    141  CB  LYS A 592      32.360  32.840  34.500  1.00  0.00           C
ATOM    142  HB1 LYS A 592      33.430  32.530  34.440  1.00  0.00           H
ATOM    143  HB2 LYS A 592      32.100  33.150  35.530  1.00  0.00           H
ATOM    144  CG  LYS A 592      32.170  34.180  33.700  1.00  0.00           C
ATOM    145  HG1 LYS A 592      32.900  34.890  34.160  1.00  0.00           H
ATOM    146  HG2 LYS A 592      31.130  34.550  33.840  1.00  0.00           H
ATOM    147  CD  LYS A 592      32.390  34.100  32.180  1.00  0.00           C
ATOM    148  HD1 LYS A 592      31.730  33.320  31.750  1.00  0.00           H
ATOM    149  HD2 LYS A 592      33.450  33.760  32.130  1.00  0.00           H
ATOM    150  CE  LYS A 592      32.210  35.490  31.450  1.00  0.00           C
ATOM    151  HE1 LYS A 592      32.770  36.300  31.960  1.00  0.00           H
ATOM    152  HE2 LYS A 592      31.130  35.740  31.400  1.00  0.00           H
ATOM    153  NZ  LYS A 592      32.640  35.450  30.080  1.00  0.00           N
ATOM    154  HZ1 LYS A 592      32.510  36.330  29.540  1.00  0.00           H
ATOM    155  HZ2 LYS A 592      32.140  34.650  29.650  1.00  0.00           H
ATOM    156  HZ3 LYS A 592      33.640  35.190  29.920  1.00  0.00           H
ATOM    157  C   LYS A 592      31.630  30.520  35.060  1.00  0.00           C
ATOM    158  O   LYS A 592      32.760  30.050  35.240  1.00  0.00           O
ATOM    159  N   ALA A 593      30.480  30.110  35.600  1.00  0.00           N
ATOM    160  HN  ALA A 593      29.640  30.640  35.540  1.00  0.00           H
ATOM    161  CA  ALA A 593      30.370  28.820  36.340  1.00  0.00           C
ATOM    162  HA  ALA A 593      31.030  28.800  37.190  1.00  0.00           H
ATOM    163  CB  ALA A 593      28.890  28.710  37.010  1.00  0.00           C
ATOM    164  HB1 ALA A 593      28.650  29.560  37.690  1.00  0.00           H
ATOM    165  HB2 ALA A 593      28.850  27.760  37.590  1.00  0.00           H
ATOM    166  HB3 ALA A 593      28.130  28.690  36.200  1.00  0.00           H
ATOM    167  C   ALA A 593      30.740  27.590  35.550  1.00  0.00           C
ATOM    168  O   ALA A 593      31.570  26.840  36.100  1.00  0.00           O
ATOM    169  N   PRO A 594      30.250  27.330  34.320  1.00  0.00           N
ATOM    170  CD  PRO A 594      29.130  28.000  33.640  1.00  0.00           C
ATOM    171  HD1 PRO A 594      29.210  29.100  33.610  1.00  0.00           H
ATOM    172  HD2 PRO A 594      28.160  27.590  33.990  1.00  0.00           H
ATOM    173  CA  PRO A 594      30.540  26.040  33.660  1.00  0.00           C
ATOM    174  HA  PRO A 594      30.360  25.180  34.280  1.00  0.00           H
ATOM    175  CB  PRO A 594      29.400  26.010  32.570  1.00  0.00           C
ATOM    176  HB1 PRO A 594      28.460  25.590  32.990  1.00  0.00           H
ATOM    177  HB2 PRO A 594      29.740  25.300  31.790  1.00  0.00           H
ATOM    178  CG  PRO A 594      29.250  27.500  32.230  1.00  0.00           C
ATOM    179  HG1 PRO A 594      30.210  27.900  31.830  1.00  0.00           H
ATOM    180  HG2 PRO A 594      28.560  27.820  31.430  1.00  0.00           H
ATOM    181  C   PRO A 594      31.950  25.940  33.050  1.00  0.00           C
ATOM    182  O   PRO A 594      32.050  25.310  32.050  1.00  0.00           O
ATOM    183  N   PHE A 595      32.930  26.600  33.600  1.00  0.00           N
ATOM    184  HN  PHE A 595      32.730  27.130  34.420  1.00  0.00           H
ATOM    185  CA  PHE A 595      34.330  26.490  33.220  1.00  0.00           C
ATOM    186  HA  PHE A 595      34.350  25.800  32.390  1.00  0.00           H
ATOM    187  CB  PHE A 595      34.960  27.860  32.740  1.00  0.00           C
ATOM    188  HB1 PHE A 595      36.050  27.700  32.590  1.00  0.00           H
ATOM    189  HB2 PHE A 595      34.730  28.600  33.540  1.00  0.00           H
ATOM    190  CG  PHE A 595      34.340  28.320  31.450  1.00  0.00           C
ATOM    191  CD1 PHE A 595      33.090  28.990  31.470  1.00  0.00           C
ATOM    192  HD1 PHE A 595      32.450  29.040  32.330  1.00  0.00           H
ATOM    193  CE1 PHE A 595      32.640  29.570  30.240  1.00  0.00           C
ATOM    194  HE1 PHE A 595      31.680  30.080  30.220  1.00  0.00           H
ATOM    195  CZ  PHE A 595      33.280  29.240  29.020  1.00  0.00           C
ATOM    196  HZ  PHE A 595      32.850  29.610  28.100  1.00  0.00           H
ATOM    197  CD2 PHE A 595      34.990  28.140  30.230  1.00  0.00           C
ATOM    198  HD2 PHE A 595      35.910  27.580  30.260  1.00  0.00           H
ATOM    199  CE2 PHE A 595      34.510  28.590  29.010  1.00  0.00           C
ATOM    200  HE2 PHE A 595      35.030  28.390  28.090  1.00  0.00           H
ATOM    201  C   PHE A 595      35.100  25.920  34.330  1.00  0.00           C
ATOM    202  O   PHE A 595      36.320  25.780  34.270  1.00  0.00           O
ATOM    203  N   PHE A 596      34.450  25.510  35.430  1.00  0.00           N
ATOM    204  HN  PHE A 596      33.450  25.470  35.360  1.00  0.00           H
ATOM    205  CA  PHE A 596      35.080  25.050  36.630  1.00  0.00           C
ATOM    206  HA  PHE A 596      35.830  25.790  36.850  1.00  0.00           H
ATOM    207  CB  PHE A 596      34.010  25.000  37.730  1.00  0.00           C
ATOM    208  HB1 PHE A 596      33.350  24.130  37.540  1.00  0.00           H
ATOM    209  HB2 PHE A 596      33.300  25.850  37.710  1.00  0.00           H
ATOM    210  CG  PHE A 596      34.600  24.780  39.160  1.00  0.00           C
ATOM    211  CD1 PHE A 596      35.390  25.750  39.770  1.00  0.00           C
ATOM    212  HD1 PHE A 596      35.620  26.650  39.230  1.00  0.00           H
ATOM    213  CE1 PHE A 596      36.100  25.470  40.970  1.00  0.00           C
ATOM    214  HE1 PHE A 596      36.840  26.150  41.390  1.00  0.00           H
ATOM    215  CZ  PHE A 596      35.910  24.330  41.610  1.00  0.00           C
ATOM    216  HZ  PHE A 596      36.420  24.210  42.560  1.00  0.00           H
ATOM    217  CD2 PHE A 596      34.490  23.600  39.810  1.00  0.00           C
ATOM    218  HD2 PHE A 596      33.920  22.820  39.330  1.00  0.00           H
ATOM    219  CE2 PHE A 596      35.060  23.370  41.040  1.00  0.00           C
ATOM    220  HE2 PHE A 596      34.920  22.430  41.580  1.00  0.00           H
ATOM    221  C   PHE A 596      35.990  23.790  36.450  1.00  0.00           C
ATOM    222  O   PHE A 596      37.140  23.800  36.860  1.00  0.00           O
ATOM    223  N   LEU A 597      35.620  22.770  35.650  1.00  0.00           N
ATOM    224  HN  LEU A 597      34.700  22.880  35.250  1.00  0.00           H
ATOM    225  CA  LEU A 597      36.470  21.680  35.240  1.00  0.00           C
ATOM    226  HA  LEU A 597      36.950  21.310  36.140  1.00  0.00           H
ATOM    227  CB  LEU A 597      35.690  20.640  34.480  1.00  0.00           C
ATOM    228  HB1 LEU A 597      35.220  21.060  33.570  1.00  0.00           H
ATOM    229  HB2 LEU A 597      34.820  20.300  35.090  1.00  0.00           H
ATOM    230  CG  LEU A 597      36.380  19.340  34.000  1.00  0.00           C
ATOM    231  HG  LEU A 597      37.100  19.580  33.180  1.00  0.00           H
ATOM    232  CD1 LEU A 597      37.190  18.720  35.150  1.00  0.00           C
ATOM    233 HD11 LEU A 597      38.150  19.240  35.370  1.00  0.00           H
ATOM    234 HD12 LEU A 597      37.430  17.660  34.910  1.00  0.00           H
ATOM    235 HD13 LEU A 597      36.600  18.700  36.090  1.00  0.00           H
ATOM    236  CD2 LEU A 597      35.440  18.330  33.420  1.00  0.00           C
ATOM    237 HD21 LEU A 597      36.020  17.420  33.150  1.00  0.00           H
ATOM    238 HD22 LEU A 597      34.950  18.740  32.500  1.00  0.00           H
ATOM    239 HD23 LEU A 597      34.650  18.150  34.180  1.00  0.00           H
ATOM    240  C   LEU A 597      37.660  22.190  34.410  1.00  0.00           C
ATOM    241  O   LEU A 597      38.820  21.710  34.530  1.00  0.00           O
ATOM    242  N   SER A 598      37.480  23.170  33.500  1.00  0.00           N
ATOM    243  HN  SER A 598      36.600  23.600  33.320  1.00  0.00           H
ATOM    244  CA  SER A 598      38.500  23.480  32.540  1.00  0.00           C
ATOM    245  HA  SER A 598      39.050  22.610  32.200  1.00  0.00           H
ATOM    246  CB  SER A 598      37.930  24.410  31.370  1.00  0.00           C
ATOM    247  HB1 SER A 598      37.880  25.450  31.750  1.00  0.00           H
ATOM    248  HB2 SER A 598      36.890  24.130  31.100  1.00  0.00           H
ATOM    249  OG  SER A 598      38.650  24.480  30.230  1.00  0.00           O
ATOM    250  HG1 SER A 598      38.700  23.590  29.850  1.00  0.00           H
ATOM    251  C   SER A 598      39.610  24.220  33.270  1.00  0.00           C
ATOM    252  O   SER A 598      40.720  24.210  32.860  1.00  0.00           O
ATOM    253  N   ASP A 599      39.360  24.920  34.420  1.00  0.00           N
ATOM    254  HN  ASP A 599      38.400  25.080  34.650  1.00  0.00           H
ATOM    255  CA  ASP A 599      40.360  25.590  35.200  1.00  0.00           C
ATOM    256  HA  ASP A 599      41.010  26.140  34.540  1.00  0.00           H
ATOM    257  CB  ASP A 599      39.620  26.500  36.240  1.00  0.00           C
ATOM    258  HB1 ASP A 599      40.340  26.850  37.010  1.00  0.00           H
ATOM    259  HB2 ASP A 599      38.940  25.850  36.800  1.00  0.00           H
ATOM    260  CG  ASP A 599      39.170  27.880  35.620  1.00  0.00           C
ATOM    261  OD1 ASP A 599      39.370  28.090  34.380  1.00  0.00           O
ATOM    262  OD2 ASP A 599      38.750  28.780  36.380  1.00  0.00           O
ATOM    263  C   ASP A 599      41.220  24.580  35.910  1.00  0.00           C
ATOM    264  O   ASP A 599      42.400  24.860  36.120  1.00  0.00           O
ATOM    265  N   PHE A 600      40.760  23.410  36.190  1.00  0.00           N
ATOM    266  HN  PHE A 600      39.830  23.130  36.000  1.00  0.00           H
ATOM    267  CA  PHE A 600      41.700  22.280  36.470  1.00  0.00           C
ATOM    268  HA  PHE A 600      42.430  22.730  37.120  1.00  0.00           H
ATOM    269  CB  PHE A 600      41.030  21.080  37.060  1.00  0.00           C
ATOM    270  HB1 PHE A 600      41.690  20.210  37.210  1.00  0.00           H
ATOM    271  HB2 PHE A 600      40.050  20.830  36.580  1.00  0.00           H
ATOM    272  CG  PHE A 600      40.700  21.420  38.530  1.00  0.00           C
ATOM    273  CD1 PHE A 600      41.760  21.670  39.410  1.00  0.00           C
ATOM    274  HD1 PHE A 600      42.780  21.710  39.060  1.00  0.00           H
ATOM    275  CE1 PHE A 600      41.570  21.970  40.810  1.00  0.00           C
ATOM    276  HE1 PHE A 600      42.370  21.850  41.510  1.00  0.00           H
ATOM    277  CZ  PHE A 600      40.270  22.060  41.280  1.00  0.00           C
ATOM    278  HZ  PHE A 600      40.140  22.300  42.330  1.00  0.00           H
ATOM    279  CD2 PHE A 600      39.370  21.500  39.090  1.00  0.00           C
ATOM    280  HD2 PHE A 600      38.540  21.280  38.430  1.00  0.00           H
ATOM    281  CE2 PHE A 600      39.140  21.880  40.460  1.00  0.00           C
ATOM    282  HE2 PHE A 600      38.160  21.970  40.910  1.00  0.00           H
ATOM    283  C   PHE A 600      42.520  21.720  35.260  1.00  0.00           C
ATOM    284  O   PHE A 600      43.730  21.430  35.400  1.00  0.00           O
ATOM    285  N   LYS A 601      42.010  21.600  34.070  1.00  0.00           N
ATOM    286  HN  LYS A 601      41.040  21.650  33.880  1.00  0.00           H
ATOM    287  CA  LYS A 601      42.870  21.340  32.910  1.00  0.00           C
ATOM    288  HA  LYS A 601      43.350  20.380  33.050  1.00  0.00           H
ATOM    289  CB  LYS A 601      42.110  21.140  31.620  1.00  0.00           C
ATOM    290  HB1 LYS A 601      42.810  20.860  30.820  1.00  0.00           H
ATOM    291  HB2 LYS A 601      41.530  22.020  31.290  1.00  0.00           H
ATOM    292  CG  LYS A 601      40.980  20.160  31.650  1.00  0.00           C
ATOM    293  HG1 LYS A 601      40.270  20.430  32.460  1.00  0.00           H
ATOM    294  HG2 LYS A 601      41.360  19.130  31.700  1.00  0.00           H
ATOM    295  CD  LYS A 601      40.190  20.190  30.380  1.00  0.00           C
ATOM    296  HD1 LYS A 601      40.710  19.720  29.510  1.00  0.00           H
ATOM    297  HD2 LYS A 601      40.010  21.250  30.090  1.00  0.00           H
ATOM    298  CE  LYS A 601      38.850  19.470  30.360  1.00  0.00           C
ATOM    299  HE1 LYS A 601      38.230  19.720  29.470  1.00  0.00           H
ATOM    300  HE2 LYS A 601      38.370  19.760  31.310  1.00  0.00           H
ATOM    301  NZ  LYS A 601      39.100  18.020  30.360  1.00  0.00           N
ATOM    302  HZ1 LYS A 601      39.460  17.730  31.290  1.00  0.00           H
ATOM    303  HZ2 LYS A 601      39.780  17.650  29.660  1.00  0.00           H
ATOM    304  HZ3 LYS A 601      38.260  17.430  30.220  1.00  0.00           H
ATOM    305  C   LYS A 601      43.990  22.360  32.580  1.00  0.00           C
ATOM    306  O   LYS A 601      45.140  21.960  32.430  1.00  0.00           O
ATOM    307  N   ASP A 602      43.670  23.620  32.600  1.00  0.00           N
ATOM    308  HN  ASP A 602      42.710  23.850  32.670  1.00  0.00           H
ATOM    309  CA  ASP A 602      44.620  24.710  32.400  1.00  0.00           C
ATOM    310  HA  ASP A 602      45.150  24.680  31.460  1.00  0.00           H
ATOM    311  CB  ASP A 602      43.730  26.000  32.250  1.00  0.00           C
ATOM    312  HB1 ASP A 602      44.300  26.950  32.330  1.00  0.00           H
ATOM    313  HB2 ASP A 602      42.910  26.120  32.990  1.00  0.00           H
ATOM    314  CG  ASP A 602      43.140  26.020  30.850  1.00  0.00           C
ATOM    315  OD1 ASP A 602      43.480  25.090  30.020  1.00  0.00           O
ATOM    316  OD2 ASP A 602      42.320  26.930  30.690  1.00  0.00           O
ATOM    317  C   ASP A 602      45.640  25.020  33.590  1.00  0.00           C
ATOM    318  O   ASP A 602      46.650  25.710  33.490  1.00  0.00           O
ATOM    319  N   ALA A 603      45.300  24.500  34.790  1.00  0.00           N
ATOM    320  HN  ALA A 603      44.480  23.970  34.910  1.00  0.00           H
ATOM    321  CA  ALA A 603      46.250  24.600  35.930  1.00  0.00           C
ATOM    322  HA  ALA A 603      47.020  25.350  35.760  1.00  0.00           H
ATOM    323  CB  ALA A 603      45.520  24.970  37.260  1.00  0.00           C
ATOM    324  HB1 ALA A 603      46.180  25.320  38.080  1.00  0.00           H
ATOM    325  HB2 ALA A 603      44.950  24.080  37.610  1.00  0.00           H
ATOM    326  HB3 ALA A 603      44.700  25.740  37.190  1.00  0.00           H
ATOM    327  C   ALA A 603      46.920  23.260  36.090  1.00  0.00           C
ATOM    328  O   ALA A 603      47.580  23.130  37.060  1.00  0.00           O
ATOM    329  N   LEU A 604      46.760  22.320  35.180  1.00  0.00           N
ATOM    330  HN  LEU A 604      46.000  22.440  34.540  1.00  0.00           H
ATOM    331  CA  LEU A 604      47.400  20.950  35.370  1.00  0.00           C
ATOM    332  HA  LEU A 604      47.620  20.790  36.410  1.00  0.00           H
ATOM    333  CB  LEU A 604      46.530  19.680  34.840  1.00  0.00           C
ATOM    334  HB1 LEU A 604      46.270  19.860  33.780  1.00  0.00           H
ATOM    335  HB2 LEU A 604      45.560  19.680  35.370  1.00  0.00           H
ATOM    336  CG  LEU A 604      47.160  18.260  34.990  1.00  0.00           C
ATOM    337  HG  LEU A 604      48.160  18.270  34.530  1.00  0.00           H
ATOM    338  CD1 LEU A 604      47.210  17.850  36.450  1.00  0.00           C
ATOM    339 HD11 LEU A 604      47.780  18.650  36.990  1.00  0.00           H
ATOM    340 HD12 LEU A 604      47.740  16.880  36.530  1.00  0.00           H
ATOM    341 HD13 LEU A 604      46.180  17.710  36.810  1.00  0.00           H
ATOM    342  CD2 LEU A 604      46.330  17.220  34.320  1.00  0.00           C
ATOM    343 HD21 LEU A 604      45.300  17.340  34.730  1.00  0.00           H
ATOM    344 HD22 LEU A 604      46.620  16.210  34.680  1.00  0.00           H
ATOM    345 HD23 LEU A 604      46.310  17.280  33.210  1.00  0.00           H
ATOM    346  C   LEU A 604      48.770  21.030  34.770  1.00  0.00           C
ATOM    347  O   LEU A 604      49.080  20.700  33.630  1.00  0.00           O
ATOM    348  N   SER A 605      49.750  21.440  35.580  1.00  0.00           N
ATOM    349  HN  SER A 605      49.490  21.780  36.480  1.00  0.00           H
ATOM    350  CA  SER A 605      51.160  21.540  35.140  1.00  0.00           C
ATOM    351  HA  SER A 605      51.520  20.630  34.680  1.00  0.00           H
ATOM    352  CB  SER A 605      51.520  22.680  34.180  1.00  0.00           C
ATOM    353  HB1 SER A 605      51.280  23.710  34.520  1.00  0.00           H
ATOM    354  HB2 SER A 605      50.990  22.640  33.210  1.00  0.00           H
ATOM    355  OG  SER A 605      52.950  22.720  33.860  1.00  0.00           O
ATOM    356  HG1 SER A 605      53.220  21.810  33.710  1.00  0.00           H
ATOM    357  C   SER A 605      52.020  21.740  36.380  1.00  0.00           C
ATOM    358  O   SER A 605      51.600  22.270  37.430  1.00  0.00           O
ATOM    359  N   LEU A 606      53.190  21.180  36.330  1.00  0.00           N
ATOM    360  HN  LEU A 606      53.440  20.600  35.550  1.00  0.00           H
ATOM    361  CA  LEU A 606      54.200  21.380  37.360  1.00  0.00           C
ATOM    362  HA  LEU A 606      53.690  21.060  38.260  1.00  0.00           H
ATOM    363  CB  LEU A 606      55.240  20.310  37.090  1.00  0.00           C
ATOM    364  HB1 LEU A 606      55.650  20.460  36.070  1.00  0.00           H
ATOM    365  HB2 LEU A 606      54.750  19.320  37.120  1.00  0.00           H
ATOM    366  CG  LEU A 606      56.450  20.250  37.960  1.00  0.00           C
ATOM    367  HG  LEU A 606      56.940  21.250  38.060  1.00  0.00           H
ATOM    368  CD1 LEU A 606      56.130  19.580  39.280  1.00  0.00           C
ATOM    369 HD11 LEU A 606      55.100  19.750  39.650  1.00  0.00           H
ATOM    370 HD12 LEU A 606      56.850  19.930  40.050  1.00  0.00           H
ATOM    371 HD13 LEU A 606      56.340  18.510  39.080  1.00  0.00           H
ATOM    372  CD2 LEU A 606      57.630  19.490  37.280  1.00  0.00           C
ATOM    373 HD21 LEU A 606      57.930  20.060  36.370  1.00  0.00           H
ATOM    374 HD22 LEU A 606      57.290  18.510  36.900  1.00  0.00           H
ATOM    375 HD23 LEU A 606      58.510  19.330  37.940  1.00  0.00           H
ATOM    376  C   LEU A 606      54.720  22.750  37.600  1.00  0.00           C
ATOM    377  O   LEU A 606      55.160  23.120  38.650  1.00  0.00           O
ATOM    378  N   GLN A 607      54.760  23.510  36.480  1.00  0.00           N
ATOM    379  HN  GLN A 607      54.430  23.140  35.610  1.00  0.00           H
ATOM    380  CA  GLN A 607      55.270  24.880  36.480  1.00  0.00           C
ATOM    381  HA  GLN A 607      56.210  24.940  37.010  1.00  0.00           H
ATOM    382  CB  GLN A 607      55.450  25.340  34.940  1.00  0.00           C
ATOM    383  HB1 GLN A 607      56.080  26.250  34.950  1.00  0.00           H
ATOM    384  HB2 GLN A 607      54.490  25.590  34.440  1.00  0.00           H
ATOM    385  CG  GLN A 607      56.150  24.370  34.000  1.00  0.00           C
ATOM    386  HG1 GLN A 607      56.380  24.890  33.040  1.00  0.00           H
ATOM    387  HG2 GLN A 607      55.550  23.460  33.790  1.00  0.00           H
ATOM    388  CD  GLN A 607      57.460  23.930  34.560  1.00  0.00           C
ATOM    389  OE1 GLN A 607      58.240  24.820  34.930  1.00  0.00           O
ATOM    390  NE2 GLN A 607      57.810  22.610  34.650  1.00  0.00           N
ATOM    391 HE21 GLN A 607      58.570  22.300  35.200  1.00  0.00           H
ATOM    392 HE22 GLN A 607      57.420  21.900  34.060  1.00  0.00           H
ATOM    393  C   GLN A 607      54.320  25.820  37.150  1.00  0.00           C
ATOM    394  O   GLN A 607      54.680  26.830  37.760  1.00  0.00           O
ATOM    395  N   CYS A 608      52.990  25.570  37.140  1.00  0.00           N
ATOM    396  HN  CYS A 608      52.620  24.890  36.500  1.00  0.00           H
ATOM    397  CA  CYS A 608      52.020  26.380  37.890  1.00  0.00           C
ATOM    398  HA  CYS A 608      52.270  27.430  37.800  1.00  0.00           H
ATOM    399  CB  CYS A 608      50.670  26.380  37.140  1.00  0.00           C
ATOM    400  HB1 CYS A 608      49.910  27.000  37.650  1.00  0.00           H
ATOM    401  HB2 CYS A 608      50.370  25.300  37.110  1.00  0.00           H
ATOM    402  SG  CYS A 608      50.730  27.050  35.500  1.00  0.00           S
ATOM    403  HG1 CYS A 608      50.730  28.320  35.890  1.00  0.00           H
ATOM    404  C   CYS A 608      51.970  26.170  39.440  1.00  0.00           C
ATOM    405  O   CYS A 608      51.810  27.160  40.150  1.00  0.00           O
ATOM    406  N   LEU A 609      52.170  24.950  39.970  1.00  0.00           N
ATOM    407  HN  LEU A 609      52.300  24.170  39.350  1.00  0.00           H
ATOM    408  CA  LEU A 609      52.460  24.650  41.350  1.00  0.00           C
ATOM    409  HA  LEU A 609      51.560  24.970  41.870  1.00  0.00           H
ATOM    410  CB  LEU A 609      52.560  23.140  41.510  1.00  0.00           C
ATOM    411  HB1 LEU A 609      53.360  22.700  40.880  1.00  0.00           H
ATOM    412  HB2 LEU A 609      51.550  22.710  41.270  1.00  0.00           H
ATOM    413  CG  LEU A 609      52.850  22.800  43.010  1.00  0.00           C
ATOM    414  HG  LEU A 609      52.780  23.660  43.690  1.00  0.00           H
ATOM    415  CD1 LEU A 609      51.800  21.720  43.390  1.00  0.00           C
ATOM    416 HD11 LEU A 609      50.730  21.960  43.360  1.00  0.00           H
ATOM    417 HD12 LEU A 609      52.020  21.350  44.410  1.00  0.00           H
ATOM    418 HD13 LEU A 609      51.780  20.900  42.640  1.00  0.00           H
ATOM    419  CD2 LEU A 609      54.220  22.180  43.060  1.00  0.00           C
ATOM    420 HD21 LEU A 609      54.230  21.140  42.660  1.00  0.00           H
ATOM    421 HD22 LEU A 609      54.510  22.100  44.130  1.00  0.00           H
ATOM    422 HD23 LEU A 609      55.080  22.770  42.660  1.00  0.00           H
ATOM    423  C   LEU A 609      53.710  25.410  41.790  1.00  0.00           C
ATOM    424  O   LEU A 609      53.810  25.950  42.850  1.00  0.00           O
ATOM    425  N   ALA A 610      54.810  25.380  40.910  1.00  0.00           N
ATOM    426  HN  ALA A 610      54.730  24.780  40.120  1.00  0.00           H
ATOM    427  CA  ALA A 610      55.930  26.340  41.150  1.00  0.00           C
ATOM    428  HA  ALA A 610      56.390  26.050  42.080  1.00  0.00           H
ATOM    429  CB  ALA A 610      57.090  26.150  40.060  1.00  0.00           C
ATOM    430  HB1 ALA A 610      57.630  25.170  40.120  1.00  0.00           H
ATOM    431  HB2 ALA A 610      57.890  26.870  40.300  1.00  0.00           H
ATOM    432  HB3 ALA A 610      56.630  26.310  39.060  1.00  0.00           H
ATOM    433  C   ALA A 610      55.610  27.860  41.290  1.00  0.00           C
ATOM    434  O   ALA A 610      55.950  28.520  42.290  1.00  0.00           O
ATOM    435  N   SER A 611      54.820  28.460  40.350  1.00  0.00           N
ATOM    436  HN  SER A 611      54.780  27.880  39.540  1.00  0.00           H
ATOM    437  CA  SER A 611      54.230  29.730  40.320  1.00  0.00           C
ATOM    438  HA  SER A 611      55.070  30.390  40.370  1.00  0.00           H
ATOM    439  CB  SER A 611      53.330  30.090  39.080  1.00  0.00           C
ATOM    440  HB1 SER A 611      52.720  30.980  39.320  1.00  0.00           H
ATOM    441  HB2 SER A 611      52.650  29.250  38.870  1.00  0.00           H
ATOM    442  OG  SER A 611      54.070  30.370  37.910  1.00  0.00           O
ATOM    443  HG1 SER A 611      54.850  30.850  38.210  1.00  0.00           H
ATOM    444  C   SER A 611      53.300  30.010  41.480  1.00  0.00           C
ATOM    445  O   SER A 611      53.370  31.070  42.090  1.00  0.00           O
ATOM    446  N   ILE A 612      52.520  29.050  41.920  1.00  0.00           N
ATOM    447  HN  ILE A 612      52.360  28.280  41.300  1.00  0.00           H
ATOM    448  CA  ILE A 612      51.790  29.070  43.200  1.00  0.00           C
ATOM    449  HA  ILE A 612      51.060  29.870  43.200  1.00  0.00           H
ATOM    450  CB  ILE A 612      50.930  27.830  43.350  1.00  0.00           C
ATOM    451  HB  ILE A 612      51.490  26.900  43.100  1.00  0.00           H
ATOM    452  CG2 ILE A 612      50.290  27.700  44.750  1.00  0.00           C
ATOM    453 HG21 ILE A 612      49.930  28.690  45.090  1.00  0.00           H
ATOM    454 HG22 ILE A 612      51.090  27.400  45.480  1.00  0.00           H
ATOM    455 HG23 ILE A 612      49.460  26.960  44.880  1.00  0.00           H
ATOM    456  CG1 ILE A 612      49.740  27.890  42.320  1.00  0.00           C
ATOM    457 HG11 ILE A 612      50.070  28.280  41.340  1.00  0.00           H
ATOM    458 HG12 ILE A 612      49.060  28.620  42.810  1.00  0.00           H
ATOM    459  CD  ILE A 612      49.020  26.600  42.110  1.00  0.00           C
ATOM    460  HD1 ILE A 612      48.200  26.680  41.360  1.00  0.00           H
ATOM    461  HD2 ILE A 612      48.640  26.100  43.030  1.00  0.00           H
ATOM    462  HD3 ILE A 612      49.620  25.830  41.570  1.00  0.00           H
ATOM    463  C   ILE A 612      52.670  29.290  44.410  1.00  0.00           C
ATOM    464  O   ILE A 612      52.440  30.110  45.350  1.00  0.00           O
ATOM    465  N   LEU A 613      53.790  28.590  44.410  1.00  0.00           N
ATOM    466  HN  LEU A 613      54.100  27.960  43.700  1.00  0.00           H
ATOM    467  CA  LEU A 613      54.750  28.730  45.560  1.00  0.00           C
ATOM    468  HA  LEU A 613      54.200  28.750  46.500  1.00  0.00           H
ATOM    469  CB  LEU A 613      55.780  27.670  45.640  1.00  0.00           C
ATOM    470  HB1 LEU A 613      56.760  27.970  46.090  1.00  0.00           H
ATOM    471  HB2 LEU A 613      56.030  27.310  44.620  1.00  0.00           H
ATOM    472  CG  LEU A 613      55.380  26.400  46.520  1.00  0.00           C
ATOM    473  HG  LEU A 613      54.900  26.800  47.440  1.00  0.00           H
ATOM    474  CD1 LEU A 613      54.370  25.470  45.840  1.00  0.00           C
ATOM    475 HD11 LEU A 613      54.980  25.000  45.040  1.00  0.00           H
ATOM    476 HD12 LEU A 613      53.520  26.040  45.410  1.00  0.00           H
ATOM    477 HD13 LEU A 613      54.060  24.630  46.490  1.00  0.00           H
ATOM    478  CD2 LEU A 613      56.550  25.600  47.040  1.00  0.00           C
ATOM    479 HD21 LEU A 613      56.260  24.670  47.580  1.00  0.00           H
ATOM    480 HD22 LEU A 613      57.120  26.270  47.700  1.00  0.00           H
ATOM    481 HD23 LEU A 613      57.260  25.290  46.240  1.00  0.00           H
ATOM    482  C   LEU A 613      55.540  30.060  45.580  1.00  0.00           C
ATOM    483  O   LEU A 613      55.840  30.590  46.620  1.00  0.00           O
ATOM    484  N   PHE A 614      55.890  30.530  44.360  1.00  0.00           N
ATOM    485  HN  PHE A 614      55.730  30.000  43.530  1.00  0.00           H
ATOM    486  CA  PHE A 614      56.450  31.790  44.040  1.00  0.00           C
ATOM    487  HA  PHE A 614      57.370  31.860  44.590  1.00  0.00           H
ATOM    488  CB  PHE A 614      56.860  31.760  42.470  1.00  0.00           C
ATOM    489  HB1 PHE A 614      56.060  31.310  41.850  1.00  0.00           H
ATOM    490  HB2 PHE A 614      57.660  30.980  42.500  1.00  0.00           H
ATOM    491  CG  PHE A 614      57.310  33.000  41.760  1.00  0.00           C
ATOM    492  CD1 PHE A 614      56.410  33.730  40.880  1.00  0.00           C
ATOM    493  HD1 PHE A 614      55.410  33.340  40.850  1.00  0.00           H
ATOM    494  CE1 PHE A 614      56.780  34.900  40.210  1.00  0.00           C
ATOM    495  HE1 PHE A 614      56.180  35.360  39.420  1.00  0.00           H
ATOM    496  CZ  PHE A 614      58.060  35.410  40.390  1.00  0.00           C
ATOM    497  HZ  PHE A 614      58.420  36.230  39.790  1.00  0.00           H
ATOM    498  CD2 PHE A 614      58.540  33.680  41.980  1.00  0.00           C
ATOM    499  HD2 PHE A 614      59.290  33.250  42.640  1.00  0.00           H
ATOM    500  CE2 PHE A 614      58.870  34.890  41.350  1.00  0.00           C
ATOM    501  HE2 PHE A 614      59.890  35.240  41.490  1.00  0.00           H
ATOM    502  C   PHE A 614      55.660  33.020  44.430  1.00  0.00           C
ATOM    503  O   PHE A 614      56.090  33.980  45.040  1.00  0.00           O
ATOM    504  N   LEU A 615      54.320  32.950  44.130  1.00  0.00           N
ATOM    505  HN  LEU A 615      54.030  32.190  43.560  1.00  0.00           H
ATOM    506  CA  LEU A 615      53.370  34.070  44.420  1.00  0.00           C
ATOM    507  HA  LEU A 615      53.810  35.030  44.200  1.00  0.00           H
ATOM    508  CB  LEU A 615      52.060  33.910  43.520  1.00  0.00           C
ATOM    509  HB1 LEU A 615      51.220  34.560  43.880  1.00  0.00           H
ATOM    510  HB2 LEU A 615      51.640  32.880  43.570  1.00  0.00           H
ATOM    511  CG  LEU A 615      52.320  34.090  41.990  1.00  0.00           C
ATOM    512  HG  LEU A 615      53.260  33.570  41.690  1.00  0.00           H
ATOM    513  CD1 LEU A 615      51.280  33.520  41.000  1.00  0.00           C
ATOM    514 HD11 LEU A 615      51.600  33.570  39.940  1.00  0.00           H
ATOM    515 HD12 LEU A 615      50.340  34.110  40.940  1.00  0.00           H
ATOM    516 HD13 LEU A 615      51.080  32.470  41.310  1.00  0.00           H
ATOM    517  CD2 LEU A 615      52.620  35.550  41.590  1.00  0.00           C
ATOM    518 HD21 LEU A 615      51.750  36.250  41.620  1.00  0.00           H
ATOM    519 HD22 LEU A 615      52.890  35.540  40.500  1.00  0.00           H
ATOM    520 HD23 LEU A 615      53.540  35.930  42.090  1.00  0.00           H
ATOM    521  C   LEU A 615      52.890  33.980  45.830  1.00  0.00           C
ATOM    522  O   LEU A 615      52.560  35.020  46.370  1.00  0.00           O
ATOM    523  N   TYR A 616      52.770  32.830  46.490  1.00  0.00           N
ATOM    524  HN  TYR A 616      52.900  31.990  45.950  1.00  0.00           H
ATOM    525  CA  TYR A 616      52.620  32.740  47.970  1.00  0.00           C
ATOM    526  HA  TYR A 616      51.590  33.040  48.110  1.00  0.00           H
ATOM    527  CB  TYR A 616      52.630  31.230  48.320  1.00  0.00           C
ATOM    528  HB1 TYR A 616      53.600  30.890  47.890  1.00  0.00           H
ATOM    529  HB2 TYR A 616      51.780  30.680  47.840  1.00  0.00           H
ATOM    530  CG  TYR A 616      52.720  30.960  49.810  1.00  0.00           C
ATOM    531  CD1 TYR A 616      53.680  30.170  50.350  1.00  0.00           C
ATOM    532  HD1 TYR A 616      54.400  29.860  49.600  1.00  0.00           H
ATOM    533  CE1 TYR A 616      53.720  29.850  51.680  1.00  0.00           C
ATOM    534  HE1 TYR A 616      54.520  29.210  52.040  1.00  0.00           H
ATOM    535  CZ  TYR A 616      52.700  30.270  52.570  1.00  0.00           C
ATOM    536  OH  TYR A 616      52.810  29.950  54.020  1.00  0.00           O
ATOM    537  HH  TYR A 616      52.020  30.280  54.460  1.00  0.00           H
ATOM    538  CD2 TYR A 616      51.770  31.470  50.740  1.00  0.00           C
ATOM    539  HD2 TYR A 616      51.070  32.180  50.320  1.00  0.00           H
ATOM    540  CE2 TYR A 616      51.690  31.060  52.040  1.00  0.00           C
ATOM    541  HE2 TYR A 616      51.010  31.560  52.710  1.00  0.00           H
ATOM    542  C   TYR A 616      53.620  33.600  48.790  1.00  0.00           C
ATOM    543  O   TYR A 616      53.330  34.480  49.540  1.00  0.00           O
ATOM    544  N   CYS A 617      54.900  33.360  48.550  1.00  0.00           N
ATOM    545  HN  CYS A 617      55.150  32.530  48.040  1.00  0.00           H
ATOM    546  CA  CYS A 617      55.960  34.180  49.100  1.00  0.00           C
ATOM    547  HA  CYS A 617      56.180  34.070  50.150  1.00  0.00           H
ATOM    548  CB  CYS A 617      57.400  33.750  48.400  1.00  0.00           C
ATOM    549  HB1 CYS A 617      58.080  34.530  48.810  1.00  0.00           H
ATOM    550  HB2 CYS A 617      57.190  33.830  47.310  1.00  0.00           H
ATOM    551  SG  CYS A 617      57.870  32.070  48.970  1.00  0.00           S
ATOM    552  HG1 CYS A 617      56.790  31.440  48.530  1.00  0.00           H
ATOM    553  C   CYS A 617      55.790  35.680  48.810  1.00  0.00           C
ATOM    554  O   CYS A 617      55.930  36.560  49.690  1.00  0.00           O
ATOM    555  N   ALA A 618      55.410  35.980  47.550  1.00  0.00           N
ATOM    556  HN  ALA A 618      55.330  35.300  46.830  1.00  0.00           H
ATOM    557  CA  ALA A 618      55.210  37.290  46.960  1.00  0.00           C
ATOM    558  HA  ALA A 618      56.120  37.810  47.250  1.00  0.00           H
ATOM    559  CB  ALA A 618      55.070  37.240  45.450  1.00  0.00           C
ATOM    560  HB1 ALA A 618      55.520  36.330  45.010  1.00  0.00           H
ATOM    561  HB2 ALA A 618      55.590  38.080  44.960  1.00  0.00           H
ATOM    562  HB3 ALA A 618      53.980  37.260  45.160  1.00  0.00           H
ATOM    563  C   ALA A 618      54.060  38.080  47.700  1.00  0.00           C
ATOM    564  O   ALA A 618      54.180  39.250  48.020  1.00  0.00           O
ATOM    565  N   CYS A 619      52.980  37.290  47.930  1.00  0.00           N
ATOM    566  HN  CYS A 619      52.930  36.390  47.500  1.00  0.00           H
ATOM    567  CA  CYS A 619      51.860  37.710  48.680  1.00  0.00           C
ATOM    568  HA  CYS A 619      51.480  38.590  48.190  1.00  0.00           H
ATOM    569  CB  CYS A 619      50.750  36.550  48.510  1.00  0.00           C
ATOM    570  HB1 CYS A 619      49.980  36.530  49.310  1.00  0.00           H
ATOM    571  HB2 CYS A 619      51.110  35.500  48.600  1.00  0.00           H
ATOM    572  SG  CYS A 619      49.920  36.800  46.830  1.00  0.00           S
ATOM    573  HG1 CYS A 619      50.840  36.270  46.030  1.00  0.00           H
ATOM    574  C   CYS A 619      51.990  37.910  50.200  1.00  0.00           C
ATOM    575  O   CYS A 619      51.440  38.860  50.750  1.00  0.00           O
ATOM    576  N   MET A 620      52.710  36.970  50.820  1.00  0.00           N
ATOM    577  HN  MET A 620      52.900  36.090  50.400  1.00  0.00           H
ATOM    578  CA  MET A 620      52.920  37.010  52.250  1.00  0.00           C
ATOM    579  HA  MET A 620      51.920  37.050  52.660  1.00  0.00           H
ATOM    580  CB  MET A 620      53.580  35.650  52.700  1.00  0.00           C
ATOM    581  HB1 MET A 620      54.120  35.870  53.640  1.00  0.00           H
ATOM    582  HB2 MET A 620      54.360  35.310  51.990  1.00  0.00           H
ATOM    583  CG  MET A 620      52.540  34.540  52.840  1.00  0.00           C
ATOM    584  HG1 MET A 620      53.090  33.660  53.240  1.00  0.00           H
ATOM    585  HG2 MET A 620      51.930  34.430  51.920  1.00  0.00           H
ATOM    586  SD  MET A 620      51.230  34.920  54.110  1.00  0.00           S
ATOM    587  CE  MET A 620      52.270  35.340  55.480  1.00  0.00           C
ATOM    588  HE1 MET A 620      52.930  34.470  55.690  1.00  0.00           H
ATOM    589  HE2 MET A 620      51.530  35.390  56.310  1.00  0.00           H
ATOM    590  HE3 MET A 620      52.830  36.300  55.410  1.00  0.00           H
ATOM    591  C   MET A 620      53.710  38.220  52.830  1.00  0.00           C
ATOM    592  O   MET A 620      53.420  38.770  53.900  1.00  0.00           O
ATOM    593  N   SER A 621      54.700  38.760  52.170  1.00  0.00           N
ATOM    594  HN  SER A 621      54.980  38.360  51.300  1.00  0.00           H
ATOM    595  CA  SER A 621      55.460  39.950  52.740  1.00  0.00           C
ATOM    596  HA  SER A 621      55.670  39.710  53.770  1.00  0.00           H
ATOM    597  CB  SER A 621      56.830  40.140  52.130  1.00  0.00           C
ATOM    598  HB1 SER A 621      57.390  40.690  52.910  1.00  0.00           H
ATOM    599  HB2 SER A 621      57.000  40.700  51.180  1.00  0.00           H
ATOM    600  OG  SER A 621      57.450  38.870  51.900  1.00  0.00           O
ATOM    601  HG1 SER A 621      57.200  38.650  51.000  1.00  0.00           H
ATOM    602  C   SER A 621      54.720  41.220  52.650  1.00  0.00           C
ATOM    603  O   SER A 621      54.880  41.880  53.700  1.00  0.00           O
ATOM    604  N   PRO A 622      53.900  41.550  51.720  1.00  0.00           N
ATOM    605  CD  PRO A 622      54.100  41.270  50.360  1.00  0.00           C
ATOM    606  HD1 PRO A 622      53.690  40.250  50.160  1.00  0.00           H
ATOM    607  HD2 PRO A 622      55.180  41.310  50.070  1.00  0.00           H
ATOM    608  CA  PRO A 622      53.090  42.740  51.940  1.00  0.00           C
ATOM    609  HA  PRO A 622      53.770  43.510  52.270  1.00  0.00           H
ATOM    610  CB  PRO A 622      52.520  43.100  50.540  1.00  0.00           C
ATOM    611  HB1 PRO A 622      52.310  44.160  50.320  1.00  0.00           H
ATOM    612  HB2 PRO A 622      51.520  42.640  50.370  1.00  0.00           H
ATOM    613  CG  PRO A 622      53.520  42.410  49.590  1.00  0.00           C
ATOM    614  HG1 PRO A 622      53.010  41.920  48.740  1.00  0.00           H
ATOM    615  HG2 PRO A 622      54.340  43.050  49.190  1.00  0.00           H
ATOM    616  C   PRO A 622      52.010  42.620  52.980  1.00  0.00           C
ATOM    617  O   PRO A 622      51.610  43.620  53.580  1.00  0.00           O
ATOM    618  N   VAL A 623      51.530  41.440  53.280  1.00  0.00           N
ATOM    619  HN  VAL A 623      51.940  40.630  52.870  1.00  0.00           H
ATOM    620  CA  VAL A 623      50.440  41.270  54.220  1.00  0.00           C
ATOM    621  HA  VAL A 623      49.670  42.010  54.040  1.00  0.00           H
ATOM    622  CB  VAL A 623      49.660  40.000  53.780  1.00  0.00           C
ATOM    623  HB  VAL A 623      50.300  39.100  53.610  1.00  0.00           H
ATOM    624  CG1 VAL A 623      48.660  39.480  54.860  1.00  0.00           C
ATOM    625 HG11 VAL A 623      49.300  39.080  55.670  1.00  0.00           H
ATOM    626 HG12 VAL A 623      48.030  38.610  54.610  1.00  0.00           H
ATOM    627 HG13 VAL A 623      48.040  40.300  55.260  1.00  0.00           H
ATOM    628  CG2 VAL A 623      48.970  40.230  52.470  1.00  0.00           C
ATOM    629 HG21 VAL A 623      48.480  39.360  51.990  1.00  0.00           H
ATOM    630 HG22 VAL A 623      49.670  40.600  51.690  1.00  0.00           H
ATOM    631 HG23 VAL A 623      48.040  40.850  52.470  1.00  0.00           H
ATOM    632  C   VAL A 623      50.860  41.330  55.700  1.00  0.00           C
ATOM    633  O   VAL A 623      50.310  42.050  56.560  1.00  0.00           O
ATOM    634  N   ILE A 624      52.010  40.770  55.970  1.00  0.00           N
ATOM    635  HN  ILE A 624      52.430  40.150  55.300  1.00  0.00           H
ATOM    636  CA  ILE A 624      52.620  40.920  57.310  1.00  0.00           C
ATOM    637  HA  ILE A 624      51.850  40.790  58.050  1.00  0.00           H
ATOM    638  CB  ILE A 624      53.800  39.950  57.680  1.00  0.00           C
ATOM    639  HB  ILE A 624      54.540  40.160  56.880  1.00  0.00           H
ATOM    640  CG2 ILE A 624      54.380  40.170  59.030  1.00  0.00           C
ATOM    641 HG21 ILE A 624      53.590  40.360  59.780  1.00  0.00           H
ATOM    642 HG22 ILE A 624      55.130  41.000  58.950  1.00  0.00           H
ATOM    643 HG23 ILE A 624      54.940  39.310  59.450  1.00  0.00           H
ATOM    644  CG1 ILE A 624      53.300  38.520  57.420  1.00  0.00           C
ATOM    645 HG11 ILE A 624      54.150  37.820  57.520  1.00  0.00           H
ATOM    646 HG12 ILE A 624      53.070  38.290  56.350  1.00  0.00           H
ATOM    647  CD  ILE A 624      52.150  38.000  58.250  1.00  0.00           C
ATOM    648  HD1 ILE A 624      52.080  36.950  57.900  1.00  0.00           H
ATOM    649  HD2 ILE A 624      51.270  38.620  57.970  1.00  0.00           H
ATOM    650  HD3 ILE A 624      52.380  38.090  59.340  1.00  0.00           H
ATOM    651  C   ILE A 624      53.130  42.330  57.430  1.00  0.00           C
ATOM    652  O   ILE A 624      53.170  42.920  58.530  1.00  0.00           O
ATOM    653  N   THR A 625      53.490  43.000  56.310  1.00  0.00           N
ATOM    654  HN  THR A 625      53.430  42.450  55.480  1.00  0.00           H
ATOM    655  CA  THR A 625      53.920  44.370  56.370  1.00  0.00           C
ATOM    656  HA  THR A 625      54.500  44.610  57.260  1.00  0.00           H
ATOM    657  CB  THR A 625      54.590  44.860  55.100  1.00  0.00           C
ATOM    658  HB  THR A 625      53.840  44.710  54.290  1.00  0.00           H
ATOM    659  OG1 THR A 625      55.850  44.170  54.910  1.00  0.00           O
ATOM    660  HG1 THR A 625      55.530  43.300  54.650  1.00  0.00           H
ATOM    661  CG2 THR A 625      54.950  46.320  55.040  1.00  0.00           C
ATOM    662 HG21 THR A 625      55.650  46.460  54.190  1.00  0.00           H
ATOM    663 HG22 THR A 625      55.520  46.550  55.960  1.00  0.00           H
ATOM    664 HG23 THR A 625      54.080  46.980  54.890  1.00  0.00           H
ATOM    665  C   THR A 625      52.800  45.260  56.720  1.00  0.00           C
ATOM    666  O   THR A 625      52.860  46.130  57.540  1.00  0.00           O
ATOM    667  N   PHE A 626      51.640  45.040  56.040  1.00  0.00           N
ATOM    668  HN  PHE A 626      51.670  44.370  55.310  1.00  0.00           H
ATOM    669  CA  PHE A 626      50.310  45.660  56.250  1.00  0.00           C
ATOM    670  HA  PHE A 626      50.430  46.720  56.080  1.00  0.00           H
ATOM    671  CB  PHE A 626      49.380  45.010  55.190  1.00  0.00           C
ATOM    672  HB1 PHE A 626      49.500  43.910  55.170  1.00  0.00           H
ATOM    673  HB2 PHE A 626      49.700  45.350  54.180  1.00  0.00           H
ATOM    674  CG  PHE A 626      47.970  45.360  55.300  1.00  0.00           C
ATOM    675  CD1 PHE A 626      47.140  44.450  56.070  1.00  0.00           C
ATOM    676  HD1 PHE A 626      47.590  43.530  56.440  1.00  0.00           H
ATOM    677  CE1 PHE A 626      45.840  44.680  56.360  1.00  0.00           C
ATOM    678  HE1 PHE A 626      45.280  43.980  56.950  1.00  0.00           H
ATOM    679  CZ  PHE A 626      45.210  45.790  55.810  1.00  0.00           C
ATOM    680  HZ  PHE A 626      44.180  46.000  56.030  1.00  0.00           H
ATOM    681  CD2 PHE A 626      47.350  46.540  54.750  1.00  0.00           C
ATOM    682  HD2 PHE A 626      47.810  47.320  54.170  1.00  0.00           H
ATOM    683  CE2 PHE A 626      45.970  46.750  55.120  1.00  0.00           C
ATOM    684  HE2 PHE A 626      45.410  47.640  54.910  1.00  0.00           H
ATOM    685  C   PHE A 626      49.890  45.450  57.770  1.00  0.00           C
ATOM    686  O   PHE A 626      49.660  46.470  58.490  1.00  0.00           O
ATOM    687  N   GLY A 627      49.790  44.190  58.210  1.00  0.00           N
ATOM    688  HN  GLY A 627      49.960  43.370  57.680  1.00  0.00           H
ATOM    689  CA  GLY A 627      49.650  43.920  59.650  1.00  0.00           C
ATOM    690  HA1 GLY A 627      49.810  42.860  59.670  1.00  0.00           H
ATOM    691  HA2 GLY A 627      48.630  44.270  59.760  1.00  0.00           H
ATOM    692  C   GLY A 627      50.530  44.670  60.650  1.00  0.00           C
ATOM    693  O   GLY A 627      50.060  45.160  61.710  1.00  0.00           O
ATOM    694  N   GLY A 628      51.850  44.820  60.510  1.00  0.00           N
ATOM    695  HN  GLY A 628      52.150  44.440  59.640  1.00  0.00           H
ATOM    696  CA  GLY A 628      52.670  45.660  61.380  1.00  0.00           C
ATOM    697  HA1 GLY A 628      53.670  45.650  60.980  1.00  0.00           H
ATOM    698  HA2 GLY A 628      52.670  45.180  62.340  1.00  0.00           H
ATOM    699  C   GLY A 628      52.250  47.060  61.630  1.00  0.00           C
ATOM    700  O   GLY A 628      52.150  47.500  62.770  1.00  0.00           O
ATOM    701  N   LEU A 629      52.060  47.850  60.570  1.00  0.00           N
ATOM    702  HN  LEU A 629      52.150  47.310  59.740  1.00  0.00           H
ATOM    703  CA  LEU A 629      51.520  49.220  60.500  1.00  0.00           C
ATOM    704  HA  LEU A 629      52.080  49.810  61.210  1.00  0.00           H
ATOM    705  CB  LEU A 629      51.610  49.940  59.180  1.00  0.00           C
ATOM    706  HB1 LEU A 629      50.910  50.790  59.000  1.00  0.00           H
ATOM    707  HB2 LEU A 629      51.190  49.280  58.390  1.00  0.00           H
ATOM    708  CG  LEU A 629      52.920  50.500  58.710  1.00  0.00           C
ATOM    709  HG  LEU A 629      52.840  51.070  57.770  1.00  0.00           H
ATOM    710  CD1 LEU A 629      53.500  51.510  59.730  1.00  0.00           C
ATOM    711 HD11 LEU A 629      54.560  51.690  59.470  1.00  0.00           H
ATOM    712 HD12 LEU A 629      53.530  50.960  60.680  1.00  0.00           H
ATOM    713 HD13 LEU A 629      52.830  52.380  59.870  1.00  0.00           H
ATOM    714  CD2 LEU A 629      54.080  49.530  58.390  1.00  0.00           C
ATOM    715 HD21 LEU A 629      54.470  49.160  59.380  1.00  0.00           H
ATOM    716 HD22 LEU A 629      54.910  49.970  57.820  1.00  0.00           H
ATOM    717 HD23 LEU A 629      53.800  48.630  57.800  1.00  0.00           H
ATOM    718  C   LEU A 629      50.070  49.160  60.990  1.00  0.00           C
ATOM    719  O   LEU A 629      49.630  50.040  61.680  1.00  0.00           O
ATOM    720  N   LEU A 630      49.230  48.170  60.690  1.00  0.00           N
ATOM    721  HN  LEU A 630      49.530  47.560  59.960  1.00  0.00           H
ATOM    722  CA  LEU A 630      47.880  48.030  61.220  1.00  0.00           C
ATOM    723  HA  LEU A 630      47.390  48.900  60.830  1.00  0.00           H
ATOM    724  CB  LEU A 630      47.180  46.660  60.670  1.00  0.00           C
ATOM    725  HB1 LEU A 630      47.710  45.780  61.100  1.00  0.00           H
ATOM    726  HB2 LEU A 630      47.390  46.530  59.590  1.00  0.00           H
ATOM    727  CG  LEU A 630      45.710  46.630  60.890  1.00  0.00           C
ATOM    728  HG  LEU A 630      45.550  46.820  61.970  1.00  0.00           H
ATOM    729  CD1 LEU A 630      44.970  47.790  60.140  1.00  0.00           C
ATOM    730 HD11 LEU A 630      45.190  47.790  59.060  1.00  0.00           H
ATOM    731 HD12 LEU A 630      45.240  48.830  60.440  1.00  0.00           H
ATOM    732 HD13 LEU A 630      43.890  47.640  60.320  1.00  0.00           H
ATOM    733  CD2 LEU A 630      45.080  45.210  60.700  1.00  0.00           C
ATOM    734 HD21 LEU A 630      43.980  45.340  60.730  1.00  0.00           H
ATOM    735 HD22 LEU A 630      45.330  44.470  61.480  1.00  0.00           H
ATOM    736 HD23 LEU A 630      45.310  44.830  59.680  1.00  0.00           H
ATOM    737  C   LEU A 630      47.850  47.890  62.800  1.00  0.00           C
ATOM    738  O   LEU A 630      47.040  48.490  63.480  1.00  0.00           O
ATOM    739  N   GLY A 631      48.780  47.080  63.370  1.00  0.00           N
ATOM    740  HN  GLY A 631      49.390  46.640  62.730  1.00  0.00           H
ATOM    741  CA  GLY A 631      49.060  46.890  64.750  1.00  0.00           C
ATOM    742  HA1 GLY A 631      49.960  46.300  64.810  1.00  0.00           H
ATOM    743  HA2 GLY A 631      48.270  46.370  65.290  1.00  0.00           H
ATOM    744  C   GLY A 631      49.370  48.220  65.420  1.00  0.00           C
ATOM    745  O   GLY A 631      48.810  48.550  66.490  1.00  0.00           O
ATOM    746  N   GLU A 632      50.260  49.010  64.770  1.00  0.00           N
ATOM    747  HN  GLU A 632      50.770  48.550  64.030  1.00  0.00           H
ATOM    748  CA  GLU A 632      50.580  50.350  65.150  1.00  0.00           C
ATOM    749  HA  GLU A 632      50.970  50.290  66.150  1.00  0.00           H
ATOM    750  CB  GLU A 632      51.820  50.920  64.330  1.00  0.00           C
ATOM    751  HB1 GLU A 632      51.820  52.030  64.430  1.00  0.00           H
ATOM    752  HB2 GLU A 632      51.670  50.670  63.260  1.00  0.00           H
ATOM    753  CG  GLU A 632      53.130  50.320  64.750  1.00  0.00           C
ATOM    754  HG1 GLU A 632      53.990  50.780  64.230  1.00  0.00           H
ATOM    755  HG2 GLU A 632      53.160  49.240  64.480  1.00  0.00           H
ATOM    756  CD  GLU A 632      53.410  50.610  66.210  1.00  0.00           C
ATOM    757  OE1 GLU A 632      53.730  49.810  67.070  1.00  0.00           O
ATOM    758  OE2 GLU A 632      53.120  51.780  66.560  1.00  0.00           O
ATOM    759  C   GLU A 632      49.490  51.410  65.130  1.00  0.00           C
ATOM    760  O   GLU A 632      49.150  52.130  66.100  1.00  0.00           O
ATOM    761  N   ALA A 633      48.670  51.390  64.020  1.00  0.00           N
ATOM    762  HN  ALA A 633      49.030  50.760  63.330  1.00  0.00           H
ATOM    763  CA  ALA A 633      47.670  52.350  63.810  1.00  0.00           C
ATOM    764  HA  ALA A 633      48.090  53.300  64.080  1.00  0.00           H
ATOM    765  CB  ALA A 633      47.310  52.270  62.280  1.00  0.00           C
ATOM    766  HB1 ALA A 633      48.240  52.590  61.760  1.00  0.00           H
ATOM    767  HB2 ALA A 633      46.440  52.840  61.900  1.00  0.00           H
ATOM    768  HB3 ALA A 633      47.140  51.220  61.950  1.00  0.00           H
ATOM    769  C   ALA A 633      46.420  52.220  64.710  1.00  0.00           C
ATOM    770  O   ALA A 633      45.760  53.190  65.150  1.00  0.00           O
ATOM    771  N   THR A 634      46.120  50.960  65.070  1.00  0.00           N
ATOM    772  HN  THR A 634      46.660  50.210  64.700  1.00  0.00           H
ATOM    773  CA  THR A 634      44.900  50.530  65.800  1.00  0.00           C
ATOM    774  HA  THR A 634      44.110  51.260  65.730  1.00  0.00           H
ATOM    775  CB  THR A 634      44.250  49.240  65.220  1.00  0.00           C
ATOM    776  HB  THR A 634      43.370  48.860  65.780  1.00  0.00           H
ATOM    777  OG1 THR A 634      45.170  48.110  65.310  1.00  0.00           O
ATOM    778  HG1 THR A 634      45.930  48.330  64.770  1.00  0.00           H
ATOM    779  CG2 THR A 634      43.880  49.390  63.690  1.00  0.00           C
ATOM    780 HG21 THR A 634      42.970  49.990  63.580  1.00  0.00           H
ATOM    781 HG22 THR A 634      43.700  48.430  63.160  1.00  0.00           H
ATOM    782 HG23 THR A 634      44.680  49.870  63.080  1.00  0.00           H
ATOM    783  C   THR A 634      45.230  50.190  67.230  1.00  0.00           C
ATOM    784  O   THR A 634      44.390  49.530  67.850  1.00  0.00           O
ATOM    785  N   GLU A 635      46.410  50.640  67.720  1.00  0.00           N
ATOM    786  HN  GLU A 635      46.930  51.290  67.180  1.00  0.00           H
ATOM    787  CA  GLU A 635      47.090  50.210  68.940  1.00  0.00           C
ATOM    788  HA  GLU A 635      48.120  50.150  68.600  1.00  0.00           H
ATOM    789  CB  GLU A 635      47.010  51.390  69.990  1.00  0.00           C
ATOM    790  HB1 GLU A 635      47.450  51.140  70.980  1.00  0.00           H
ATOM    791  HB2 GLU A 635      45.930  51.590  70.140  1.00  0.00           H
ATOM    792  CG  GLU A 635      47.820  52.630  69.550  1.00  0.00           C
ATOM    793  HG1 GLU A 635      47.500  53.030  68.560  1.00  0.00           H
ATOM    794  HG2 GLU A 635      48.920  52.510  69.430  1.00  0.00           H
ATOM    795  CD  GLU A 635      47.610  53.720  70.550  1.00  0.00           C
ATOM    796  OE1 GLU A 635      48.590  54.410  71.020  1.00  0.00           O
ATOM    797  OE2 GLU A 635      46.450  53.980  70.970  1.00  0.00           O
ATOM    798  C   GLU A 635      46.760  48.940  69.680  1.00  0.00           C
ATOM    799  O   GLU A 635      46.320  48.910  70.790  1.00  0.00           O
ATOM    800  N   GLY A 636      47.120  47.840  68.960  1.00  0.00           N
ATOM    801  HN  GLY A 636      47.420  48.100  68.040  1.00  0.00           H
ATOM    802  CA  GLY A 636      46.800  46.350  69.120  1.00  0.00           C
ATOM    803  HA1 GLY A 636      47.260  45.990  70.030  1.00  0.00           H
ATOM    804  HA2 GLY A 636      47.200  45.900  68.230  1.00  0.00           H
ATOM    805  C   GLY A 636      45.340  45.970  69.180  1.00  0.00           C
ATOM    806  O   GLY A 636      44.940  45.100  69.890  1.00  0.00           O
ATOM    807  N   ARG A 637      44.370  46.580  68.510  1.00  0.00           N
ATOM    808  HN  ARG A 637      44.590  47.350  67.920  1.00  0.00           H
ATOM    809  CA  ARG A 637      43.030  46.030  68.390  1.00  0.00           C
ATOM    810  HA  ARG A 637      42.730  45.450  69.250  1.00  0.00           H
ATOM    811  CB  ARG A 637      42.020  47.130  68.150  1.00  0.00           C
ATOM    812  HB1 ARG A 637      41.090  46.710  67.700  1.00  0.00           H
ATOM    813  HB2 ARG A 637      42.380  47.940  67.490  1.00  0.00           H
ATOM    814  CG  ARG A 637      41.670  47.810  69.490  1.00  0.00           C
ATOM    815  HG1 ARG A 637      41.120  47.120  70.170  1.00  0.00           H
ATOM    816  HG2 ARG A 637      40.910  48.590  69.290  1.00  0.00           H
ATOM    817  CD  ARG A 637      42.780  48.520  70.340  1.00  0.00           C
ATOM    818  HD1 ARG A 637      43.110  49.480  69.880  1.00  0.00           H
ATOM    819  HD2 ARG A 637      43.650  47.850  70.480  1.00  0.00           H
ATOM    820  NE  ARG A 637      42.130  48.940  71.620  1.00  0.00           N
ATOM    821  HE  ARG A 637      41.170  48.680  71.770  1.00  0.00           H
ATOM    822  CZ  ARG A 637      42.780  49.390  72.750  1.00  0.00           C
ATOM    823  NH1 ARG A 637      42.090  49.240  73.860  1.00  0.00           N
ATOM    824 HH11 ARG A 637      41.130  48.990  73.830  1.00  0.00           H
ATOM    825 HH12 ARG A 637      42.700  49.310  74.660  1.00  0.00           H
ATOM    826  NH2 ARG A 637      43.970  50.030  72.660  1.00  0.00           N
ATOM    827 HH21 ARG A 637      44.320  50.520  71.870  1.00  0.00           H
ATOM    828 HH22 ARG A 637      44.230  50.330  73.580  1.00  0.00           H
ATOM    829  C   ARG A 637      42.950  44.970  67.350  1.00  0.00           C
ATOM    830  O   ARG A 637      42.120  44.060  67.450  1.00  0.00           O
ATOM    831  N   ILE A 638      43.770  45.000  66.290  1.00  0.00           N
ATOM    832  HN  ILE A 638      44.410  45.720  66.090  1.00  0.00           H
ATOM    833  CA  ILE A 638      43.810  43.970  65.290  1.00  0.00           C
ATOM    834  HA  ILE A 638      43.670  43.040  65.820  1.00  0.00           H
ATOM    835  CB  ILE A 638      42.840  44.080  63.990  1.00  0.00           C
ATOM    836  HB  ILE A 638      43.070  43.340  63.180  1.00  0.00           H
ATOM    837  CG2 ILE A 638      41.340  43.750  64.370  1.00  0.00           C
ATOM    838 HG21 ILE A 638      40.780  43.690  63.420  1.00  0.00           H
ATOM    839 HG22 ILE A 638      40.920  44.570  64.990  1.00  0.00           H
ATOM    840 HG23 ILE A 638      41.210  42.810  64.940  1.00  0.00           H
ATOM    841  CG1 ILE A 638      42.890  45.480  63.430  1.00  0.00           C
ATOM    842 HG11 ILE A 638      43.920  45.640  63.060  1.00  0.00           H
ATOM    843 HG12 ILE A 638      42.680  46.240  64.230  1.00  0.00           H
ATOM    844  CD  ILE A 638      41.900  45.850  62.340  1.00  0.00           C
ATOM    845  HD1 ILE A 638      40.950  46.260  62.750  1.00  0.00           H
ATOM    846  HD2 ILE A 638      41.520  45.010  61.730  1.00  0.00           H
ATOM    847  HD3 ILE A 638      42.300  46.740  61.810  1.00  0.00           H
ATOM    848  C   ILE A 638      45.270  44.030  64.840  1.00  0.00           C
ATOM    849  O   ILE A 638      45.940  45.040  65.100  1.00  0.00           O
ATOM    850  N   SER A 639      45.810  43.020  64.150  1.00  0.00           N
ATOM    851  HN  SER A 639      45.350  42.140  64.050  1.00  0.00           H
ATOM    852  CA  SER A 639      47.120  43.100  63.500  1.00  0.00           C
ATOM    853  HA  SER A 639      47.290  44.030  62.970  1.00  0.00           H
ATOM    854  CB  SER A 639      48.330  43.030  64.500  1.00  0.00           C
ATOM    855  HB1 SER A 639      48.300  42.100  65.090  1.00  0.00           H
ATOM    856  HB2 SER A 639      48.090  43.890  65.170  1.00  0.00           H
ATOM    857  OG  SER A 639      49.660  43.400  64.020  1.00  0.00           O
ATOM    858  HG1 SER A 639      49.570  44.050  63.330  1.00  0.00           H
ATOM    859  C   SER A 639      47.410  42.040  62.410  1.00  0.00           C
ATOM    860  O   SER A 639      46.650  41.970  61.430  1.00  0.00           O
ATOM    861  N   ALA A 640      48.470  41.290  62.440  1.00  0.00           N
ATOM    862  HN  ALA A 640      49.070  41.500  63.200  1.00  0.00           H
ATOM    863  CA  ALA A 640      48.850  40.290  61.480  1.00  0.00           C
ATOM    864  HA  ALA A 640      48.870  40.790  60.530  1.00  0.00           H
ATOM    865  CB  ALA A 640      50.320  39.840  61.830  1.00  0.00           C
ATOM    866  HB1 ALA A 640      50.390  39.190  62.740  1.00  0.00           H
ATOM    867  HB2 ALA A 640      50.930  40.760  61.930  1.00  0.00           H
ATOM    868  HB3 ALA A 640      50.770  39.230  61.010  1.00  0.00           H
ATOM    869  C   ALA A 640      47.970  39.000  61.300  1.00  0.00           C
ATOM    870  O   ALA A 640      47.710  38.530  60.180  1.00  0.00           O
ATOM    871  N   ILE A 641      47.440  38.450  62.350  1.00  0.00           N
ATOM    872  HN  ILE A 641      47.440  39.030  63.160  1.00  0.00           H
ATOM    873  CA  ILE A 641      46.700  37.190  62.350  1.00  0.00           C
ATOM    874  HA  ILE A 641      47.320  36.600  61.700  1.00  0.00           H
ATOM    875  CB  ILE A 641      46.780  36.560  63.760  1.00  0.00           C
ATOM    876  HB  ILE A 641      46.230  37.220  64.460  1.00  0.00           H
ATOM    877  CG2 ILE A 641      46.050  35.170  63.850  1.00  0.00           C
ATOM    878 HG21 ILE A 641      46.590  34.480  63.150  1.00  0.00           H
ATOM    879 HG22 ILE A 641      45.080  35.200  63.300  1.00  0.00           H
ATOM    880 HG23 ILE A 641      46.040  34.840  64.910  1.00  0.00           H
ATOM    881  CG1 ILE A 641      48.300  36.320  64.130  1.00  0.00           C
ATOM    882 HG11 ILE A 641      48.250  35.660  65.030  1.00  0.00           H
ATOM    883 HG12 ILE A 641      48.750  37.230  64.580  1.00  0.00           H
ATOM    884  CD  ILE A 641      49.260  35.710  63.100  1.00  0.00           C
ATOM    885  HD1 ILE A 641      48.690  34.940  62.540  1.00  0.00           H
ATOM    886  HD2 ILE A 641      50.180  35.260  63.520  1.00  0.00           H
ATOM    887  HD3 ILE A 641      49.580  36.490  62.370  1.00  0.00           H
ATOM    888  C   ILE A 641      45.350  37.210  61.810  1.00  0.00           C
ATOM    889  O   ILE A 641      44.910  36.400  60.980  1.00  0.00           O
ATOM    890  N   GLU A 642      44.640  38.250  62.270  1.00  0.00           N
ATOM    891  HN  GLU A 642      44.890  38.850  63.020  1.00  0.00           H
ATOM    892  CA  GLU A 642      43.300  38.620  61.690  1.00  0.00           C
ATOM    893  HA  GLU A 642      42.670  37.750  61.820  1.00  0.00           H
ATOM    894  CB  GLU A 642      42.580  39.830  62.370  1.00  0.00           C
ATOM    895  HB1 GLU A 642      41.540  39.760  62.000  1.00  0.00           H
ATOM    896  HB2 GLU A 642      43.050  40.780  62.030  1.00  0.00           H
ATOM    897  CG  GLU A 642      42.430  39.890  63.890  1.00  0.00           C
ATOM    898  HG1 GLU A 642      42.050  38.940  64.340  1.00  0.00           H
ATOM    899  HG2 GLU A 642      41.620  40.600  64.120  1.00  0.00           H
ATOM    900  CD  GLU A 642      43.770  40.280  64.600  1.00  0.00           C
ATOM    901  OE1 GLU A 642      43.760  40.240  65.830  1.00  0.00           O
ATOM    902  OE2 GLU A 642      44.770  40.540  63.930  1.00  0.00           O
ATOM    903  C   GLU A 642      43.350  38.970  60.210  1.00  0.00           C
ATOM    904  O   GLU A 642      42.490  38.620  59.360  1.00  0.00           O
ATOM    905  N   SER A 643      44.450  39.680  59.800  1.00  0.00           N
ATOM    906  HN  SER A 643      45.180  40.000  60.400  1.00  0.00           H
ATOM    907  CA  SER A 643      44.780  39.950  58.400  1.00  0.00           C
ATOM    908  HA  SER A 643      43.960  40.500  57.940  1.00  0.00           H
ATOM    909  CB  SER A 643      46.050  40.690  58.190  1.00  0.00           C
ATOM    910  HB1 SER A 643      46.390  40.770  57.130  1.00  0.00           H
ATOM    911  HB2 SER A 643      46.880  40.330  58.830  1.00  0.00           H
ATOM    912  OG  SER A 643      45.950  42.070  58.590  1.00  0.00           O
ATOM    913  HG1 SER A 643      46.200  42.080  59.520  1.00  0.00           H
ATOM    914  C   SER A 643      44.900  38.760  57.520  1.00  0.00           C
ATOM    915  O   SER A 643      44.260  38.780  56.470  1.00  0.00           O
ATOM    916  N   LEU A 644      45.710  37.790  57.950  1.00  0.00           N
ATOM    917  HN  LEU A 644      46.210  37.930  58.810  1.00  0.00           H
ATOM    918  CA  LEU A 644      45.740  36.490  57.290  1.00  0.00           C
ATOM    919  HA  LEU A 644      45.950  36.720  56.250  1.00  0.00           H
ATOM    920  CB  LEU A 644      46.810  35.580  57.880  1.00  0.00           C
ATOM    921  HB1 LEU A 644      46.610  34.550  57.520  1.00  0.00           H
ATOM    922  HB2 LEU A 644      46.730  35.630  58.990  1.00  0.00           H
ATOM    923  CG  LEU A 644      48.210  36.020  57.550  1.00  0.00           C
ATOM    924  HG  LEU A 644      48.450  37.050  57.900  1.00  0.00           H
ATOM    925  CD1 LEU A 644      49.210  35.240  58.360  1.00  0.00           C
ATOM    926 HD11 LEU A 644      49.360  34.290  57.790  1.00  0.00           H
ATOM    927 HD12 LEU A 644      48.950  35.050  59.410  1.00  0.00           H
ATOM    928 HD13 LEU A 644      50.180  35.780  58.310  1.00  0.00           H
ATOM    929  CD2 LEU A 644      48.450  35.830  56.060  1.00  0.00           C
ATOM    930 HD21 LEU A 644      48.400  34.790  55.680  1.00  0.00           H
ATOM    931 HD22 LEU A 644      49.500  36.160  55.910  1.00  0.00           H
ATOM    932 HD23 LEU A 644      47.820  36.510  55.430  1.00  0.00           H
ATOM    933  C   LEU A 644      44.370  35.800  57.170  1.00  0.00           C
ATOM    934  O   LEU A 644      44.060  35.400  56.080  1.00  0.00           O
ATOM    935  N   PHE A 645      43.550  35.820  58.200  1.00  0.00           N
ATOM    936  HN  PHE A 645      43.830  36.220  59.080  1.00  0.00           H
ATOM    937  CA  PHE A 645      42.190  35.360  58.050  1.00  0.00           C
ATOM    938  HA  PHE A 645      42.360  34.440  57.530  1.00  0.00           H
ATOM    939  CB  PHE A 645      41.570  35.010  59.450  1.00  0.00           C
ATOM    940  HB1 PHE A 645      41.520  36.070  59.790  1.00  0.00           H
ATOM    941  HB2 PHE A 645      42.310  34.410  60.040  1.00  0.00           H
ATOM    942  CG  PHE A 645      40.230  34.280  59.340  1.00  0.00           C
ATOM    943  CD1 PHE A 645      39.530  34.310  60.520  1.00  0.00           C
ATOM    944  HD1 PHE A 645      39.870  34.840  61.400  1.00  0.00           H
ATOM    945  CE1 PHE A 645      38.230  33.810  60.650  1.00  0.00           C
ATOM    946  HE1 PHE A 645      37.810  33.860  61.640  1.00  0.00           H
ATOM    947  CZ  PHE A 645      37.670  33.100  59.550  1.00  0.00           C
ATOM    948  HZ  PHE A 645      36.750  32.540  59.540  1.00  0.00           H
ATOM    949  CD2 PHE A 645      39.750  33.470  58.250  1.00  0.00           C
ATOM    950  HD2 PHE A 645      40.400  33.340  57.380  1.00  0.00           H
ATOM    951  CE2 PHE A 645      38.470  32.850  58.390  1.00  0.00           C
ATOM    952  HE2 PHE A 645      38.130  32.330  57.510  1.00  0.00           H
ATOM    953  C   PHE A 645      41.210  36.160  57.160  1.00  0.00           C
ATOM    954  O   PHE A 645      40.530  35.570  56.280  1.00  0.00           O
ATOM    955  N   GLY A 646      41.230  37.520  57.240  1.00  0.00           N
ATOM    956  HN  GLY A 646      41.790  37.980  57.930  1.00  0.00           H
ATOM    957  CA  GLY A 646      40.520  38.510  56.470  1.00  0.00           C
ATOM    958  HA1 GLY A 646      40.870  39.470  56.820  1.00  0.00           H
ATOM    959  HA2 GLY A 646      39.470  38.290  56.350  1.00  0.00           H
ATOM    960  C   GLY A 646      40.840  38.420  55.040  1.00  0.00           C
ATOM    961  O   GLY A 646      39.990  38.710  54.220  1.00  0.00           O
ATOM    962  N   ALA A 647      42.180  38.330  54.740  1.00  0.00           N
ATOM    963  HN  ALA A 647      42.900  38.310  55.430  1.00  0.00           H
ATOM    964  CA  ALA A 647      42.740  38.220  53.420  1.00  0.00           C
ATOM    965  HA  ALA A 647      42.350  39.010  52.790  1.00  0.00           H
ATOM    966  CB  ALA A 647      44.240  38.430  53.590  1.00  0.00           C
ATOM    967  HB1 ALA A 647      44.640  38.460  52.550  1.00  0.00           H
ATOM    968  HB2 ALA A 647      44.730  37.560  54.080  1.00  0.00           H
ATOM    969  HB3 ALA A 647      44.470  39.400  54.080  1.00  0.00           H
ATOM    970  C   ALA A 647      42.620  36.870  52.680  1.00  0.00           C
ATOM    971  O   ALA A 647      42.370  36.860  51.490  1.00  0.00           O
ATOM    972  N   SER A 648      42.620  35.770  53.370  1.00  0.00           N
ATOM    973  HN  SER A 648      42.790  35.860  54.360  1.00  0.00           H
ATOM    974  CA  SER A 648      42.300  34.500  52.760  1.00  0.00           C
ATOM    975  HA  SER A 648      42.550  34.380  51.710  1.00  0.00           H
ATOM    976  CB  SER A 648      42.890  33.320  53.620  1.00  0.00           C
ATOM    977  HB1 SER A 648      43.980  33.170  53.520  1.00  0.00           H
ATOM    978  HB2 SER A 648      42.480  32.310  53.410  1.00  0.00           H
ATOM    979  OG  SER A 648      42.640  33.440  55.070  1.00  0.00           O
ATOM    980  HG1 SER A 648      43.270  34.020  55.500  1.00  0.00           H
ATOM    981  C   SER A 648      40.780  34.320  52.680  1.00  0.00           C
ATOM    982  O   SER A 648      40.260  33.780  51.640  1.00  0.00           O
ATOM    983  N   LEU A 649      39.960  34.650  53.720  1.00  0.00           N
ATOM    984  HN  LEU A 649      40.280  34.980  54.620  1.00  0.00           H
ATOM    985  CA  LEU A 649      38.530  34.400  53.710  1.00  0.00           C
ATOM    986  HA  LEU A 649      38.360  33.340  53.560  1.00  0.00           H
ATOM    987  CB  LEU A 649      37.930  34.950  55.050  1.00  0.00           C
ATOM    988  HB1 LEU A 649      38.340  35.930  55.350  1.00  0.00           H
ATOM    989  HB2 LEU A 649      38.390  34.330  55.850  1.00  0.00           H
ATOM    990  CG  LEU A 649      36.390  34.820  55.150  1.00  0.00           C
ATOM    991  HG  LEU A 649      35.880  35.440  54.370  1.00  0.00           H
ATOM    992  CD1 LEU A 649      35.960  33.330  54.880  1.00  0.00           C
ATOM    993 HD11 LEU A 649      36.230  33.050  53.830  1.00  0.00           H
ATOM    994 HD12 LEU A 649      34.860  33.230  54.950  1.00  0.00           H
ATOM    995 HD13 LEU A 649      36.410  32.650  55.640  1.00  0.00           H
ATOM    996  CD2 LEU A 649      35.690  35.290  56.450  1.00  0.00           C
ATOM    997 HD21 LEU A 649      35.880  34.650  57.330  1.00  0.00           H
ATOM    998 HD22 LEU A 649      34.600  35.290  56.320  1.00  0.00           H
ATOM    999 HD23 LEU A 649      36.020  36.330  56.710  1.00  0.00           H
ATOM   1000  C   LEU A 649      37.830  35.140  52.550  1.00  0.00           C
ATOM   1001  O   LEU A 649      37.060  34.610  51.690  1.00  0.00           O
ATOM   1002  N   THR A 650      38.110  36.460  52.450  1.00  0.00           N
ATOM   1003  HN  THR A 650      38.760  36.940  53.040  1.00  0.00           H
ATOM   1004  CA  THR A 650      37.760  37.240  51.200  1.00  0.00           C
ATOM   1005  HA  THR A 650      36.690  37.220  51.070  1.00  0.00           H
ATOM   1006  CB  THR A 650      38.210  38.710  51.080  1.00  0.00           C
ATOM   1007  HB  THR A 650      39.310  38.860  50.990  1.00  0.00           H
ATOM   1008  OG1 THR A 650      38.000  39.440  52.300  1.00  0.00           O
ATOM   1009  HG1 THR A 650      38.790  39.220  52.810  1.00  0.00           H
ATOM   1010  CG2 THR A 650      37.400  39.460  49.970  1.00  0.00           C
ATOM   1011 HG21 THR A 650      37.650  38.950  49.010  1.00  0.00           H
ATOM   1012 HG22 THR A 650      37.720  40.520  49.920  1.00  0.00           H
ATOM   1013 HG23 THR A 650      36.310  39.310  50.130  1.00  0.00           H
ATOM   1014  C   THR A 650      38.350  36.590  49.940  1.00  0.00           C
ATOM   1015  O   THR A 650      37.720  36.420  48.880  1.00  0.00           O
ATOM   1016  N   GLY A 651      39.630  36.120  49.960  1.00  0.00           N
ATOM   1017  HN  GLY A 651      40.130  36.280  50.820  1.00  0.00           H
ATOM   1018  CA  GLY A 651      40.310  35.660  48.820  1.00  0.00           C
ATOM   1019  HA1 GLY A 651      41.370  35.650  48.940  1.00  0.00           H
ATOM   1020  HA2 GLY A 651      40.140  36.440  48.080  1.00  0.00           H
ATOM   1021  C   GLY A 651      39.910  34.350  48.200  1.00  0.00           C
ATOM   1022  O   GLY A 651      39.890  34.250  46.980  1.00  0.00           O
ATOM   1023  N   ILE A 652      39.540  33.360  49.050  1.00  0.00           N
ATOM   1024  HN  ILE A 652      39.710  33.550  50.020  1.00  0.00           H
ATOM   1025  CA  ILE A 652      39.120  32.050  48.590  1.00  0.00           C
ATOM   1026  HA  ILE A 652      39.710  31.650  47.780  1.00  0.00           H
ATOM   1027  CB  ILE A 652      39.030  30.890  49.650  1.00  0.00           C
ATOM   1028  HB  ILE A 652      38.260  31.310  50.330  1.00  0.00           H
ATOM   1029  CG2 ILE A 652      38.690  29.490  48.960  1.00  0.00           C
ATOM   1030 HG21 ILE A 652      38.540  28.690  49.720  1.00  0.00           H
ATOM   1031 HG22 ILE A 652      39.600  29.100  48.460  1.00  0.00           H
ATOM   1032 HG23 ILE A 652      37.830  29.570  48.270  1.00  0.00           H
ATOM   1033  CG1 ILE A 652      40.370  30.700  50.350  1.00  0.00           C
ATOM   1034 HG11 ILE A 652      40.890  31.630  50.680  1.00  0.00           H
ATOM   1035 HG12 ILE A 652      41.130  30.240  49.690  1.00  0.00           H
ATOM   1036  CD  ILE A 652      40.330  29.940  51.680  1.00  0.00           C
ATOM   1037  HD1 ILE A 652      41.310  29.800  52.200  1.00  0.00           H
ATOM   1038  HD2 ILE A 652      39.910  28.920  51.530  1.00  0.00           H
ATOM   1039  HD3 ILE A 652      39.640  30.450  52.390  1.00  0.00           H
ATOM   1040  C   ILE A 652      37.710  32.290  47.930  1.00  0.00           C
ATOM   1041  O   ILE A 652      37.520  31.930  46.770  1.00  0.00           O
ATOM   1042  N   ALA A 653      36.740  32.960  48.580  1.00  0.00           N
ATOM   1043  HN  ALA A 653      36.870  33.130  49.550  1.00  0.00           H
ATOM   1044  CA  ALA A 653      35.520  33.150  47.870  1.00  0.00           C
ATOM   1045  HA  ALA A 653      35.120  32.180  47.580  1.00  0.00           H
ATOM   1046  CB  ALA A 653      34.550  33.720  48.930  1.00  0.00           C
ATOM   1047  HB1 ALA A 653      34.870  33.140  49.820  1.00  0.00           H
ATOM   1048  HB2 ALA A 653      33.470  33.660  48.660  1.00  0.00           H
ATOM   1049  HB3 ALA A 653      34.660  34.800  49.180  1.00  0.00           H
ATOM   1050  C   ALA A 653      35.580  33.970  46.580  1.00  0.00           C
ATOM   1051  O   ALA A 653      35.030  33.730  45.460  1.00  0.00           O
ATOM   1052  N   TYR A 654      36.320  35.100  46.600  1.00  0.00           N
ATOM   1053  HN  TYR A 654      36.810  35.430  47.410  1.00  0.00           H
ATOM   1054  CA  TYR A 654      36.580  36.060  45.470  1.00  0.00           C
ATOM   1055  HA  TYR A 654      35.620  36.480  45.200  1.00  0.00           H
ATOM   1056  CB  TYR A 654      37.550  37.230  46.020  1.00  0.00           C
ATOM   1057  HB1 TYR A 654      38.400  36.770  46.550  1.00  0.00           H
ATOM   1058  HB2 TYR A 654      37.000  37.910  46.690  1.00  0.00           H
ATOM   1059  CG  TYR A 654      38.090  38.110  44.910  1.00  0.00           C
ATOM   1060  CD1 TYR A 654      39.390  37.960  44.400  1.00  0.00           C
ATOM   1061  HD1 TYR A 654      39.950  37.110  44.740  1.00  0.00           H
ATOM   1062  CE1 TYR A 654      39.910  38.950  43.470  1.00  0.00           C
ATOM   1063  HE1 TYR A 654      40.800  38.770  42.880  1.00  0.00           H
ATOM   1064  CZ  TYR A 654      39.120  40.110  43.140  1.00  0.00           C
ATOM   1065  OH  TYR A 654      39.450  41.060  42.190  1.00  0.00           O
ATOM   1066  HH  TYR A 654      40.340  41.030  41.840  1.00  0.00           H
ATOM   1067  CD2 TYR A 654      37.470  39.300  44.740  1.00  0.00           C
ATOM   1068  HD2 TYR A 654      36.700  39.590  45.430  1.00  0.00           H
ATOM   1069  CE2 TYR A 654      37.930  40.290  43.860  1.00  0.00           C
ATOM   1070  HE2 TYR A 654      37.370  41.210  43.830  1.00  0.00           H
ATOM   1071  C   TYR A 654      37.210  35.370  44.220  1.00  0.00           C
ATOM   1072  O   TYR A 654      36.790  35.410  43.050  1.00  0.00           O
ATOM   1073  N   SER A 655      38.230  34.600  44.540  1.00  0.00           N
ATOM   1074  HN  SER A 655      38.570  34.530  45.470  1.00  0.00           H
ATOM   1075  CA  SER A 655      38.850  33.740  43.510  1.00  0.00           C
ATOM   1076  HA  SER A 655      39.080  34.470  42.750  1.00  0.00           H
ATOM   1077  CB  SER A 655      40.270  33.170  43.970  1.00  0.00           C
ATOM   1078  HB1 SER A 655      40.900  34.060  44.160  1.00  0.00           H
ATOM   1079  HB2 SER A 655      40.720  32.570  43.150  1.00  0.00           H
ATOM   1080  OG  SER A 655      40.130  32.370  45.150  1.00  0.00           O
ATOM   1081  HG1 SER A 655      39.900  32.970  45.860  1.00  0.00           H
ATOM   1082  C   SER A 655      38.030  32.540  42.950  1.00  0.00           C
ATOM   1083  O   SER A 655      38.050  32.230  41.800  1.00  0.00           O
ATOM   1084  N   LEU A 656      37.300  31.840  43.920  1.00  0.00           N
ATOM   1085  HN  LEU A 656      37.350  32.160  44.860  1.00  0.00           H
ATOM   1086  CA  LEU A 656      36.430  30.790  43.620  1.00  0.00           C
ATOM   1087  HA  LEU A 656      36.890  30.070  42.950  1.00  0.00           H
ATOM   1088  CB  LEU A 656      35.970  30.120  44.990  1.00  0.00           C
ATOM   1089  HB1 LEU A 656      35.440  30.920  45.560  1.00  0.00           H
ATOM   1090  HB2 LEU A 656      36.910  29.840  45.510  1.00  0.00           H
ATOM   1091  CG  LEU A 656      35.070  28.920  44.950  1.00  0.00           C
ATOM   1092  HG  LEU A 656      34.220  29.280  44.320  1.00  0.00           H
ATOM   1093  CD1 LEU A 656      35.460  27.680  44.090  1.00  0.00           C
ATOM   1094 HD11 LEU A 656      36.300  27.060  44.480  1.00  0.00           H
ATOM   1095 HD12 LEU A 656      35.670  28.040  43.070  1.00  0.00           H
ATOM   1096 HD13 LEU A 656      34.640  26.950  43.960  1.00  0.00           H
ATOM   1097  CD2 LEU A 656      34.620  28.560  46.340  1.00  0.00           C
ATOM   1098 HD21 LEU A 656      34.220  29.520  46.750  1.00  0.00           H
ATOM   1099 HD22 LEU A 656      35.460  28.200  46.970  1.00  0.00           H
ATOM   1100 HD23 LEU A 656      33.780  27.830  46.360  1.00  0.00           H
ATOM   1101  C   LEU A 656      35.230  31.050  42.900  1.00  0.00           C
ATOM   1102  O   LEU A 656      34.860  30.270  41.980  1.00  0.00           O
ATOM   1103  N   PHE A 657      34.510  32.160  43.190  1.00  0.00           N
ATOM   1104  HN  PHE A 657      34.730  32.550  44.080  1.00  0.00           H
ATOM   1105  CA  PHE A 657      33.320  32.580  42.380  1.00  0.00           C
ATOM   1106  HA  PHE A 657      32.960  31.710  41.850  1.00  0.00           H
ATOM   1107  CB  PHE A 657      32.150  33.020  43.260  1.00  0.00           C
ATOM   1108  HB1 PHE A 657      31.210  33.310  42.730  1.00  0.00           H
ATOM   1109  HB2 PHE A 657      32.340  33.940  43.860  1.00  0.00           H
ATOM   1110  CG  PHE A 657      31.930  31.930  44.320  1.00  0.00           C
ATOM   1111  CD1 PHE A 657      31.360  30.660  43.980  1.00  0.00           C
ATOM   1112  HD1 PHE A 657      31.080  30.540  42.950  1.00  0.00           H
ATOM   1113  CE1 PHE A 657      31.120  29.750  44.980  1.00  0.00           C
ATOM   1114  HE1 PHE A 657      30.630  28.820  44.730  1.00  0.00           H
ATOM   1115  CZ  PHE A 657      31.340  30.040  46.330  1.00  0.00           C
ATOM   1116  HZ  PHE A 657      31.270  29.340  47.140  1.00  0.00           H
ATOM   1117  CD2 PHE A 657      32.270  32.160  45.720  1.00  0.00           C
ATOM   1118  HD2 PHE A 657      32.740  33.120  45.850  1.00  0.00           H
ATOM   1119  CE2 PHE A 657      31.910  31.260  46.680  1.00  0.00           C
ATOM   1120  HE2 PHE A 657      32.140  31.510  47.700  1.00  0.00           H
ATOM   1121  C   PHE A 657      33.670  33.630  41.350  1.00  0.00           C
ATOM   1122  O   PHE A 657      32.900  34.220  40.630  1.00  0.00           O
ATOM   1123  N   ALA A 658      35.030  33.770  41.240  1.00  0.00           N
ATOM   1124  HN  ALA A 658      35.650  33.310  41.870  1.00  0.00           H
ATOM   1125  CA  ALA A 658      35.760  34.250  40.040  1.00  0.00           C
ATOM   1126  HA  ALA A 658      36.780  34.200  40.360  1.00  0.00           H
ATOM   1127  CB  ALA A 658      35.880  33.270  38.800  1.00  0.00           C
ATOM   1128  HB1 ALA A 658      36.420  32.360  39.150  1.00  0.00           H
ATOM   1129  HB2 ALA A 658      36.470  33.710  37.970  1.00  0.00           H
ATOM   1130  HB3 ALA A 658      34.850  33.040  38.450  1.00  0.00           H
ATOM   1131  C   ALA A 658      35.480  35.660  39.730  1.00  0.00           C
ATOM   1132  O   ALA A 658      35.100  36.110  38.690  1.00  0.00           O
ATOM   1133  N   GLY A 659      35.590  36.550  40.750  1.00  0.00           N
ATOM   1134  HN  GLY A 659      35.850  36.010  41.560  1.00  0.00           H
ATOM   1135  CA  GLY A 659      35.510  38.010  40.680  1.00  0.00           C
ATOM   1136  HA1 GLY A 659      35.960  38.390  41.570  1.00  0.00           H
ATOM   1137  HA2 GLY A 659      34.460  38.270  40.580  1.00  0.00           H
ATOM   1138  C   GLY A 659      36.320  38.650  39.530  1.00  0.00           C
ATOM   1139  O   GLY A 659      35.860  39.510  38.800  1.00  0.00           O
ATOM   1140  N   GLN A 660      37.530  38.210  39.340  1.00  0.00           N
ATOM   1141  HN  GLN A 660      37.890  37.560  40.000  1.00  0.00           H
ATOM   1142  CA  GLN A 660      38.470  38.690  38.280  1.00  0.00           C
ATOM   1143  HA  GLN A 660      38.050  38.310  37.370  1.00  0.00           H
ATOM   1144  CB  GLN A 660      38.770  40.210  38.100  1.00  0.00           C
ATOM   1145  HB1 GLN A 660      39.080  40.730  39.030  1.00  0.00           H
ATOM   1146  HB2 GLN A 660      37.810  40.650  37.730  1.00  0.00           H
ATOM   1147  CG  GLN A 660      39.770  40.550  37.000  1.00  0.00           C
ATOM   1148  HG1 GLN A 660      40.820  40.360  37.330  1.00  0.00           H
ATOM   1149  HG2 GLN A 660      39.690  41.630  36.750  1.00  0.00           H
ATOM   1150  CD  GLN A 660      39.560  39.610  35.790  1.00  0.00           C
ATOM   1151  OE1 GLN A 660      40.280  38.620  35.730  1.00  0.00           O
ATOM   1152  NE2 GLN A 660      38.670  39.940  34.820  1.00  0.00           N
ATOM   1153 HE21 GLN A 660      38.730  39.310  34.030  1.00  0.00           H
ATOM   1154 HE22 GLN A 660      38.100  40.760  34.790  1.00  0.00           H
ATOM   1155  C   GLN A 660      39.730  37.880  38.540  1.00  0.00           C
ATOM   1156  O   GLN A 660      40.550  38.370  39.320  1.00  0.00           O
ATOM   1157  N   PRO A 661      39.890  36.570  38.130  1.00  0.00           N
ATOM   1158  CD  PRO A 661      39.000  35.800  37.270  1.00  0.00           C
ATOM   1159  HD1 PRO A 661      38.950  36.340  36.290  1.00  0.00           H
ATOM   1160  HD2 PRO A 661      38.070  35.670  37.860  1.00  0.00           H
ATOM   1161  CA  PRO A 661      40.910  35.770  38.810  1.00  0.00           C
ATOM   1162  HA  PRO A 661      40.830  35.780  39.890  1.00  0.00           H
ATOM   1163  CB  PRO A 661      40.470  34.380  38.400  1.00  0.00           C
ATOM   1164  HB1 PRO A 661      39.720  33.930  39.080  1.00  0.00           H
ATOM   1165  HB2 PRO A 661      41.330  33.680  38.440  1.00  0.00           H
ATOM   1166  CG  PRO A 661      39.810  34.540  37.040  1.00  0.00           C
ATOM   1167  HG1 PRO A 661      40.570  34.690  36.240  1.00  0.00           H
ATOM   1168  HG2 PRO A 661      39.120  33.710  36.790  1.00  0.00           H
ATOM   1169  C   PRO A 661      42.380  36.090  38.510  1.00  0.00           C
ATOM   1170  O   PRO A 661      43.340  35.870  39.310  1.00  0.00           O
ATOM   1171  N   LEU A 662      42.580  36.870  37.460  1.00  0.00           N
ATOM   1172  HN  LEU A 662      41.830  37.060  36.830  1.00  0.00           H
ATOM   1173  CA  LEU A 662      43.830  37.450  37.090  1.00  0.00           C
ATOM   1174  HA  LEU A 662      44.640  36.750  37.230  1.00  0.00           H
ATOM   1175  CB  LEU A 662      43.810  37.980  35.630  1.00  0.00           C
ATOM   1176  HB1 LEU A 662      44.550  38.790  35.510  1.00  0.00           H
ATOM   1177  HB2 LEU A 662      42.800  38.410  35.470  1.00  0.00           H
ATOM   1178  CG  LEU A 662      44.000  36.850  34.520  1.00  0.00           C
ATOM   1179  HG  LEU A 662      43.110  36.180  34.600  1.00  0.00           H
ATOM   1180  CD1 LEU A 662      43.940  37.540  33.180  1.00  0.00           C
ATOM   1181 HD11 LEU A 662      44.050  36.820  32.340  1.00  0.00           H
ATOM   1182 HD12 LEU A 662      44.590  38.430  33.180  1.00  0.00           H
ATOM   1183 HD13 LEU A 662      42.910  37.940  33.090  1.00  0.00           H
ATOM   1184  CD2 LEU A 662      45.270  36.030  34.700  1.00  0.00           C
ATOM   1185 HD21 LEU A 662      46.160  36.660  34.510  1.00  0.00           H
ATOM   1186 HD22 LEU A 662      45.320  35.280  33.880  1.00  0.00           H
ATOM   1187 HD23 LEU A 662      45.360  35.410  35.610  1.00  0.00           H
ATOM   1188  C   LEU A 662      44.330  38.590  37.960  1.00  0.00           C
ATOM   1189  O   LEU A 662      45.530  38.920  37.990  1.00  0.00           O
ATOM   1190  N   THR A 663      43.430  39.150  38.770  1.00  0.00           N
ATOM   1191  HN  THR A 663      42.470  38.900  38.810  1.00  0.00           H
ATOM   1192  CA  THR A 663      43.800  40.120  39.820  1.00  0.00           C
ATOM   1193  HA  THR A 663      44.710  40.650  39.590  1.00  0.00           H
ATOM   1194  CB  THR A 663      42.970  41.270  40.240  1.00  0.00           C
ATOM   1195  HB  THR A 663      43.400  42.000  40.960  1.00  0.00           H
ATOM   1196  OG1 THR A 663      41.660  40.870  40.690  1.00  0.00           O
ATOM   1197  HG1 THR A 663      41.580  39.930  40.520  1.00  0.00           H
ATOM   1198  CG2 THR A 663      42.740  42.260  39.050  1.00  0.00           C
ATOM   1199 HG21 THR A 663      42.230  41.700  38.220  1.00  0.00           H
ATOM   1200 HG22 THR A 663      43.640  42.740  38.610  1.00  0.00           H
ATOM   1201 HG23 THR A 663      42.040  43.060  39.370  1.00  0.00           H
ATOM   1202  C   THR A 663      44.040  39.400  41.050  1.00  0.00           C
ATOM   1203  O   THR A 663      43.450  38.350  41.260  1.00  0.00           O
ATOM   1204  N   ILE A 664      44.810  39.940  41.980  1.00  0.00           N
ATOM   1205  HN  ILE A 664      45.210  40.840  41.820  1.00  0.00           H
ATOM   1206  CA  ILE A 664      45.210  39.380  43.250  1.00  0.00           C
ATOM   1207  HA  ILE A 664      44.530  38.570  43.470  1.00  0.00           H
ATOM   1208  CB  ILE A 664      46.680  38.940  43.290  1.00  0.00           C
ATOM   1209  HB  ILE A 664      47.290  39.810  42.970  1.00  0.00           H
ATOM   1210  CG2 ILE A 664      47.130  38.510  44.690  1.00  0.00           C
ATOM   1211 HG21 ILE A 664      48.140  38.040  44.610  1.00  0.00           H
ATOM   1212 HG22 ILE A 664      46.340  37.850  45.100  1.00  0.00           H
ATOM   1213 HG23 ILE A 664      47.230  39.350  45.400  1.00  0.00           H
ATOM   1214  CG1 ILE A 664      47.050  37.700  42.370  1.00  0.00           C
ATOM   1215 HG11 ILE A 664      48.130  37.430  42.330  1.00  0.00           H
ATOM   1216 HG12 ILE A 664      46.690  37.900  41.340  1.00  0.00           H
ATOM   1217  CD  ILE A 664      46.320  36.410  42.780  1.00  0.00           C
ATOM   1218  HD1 ILE A 664      46.540  35.520  42.150  1.00  0.00           H
ATOM   1219  HD2 ILE A 664      45.240  36.640  42.720  1.00  0.00           H
ATOM   1220  HD3 ILE A 664      46.500  36.090  43.830  1.00  0.00           H
ATOM   1221  C   ILE A 664      44.990  40.400  44.300  1.00  0.00           C
ATOM   1222  O   ILE A 664      45.440  41.560  44.180  1.00  0.00           O
ATOM   1223  N   LEU A 665      44.160  40.070  45.330  1.00  0.00           N
ATOM   1224  HN  LEU A 665      43.620  39.240  45.390  1.00  0.00           H
ATOM   1225  CA  LEU A 665      43.990  40.790  46.560  1.00  0.00           C
ATOM   1226  HA  LEU A 665      43.600  41.790  46.370  1.00  0.00           H
ATOM   1227  CB  LEU A 665      42.780  40.280  47.380  1.00  0.00           C
ATOM   1228  HB1 LEU A 665      42.650  41.000  48.220  1.00  0.00           H
ATOM   1229  HB2 LEU A 665      43.100  39.290  47.760  1.00  0.00           H
ATOM   1230  CG  LEU A 665      41.370  39.930  46.680  1.00  0.00           C
ATOM   1231  HG  LEU A 665      41.640  39.120  45.970  1.00  0.00           H
ATOM   1232  CD1 LEU A 665      40.240  39.590  47.650  1.00  0.00           C
ATOM   1233 HD11 LEU A 665      39.330  39.110  47.240  1.00  0.00           H
ATOM   1234 HD12 LEU A 665      39.790  40.510  48.070  1.00  0.00           H
ATOM   1235 HD13 LEU A 665      40.570  39.050  48.550  1.00  0.00           H
ATOM   1236  CD2 LEU A 665      40.890  41.160  46.000  1.00  0.00           C
ATOM   1237 HD21 LEU A 665      40.620  41.930  46.750  1.00  0.00           H
ATOM   1238 HD22 LEU A 665      40.020  40.980  45.330  1.00  0.00           H
ATOM   1239 HD23 LEU A 665      41.750  41.520  45.400  1.00  0.00           H
ATOM   1240  C   LEU A 665      45.160  40.790  47.430  1.00  0.00           C
ATOM   1241  O   LEU A 665      45.900  39.800  47.470  1.00  0.00           O
ATOM   1242  N   GLY A 666      45.390  41.820  48.210  1.00  0.00           N
ATOM   1243  HN  GLY A 666      44.700  42.530  48.270  1.00  0.00           H
ATOM   1244  CA  GLY A 666      46.490  41.890  49.140  1.00  0.00           C
ATOM   1245  HA1 GLY A 666      47.460  41.860  48.660  1.00  0.00           H
ATOM   1246  HA2 GLY A 666      46.400  41.120  49.900  1.00  0.00           H
ATOM   1247  C   GLY A 666      46.460  43.190  49.790  1.00  0.00           C
ATOM   1248  O   GLY A 666      45.450  43.850  49.720  1.00  0.00           O
ATOM   1249  N   SER A 667      47.500  43.660  50.540  1.00  0.00           N
ATOM   1250  HN  SER A 667      48.350  43.150  50.510  1.00  0.00           H
ATOM   1251  CA  SER A 667      47.570  44.990  51.240  1.00  0.00           C
ATOM   1252  HA  SER A 667      47.000  44.840  52.140  1.00  0.00           H
ATOM   1253  CB  SER A 667      49.030  45.310  51.390  1.00  0.00           C
ATOM   1254  HB1 SER A 667      49.530  44.670  52.150  1.00  0.00           H
ATOM   1255  HB2 SER A 667      49.160  46.390  51.580  1.00  0.00           H
ATOM   1256  OG  SER A 667      49.820  45.130  50.180  1.00  0.00           O
ATOM   1257  HG1 SER A 667      49.720  45.880  49.590  1.00  0.00           H
ATOM   1258  C   SER A 667      46.910  46.160  50.580  1.00  0.00           C
ATOM   1259  O   SER A 667      47.010  46.380  49.380  1.00  0.00           O
ATOM   1260  N   THR A 668      46.190  47.000  51.430  1.00  0.00           N
ATOM   1261  HN  THR A 668      45.980  46.840  52.400  1.00  0.00           H
ATOM   1262  CA  THR A 668      45.590  48.310  51.040  1.00  0.00           C
ATOM   1263  HA  THR A 668      45.810  48.540  50.010  1.00  0.00           H
ATOM   1264  CB  THR A 668      44.010  48.330  50.980  1.00  0.00           C
ATOM   1265  HB  THR A 668      43.640  47.750  50.110  1.00  0.00           H
ATOM   1266  OG1 THR A 668      43.510  49.650  50.860  1.00  0.00           O
ATOM   1267  HG1 THR A 668      43.390  49.750  49.910  1.00  0.00           H
ATOM   1268  CG2 THR A 668      43.390  47.770  52.290  1.00  0.00           C
ATOM   1269 HG21 THR A 668      43.400  46.660  52.350  1.00  0.00           H
ATOM   1270 HG22 THR A 668      42.290  47.870  52.280  1.00  0.00           H
ATOM   1271 HG23 THR A 668      43.750  48.350  53.170  1.00  0.00           H
ATOM   1272  C   THR A 668      46.150  49.520  51.790  1.00  0.00           C
ATOM   1273  O   THR A 668      46.320  49.560  53.050  1.00  0.00           O
ATOM   1274  N   GLY A 669      46.500  50.590  51.040  1.00  0.00           N
ATOM   1275  HN  GLY A 669      46.600  50.510  50.060  1.00  0.00           H
ATOM   1276  CA  GLY A 669      46.990  51.900  51.570  1.00  0.00           C
ATOM   1277  HA1 GLY A 669      47.630  52.300  50.790  1.00  0.00           H
ATOM   1278  HA2 GLY A 669      47.380  51.760  52.570  1.00  0.00           H
ATOM   1279  C   GLY A 669      45.830  52.880  51.760  1.00  0.00           C
ATOM   1280  O   GLY A 669      46.010  53.640  52.680  1.00  0.00           O
ATOM   1281  N   PRO A 670      44.700  52.950  51.020  1.00  0.00           N
ATOM   1282  CD  PRO A 670      44.850  52.630  49.580  1.00  0.00           C
ATOM   1283  HD1 PRO A 670      44.600  51.570  49.410  1.00  0.00           H
ATOM   1284  HD2 PRO A 670      45.860  52.740  49.130  1.00  0.00           H
ATOM   1285  CA  PRO A 670      43.690  53.970  51.290  1.00  0.00           C
ATOM   1286  HA  PRO A 670      44.240  54.910  51.350  1.00  0.00           H
ATOM   1287  CB  PRO A 670      42.830  53.850  49.950  1.00  0.00           C
ATOM   1288  HB1 PRO A 670      42.310  54.820  49.770  1.00  0.00           H
ATOM   1289  HB2 PRO A 670      42.100  53.030  50.060  1.00  0.00           H
ATOM   1290  CG  PRO A 670      43.810  53.520  48.830  1.00  0.00           C
ATOM   1291  HG1 PRO A 670      43.330  52.770  48.160  1.00  0.00           H
ATOM   1292  HG2 PRO A 670      44.270  54.370  48.290  1.00  0.00           H
ATOM   1293  C   PRO A 670      42.870  53.660  52.480  1.00  0.00           C
ATOM   1294  O   PRO A 670      42.540  54.520  53.300  1.00  0.00           O
ATOM   1295  N   VAL A 671      42.540  52.350  52.660  1.00  0.00           N
ATOM   1296  HN  VAL A 671      42.810  51.630  52.020  1.00  0.00           H
ATOM   1297  CA  VAL A 671      41.840  51.840  53.840  1.00  0.00           C
ATOM   1298  HA  VAL A 671      40.960  52.440  54.000  1.00  0.00           H
ATOM   1299  CB  VAL A 671      41.270  50.430  53.650  1.00  0.00           C
ATOM   1300  HB  VAL A 671      42.080  49.680  53.630  1.00  0.00           H
ATOM   1301  CG1 VAL A 671      40.360  49.900  54.890  1.00  0.00           C
ATOM   1302 HG11 VAL A 671      39.980  48.900  54.610  1.00  0.00           H
ATOM   1303 HG12 VAL A 671      39.590  50.630  55.210  1.00  0.00           H
ATOM   1304 HG13 VAL A 671      41.010  49.770  55.790  1.00  0.00           H
ATOM   1305  CG2 VAL A 671      40.430  50.360  52.330  1.00  0.00           C
ATOM   1306 HG21 VAL A 671      40.850  50.810  51.410  1.00  0.00           H
ATOM   1307 HG22 VAL A 671      39.440  50.830  52.470  1.00  0.00           H
ATOM   1308 HG23 VAL A 671      40.210  49.310  52.050  1.00  0.00           H
ATOM   1309  C   VAL A 671      42.640  51.940  55.140  1.00  0.00           C
ATOM   1310  O   VAL A 671      42.100  52.280  56.190  1.00  0.00           O
ATOM   1311  N   LEU A 672      43.960  51.570  55.040  1.00  0.00           N
ATOM   1312  HN  LEU A 672      44.260  51.120  54.200  1.00  0.00           H
ATOM   1313  CA  LEU A 672      44.880  51.590  56.150  1.00  0.00           C
ATOM   1314  HA  LEU A 672      44.360  51.020  56.910  1.00  0.00           H
ATOM   1315  CB  LEU A 672      46.150  50.810  55.760  1.00  0.00           C
ATOM   1316  HB1 LEU A 672      46.580  51.210  54.810  1.00  0.00           H
ATOM   1317  HB2 LEU A 672      45.830  49.760  55.640  1.00  0.00           H
ATOM   1318  CG  LEU A 672      47.300  50.850  56.780  1.00  0.00           C
ATOM   1319  HG  LEU A 672      47.630  51.840  57.160  1.00  0.00           H
ATOM   1320  CD1 LEU A 672      46.800  50.200  58.090  1.00  0.00           C
ATOM   1321 HD11 LEU A 672      47.690  50.300  58.740  1.00  0.00           H
ATOM   1322 HD12 LEU A 672      46.410  49.170  57.910  1.00  0.00           H
ATOM   1323 HD13 LEU A 672      45.960  50.860  58.400  1.00  0.00           H
ATOM   1324  CD2 LEU A 672      48.560  50.230  56.210  1.00  0.00           C
ATOM   1325 HD21 LEU A 672      49.300  50.170  57.030  1.00  0.00           H
ATOM   1326 HD22 LEU A 672      48.820  50.950  55.410  1.00  0.00           H
ATOM   1327 HD23 LEU A 672      48.430  49.230  55.740  1.00  0.00           H
ATOM   1328  C   LEU A 672      45.060  53.000  56.740  1.00  0.00           C
ATOM   1329  O   LEU A 672      45.160  53.210  57.920  1.00  0.00           O
ATOM   1330  N   VAL A 673      45.180  54.000  55.800  1.00  0.00           N
ATOM   1331  HN  VAL A 673      45.170  53.780  54.830  1.00  0.00           H
ATOM   1332  CA  VAL A 673      45.190  55.400  56.200  1.00  0.00           C
ATOM   1333  HA  VAL A 673      45.940  55.500  56.970  1.00  0.00           H
ATOM   1334  CB  VAL A 673      45.490  56.270  55.030  1.00  0.00           C
ATOM   1335  HB  VAL A 673      44.760  56.120  54.190  1.00  0.00           H
ATOM   1336  CG1 VAL A 673      45.250  57.760  55.470  1.00  0.00           C
ATOM   1337 HG11 VAL A 673      45.950  58.080  56.270  1.00  0.00           H
ATOM   1338 HG12 VAL A 673      44.190  57.920  55.780  1.00  0.00           H
ATOM   1339 HG13 VAL A 673      45.270  58.500  54.640  1.00  0.00           H
ATOM   1340  CG2 VAL A 673      46.930  56.150  54.460  1.00  0.00           C
ATOM   1341 HG21 VAL A 673      47.220  55.190  54.000  1.00  0.00           H
ATOM   1342 HG22 VAL A 673      47.700  56.270  55.270  1.00  0.00           H
ATOM   1343 HG23 VAL A 673      47.010  56.940  53.700  1.00  0.00           H
ATOM   1344  C   VAL A 673      43.850  55.740  56.940  1.00  0.00           C
ATOM   1345  O   VAL A 673      43.760  56.340  58.020  1.00  0.00           O
ATOM   1346  N   PHE A 674      42.730  55.260  56.360  1.00  0.00           N
ATOM   1347  HN  PHE A 674      42.780  54.700  55.550  1.00  0.00           H
ATOM   1348  CA  PHE A 674      41.420  55.410  56.960  1.00  0.00           C
ATOM   1349  HA  PHE A 674      41.340  56.440  57.260  1.00  0.00           H
ATOM   1350  CB  PHE A 674      40.370  55.150  55.860  1.00  0.00           C
ATOM   1351  HB1 PHE A 674      40.520  54.160  55.350  1.00  0.00           H
ATOM   1352  HB2 PHE A 674      40.520  55.910  55.070  1.00  0.00           H
ATOM   1353  CG  PHE A 674      38.900  55.060  56.350  1.00  0.00           C
ATOM   1354  CD1 PHE A 674      38.110  56.230  56.610  1.00  0.00           C
ATOM   1355  HD1 PHE A 674      38.340  57.240  56.330  1.00  0.00           H
ATOM   1356  CE1 PHE A 674      36.840  56.120  57.240  1.00  0.00           C
ATOM   1357  HE1 PHE A 674      36.310  57.030  57.470  1.00  0.00           H
ATOM   1358  CZ  PHE A 674      36.290  54.830  57.470  1.00  0.00           C
ATOM   1359  HZ  PHE A 674      35.290  54.780  57.890  1.00  0.00           H
ATOM   1360  CD2 PHE A 674      38.340  53.800  56.650  1.00  0.00           C
ATOM   1361  HD2 PHE A 674      38.840  52.870  56.430  1.00  0.00           H
ATOM   1362  CE2 PHE A 674      36.990  53.730  57.090  1.00  0.00           C
ATOM   1363  HE2 PHE A 674      36.500  52.790  57.320  1.00  0.00           H
ATOM   1364  C   PHE A 674      41.230  54.750  58.350  1.00  0.00           C
ATOM   1365  O   PHE A 674      40.640  55.320  59.260  1.00  0.00           O
ATOM   1366  N   GLU A 675      41.710  53.540  58.580  1.00  0.00           N
ATOM   1367  HN  GLU A 675      41.980  53.000  57.770  1.00  0.00           H
ATOM   1368  CA  GLU A 675      41.720  52.860  59.860  1.00  0.00           C
ATOM   1369  HA  GLU A 675      40.740  52.610  60.200  1.00  0.00           H
ATOM   1370  CB  GLU A 675      42.400  51.450  59.710  1.00  0.00           C
ATOM   1371  HB1 GLU A 675      42.640  51.000  60.700  1.00  0.00           H
ATOM   1372  HB2 GLU A 675      43.360  51.510  59.170  1.00  0.00           H
ATOM   1373  CG  GLU A 675      41.590  50.400  58.880  1.00  0.00           C
ATOM   1374  HG1 GLU A 675      42.160  49.470  58.650  1.00  0.00           H
ATOM   1375  HG2 GLU A 675      41.270  50.850  57.920  1.00  0.00           H
ATOM   1376  CD  GLU A 675      40.280  49.910  59.420  1.00  0.00           C
ATOM   1377  OE1 GLU A 675      39.610  49.140  58.730  1.00  0.00           O
ATOM   1378  OE2 GLU A 675      39.960  50.170  60.600  1.00  0.00           O
ATOM   1379  C   GLU A 675      42.470  53.640  60.960  1.00  0.00           C
ATOM   1380  O   GLU A 675      42.040  53.720  62.090  1.00  0.00           O
ATOM   1381  N   LYS A 676      43.570  54.300  60.690  1.00  0.00           N
ATOM   1382  HN  LYS A 676      44.050  54.150  59.830  1.00  0.00           H
ATOM   1383  CA  LYS A 676      44.200  55.330  61.440  1.00  0.00           C
ATOM   1384  HA  LYS A 676      44.330  54.870  62.410  1.00  0.00           H
ATOM   1385  CB  LYS A 676      45.680  55.610  60.950  1.00  0.00           C
ATOM   1386  HB1 LYS A 676      45.530  55.710  59.850  1.00  0.00           H
ATOM   1387  HB2 LYS A 676      46.320  54.710  61.100  1.00  0.00           H
ATOM   1388  CG  LYS A 676      46.430  56.690  61.770  1.00  0.00           C
ATOM   1389  HG1 LYS A 676      46.460  56.390  62.840  1.00  0.00           H
ATOM   1390  HG2 LYS A 676      45.810  57.610  61.700  1.00  0.00           H
ATOM   1391  CD  LYS A 676      47.860  56.940  61.180  1.00  0.00           C
ATOM   1392  HD1 LYS A 676      47.760  57.700  60.380  1.00  0.00           H
ATOM   1393  HD2 LYS A 676      48.270  55.940  60.910  1.00  0.00           H
ATOM   1394  CE  LYS A 676      48.890  57.510  62.140  1.00  0.00           C
ATOM   1395  HE1 LYS A 676      49.210  56.830  62.950  1.00  0.00           H
ATOM   1396  HE2 LYS A 676      48.430  58.440  62.560  1.00  0.00           H
ATOM   1397  NZ  LYS A 676      50.240  57.910  61.520  1.00  0.00           N
ATOM   1398  HZ1 LYS A 676      50.070  58.800  60.980  1.00  0.00           H
ATOM   1399  HZ2 LYS A 676      50.570  57.260  60.790  1.00  0.00           H
ATOM   1400  HZ3 LYS A 676      50.890  57.960  62.320  1.00  0.00           H
ATOM   1401  C   LYS A 676      43.320  56.600  61.680  1.00  0.00           C
ATOM   1402  O   LYS A 676      43.170  56.970  62.820  1.00  0.00           O
ATOM   1403  N   ILE A 677      42.670  57.100  60.660  1.00  0.00           N
ATOM   1404  HN  ILE A 677      42.790  56.730  59.740  1.00  0.00           H
ATOM   1405  CA  ILE A 677      41.730  58.180  60.840  1.00  0.00           C
ATOM   1406  HA  ILE A 677      42.280  58.980  61.310  1.00  0.00           H
ATOM   1407  CB  ILE A 677      41.100  58.870  59.610  1.00  0.00           C
ATOM   1408  HB  ILE A 677      40.550  58.040  59.130  1.00  0.00           H
ATOM   1409  CG2 ILE A 677      40.220  60.120  59.920  1.00  0.00           C
ATOM   1410 HG21 ILE A 677      39.870  60.480  58.930  1.00  0.00           H
ATOM   1411 HG22 ILE A 677      40.800  60.930  60.400  1.00  0.00           H
ATOM   1412 HG23 ILE A 677      39.240  59.950  60.420  1.00  0.00           H
ATOM   1413  CG1 ILE A 677      42.200  59.340  58.620  1.00  0.00           C
ATOM   1414 HG11 ILE A 677      43.060  58.640  58.580  1.00  0.00           H
ATOM   1415 HG12 ILE A 677      42.680  60.250  59.050  1.00  0.00           H
ATOM   1416  CD  ILE A 677      41.720  59.590  57.220  1.00  0.00           C
ATOM   1417  HD1 ILE A 677      42.440  59.510  56.380  1.00  0.00           H
ATOM   1418  HD2 ILE A 677      41.200  60.570  57.190  1.00  0.00           H
ATOM   1419  HD3 ILE A 677      40.920  58.850  56.980  1.00  0.00           H
ATOM   1420  C   ILE A 677      40.560  57.850  61.780  1.00  0.00           C
ATOM   1421  O   ILE A 677      40.250  58.560  62.730  1.00  0.00           O
ATOM   1422  N   LEU A 678      39.920  56.710  61.500  1.00  0.00           N
ATOM   1423  HN  LEU A 678      40.190  56.180  60.700  1.00  0.00           H
ATOM   1424  CA  LEU A 678      38.900  56.060  62.270  1.00  0.00           C
ATOM   1425  HA  LEU A 678      38.200  56.860  62.410  1.00  0.00           H
ATOM   1426  CB  LEU A 678      38.390  54.810  61.540  1.00  0.00           C
ATOM   1427  HB1 LEU A 678      39.180  54.030  61.510  1.00  0.00           H
ATOM   1428  HB2 LEU A 678      38.200  55.010  60.460  1.00  0.00           H
ATOM   1429  CG  LEU A 678      37.080  54.290  62.030  1.00  0.00           C
ATOM   1430  HG  LEU A 678      37.300  53.730  62.980  1.00  0.00           H
ATOM   1431  CD1 LEU A 678      36.050  55.400  62.280  1.00  0.00           C
ATOM   1432 HD11 LEU A 678      36.340  56.100  63.100  1.00  0.00           H
ATOM   1433 HD12 LEU A 678      35.120  54.940  62.690  1.00  0.00           H
ATOM   1434 HD13 LEU A 678      35.820  55.870  61.290  1.00  0.00           H
ATOM   1435  CD2 LEU A 678      36.600  53.160  61.030  1.00  0.00           C
ATOM   1436 HD21 LEU A 678      35.990  53.710  60.270  1.00  0.00           H
ATOM   1437 HD22 LEU A 678      35.960  52.360  61.470  1.00  0.00           H
ATOM   1438 HD23 LEU A 678      37.470  52.680  60.530  1.00  0.00           H
ATOM   1439  C   LEU A 678      39.230  55.660  63.670  1.00  0.00           C
ATOM   1440  O   LEU A 678      38.420  55.980  64.580  1.00  0.00           O
ATOM   1441  N   TYR A 679      40.440  55.140  63.940  1.00  0.00           N
ATOM   1442  HN  TYR A 679      41.230  55.140  63.320  1.00  0.00           H
ATOM   1443  CA  TYR A 679      40.830  54.860  65.330  1.00  0.00           C
ATOM   1444  HA  TYR A 679      39.980  54.370  65.770  1.00  0.00           H
ATOM   1445  CB  TYR A 679      42.070  53.960  65.490  1.00  0.00           C
ATOM   1446  HB1 TYR A 679      42.860  54.400  64.850  1.00  0.00           H
ATOM   1447  HB2 TYR A 679      41.850  52.960  65.060  1.00  0.00           H
ATOM   1448  CG  TYR A 679      42.490  53.660  66.860  1.00  0.00           C
ATOM   1449  CD1 TYR A 679      41.640  52.870  67.690  1.00  0.00           C
ATOM   1450  HD1 TYR A 679      40.790  52.400  67.210  1.00  0.00           H
ATOM   1451  CE1 TYR A 679      42.110  52.540  68.920  1.00  0.00           C
ATOM   1452  HE1 TYR A 679      41.510  51.930  69.570  1.00  0.00           H
ATOM   1453  CZ  TYR A 679      43.350  52.990  69.430  1.00  0.00           C
ATOM   1454  OH  TYR A 679      43.880  52.480  70.600  1.00  0.00           O
ATOM   1455  HH  TYR A 679      44.670  52.960  70.830  1.00  0.00           H
ATOM   1456  CD2 TYR A 679      43.690  54.150  67.240  1.00  0.00           C
ATOM   1457  HD2 TYR A 679      44.350  54.810  66.690  1.00  0.00           H
ATOM   1458  CE2 TYR A 679      44.100  53.860  68.590  1.00  0.00           C
ATOM   1459  HE2 TYR A 679      45.110  54.210  68.820  1.00  0.00           H
ATOM   1460  C   TYR A 679      41.060  56.170  66.140  1.00  0.00           C
ATOM   1461  O   TYR A 679      40.770  56.310  67.310  1.00  0.00           O
ATOM   1462  N   LYS A 680      41.700  57.100  65.470  1.00  0.00           N
ATOM   1463  HN  LYS A 680      41.960  56.990  64.520  1.00  0.00           H
ATOM   1464  CA  LYS A 680      41.940  58.420  66.030  1.00  0.00           C
ATOM   1465  HA  LYS A 680      42.350  58.240  67.000  1.00  0.00           H
ATOM   1466  CB  LYS A 680      43.020  59.270  65.240  1.00  0.00           C
ATOM   1467  HB1 LYS A 680      42.970  60.260  65.730  1.00  0.00           H
ATOM   1468  HB2 LYS A 680      42.770  59.380  64.160  1.00  0.00           H
ATOM   1469  CG  LYS A 680      44.530  58.680  65.460  1.00  0.00           C
ATOM   1470  HG1 LYS A 680      45.190  59.420  64.960  1.00  0.00           H
ATOM   1471  HG2 LYS A 680      44.540  57.710  64.940  1.00  0.00           H
ATOM   1472  CD  LYS A 680      44.830  58.530  66.960  1.00  0.00           C
ATOM   1473  HD1 LYS A 680      44.300  57.640  67.360  1.00  0.00           H
ATOM   1474  HD2 LYS A 680      44.380  59.390  67.500  1.00  0.00           H
ATOM   1475  CE  LYS A 680      46.300  58.410  67.250  1.00  0.00           C
ATOM   1476  HE1 LYS A 680      46.850  59.310  66.900  1.00  0.00           H
ATOM   1477  HE2 LYS A 680      46.720  57.470  66.840  1.00  0.00           H
ATOM   1478  NZ  LYS A 680      46.540  58.400  68.730  1.00  0.00           N
ATOM   1479  HZ1 LYS A 680      46.050  57.630  69.230  1.00  0.00           H
ATOM   1480  HZ2 LYS A 680      46.040  59.230  69.140  1.00  0.00           H
ATOM   1481  HZ3 LYS A 680      47.540  58.470  69.010  1.00  0.00           H
ATOM   1482  C   LYS A 680      40.640  59.230  66.240  1.00  0.00           C
ATOM   1483  O   LYS A 680      40.490  59.950  67.220  1.00  0.00           O
ATOM   1484  N   PHE A 681      39.640  59.100  65.370  1.00  0.00           N
ATOM   1485  HN  PHE A 681      39.810  58.520  64.580  1.00  0.00           H
ATOM   1486  CA  PHE A 681      38.290  59.700  65.580  1.00  0.00           C
ATOM   1487  HA  PHE A 681      38.460  60.680  65.990  1.00  0.00           H
ATOM   1488  CB  PHE A 681      37.360  59.740  64.310  1.00  0.00           C
ATOM   1489  HB1 PHE A 681      37.550  58.800  63.740  1.00  0.00           H
ATOM   1490  HB2 PHE A 681      37.660  60.640  63.730  1.00  0.00           H
ATOM   1491  CG  PHE A 681      35.870  59.900  64.400  1.00  0.00           C
ATOM   1492  CD1 PHE A 681      35.030  58.780  64.520  1.00  0.00           C
ATOM   1493  HD1 PHE A 681      35.480  57.800  64.440  1.00  0.00           H
ATOM   1494  CE1 PHE A 681      33.620  58.880  64.570  1.00  0.00           C
ATOM   1495  HE1 PHE A 681      33.100  57.940  64.700  1.00  0.00           H
ATOM   1496  CZ  PHE A 681      33.000  60.130  64.460  1.00  0.00           C
ATOM   1497  HZ  PHE A 681      31.930  60.190  64.570  1.00  0.00           H
ATOM   1498  CD2 PHE A 681      35.270  61.150  64.440  1.00  0.00           C
ATOM   1499  HD2 PHE A 681      35.880  62.040  64.490  1.00  0.00           H
ATOM   1500  CE2 PHE A 681      33.840  61.220  64.400  1.00  0.00           C
ATOM   1501  HE2 PHE A 681      33.300  62.140  64.540  1.00  0.00           H
ATOM   1502  C   PHE A 681      37.520  58.940  66.710  1.00  0.00           C
ATOM   1503  O   PHE A 681      36.800  59.580  67.490  1.00  0.00           O
ATOM   1504  N   CYS A 682      37.770  57.650  66.890  1.00  0.00           N
ATOM   1505  HN  CYS A 682      38.230  57.150  66.160  1.00  0.00           H
ATOM   1506  CA  CYS A 682      37.430  56.870  68.110  1.00  0.00           C
ATOM   1507  HA  CYS A 682      36.380  57.020  68.270  1.00  0.00           H
ATOM   1508  CB  CYS A 682      37.670  55.340  68.010  1.00  0.00           C
ATOM   1509  HB1 CYS A 682      37.490  54.880  69.010  1.00  0.00           H
ATOM   1510  HB2 CYS A 682      38.710  55.040  67.710  1.00  0.00           H
ATOM   1511  SG  CYS A 682      36.530  54.580  66.700  1.00  0.00           S
ATOM   1512  HG1 CYS A 682      36.970  55.450  65.820  1.00  0.00           H
ATOM   1513  C   CYS A 682      37.940  57.430  69.420  1.00  0.00           C
ATOM   1514  O   CYS A 682      37.140  57.570  70.350  1.00  0.00           O
ATOM   1515  N   ARG A 683      39.230  57.820  69.470  1.00  0.00           N
ATOM   1516  HN  ARG A 683      39.780  57.730  68.640  1.00  0.00           H
ATOM   1517  CA  ARG A 683      39.810  58.540  70.600  1.00  0.00           C
ATOM   1518  HA  ARG A 683      39.610  58.030  71.520  1.00  0.00           H
ATOM   1519  CB  ARG A 683      41.350  58.650  70.420  1.00  0.00           C
ATOM   1520  HB1 ARG A 683      41.710  59.300  71.250  1.00  0.00           H
ATOM   1521  HB2 ARG A 683      41.520  59.280  69.510  1.00  0.00           H
ATOM   1522  CG  ARG A 683      42.270  57.400  70.260  1.00  0.00           C
ATOM   1523  HG1 ARG A 683      43.310  57.750  70.110  1.00  0.00           H
ATOM   1524  HG2 ARG A 683      42.050  57.040  69.240  1.00  0.00           H
ATOM   1525  CD  ARG A 683      42.080  56.350  71.290  1.00  0.00           C
ATOM   1526  HD1 ARG A 683      42.910  55.620  71.200  1.00  0.00           H
ATOM   1527  HD2 ARG A 683      41.170  55.750  71.070  1.00  0.00           H
ATOM   1528  NE  ARG A 683      42.180  56.990  72.610  1.00  0.00           N
ATOM   1529  HE  ARG A 683      42.500  57.930  72.600  1.00  0.00           H
ATOM   1530  CZ  ARG A 683      41.920  56.510  73.800  1.00  0.00           C
ATOM   1531  NH1 ARG A 683      42.200  57.230  74.910  1.00  0.00           N
ATOM   1532 HH11 ARG A 683      41.990  56.780  75.780  1.00  0.00           H
ATOM   1533 HH12 ARG A 683      42.560  58.140  74.740  1.00  0.00           H
ATOM   1534  NH2 ARG A 683      41.370  55.310  73.940  1.00  0.00           N
ATOM   1535 HH21 ARG A 683      41.040  54.810  73.140  1.00  0.00           H
ATOM   1536 HH22 ARG A 683      41.020  55.030  74.840  1.00  0.00           H
ATOM   1537  C   ARG A 683      39.140  59.860  70.880  1.00  0.00           C
ATOM   1538  O   ARG A 683      38.800  60.160  72.000  1.00  0.00           O
ATOM   1539  N   ASP A 684      38.950  60.730  69.870  1.00  0.00           N
ATOM   1540  HN  ASP A 684      39.290  60.500  68.960  1.00  0.00           H
ATOM   1541  CA  ASP A 684      38.440  62.070  70.150  1.00  0.00           C
ATOM   1542  HA  ASP A 684      39.140  62.470  70.880  1.00  0.00           H
ATOM   1543  CB  ASP A 684      38.630  62.940  68.880  1.00  0.00           C
ATOM   1544  HB1 ASP A 684      38.260  63.980  69.020  1.00  0.00           H
ATOM   1545  HB2 ASP A 684      38.040  62.560  68.010  1.00  0.00           H
ATOM   1546  CG  ASP A 684      40.090  63.080  68.540  1.00  0.00           C
ATOM   1547  OD1 ASP A 684      40.270  63.680  67.460  1.00  0.00           O
ATOM   1548  OD2 ASP A 684      41.000  62.700  69.310  1.00  0.00           O
ATOM   1549  C   ASP A 684      36.970  62.150  70.650  1.00  0.00           C
ATOM   1550  O   ASP A 684      36.690  62.980  71.540  1.00  0.00           O
ATOM   1551  N   TYR A 685      36.040  61.260  70.140  1.00  0.00           N
ATOM   1552  HN  TYR A 685      36.300  60.710  69.350  1.00  0.00           H
ATOM   1553  CA  TYR A 685      34.660  61.190  70.560  1.00  0.00           C
ATOM   1554  HA  TYR A 685      34.320  62.120  71.000  1.00  0.00           H
ATOM   1555  CB  TYR A 685      33.900  60.810  69.310  1.00  0.00           C
ATOM   1556  HB1 TYR A 685      32.840  60.530  69.530  1.00  0.00           H
ATOM   1557  HB2 TYR A 685      34.390  60.020  68.690  1.00  0.00           H
ATOM   1558  CG  TYR A 685      33.660  61.990  68.310  1.00  0.00           C
ATOM   1559  CD1 TYR A 685      34.780  62.540  67.610  1.00  0.00           C
ATOM   1560  HD1 TYR A 685      35.800  62.300  67.890  1.00  0.00           H
ATOM   1561  CE1 TYR A 685      34.650  63.630  66.660  1.00  0.00           C
ATOM   1562  HE1 TYR A 685      35.580  64.080  66.380  1.00  0.00           H
ATOM   1563  CZ  TYR A 685      33.410  63.970  66.260  1.00  0.00           C
ATOM   1564  OH  TYR A 685      33.310  64.920  65.240  1.00  0.00           O
ATOM   1565  HH  TYR A 685      34.180  65.330  65.170  1.00  0.00           H
ATOM   1566  CD2 TYR A 685      32.410  62.460  67.880  1.00  0.00           C
ATOM   1567  HD2 TYR A 685      31.470  62.050  68.240  1.00  0.00           H
ATOM   1568  CE2 TYR A 685      32.280  63.430  66.820  1.00  0.00           C
ATOM   1569  HE2 TYR A 685      31.270  63.600  66.470  1.00  0.00           H
ATOM   1570  C   TYR A 685      34.450  60.070  71.560  1.00  0.00           C
ATOM   1571  O   TYR A 685      33.290  59.800  71.960  1.00  0.00           O
ATOM   1572  N   GLN A 686      35.490  59.350  71.940  1.00  0.00           N
ATOM   1573  HN  GLN A 686      36.340  59.490  71.430  1.00  0.00           H
ATOM   1574  CA  GLN A 686      35.460  58.260  72.870  1.00  0.00           C
ATOM   1575  HA  GLN A 686      36.480  57.990  73.050  1.00  0.00           H
ATOM   1576  CB  GLN A 686      35.070  58.690  74.280  1.00  0.00           C
ATOM   1577  HB1 GLN A 686      34.980  57.800  74.950  1.00  0.00           H
ATOM   1578  HB2 GLN A 686      34.120  59.280  74.320  1.00  0.00           H
ATOM   1579  CG  GLN A 686      36.130  59.570  75.080  1.00  0.00           C
ATOM   1580  HG1 GLN A 686      35.620  59.890  76.010  1.00  0.00           H
ATOM   1581  HG2 GLN A 686      36.260  60.560  74.590  1.00  0.00           H
ATOM   1582  CD  GLN A 686      37.450  58.950  75.580  1.00  0.00           C
ATOM   1583  OE1 GLN A 686      38.140  58.000  75.090  1.00  0.00           O
ATOM   1584  NE2 GLN A 686      38.060  59.570  76.610  1.00  0.00           N
ATOM   1585 HE21 GLN A 686      38.850  59.120  77.030  1.00  0.00           H
ATOM   1586 HE22 GLN A 686      37.590  60.300  77.110  1.00  0.00           H
ATOM   1587  C   GLN A 686      34.780  56.910  72.500  1.00  0.00           C
ATOM   1588  O   GLN A 686      34.330  56.120  73.360  1.00  0.00           O
ATOM   1589  N   LEU A 687      34.700  56.590  71.260  1.00  0.00           N
ATOM   1590  HN  LEU A 687      35.120  57.230  70.620  1.00  0.00           H
ATOM   1591  CA  LEU A 687      33.920  55.400  70.750  1.00  0.00           C
ATOM   1592  HA  LEU A 687      33.130  55.240  71.470  1.00  0.00           H
ATOM   1593  CB  LEU A 687      33.300  55.560  69.320  1.00  0.00           C
ATOM   1594  HB1 LEU A 687      32.660  54.710  69.000  1.00  0.00           H
ATOM   1595  HB2 LEU A 687      34.130  55.700  68.580  1.00  0.00           H
ATOM   1596  CG  LEU A 687      32.480  56.880  69.200  1.00  0.00           C
ATOM   1597  HG  LEU A 687      33.060  57.670  69.700  1.00  0.00           H
ATOM   1598  CD1 LEU A 687      32.430  57.350  67.740  1.00  0.00           C
ATOM   1599 HD11 LEU A 687      31.740  58.220  67.730  1.00  0.00           H
ATOM   1600 HD12 LEU A 687      32.090  56.440  67.220  1.00  0.00           H
ATOM   1601 HD13 LEU A 687      33.440  57.690  67.440  1.00  0.00           H
ATOM   1602  CD2 LEU A 687      31.080  56.730  69.830  1.00  0.00           C
ATOM   1603 HD21 LEU A 687      30.620  57.740  69.880  1.00  0.00           H
ATOM   1604 HD22 LEU A 687      31.160  56.310  70.860  1.00  0.00           H
ATOM   1605 HD23 LEU A 687      30.520  55.980  69.250  1.00  0.00           H
ATOM   1606  C   LEU A 687      34.790  54.180  70.940  1.00  0.00           C
ATOM   1607  O   LEU A 687      35.970  54.310  71.190  1.00  0.00           O
ATOM   1608  N   SER A 688      34.190  53.050  70.820  1.00  0.00           N
ATOM   1609  HN  SER A 688      33.200  53.060  70.660  1.00  0.00           H
ATOM   1610  CA  SER A 688      35.000  51.820  70.950  1.00  0.00           C
ATOM   1611  HA  SER A 688      35.990  52.010  71.350  1.00  0.00           H
ATOM   1612  CB  SER A 688      34.360  50.770  71.940  1.00  0.00           C
ATOM   1613  HB1 SER A 688      33.390  50.300  71.700  1.00  0.00           H
ATOM   1614  HB2 SER A 688      34.120  51.360  72.860  1.00  0.00           H
ATOM   1615  OG  SER A 688      35.290  49.760  72.480  1.00  0.00           O
ATOM   1616  HG1 SER A 688      35.730  50.180  73.220  1.00  0.00           H
ATOM   1617  C   SER A 688      35.160  51.150  69.640  1.00  0.00           C
ATOM   1618  O   SER A 688      34.200  50.630  69.070  1.00  0.00           O
ATOM   1619  N   TYR A 689      36.400  51.250  69.070  1.00  0.00           N
ATOM   1620  HN  TYR A 689      37.060  51.790  69.600  1.00  0.00           H
ATOM   1621  CA  TYR A 689      36.720  50.870  67.720  1.00  0.00           C
ATOM   1622  HA  TYR A 689      36.220  51.620  67.120  1.00  0.00           H
ATOM   1623  CB  TYR A 689      38.310  51.140  67.490  1.00  0.00           C
ATOM   1624  HB1 TYR A 689      38.840  50.730  68.380  1.00  0.00           H
ATOM   1625  HB2 TYR A 689      38.510  52.230  67.510  1.00  0.00           H
ATOM   1626  CG  TYR A 689      38.940  50.610  66.210  1.00  0.00           C
ATOM   1627  CD1 TYR A 689      39.700  49.410  66.240  1.00  0.00           C
ATOM   1628  HD1 TYR A 689      39.750  48.790  67.120  1.00  0.00           H
ATOM   1629  CE1 TYR A 689      40.360  48.940  65.130  1.00  0.00           C
ATOM   1630  HE1 TYR A 689      40.920  48.010  65.160  1.00  0.00           H
ATOM   1631  CZ  TYR A 689      40.210  49.720  63.920  1.00  0.00           C
ATOM   1632  OH  TYR A 689      40.670  49.150  62.740  1.00  0.00           O
ATOM   1633  HH  TYR A 689      40.430  49.700  61.980  1.00  0.00           H
ATOM   1634  CD2 TYR A 689      38.770  51.300  65.010  1.00  0.00           C
ATOM   1635  HD2 TYR A 689      38.300  52.260  64.860  1.00  0.00           H
ATOM   1636  CE2 TYR A 689      39.420  50.830  63.840  1.00  0.00           C
ATOM   1637  HE2 TYR A 689      39.270  51.260  62.860  1.00  0.00           H
ATOM   1638  C   TYR A 689      36.120  49.660  67.130  1.00  0.00           C
ATOM   1639  O   TYR A 689      35.430  49.760  66.150  1.00  0.00           O
ATOM   1640  N   LEU A 690      36.380  48.470  67.640  1.00  0.00           N
ATOM   1641  HN  LEU A 690      36.690  48.420  68.590  1.00  0.00           H
ATOM   1642  CA  LEU A 690      35.900  47.220  67.040  1.00  0.00           C
ATOM   1643  HA  LEU A 690      36.300  47.180  66.040  1.00  0.00           H
ATOM   1644  CB  LEU A 690      36.450  46.110  67.900  1.00  0.00           C
ATOM   1645  HB1 LEU A 690      36.010  45.190  67.480  1.00  0.00           H
ATOM   1646  HB2 LEU A 690      36.110  46.330  68.940  1.00  0.00           H
ATOM   1647  CG  LEU A 690      37.950  46.070  67.870  1.00  0.00           C
ATOM   1648  HG  LEU A 690      38.400  47.000  68.270  1.00  0.00           H
ATOM   1649  CD1 LEU A 690      38.460  44.970  68.840  1.00  0.00           C
ATOM   1650 HD11 LEU A 690      39.540  44.810  68.610  1.00  0.00           H
ATOM   1651 HD12 LEU A 690      38.030  43.960  68.750  1.00  0.00           H
ATOM   1652 HD13 LEU A 690      38.200  45.280  69.880  1.00  0.00           H
ATOM   1653  CD2 LEU A 690      38.560  45.910  66.450  1.00  0.00           C
ATOM   1654 HD21 LEU A 690      38.590  46.850  65.860  1.00  0.00           H
ATOM   1655 HD22 LEU A 690      38.000  45.180  65.820  1.00  0.00           H
ATOM   1656 HD23 LEU A 690      39.580  45.460  66.450  1.00  0.00           H
ATOM   1657  C   LEU A 690      34.390  47.170  66.930  1.00  0.00           C
ATOM   1658  O   LEU A 690      33.930  46.820  65.890  1.00  0.00           O
ATOM   1659  N   SER A 691      33.650  47.490  67.960  1.00  0.00           N
ATOM   1660  HN  SER A 691      34.120  47.630  68.830  1.00  0.00           H
ATOM   1661  CA  SER A 691      32.180  47.650  67.930  1.00  0.00           C
ATOM   1662  HA  SER A 691      31.720  46.720  67.620  1.00  0.00           H
ATOM   1663  CB  SER A 691      31.600  48.010  69.320  1.00  0.00           C
ATOM   1664  HB1 SER A 691      31.930  49.030  69.610  1.00  0.00           H
ATOM   1665  HB2 SER A 691      32.090  47.240  69.960  1.00  0.00           H
ATOM   1666  OG  SER A 691      30.140  48.020  69.460  1.00  0.00           O
ATOM   1667  HG1 SER A 691      29.850  47.140  69.680  1.00  0.00           H
ATOM   1668  C   SER A 691      31.580  48.680  66.970  1.00  0.00           C
ATOM   1669  O   SER A 691      30.840  48.230  66.080  1.00  0.00           O
ATOM   1670  N   LEU A 692      32.090  49.910  66.960  1.00  0.00           N
ATOM   1671  HN  LEU A 692      32.660  50.240  67.700  1.00  0.00           H
ATOM   1672  CA  LEU A 692      31.880  50.840  65.900  1.00  0.00           C
ATOM   1673  HA  LEU A 692      30.830  51.070  65.970  1.00  0.00           H
ATOM   1674  CB  LEU A 692      32.670  52.140  66.180  1.00  0.00           C
ATOM   1675  HB1 LEU A 692      33.770  52.140  66.100  1.00  0.00           H
ATOM   1676  HB2 LEU A 692      32.400  52.260  67.260  1.00  0.00           H
ATOM   1677  CG  LEU A 692      32.050  53.340  65.370  1.00  0.00           C
ATOM   1678  HG  LEU A 692      31.790  52.950  64.360  1.00  0.00           H
ATOM   1679  CD1 LEU A 692      30.790  53.910  66.110  1.00  0.00           C
ATOM   1680 HD11 LEU A 692      30.140  53.070  66.450  1.00  0.00           H
ATOM   1681 HD12 LEU A 692      30.160  54.580  65.470  1.00  0.00           H
ATOM   1682 HD13 LEU A 692      31.090  54.550  66.970  1.00  0.00           H
ATOM   1683  CD2 LEU A 692      33.130  54.450  65.070  1.00  0.00           C
ATOM   1684 HD21 LEU A 692      33.170  55.180  65.910  1.00  0.00           H
ATOM   1685 HD22 LEU A 692      33.000  55.030  64.130  1.00  0.00           H
ATOM   1686 HD23 LEU A 692      34.070  53.870  65.080  1.00  0.00           H
ATOM   1687  C   LEU A 692      32.220  50.280  64.510  1.00  0.00           C
ATOM   1688  O   LEU A 692      31.420  50.330  63.530  1.00  0.00           O
ATOM   1689  N   ARG A 693      33.420  49.700  64.380  1.00  0.00           N
ATOM   1690  HN  ARG A 693      34.040  49.710  65.160  1.00  0.00           H
ATOM   1691  CA  ARG A 693      33.970  49.220  63.110  1.00  0.00           C
ATOM   1692  HA  ARG A 693      34.020  50.060  62.430  1.00  0.00           H
ATOM   1693  CB  ARG A 693      35.460  48.810  63.340  1.00  0.00           C
ATOM   1694  HB1 ARG A 693      35.380  48.140  64.220  1.00  0.00           H
ATOM   1695  HB2 ARG A 693      36.040  49.670  63.720  1.00  0.00           H
ATOM   1696  CG  ARG A 693      36.140  48.300  62.060  1.00  0.00           C
ATOM   1697  HG1 ARG A 693      36.010  49.080  61.270  1.00  0.00           H
ATOM   1698  HG2 ARG A 693      35.710  47.350  61.690  1.00  0.00           H
ATOM   1699  CD  ARG A 693      37.640  47.990  62.250  1.00  0.00           C
ATOM   1700  HD1 ARG A 693      37.720  47.080  62.870  1.00  0.00           H
ATOM   1701  HD2 ARG A 693      38.130  48.850  62.750  1.00  0.00           H
ATOM   1702  NE  ARG A 693      38.220  47.760  60.810  1.00  0.00           N
ATOM   1703  HE  ARG A 693      38.710  48.530  60.420  1.00  0.00           H
ATOM   1704  CZ  ARG A 693      38.070  46.720  59.970  1.00  0.00           C
ATOM   1705  NH1 ARG A 693      37.620  45.520  60.390  1.00  0.00           N
ATOM   1706 HH11 ARG A 693      37.520  45.500  61.370  1.00  0.00           H
ATOM   1707 HH12 ARG A 693      37.680  44.710  59.800  1.00  0.00           H
ATOM   1708  NH2 ARG A 693      38.590  46.760  58.840  1.00  0.00           N
ATOM   1709 HH21 ARG A 693      38.980  47.640  58.570  1.00  0.00           H
ATOM   1710 HH22 ARG A 693      38.210  46.190  58.110  1.00  0.00           H
ATOM   1711  C   ARG A 693      33.110  48.200  62.430  1.00  0.00           C
ATOM   1712  O   ARG A 693      32.790  48.170  61.200  1.00  0.00           O
ATOM   1713  N   THR A 694      32.530  47.320  63.220  1.00  0.00           N
ATOM   1714  HN  THR A 694      32.800  47.350  64.180  1.00  0.00           H
ATOM   1715  CA  THR A 694      31.540  46.310  62.830  1.00  0.00           C
ATOM   1716  HA  THR A 694      31.950  45.730  62.010  1.00  0.00           H
ATOM   1717  CB  THR A 694      31.320  45.340  64.030  1.00  0.00           C
ATOM   1718  HB  THR A 694      31.250  45.940  64.960  1.00  0.00           H
ATOM   1719  OG1 THR A 694      32.440  44.420  64.030  1.00  0.00           O
ATOM   1720  HG1 THR A 694      32.170  43.690  63.460  1.00  0.00           H
ATOM   1721  CG2 THR A 694      30.010  44.560  63.760  1.00  0.00           C
ATOM   1722 HG21 THR A 694      29.130  45.230  63.780  1.00  0.00           H
ATOM   1723 HG22 THR A 694      29.970  43.780  64.550  1.00  0.00           H
ATOM   1724 HG23 THR A 694      30.070  43.990  62.810  1.00  0.00           H
ATOM   1725  C   THR A 694      30.280  46.910  62.180  1.00  0.00           C
ATOM   1726  O   THR A 694      29.850  46.490  61.170  1.00  0.00           O
ATOM   1727  N   SER A 695      29.750  47.980  62.820  1.00  0.00           N
ATOM   1728  HN  SER A 695      30.150  48.300  63.680  1.00  0.00           H
ATOM   1729  CA  SER A 695      28.660  48.720  62.290  1.00  0.00           C
ATOM   1730  HA  SER A 695      27.850  48.070  61.970  1.00  0.00           H
ATOM   1731  CB  SER A 695      28.070  49.750  63.280  1.00  0.00           C
ATOM   1732  HB1 SER A 695      28.800  50.550  63.580  1.00  0.00           H
ATOM   1733  HB2 SER A 695      27.780  49.140  64.160  1.00  0.00           H
ATOM   1734  OG  SER A 695      26.950  50.500  62.770  1.00  0.00           O
ATOM   1735  HG1 SER A 695      26.470  49.980  62.120  1.00  0.00           H
ATOM   1736  C   SER A 695      28.990  49.510  60.970  1.00  0.00           C
ATOM   1737  O   SER A 695      28.280  49.480  59.970  1.00  0.00           O
ATOM   1738  N   ILE A 696      30.200  50.130  60.870  1.00  0.00           N
ATOM   1739  HN  ILE A 696      30.790  50.140  61.680  1.00  0.00           H
ATOM   1740  CA  ILE A 696      30.820  50.860  59.700  1.00  0.00           C
ATOM   1741  HA  ILE A 696      30.100  51.630  59.490  1.00  0.00           H
ATOM   1742  CB  ILE A 696      32.200  51.440  59.850  1.00  0.00           C
ATOM   1743  HB  ILE A 696      32.910  50.780  60.410  1.00  0.00           H
ATOM   1744  CG2 ILE A 696      32.920  51.830  58.480  1.00  0.00           C
ATOM   1745 HG21 ILE A 696      32.280  52.580  57.980  1.00  0.00           H
ATOM   1746 HG22 ILE A 696      33.220  50.970  57.840  1.00  0.00           H
ATOM   1747 HG23 ILE A 696      33.800  52.440  58.750  1.00  0.00           H
ATOM   1748  CG1 ILE A 696      32.020  52.750  60.620  1.00  0.00           C
ATOM   1749 HG11 ILE A 696      31.230  52.600  61.370  1.00  0.00           H
ATOM   1750 HG12 ILE A 696      31.630  53.570  59.980  1.00  0.00           H
ATOM   1751  CD  ILE A 696      33.310  53.180  61.360  1.00  0.00           C
ATOM   1752  HD1 ILE A 696      34.230  53.040  60.760  1.00  0.00           H
ATOM   1753  HD2 ILE A 696      33.440  52.430  62.160  1.00  0.00           H
ATOM   1754  HD3 ILE A 696      33.250  54.200  61.780  1.00  0.00           H
ATOM   1755  C   ILE A 696      30.870  50.010  58.420  1.00  0.00           C
ATOM   1756  O   ILE A 696      30.550  50.420  57.310  1.00  0.00           O
ATOM   1757  N   GLY A 697      31.260  48.750  58.570  1.00  0.00           N
ATOM   1758  HN  GLY A 697      31.320  48.410  59.500  1.00  0.00           H
ATOM   1759  CA  GLY A 697      31.420  47.730  57.580  1.00  0.00           C
ATOM   1760  HA1 GLY A 697      32.120  46.990  57.950  1.00  0.00           H
ATOM   1761  HA2 GLY A 697      31.770  48.300  56.720  1.00  0.00           H
ATOM   1762  C   GLY A 697      30.190  47.070  57.140  1.00  0.00           C
ATOM   1763  O   GLY A 697      30.020  46.710  55.970  1.00  0.00           O
ATOM   1764  N   LEU A 698      29.290  46.800  58.100  1.00  0.00           N
ATOM   1765  HN  LEU A 698      29.450  46.930  59.080  1.00  0.00           H
ATOM   1766  CA  LEU A 698      27.990  46.300  57.790  1.00  0.00           C
ATOM   1767  HA  LEU A 698      28.220  45.420  57.200  1.00  0.00           H
ATOM   1768  CB  LEU A 698      27.210  45.720  58.970  1.00  0.00           C
ATOM   1769  HB1 LEU A 698      26.120  45.530  58.890  1.00  0.00           H
ATOM   1770  HB2 LEU A 698      27.280  46.460  59.810  1.00  0.00           H
ATOM   1771  CG  LEU A 698      27.780  44.350  59.510  1.00  0.00           C
ATOM   1772  HG  LEU A 698      28.860  44.520  59.700  1.00  0.00           H
ATOM   1773  CD1 LEU A 698      27.060  44.020  60.900  1.00  0.00           C
ATOM   1774 HD11 LEU A 698      27.100  44.720  61.750  1.00  0.00           H
ATOM   1775 HD12 LEU A 698      27.460  43.020  61.170  1.00  0.00           H
ATOM   1776 HD13 LEU A 698      25.990  43.920  60.620  1.00  0.00           H
ATOM   1777  CD2 LEU A 698      27.590  43.080  58.610  1.00  0.00           C
ATOM   1778 HD21 LEU A 698      27.770  42.190  59.240  1.00  0.00           H
ATOM   1779 HD22 LEU A 698      28.240  43.080  57.720  1.00  0.00           H
ATOM   1780 HD23 LEU A 698      26.520  43.110  58.250  1.00  0.00           H
ATOM   1781  C   LEU A 698      27.160  47.220  56.820  1.00  0.00           C
ATOM   1782  O   LEU A 698      26.600  46.770  55.810  1.00  0.00           O
ATOM   1783  N   TRP A 699      27.100  48.510  57.160  1.00  0.00           N
ATOM   1784  HN  TRP A 699      27.430  48.770  58.060  1.00  0.00           H
ATOM   1785  CA  TRP A 699      26.680  49.670  56.330  1.00  0.00           C
ATOM   1786  HA  TRP A 699      25.630  49.650  56.090  1.00  0.00           H
ATOM   1787  CB  TRP A 699      26.990  51.020  57.060  1.00  0.00           C
ATOM   1788  HB1 TRP A 699      26.910  51.900  56.400  1.00  0.00           H
ATOM   1789  HB2 TRP A 699      28.060  50.980  57.360  1.00  0.00           H
ATOM   1790  CG  TRP A 699      26.040  51.400  58.200  1.00  0.00           C
ATOM   1791  CD1 TRP A 699      26.490  51.770  59.490  1.00  0.00           C
ATOM   1792  HD1 TRP A 699      27.500  51.820  59.840  1.00  0.00           H
ATOM   1793  NE1 TRP A 699      25.360  52.170  60.280  1.00  0.00           N
ATOM   1794  HE1 TRP A 699      25.340  52.640  61.140  1.00  0.00           H
ATOM   1795  CE2 TRP A 699      24.200  51.970  59.560  1.00  0.00           C
ATOM   1796  CD2 TRP A 699      24.590  51.550  58.240  1.00  0.00           C
ATOM   1797  CE3 TRP A 699      23.570  51.310  57.300  1.00  0.00           C
ATOM   1798  HE3 TRP A 699      23.800  51.020  56.290  1.00  0.00           H
ATOM   1799  CZ3 TRP A 699      22.230  51.590  57.620  1.00  0.00           C
ATOM   1800  HZ3 TRP A 699      21.420  51.480  56.910  1.00  0.00           H
ATOM   1801  CZ2 TRP A 699      22.850  52.220  59.890  1.00  0.00           C
ATOM   1802  HZ2 TRP A 699      22.610  52.420  60.920  1.00  0.00           H
ATOM   1803  CH2 TRP A 699      21.850  52.000  58.890  1.00  0.00           C
ATOM   1804  HH2 TRP A 699      20.830  52.220  59.190  1.00  0.00           H
ATOM   1805  C   TRP A 699      27.440  49.720  54.960  1.00  0.00           C
ATOM   1806  O   TRP A 699      26.910  50.080  53.920  1.00  0.00           O
ATOM   1807  N   THR A 700      28.740  49.440  54.990  1.00  0.00           N
ATOM   1808  HN  THR A 700      29.180  49.350  55.870  1.00  0.00           H
ATOM   1809  CA  THR A 700      29.590  49.530  53.790  1.00  0.00           C
ATOM   1810  HA  THR A 700      29.430  50.500  53.310  1.00  0.00           H
ATOM   1811  CB  THR A 700      31.120  49.580  54.080  1.00  0.00           C
ATOM   1812  HB  THR A 700      31.320  48.710  54.740  1.00  0.00           H
ATOM   1813  OG1 THR A 700      31.380  50.810  54.710  1.00  0.00           O
ATOM   1814  HG1 THR A 700      31.170  50.670  55.640  1.00  0.00           H
ATOM   1815  CG2 THR A 700      32.070  49.510  52.870  1.00  0.00           C
ATOM   1816 HG21 THR A 700      31.740  48.710  52.180  1.00  0.00           H
ATOM   1817 HG22 THR A 700      33.070  49.200  53.220  1.00  0.00           H
ATOM   1818 HG23 THR A 700      32.080  50.510  52.370  1.00  0.00           H
ATOM   1819  C   THR A 700      29.180  48.420  52.830  1.00  0.00           C
ATOM   1820  O   THR A 700      29.000  48.670  51.650  1.00  0.00           O
ATOM   1821  N   SER A 701      28.940  47.200  53.370  1.00  0.00           N
ATOM   1822  HN  SER A 701      29.200  47.030  54.320  1.00  0.00           H
ATOM   1823  CA  SER A 701      28.530  46.140  52.380  1.00  0.00           C
ATOM   1824  HA  SER A 701      29.160  46.200  51.510  1.00  0.00           H
ATOM   1825  CB  SER A 701      28.410  44.730  53.130  1.00  0.00           C
ATOM   1826  HB1 SER A 701      27.610  44.710  53.890  1.00  0.00           H
ATOM   1827  HB2 SER A 701      29.340  44.590  53.720  1.00  0.00           H
ATOM   1828  OG  SER A 701      28.280  43.550  52.340  1.00  0.00           O
ATOM   1829  HG1 SER A 701      29.060  43.450  51.790  1.00  0.00           H
ATOM   1830  C   SER A 701      27.100  46.280  51.820  1.00  0.00           C
ATOM   1831  O   SER A 701      26.800  46.190  50.610  1.00  0.00           O
ATOM   1832  N   PHE A 702      26.260  46.880  52.680  1.00  0.00           N
ATOM   1833  HN  PHE A 702      26.540  46.950  53.630  1.00  0.00           H
ATOM   1834  CA  PHE A 702      24.930  47.410  52.280  1.00  0.00           C
ATOM   1835  HA  PHE A 702      24.380  46.630  51.790  1.00  0.00           H
ATOM   1836  CB  PHE A 702      24.110  48.000  53.500  1.00  0.00           C
ATOM   1837  HB1 PHE A 702      24.880  48.380  54.200  1.00  0.00           H
ATOM   1838  HB2 PHE A 702      23.680  47.170  54.100  1.00  0.00           H
ATOM   1839  CG  PHE A 702      22.960  48.910  53.170  1.00  0.00           C
ATOM   1840  CD1 PHE A 702      21.700  48.380  52.650  1.00  0.00           C
ATOM   1841  HD1 PHE A 702      21.590  47.350  52.300  1.00  0.00           H
ATOM   1842  CE1 PHE A 702      20.580  49.250  52.510  1.00  0.00           C
ATOM   1843  HE1 PHE A 702      19.680  48.770  52.130  1.00  0.00           H
ATOM   1844  CZ  PHE A 702      20.680  50.600  52.870  1.00  0.00           C
ATOM   1845  HZ  PHE A 702      19.880  51.300  52.660  1.00  0.00           H
ATOM   1846  CD2 PHE A 702      22.980  50.270  53.510  1.00  0.00           C
ATOM   1847  HD2 PHE A 702      23.930  50.680  53.850  1.00  0.00           H
ATOM   1848  CE2 PHE A 702      21.890  51.090  53.350  1.00  0.00           C
ATOM   1849  HE2 PHE A 702      22.000  52.140  53.570  1.00  0.00           H
ATOM   1850  C   PHE A 702      25.070  48.450  51.150  1.00  0.00           C
ATOM   1851  O   PHE A 702      24.410  48.390  50.150  1.00  0.00           O
ATOM   1852  N   LEU A 703      25.950  49.470  51.320  1.00  0.00           N
ATOM   1853  HN  LEU A 703      26.560  49.520  52.100  1.00  0.00           H
ATOM   1854  CA  LEU A 703      26.130  50.460  50.290  1.00  0.00           C
ATOM   1855  HA  LEU A 703      25.120  50.750  50.030  1.00  0.00           H
ATOM   1856  CB  LEU A 703      26.830  51.770  50.790  1.00  0.00           C
ATOM   1857  HB1 LEU A 703      26.780  52.430  49.900  1.00  0.00           H
ATOM   1858  HB2 LEU A 703      27.910  51.660  51.040  1.00  0.00           H
ATOM   1859  CG  LEU A 703      26.040  52.500  51.920  1.00  0.00           C
ATOM   1860  HG  LEU A 703      25.680  51.810  52.720  1.00  0.00           H
ATOM   1861  CD1 LEU A 703      27.000  53.560  52.540  1.00  0.00           C
ATOM   1862 HD11 LEU A 703      27.530  54.030  51.680  1.00  0.00           H
ATOM   1863 HD12 LEU A 703      27.690  53.160  53.300  1.00  0.00           H
ATOM   1864 HD13 LEU A 703      26.420  54.380  53.010  1.00  0.00           H
ATOM   1865  CD2 LEU A 703      24.830  53.370  51.390  1.00  0.00           C
ATOM   1866 HD21 LEU A 703      24.140  53.570  52.230  1.00  0.00           H
ATOM   1867 HD22 LEU A 703      24.290  52.770  50.610  1.00  0.00           H
ATOM   1868 HD23 LEU A 703      25.210  54.350  51.010  1.00  0.00           H
ATOM   1869  C   LEU A 703      26.670  49.980  48.980  1.00  0.00           C
ATOM   1870  O   LEU A 703      26.190  50.330  47.890  1.00  0.00           O
ATOM   1871  N   CYS A 704      27.630  49.090  49.000  1.00  0.00           N
ATOM   1872  HN  CYS A 704      28.090  48.890  49.870  1.00  0.00           H
ATOM   1873  CA  CYS A 704      28.220  48.380  47.910  1.00  0.00           C
ATOM   1874  HA  CYS A 704      28.390  49.210  47.240  1.00  0.00           H
ATOM   1875  CB  CYS A 704      29.550  47.660  48.260  1.00  0.00           C
ATOM   1876  HB1 CYS A 704      29.910  47.190  47.310  1.00  0.00           H
ATOM   1877  HB2 CYS A 704      29.270  46.830  48.950  1.00  0.00           H
ATOM   1878  SG  CYS A 704      30.840  48.830  48.860  1.00  0.00           S
ATOM   1879  HG1 CYS A 704      30.290  49.030  50.050  1.00  0.00           H
ATOM   1880  C   CYS A 704      27.360  47.490  47.080  1.00  0.00           C
ATOM   1881  O   CYS A 704      27.390  47.390  45.880  1.00  0.00           O
ATOM   1882  N   ILE A 705      26.450  46.700  47.700  1.00  0.00           N
ATOM   1883  HN  ILE A 705      26.340  46.470  48.670  1.00  0.00           H
ATOM   1884  CA  ILE A 705      25.360  45.940  47.110  1.00  0.00           C
ATOM   1885  HA  ILE A 705      25.760  45.420  46.270  1.00  0.00           H
ATOM   1886  CB  ILE A 705      24.730  44.930  48.090  1.00  0.00           C
ATOM   1887  HB  ILE A 705      24.440  45.560  48.960  1.00  0.00           H
ATOM   1888  CG2 ILE A 705      23.560  44.160  47.430  1.00  0.00           C
ATOM   1889 HG21 ILE A 705      23.080  43.460  48.150  1.00  0.00           H
ATOM   1890 HG22 ILE A 705      23.940  43.680  46.500  1.00  0.00           H
ATOM   1891 HG23 ILE A 705      22.680  44.770  47.170  1.00  0.00           H
ATOM   1892  CG1 ILE A 705      25.830  43.850  48.590  1.00  0.00           C
ATOM   1893 HG11 ILE A 705      26.790  44.350  48.790  1.00  0.00           H
ATOM   1894 HG12 ILE A 705      26.200  43.170  47.790  1.00  0.00           H
ATOM   1895  CD  ILE A 705      25.410  43.120  49.850  1.00  0.00           C
ATOM   1896  HD1 ILE A 705      25.820  42.100  49.780  1.00  0.00           H
ATOM   1897  HD2 ILE A 705      24.300  43.070  49.870  1.00  0.00           H
ATOM   1898  HD3 ILE A 705      25.630  43.610  50.820  1.00  0.00           H
ATOM   1899  C   ILE A 705      24.240  46.760  46.370  1.00  0.00           C
ATOM   1900  O   ILE A 705      23.810  46.480  45.210  1.00  0.00           O
ATOM   1901  N   VAL A 706      23.830  47.880  46.930  1.00  0.00           N
ATOM   1902  HN  VAL A 706      24.150  47.990  47.870  1.00  0.00           H
ATOM   1903  CA  VAL A 706      22.970  48.920  46.340  1.00  0.00           C
ATOM   1904  HA  VAL A 706      22.030  48.450  46.080  1.00  0.00           H
ATOM   1905  CB  VAL A 706      22.670  49.960  47.380  1.00  0.00           C
ATOM   1906  HB  VAL A 706      23.590  50.260  47.920  1.00  0.00           H
ATOM   1907  CG1 VAL A 706      21.870  51.190  46.860  1.00  0.00           C
ATOM   1908 HG11 VAL A 706      21.720  51.800  47.760  1.00  0.00           H
ATOM   1909 HG12 VAL A 706      20.890  50.820  46.490  1.00  0.00           H
ATOM   1910 HG13 VAL A 706      22.370  51.750  46.040  1.00  0.00           H
ATOM   1911  CG2 VAL A 706      21.770  49.370  48.400  1.00  0.00           C
ATOM   1912 HG21 VAL A 706      20.820  48.850  48.150  1.00  0.00           H
ATOM   1913 HG22 VAL A 706      21.410  50.160  49.100  1.00  0.00           H
ATOM   1914 HG23 VAL A 706      22.340  48.620  48.990  1.00  0.00           H
ATOM   1915  C   VAL A 706      23.510  49.590  45.110  1.00  0.00           C
ATOM   1916  O   VAL A 706      22.940  49.560  44.090  1.00  0.00           O
ATOM   1917  N   LEU A 707      24.780  50.110  45.200  1.00  0.00           N
ATOM   1918  HN  LEU A 707      25.190  50.390  46.070  1.00  0.00           H
ATOM   1919  CA  LEU A 707      25.560  50.550  44.040  1.00  0.00           C
ATOM   1920  HA  LEU A 707      25.050  51.400  43.630  1.00  0.00           H
ATOM   1921  CB  LEU A 707      26.930  51.020  44.690  1.00  0.00           C
ATOM   1922  HB1 LEU A 707      27.450  50.160  45.160  1.00  0.00           H
ATOM   1923  HB2 LEU A 707      26.630  51.800  45.430  1.00  0.00           H
ATOM   1924  CG  LEU A 707      28.090  51.580  43.740  1.00  0.00           C
ATOM   1925  HG  LEU A 707      28.320  50.890  42.900  1.00  0.00           H
ATOM   1926  CD1 LEU A 707      27.600  52.920  43.160  1.00  0.00           C
ATOM   1927 HD11 LEU A 707      26.820  52.750  42.390  1.00  0.00           H
ATOM   1928 HD12 LEU A 707      28.550  53.260  42.730  1.00  0.00           H
ATOM   1929 HD13 LEU A 707      27.200  53.610  43.930  1.00  0.00           H
ATOM   1930  CD2 LEU A 707      29.320  51.810  44.670  1.00  0.00           C
ATOM   1931 HD21 LEU A 707      29.090  52.460  45.550  1.00  0.00           H
ATOM   1932 HD22 LEU A 707      30.180  52.230  44.110  1.00  0.00           H
ATOM   1933 HD23 LEU A 707      29.610  50.780  44.970  1.00  0.00           H
ATOM   1934  C   LEU A 707      25.710  49.570  42.850  1.00  0.00           C
ATOM   1935  O   LEU A 707      25.370  49.910  41.730  1.00  0.00           O
ATOM   1936  N   VAL A 708      26.000  48.290  43.100  1.00  0.00           N
ATOM   1937  HN  VAL A 708      26.360  48.000  43.980  1.00  0.00           H
ATOM   1938  CA  VAL A 708      25.890  47.230  42.060  1.00  0.00           C
ATOM   1939  HA  VAL A 708      26.290  47.630  41.140  1.00  0.00           H
ATOM   1940  CB  VAL A 708      26.510  45.980  42.520  1.00  0.00           C
ATOM   1941  HB  VAL A 708      26.110  45.670  43.510  1.00  0.00           H
ATOM   1942  CG1 VAL A 708      26.270  44.820  41.500  1.00  0.00           C
ATOM   1943 HG11 VAL A 708      26.240  45.180  40.450  1.00  0.00           H
ATOM   1944 HG12 VAL A 708      25.290  44.310  41.620  1.00  0.00           H
ATOM   1945 HG13 VAL A 708      27.020  44.020  41.660  1.00  0.00           H
ATOM   1946  CG2 VAL A 708      28.030  46.260  42.760  1.00  0.00           C
ATOM   1947 HG21 VAL A 708      28.280  46.680  43.770  1.00  0.00           H
ATOM   1948 HG22 VAL A 708      28.410  47.040  42.050  1.00  0.00           H
ATOM   1949 HG23 VAL A 708      28.590  45.350  42.480  1.00  0.00           H
ATOM   1950  C   VAL A 708      24.390  46.960  41.630  1.00  0.00           C
ATOM   1951  O   VAL A 708      24.080  46.970  40.410  1.00  0.00           O
ATOM   1952  N   ALA A 709      23.430  46.770  42.540  1.00  0.00           N
ATOM   1953  HN  ALA A 709      23.750  46.720  43.480  1.00  0.00           H
ATOM   1954  CA  ALA A 709      21.970  46.530  42.170  1.00  0.00           C
ATOM   1955  HA  ALA A 709      21.970  45.580  41.670  1.00  0.00           H
ATOM   1956  CB  ALA A 709      21.120  46.360  43.440  1.00  0.00           C
ATOM   1957  HB1 ALA A 709      21.320  47.120  44.230  1.00  0.00           H
ATOM   1958  HB2 ALA A 709      21.460  45.450  43.970  1.00  0.00           H
ATOM   1959  HB3 ALA A 709      20.030  46.370  43.220  1.00  0.00           H
ATOM   1960  C   ALA A 709      21.370  47.660  41.290  1.00  0.00           C
ATOM   1961  O   ALA A 709      20.580  47.360  40.390  1.00  0.00           O
ATOM   1962  N   THR A 710      21.730  48.910  41.550  1.00  0.00           N
ATOM   1963  HN  THR A 710      22.220  49.210  42.360  1.00  0.00           H
ATOM   1964  CA  THR A 710      21.220  50.000  40.690  1.00  0.00           C
ATOM   1965  HA  THR A 710      20.250  49.690  40.340  1.00  0.00           H
ATOM   1966  CB  THR A 710      21.050  51.330  41.530  1.00  0.00           C
ATOM   1967  HB  THR A 710      22.040  51.830  41.490  1.00  0.00           H
ATOM   1968  OG1 THR A 710      20.630  51.140  42.880  1.00  0.00           O
ATOM   1969  HG1 THR A 710      21.380  50.790  43.380  1.00  0.00           H
ATOM   1970  CG2 THR A 710      19.910  52.200  40.930  1.00  0.00           C
ATOM   1971 HG21 THR A 710      20.120  52.180  39.830  1.00  0.00           H
ATOM   1972 HG22 THR A 710      20.040  53.270  41.200  1.00  0.00           H
ATOM   1973 HG23 THR A 710      18.900  51.830  41.160  1.00  0.00           H
ATOM   1974  C   THR A 710      22.120  50.170  39.480  1.00  0.00           C
ATOM   1975  O   THR A 710      21.880  51.100  38.700  1.00  0.00           O
ATOM   1976  N   ASP A 711      23.140  49.290  39.390  1.00  0.00           N
ATOM   1977  HN  ASP A 711      23.220  48.630  40.140  1.00  0.00           H
ATOM   1978  CA  ASP A 711      24.030  49.220  38.270  1.00  0.00           C
ATOM   1979  HA  ASP A 711      24.520  48.260  38.360  1.00  0.00           H
ATOM   1980  CB  ASP A 711      23.410  49.210  36.810  1.00  0.00           C
ATOM   1981  HB1 ASP A 711      22.780  50.080  36.520  1.00  0.00           H
ATOM   1982  HB2 ASP A 711      22.830  48.270  36.800  1.00  0.00           H
ATOM   1983  CG  ASP A 711      24.570  49.060  35.740  1.00  0.00           C
ATOM   1984  OD1 ASP A 711      25.460  48.170  35.840  1.00  0.00           O
ATOM   1985  OD2 ASP A 711      24.500  49.830  34.760  1.00  0.00           O
ATOM   1986  C   ASP A 711      25.110  50.340  38.300  1.00  0.00           C
ATOM   1987  O   ASP A 711      24.850  51.490  37.980  1.00  0.00           O
ATOM   1988  N   ALA A 712      26.410  50.010  38.550  1.00  0.00           N
ATOM   1989  HN  ALA A 712      26.590  49.040  38.640  1.00  0.00           H
ATOM   1990  CA  ALA A 712      27.460  50.980  38.840  1.00  0.00           C
ATOM   1991  HA  ALA A 712      27.050  51.940  39.100  1.00  0.00           H
ATOM   1992  CB  ALA A 712      28.300  50.540  40.090  1.00  0.00           C
ATOM   1993  HB1 ALA A 712      29.270  51.070  40.130  1.00  0.00           H
ATOM   1994  HB2 ALA A 712      28.390  49.430  40.170  1.00  0.00           H
ATOM   1995  HB3 ALA A 712      27.620  50.830  40.920  1.00  0.00           H
ATOM   1996  C   ALA A 712      28.260  51.090  37.650  1.00  0.00           C
ATOM   1997  O   ALA A 712      29.200  51.880  37.620  1.00  0.00           O
ATOM   1998  N   SER A 713      27.840  50.470  36.510  1.00  0.00           N
ATOM   1999  HN  SER A 713      27.030  49.930  36.620  1.00  0.00           H
ATOM   2000  CA  SER A 713      28.440  50.590  35.150  1.00  0.00           C
ATOM   2001  HA  SER A 713      29.360  50.020  35.210  1.00  0.00           H
ATOM   2002  CB  SER A 713      27.700  49.870  33.960  1.00  0.00           C
ATOM   2003  HB1 SER A 713      28.230  49.960  33.000  1.00  0.00           H
ATOM   2004  HB2 SER A 713      26.740  50.440  33.890  1.00  0.00           H
ATOM   2005  OG  SER A 713      27.470  48.480  34.250  1.00  0.00           O
ATOM   2006  HG1 SER A 713      26.780  48.540  34.910  1.00  0.00           H
ATOM   2007  C   SER A 713      28.970  52.020  34.760  1.00  0.00           C
ATOM   2008  O   SER A 713      30.140  52.220  34.510  1.00  0.00           O
ATOM   2009  N   SER A 714      28.040  52.980  34.650  1.00  0.00           N
ATOM   2010  HN  SER A 714      27.120  52.730  34.920  1.00  0.00           H
ATOM   2011  CA  SER A 714      28.250  54.360  34.370  1.00  0.00           C
ATOM   2012  HA  SER A 714      28.680  54.380  33.370  1.00  0.00           H
ATOM   2013  CB  SER A 714      26.880  55.100  34.320  1.00  0.00           C
ATOM   2014  HB1 SER A 714      27.010  56.160  34.040  1.00  0.00           H
ATOM   2015  HB2 SER A 714      26.240  54.900  35.200  1.00  0.00           H
ATOM   2016  OG  SER A 714      26.070  54.520  33.350  1.00  0.00           O
ATOM   2017  HG1 SER A 714      26.390  54.800  32.480  1.00  0.00           H
ATOM   2018  C   SER A 714      29.160  55.070  35.260  1.00  0.00           C
ATOM   2019  O   SER A 714      29.990  55.890  34.870  1.00  0.00           O
ATOM   2020  N   LEU A 715      29.140  54.700  36.580  1.00  0.00           N
ATOM   2021  HN  LEU A 715      28.340  54.160  36.880  1.00  0.00           H
ATOM   2022  CA  LEU A 715      30.000  55.220  37.650  1.00  0.00           C
ATOM   2023  HA  LEU A 715      30.120  56.270  37.420  1.00  0.00           H
ATOM   2024  CB  LEU A 715      29.400  55.050  39.010  1.00  0.00           C
ATOM   2025  HB1 LEU A 715      29.950  55.500  39.860  1.00  0.00           H
ATOM   2026  HB2 LEU A 715      29.420  53.960  39.220  1.00  0.00           H
ATOM   2027  CG  LEU A 715      27.990  55.590  39.110  1.00  0.00           C
ATOM   2028  HG  LEU A 715      27.300  55.150  38.340  1.00  0.00           H
ATOM   2029  CD1 LEU A 715      27.380  55.140  40.400  1.00  0.00           C
ATOM   2030 HD11 LEU A 715      26.310  55.400  40.600  1.00  0.00           H
ATOM   2031 HD12 LEU A 715      27.980  55.470  41.280  1.00  0.00           H
ATOM   2032 HD13 LEU A 715      27.190  54.040  40.450  1.00  0.00           H
ATOM   2033  CD2 LEU A 715      27.930  57.140  39.010  1.00  0.00           C
ATOM   2034 HD21 LEU A 715      28.930  57.640  39.060  1.00  0.00           H
ATOM   2035 HD22 LEU A 715      27.280  57.500  39.840  1.00  0.00           H
ATOM   2036 HD23 LEU A 715      27.430  57.360  38.040  1.00  0.00           H
ATOM   2037  C   LEU A 715      31.400  54.620  37.590  1.00  0.00           C
ATOM   2038  O   LEU A 715      32.390  55.290  37.980  1.00  0.00           O
ATOM   2039  N   VAL A 716      31.560  53.340  37.180  1.00  0.00           N
ATOM   2040  HN  VAL A 716      30.770  52.740  37.090  1.00  0.00           H
ATOM   2041  CA  VAL A 716      32.760  52.640  36.920  1.00  0.00           C
ATOM   2042  HA  VAL A 716      33.540  52.840  37.640  1.00  0.00           H
ATOM   2043  CB  VAL A 716      32.610  51.150  36.840  1.00  0.00           C
ATOM   2044  HB  VAL A 716      31.690  50.940  36.280  1.00  0.00           H
ATOM   2045  CG1 VAL A 716      33.720  50.410  36.150  1.00  0.00           C
ATOM   2046 HG11 VAL A 716      33.400  49.350  36.070  1.00  0.00           H
ATOM   2047 HG12 VAL A 716      34.650  50.520  36.750  1.00  0.00           H
ATOM   2048 HG13 VAL A 716      33.900  50.590  35.070  1.00  0.00           H
ATOM   2049  CG2 VAL A 716      32.260  50.450  38.200  1.00  0.00           C
ATOM   2050 HG21 VAL A 716      33.020  50.690  38.950  1.00  0.00           H
ATOM   2051 HG22 VAL A 716      32.170  49.350  38.110  1.00  0.00           H
ATOM   2052 HG23 VAL A 716      31.210  50.780  38.400  1.00  0.00           H
ATOM   2053  C   VAL A 716      33.450  53.270  35.770  1.00  0.00           C
ATOM   2054  O   VAL A 716      34.680  53.450  35.740  1.00  0.00           O
ATOM   2055  N   CYS A 717      32.720  53.740  34.720  1.00  0.00           N
ATOM   2056  HN  CYS A 717      31.730  53.830  34.690  1.00  0.00           H
ATOM   2057  CA  CYS A 717      33.410  54.150  33.510  1.00  0.00           C
ATOM   2058  HA  CYS A 717      34.340  53.610  33.370  1.00  0.00           H
ATOM   2059  CB  CYS A 717      32.590  53.730  32.190  1.00  0.00           C
ATOM   2060  HB1 CYS A 717      31.670  54.330  32.070  1.00  0.00           H
ATOM   2061  HB2 CYS A 717      32.290  52.680  32.360  1.00  0.00           H
ATOM   2062  SG  CYS A 717      33.550  53.810  30.740  1.00  0.00           S
ATOM   2063  HG1 CYS A 717      33.000  52.750  30.160  1.00  0.00           H
ATOM   2064  C   CYS A 717      33.770  55.620  33.650  1.00  0.00           C
ATOM   2065  O   CYS A 717      34.310  56.210  32.670  1.00  0.00           O
ATOM   2066  N   TYR A 718      33.580  56.240  34.790  1.00  0.00           N
ATOM   2067  HN  TYR A 718      33.020  55.630  35.360  1.00  0.00           H
ATOM   2068  CA  TYR A 718      33.930  57.580  35.180  1.00  0.00           C
ATOM   2069  HA  TYR A 718      34.070  58.220  34.330  1.00  0.00           H
ATOM   2070  CB  TYR A 718      32.810  58.390  36.000  1.00  0.00           C
ATOM   2071  HB1 TYR A 718      33.250  59.400  36.150  1.00  0.00           H
ATOM   2072  HB2 TYR A 718      32.690  57.840  36.960  1.00  0.00           H
ATOM   2073  CG  TYR A 718      31.410  58.670  35.370  1.00  0.00           C
ATOM   2074  CD1 TYR A 718      31.270  59.060  34.020  1.00  0.00           C
ATOM   2075  HD1 TYR A 718      32.170  59.060  33.420  1.00  0.00           H
ATOM   2076  CE1 TYR A 718      30.020  59.270  33.430  1.00  0.00           C
ATOM   2077  HE1 TYR A 718      29.890  59.560  32.400  1.00  0.00           H
ATOM   2078  CZ  TYR A 718      28.910  59.430  34.220  1.00  0.00           C
ATOM   2079  OH  TYR A 718      27.690  59.850  33.650  1.00  0.00           O
ATOM   2080  HH  TYR A 718      27.120  60.260  34.310  1.00  0.00           H
ATOM   2081  CD2 TYR A 718      30.240  58.780  36.160  1.00  0.00           C
ATOM   2082  HD2 TYR A 718      30.370  58.540  37.210  1.00  0.00           H
ATOM   2083  CE2 TYR A 718      29.030  59.230  35.640  1.00  0.00           C
ATOM   2084  HE2 TYR A 718      28.170  59.360  36.280  1.00  0.00           H
ATOM   2085  C   TYR A 718      35.280  57.740  35.780  1.00  0.00           C
ATOM   2086  O   TYR A 718      35.940  58.850  35.580  1.00  0.00           O
ATOM   2087  N   ILE A 719      35.640  56.650  36.390  1.00  0.00           N
ATOM   2088  HN  ILE A 719      34.970  55.910  36.390  1.00  0.00           H
ATOM   2089  CA  ILE A 719      37.010  56.380  36.780  1.00  0.00           C
ATOM   2090  HA  ILE A 719      37.580  57.100  37.360  1.00  0.00           H
ATOM   2091  CB  ILE A 719      37.090  55.260  37.760  1.00  0.00           C
ATOM   2092  HB  ILE A 719      36.760  54.300  37.300  1.00  0.00           H
ATOM   2093  CG2 ILE A 719      38.470  55.130  38.390  1.00  0.00           C
ATOM   2094 HG21 ILE A 719      39.180  54.600  37.720  1.00  0.00           H
ATOM   2095 HG22 ILE A 719      38.350  54.470  39.270  1.00  0.00           H
ATOM   2096 HG23 ILE A 719      38.980  56.050  38.730  1.00  0.00           H
ATOM   2097  CG1 ILE A 719      36.020  55.410  38.950  1.00  0.00           C
ATOM   2098 HG11 ILE A 719      36.380  54.710  39.720  1.00  0.00           H
ATOM   2099 HG12 ILE A 719      35.040  54.970  38.690  1.00  0.00           H
ATOM   2100  CD  ILE A 719      35.860  56.780  39.660  1.00  0.00           C
ATOM   2101  HD1 ILE A 719      35.910  57.710  39.050  1.00  0.00           H
ATOM   2102  HD2 ILE A 719      36.680  56.830  40.400  1.00  0.00           H
ATOM   2103  HD3 ILE A 719      34.960  56.750  40.310  1.00  0.00           H
ATOM   2104  C   ILE A 719      37.960  56.220  35.580  1.00  0.00           C
ATOM   2105  O   ILE A 719      37.770  55.390  34.730  1.00  0.00           O
ATOM   2106  N   THR A 720      38.950  57.170  35.510  1.00  0.00           N
ATOM   2107  HN  THR A 720      39.080  57.680  36.360  1.00  0.00           H
ATOM   2108  CA  THR A 720      39.980  57.280  34.470  1.00  0.00           C
ATOM   2109  HA  THR A 720      40.260  56.320  34.080  1.00  0.00           H
ATOM   2110  CB  THR A 720      39.580  58.200  33.270  1.00  0.00           C
ATOM   2111  HB  THR A 720      39.970  57.580  32.420  1.00  0.00           H
ATOM   2112  OG1 THR A 720      40.130  59.550  33.340  1.00  0.00           O
ATOM   2113  HG1 THR A 720      40.480  59.640  32.450  1.00  0.00           H
ATOM   2114  CG2 THR A 720      38.090  58.320  33.010  1.00  0.00           C
ATOM   2115 HG21 THR A 720      37.910  58.930  32.100  1.00  0.00           H
ATOM   2116 HG22 THR A 720      37.590  58.780  33.900  1.00  0.00           H
ATOM   2117 HG23 THR A 720      37.690  57.300  32.820  1.00  0.00           H
ATOM   2118  C   THR A 720      41.240  57.680  35.160  1.00  0.00           C
ATOM   2119  O   THR A 720      41.190  58.180  36.310  1.00  0.00           O
ATOM   2120  N   ARG A 721      42.450  57.410  34.440  1.00  0.00           N
ATOM   2121  HN  ARG A 721      42.430  57.080  33.500  1.00  0.00           H
ATOM   2122  CA  ARG A 721      43.820  57.470  34.870  1.00  0.00           C
ATOM   2123  HA  ARG A 721      43.980  56.710  35.620  1.00  0.00           H
ATOM   2124  CB  ARG A 721      44.760  57.050  33.750  1.00  0.00           C
ATOM   2125  HB1 ARG A 721      45.800  57.260  34.110  1.00  0.00           H
ATOM   2126  HB2 ARG A 721      44.480  57.560  32.810  1.00  0.00           H
ATOM   2127  CG  ARG A 721      44.630  55.550  33.470  1.00  0.00           C
ATOM   2128  HG1 ARG A 721      44.920  55.350  32.410  1.00  0.00           H
ATOM   2129  HG2 ARG A 721      43.600  55.170  33.560  1.00  0.00           H
ATOM   2130  CD  ARG A 721      45.480  54.630  34.410  1.00  0.00           C
ATOM   2131  HD1 ARG A 721      45.400  53.540  34.190  1.00  0.00           H
ATOM   2132  HD2 ARG A 721      45.130  54.800  35.450  1.00  0.00           H
ATOM   2133  NE  ARG A 721      46.930  54.970  34.350  1.00  0.00           N
ATOM   2134  HE  ARG A 721      47.190  55.530  33.560  1.00  0.00           H
ATOM   2135  CZ  ARG A 721      47.910  54.270  34.920  1.00  0.00           C
ATOM   2136  NH1 ARG A 721      47.700  53.200  35.660  1.00  0.00           N
ATOM   2137 HH11 ARG A 721      46.780  52.930  35.940  1.00  0.00           H
ATOM   2138 HH12 ARG A 721      48.450  52.740  36.130  1.00  0.00           H
ATOM   2139  NH2 ARG A 721      49.130  54.700  34.760  1.00  0.00           N
ATOM   2140 HH21 ARG A 721      49.340  55.650  34.550  1.00  0.00           H
ATOM   2141 HH22 ARG A 721      49.730  54.010  35.150  1.00  0.00           H
ATOM   2142  C   ARG A 721      44.230  58.750  35.590  1.00  0.00           C
ATOM   2143  O   ARG A 721      44.960  58.680  36.530  1.00  0.00           O
ATOM   2144  N   PHE A 722      43.700  59.910  35.180  1.00  0.00           N
ATOM   2145  HN  PHE A 722      43.250  59.890  34.300  1.00  0.00           H
ATOM   2146  CA  PHE A 722      43.980  61.140  35.930  1.00  0.00           C
ATOM   2147  HA  PHE A 722      45.020  61.410  35.790  1.00  0.00           H
ATOM   2148  CB  PHE A 722      43.220  62.250  35.240  1.00  0.00           C
ATOM   2149  HB1 PHE A 722      42.160  62.020  35.060  1.00  0.00           H
ATOM   2150  HB2 PHE A 722      43.750  62.490  34.280  1.00  0.00           H
ATOM   2151  CG  PHE A 722      43.260  63.520  36.010  1.00  0.00           C
ATOM   2152  CD1 PHE A 722      44.390  64.250  36.030  1.00  0.00           C
ATOM   2153  HD1 PHE A 722      45.170  64.060  35.300  1.00  0.00           H
ATOM   2154  CE1 PHE A 722      44.530  65.410  36.840  1.00  0.00           C
ATOM   2155  HE1 PHE A 722      45.480  65.910  36.860  1.00  0.00           H
ATOM   2156  CZ  PHE A 722      43.390  65.830  37.630  1.00  0.00           C
ATOM   2157  HZ  PHE A 722      43.570  66.740  38.190  1.00  0.00           H
ATOM   2158  CD2 PHE A 722      42.160  63.910  36.830  1.00  0.00           C
ATOM   2159  HD2 PHE A 722      41.260  63.350  36.670  1.00  0.00           H
ATOM   2160  CE2 PHE A 722      42.180  65.080  37.600  1.00  0.00           C
ATOM   2161  HE2 PHE A 722      41.290  65.460  38.070  1.00  0.00           H
ATOM   2162  C   PHE A 722      43.570  61.110  37.450  1.00  0.00           C
ATOM   2163  O   PHE A 722      44.390  61.250  38.330  1.00  0.00           O
ATOM   2164  N   THR A 723      42.360  60.690  37.740  1.00  0.00           N
ATOM   2165  HN  THR A 723      41.630  60.700  37.060  1.00  0.00           H
ATOM   2166  CA  THR A 723      41.820  60.410  39.070  1.00  0.00           C
ATOM   2167  HA  THR A 723      42.100  61.300  39.610  1.00  0.00           H
ATOM   2168  CB  THR A 723      40.390  60.160  39.210  1.00  0.00           C
ATOM   2169  HB  THR A 723      40.180  59.250  38.610  1.00  0.00           H
ATOM   2170  OG1 THR A 723      39.680  61.230  38.660  1.00  0.00           O
ATOM   2171  HG1 THR A 723      39.510  61.020  37.740  1.00  0.00           H
ATOM   2172  CG2 THR A 723      39.840  59.930  40.640  1.00  0.00           C
ATOM   2173 HG21 THR A 723      38.740  60.070  40.610  1.00  0.00           H
ATOM   2174 HG22 THR A 723      40.180  60.690  41.370  1.00  0.00           H
ATOM   2175 HG23 THR A 723      40.070  58.900  40.990  1.00  0.00           H
ATOM   2176  C   THR A 723      42.690  59.290  39.720  1.00  0.00           C
ATOM   2177  O   THR A 723      43.160  59.550  40.820  1.00  0.00           O
ATOM   2178  N   GLU A 724      42.980  58.200  38.980  1.00  0.00           N
ATOM   2179  HN  GLU A 724      42.700  58.260  38.030  1.00  0.00           H
ATOM   2180  CA  GLU A 724      43.600  56.980  39.530  1.00  0.00           C
ATOM   2181  HA  GLU A 724      43.110  56.650  40.450  1.00  0.00           H
ATOM   2182  CB  GLU A 724      43.550  55.810  38.490  1.00  0.00           C
ATOM   2183  HB1 GLU A 724      44.210  54.930  38.700  1.00  0.00           H
ATOM   2184  HB2 GLU A 724      43.920  56.140  37.490  1.00  0.00           H
ATOM   2185  CG  GLU A 724      42.120  55.360  38.260  1.00  0.00           C
ATOM   2186  HG1 GLU A 724      41.470  56.240  38.060  1.00  0.00           H
ATOM   2187  HG2 GLU A 724      41.780  54.790  39.150  1.00  0.00           H
ATOM   2188  CD  GLU A 724      42.030  54.430  37.040  1.00  0.00           C
ATOM   2189  OE1 GLU A 724      41.100  54.420  36.220  1.00  0.00           O
ATOM   2190  OE2 GLU A 724      42.910  53.530  36.890  1.00  0.00           O
ATOM   2191  C   GLU A 724      45.080  57.220  39.990  1.00  0.00           C
ATOM   2192  O   GLU A 724      45.420  56.980  41.180  1.00  0.00           O
ATOM   2193  N   GLU A 725      45.940  57.850  39.130  1.00  0.00           N
ATOM   2194  HN  GLU A 725      45.700  58.020  38.170  1.00  0.00           H
ATOM   2195  CA  GLU A 725      47.230  58.170  39.430  1.00  0.00           C
ATOM   2196  HA  GLU A 725      47.550  57.250  39.890  1.00  0.00           H
ATOM   2197  CB  GLU A 725      48.020  58.620  38.180  1.00  0.00           C
ATOM   2198  HB1 GLU A 725      49.020  58.980  38.500  1.00  0.00           H
ATOM   2199  HB2 GLU A 725      47.510  59.480  37.690  1.00  0.00           H
ATOM   2200  CG  GLU A 725      48.340  57.480  37.160  1.00  0.00           C
ATOM   2201  HG1 GLU A 725      47.450  57.390  36.510  1.00  0.00           H
ATOM   2202  HG2 GLU A 725      48.460  56.460  37.610  1.00  0.00           H
ATOM   2203  CD  GLU A 725      49.510  57.690  36.180  1.00  0.00           C
ATOM   2204  OE1 GLU A 725      50.650  58.070  36.520  1.00  0.00           O
ATOM   2205  OE2 GLU A 725      49.260  57.520  34.940  1.00  0.00           O
ATOM   2206  C   GLU A 725      47.340  59.140  40.520  1.00  0.00           C
ATOM   2207  O   GLU A 725      48.230  58.970  41.380  1.00  0.00           O
ATOM   2208  N   ALA A 726      46.530  60.210  40.640  1.00  0.00           N
ATOM   2209  HN  ALA A 726      45.870  60.390  39.910  1.00  0.00           H
ATOM   2210  CA  ALA A 726      46.500  61.100  41.780  1.00  0.00           C
ATOM   2211  HA  ALA A 726      47.430  61.650  41.820  1.00  0.00           H
ATOM   2212  CB  ALA A 726      45.270  62.030  41.710  1.00  0.00           C
ATOM   2213  HB1 ALA A 726      45.110  62.720  42.550  1.00  0.00           H
ATOM   2214  HB2 ALA A 726      44.340  61.430  41.640  1.00  0.00           H
ATOM   2215  HB3 ALA A 726      45.140  62.640  40.790  1.00  0.00           H
ATOM   2216  C   ALA A 726      46.240  60.470  43.040  1.00  0.00           C
ATOM   2217  O   ALA A 726      46.850  60.790  44.030  1.00  0.00           O
ATOM   2218  N   PHE A 727      45.350  59.490  42.990  1.00  0.00           N
ATOM   2219  HN  PHE A 727      44.960  59.170  42.130  1.00  0.00           H
ATOM   2220  CA  PHE A 727      44.960  58.840  44.180  1.00  0.00           C
ATOM   2221  HA  PHE A 727      44.670  59.610  44.880  1.00  0.00           H
ATOM   2222  CB  PHE A 727      43.680  57.910  43.840  1.00  0.00           C
ATOM   2223  HB1 PHE A 727      43.950  57.240  42.990  1.00  0.00           H
ATOM   2224  HB2 PHE A 727      42.870  58.580  43.480  1.00  0.00           H
ATOM   2225  CG  PHE A 727      43.220  57.030  44.900  1.00  0.00           C
ATOM   2226  CD1 PHE A 727      42.860  55.700  44.620  1.00  0.00           C
ATOM   2227  HD1 PHE A 727      43.220  55.270  43.710  1.00  0.00           H
ATOM   2228  CE1 PHE A 727      42.280  54.850  45.580  1.00  0.00           C
ATOM   2229  HE1 PHE A 727      42.250  53.800  45.340  1.00  0.00           H
ATOM   2230  CZ  PHE A 727      41.830  55.370  46.770  1.00  0.00           C
ATOM   2231  HZ  PHE A 727      41.250  54.750  47.430  1.00  0.00           H
ATOM   2232  CD2 PHE A 727      42.850  57.510  46.220  1.00  0.00           C
ATOM   2233  HD2 PHE A 727      43.160  58.510  46.500  1.00  0.00           H
ATOM   2234  CE2 PHE A 727      42.190  56.700  47.130  1.00  0.00           C
ATOM   2235  HE2 PHE A 727      41.880  57.030  48.110  1.00  0.00           H
ATOM   2236  C   PHE A 727      46.110  57.980  44.720  1.00  0.00           C
ATOM   2237  O   PHE A 727      46.570  58.190  45.820  1.00  0.00           O
ATOM   2238  N   ALA A 728      46.690  57.060  43.950  1.00  0.00           N
ATOM   2239  HN  ALA A 728      46.350  56.990  43.010  1.00  0.00           H
ATOM   2240  CA  ALA A 728      47.820  56.280  44.300  1.00  0.00           C
ATOM   2241  HA  ALA A 728      47.560  55.850  45.270  1.00  0.00           H
ATOM   2242  CB  ALA A 728      48.130  55.310  43.170  1.00  0.00           C
ATOM   2243  HB1 ALA A 728      49.080  54.750  43.290  1.00  0.00           H
ATOM   2244  HB2 ALA A 728      48.230  55.820  42.190  1.00  0.00           H
ATOM   2245  HB3 ALA A 728      47.250  54.630  43.190  1.00  0.00           H
ATOM   2246  C   ALA A 728      49.050  57.030  44.660  1.00  0.00           C
ATOM   2247  O   ALA A 728      49.760  56.820  45.670  1.00  0.00           O
ATOM   2248  N   ALA A 729      49.380  58.100  43.860  1.00  0.00           N
ATOM   2249  HN  ALA A 729      48.880  58.260  43.010  1.00  0.00           H
ATOM   2250  CA  ALA A 729      50.440  59.040  44.180  1.00  0.00           C
ATOM   2251  HA  ALA A 729      51.320  58.420  44.140  1.00  0.00           H
ATOM   2252  CB  ALA A 729      50.570  60.120  43.070  1.00  0.00           C
ATOM   2253  HB1 ALA A 729      51.470  60.740  43.220  1.00  0.00           H
ATOM   2254  HB2 ALA A 729      49.630  60.740  43.140  1.00  0.00           H
ATOM   2255  HB3 ALA A 729      50.500  59.710  42.030  1.00  0.00           H
ATOM   2256  C   ALA A 729      50.400  59.710  45.530  1.00  0.00           C
ATOM   2257  O   ALA A 729      51.480  59.940  46.170  1.00  0.00           O
ATOM   2258  N   LEU A 730      49.150  60.140  45.890  1.00  0.00           N
ATOM   2259  HN  LEU A 730      48.300  60.060  45.390  1.00  0.00           H
ATOM   2260  CA  LEU A 730      49.040  60.680  47.240  1.00  0.00           C
ATOM   2261  HA  LEU A 730      49.640  61.580  47.350  1.00  0.00           H
ATOM   2262  CB  LEU A 730      47.610  61.250  47.420  1.00  0.00           C
ATOM   2263  HB1 LEU A 730      46.900  60.420  47.200  1.00  0.00           H
ATOM   2264  HB2 LEU A 730      47.430  62.020  46.640  1.00  0.00           H
ATOM   2265  CG  LEU A 730      47.340  61.940  48.720  1.00  0.00           C
ATOM   2266  HG  LEU A 730      46.440  62.550  48.520  1.00  0.00           H
ATOM   2267  CD1 LEU A 730      46.840  60.910  49.710  1.00  0.00           C
ATOM   2268 HD11 LEU A 730      46.210  60.150  49.230  1.00  0.00           H
ATOM   2269 HD12 LEU A 730      46.300  61.350  50.570  1.00  0.00           H
ATOM   2270 HD13 LEU A 730      47.680  60.380  50.220  1.00  0.00           H
ATOM   2271  CD2 LEU A 730      48.450  62.870  49.230  1.00  0.00           C
ATOM   2272 HD21 LEU A 730      48.540  63.730  48.530  1.00  0.00           H
ATOM   2273 HD22 LEU A 730      49.440  62.370  49.300  1.00  0.00           H
ATOM   2274 HD23 LEU A 730      48.170  63.260  50.230  1.00  0.00           H
ATOM   2275  C   LEU A 730      49.360  59.680  48.380  1.00  0.00           C
ATOM   2276  O   LEU A 730      50.220  59.910  49.190  1.00  0.00           O
ATOM   2277  N   ILE A 731      48.770  58.470  48.280  1.00  0.00           N
ATOM   2278  HN  ILE A 731      48.070  58.250  47.590  1.00  0.00           H
ATOM   2279  CA  ILE A 731      49.040  57.370  49.160  1.00  0.00           C
ATOM   2280  HA  ILE A 731      48.750  57.690  50.140  1.00  0.00           H
ATOM   2281  CB  ILE A 731      48.030  56.250  49.000  1.00  0.00           C
ATOM   2282  HB  ILE A 731      47.980  55.890  47.950  1.00  0.00           H
ATOM   2283  CG2 ILE A 731      48.450  55.050  49.910  1.00  0.00           C
ATOM   2284 HG21 ILE A 731      47.610  54.320  49.920  1.00  0.00           H
ATOM   2285 HG22 ILE A 731      48.690  55.330  50.960  1.00  0.00           H
ATOM   2286 HG23 ILE A 731      49.350  54.530  49.530  1.00  0.00           H
ATOM   2287  CG1 ILE A 731      46.590  56.720  49.410  1.00  0.00           C
ATOM   2288 HG11 ILE A 731      45.840  55.970  49.060  1.00  0.00           H
ATOM   2289 HG12 ILE A 731      46.370  57.640  48.810  1.00  0.00           H
ATOM   2290  CD  ILE A 731      46.320  56.990  50.850  1.00  0.00           C
ATOM   2291  HD1 ILE A 731      46.830  57.900  51.250  1.00  0.00           H
ATOM   2292  HD2 ILE A 731      46.640  56.130  51.500  1.00  0.00           H
ATOM   2293  HD3 ILE A 731      45.270  57.130  51.140  1.00  0.00           H
ATOM   2294  C   ILE A 731      50.510  57.060  49.190  1.00  0.00           C
ATOM   2295  O   ILE A 731      51.070  56.890  50.260  1.00  0.00           O
ATOM   2296  N   CYS A 732      51.230  56.980  48.080  1.00  0.00           N
ATOM   2297  HN  CYS A 732      50.730  56.960  47.210  1.00  0.00           H
ATOM   2298  CA  CYS A 732      52.710  56.740  48.030  1.00  0.00           C
ATOM   2299  HA  CYS A 732      52.920  55.840  48.590  1.00  0.00           H
ATOM   2300  CB  CYS A 732      53.210  56.520  46.570  1.00  0.00           C
ATOM   2301  HB1 CYS A 732      54.300  56.300  46.690  1.00  0.00           H
ATOM   2302  HB2 CYS A 732      52.940  57.390  45.940  1.00  0.00           H
ATOM   2303  SG  CYS A 732      52.250  55.080  45.850  1.00  0.00           S
ATOM   2304  HG1 CYS A 732      51.030  55.550  45.700  1.00  0.00           H
ATOM   2305  C   CYS A 732      53.510  57.810  48.690  1.00  0.00           C
ATOM   2306  O   CYS A 732      54.410  57.420  49.390  1.00  0.00           O
ATOM   2307  N   ILE A 733      53.180  59.060  48.500  1.00  0.00           N
ATOM   2308  HN  ILE A 733      52.380  59.250  47.930  1.00  0.00           H
ATOM   2309  CA  ILE A 733      53.760  60.140  49.250  1.00  0.00           C
ATOM   2310  HA  ILE A 733      54.810  59.920  49.080  1.00  0.00           H
ATOM   2311  CB  ILE A 733      53.340  61.480  48.640  1.00  0.00           C
ATOM   2312  HB  ILE A 733      52.240  61.480  48.550  1.00  0.00           H
ATOM   2313  CG2 ILE A 733      53.710  62.690  49.550  1.00  0.00           C
ATOM   2314 HG21 ILE A 733      54.790  62.700  49.800  1.00  0.00           H
ATOM   2315 HG22 ILE A 733      53.090  62.680  50.470  1.00  0.00           H
ATOM   2316 HG23 ILE A 733      53.490  63.670  49.100  1.00  0.00           H
ATOM   2317  CG1 ILE A 733      53.940  61.760  47.170  1.00  0.00           C
ATOM   2318 HG11 ILE A 733      53.600  62.790  46.910  1.00  0.00           H
ATOM   2319 HG12 ILE A 733      53.480  61.000  46.500  1.00  0.00           H
ATOM   2320  CD  ILE A 733      55.510  61.730  46.940  1.00  0.00           C
ATOM   2321  HD1 ILE A 733      55.910  60.730  47.220  1.00  0.00           H
ATOM   2322  HD2 ILE A 733      56.030  62.510  47.550  1.00  0.00           H
ATOM   2323  HD3 ILE A 733      55.660  62.040  45.880  1.00  0.00           H
ATOM   2324  C   ILE A 733      53.450  60.090  50.730  1.00  0.00           C
ATOM   2325  O   ILE A 733      54.310  60.410  51.580  1.00  0.00           O
ATOM   2326  N   ILE A 734      52.230  59.790  51.140  1.00  0.00           N
ATOM   2327  HN  ILE A 734      51.490  59.670  50.480  1.00  0.00           H
ATOM   2328  CA  ILE A 734      51.890  59.470  52.520  1.00  0.00           C
ATOM   2329  HA  ILE A 734      52.300  60.220  53.170  1.00  0.00           H
ATOM   2330  CB  ILE A 734      50.380  59.290  52.830  1.00  0.00           C
ATOM   2331  HB  ILE A 734      50.010  58.650  52.000  1.00  0.00           H
ATOM   2332  CG2 ILE A 734      50.130  58.450  54.100  1.00  0.00           C
ATOM   2333 HG21 ILE A 734      50.880  58.720  54.880  1.00  0.00           H
ATOM   2334 HG22 ILE A 734      50.350  57.380  53.880  1.00  0.00           H
ATOM   2335 HG23 ILE A 734      49.140  58.670  54.560  1.00  0.00           H
ATOM   2336  CG1 ILE A 734      49.580  60.560  52.770  1.00  0.00           C
ATOM   2337 HG11 ILE A 734      48.510  60.420  53.020  1.00  0.00           H
ATOM   2338 HG12 ILE A 734      49.630  60.830  51.700  1.00  0.00           H
ATOM   2339  CD  ILE A 734      50.090  61.760  53.650  1.00  0.00           C
ATOM   2340  HD1 ILE A 734      50.060  61.530  54.740  1.00  0.00           H
ATOM   2341  HD2 ILE A 734      49.520  62.690  53.460  1.00  0.00           H
ATOM   2342  HD3 ILE A 734      51.130  62.040  53.370  1.00  0.00           H
ATOM   2343  C   ILE A 734      52.720  58.290  53.030  1.00  0.00           C
ATOM   2344  O   ILE A 734      53.300  58.300  54.110  1.00  0.00           O
ATOM   2345  N   PHE A 735      52.970  57.170  52.290  1.00  0.00           N
ATOM   2346  HN  PHE A 735      52.630  57.180  51.340  1.00  0.00           H
ATOM   2347  CA  PHE A 735      53.730  56.040  52.710  1.00  0.00           C
ATOM   2348  HA  PHE A 735      53.250  55.680  53.600  1.00  0.00           H
ATOM   2349  CB  PHE A 735      53.750  55.020  51.610  1.00  0.00           C
ATOM   2350  HB1 PHE A 735      54.680  54.400  51.580  1.00  0.00           H
ATOM   2351  HB2 PHE A 735      53.540  55.390  50.600  1.00  0.00           H
ATOM   2352  CG  PHE A 735      52.650  53.950  51.760  1.00  0.00           C
ATOM   2353  CD1 PHE A 735      51.280  54.290  52.120  1.00  0.00           C
ATOM   2354  HD1 PHE A 735      51.140  55.350  52.300  1.00  0.00           H
ATOM   2355  CE1 PHE A 735      50.290  53.340  52.310  1.00  0.00           C
ATOM   2356  HE1 PHE A 735      49.340  53.610  52.750  1.00  0.00           H
ATOM   2357  CZ  PHE A 735      50.460  52.000  51.970  1.00  0.00           C
ATOM   2358  HZ  PHE A 735      49.620  51.340  52.080  1.00  0.00           H
ATOM   2359  CD2 PHE A 735      52.840  52.600  51.490  1.00  0.00           C
ATOM   2360  HD2 PHE A 735      53.820  52.310  51.140  1.00  0.00           H
ATOM   2361  CE2 PHE A 735      51.700  51.650  51.500  1.00  0.00           C
ATOM   2362  HE2 PHE A 735      51.950  50.630  51.240  1.00  0.00           H
ATOM   2363  C   PHE A 735      55.170  56.350  53.150  1.00  0.00           C
ATOM   2364  O   PHE A 735      55.680  55.810  54.100  1.00  0.00           O
ATOM   2365  N   ILE A 736      55.860  57.160  52.330  1.00  0.00           N
ATOM   2366  HN  ILE A 736      55.440  57.410  51.470  1.00  0.00           H
ATOM   2367  CA  ILE A 736      57.230  57.630  52.580  1.00  0.00           C
ATOM   2368  HA  ILE A 736      57.950  56.850  52.750  1.00  0.00           H
ATOM   2369  CB  ILE A 736      57.750  58.220  51.270  1.00  0.00           C
ATOM   2370  HB  ILE A 736      56.990  58.900  50.840  1.00  0.00           H
ATOM   2371  CG2 ILE A 736      59.110  58.890  51.550  1.00  0.00           C
ATOM   2372 HG21 ILE A 736      59.070  59.650  52.350  1.00  0.00           H
ATOM   2373 HG22 ILE A 736      59.400  59.500  50.670  1.00  0.00           H
ATOM   2374 HG23 ILE A 736      59.860  58.100  51.770  1.00  0.00           H
ATOM   2375  CG1 ILE A 736      57.940  57.050  50.250  1.00  0.00           C
ATOM   2376 HG11 ILE A 736      57.400  56.120  50.510  1.00  0.00           H
ATOM   2377 HG12 ILE A 736      59.000  56.720  50.320  1.00  0.00           H
ATOM   2378  CD  ILE A 736      57.560  57.530  48.830  1.00  0.00           C
ATOM   2379  HD1 ILE A 736      57.380  56.690  48.130  1.00  0.00           H
ATOM   2380  HD2 ILE A 736      58.320  58.210  48.390  1.00  0.00           H
ATOM   2381  HD3 ILE A 736      56.580  58.040  48.920  1.00  0.00           H
ATOM   2382  C   ILE A 736      57.210  58.620  53.760  1.00  0.00           C
ATOM   2383  O   ILE A 736      58.000  58.370  54.670  1.00  0.00           O
ATOM   2384  N   TYR A 737      56.290  59.630  53.890  1.00  0.00           N
ATOM   2385  HN  TYR A 737      55.630  59.720  53.150  1.00  0.00           H
ATOM   2386  CA  TYR A 737      56.090  60.450  55.080  1.00  0.00           C
ATOM   2387  HA  TYR A 737      56.990  61.000  55.290  1.00  0.00           H
ATOM   2388  CB  TYR A 737      54.860  61.370  54.760  1.00  0.00           C
ATOM   2389  HB1 TYR A 737      53.940  60.760  54.610  1.00  0.00           H
ATOM   2390  HB2 TYR A 737      55.000  61.990  53.840  1.00  0.00           H
ATOM   2391  CG  TYR A 737      54.770  62.290  55.970  1.00  0.00           C
ATOM   2392  CD1 TYR A 737      53.770  62.200  56.950  1.00  0.00           C
ATOM   2393  HD1 TYR A 737      52.880  61.600  56.790  1.00  0.00           H
ATOM   2394  CE1 TYR A 737      53.860  62.870  58.130  1.00  0.00           C
ATOM   2395  HE1 TYR A 737      53.130  62.700  58.900  1.00  0.00           H
ATOM   2396  CZ  TYR A 737      54.860  63.880  58.300  1.00  0.00           C
ATOM   2397  OH  TYR A 737      55.090  64.620  59.480  1.00  0.00           O
ATOM   2398  HH  TYR A 737      54.880  64.020  60.200  1.00  0.00           H
ATOM   2399  CD2 TYR A 737      55.790  63.200  56.210  1.00  0.00           C
ATOM   2400  HD2 TYR A 737      56.650  63.370  55.600  1.00  0.00           H
ATOM   2401  CE2 TYR A 737      55.870  63.920  57.350  1.00  0.00           C
ATOM   2402  HE2 TYR A 737      56.690  64.620  57.420  1.00  0.00           H
ATOM   2403  C   TYR A 737      55.830  59.560  56.360  1.00  0.00           C
ATOM   2404  O   TYR A 737      56.430  59.840  57.390  1.00  0.00           O
ATOM   2405  N   GLU A 738      54.930  58.520  56.310  1.00  0.00           N
ATOM   2406  HN  GLU A 738      54.510  58.290  55.440  1.00  0.00           H
ATOM   2407  CA  GLU A 738      54.600  57.700  57.430  1.00  0.00           C
ATOM   2408  HA  GLU A 738      54.340  58.330  58.260  1.00  0.00           H
ATOM   2409  CB  GLU A 738      53.360  56.880  57.150  1.00  0.00           C
ATOM   2410  HB1 GLU A 738      53.590  56.120  56.360  1.00  0.00           H
ATOM   2411  HB2 GLU A 738      52.430  57.380  56.840  1.00  0.00           H
ATOM   2412  CG  GLU A 738      53.050  55.930  58.210  1.00  0.00           C
ATOM   2413  HG1 GLU A 738      53.840  55.720  58.970  1.00  0.00           H
ATOM   2414  HG2 GLU A 738      52.800  54.900  57.890  1.00  0.00           H
ATOM   2415  CD  GLU A 738      51.920  56.480  59.100  1.00  0.00           C
ATOM   2416  OE1 GLU A 738      51.510  57.650  58.990  1.00  0.00           O
ATOM   2417  OE2 GLU A 738      51.390  55.710  59.970  1.00  0.00           O
ATOM   2418  C   GLU A 738      55.800  56.820  57.880  1.00  0.00           C
ATOM   2419  O   GLU A 738      56.040  56.790  59.100  1.00  0.00           O
ATOM   2420  N   ALA A 739      56.610  56.320  56.950  1.00  0.00           N
ATOM   2421  HN  ALA A 739      56.550  56.500  55.970  1.00  0.00           H
ATOM   2422  CA  ALA A 739      57.720  55.470  57.340  1.00  0.00           C
ATOM   2423  HA  ALA A 739      57.400  54.730  58.060  1.00  0.00           H
ATOM   2424  CB  ALA A 739      58.210  54.680  56.120  1.00  0.00           C
ATOM   2425  HB1 ALA A 739      58.510  55.400  55.330  1.00  0.00           H
ATOM   2426  HB2 ALA A 739      57.370  54.050  55.750  1.00  0.00           H
ATOM   2427  HB3 ALA A 739      59.050  54.030  56.440  1.00  0.00           H
ATOM   2428  C   ALA A 739      58.880  56.220  57.840  1.00  0.00           C
ATOM   2429  O   ALA A 739      59.650  55.770  58.690  1.00  0.00           O
ATOM   2430  N   LEU A 740      59.040  57.460  57.300  1.00  0.00           N
ATOM   2431  HN  LEU A 740      58.280  57.880  56.810  1.00  0.00           H
ATOM   2432  CA  LEU A 740      59.950  58.510  57.890  1.00  0.00           C
ATOM   2433  HA  LEU A 740      60.850  57.990  58.190  1.00  0.00           H
ATOM   2434  CB  LEU A 740      60.310  59.690  56.970  1.00  0.00           C
ATOM   2435  HB1 LEU A 740      60.730  60.540  57.540  1.00  0.00           H
ATOM   2436  HB2 LEU A 740      59.320  59.940  56.520  1.00  0.00           H
ATOM   2437  CG  LEU A 740      61.350  59.410  55.980  1.00  0.00           C
ATOM   2438  HG  LEU A 740      61.040  58.530  55.360  1.00  0.00           H
ATOM   2439  CD1 LEU A 740      61.540  60.570  54.990  1.00  0.00           C
ATOM   2440 HD11 LEU A 740      62.450  60.360  54.390  1.00  0.00           H
ATOM   2441 HD12 LEU A 740      61.680  61.600  55.400  1.00  0.00           H
ATOM   2442 HD13 LEU A 740      60.820  60.540  54.160  1.00  0.00           H
ATOM   2443  CD2 LEU A 740      62.690  59.170  56.650  1.00  0.00           C
ATOM   2444 HD21 LEU A 740      62.930  60.090  57.210  1.00  0.00           H
ATOM   2445 HD22 LEU A 740      63.430  58.840  55.880  1.00  0.00           H
ATOM   2446 HD23 LEU A 740      62.620  58.240  57.250  1.00  0.00           H
ATOM   2447  C   LEU A 740      59.460  59.040  59.170  1.00  0.00           C
ATOM   2448  O   LEU A 740      60.220  58.980  60.130  1.00  0.00           O
ATOM   2449  N   GLU A 741      58.170  59.510  59.300  1.00  0.00           N
ATOM   2450  HN  GLU A 741      57.550  59.510  58.520  1.00  0.00           H
ATOM   2451  CA  GLU A 741      57.550  59.890  60.620  1.00  0.00           C
ATOM   2452  HA  GLU A 741      58.290  60.560  61.020  1.00  0.00           H
ATOM   2453  CB  GLU A 741      56.220  60.690  60.340  1.00  0.00           C
ATOM   2454  HB1 GLU A 741      55.650  59.970  59.720  1.00  0.00           H
ATOM   2455  HB2 GLU A 741      56.550  61.580  59.750  1.00  0.00           H
ATOM   2456  CG  GLU A 741      55.410  60.980  61.640  1.00  0.00           C
ATOM   2457  HG1 GLU A 741      55.970  61.660  62.320  1.00  0.00           H
ATOM   2458  HG2 GLU A 741      55.310  59.990  62.140  1.00  0.00           H
ATOM   2459  CD  GLU A 741      54.020  61.610  61.410  1.00  0.00           C
ATOM   2460  OE1 GLU A 741      53.890  62.850  61.440  1.00  0.00           O
ATOM   2461  OE2 GLU A 741      53.060  60.880  61.090  1.00  0.00           O
ATOM   2462  C   GLU A 741      57.700  58.820  61.680  1.00  0.00           C
ATOM   2463  O   GLU A 741      57.840  59.090  62.910  1.00  0.00           O
ATOM   2464  N   LYS A 742      57.440  57.530  61.380  1.00  0.00           N
ATOM   2465  HN  LYS A 742      57.050  57.240  60.510  1.00  0.00           H
ATOM   2466  CA  LYS A 742      57.450  56.440  62.360  1.00  0.00           C
ATOM   2467  HA  LYS A 742      56.920  56.750  63.240  1.00  0.00           H
ATOM   2468  CB  LYS A 742      56.710  55.130  61.860  1.00  0.00           C
ATOM   2469  HB1 LYS A 742      57.160  54.790  60.900  1.00  0.00           H
ATOM   2470  HB2 LYS A 742      55.680  55.460  61.570  1.00  0.00           H
ATOM   2471  CG  LYS A 742      56.810  53.900  62.830  1.00  0.00           C
ATOM   2472  HG1 LYS A 742      57.830  53.460  62.880  1.00  0.00           H
ATOM   2473  HG2 LYS A 742      56.190  53.060  62.430  1.00  0.00           H
ATOM   2474  CD  LYS A 742      56.210  54.240  64.210  1.00  0.00           C
ATOM   2475  HD1 LYS A 742      55.480  55.030  63.930  1.00  0.00           H
ATOM   2476  HD2 LYS A 742      57.050  54.550  64.870  1.00  0.00           H
ATOM   2477  CE  LYS A 742      55.460  53.010  64.920  1.00  0.00           C
ATOM   2478  HE1 LYS A 742      56.140  52.130  64.950  1.00  0.00           H
ATOM   2479  HE2 LYS A 742      54.570  52.840  64.290  1.00  0.00           H
ATOM   2480  NZ  LYS A 742      55.150  53.260  66.360  1.00  0.00           N
ATOM   2481  HZ1 LYS A 742      54.960  54.260  66.560  1.00  0.00           H
ATOM   2482  HZ2 LYS A 742      55.890  52.950  67.030  1.00  0.00           H
ATOM   2483  HZ3 LYS A 742      54.330  52.680  66.620  1.00  0.00           H
ATOM   2484  C   LYS A 742      58.900  56.050  62.780  1.00  0.00           C
ATOM   2485  O   LYS A 742      59.120  55.790  63.950  1.00  0.00           O
ATOM   2486  N   LEU A 743      59.900  56.090  61.910  1.00  0.00           N
ATOM   2487  HN  LEU A 743      59.680  56.140  60.940  1.00  0.00           H
ATOM   2488  CA  LEU A 743      61.300  56.070  62.270  1.00  0.00           C
ATOM   2489  HA  LEU A 743      61.460  55.170  62.830  1.00  0.00           H
ATOM   2490  CB  LEU A 743      62.210  55.850  61.030  1.00  0.00           C
ATOM   2491  HB1 LEU A 743      62.090  56.660  60.260  1.00  0.00           H
ATOM   2492  HB2 LEU A 743      61.850  54.960  60.480  1.00  0.00           H
ATOM   2493  CG  LEU A 743      63.730  55.520  61.140  1.00  0.00           C
ATOM   2494  HG  LEU A 743      63.970  55.340  60.080  1.00  0.00           H
ATOM   2495  CD1 LEU A 743      64.550  56.800  61.440  1.00  0.00           C
ATOM   2496 HD11 LEU A 743      65.630  56.620  61.210  1.00  0.00           H
ATOM   2497 HD12 LEU A 743      64.460  57.140  62.500  1.00  0.00           H
ATOM   2498 HD13 LEU A 743      64.240  57.610  60.750  1.00  0.00           H
ATOM   2499  CD2 LEU A 743      64.130  54.270  61.960  1.00  0.00           C
ATOM   2500 HD21 LEU A 743      65.110  53.910  61.570  1.00  0.00           H
ATOM   2501 HD22 LEU A 743      63.420  53.440  61.770  1.00  0.00           H
ATOM   2502 HD23 LEU A 743      64.240  54.500  63.040  1.00  0.00           H
ATOM   2503  C   LEU A 743      61.800  57.240  63.060  1.00  0.00           C
ATOM   2504  O   LEU A 743      62.540  57.100  64.030  1.00  0.00           O
ATOM   2505  N   PHE A 744      61.480  58.500  62.750  1.00  0.00           N
ATOM   2506  HN  PHE A 744      60.960  58.650  61.920  1.00  0.00           H
ATOM   2507  CA  PHE A 744      61.700  59.610  63.620  1.00  0.00           C
ATOM   2508  HA  PHE A 744      62.770  59.670  63.750  1.00  0.00           H
ATOM   2509  CB  PHE A 744      61.080  60.940  63.080  1.00  0.00           C
ATOM   2510  HB1 PHE A 744      60.830  61.710  63.820  1.00  0.00           H
ATOM   2511  HB2 PHE A 744      60.090  60.800  62.590  1.00  0.00           H
ATOM   2512  CG  PHE A 744      62.220  61.590  62.220  1.00  0.00           C
ATOM   2513  CD1 PHE A 744      62.950  62.690  62.630  1.00  0.00           C
ATOM   2514  HD1 PHE A 744      62.780  63.110  63.620  1.00  0.00           H
ATOM   2515  CE1 PHE A 744      63.900  63.350  61.850  1.00  0.00           C
ATOM   2516  HE1 PHE A 744      64.300  64.300  62.180  1.00  0.00           H
ATOM   2517  CZ  PHE A 744      64.350  62.780  60.650  1.00  0.00           C
ATOM   2518  HZ  PHE A 744      64.940  63.260  59.870  1.00  0.00           H
ATOM   2519  CD2 PHE A 744      62.620  61.030  60.980  1.00  0.00           C
ATOM   2520  HD2 PHE A 744      62.170  60.130  60.600  1.00  0.00           H
ATOM   2521  CE2 PHE A 744      63.730  61.540  60.230  1.00  0.00           C
ATOM   2522  HE2 PHE A 744      63.980  61.070  59.280  1.00  0.00           H
ATOM   2523  C   PHE A 744      61.040  59.360  65.050  1.00  0.00           C
ATOM   2524  O   PHE A 744      61.700  59.640  66.070  1.00  0.00           O
ATOM   2525  N   ASP A 745      59.820  58.820  65.150  1.00  0.00           N
ATOM   2526  HN  ASP A 745      59.260  58.670  64.340  1.00  0.00           H
ATOM   2527  CA  ASP A 745      59.250  58.490  66.470  1.00  0.00           C
ATOM   2528  HA  ASP A 745      59.490  59.350  67.060  1.00  0.00           H
ATOM   2529  CB  ASP A 745      57.610  58.440  66.310  1.00  0.00           C
ATOM   2530  HB1 ASP A 745      57.340  57.890  65.380  1.00  0.00           H
ATOM   2531  HB2 ASP A 745      57.310  59.510  66.290  1.00  0.00           H
ATOM   2532  CG  ASP A 745      56.690  57.820  67.330  1.00  0.00           C
ATOM   2533  OD1 ASP A 745      57.130  57.240  68.360  1.00  0.00           O
ATOM   2534  OD2 ASP A 745      55.460  57.860  67.040  1.00  0.00           O
ATOM   2535  C   ASP A 745      59.980  57.300  67.100  1.00  0.00           C
ATOM   2536  O   ASP A 745      60.310  57.310  68.290  1.00  0.00           O
ATOM   2537  N   LEU A 746      60.420  56.360  66.360  1.00  0.00           N
ATOM   2538  HN  LEU A 746      60.020  56.230  65.450  1.00  0.00           H
ATOM   2539  CA  LEU A 746      61.180  55.200  66.810  1.00  0.00           C
ATOM   2540  HA  LEU A 746      60.660  54.700  67.620  1.00  0.00           H
ATOM   2541  CB  LEU A 746      61.290  54.140  65.660  1.00  0.00           C
ATOM   2542  HB1 LEU A 746      61.890  54.560  64.820  1.00  0.00           H
ATOM   2543  HB2 LEU A 746      60.270  54.020  65.220  1.00  0.00           H
ATOM   2544  CG  LEU A 746      61.690  52.690  66.020  1.00  0.00           C
ATOM   2545  HG  LEU A 746      62.690  52.740  66.490  1.00  0.00           H
ATOM   2546  CD1 LEU A 746      60.680  52.010  66.990  1.00  0.00           C
ATOM   2547 HD11 LEU A 746      60.720  52.580  67.940  1.00  0.00           H
ATOM   2548 HD12 LEU A 746      60.900  50.930  67.100  1.00  0.00           H
ATOM   2549 HD13 LEU A 746      59.600  51.960  66.720  1.00  0.00           H
ATOM   2550  CD2 LEU A 746      61.820  52.000  64.640  1.00  0.00           C
ATOM   2551 HD21 LEU A 746      62.510  52.560  63.970  1.00  0.00           H
ATOM   2552 HD22 LEU A 746      60.820  51.830  64.180  1.00  0.00           H
ATOM   2553 HD23 LEU A 746      62.370  51.040  64.740  1.00  0.00           H
ATOM   2554  C   LEU A 746      62.560  55.560  67.260  1.00  0.00           C
ATOM   2555  O   LEU A 746      63.100  54.990  68.210  1.00  0.00           O
ATOM   2556  N   GLY A 747      63.120  56.610  66.720  1.00  0.00           N
ATOM   2557  HN  GLY A 747      62.820  56.860  65.810  1.00  0.00           H
ATOM   2558  CA  GLY A 747      64.320  57.380  67.270  1.00  0.00           C
ATOM   2559  HA1 GLY A 747      64.480  58.130  66.520  1.00  0.00           H
ATOM   2560  HA2 GLY A 747      65.160  56.710  67.420  1.00  0.00           H
ATOM   2561  C   GLY A 747      64.260  58.100  68.500  1.00  0.00           C
ATOM   2562  O   GLY A 747      64.940  57.670  69.400  1.00  0.00           O
ATOM   2563  N   GLU A 748      63.260  58.920  68.750  1.00  0.00           N
ATOM   2564  HN  GLU A 748      62.710  59.090  67.930  1.00  0.00           H
ATOM   2565  CA  GLU A 748      62.800  59.450  70.070  1.00  0.00           C
ATOM   2566  HA  GLU A 748      63.650  59.880  70.560  1.00  0.00           H
ATOM   2567  CB  GLU A 748      61.670  60.490  70.000  1.00  0.00           C
ATOM   2568  HB1 GLU A 748      61.300  60.660  71.040  1.00  0.00           H
ATOM   2569  HB2 GLU A 748      60.740  60.140  69.520  1.00  0.00           H
ATOM   2570  CG  GLU A 748      62.050  61.810  69.240  1.00  0.00           C
ATOM   2571  HG1 GLU A 748      62.220  61.680  68.150  1.00  0.00           H
ATOM   2572  HG2 GLU A 748      63.030  62.130  69.670  1.00  0.00           H
ATOM   2573  CD  GLU A 748      61.030  62.900  69.500  1.00  0.00           C
ATOM   2574  OE1 GLU A 748      61.060  63.510  70.610  1.00  0.00           O
ATOM   2575  OE2 GLU A 748      60.160  63.250  68.640  1.00  0.00           O
ATOM   2576  C   GLU A 748      62.400  58.360  71.050  1.00  0.00           C
ATOM   2577  O   GLU A 748      62.690  58.540  72.230  1.00  0.00           O
ATOM   2578  N   THR A 749      61.860  57.250  70.660  1.00  0.00           N
ATOM   2579  HN  THR A 749      61.710  57.260  69.670  1.00  0.00           H
ATOM   2580  CA  THR A 749      61.540  56.080  71.500  1.00  0.00           C
ATOM   2581  HA  THR A 749      60.900  56.430  72.290  1.00  0.00           H
ATOM   2582  CB  THR A 749      60.900  55.010  70.610  1.00  0.00           C
ATOM   2583  HB  THR A 749      61.470  54.810  69.680  1.00  0.00           H
ATOM   2584  OG1 THR A 749      59.630  55.520  70.240  1.00  0.00           O
ATOM   2585  HG1 THR A 749      59.740  56.430  69.960  1.00  0.00           H
ATOM   2586  CG2 THR A 749      60.650  53.740  71.440  1.00  0.00           C
ATOM   2587 HG21 THR A 749      59.910  53.920  72.260  1.00  0.00           H
ATOM   2588 HG22 THR A 749      61.530  53.240  71.900  1.00  0.00           H
ATOM   2589 HG23 THR A 749      60.240  53.070  70.650  1.00  0.00           H
ATOM   2590  C   THR A 749      62.770  55.410  72.180  1.00  0.00           C
ATOM   2591  O   THR A 749      62.780  55.040  73.320  1.00  0.00           O
ATOM   2592  N   TYR A 750      63.890  55.340  71.450  1.00  0.00           N
ATOM   2593  HN  TYR A 750      64.000  55.890  70.620  1.00  0.00           H
ATOM   2594  CA  TYR A 750      65.110  54.570  71.850  1.00  0.00           C
ATOM   2595  HA  TYR A 750      64.980  54.040  72.790  1.00  0.00           H
ATOM   2596  CB  TYR A 750      65.490  53.460  70.830  1.00  0.00           C
ATOM   2597  HB1 TYR A 750      66.410  52.930  71.140  1.00  0.00           H
ATOM   2598  HB2 TYR A 750      65.630  53.930  69.830  1.00  0.00           H
ATOM   2599  CG  TYR A 750      64.500  52.360  70.710  1.00  0.00           C
ATOM   2600  CD1 TYR A 750      64.290  51.550  71.880  1.00  0.00           C
ATOM   2601  HD1 TYR A 750      64.560  51.850  72.880  1.00  0.00           H
ATOM   2602  CE1 TYR A 750      63.590  50.350  71.760  1.00  0.00           C
ATOM   2603  HE1 TYR A 750      63.580  49.690  72.610  1.00  0.00           H
ATOM   2604  CZ  TYR A 750      63.150  49.940  70.450  1.00  0.00           C
ATOM   2605  OH  TYR A 750      62.470  48.720  70.280  1.00  0.00           O
ATOM   2606  HH  TYR A 750      62.500  48.220  71.100  1.00  0.00           H
ATOM   2607  CD2 TYR A 750      63.900  51.960  69.480  1.00  0.00           C
ATOM   2608  HD2 TYR A 750      63.940  52.630  68.640  1.00  0.00           H
ATOM   2609  CE2 TYR A 750      63.280  50.760  69.370  1.00  0.00           C
ATOM   2610  HE2 TYR A 750      62.910  50.460  68.410  1.00  0.00           H
ATOM   2611  C   TYR A 750      66.310  55.410  72.110  1.00  0.00           C
ATOM   2612  O   TYR A 750      67.060  55.030  73.000  1.00  0.00           O
ATOM   2613  N   ALA A 751      66.520  56.530  71.400  1.00  0.00           N
ATOM   2614  HN  ALA A 751      65.850  56.840  70.720  1.00  0.00           H
ATOM   2615  CA  ALA A 751      67.680  57.350  71.430  1.00  0.00           C
ATOM   2616  HA  ALA A 751      67.500  58.110  70.690  1.00  0.00           H
ATOM   2617  CB  ALA A 751      67.900  57.960  72.780  1.00  0.00           C
ATOM   2618  HB1 ALA A 751      66.890  58.110  73.230  1.00  0.00           H
ATOM   2619  HB2 ALA A 751      68.500  58.880  72.870  1.00  0.00           H
ATOM   2620  HB3 ALA A 751      68.380  57.210  73.450  1.00  0.00           H
ATOM   2621  C   ALA A 751      68.950  56.690  71.000  1.00  0.00           C
ATOM   2622  O   ALA A 751      69.120  55.450  71.090  1.00  0.00           O
ATOM   2623  N   PHE A 752      70.020  57.400  70.520  1.00  0.00           N
ATOM   2624  HN  PHE A 752      69.940  58.380  70.340  1.00  0.00           H
ATOM   2625  CA  PHE A 752      71.270  56.730  70.260  1.00  0.00           C
ATOM   2626  HA  PHE A 752      70.930  55.790  69.830  1.00  0.00           H
ATOM   2627  CB  PHE A 752      72.140  57.550  69.270  1.00  0.00           C
ATOM   2628  HB1 PHE A 752      73.150  57.140  69.170  1.00  0.00           H
ATOM   2629  HB2 PHE A 752      72.210  58.570  69.720  1.00  0.00           H
ATOM   2630  CG  PHE A 752      71.480  57.690  67.870  1.00  0.00           C
ATOM   2631  CD1 PHE A 752      71.200  58.950  67.370  1.00  0.00           C
ATOM   2632  HD1 PHE A 752      71.110  59.780  68.070  1.00  0.00           H
ATOM   2633  CE1 PHE A 752      70.850  59.150  66.010  1.00  0.00           C
ATOM   2634  HE1 PHE A 752      70.840  60.100  65.510  1.00  0.00           H
ATOM   2635  CZ  PHE A 752      70.660  58.000  65.190  1.00  0.00           C
ATOM   2636  HZ  PHE A 752      70.400  58.040  64.140  1.00  0.00           H
ATOM   2637  CD2 PHE A 752      71.330  56.570  67.020  1.00  0.00           C
ATOM   2638  HD2 PHE A 752      71.580  55.670  67.550  1.00  0.00           H
ATOM   2639  CE2 PHE A 752      70.820  56.670  65.700  1.00  0.00           C
ATOM   2640  HE2 PHE A 752      70.640  55.870  65.000  1.00  0.00           H
ATOM   2641  C   PHE A 752      72.040  56.370  71.610  1.00  0.00           C
ATOM   2642  O   PHE A 752      71.850  57.140  72.610  1.00  0.00           O
ATOM   2643  N   PRO A 822      72.930  55.370  71.620  1.00  0.00           N
ATOM   2644  CD  PRO A 822      74.060  55.190  72.560  1.00  0.00           C
ATOM   2645  HD1 PRO A 822      73.740  54.520  73.380  1.00  0.00           H
ATOM   2646  HD2 PRO A 822      74.330  56.200  72.940  1.00  0.00           H
ATOM   2647  CA  PRO A 822      73.260  54.570  70.490  1.00  0.00           C
ATOM   2648  HA  PRO A 822      72.770  54.970  69.610  1.00  0.00           H
ATOM   2649  CB  PRO A 822      74.780  54.730  70.310  1.00  0.00           C
ATOM   2650  HB1 PRO A 822      75.020  55.650  69.730  1.00  0.00           H
ATOM   2651  HB2 PRO A 822      75.170  53.950  69.630  1.00  0.00           H
ATOM   2652  CG  PRO A 822      75.230  54.660  71.780  1.00  0.00           C
ATOM   2653  HG1 PRO A 822      75.300  53.610  72.130  1.00  0.00           H
ATOM   2654  HG2 PRO A 822      76.190  55.180  72.000  1.00  0.00           H
ATOM   2655  C   PRO A 822      72.860  53.120  70.610  1.00  0.00           C
ATOM   2656  O   PRO A 822      72.890  52.490  69.530  1.00  0.00           O
ATOM   2657  N   ASP A 823      72.560  52.550  71.760  1.00  0.00           N
ATOM   2658  HN  ASP A 823      72.520  53.130  72.580  1.00  0.00           H
ATOM   2659  CA  ASP A 823      72.580  51.160  72.000  1.00  0.00           C
ATOM   2660  HA  ASP A 823      73.620  50.890  72.090  1.00  0.00           H
ATOM   2661  CB  ASP A 823      71.980  51.060  73.430  1.00  0.00           C
ATOM   2662  HB1 ASP A 823      72.100  50.020  73.820  1.00  0.00           H
ATOM   2663  HB2 ASP A 823      70.930  51.410  73.370  1.00  0.00           H
ATOM   2664  CG  ASP A 823      72.680  51.930  74.430  1.00  0.00           C
ATOM   2665  OD1 ASP A 823      73.910  52.180  74.350  1.00  0.00           O
ATOM   2666  OD2 ASP A 823      71.990  52.180  75.440  1.00  0.00           O
ATOM   2667  C   ASP A 823      71.740  50.240  71.140  1.00  0.00           C
ATOM   2668  O   ASP A 823      72.270  49.120  70.810  1.00  0.00           O
ATOM   2669  N   VAL A 824      70.490  50.700  70.730  1.00  0.00           N
ATOM   2670  HN  VAL A 824      70.190  51.560  71.130  1.00  0.00           H
ATOM   2671  CA  VAL A 824      69.660  49.930  69.810  1.00  0.00           C
ATOM   2672  HA  VAL A 824      70.080  48.960  69.580  1.00  0.00           H
ATOM   2673  CB  VAL A 824      68.300  49.650  70.470  1.00  0.00           C
ATOM   2674  HB  VAL A 824      67.920  50.640  70.800  1.00  0.00           H
ATOM   2675  CG1 VAL A 824      67.170  49.150  69.540  1.00  0.00           C
ATOM   2676 HG11 VAL A 824      66.990  49.900  68.740  1.00  0.00           H
ATOM   2677 HG12 VAL A 824      66.220  48.950  70.090  1.00  0.00           H
ATOM   2678 HG13 VAL A 824      67.440  48.180  69.080  1.00  0.00           H
ATOM   2679  CG2 VAL A 824      68.490  48.830  71.740  1.00  0.00           C
ATOM   2680 HG21 VAL A 824      68.610  47.740  71.570  1.00  0.00           H
ATOM   2681 HG22 VAL A 824      67.640  49.010  72.420  1.00  0.00           H
ATOM   2682 HG23 VAL A 824      69.390  49.170  72.300  1.00  0.00           H
ATOM   2683  C   VAL A 824      69.440  50.670  68.560  1.00  0.00           C
ATOM   2684  O   VAL A 824      69.510  50.110  67.510  1.00  0.00           O
ATOM   2685  N   LEU A 825      69.290  52.020  68.680  1.00  0.00           N
ATOM   2686  HN  LEU A 825      69.390  52.380  69.600  1.00  0.00           H
ATOM   2687  CA  LEU A 825      68.810  52.910  67.580  1.00  0.00           C
ATOM   2688  HA  LEU A 825      67.820  52.600  67.270  1.00  0.00           H
ATOM   2689  CB  LEU A 825      68.510  54.330  68.130  1.00  0.00           C
ATOM   2690  HB1 LEU A 825      69.450  54.870  68.360  1.00  0.00           H
ATOM   2691  HB2 LEU A 825      67.840  54.270  69.010  1.00  0.00           H
ATOM   2692  CG  LEU A 825      67.820  55.280  67.090  1.00  0.00           C
ATOM   2693  HG  LEU A 825      68.540  55.400  66.250  1.00  0.00           H
ATOM   2694  CD1 LEU A 825      66.510  54.620  66.550  1.00  0.00           C
ATOM   2695 HD11 LEU A 825      66.770  53.700  65.980  1.00  0.00           H
ATOM   2696 HD12 LEU A 825      66.020  55.450  66.000  1.00  0.00           H
ATOM   2697 HD13 LEU A 825      65.800  54.350  67.380  1.00  0.00           H
ATOM   2698  CD2 LEU A 825      67.670  56.670  67.800  1.00  0.00           C
ATOM   2699 HD21 LEU A 825      67.060  56.600  68.730  1.00  0.00           H
ATOM   2700 HD22 LEU A 825      67.300  57.400  67.050  1.00  0.00           H
ATOM   2701 HD23 LEU A 825      68.670  57.030  68.120  1.00  0.00           H
ATOM   2702  C   LEU A 825      69.710  52.910  66.380  1.00  0.00           C
ATOM   2703  O   LEU A 825      69.280  52.810  65.230  1.00  0.00           O
ATOM   2704  N   PHE A 826      70.950  52.940  66.620  1.00  0.00           N
ATOM   2705  HN  PHE A 826      71.320  52.840  67.530  1.00  0.00           H
ATOM   2706  CA  PHE A 826      71.900  52.810  65.500  1.00  0.00           C
ATOM   2707  HA  PHE A 826      71.780  53.670  64.850  1.00  0.00           H
ATOM   2708  CB  PHE A 826      73.280  52.920  66.250  1.00  0.00           C
ATOM   2709  HB1 PHE A 826      73.340  52.160  67.070  1.00  0.00           H
ATOM   2710  HB2 PHE A 826      73.410  53.940  66.650  1.00  0.00           H
ATOM   2711  CG  PHE A 826      74.420  52.740  65.300  1.00  0.00           C
ATOM   2712  CD1 PHE A 826      74.860  53.800  64.490  1.00  0.00           C
ATOM   2713  HD1 PHE A 826      74.410  54.770  64.340  1.00  0.00           H
ATOM   2714  CE1 PHE A 826      75.890  53.540  63.590  1.00  0.00           C
ATOM   2715  HE1 PHE A 826      76.150  54.330  62.910  1.00  0.00           H
ATOM   2716  CZ  PHE A 826      76.450  52.270  63.370  1.00  0.00           C
ATOM   2717  HZ  PHE A 826      77.260  52.040  62.690  1.00  0.00           H
ATOM   2718  CD2 PHE A 826      75.080  51.510  65.230  1.00  0.00           C
ATOM   2719  HD2 PHE A 826      74.690  50.710  65.840  1.00  0.00           H
ATOM   2720  CE2 PHE A 826      76.010  51.270  64.200  1.00  0.00           C
ATOM   2721  HE2 PHE A 826      76.480  50.290  64.230  1.00  0.00           H
ATOM   2722  C   PHE A 826      71.760  51.490  64.660  1.00  0.00           C
ATOM   2723  O   PHE A 826      71.620  51.510  63.400  1.00  0.00           O
ATOM   2724  N   TRP A 827      71.440  50.340  65.250  1.00  0.00           N
ATOM   2725  HN  TRP A 827      71.360  50.240  66.240  1.00  0.00           H
ATOM   2726  CA  TRP A 827      71.290  49.100  64.580  1.00  0.00           C
ATOM   2727  HA  TRP A 827      72.120  48.950  63.910  1.00  0.00           H
ATOM   2728  CB  TRP A 827      71.230  47.980  65.700  1.00  0.00           C
ATOM   2729  HB1 TRP A 827      70.930  47.020  65.210  1.00  0.00           H
ATOM   2730  HB2 TRP A 827      70.540  48.250  66.520  1.00  0.00           H
ATOM   2731  CG  TRP A 827      72.540  47.790  66.370  1.00  0.00           C
ATOM   2732  CD1 TRP A 827      72.910  47.870  67.650  1.00  0.00           C
ATOM   2733  HD1 TRP A 827      72.200  47.900  68.450  1.00  0.00           H
ATOM   2734  NE1 TRP A 827      74.310  47.730  67.780  1.00  0.00           N
ATOM   2735  HE1 TRP A 827      74.960  47.750  68.500  1.00  0.00           H
ATOM   2736  CE2 TRP A 827      74.840  47.650  66.480  1.00  0.00           C
ATOM   2737  CD2 TRP A 827      73.750  47.620  65.570  1.00  0.00           C
ATOM   2738  CE3 TRP A 827      74.050  47.470  64.200  1.00  0.00           C
ATOM   2739  HE3 TRP A 827      73.240  47.400  63.490  1.00  0.00           H
ATOM   2740  CZ3 TRP A 827      75.340  47.460  63.740  1.00  0.00           C
ATOM   2741  HZ3 TRP A 827      75.470  47.480  62.670  1.00  0.00           H
ATOM   2742  CZ2 TRP A 827      76.160  47.690  66.040  1.00  0.00           C
ATOM   2743  HZ2 TRP A 827      76.960  47.840  66.770  1.00  0.00           H
ATOM   2744  CH2 TRP A 827      76.440  47.600  64.640  1.00  0.00           C
ATOM   2745  HH2 TRP A 827      77.470  47.690  64.310  1.00  0.00           H
ATOM   2746  C   TRP A 827      69.900  49.060  63.860  1.00  0.00           C
ATOM   2747  O   TRP A 827      69.770  48.400  62.860  1.00  0.00           O
ATOM   2748  N   CYS A 828      68.860  49.780  64.410  1.00  0.00           N
ATOM   2749  HN  CYS A 828      68.900  50.260  65.280  1.00  0.00           H
ATOM   2750  CA  CYS A 828      67.620  50.010  63.670  1.00  0.00           C
ATOM   2751  HA  CYS A 828      67.180  49.070  63.410  1.00  0.00           H
ATOM   2752  CB  CYS A 828      66.500  50.670  64.630  1.00  0.00           C
ATOM   2753  HB1 CYS A 828      65.570  50.660  64.010  1.00  0.00           H
ATOM   2754  HB2 CYS A 828      66.730  51.720  64.890  1.00  0.00           H
ATOM   2755  SG  CYS A 828      66.090  49.710  66.120  1.00  0.00           S
ATOM   2756  HG1 CYS A 828      65.720  48.680  65.370  1.00  0.00           H
ATOM   2757  C   CYS A 828      67.770  50.860  62.390  1.00  0.00           C
ATOM   2758  O   CYS A 828      67.240  50.570  61.330  1.00  0.00           O
ATOM   2759  N   VAL A 829      68.560  52.040  62.440  1.00  0.00           N
ATOM   2760  HN  VAL A 829      69.070  52.180  63.280  1.00  0.00           H
ATOM   2761  CA  VAL A 829      68.860  52.890  61.240  1.00  0.00           C
ATOM   2762  HA  VAL A 829      67.920  53.150  60.740  1.00  0.00           H
ATOM   2763  CB  VAL A 829      69.360  54.270  61.740  1.00  0.00           C
ATOM   2764  HB  VAL A 829      70.190  54.080  62.450  1.00  0.00           H
ATOM   2765  CG1 VAL A 829      69.880  55.100  60.510  1.00  0.00           C
ATOM   2766 HG11 VAL A 829      70.660  54.480  60.010  1.00  0.00           H
ATOM   2767 HG12 VAL A 829      70.390  56.010  60.880  1.00  0.00           H
ATOM   2768 HG13 VAL A 829      69.100  55.390  59.770  1.00  0.00           H
ATOM   2769  CG2 VAL A 829      68.240  55.050  62.370  1.00  0.00           C
ATOM   2770 HG21 VAL A 829      68.560  55.980  62.910  1.00  0.00           H
ATOM   2771 HG22 VAL A 829      67.840  54.250  63.030  1.00  0.00           H
ATOM   2772 HG23 VAL A 829      67.510  55.160  61.550  1.00  0.00           H
ATOM   2773  C   VAL A 829      69.670  52.170  60.220  1.00  0.00           C
ATOM   2774  O   VAL A 829      69.410  52.170  59.030  1.00  0.00           O
ATOM   2775  N   ILE A 830      70.680  51.350  60.620  1.00  0.00           N
ATOM   2776  HN  ILE A 830      71.090  51.410  61.530  1.00  0.00           H
ATOM   2777  CA  ILE A 830      71.420  50.530  59.630  1.00  0.00           C
ATOM   2778  HA  ILE A 830      71.690  51.170  58.810  1.00  0.00           H
ATOM   2779  CB  ILE A 830      72.600  49.930  60.350  1.00  0.00           C
ATOM   2780  HB  ILE A 830      72.200  49.530  61.300  1.00  0.00           H
ATOM   2781  CG2 ILE A 830      73.270  48.670  59.660  1.00  0.00           C
ATOM   2782 HG21 ILE A 830      73.590  48.920  58.630  1.00  0.00           H
ATOM   2783 HG22 ILE A 830      72.570  47.800  59.670  1.00  0.00           H
ATOM   2784 HG23 ILE A 830      74.150  48.370  60.280  1.00  0.00           H
ATOM   2785  CG1 ILE A 830      73.740  50.960  60.620  1.00  0.00           C
ATOM   2786 HG11 ILE A 830      74.640  50.380  60.910  1.00  0.00           H
ATOM   2787 HG12 ILE A 830      73.590  51.630  61.490  1.00  0.00           H
ATOM   2788  CD  ILE A 830      74.120  51.870  59.450  1.00  0.00           C
ATOM   2789  HD1 ILE A 830      75.210  52.020  59.390  1.00  0.00           H
ATOM   2790  HD2 ILE A 830      73.600  52.860  59.470  1.00  0.00           H
ATOM   2791  HD3 ILE A 830      73.740  51.430  58.500  1.00  0.00           H
ATOM   2792  C   ILE A 830      70.520  49.540  59.030  1.00  0.00           C
ATOM   2793  O   ILE A 830      70.480  49.330  57.850  1.00  0.00           O
ATOM   2794  N   LEU A 831      69.670  48.790  59.760  1.00  0.00           N
ATOM   2795  HN  LEU A 831      69.670  48.840  60.760  1.00  0.00           H
ATOM   2796  CA  LEU A 831      68.690  47.800  59.250  1.00  0.00           C
ATOM   2797  HA  LEU A 831      69.230  47.100  58.640  1.00  0.00           H
ATOM   2798  CB  LEU A 831      67.980  47.170  60.450  1.00  0.00           C
ATOM   2799  HB1 LEU A 831      67.350  47.850  61.050  1.00  0.00           H
ATOM   2800  HB2 LEU A 831      68.760  46.700  61.090  1.00  0.00           H
ATOM   2801  CG  LEU A 831      67.110  45.870  60.170  1.00  0.00           C
ATOM   2802  HG  LEU A 831      66.220  46.140  59.550  1.00  0.00           H
ATOM   2803  CD1 LEU A 831      67.870  44.880  59.270  1.00  0.00           C
ATOM   2804 HD11 LEU A 831      67.360  43.890  59.200  1.00  0.00           H
ATOM   2805 HD12 LEU A 831      68.850  44.830  59.760  1.00  0.00           H
ATOM   2806 HD13 LEU A 831      68.080  45.210  58.230  1.00  0.00           H
ATOM   2807  CD2 LEU A 831      66.520  45.250  61.430  1.00  0.00           C
ATOM   2808 HD21 LEU A 831      65.620  45.830  61.700  1.00  0.00           H
ATOM   2809 HD22 LEU A 831      67.220  45.360  62.290  1.00  0.00           H
ATOM   2810 HD23 LEU A 831      66.300  44.160  61.360  1.00  0.00           H
ATOM   2811  C   LEU A 831      67.650  48.330  58.310  1.00  0.00           C
ATOM   2812  O   LEU A 831      67.420  47.700  57.250  1.00  0.00           O
ATOM   2813  N   PHE A 832      67.080  49.530  58.670  1.00  0.00           N
ATOM   2814  HN  PHE A 832      67.240  49.870  59.600  1.00  0.00           H
ATOM   2815  CA  PHE A 832      66.020  50.250  57.960  1.00  0.00           C
ATOM   2816  HA  PHE A 832      65.370  49.420  57.700  1.00  0.00           H
ATOM   2817  CB  PHE A 832      65.390  51.380  58.830  1.00  0.00           C
ATOM   2818  HB1 PHE A 832      66.160  52.040  59.290  1.00  0.00           H
ATOM   2819  HB2 PHE A 832      64.760  50.910  59.610  1.00  0.00           H
ATOM   2820  CG  PHE A 832      64.540  52.430  58.140  1.00  0.00           C
ATOM   2821  CD1 PHE A 832      63.110  52.300  58.110  1.00  0.00           C
ATOM   2822  HD1 PHE A 832      62.720  51.360  58.500  1.00  0.00           H
ATOM   2823  CE1 PHE A 832      62.320  53.340  57.750  1.00  0.00           C
ATOM   2824  HE1 PHE A 832      61.250  53.220  57.810  1.00  0.00           H
ATOM   2825  CZ  PHE A 832      62.850  54.570  57.360  1.00  0.00           C
ATOM   2826  HZ  PHE A 832      62.110  55.340  57.160  1.00  0.00           H
ATOM   2827  CD2 PHE A 832      65.050  53.690  57.840  1.00  0.00           C
ATOM   2828  HD2 PHE A 832      66.120  53.790  57.900  1.00  0.00           H
ATOM   2829  CE2 PHE A 832      64.240  54.730  57.330  1.00  0.00           C
ATOM   2830  HE2 PHE A 832      64.740  55.610  56.960  1.00  0.00           H
ATOM   2831  C   PHE A 832      66.460  50.660  56.540  1.00  0.00           C
ATOM   2832  O   PHE A 832      65.780  50.370  55.550  1.00  0.00           O
ATOM   2833  N   PHE A 833      67.600  51.280  56.550  1.00  0.00           N
ATOM   2834  HN  PHE A 833      68.050  51.460  57.420  1.00  0.00           H
ATOM   2835  CA  PHE A 833      68.310  51.760  55.350  1.00  0.00           C
ATOM   2836  HA  PHE A 833      67.630  52.380  54.780  1.00  0.00           H
ATOM   2837  CB  PHE A 833      69.510  52.670  55.850  1.00  0.00           C
ATOM   2838  HB1 PHE A 833      69.990  52.210  56.740  1.00  0.00           H
ATOM   2839  HB2 PHE A 833      69.020  53.650  56.040  1.00  0.00           H
ATOM   2840  CG  PHE A 833      70.610  52.770  54.840  1.00  0.00           C
ATOM   2841  CD1 PHE A 833      71.910  52.340  55.140  1.00  0.00           C
ATOM   2842  HD1 PHE A 833      72.140  51.980  56.140  1.00  0.00           H
ATOM   2843  CE1 PHE A 833      72.820  52.160  54.080  1.00  0.00           C
ATOM   2844  HE1 PHE A 833      73.760  51.680  54.300  1.00  0.00           H
ATOM   2845  CZ  PHE A 833      72.500  52.550  52.800  1.00  0.00           C
ATOM   2846  HZ  PHE A 833      73.190  52.330  51.980  1.00  0.00           H
ATOM   2847  CD2 PHE A 833      70.340  53.290  53.520  1.00  0.00           C
ATOM   2848  HD2 PHE A 833      69.400  53.760  53.290  1.00  0.00           H
ATOM   2849  CE2 PHE A 833      71.260  53.030  52.460  1.00  0.00           C
ATOM   2850  HE2 PHE A 833      71.030  53.280  51.440  1.00  0.00           H
ATOM   2851  C   PHE A 833      68.690  50.670  54.400  1.00  0.00           C
ATOM   2852  O   PHE A 833      68.440  50.720  53.220  1.00  0.00           O
ATOM   2853  N   THR A 834      69.210  49.620  54.980  1.00  0.00           N
ATOM   2854  HN  THR A 834      69.300  49.610  55.980  1.00  0.00           H
ATOM   2855  CA  THR A 834      69.820  48.470  54.230  1.00  0.00           C
ATOM   2856  HA  THR A 834      70.350  48.910  53.400  1.00  0.00           H
ATOM   2857  CB  THR A 834      70.870  47.610  54.920  1.00  0.00           C
ATOM   2858  HB  THR A 834      71.130  46.770  54.230  1.00  0.00           H
ATOM   2859  OG1 THR A 834      70.420  47.050  56.150  1.00  0.00           O
ATOM   2860  HG1 THR A 834      70.630  47.720  56.800  1.00  0.00           H
ATOM   2861  CG2 THR A 834      72.180  48.260  55.090  1.00  0.00           C
ATOM   2862 HG21 THR A 834      72.920  47.530  55.480  1.00  0.00           H
ATOM   2863 HG22 THR A 834      72.170  49.050  55.870  1.00  0.00           H
ATOM   2864 HG23 THR A 834      72.550  48.760  54.170  1.00  0.00           H
ATOM   2865  C   THR A 834      68.680  47.600  53.670  1.00  0.00           C
ATOM   2866  O   THR A 834      68.920  46.970  52.650  1.00  0.00           O
ATOM   2867  N   THR A 835      67.530  47.650  54.320  1.00  0.00           N
ATOM   2868  HN  THR A 835      67.510  47.940  55.270  1.00  0.00           H
ATOM   2869  CA  THR A 835      66.330  46.950  53.800  1.00  0.00           C
ATOM   2870  HA  THR A 835      66.520  45.940  53.470  1.00  0.00           H
ATOM   2871  CB  THR A 835      65.190  46.960  54.820  1.00  0.00           C
ATOM   2872  HB  THR A 835      64.820  47.980  55.040  1.00  0.00           H
ATOM   2873  OG1 THR A 835      65.580  46.270  55.980  1.00  0.00           O
ATOM   2874  HG1 THR A 835      66.310  46.730  56.380  1.00  0.00           H
ATOM   2875  CG2 THR A 835      63.990  46.060  54.310  1.00  0.00           C
ATOM   2876 HG21 THR A 835      64.280  45.060  53.940  1.00  0.00           H
ATOM   2877 HG22 THR A 835      63.480  46.600  53.480  1.00  0.00           H
ATOM   2878 HG23 THR A 835      63.260  46.000  55.150  1.00  0.00           H
ATOM   2879  C   THR A 835      65.830  47.610  52.580  1.00  0.00           C
ATOM   2880  O   THR A 835      65.610  46.940  51.560  1.00  0.00           O
ATOM   2881  N   PHE A 836      65.800  48.970  52.510  1.00  0.00           N
ATOM   2882  HN  PHE A 836      66.040  49.520  53.300  1.00  0.00           H
ATOM   2883  CA  PHE A 836      65.490  49.660  51.290  1.00  0.00           C
ATOM   2884  HA  PHE A 836      64.630  49.220  50.800  1.00  0.00           H
ATOM   2885  CB  PHE A 836      65.040  51.100  51.570  1.00  0.00           C
ATOM   2886  HB1 PHE A 836      65.690  51.740  52.200  1.00  0.00           H
ATOM   2887  HB2 PHE A 836      64.090  50.980  52.130  1.00  0.00           H
ATOM   2888  CG  PHE A 836      64.730  51.990  50.340  1.00  0.00           C
ATOM   2889  CD1 PHE A 836      65.730  52.800  49.800  1.00  0.00           C
ATOM   2890  HD1 PHE A 836      66.700  52.780  50.280  1.00  0.00           H
ATOM   2891  CE1 PHE A 836      65.550  53.580  48.650  1.00  0.00           C
ATOM   2892  HE1 PHE A 836      66.240  54.330  48.300  1.00  0.00           H
ATOM   2893  CZ  PHE A 836      64.270  53.470  48.010  1.00  0.00           C
ATOM   2894  HZ  PHE A 836      64.080  54.050  47.130  1.00  0.00           H
ATOM   2895  CD2 PHE A 836      63.420  51.990  49.740  1.00  0.00           C
ATOM   2896  HD2 PHE A 836      62.660  51.440  50.270  1.00  0.00           H
ATOM   2897  CE2 PHE A 836      63.210  52.750  48.540  1.00  0.00           C
ATOM   2898  HE2 PHE A 836      62.190  52.710  48.170  1.00  0.00           H
ATOM   2899  C   PHE A 836      66.560  49.570  50.240  1.00  0.00           C
ATOM   2900  O   PHE A 836      66.300  49.270  49.060  1.00  0.00           O
ATOM   2901  N   PHE A 837      67.790  49.680  50.600  1.00  0.00           N
ATOM   2902  HN  PHE A 837      68.030  49.940  51.520  1.00  0.00           H
ATOM   2903  CA  PHE A 837      68.940  49.540  49.730  1.00  0.00           C
ATOM   2904  HA  PHE A 837      68.930  50.230  48.910  1.00  0.00           H
ATOM   2905  CB  PHE A 837      70.360  49.910  50.400  1.00  0.00           C
ATOM   2906  HB1 PHE A 837      70.560  49.200  51.220  1.00  0.00           H
ATOM   2907  HB2 PHE A 837      70.220  50.910  50.870  1.00  0.00           H
ATOM   2908  CG  PHE A 837      71.620  49.990  49.480  1.00  0.00           C
ATOM   2909  CD1 PHE A 837      71.690  49.820  48.140  1.00  0.00           C
ATOM   2910  HD1 PHE A 837      70.820  49.750  47.530  1.00  0.00           H
ATOM   2911  CE1 PHE A 837      72.890  49.680  47.440  1.00  0.00           C
ATOM   2912  HE1 PHE A 837      72.910  49.680  46.360  1.00  0.00           H
ATOM   2913  CZ  PHE A 837      74.030  49.810  48.190  1.00  0.00           C
ATOM   2914  HZ  PHE A 837      74.990  49.540  47.770  1.00  0.00           H
ATOM   2915  CD2 PHE A 837      72.860  50.160  50.210  1.00  0.00           C
ATOM   2916  HD2 PHE A 837      72.770  50.190  51.280  1.00  0.00           H
ATOM   2917  CE2 PHE A 837      74.080  49.980  49.590  1.00  0.00           C
ATOM   2918  HE2 PHE A 837      75.040  50.120  50.060  1.00  0.00           H
ATOM   2919  C   PHE A 837      69.030  48.170  49.090  1.00  0.00           C
ATOM   2920  O   PHE A 837      69.210  48.110  47.880  1.00  0.00           O
ATOM   2921  N   LEU A 838      68.840  46.970  49.730  1.00  0.00           N
ATOM   2922  HN  LEU A 838      68.820  46.980  50.730  1.00  0.00           H
ATOM   2923  CA  LEU A 838      68.930  45.680  49.150  1.00  0.00           C
ATOM   2924  HA  LEU A 838      69.730  45.720  48.430  1.00  0.00           H
ATOM   2925  CB  LEU A 838      69.270  44.600  50.240  1.00  0.00           C
ATOM   2926  HB1 LEU A 838      68.450  44.760  50.980  1.00  0.00           H
ATOM   2927  HB2 LEU A 838      70.220  44.900  50.710  1.00  0.00           H
ATOM   2928  CG  LEU A 838      69.290  43.090  49.790  1.00  0.00           C
ATOM   2929  HG  LEU A 838      68.300  42.780  49.410  1.00  0.00           H
ATOM   2930  CD1 LEU A 838      70.320  42.830  48.660  1.00  0.00           C
ATOM   2931 HD11 LEU A 838      70.730  41.800  48.690  1.00  0.00           H
ATOM   2932 HD12 LEU A 838      71.160  43.560  48.740  1.00  0.00           H
ATOM   2933 HD13 LEU A 838      69.810  42.830  47.670  1.00  0.00           H
ATOM   2934  CD2 LEU A 838      69.550  42.290  51.080  1.00  0.00           C
ATOM   2935 HD21 LEU A 838      68.790  42.580  51.840  1.00  0.00           H
ATOM   2936 HD22 LEU A 838      70.550  42.610  51.450  1.00  0.00           H
ATOM   2937 HD23 LEU A 838      69.510  41.200  50.950  1.00  0.00           H
ATOM   2938  C   LEU A 838      67.740  45.350  48.360  1.00  0.00           C
ATOM   2939  O   LEU A 838      67.810  44.740  47.300  1.00  0.00           O
ATOM   2940  N   SER A 839      66.540  45.730  48.890  1.00  0.00           N
ATOM   2941  HN  SER A 839      66.560  46.090  49.820  1.00  0.00           H
ATOM   2942  CA  SER A 839      65.260  45.550  48.220  1.00  0.00           C
ATOM   2943  HA  SER A 839      65.360  44.550  47.830  1.00  0.00           H
ATOM   2944  CB  SER A 839      64.040  45.820  49.140  1.00  0.00           C
ATOM   2945  HB1 SER A 839      64.360  45.260  50.040  1.00  0.00           H
ATOM   2946  HB2 SER A 839      63.030  45.590  48.740  1.00  0.00           H
ATOM   2947  OG  SER A 839      64.000  47.190  49.510  1.00  0.00           O
ATOM   2948  HG1 SER A 839      64.680  47.270  50.180  1.00  0.00           H
ATOM   2949  C   SER A 839      65.190  46.350  46.980  1.00  0.00           C
ATOM   2950  O   SER A 839      64.810  45.740  46.020  1.00  0.00           O
ATOM   2951  N   SER A 840      65.540  47.660  46.900  1.00  0.00           N
ATOM   2952  HN  SER A 840      65.810  48.150  47.720  1.00  0.00           H
ATOM   2953  CA  SER A 840      65.570  48.440  45.600  1.00  0.00           C
ATOM   2954  HA  SER A 840      64.600  48.160  45.200  1.00  0.00           H
ATOM   2955  CB  SER A 840      65.820  49.960  45.860  1.00  0.00           C
ATOM   2956  HB1 SER A 840      64.920  50.280  46.430  1.00  0.00           H
ATOM   2957  HB2 SER A 840      65.930  50.560  44.920  1.00  0.00           H
ATOM   2958  OG  SER A 840      67.060  50.110  46.570  1.00  0.00           O
ATOM   2959  HG1 SER A 840      66.790  50.080  47.500  1.00  0.00           H
ATOM   2960  C   SER A 840      66.600  47.750  44.610  1.00  0.00           C
ATOM   2961  O   SER A 840      66.480  47.750  43.420  1.00  0.00           O
ATOM   2962  N   PHE A 841      67.680  47.200  45.170  1.00  0.00           N
ATOM   2963  HN  PHE A 841      67.840  47.040  46.150  1.00  0.00           H
ATOM   2964  CA  PHE A 841      68.760  46.670  44.390  1.00  0.00           C
ATOM   2965  HA  PHE A 841      69.090  47.420  43.700  1.00  0.00           H
ATOM   2966  CB  PHE A 841      69.980  46.370  45.240  1.00  0.00           C
ATOM   2967  HB1 PHE A 841      69.780  45.820  46.180  1.00  0.00           H
ATOM   2968  HB2 PHE A 841      70.370  47.370  45.520  1.00  0.00           H
ATOM   2969  CG  PHE A 841      71.100  45.740  44.420  1.00  0.00           C
ATOM   2970  CD1 PHE A 841      72.020  46.540  43.730  1.00  0.00           C
ATOM   2971  HD1 PHE A 841      71.840  47.590  43.550  1.00  0.00           H
ATOM   2972  CE1 PHE A 841      73.160  45.920  43.110  1.00  0.00           C
ATOM   2973  HE1 PHE A 841      73.930  46.510  42.620  1.00  0.00           H
ATOM   2974  CZ  PHE A 841      73.390  44.550  43.330  1.00  0.00           C
ATOM   2975  HZ  PHE A 841      74.280  44.010  43.030  1.00  0.00           H
ATOM   2976  CD2 PHE A 841      71.430  44.420  44.690  1.00  0.00           C
ATOM   2977  HD2 PHE A 841      70.750  43.790  45.250  1.00  0.00           H
ATOM   2978  CE2 PHE A 841      72.550  43.810  44.170  1.00  0.00           C
ATOM   2979  HE2 PHE A 841      72.770  42.760  44.360  1.00  0.00           H
ATOM   2980  C   PHE A 841      68.330  45.480  43.550  1.00  0.00           C
ATOM   2981  O   PHE A 841      68.470  45.470  42.320  1.00  0.00           O
ATOM   2982  N   LEU A 842      67.610  44.480  44.150  1.00  0.00           N
ATOM   2983  HN  LEU A 842      67.640  44.450  45.150  1.00  0.00           H
ATOM   2984  CA  LEU A 842      66.920  43.330  43.600  1.00  0.00           C
ATOM   2985  HA  LEU A 842      67.560  42.770  42.950  1.00  0.00           H
ATOM   2986  CB  LEU A 842      66.420  42.560  44.790  1.00  0.00           C
ATOM   2987  HB1 LEU A 842      65.720  41.780  44.390  1.00  0.00           H
ATOM   2988  HB2 LEU A 842      65.720  43.180  45.380  1.00  0.00           H
ATOM   2989  CG  LEU A 842      67.510  41.970  45.770  1.00  0.00           C
ATOM   2990  HG  LEU A 842      68.210  42.730  46.160  1.00  0.00           H
ATOM   2991  CD1 LEU A 842      66.960  41.320  47.030  1.00  0.00           C
ATOM   2992 HD11 LEU A 842      67.850  41.120  47.660  1.00  0.00           H
ATOM   2993 HD12 LEU A 842      66.210  40.540  46.750  1.00  0.00           H
ATOM   2994 HD13 LEU A 842      66.340  42.030  47.630  1.00  0.00           H
ATOM   2995  CD2 LEU A 842      68.350  40.980  44.970  1.00  0.00           C
ATOM   2996 HD21 LEU A 842      67.770  40.090  44.640  1.00  0.00           H
ATOM   2997 HD22 LEU A 842      69.230  40.670  45.580  1.00  0.00           H
ATOM   2998 HD23 LEU A 842      68.820  41.530  44.140  1.00  0.00           H
ATOM   2999  C   LEU A 842      65.740  43.810  42.630  1.00  0.00           C
ATOM   3000  O   LEU A 842      65.500  43.300  41.540  1.00  0.00           O
ATOM   3001  N   LYS A 843      65.030  44.880  43.000  1.00  0.00           N
ATOM   3002  HN  LYS A 843      65.280  45.350  43.850  1.00  0.00           H
ATOM   3003  CA  LYS A 843      63.970  45.450  42.130  1.00  0.00           C
ATOM   3004  HA  LYS A 843      63.240  44.690  41.930  1.00  0.00           H
ATOM   3005  CB  LYS A 843      63.320  46.670  42.810  1.00  0.00           C
ATOM   3006  HB1 LYS A 843      63.990  47.530  43.010  1.00  0.00           H
ATOM   3007  HB2 LYS A 843      62.900  46.460  43.830  1.00  0.00           H
ATOM   3008  CG  LYS A 843      62.110  47.290  42.060  1.00  0.00           C
ATOM   3009  HG1 LYS A 843      62.370  47.680  41.050  1.00  0.00           H
ATOM   3010  HG2 LYS A 843      61.540  47.990  42.690  1.00  0.00           H
ATOM   3011  CD  LYS A 843      60.980  46.280  41.650  1.00  0.00           C
ATOM   3012  HD1 LYS A 843      61.420  45.620  40.850  1.00  0.00           H
ATOM   3013  HD2 LYS A 843      60.190  46.880  41.160  1.00  0.00           H
ATOM   3014  CE  LYS A 843      60.370  45.380  42.740  1.00  0.00           C
ATOM   3015  HE1 LYS A 843      59.910  45.980  43.560  1.00  0.00           H
ATOM   3016  HE2 LYS A 843      61.130  44.720  43.200  1.00  0.00           H
ATOM   3017  NZ  LYS A 843      59.350  44.530  42.230  1.00  0.00           N
ATOM   3018  HZ1 LYS A 843      58.410  44.960  42.160  1.00  0.00           H
ATOM   3019  HZ2 LYS A 843      59.160  43.780  42.920  1.00  0.00           H
ATOM   3020  HZ3 LYS A 843      59.650  44.060  41.350  1.00  0.00           H
ATOM   3021  C   LYS A 843      64.450  46.010  40.840  1.00  0.00           C
ATOM   3022  O   LYS A 843      63.960  45.740  39.720  1.00  0.00           O
ATOM   3023  N   GLN A 844      65.600  46.730  40.930  1.00  0.00           N
ATOM   3024  HN  GLN A 844      65.850  47.030  41.860  1.00  0.00           H
ATOM   3025  CA  GLN A 844      66.360  47.200  39.870  1.00  0.00           C
ATOM   3026  HA  GLN A 844      65.690  47.560  39.090  1.00  0.00           H
ATOM   3027  CB  GLN A 844      67.120  48.440  40.390  1.00  0.00           C
ATOM   3028  HB1 GLN A 844      67.820  48.830  39.600  1.00  0.00           H
ATOM   3029  HB2 GLN A 844      67.620  48.110  41.340  1.00  0.00           H
ATOM   3030  CG  GLN A 844      66.210  49.670  40.700  1.00  0.00           C
ATOM   3031  HG1 GLN A 844      66.920  50.410  41.150  1.00  0.00           H
ATOM   3032  HG2 GLN A 844      65.520  49.330  41.500  1.00  0.00           H
ATOM   3033  CD  GLN A 844      65.440  50.100  39.470  1.00  0.00           C
ATOM   3034  OE1 GLN A 844      64.210  49.950  39.440  1.00  0.00           O
ATOM   3035  NE2 GLN A 844      66.190  50.590  38.430  1.00  0.00           N
ATOM   3036 HE21 GLN A 844      65.890  50.780  37.490  1.00  0.00           H
ATOM   3037 HE22 GLN A 844      67.150  50.620  38.700  1.00  0.00           H
ATOM   3038  C   GLN A 844      67.320  46.210  39.150  1.00  0.00           C
ATOM   3039  O   GLN A 844      67.830  46.570  38.100  1.00  0.00           O
ATOM   3040  N   PHE A 845      67.420  44.990  39.670  1.00  0.00           N
ATOM   3041  HN  PHE A 845      66.870  44.830  40.480  1.00  0.00           H
ATOM   3042  CA  PHE A 845      68.360  43.950  39.210  1.00  0.00           C
ATOM   3043  HA  PHE A 845      69.350  44.370  39.320  1.00  0.00           H
ATOM   3044  CB  PHE A 845      68.250  42.690  40.100  1.00  0.00           C
ATOM   3045  HB1 PHE A 845      67.200  42.340  40.020  1.00  0.00           H
ATOM   3046  HB2 PHE A 845      68.510  42.910  41.150  1.00  0.00           H
ATOM   3047  CG  PHE A 845      69.190  41.560  39.670  1.00  0.00           C
ATOM   3048  CD1 PHE A 845      70.580  41.640  39.860  1.00  0.00           C
ATOM   3049  HD1 PHE A 845      70.950  42.600  40.190  1.00  0.00           H
ATOM   3050  CE1 PHE A 845      71.480  40.660  39.440  1.00  0.00           C
ATOM   3051  HE1 PHE A 845      72.530  40.920  39.430  1.00  0.00           H
ATOM   3052  CZ  PHE A 845      71.010  39.570  38.740  1.00  0.00           C
ATOM   3053  HZ  PHE A 845      71.700  38.800  38.470  1.00  0.00           H
ATOM   3054  CD2 PHE A 845      68.690  40.390  38.980  1.00  0.00           C
ATOM   3055  HD2 PHE A 845      67.650  40.320  38.720  1.00  0.00           H
ATOM   3056  CE2 PHE A 845      69.620  39.400  38.530  1.00  0.00           C
ATOM   3057  HE2 PHE A 845      69.320  38.670  37.810  1.00  0.00           H
ATOM   3058  C   PHE A 845      68.320  43.610  37.770  1.00  0.00           C
ATOM   3059  O   PHE A 845      69.310  43.630  37.060  1.00  0.00           O
ATOM   3060  N   LYS A 846      67.100  43.430  37.290  1.00  0.00           N
ATOM   3061  HN  LYS A 846      66.390  43.810  37.890  1.00  0.00           H
ATOM   3062  CA  LYS A 846      66.750  43.040  35.950  1.00  0.00           C
ATOM   3063  HA  LYS A 846      67.190  42.110  35.660  1.00  0.00           H
ATOM   3064  CB  LYS A 846      65.280  42.870  35.760  1.00  0.00           C
ATOM   3065  HB1 LYS A 846      65.170  41.990  36.440  1.00  0.00           H
ATOM   3066  HB2 LYS A 846      65.050  42.560  34.710  1.00  0.00           H
ATOM   3067  CG  LYS A 846      64.380  44.040  36.190  1.00  0.00           C
ATOM   3068  HG1 LYS A 846      64.800  45.030  35.910  1.00  0.00           H
ATOM   3069  HG2 LYS A 846      64.340  43.970  37.300  1.00  0.00           H
ATOM   3070  CD  LYS A 846      62.930  43.870  35.700  1.00  0.00           C
ATOM   3071  HD1 LYS A 846      62.800  42.780  35.570  1.00  0.00           H
ATOM   3072  HD2 LYS A 846      62.900  44.370  34.720  1.00  0.00           H
ATOM   3073  CE  LYS A 846      61.820  44.480  36.640  1.00  0.00           C
ATOM   3074  HE1 LYS A 846      61.950  45.560  36.830  1.00  0.00           H
ATOM   3075  HE2 LYS A 846      61.990  43.960  37.610  1.00  0.00           H
ATOM   3076  NZ  LYS A 846      60.470  44.220  36.110  1.00  0.00           N
ATOM   3077  HZ1 LYS A 846      60.230  43.230  36.310  1.00  0.00           H
ATOM   3078  HZ2 LYS A 846      60.320  44.410  35.100  1.00  0.00           H
ATOM   3079  HZ3 LYS A 846      59.790  44.770  36.690  1.00  0.00           H
ATOM   3080  C   LYS A 846      67.210  44.060  34.970  1.00  0.00           C
ATOM   3081  O   LYS A 846      67.420  43.820  33.750  1.00  0.00           O
ATOM   3082  N   THR A 847      67.430  45.330  35.340  1.00  0.00           N
ATOM   3083  HN  THR A 847      67.450  45.590  36.310  1.00  0.00           H
ATOM   3084  CA  THR A 847      67.980  46.390  34.440  1.00  0.00           C
ATOM   3085  HA  THR A 847      67.340  46.290  33.580  1.00  0.00           H
ATOM   3086  CB  THR A 847      67.790  47.750  35.090  1.00  0.00           C
ATOM   3087  HB  THR A 847      68.060  48.520  34.340  1.00  0.00           H
ATOM   3088  OG1 THR A 847      68.560  48.050  36.170  1.00  0.00           O
ATOM   3089  HG1 THR A 847      68.100  47.600  36.880  1.00  0.00           H
ATOM   3090  CG2 THR A 847      66.350  48.180  35.380  1.00  0.00           C
ATOM   3091 HG21 THR A 847      65.690  47.750  34.590  1.00  0.00           H
ATOM   3092 HG22 THR A 847      66.100  49.250  35.560  1.00  0.00           H
ATOM   3093 HG23 THR A 847      66.050  47.510  36.220  1.00  0.00           H
ATOM   3094  C   THR A 847      69.470  46.170  33.920  1.00  0.00           C
ATOM   3095  O   THR A 847      69.660  46.360  32.730  1.00  0.00           O
ATOM   3096  N   LYS A 848      70.260  45.570  34.830  1.00  0.00           N
ATOM   3097  HN  LYS A 848      69.790  45.140  35.600  1.00  0.00           H
ATOM   3098  CA  LYS A 848      71.570  45.060  34.560  1.00  0.00           C
ATOM   3099  HA  LYS A 848      72.010  45.760  33.860  1.00  0.00           H
ATOM   3100  CB  LYS A 848      72.430  44.880  35.840  1.00  0.00           C
ATOM   3101  HB1 LYS A 848      73.440  44.520  35.590  1.00  0.00           H
ATOM   3102  HB2 LYS A 848      71.970  44.140  36.520  1.00  0.00           H
ATOM   3103  CG  LYS A 848      72.600  46.270  36.560  1.00  0.00           C
ATOM   3104  HG1 LYS A 848      73.230  46.130  37.470  1.00  0.00           H
ATOM   3105  HG2 LYS A 848      71.620  46.630  36.950  1.00  0.00           H
ATOM   3106  CD  LYS A 848      73.340  47.230  35.630  1.00  0.00           C
ATOM   3107  HD1 LYS A 848      72.550  47.790  35.100  1.00  0.00           H
ATOM   3108  HD2 LYS A 848      74.110  46.850  34.920  1.00  0.00           H
ATOM   3109  CE  LYS A 848      74.150  48.360  36.410  1.00  0.00           C
ATOM   3110  HE1 LYS A 848      74.690  47.990  37.320  1.00  0.00           H
ATOM   3111  HE2 LYS A 848      73.360  49.020  36.830  1.00  0.00           H
ATOM   3112  NZ  LYS A 848      74.970  49.190  35.550  1.00  0.00           N
ATOM   3113  HZ1 LYS A 848      75.510  48.630  34.860  1.00  0.00           H
ATOM   3114  HZ2 LYS A 848      75.550  49.850  36.100  1.00  0.00           H
ATOM   3115  HZ3 LYS A 848      74.360  49.740  34.910  1.00  0.00           H
ATOM   3116  C   LYS A 848      71.520  43.830  33.670  1.00  0.00           C
ATOM   3117  O   LYS A 848      70.580  43.070  33.730  1.00  0.00           O
ATOM   3118  N   ARG A 849      72.530  43.550  32.830  1.00  0.00           N
ATOM   3119  HN  ARG A 849      73.180  44.280  32.620  1.00  0.00           H
ATOM   3120  CA  ARG A 849      72.580  42.320  32.100  1.00  0.00           C
ATOM   3121  HA  ARG A 849      71.590  41.910  32.110  1.00  0.00           H
ATOM   3122  CB  ARG A 849      73.130  42.560  30.660  1.00  0.00           C
ATOM   3123  HB1 ARG A 849      73.460  41.590  30.250  1.00  0.00           H
ATOM   3124  HB2 ARG A 849      74.020  43.230  30.660  1.00  0.00           H
ATOM   3125  CG  ARG A 849      72.110  43.100  29.720  1.00  0.00           C
ATOM   3126  HG1 ARG A 849      71.460  43.880  30.160  1.00  0.00           H
ATOM   3127  HG2 ARG A 849      71.480  42.240  29.420  1.00  0.00           H
ATOM   3128  CD  ARG A 849      72.650  43.510  28.370  1.00  0.00           C
ATOM   3129  HD1 ARG A 849      73.060  42.660  27.790  1.00  0.00           H
ATOM   3130  HD2 ARG A 849      73.440  44.280  28.470  1.00  0.00           H
ATOM   3131  NE  ARG A 849      71.540  44.220  27.570  1.00  0.00           N
ATOM   3132  HE  ARG A 849      70.760  44.570  28.090  1.00  0.00           H
ATOM   3133  CZ  ARG A 849      71.620  44.400  26.260  1.00  0.00           C
ATOM   3134  NH1 ARG A 849      70.640  45.120  25.710  1.00  0.00           N
ATOM   3135 HH11 ARG A 849      70.070  45.700  26.290  1.00  0.00           H
ATOM   3136 HH12 ARG A 849      70.750  45.330  24.730  1.00  0.00           H
ATOM   3137  NH2 ARG A 849      72.500  43.990  25.390  1.00  0.00           N
ATOM   3138 HH21 ARG A 849      73.300  43.440  25.670  1.00  0.00           H
ATOM   3139 HH22 ARG A 849      72.520  44.530  24.550  1.00  0.00           H
ATOM   3140  C   ARG A 849      73.360  41.260  32.890  1.00  0.00           C
ATOM   3141  O   ARG A 849      74.600  41.220  32.750  1.00  0.00           O
ATOM   3142  N   TYR A 850      72.720  40.500  33.800  1.00  0.00           N
ATOM   3143  HN  TYR A 850      71.810  40.830  34.020  1.00  0.00           H
ATOM   3144  CA  TYR A 850      73.270  39.330  34.460  1.00  0.00           C
ATOM   3145  HA  TYR A 850      74.100  38.950  33.870  1.00  0.00           H
ATOM   3146  CB  TYR A 850      73.780  39.650  35.930  1.00  0.00           C
ATOM   3147  HB1 TYR A 850      74.250  38.690  36.230  1.00  0.00           H
ATOM   3148  HB2 TYR A 850      72.890  39.930  36.530  1.00  0.00           H
ATOM   3149  CG  TYR A 850      74.900  40.620  35.890  1.00  0.00           C
ATOM   3150  CD1 TYR A 850      76.120  40.190  35.410  1.00  0.00           C
ATOM   3151  HD1 TYR A 850      76.230  39.170  35.110  1.00  0.00           H
ATOM   3152  CE1 TYR A 850      77.220  41.090  35.260  1.00  0.00           C
ATOM   3153  HE1 TYR A 850      78.200  40.730  34.950  1.00  0.00           H
ATOM   3154  CZ  TYR A 850      77.050  42.420  35.620  1.00  0.00           C
ATOM   3155  OH  TYR A 850      78.180  43.190  35.600  1.00  0.00           O
ATOM   3156  HH  TYR A 850      77.940  44.110  35.650  1.00  0.00           H
ATOM   3157  CD2 TYR A 850      74.780  41.940  36.310  1.00  0.00           C
ATOM   3158  HD2 TYR A 850      73.840  42.240  36.760  1.00  0.00           H
ATOM   3159  CE2 TYR A 850      75.840  42.840  36.160  1.00  0.00           C
ATOM   3160  HE2 TYR A 850      75.620  43.840  36.520  1.00  0.00           H
ATOM   3161  C   TYR A 850      72.200  38.350  34.430  1.00  0.00           C
ATOM   3162  O   TYR A 850      71.040  38.730  34.530  1.00  0.00           O
ATOM   3163  N   PHE A 851      72.670  37.020  34.350  1.00  0.00           N
ATOM   3164  HN  PHE A 851      73.630  36.780  34.250  1.00  0.00           H
ATOM   3165  CA  PHE A 851      71.760  35.930  33.930  1.00  0.00           C
ATOM   3166  HA  PHE A 851      72.370  35.050  33.880  1.00  0.00           H
ATOM   3167  CB  PHE A 851      70.670  35.490  35.050  1.00  0.00           C
ATOM   3168  HB1 PHE A 851      70.360  34.440  34.820  1.00  0.00           H
ATOM   3169  HB2 PHE A 851      69.860  36.220  35.130  1.00  0.00           H
ATOM   3170  CG  PHE A 851      71.370  35.390  36.410  1.00  0.00           C
ATOM   3171  CD1 PHE A 851      70.910  35.960  37.580  1.00  0.00           C
ATOM   3172  HD1 PHE A 851      70.070  36.630  37.630  1.00  0.00           H
ATOM   3173  CE1 PHE A 851      71.560  35.830  38.850  1.00  0.00           C
ATOM   3174  HE1 PHE A 851      71.220  36.310  39.750  1.00  0.00           H
ATOM   3175  CZ  PHE A 851      72.650  34.910  38.860  1.00  0.00           C
ATOM   3176  HZ  PHE A 851      73.150  34.780  39.810  1.00  0.00           H
ATOM   3177  CD2 PHE A 851      72.490  34.540  36.500  1.00  0.00           C
ATOM   3178  HD2 PHE A 851      72.870  34.010  35.650  1.00  0.00           H
ATOM   3179  CE2 PHE A 851      73.080  34.290  37.700  1.00  0.00           C
ATOM   3180  HE2 PHE A 851      74.030  33.770  37.720  1.00  0.00           H
ATOM   3181  C   PHE A 851      71.060  36.120  32.540  1.00  0.00           C
ATOM   3182  O   PHE A 851      70.970  37.250  32.030  1.00  0.00           O
ATOM   3183  N   PRO A 852      70.460  35.030  32.020  1.00  0.00           N
ATOM   3184  CD  PRO A 852      70.990  33.650  32.060  1.00  0.00           C
ATOM   3185  HD1 PRO A 852      70.730  33.230  33.060  1.00  0.00           H
ATOM   3186  HD2 PRO A 852      72.090  33.770  31.950  1.00  0.00           H
ATOM   3187  CA  PRO A 852      69.290  35.130  31.110  1.00  0.00           C
ATOM   3188  HA  PRO A 852      69.670  35.610  30.210  1.00  0.00           H
ATOM   3189  CB  PRO A 852      68.960  33.660  30.910  1.00  0.00           C
ATOM   3190  HB1 PRO A 852      68.600  33.540  29.860  1.00  0.00           H
ATOM   3191  HB2 PRO A 852      68.180  33.360  31.640  1.00  0.00           H
ATOM   3192  CG  PRO A 852      70.280  32.890  30.960  1.00  0.00           C
ATOM   3193  HG1 PRO A 852      70.270  31.800  31.130  1.00  0.00           H
ATOM   3194  HG2 PRO A 852      70.660  33.050  29.930  1.00  0.00           H
ATOM   3195  C   PRO A 852      68.220  36.140  31.600  1.00  0.00           C
ATOM   3196  O   PRO A 852      67.970  36.310  32.780  1.00  0.00           O
ATOM   3197  N   THR A 853      67.560  36.890  30.620  1.00  0.00           N
ATOM   3198  HN  THR A 853      67.910  36.970  29.690  1.00  0.00           H
ATOM   3199  CA  THR A 853      66.460  37.920  30.850  1.00  0.00           C
ATOM   3200  HA  THR A 853      66.990  38.780  31.240  1.00  0.00           H
ATOM   3201  CB  THR A 853      65.830  38.480  29.560  1.00  0.00           C
ATOM   3202  HB  THR A 853      65.640  37.680  28.810  1.00  0.00           H
ATOM   3203  OG1 THR A 853      66.730  39.360  28.960  1.00  0.00           O
ATOM   3204  HG1 THR A 853      67.470  38.790  28.750  1.00  0.00           H
ATOM   3205  CG2 THR A 853      64.550  39.370  29.780  1.00  0.00           C
ATOM   3206 HG21 THR A 853      63.970  39.560  28.850  1.00  0.00           H
ATOM   3207 HG22 THR A 853      64.670  40.310  30.360  1.00  0.00           H
ATOM   3208 HG23 THR A 853      63.820  38.760  30.340  1.00  0.00           H
ATOM   3209  C   THR A 853      65.330  37.530  31.800  1.00  0.00           C
ATOM   3210  O   THR A 853      64.870  38.290  32.650  1.00  0.00           O
ATOM   3211  N   LYS A 854      64.830  36.300  31.720  1.00  0.00           N
ATOM   3212  HN  LYS A 854      65.050  35.690  30.960  1.00  0.00           H
ATOM   3213  CA  LYS A 854      63.790  35.890  32.550  1.00  0.00           C
ATOM   3214  HA  LYS A 854      63.150  36.730  32.770  1.00  0.00           H
ATOM   3215  CB  LYS A 854      62.920  34.670  32.080  1.00  0.00           C
ATOM   3216  HB1 LYS A 854      62.260  34.390  32.930  1.00  0.00           H
ATOM   3217  HB2 LYS A 854      63.600  33.800  31.890  1.00  0.00           H
ATOM   3218  CG  LYS A 854      61.970  34.900  30.900  1.00  0.00           C
ATOM   3219  HG1 LYS A 854      62.470  35.410  30.040  1.00  0.00           H
ATOM   3220  HG2 LYS A 854      61.160  35.650  31.020  1.00  0.00           H
ATOM   3221  CD  LYS A 854      61.280  33.580  30.450  1.00  0.00           C
ATOM   3222  HD1 LYS A 854      62.080  32.890  30.120  1.00  0.00           H
ATOM   3223  HD2 LYS A 854      60.610  33.800  29.580  1.00  0.00           H
ATOM   3224  CE  LYS A 854      60.490  32.900  31.560  1.00  0.00           C
ATOM   3225  HE1 LYS A 854      59.860  33.690  32.020  1.00  0.00           H
ATOM   3226  HE2 LYS A 854      61.140  32.450  32.350  1.00  0.00           H
ATOM   3227  NZ  LYS A 854      59.700  31.880  30.990  1.00  0.00           N
ATOM   3228  HZ1 LYS A 854      60.130  30.950  30.830  1.00  0.00           H
ATOM   3229  HZ2 LYS A 854      59.310  32.220  30.100  1.00  0.00           H
ATOM   3230  HZ3 LYS A 854      58.870  31.700  31.600  1.00  0.00           H
ATOM   3231  C   LYS A 854      64.370  35.580  33.970  1.00  0.00           C
ATOM   3232  O   LYS A 854      63.650  35.790  34.950  1.00  0.00           O
ATOM   3233  N   VAL A 855      65.650  35.120  34.120  1.00  0.00           N
ATOM   3234  HN  VAL A 855      66.190  34.850  33.340  1.00  0.00           H
ATOM   3235  CA  VAL A 855      66.220  34.730  35.400  1.00  0.00           C
ATOM   3236  HA  VAL A 855      65.520  34.030  35.840  1.00  0.00           H
ATOM   3237  CB  VAL A 855      67.510  33.900  35.300  1.00  0.00           C
ATOM   3238  HB  VAL A 855      68.220  34.460  34.650  1.00  0.00           H
ATOM   3239  CG1 VAL A 855      68.120  33.590  36.680  1.00  0.00           C
ATOM   3240 HG11 VAL A 855      68.990  32.910  36.610  1.00  0.00           H
ATOM   3241 HG12 VAL A 855      67.340  33.050  37.250  1.00  0.00           H
ATOM   3242 HG13 VAL A 855      68.450  34.460  37.290  1.00  0.00           H
ATOM   3243  CG2 VAL A 855      67.090  32.610  34.600  1.00  0.00           C
ATOM   3244 HG21 VAL A 855      66.290  32.140  35.210  1.00  0.00           H
ATOM   3245 HG22 VAL A 855      67.970  31.920  34.730  1.00  0.00           H
ATOM   3246 HG23 VAL A 855      66.770  32.700  33.550  1.00  0.00           H
ATOM   3247  C   VAL A 855      66.330  35.940  36.300  1.00  0.00           C
ATOM   3248  O   VAL A 855      65.880  36.050  37.450  1.00  0.00           O
ATOM   3249  N   ARG A 856      66.830  37.010  35.640  1.00  0.00           N
ATOM   3250  HN  ARG A 856      67.100  36.920  34.690  1.00  0.00           H
ATOM   3251  CA  ARG A 856      66.930  38.390  36.170  1.00  0.00           C
ATOM   3252  HA  ARG A 856      67.370  38.250  37.160  1.00  0.00           H
ATOM   3253  CB  ARG A 856      67.940  39.280  35.450  1.00  0.00           C
ATOM   3254  HB1 ARG A 856      68.880  38.700  35.320  1.00  0.00           H
ATOM   3255  HB2 ARG A 856      68.240  40.140  36.080  1.00  0.00           H
ATOM   3256  CG  ARG A 856      67.550  39.720  34.060  1.00  0.00           C
ATOM   3257  HG1 ARG A 856      66.630  40.360  34.060  1.00  0.00           H
ATOM   3258  HG2 ARG A 856      67.210  38.950  33.350  1.00  0.00           H
ATOM   3259  CD  ARG A 856      68.570  40.550  33.270  1.00  0.00           C
ATOM   3260  HD1 ARG A 856      69.270  40.970  34.040  1.00  0.00           H
ATOM   3261  HD2 ARG A 856      68.120  41.510  32.950  1.00  0.00           H
ATOM   3262  NE  ARG A 856      69.250  39.660  32.320  1.00  0.00           N
ATOM   3263  HE  ARG A 856      69.710  38.880  32.740  1.00  0.00           H
ATOM   3264  CZ  ARG A 856      69.570  40.000  31.100  1.00  0.00           C
ATOM   3265  NH1 ARG A 856      68.970  40.980  30.460  1.00  0.00           N
ATOM   3266 HH11 ARG A 856      68.840  41.830  30.950  1.00  0.00           H
ATOM   3267 HH12 ARG A 856      69.290  41.060  29.510  1.00  0.00           H
ATOM   3268  NH2 ARG A 856      70.390  39.310  30.410  1.00  0.00           N
ATOM   3269 HH21 ARG A 856      70.410  39.470  29.430  1.00  0.00           H
ATOM   3270 HH22 ARG A 856      70.980  38.600  30.820  1.00  0.00           H
ATOM   3271  C   ARG A 856      65.600  39.060  36.460  1.00  0.00           C
ATOM   3272  O   ARG A 856      65.400  39.710  37.540  1.00  0.00           O
ATOM   3273  N   SER A 857      64.570  38.920  35.550  1.00  0.00           N
ATOM   3274  HN  SER A 857      64.740  38.560  34.630  1.00  0.00           H
ATOM   3275  CA  SER A 857      63.250  39.420  35.750  1.00  0.00           C
ATOM   3276  HA  SER A 857      63.300  40.460  35.980  1.00  0.00           H
ATOM   3277  CB  SER A 857      62.420  39.250  34.420  1.00  0.00           C
ATOM   3278  HB1 SER A 857      62.320  38.150  34.390  1.00  0.00           H
ATOM   3279  HB2 SER A 857      62.850  39.690  33.490  1.00  0.00           H
ATOM   3280  OG  SER A 857      61.100  39.760  34.530  1.00  0.00           O
ATOM   3281  HG1 SER A 857      60.590  39.370  35.250  1.00  0.00           H
ATOM   3282  C   SER A 857      62.610  38.830  36.990  1.00  0.00           C
ATOM   3283  O   SER A 857      61.980  39.520  37.730  1.00  0.00           O
ATOM   3284  N   THR A 858      62.790  37.510  37.200  1.00  0.00           N
ATOM   3285  HN  THR A 858      63.380  36.990  36.580  1.00  0.00           H
ATOM   3286  CA  THR A 858      62.270  36.770  38.310  1.00  0.00           C
ATOM   3287  HA  THR A 858      61.220  37.040  38.360  1.00  0.00           H
ATOM   3288  CB  THR A 858      62.290  35.260  38.130  1.00  0.00           C
ATOM   3289  HB  THR A 858      63.310  34.840  38.160  1.00  0.00           H
ATOM   3290  OG1 THR A 858      61.740  34.780  36.940  1.00  0.00           O
ATOM   3291  HG1 THR A 858      62.390  35.130  36.320  1.00  0.00           H
ATOM   3292  CG2 THR A 858      61.710  34.490  39.330  1.00  0.00           C
ATOM   3293 HG21 THR A 858      61.310  33.480  39.100  1.00  0.00           H
ATOM   3294 HG22 THR A 858      60.890  35.110  39.720  1.00  0.00           H
ATOM   3295 HG23 THR A 858      62.440  34.420  40.160  1.00  0.00           H
ATOM   3296  C   THR A 858      62.860  37.150  39.680  1.00  0.00           C
ATOM   3297  O   THR A 858      62.170  37.240  40.680  1.00  0.00           O
ATOM   3298  N   ILE A 859      64.190  37.460  39.760  1.00  0.00           N
ATOM   3299  HN  ILE A 859      64.820  37.540  39.000  1.00  0.00           H
ATOM   3300  CA  ILE A 859      64.780  38.010  40.960  1.00  0.00           C
ATOM   3301  HA  ILE A 859      64.530  37.320  41.750  1.00  0.00           H
ATOM   3302  CB  ILE A 859      66.310  38.140  40.790  1.00  0.00           C
ATOM   3303  HB  ILE A 859      66.450  38.750  39.880  1.00  0.00           H
ATOM   3304  CG2 ILE A 859      66.950  38.840  41.980  1.00  0.00           C
ATOM   3305 HG21 ILE A 859      66.680  39.920  42.110  1.00  0.00           H
ATOM   3306 HG22 ILE A 859      68.040  38.950  41.770  1.00  0.00           H
ATOM   3307 HG23 ILE A 859      66.830  38.300  42.940  1.00  0.00           H
ATOM   3308  CG1 ILE A 859      67.090  36.860  40.440  1.00  0.00           C
ATOM   3309 HG11 ILE A 859      68.130  37.140  40.160  1.00  0.00           H
ATOM   3310 HG12 ILE A 859      66.750  36.400  39.490  1.00  0.00           H
ATOM   3311  CD  ILE A 859      67.000  35.860  41.600  1.00  0.00           C
ATOM   3312  HD1 ILE A 859      65.980  35.470  41.790  1.00  0.00           H
ATOM   3313  HD2 ILE A 859      67.420  36.300  42.530  1.00  0.00           H
ATOM   3314  HD3 ILE A 859      67.640  34.970  41.450  1.00  0.00           H
ATOM   3315  C   ILE A 859      64.170  39.340  41.410  1.00  0.00           C
ATOM   3316  O   ILE A 859      63.750  39.480  42.580  1.00  0.00           O
ATOM   3317  N   SER A 860      63.960  40.320  40.550  1.00  0.00           N
ATOM   3318  HN  SER A 860      64.190  40.200  39.590  1.00  0.00           H
ATOM   3319  CA  SER A 860      63.120  41.560  40.880  1.00  0.00           C
ATOM   3320  HA  SER A 860      63.690  42.020  41.670  1.00  0.00           H
ATOM   3321  CB  SER A 860      62.990  42.410  39.570  1.00  0.00           C
ATOM   3322  HB1 SER A 860      62.510  43.370  39.840  1.00  0.00           H
ATOM   3323  HB2 SER A 860      62.520  41.930  38.690  1.00  0.00           H
ATOM   3324  OG  SER A 860      64.320  42.740  39.160  1.00  0.00           O
ATOM   3325  HG1 SER A 860      64.700  43.140  39.940  1.00  0.00           H
ATOM   3326  C   SER A 860      61.760  41.330  41.340  1.00  0.00           C
ATOM   3327  O   SER A 860      61.260  42.050  42.230  1.00  0.00           O
ATOM   3328  N   ASP A 861      61.170  40.260  40.830  1.00  0.00           N
ATOM   3329  HN  ASP A 861      61.620  39.660  40.170  1.00  0.00           H
ATOM   3330  CA  ASP A 861      59.820  39.800  41.330  1.00  0.00           C
ATOM   3331  HA  ASP A 861      59.210  40.650  41.600  1.00  0.00           H
ATOM   3332  CB  ASP A 861      59.140  39.000  40.240  1.00  0.00           C
ATOM   3333  HB1 ASP A 861      58.160  38.600  40.590  1.00  0.00           H
ATOM   3334  HB2 ASP A 861      59.800  38.190  39.860  1.00  0.00           H
ATOM   3335  CG  ASP A 861      58.780  39.850  39.030  1.00  0.00           C
ATOM   3336  OD1 ASP A 861      58.560  39.200  37.960  1.00  0.00           O
ATOM   3337  OD2 ASP A 861      58.610  41.060  39.150  1.00  0.00           O
ATOM   3338  C   ASP A 861      59.940  38.920  42.520  1.00  0.00           C
ATOM   3339  O   ASP A 861      58.940  38.460  43.030  1.00  0.00           O
ATOM   3340  N   PHE A 862      61.110  38.690  43.090  1.00  0.00           N
ATOM   3341  HN  PHE A 862      61.970  38.940  42.670  1.00  0.00           H
ATOM   3342  CA  PHE A 862      61.500  37.840  44.270  1.00  0.00           C
ATOM   3343  HA  PHE A 862      60.640  37.300  44.650  1.00  0.00           H
ATOM   3344  CB  PHE A 862      62.540  36.760  43.850  1.00  0.00           C
ATOM   3345  HB1 PHE A 862      63.510  37.190  43.490  1.00  0.00           H
ATOM   3346  HB2 PHE A 862      62.100  36.260  42.970  1.00  0.00           H
ATOM   3347  CG  PHE A 862      62.840  35.620  44.860  1.00  0.00           C
ATOM   3348  CD1 PHE A 862      61.710  35.040  45.440  1.00  0.00           C
ATOM   3349  HD1 PHE A 862      60.680  35.270  45.270  1.00  0.00           H
ATOM   3350  CE1 PHE A 862      61.860  34.130  46.460  1.00  0.00           C
ATOM   3351  HE1 PHE A 862      60.970  33.740  46.930  1.00  0.00           H
ATOM   3352  CZ  PHE A 862      63.150  33.550  46.750  1.00  0.00           C
ATOM   3353  HZ  PHE A 862      63.150  32.960  47.670  1.00  0.00           H
ATOM   3354  CD2 PHE A 862      64.120  35.070  45.140  1.00  0.00           C
ATOM   3355  HD2 PHE A 862      65.030  35.420  44.660  1.00  0.00           H
ATOM   3356  CE2 PHE A 862      64.220  34.120  46.130  1.00  0.00           C
ATOM   3357  HE2 PHE A 862      65.180  33.710  46.430  1.00  0.00           H
ATOM   3358  C   PHE A 862      62.120  38.740  45.420  1.00  0.00           C
ATOM   3359  O   PHE A 862      62.440  38.280  46.550  1.00  0.00           O
ATOM   3360  N   ALA A 863      62.120  40.050  45.210  1.00  0.00           N
ATOM   3361  HN  ALA A 863      61.550  40.300  44.430  1.00  0.00           H
ATOM   3362  CA  ALA A 863      62.880  41.100  45.930  1.00  0.00           C
ATOM   3363  HA  ALA A 863      63.900  40.790  45.770  1.00  0.00           H
ATOM   3364  CB  ALA A 863      62.640  42.460  45.290  1.00  0.00           C
ATOM   3365  HB1 ALA A 863      63.120  42.440  44.280  1.00  0.00           H
ATOM   3366  HB2 ALA A 863      63.070  43.340  45.810  1.00  0.00           H
ATOM   3367  HB3 ALA A 863      61.530  42.550  45.320  1.00  0.00           H
ATOM   3368  C   ALA A 863      62.560  41.190  47.450  1.00  0.00           C
ATOM   3369  O   ALA A 863      63.610  41.070  48.130  1.00  0.00           O
ATOM   3370  N   VAL A 864      61.320  41.230  47.910  1.00  0.00           N
ATOM   3371  HN  VAL A 864      60.500  41.130  47.360  1.00  0.00           H
ATOM   3372  CA  VAL A 864      61.110  41.380  49.330  1.00  0.00           C
ATOM   3373  HA  VAL A 864      61.780  42.130  49.710  1.00  0.00           H
ATOM   3374  CB  VAL A 864      59.680  41.890  49.670  1.00  0.00           C
ATOM   3375  HB  VAL A 864      58.940  41.150  49.290  1.00  0.00           H
ATOM   3376  CG1 VAL A 864      59.430  42.060  51.180  1.00  0.00           C
ATOM   3377 HG11 VAL A 864      59.430  41.020  51.580  1.00  0.00           H
ATOM   3378 HG12 VAL A 864      58.450  42.520  51.430  1.00  0.00           H
ATOM   3379 HG13 VAL A 864      60.240  42.620  51.700  1.00  0.00           H
ATOM   3380  CG2 VAL A 864      59.480  43.230  49.090  1.00  0.00           C
ATOM   3381 HG21 VAL A 864      59.490  43.200  47.980  1.00  0.00           H
ATOM   3382 HG22 VAL A 864      60.250  43.900  49.510  1.00  0.00           H
ATOM   3383 HG23 VAL A 864      58.470  43.660  49.270  1.00  0.00           H
ATOM   3384  C   VAL A 864      61.400  40.030  50.100  1.00  0.00           C
ATOM   3385  O   VAL A 864      62.120  40.100  51.100  1.00  0.00           O
ATOM   3386  N   PHE A 865      60.850  38.900  49.720  1.00  0.00           N
ATOM   3387  HN  PHE A 865      60.160  38.830  49.010  1.00  0.00           H
ATOM   3388  CA  PHE A 865      61.060  37.630  50.330  1.00  0.00           C
ATOM   3389  HA  PHE A 865      60.800  37.710  51.380  1.00  0.00           H
ATOM   3390  CB  PHE A 865      60.160  36.540  49.660  1.00  0.00           C
ATOM   3391  HB1 PHE A 865      60.570  36.380  48.640  1.00  0.00           H
ATOM   3392  HB2 PHE A 865      59.130  36.910  49.460  1.00  0.00           H
ATOM   3393  CG  PHE A 865      60.240  35.170  50.380  1.00  0.00           C
ATOM   3394  CD1 PHE A 865      61.090  34.130  49.950  1.00  0.00           C
ATOM   3395  HD1 PHE A 865      61.800  34.350  49.170  1.00  0.00           H
ATOM   3396  CE1 PHE A 865      60.990  32.910  50.610  1.00  0.00           C
ATOM   3397  HE1 PHE A 865      61.660  32.100  50.390  1.00  0.00           H
ATOM   3398  CZ  PHE A 865      60.140  32.760  51.690  1.00  0.00           C
ATOM   3399  HZ  PHE A 865      60.090  31.810  52.210  1.00  0.00           H
ATOM   3400  CD2 PHE A 865      59.450  35.080  51.510  1.00  0.00           C
ATOM   3401  HD2 PHE A 865      58.850  35.900  51.860  1.00  0.00           H
ATOM   3402  CE2 PHE A 865      59.390  33.790  52.140  1.00  0.00           C
ATOM   3403  HE2 PHE A 865      58.750  33.610  52.990  1.00  0.00           H
ATOM   3404  C   PHE A 865      62.520  37.330  50.300  1.00  0.00           C
ATOM   3405  O   PHE A 865      63.080  37.030  51.350  1.00  0.00           O
ATOM   3406  N   LEU A 866      63.240  37.610  49.240  1.00  0.00           N
ATOM   3407  HN  LEU A 866      62.840  37.830  48.350  1.00  0.00           H
ATOM   3408  CA  LEU A 866      64.720  37.470  49.300  1.00  0.00           C
ATOM   3409  HA  LEU A 866      64.870  36.420  49.510  1.00  0.00           H
ATOM   3410  CB  LEU A 866      65.350  37.790  47.900  1.00  0.00           C
ATOM   3411  HB1 LEU A 866      65.090  38.790  47.490  1.00  0.00           H
ATOM   3412  HB2 LEU A 866      64.760  37.110  47.240  1.00  0.00           H
ATOM   3413  CG  LEU A 866      66.870  37.460  47.600  1.00  0.00           C
ATOM   3414  HG  LEU A 866      67.420  38.300  48.090  1.00  0.00           H
ATOM   3415  CD1 LEU A 866      67.390  36.160  48.150  1.00  0.00           C
ATOM   3416 HD11 LEU A 866      67.450  36.150  49.260  1.00  0.00           H
ATOM   3417 HD12 LEU A 866      68.420  35.880  47.840  1.00  0.00           H
ATOM   3418 HD13 LEU A 866      66.820  35.300  47.750  1.00  0.00           H
ATOM   3419  CD2 LEU A 866      67.180  37.490  46.090  1.00  0.00           C
ATOM   3420 HD21 LEU A 866      66.610  36.660  45.630  1.00  0.00           H
ATOM   3421 HD22 LEU A 866      68.270  37.360  46.010  1.00  0.00           H
ATOM   3422 HD23 LEU A 866      66.780  38.430  45.640  1.00  0.00           H
ATOM   3423  C   LEU A 866      65.430  38.320  50.250  1.00  0.00           C
ATOM   3424  O   LEU A 866      66.330  37.930  50.950  1.00  0.00           O
ATOM   3425  N   THR A 867      65.110  39.640  50.350  1.00  0.00           N
ATOM   3426  HN  THR A 867      64.490  39.960  49.640  1.00  0.00           H
ATOM   3427  CA  THR A 867      65.560  40.740  51.300  1.00  0.00           C
ATOM   3428  HA  THR A 867      66.630  40.870  51.220  1.00  0.00           H
ATOM   3429  CB  THR A 867      64.840  42.050  51.060  1.00  0.00           C
ATOM   3430  HB  THR A 867      63.750  41.850  51.090  1.00  0.00           H
ATOM   3431  OG1 THR A 867      65.210  42.590  49.780  1.00  0.00           O
ATOM   3432  HG1 THR A 867      64.590  42.150  49.200  1.00  0.00           H
ATOM   3433  CG2 THR A 867      65.420  43.120  51.980  1.00  0.00           C
ATOM   3434 HG21 THR A 867      64.820  43.080  52.910  1.00  0.00           H
ATOM   3435 HG22 THR A 867      65.380  44.140  51.540  1.00  0.00           H
ATOM   3436 HG23 THR A 867      66.480  42.980  52.270  1.00  0.00           H
ATOM   3437  C   THR A 867      65.350  40.330  52.710  1.00  0.00           C
ATOM   3438  O   THR A 867      66.260  40.240  53.500  1.00  0.00           O
ATOM   3439  N   ILE A 868      64.080  39.980  53.090  1.00  0.00           N
ATOM   3440  HN  ILE A 868      63.290  39.930  52.490  1.00  0.00           H
ATOM   3441  CA  ILE A 868      63.660  39.350  54.350  1.00  0.00           C
ATOM   3442  HA  ILE A 868      63.790  40.050  55.160  1.00  0.00           H
ATOM   3443  CB  ILE A 868      62.190  39.080  54.340  1.00  0.00           C
ATOM   3444  HB  ILE A 868      61.980  38.480  53.440  1.00  0.00           H
ATOM   3445  CG2 ILE A 868      61.870  38.330  55.710  1.00  0.00           C
ATOM   3446 HG21 ILE A 868      62.390  38.810  56.580  1.00  0.00           H
ATOM   3447 HG22 ILE A 868      62.240  37.290  55.670  1.00  0.00           H
ATOM   3448 HG23 ILE A 868      60.790  38.250  55.980  1.00  0.00           H
ATOM   3449  CG1 ILE A 868      61.400  40.450  54.300  1.00  0.00           C
ATOM   3450 HG11 ILE A 868      61.770  41.120  53.500  1.00  0.00           H
ATOM   3451 HG12 ILE A 868      61.530  40.950  55.290  1.00  0.00           H
ATOM   3452  CD  ILE A 868      59.940  40.210  54.020  1.00  0.00           C
ATOM   3453  HD1 ILE A 868      59.530  39.690  54.910  1.00  0.00           H
ATOM   3454  HD2 ILE A 868      59.670  39.580  53.150  1.00  0.00           H
ATOM   3455  HD3 ILE A 868      59.310  41.110  53.870  1.00  0.00           H
ATOM   3456  C   ILE A 868      64.470  38.080  54.740  1.00  0.00           C
ATOM   3457  O   ILE A 868      65.090  38.000  55.800  1.00  0.00           O
ATOM   3458  N   VAL A 869      64.490  37.140  53.800  1.00  0.00           N
ATOM   3459  HN  VAL A 869      63.910  37.170  52.990  1.00  0.00           H
ATOM   3460  CA  VAL A 869      65.250  35.880  53.950  1.00  0.00           C
ATOM   3461  HA  VAL A 869      64.840  35.390  54.820  1.00  0.00           H
ATOM   3462  CB  VAL A 869      65.010  34.860  52.830  1.00  0.00           C
ATOM   3463  HB  VAL A 869      64.720  35.460  51.940  1.00  0.00           H
ATOM   3464  CG1 VAL A 869      66.250  33.950  52.470  1.00  0.00           C
ATOM   3465 HG11 VAL A 869      67.200  34.520  52.430  1.00  0.00           H
ATOM   3466 HG12 VAL A 869      66.080  33.450  51.490  1.00  0.00           H
ATOM   3467 HG13 VAL A 869      66.300  33.150  53.240  1.00  0.00           H
ATOM   3468  CG2 VAL A 869      63.800  34.030  53.250  1.00  0.00           C
ATOM   3469 HG21 VAL A 869      63.300  33.480  52.420  1.00  0.00           H
ATOM   3470 HG22 VAL A 869      63.020  34.730  53.620  1.00  0.00           H
ATOM   3471 HG23 VAL A 869      64.160  33.260  53.960  1.00  0.00           H
ATOM   3472  C   VAL A 869      66.700  36.060  54.260  1.00  0.00           C
ATOM   3473  O   VAL A 869      67.270  35.370  55.050  1.00  0.00           O
ATOM   3474  N   ILE A 870      67.380  37.020  53.580  1.00  0.00           N
ATOM   3475  HN  ILE A 870      66.890  37.600  52.930  1.00  0.00           H
ATOM   3476  CA  ILE A 870      68.740  37.410  53.920  1.00  0.00           C
ATOM   3477  HA  ILE A 870      69.230  36.460  53.920  1.00  0.00           H
ATOM   3478  CB  ILE A 870      69.360  38.290  52.830  1.00  0.00           C
ATOM   3479  HB  ILE A 870      68.560  38.970  52.490  1.00  0.00           H
ATOM   3480  CG2 ILE A 870      70.500  39.210  53.330  1.00  0.00           C
ATOM   3481 HG21 ILE A 870      71.350  38.670  53.810  1.00  0.00           H
ATOM   3482 HG22 ILE A 870      70.160  40.010  54.020  1.00  0.00           H
ATOM   3483 HG23 ILE A 870      70.970  39.850  52.560  1.00  0.00           H
ATOM   3484  CG1 ILE A 870      69.730  37.300  51.640  1.00  0.00           C
ATOM   3485 HG11 ILE A 870      68.810  36.730  51.410  1.00  0.00           H
ATOM   3486 HG12 ILE A 870      70.580  36.650  51.930  1.00  0.00           H
ATOM   3487  CD  ILE A 870      70.200  38.120  50.390  1.00  0.00           C
ATOM   3488  HD1 ILE A 870      70.440  37.450  49.540  1.00  0.00           H
ATOM   3489  HD2 ILE A 870      71.140  38.680  50.500  1.00  0.00           H
ATOM   3490  HD3 ILE A 870      69.340  38.790  50.190  1.00  0.00           H
ATOM   3491  C   ILE A 870      68.800  38.030  55.330  1.00  0.00           C
ATOM   3492  O   ILE A 870      69.370  37.490  56.270  1.00  0.00           O
ATOM   3493  N   MET A 871      68.040  39.140  55.540  1.00  0.00           N
ATOM   3494  HN  MET A 871      67.440  39.350  54.780  1.00  0.00           H
ATOM   3495  CA  MET A 871      67.970  39.810  56.830  1.00  0.00           C
ATOM   3496  HA  MET A 871      68.940  40.250  57.000  1.00  0.00           H
ATOM   3497  CB  MET A 871      66.990  40.980  56.650  1.00  0.00           C
ATOM   3498  HB1 MET A 871      66.900  41.440  57.660  1.00  0.00           H
ATOM   3499  HB2 MET A 871      65.990  40.730  56.240  1.00  0.00           H
ATOM   3500  CG  MET A 871      67.500  42.240  55.890  1.00  0.00           C
ATOM   3501  HG1 MET A 871      66.630  42.940  55.890  1.00  0.00           H
ATOM   3502  HG2 MET A 871      67.600  42.000  54.820  1.00  0.00           H
ATOM   3503  SD  MET A 871      69.050  42.890  56.440  1.00  0.00           S
ATOM   3504  CE  MET A 871      69.190  44.260  55.140  1.00  0.00           C
ATOM   3505  HE1 MET A 871      68.660  44.090  54.180  1.00  0.00           H
ATOM   3506  HE2 MET A 871      70.280  44.380  55.040  1.00  0.00           H
ATOM   3507  HE3 MET A 871      68.820  45.200  55.600  1.00  0.00           H
ATOM   3508  C   MET A 871      67.720  39.010  58.110  1.00  0.00           C
ATOM   3509  O   MET A 871      68.330  39.310  59.150  1.00  0.00           O
ATOM   3510  N   VAL A 872      66.750  38.070  58.090  1.00  0.00           N
ATOM   3511  HN  VAL A 872      66.090  37.900  57.360  1.00  0.00           H
ATOM   3512  CA  VAL A 872      66.590  37.140  59.250  1.00  0.00           C
ATOM   3513  HA  VAL A 872      66.700  37.700  60.160  1.00  0.00           H
ATOM   3514  CB  VAL A 872      65.170  36.600  59.340  1.00  0.00           C
ATOM   3515  HB  VAL A 872      65.030  36.030  60.280  1.00  0.00           H
ATOM   3516  CG1 VAL A 872      64.220  37.830  59.410  1.00  0.00           C
ATOM   3517 HG11 VAL A 872      63.170  37.480  59.350  1.00  0.00           H
ATOM   3518 HG12 VAL A 872      64.320  38.640  58.650  1.00  0.00           H
ATOM   3519 HG13 VAL A 872      64.380  38.350  60.390  1.00  0.00           H
ATOM   3520  CG2 VAL A 872      64.780  35.710  58.120  1.00  0.00           C
ATOM   3521 HG21 VAL A 872      64.510  36.200  57.160  1.00  0.00           H
ATOM   3522 HG22 VAL A 872      63.780  35.280  58.350  1.00  0.00           H
ATOM   3523 HG23 VAL A 872      65.580  34.930  58.060  1.00  0.00           H
ATOM   3524  C   VAL A 872      67.520  35.960  59.300  1.00  0.00           C
ATOM   3525  O   VAL A 872      67.720  35.400  60.390  1.00  0.00           O
ATOM   3526  N   THR A 873      68.270  35.580  58.230  1.00  0.00           N
ATOM   3527  HN  THR A 873      68.120  35.940  57.310  1.00  0.00           H
ATOM   3528  CA  THR A 873      69.460  34.720  58.300  1.00  0.00           C
ATOM   3529  HA  THR A 873      69.110  33.820  58.790  1.00  0.00           H
ATOM   3530  CB  THR A 873      69.960  34.310  56.840  1.00  0.00           C
ATOM   3531  HB  THR A 873      70.170  35.200  56.220  1.00  0.00           H
ATOM   3532  OG1 THR A 873      69.010  33.630  56.040  1.00  0.00           O
ATOM   3533  HG1 THR A 873      68.480  34.320  55.650  1.00  0.00           H
ATOM   3534  CG2 THR A 873      71.120  33.370  57.060  1.00  0.00           C
ATOM   3535 HG21 THR A 873      71.920  33.890  57.610  1.00  0.00           H
ATOM   3536 HG22 THR A 873      71.590  33.090  56.080  1.00  0.00           H
ATOM   3537 HG23 THR A 873      70.740  32.460  57.560  1.00  0.00           H
ATOM   3538  C   THR A 873      70.520  35.320  59.170  1.00  0.00           C
ATOM   3539  O   THR A 873      71.040  34.610  60.100  1.00  0.00           O
ATOM   3540  N   ILE A 874      70.850  36.600  58.940  1.00  0.00           N
ATOM   3541  HN  ILE A 874      70.410  37.150  58.240  1.00  0.00           H
ATOM   3542  CA  ILE A 874      71.800  37.420  59.620  1.00  0.00           C
ATOM   3543  HA  ILE A 874      72.750  36.910  59.580  1.00  0.00           H
ATOM   3544  CB  ILE A 874      71.970  38.800  59.080  1.00  0.00           C
ATOM   3545  HB  ILE A 874      71.030  39.360  59.300  1.00  0.00           H
ATOM   3546  CG2 ILE A 874      73.270  39.460  59.760  1.00  0.00           C
ATOM   3547 HG21 ILE A 874      73.050  39.700  60.820  1.00  0.00           H
ATOM   3548 HG22 ILE A 874      73.540  40.420  59.260  1.00  0.00           H
ATOM   3549 HG23 ILE A 874      74.170  38.820  59.630  1.00  0.00           H
ATOM   3550  CG1 ILE A 874      72.300  38.770  57.560  1.00  0.00           C
ATOM   3551 HG11 ILE A 874      71.580  38.230  56.920  1.00  0.00           H
ATOM   3552 HG12 ILE A 874      73.230  38.190  57.440  1.00  0.00           H
ATOM   3553  CD  ILE A 874      72.330  40.130  56.860  1.00  0.00           C
ATOM   3554  HD1 ILE A 874      73.230  40.670  57.210  1.00  0.00           H
ATOM   3555  HD2 ILE A 874      71.410  40.700  57.140  1.00  0.00           H
ATOM   3556  HD3 ILE A 874      72.440  40.030  55.760  1.00  0.00           H
ATOM   3557  C   ILE A 874      71.350  37.470  61.120  1.00  0.00           C
ATOM   3558  O   ILE A 874      72.170  37.220  61.990  1.00  0.00           O
ATOM   3559  N   ASP A 875      70.060  37.780  61.350  1.00  0.00           N
ATOM   3560  HN  ASP A 875      69.360  38.140  60.730  1.00  0.00           H
ATOM   3561  CA  ASP A 875      69.560  37.800  62.700  1.00  0.00           C
ATOM   3562  HA  ASP A 875      70.180  38.530  63.200  1.00  0.00           H
ATOM   3563  CB  ASP A 875      68.130  38.410  62.680  1.00  0.00           C
ATOM   3564  HB1 ASP A 875      67.410  37.640  62.350  1.00  0.00           H
ATOM   3565  HB2 ASP A 875      67.960  39.310  62.050  1.00  0.00           H
ATOM   3566  CG  ASP A 875      67.760  38.880  64.120  1.00  0.00           C
ATOM   3567  OD1 ASP A 875      66.620  38.750  64.530  1.00  0.00           O
ATOM   3568  OD2 ASP A 875      68.620  39.460  64.800  1.00  0.00           O
ATOM   3569  C   ASP A 875      69.700  36.490  63.440  1.00  0.00           C
ATOM   3570  O   ASP A 875      70.100  36.480  64.620  1.00  0.00           O
ATOM   3571  N   TYR A 876      69.380  35.340  62.830  1.00  0.00           N
ATOM   3572  HN  TYR A 876      68.810  35.390  62.010  1.00  0.00           H
ATOM   3573  CA  TYR A 876      69.530  34.060  63.350  1.00  0.00           C
ATOM   3574  HA  TYR A 876      68.900  33.920  64.230  1.00  0.00           H
ATOM   3575  CB  TYR A 876      68.980  32.980  62.350  1.00  0.00           C
ATOM   3576  HB1 TYR A 876      69.580  33.090  61.420  1.00  0.00           H
ATOM   3577  HB2 TYR A 876      67.900  33.190  62.240  1.00  0.00           H
ATOM   3578  CG  TYR A 876      69.090  31.520  62.750  1.00  0.00           C
ATOM   3579  CD1 TYR A 876      69.810  30.560  61.980  1.00  0.00           C
ATOM   3580  HD1 TYR A 876      70.360  30.970  61.140  1.00  0.00           H
ATOM   3581  CE1 TYR A 876      69.720  29.230  62.240  1.00  0.00           C
ATOM   3582  HE1 TYR A 876      70.150  28.540  61.530  1.00  0.00           H
ATOM   3583  CZ  TYR A 876      68.790  28.750  63.150  1.00  0.00           C
ATOM   3584  OH  TYR A 876      68.500  27.370  63.350  1.00  0.00           O
ATOM   3585  HH  TYR A 876      68.350  27.260  64.290  1.00  0.00           H
ATOM   3586  CD2 TYR A 876      68.310  31.040  63.820  1.00  0.00           C
ATOM   3587  HD2 TYR A 876      67.650  31.660  64.390  1.00  0.00           H
ATOM   3588  CE2 TYR A 876      68.040  29.640  63.900  1.00  0.00           C
ATOM   3589  HE2 TYR A 876      67.300  29.350  64.650  1.00  0.00           H
ATOM   3590  C   TYR A 876      71.040  33.750  63.720  1.00  0.00           C
ATOM   3591  O   TYR A 876      71.360  33.140  64.760  1.00  0.00           O
ATOM   3592  N   LEU A 877      71.950  34.230  62.880  1.00  0.00           N
ATOM   3593  HN  LEU A 877      71.740  34.710  62.030  1.00  0.00           H
ATOM   3594  CA  LEU A 877      73.370  33.870  62.890  1.00  0.00           C
ATOM   3595  HA  LEU A 877      73.490  32.880  63.320  1.00  0.00           H
ATOM   3596  CB  LEU A 877      73.940  34.010  61.470  1.00  0.00           C
ATOM   3597  HB1 LEU A 877      75.040  34.170  61.550  1.00  0.00           H
ATOM   3598  HB2 LEU A 877      73.640  34.990  61.030  1.00  0.00           H
ATOM   3599  CG  LEU A 877      73.670  32.830  60.500  1.00  0.00           C
ATOM   3600  HG  LEU A 877      72.590  32.850  60.270  1.00  0.00           H
ATOM   3601  CD1 LEU A 877      74.380  33.240  59.130  1.00  0.00           C
ATOM   3602 HD11 LEU A 877      75.460  33.100  59.350  1.00  0.00           H
ATOM   3603 HD12 LEU A 877      74.050  34.230  58.760  1.00  0.00           H
ATOM   3604 HD13 LEU A 877      73.940  32.490  58.410  1.00  0.00           H
ATOM   3605  CD2 LEU A 877      74.170  31.430  61.020  1.00  0.00           C
ATOM   3606 HD21 LEU A 877      73.410  30.990  61.670  1.00  0.00           H
ATOM   3607 HD22 LEU A 877      75.090  31.610  61.610  1.00  0.00           H
ATOM   3608 HD23 LEU A 877      74.410  30.740  60.180  1.00  0.00           H
ATOM   3609  C   LEU A 877      74.270  34.570  63.820  1.00  0.00           C
ATOM   3610  O   LEU A 877      75.000  34.000  64.610  1.00  0.00           O
ATOM   3611  N   VAL A 878      74.180  35.900  63.840  1.00  0.00           N
ATOM   3612  HN  VAL A 878      73.610  36.390  63.180  1.00  0.00           H
ATOM   3613  CA  VAL A 878      74.970  36.750  64.820  1.00  0.00           C
ATOM   3614  HA  VAL A 878      75.550  36.190  65.540  1.00  0.00           H
ATOM   3615  CB  VAL A 878      76.070  37.540  64.110  1.00  0.00           C
ATOM   3616  HB  VAL A 878      76.560  38.300  64.750  1.00  0.00           H
ATOM   3617  CG1 VAL A 878      77.040  36.430  63.620  1.00  0.00           C
ATOM   3618 HG11 VAL A 878      77.920  36.680  62.990  1.00  0.00           H
ATOM   3619 HG12 VAL A 878      76.480  35.760  62.940  1.00  0.00           H
ATOM   3620 HG13 VAL A 878      77.400  35.790  64.450  1.00  0.00           H
ATOM   3621  CG2 VAL A 878      75.610  38.480  63.040  1.00  0.00           C
ATOM   3622 HG21 VAL A 878      76.540  38.960  62.690  1.00  0.00           H
ATOM   3623 HG22 VAL A 878      74.910  39.290  63.340  1.00  0.00           H
ATOM   3624 HG23 VAL A 878      75.110  37.940  62.210  1.00  0.00           H
ATOM   3625  C   VAL A 878      74.080  37.760  65.560  1.00  0.00           C
ATOM   3626  O   VAL A 878      74.320  38.070  66.700  1.00  0.00           O
ATOM   3627  N   GLY A 879      72.920  38.090  65.040  1.00  0.00           N
ATOM   3628  HN  GLY A 879      72.800  37.690  64.130  1.00  0.00           H
ATOM   3629  CA  GLY A 879      71.850  38.840  65.650  1.00  0.00           C
ATOM   3630  HA1 GLY A 879      71.660  38.370  66.610  1.00  0.00           H
ATOM   3631  HA2 GLY A 879      70.980  38.830  65.010  1.00  0.00           H
ATOM   3632  C   GLY A 879      72.150  40.350  65.800  1.00  0.00           C
ATOM   3633  O   GLY A 879      73.020  40.830  66.520  1.00  0.00           O
ATOM   3634  N   VAL A 880      71.360  41.200  65.010  1.00  0.00           N
ATOM   3635  HN  VAL A 880      70.570  40.740  64.600  1.00  0.00           H
ATOM   3636  CA  VAL A 880      71.430  42.610  65.150  1.00  0.00           C
ATOM   3637  HA  VAL A 880      72.400  42.830  65.580  1.00  0.00           H
ATOM   3638  CB  VAL A 880      71.230  43.290  63.770  1.00  0.00           C
ATOM   3639  HB  VAL A 880      72.100  43.030  63.130  1.00  0.00           H
ATOM   3640  CG1 VAL A 880      69.950  42.830  62.980  1.00  0.00           C
ATOM   3641 HG11 VAL A 880      69.040  43.390  63.290  1.00  0.00           H
ATOM   3642 HG12 VAL A 880      69.670  41.770  63.110  1.00  0.00           H
ATOM   3643 HG13 VAL A 880      70.000  43.090  61.890  1.00  0.00           H
ATOM   3644  CG2 VAL A 880      71.320  44.810  63.850  1.00  0.00           C
ATOM   3645 HG21 VAL A 880      71.180  45.340  62.880  1.00  0.00           H
ATOM   3646 HG22 VAL A 880      72.290  45.150  64.260  1.00  0.00           H
ATOM   3647 HG23 VAL A 880      70.440  45.160  64.430  1.00  0.00           H
ATOM   3648  C   VAL A 880      70.350  43.110  66.110  1.00  0.00           C
ATOM   3649  O   VAL A 880      69.200  42.740  66.050  1.00  0.00           O
ATOM   3650  N   PRO A 881      70.570  44.000  67.090  1.00  0.00           N
ATOM   3651  CD  PRO A 881      71.860  44.320  67.630  1.00  0.00           C
ATOM   3652  HD1 PRO A 881      72.380  45.100  67.030  1.00  0.00           H
ATOM   3653  HD2 PRO A 881      72.500  43.420  67.700  1.00  0.00           H
ATOM   3654  CA  PRO A 881      69.520  44.610  67.920  1.00  0.00           C
ATOM   3655  HA  PRO A 881      69.070  43.840  68.510  1.00  0.00           H
ATOM   3656  CB  PRO A 881      70.270  45.580  68.810  1.00  0.00           C
ATOM   3657  HB1 PRO A 881      69.720  45.900  69.710  1.00  0.00           H
ATOM   3658  HB2 PRO A 881      70.400  46.530  68.260  1.00  0.00           H
ATOM   3659  CG  PRO A 881      71.620  44.950  69.030  1.00  0.00           C
ATOM   3660  HG1 PRO A 881      72.360  45.660  69.450  1.00  0.00           H
ATOM   3661  HG2 PRO A 881      71.610  44.120  69.780  1.00  0.00           H
ATOM   3662  C   PRO A 881      68.460  45.200  67.130  1.00  0.00           C
ATOM   3663  O   PRO A 881      68.730  46.100  66.340  1.00  0.00           O
ATOM   3664  N   SER A 882      67.160  44.720  67.350  1.00  0.00           N
ATOM   3665  HN  SER A 882      67.000  43.910  67.900  1.00  0.00           H
ATOM   3666  CA  SER A 882      65.940  45.440  66.900  1.00  0.00           C
ATOM   3667  HA  SER A 882      66.090  46.460  67.210  1.00  0.00           H
ATOM   3668  CB  SER A 882      65.690  45.470  65.380  1.00  0.00           C
ATOM   3669  HB1 SER A 882      64.710  45.790  64.960  1.00  0.00           H
ATOM   3670  HB2 SER A 882      65.710  44.470  64.890  1.00  0.00           H
ATOM   3671  OG  SER A 882      66.540  46.460  64.770  1.00  0.00           O
ATOM   3672  HG1 SER A 882      67.440  46.210  65.020  1.00  0.00           H
ATOM   3673  C   SER A 882      64.600  44.950  67.460  1.00  0.00           C
ATOM   3674  O   SER A 882      64.520  43.760  67.760  1.00  0.00           O
ATOM   3675  N   PRO A 883      63.480  45.770  67.590  1.00  0.00           N
ATOM   3676  CD  PRO A 883      63.400  47.190  67.320  1.00  0.00           C
ATOM   3677  HD1 PRO A 883      63.880  47.430  66.350  1.00  0.00           H
ATOM   3678  HD2 PRO A 883      63.850  47.740  68.160  1.00  0.00           H
ATOM   3679  CA  PRO A 883      62.190  45.150  68.000  1.00  0.00           C
ATOM   3680  HA  PRO A 883      62.460  44.760  68.980  1.00  0.00           H
ATOM   3681  CB  PRO A 883      61.270  46.320  68.100  1.00  0.00           C
ATOM   3682  HB1 PRO A 883      61.180  46.670  69.150  1.00  0.00           H
ATOM   3683  HB2 PRO A 883      60.370  45.940  67.580  1.00  0.00           H
ATOM   3684  CG  PRO A 883      61.890  47.460  67.230  1.00  0.00           C
ATOM   3685  HG1 PRO A 883      61.550  47.370  66.180  1.00  0.00           H
ATOM   3686  HG2 PRO A 883      61.700  48.470  67.670  1.00  0.00           H
ATOM   3687  C   PRO A 883      61.690  44.060  67.170  1.00  0.00           C
ATOM   3688  O   PRO A 883      61.880  44.140  65.960  1.00  0.00           O
ATOM   3689  N   LYS A 884      60.990  43.080  67.780  1.00  0.00           N
ATOM   3690  HN  LYS A 884      60.780  43.290  68.720  1.00  0.00           H
ATOM   3691  CA  LYS A 884      60.350  41.980  67.010  1.00  0.00           C
ATOM   3692  HA  LYS A 884      60.830  41.960  66.050  1.00  0.00           H
ATOM   3693  CB  LYS A 884      60.710  40.620  67.650  1.00  0.00           C
ATOM   3694  HB1 LYS A 884      60.130  39.810  67.140  1.00  0.00           H
ATOM   3695  HB2 LYS A 884      60.540  40.780  68.730  1.00  0.00           H
ATOM   3696  CG  LYS A 884      62.230  40.310  67.420  1.00  0.00           C
ATOM   3697  HG1 LYS A 884      62.460  39.340  67.920  1.00  0.00           H
ATOM   3698  HG2 LYS A 884      62.880  41.070  67.910  1.00  0.00           H
ATOM   3699  CD  LYS A 884      62.700  40.140  65.980  1.00  0.00           C
ATOM   3700  HD1 LYS A 884      62.660  41.190  65.610  1.00  0.00           H
ATOM   3701  HD2 LYS A 884      62.000  39.520  65.380  1.00  0.00           H
ATOM   3702  CE  LYS A 884      64.170  39.750  65.750  1.00  0.00           C
ATOM   3703  HE1 LYS A 884      64.730  40.110  66.640  1.00  0.00           H
ATOM   3704  HE2 LYS A 884      64.570  40.210  64.820  1.00  0.00           H
ATOM   3705  NZ  LYS A 884      64.360  38.330  65.510  1.00  0.00           N
ATOM   3706  HZ1 LYS A 884      63.790  37.880  64.770  1.00  0.00           H
ATOM   3707  HZ2 LYS A 884      64.030  37.840  66.370  1.00  0.00           H
ATOM   3708  HZ3 LYS A 884      65.380  38.220  65.320  1.00  0.00           H
ATOM   3709  C   LYS A 884      58.840  42.050  66.950  1.00  0.00           C
ATOM   3710  O   LYS A 884      58.230  42.750  67.750  1.00  0.00           O
ATOM   3711  N   LEU A 885      58.240  41.270  66.040  1.00  0.00           N
ATOM   3712  HN  LEU A 885      58.810  40.720  65.450  1.00  0.00           H
ATOM   3713  CA  LEU A 885      56.850  41.360  65.770  1.00  0.00           C
ATOM   3714  HA  LEU A 885      56.610  42.410  65.810  1.00  0.00           H
ATOM   3715  CB  LEU A 885      56.610  40.850  64.380  1.00  0.00           C
ATOM   3716  HB1 LEU A 885      57.210  39.930  64.180  1.00  0.00           H
ATOM   3717  HB2 LEU A 885      57.030  41.670  63.770  1.00  0.00           H
ATOM   3718  CG  LEU A 885      55.120  40.790  63.910  1.00  0.00           C
ATOM   3719  HG  LEU A 885      54.630  39.970  64.470  1.00  0.00           H
ATOM   3720  CD1 LEU A 885      54.220  42.060  64.040  1.00  0.00           C
ATOM   3721 HD11 LEU A 885      54.110  42.330  65.110  1.00  0.00           H
ATOM   3722 HD12 LEU A 885      53.200  41.820  63.670  1.00  0.00           H
ATOM   3723 HD13 LEU A 885      54.740  42.820  63.420  1.00  0.00           H
ATOM   3724  CD2 LEU A 885      55.130  40.310  62.450  1.00  0.00           C
ATOM   3725 HD21 LEU A 885      55.570  41.050  61.750  1.00  0.00           H
ATOM   3726 HD22 LEU A 885      54.090  40.060  62.150  1.00  0.00           H
ATOM   3727 HD23 LEU A 885      55.700  39.350  62.400  1.00  0.00           H
ATOM   3728  C   LEU A 885      56.160  40.550  66.830  1.00  0.00           C
ATOM   3729  O   LEU A 885      56.320  39.300  66.890  1.00  0.00           O
ATOM   3730  N   HSD A 886      55.380  41.220  67.720  1.00  0.00           N
ATOM   3731  HN  HSD A 886      55.560  42.200  67.760  1.00  0.00           H
ATOM   3732  CA  HSD A 886      54.710  40.360  68.770  1.00  0.00           C
ATOM   3733  HA  HSD A 886      55.410  39.560  68.970  1.00  0.00           H
ATOM   3734  CB  HSD A 886      54.550  41.180  70.080  1.00  0.00           C
ATOM   3735  HB1 HSD A 886      54.290  40.430  70.860  1.00  0.00           H
ATOM   3736  HB2 HSD A 886      53.730  41.930  70.030  1.00  0.00           H
ATOM   3737  ND1 HSD A 886      56.960  41.430  70.650  1.00  0.00           N
ATOM   3738  HD1 HSD A 886      57.320  40.570  70.280  1.00  0.00           H
ATOM   3739  CG  HSD A 886      55.700  41.930  70.520  1.00  0.00           C
ATOM   3740  CE1 HSD A 886      57.730  42.410  71.260  1.00  0.00           C
ATOM   3741  HE1 HSD A 886      58.780  42.400  71.530  1.00  0.00           H
ATOM   3742  NE2 HSD A 886      57.040  43.490  71.590  1.00  0.00           N
ATOM   3743  CD2 HSD A 886      55.780  43.220  71.050  1.00  0.00           C
ATOM   3744  HD2 HSD A 886      54.960  43.930  71.040  1.00  0.00           H
ATOM   3745  C   HSD A 886      53.260  39.910  68.350  1.00  0.00           C
ATOM   3746  O   HSD A 886      52.280  40.540  68.650  1.00  0.00           O
ATOM   3747  N   VAL A 887      53.160  38.820  67.510  1.00  0.00           N
ATOM   3748  HN  VAL A 887      53.980  38.400  67.130  1.00  0.00           H
ATOM   3749  CA  VAL A 887      51.890  38.160  67.210  1.00  0.00           C
ATOM   3750  HA  VAL A 887      51.150  38.920  67.030  1.00  0.00           H
ATOM   3751  CB  VAL A 887      51.870  37.340  65.910  1.00  0.00           C
ATOM   3752  HB  VAL A 887      50.940  36.740  65.810  1.00  0.00           H
ATOM   3753  CG1 VAL A 887      52.040  38.210  64.650  1.00  0.00           C
ATOM   3754 HG11 VAL A 887      53.060  38.650  64.600  1.00  0.00           H
ATOM   3755 HG12 VAL A 887      51.270  39.010  64.650  1.00  0.00           H
ATOM   3756 HG13 VAL A 887      51.850  37.640  63.720  1.00  0.00           H
ATOM   3757  CG2 VAL A 887      53.020  36.290  66.030  1.00  0.00           C
ATOM   3758 HG21 VAL A 887      53.950  36.910  66.060  1.00  0.00           H
ATOM   3759 HG22 VAL A 887      53.090  35.680  65.110  1.00  0.00           H
ATOM   3760 HG23 VAL A 887      52.930  35.650  66.930  1.00  0.00           H
ATOM   3761  C   VAL A 887      51.230  37.380  68.360  1.00  0.00           C
ATOM   3762  O   VAL A 887      51.940  36.900  69.280  1.00  0.00           O
ATOM   3763  N   PRO A 888      49.880  37.150  68.350  1.00  0.00           N
ATOM   3764  CD  PRO A 888      48.930  37.960  67.670  1.00  0.00           C
ATOM   3765  HD1 PRO A 888      49.100  37.740  66.590  1.00  0.00           H
ATOM   3766  HD2 PRO A 888      49.060  39.040  67.910  1.00  0.00           H
ATOM   3767  CA  PRO A 888      49.220  36.310  69.380  1.00  0.00           C
ATOM   3768  HA  PRO A 888      49.820  36.370  70.280  1.00  0.00           H
ATOM   3769  CB  PRO A 888      47.780  36.910  69.390  1.00  0.00           C
ATOM   3770  HB1 PRO A 888      47.760  37.730  70.140  1.00  0.00           H
ATOM   3771  HB2 PRO A 888      46.940  36.210  69.540  1.00  0.00           H
ATOM   3772  CG  PRO A 888      47.590  37.530  68.030  1.00  0.00           C
ATOM   3773  HG1 PRO A 888      47.240  36.680  67.420  1.00  0.00           H
ATOM   3774  HG2 PRO A 888      46.880  38.380  68.070  1.00  0.00           H
ATOM   3775  C   PRO A 888      49.190  34.970  68.860  1.00  0.00           C
ATOM   3776  O   PRO A 888      49.140  34.730  67.620  1.00  0.00           O
ATOM   3777  N   GLU A 889      49.370  33.980  69.700  1.00  0.00           N
ATOM   3778  HN  GLU A 889      49.290  34.230  70.660  1.00  0.00           H
ATOM   3779  CA  GLU A 889      49.590  32.590  69.290  1.00  0.00           C
ATOM   3780  HA  GLU A 889      49.840  32.520  68.240  1.00  0.00           H
ATOM   3781  CB  GLU A 889      50.690  31.970  70.180  1.00  0.00           C
ATOM   3782  HB1 GLU A 889      50.880  30.960  69.740  1.00  0.00           H
ATOM   3783  HB2 GLU A 889      50.300  32.000  71.220  1.00  0.00           H
ATOM   3784  CG  GLU A 889      51.980  32.850  69.850  1.00  0.00           C
ATOM   3785  HG1 GLU A 889      51.700  33.880  70.180  1.00  0.00           H
ATOM   3786  HG2 GLU A 889      52.290  32.860  68.780  1.00  0.00           H
ATOM   3787  CD  GLU A 889      53.040  32.240  70.740  1.00  0.00           C
ATOM   3788  OE1 GLU A 889      53.880  31.440  70.290  1.00  0.00           O
ATOM   3789  OE2 GLU A 889      52.850  32.490  71.960  1.00  0.00           O
ATOM   3790  C   GLU A 889      48.310  31.780  69.650  1.00  0.00           C
ATOM   3791  O   GLU A 889      47.470  32.250  70.520  1.00  0.00           O
ATOM   3792  N   LYS A 890      48.110  30.610  69.100  1.00  0.00           N
ATOM   3793  HN  LYS A 890      48.690  30.400  68.330  1.00  0.00           H
ATOM   3794  CA  LYS A 890      47.170  29.630  69.580  1.00  0.00           C
ATOM   3795  HA  LYS A 890      47.350  28.830  68.880  1.00  0.00           H
ATOM   3796  CB  LYS A 890      47.370  29.050  71.000  1.00  0.00           C
ATOM   3797  HB1 LYS A 890      46.570  28.370  71.330  1.00  0.00           H
ATOM   3798  HB2 LYS A 890      47.550  29.910  71.670  1.00  0.00           H
ATOM   3799  CG  LYS A 890      48.690  28.330  70.990  1.00  0.00           C
ATOM   3800  HG1 LYS A 890      49.510  28.980  70.600  1.00  0.00           H
ATOM   3801  HG2 LYS A 890      48.630  27.570  70.170  1.00  0.00           H
ATOM   3802  CD  LYS A 890      49.090  27.670  72.330  1.00  0.00           C
ATOM   3803  HD1 LYS A 890      48.320  26.870  72.420  1.00  0.00           H
ATOM   3804  HD2 LYS A 890      48.830  28.360  73.150  1.00  0.00           H
ATOM   3805  CE  LYS A 890      50.510  27.200  72.620  1.00  0.00           C
ATOM   3806  HE1 LYS A 890      50.670  26.870  73.670  1.00  0.00           H
ATOM   3807  HE2 LYS A 890      51.100  28.130  72.440  1.00  0.00           H
ATOM   3808  NZ  LYS A 890      50.970  26.080  71.770  1.00  0.00           N
ATOM   3809  HZ1 LYS A 890      51.830  25.690  72.200  1.00  0.00           H
ATOM   3810  HZ2 LYS A 890      51.180  26.460  70.820  1.00  0.00           H
ATOM   3811  HZ3 LYS A 890      50.260  25.360  71.540  1.00  0.00           H
ATOM   3812  C   LYS A 890      45.670  29.880  69.140  1.00  0.00           C
ATOM   3813  O   LYS A 890      44.760  29.750  69.920  1.00  0.00           O
ATOM   3814  N   PHE A 891      45.380  30.480  67.960  1.00  0.00           N
ATOM   3815  HN  PHE A 891      46.110  30.910  67.430  1.00  0.00           H
ATOM   3816  CA  PHE A 891      44.070  30.400  67.350  1.00  0.00           C
ATOM   3817  HA  PHE A 891      44.340  30.480  66.310  1.00  0.00           H
ATOM   3818  CB  PHE A 891      43.250  29.080  67.510  1.00  0.00           C
ATOM   3819  HB1 PHE A 891      42.330  29.160  66.910  1.00  0.00           H
ATOM   3820  HB2 PHE A 891      42.850  28.950  68.540  1.00  0.00           H
ATOM   3821  CG  PHE A 891      44.120  27.870  67.210  1.00  0.00           C
ATOM   3822  CD1 PHE A 891      44.520  27.650  65.880  1.00  0.00           C
ATOM   3823  HD1 PHE A 891      44.470  28.350  65.070  1.00  0.00           H
ATOM   3824  CE1 PHE A 891      45.280  26.450  65.620  1.00  0.00           C
ATOM   3825  HE1 PHE A 891      45.600  26.470  64.590  1.00  0.00           H
ATOM   3826  CZ  PHE A 891      45.480  25.440  66.570  1.00  0.00           C
ATOM   3827  HZ  PHE A 891      46.070  24.570  66.330  1.00  0.00           H
ATOM   3828  CD2 PHE A 891      44.280  26.890  68.210  1.00  0.00           C
ATOM   3829  HD2 PHE A 891      43.900  27.100  69.200  1.00  0.00           H
ATOM   3830  CE2 PHE A 891      44.980  25.730  67.870  1.00  0.00           C
ATOM   3831  HE2 PHE A 891      45.060  24.950  68.620  1.00  0.00           H
ATOM   3832  C   PHE A 891      43.380  31.630  67.740  1.00  0.00           C
ATOM   3833  O   PHE A 891      42.170  31.710  67.560  1.00  0.00           O
ATOM   3834  N   GLU A 892      44.000  32.580  68.450  1.00  0.00           N
ATOM   3835  HN  GLU A 892      44.970  32.500  68.710  1.00  0.00           H
ATOM   3836  CA  GLU A 892      43.450  33.810  69.000  1.00  0.00           C
ATOM   3837  HA  GLU A 892      42.400  33.620  69.130  1.00  0.00           H
ATOM   3838  CB  GLU A 892      43.950  34.130  70.410  1.00  0.00           C
ATOM   3839  HB1 GLU A 892      43.180  34.820  70.820  1.00  0.00           H
ATOM   3840  HB2 GLU A 892      45.030  34.400  70.440  1.00  0.00           H
ATOM   3841  CG  GLU A 892      43.880  32.920  71.370  1.00  0.00           C
ATOM   3842  HG1 GLU A 892      44.730  32.240  71.170  1.00  0.00           H
ATOM   3843  HG2 GLU A 892      42.900  32.390  71.270  1.00  0.00           H
ATOM   3844  CD  GLU A 892      43.870  33.230  72.860  1.00  0.00           C
ATOM   3845  OE1 GLU A 892      44.760  33.960  73.360  1.00  0.00           O
ATOM   3846  OE2 GLU A 892      43.020  32.550  73.550  1.00  0.00           O
ATOM   3847  C   GLU A 892      43.560  35.040  68.110  1.00  0.00           C
ATOM   3848  O   GLU A 892      44.650  35.270  67.620  1.00  0.00           O
ATOM   3849  N   PRO A 893      42.560  35.910  67.880  1.00  0.00           N
ATOM   3850  CD  PRO A 893      41.190  35.690  68.380  1.00  0.00           C
ATOM   3851  HD1 PRO A 893      41.230  35.310  69.420  1.00  0.00           H
ATOM   3852  HD2 PRO A 893      40.670  35.010  67.680  1.00  0.00           H
ATOM   3853  CA  PRO A 893      42.730  37.320  67.500  1.00  0.00           C
ATOM   3854  HA  PRO A 893      43.320  37.310  66.600  1.00  0.00           H
ATOM   3855  CB  PRO A 893      41.330  37.810  67.290  1.00  0.00           C
ATOM   3856  HB1 PRO A 893      41.060  37.480  66.270  1.00  0.00           H
ATOM   3857  HB2 PRO A 893      41.250  38.920  67.300  1.00  0.00           H
ATOM   3858  CG  PRO A 893      40.500  37.100  68.330  1.00  0.00           C
ATOM   3859  HG1 PRO A 893      40.470  37.650  69.290  1.00  0.00           H
ATOM   3860  HG2 PRO A 893      39.440  36.940  68.000  1.00  0.00           H
ATOM   3861  C   PRO A 893      43.500  38.030  68.630  1.00  0.00           C
ATOM   3862  O   PRO A 893      43.530  37.580  69.780  1.00  0.00           O
ATOM   3863  N   THR A 894      44.120  39.220  68.310  1.00  0.00           N
ATOM   3864  HN  THR A 894      44.000  39.540  67.380  1.00  0.00           H
ATOM   3865  CA  THR A 894      45.020  39.940  69.280  1.00  0.00           C
ATOM   3866  HA  THR A 894      45.730  39.270  69.720  1.00  0.00           H
ATOM   3867  CB  THR A 894      45.690  41.220  68.630  1.00  0.00           C
ATOM   3868  HB  THR A 894      45.060  42.130  68.640  1.00  0.00           H
ATOM   3869  OG1 THR A 894      46.060  41.020  67.330  1.00  0.00           O
ATOM   3870  HG1 THR A 894      45.280  40.780  66.820  1.00  0.00           H
ATOM   3871  CG2 THR A 894      46.980  41.530  69.450  1.00  0.00           C
ATOM   3872 HG21 THR A 894      46.800  41.720  70.530  1.00  0.00           H
ATOM   3873 HG22 THR A 894      47.430  42.450  69.020  1.00  0.00           H
ATOM   3874 HG23 THR A 894      47.620  40.640  69.330  1.00  0.00           H
ATOM   3875  C   THR A 894      44.240  40.440  70.510  1.00  0.00           C
ATOM   3876  O   THR A 894      44.680  40.450  71.700  1.00  0.00           O
ATOM   3877  N   HSD A 895      42.890  40.730  70.250  1.00  0.00           N
ATOM   3878  HN  HSD A 895      42.610  40.630  69.310  1.00  0.00           H
ATOM   3879  CA  HSD A 895      41.980  41.240  71.230  1.00  0.00           C
ATOM   3880  HA  HSD A 895      42.420  42.080  71.750  1.00  0.00           H
ATOM   3881  CB  HSD A 895      40.720  41.820  70.550  1.00  0.00           C
ATOM   3882  HB1 HSD A 895      40.130  40.980  70.150  1.00  0.00           H
ATOM   3883  HB2 HSD A 895      41.050  42.560  69.780  1.00  0.00           H
ATOM   3884  ND1 HSD A 895      39.910  43.620  71.990  1.00  0.00           N
ATOM   3885  HD1 HSD A 895      40.690  44.240  72.020  1.00  0.00           H
ATOM   3886  CG  HSD A 895      39.710  42.390  71.470  1.00  0.00           C
ATOM   3887  CE1 HSD A 895      38.670  44.050  72.360  1.00  0.00           C
ATOM   3888  HE1 HSD A 895      38.470  45.040  72.770  1.00  0.00           H
ATOM   3889  NE2 HSD A 895      37.750  43.160  72.130  1.00  0.00           N
ATOM   3890  CD2 HSD A 895      38.440  42.100  71.610  1.00  0.00           C
ATOM   3891  HD2 HSD A 895      38.000  41.160  71.320  1.00  0.00           H
ATOM   3892  C   HSD A 895      41.550  40.130  72.250  1.00  0.00           C
ATOM   3893  O   HSD A 895      41.020  39.100  71.860  1.00  0.00           O
ATOM   3894  N   PRO A 896      41.800  40.300  73.550  1.00  0.00           N
ATOM   3895  CD  PRO A 896      42.560  41.440  74.120  1.00  0.00           C
ATOM   3896  HD1 PRO A 896      42.000  42.400  74.040  1.00  0.00           H
ATOM   3897  HD2 PRO A 896      43.500  41.770  73.640  1.00  0.00           H
ATOM   3898  CA  PRO A 896      41.810  39.180  74.470  1.00  0.00           C
ATOM   3899  HA  PRO A 896      42.140  38.290  73.960  1.00  0.00           H
ATOM   3900  CB  PRO A 896      42.910  39.510  75.430  1.00  0.00           C
ATOM   3901  HB1 PRO A 896      43.900  39.310  74.960  1.00  0.00           H
ATOM   3902  HB2 PRO A 896      42.880  38.950  76.390  1.00  0.00           H
ATOM   3903  CG  PRO A 896      42.800  41.030  75.610  1.00  0.00           C
ATOM   3904  HG1 PRO A 896      41.940  41.350  76.240  1.00  0.00           H
ATOM   3905  HG2 PRO A 896      43.760  41.470  75.940  1.00  0.00           H
ATOM   3906  C   PRO A 896      40.460  38.930  75.140  1.00  0.00           C
ATOM   3907  O   PRO A 896      40.340  38.030  75.990  1.00  0.00           O
ATOM   3908  N   GLU A 897      39.400  39.630  74.760  1.00  0.00           N
ATOM   3909  HN  GLU A 897      39.510  40.440  74.180  1.00  0.00           H
ATOM   3910  CA  GLU A 897      38.110  39.630  75.380  1.00  0.00           C
ATOM   3911  HA  GLU A 897      38.270  39.240  76.370  1.00  0.00           H
ATOM   3912  CB  GLU A 897      37.470  41.010  75.280  1.00  0.00           C
ATOM   3913  HB1 GLU A 897      36.370  40.980  75.470  1.00  0.00           H
ATOM   3914  HB2 GLU A 897      37.530  41.490  74.280  1.00  0.00           H
ATOM   3915  CG  GLU A 897      38.130  42.010  76.350  1.00  0.00           C
ATOM   3916  HG1 GLU A 897      39.150  42.250  75.970  1.00  0.00           H
ATOM   3917  HG2 GLU A 897      38.070  41.490  77.330  1.00  0.00           H
ATOM   3918  CD  GLU A 897      37.390  43.340  76.520  1.00  0.00           C
ATOM   3919  OE1 GLU A 897      36.180  43.390  76.850  1.00  0.00           O
ATOM   3920  OE2 GLU A 897      38.030  44.400  76.260  1.00  0.00           O
ATOM   3921  C   GLU A 897      37.250  38.600  74.680  1.00  0.00           C
ATOM   3922  O   GLU A 897      36.380  38.050  75.340  1.00  0.00           O
ATOM   3923  N   ARG A 898      37.470  38.180  73.390  1.00  0.00           N
ATOM   3924  HN  ARG A 898      38.220  38.570  72.880  1.00  0.00           H
ATOM   3925  CA  ARG A 898      36.510  37.320  72.670  1.00  0.00           C
ATOM   3926  HA  ARG A 898      36.390  36.490  73.350  1.00  0.00           H
ATOM   3927  CB  ARG A 898      35.290  38.100  72.250  1.00  0.00           C
ATOM   3928  HB1 ARG A 898      34.690  38.490  73.100  1.00  0.00           H
ATOM   3929  HB2 ARG A 898      34.710  37.440  71.580  1.00  0.00           H
ATOM   3930  CG  ARG A 898      35.530  39.490  71.570  1.00  0.00           C
ATOM   3931  HG1 ARG A 898      36.050  40.270  72.150  1.00  0.00           H
ATOM   3932  HG2 ARG A 898      34.510  39.870  71.300  1.00  0.00           H
ATOM   3933  CD  ARG A 898      36.200  39.200  70.230  1.00  0.00           C
ATOM   3934  HD1 ARG A 898      35.640  38.340  69.810  1.00  0.00           H
ATOM   3935  HD2 ARG A 898      37.300  39.150  70.290  1.00  0.00           H
ATOM   3936  NE  ARG A 898      35.990  40.430  69.420  1.00  0.00           N
ATOM   3937  HE  ARG A 898      35.580  41.290  69.730  1.00  0.00           H
ATOM   3938  CZ  ARG A 898      36.510  40.540  68.160  1.00  0.00           C
ATOM   3939  NH1 ARG A 898      36.920  39.540  67.420  1.00  0.00           N
ATOM   3940 HH11 ARG A 898      37.510  39.620  66.600  1.00  0.00           H
ATOM   3941 HH12 ARG A 898      36.930  38.610  67.800  1.00  0.00           H
ATOM   3942  NH2 ARG A 898      36.640  41.760  67.730  1.00  0.00           N
ATOM   3943 HH21 ARG A 898      37.130  42.000  66.900  1.00  0.00           H
ATOM   3944 HH22 ARG A 898      36.400  42.510  68.360  1.00  0.00           H
ATOM   3945  C   ARG A 898      37.360  36.710  71.510  1.00  0.00           C
ATOM   3946  O   ARG A 898      38.410  37.280  71.220  1.00  0.00           O
ATOM   3947  N   GLY A 899      36.770  35.630  70.920  1.00  0.00           N
ATOM   3948  HN  GLY A 899      35.910  35.310  71.310  1.00  0.00           H
ATOM   3949  CA  GLY A 899      37.300  34.950  69.690  1.00  0.00           C
ATOM   3950  HA1 GLY A 899      36.940  33.920  69.700  1.00  0.00           H
ATOM   3951  HA2 GLY A 899      38.380  34.950  69.620  1.00  0.00           H
ATOM   3952  C   GLY A 899      36.870  35.600  68.360  1.00  0.00           C
ATOM   3953  O   GLY A 899      36.670  36.830  68.210  1.00  0.00           O
ATOM   3954  N   TRP A 900      36.810  34.850  67.290  1.00  0.00           N
ATOM   3955  HN  TRP A 900      37.060  33.900  67.470  1.00  0.00           H
ATOM   3956  CA  TRP A 900      36.550  35.270  65.950  1.00  0.00           C
ATOM   3957  HA  TRP A 900      37.060  36.190  65.700  1.00  0.00           H
ATOM   3958  CB  TRP A 900      37.130  34.130  65.050  1.00  0.00           C
ATOM   3959  HB1 TRP A 900      36.890  34.450  64.020  1.00  0.00           H
ATOM   3960  HB2 TRP A 900      36.600  33.170  65.220  1.00  0.00           H
ATOM   3961  CG  TRP A 900      38.630  33.950  65.180  1.00  0.00           C
ATOM   3962  CD1 TRP A 900      39.220  32.780  65.560  1.00  0.00           C
ATOM   3963  HD1 TRP A 900      38.740  31.920  65.970  1.00  0.00           H
ATOM   3964  NE1 TRP A 900      40.620  33.050  65.540  1.00  0.00           N
ATOM   3965  HE1 TRP A 900      41.220  32.500  66.090  1.00  0.00           H
ATOM   3966  CE2 TRP A 900      40.890  34.300  65.020  1.00  0.00           C
ATOM   3967  CD2 TRP A 900      39.630  34.810  64.680  1.00  0.00           C
ATOM   3968  CE3 TRP A 900      39.560  36.040  64.090  1.00  0.00           C
ATOM   3969  HE3 TRP A 900      38.620  36.540  63.910  1.00  0.00           H
ATOM   3970  CZ3 TRP A 900      40.780  36.630  63.700  1.00  0.00           C
ATOM   3971  HZ3 TRP A 900      40.770  37.630  63.280  1.00  0.00           H
ATOM   3972  CZ2 TRP A 900      42.130  34.890  64.600  1.00  0.00           C
ATOM   3973  HZ2 TRP A 900      43.100  34.420  64.720  1.00  0.00           H
ATOM   3974  CH2 TRP A 900      42.010  36.140  63.960  1.00  0.00           C
ATOM   3975  HH2 TRP A 900      42.920  36.600  63.610  1.00  0.00           H
ATOM   3976  C   TRP A 900      35.090  35.650  65.560  1.00  0.00           C
ATOM   3977  O   TRP A 900      34.690  35.450  64.420  1.00  0.00           O
ATOM   3978  N   ILE A 901      34.280  36.220  66.490  1.00  0.00           N
ATOM   3979  HN  ILE A 901      34.560  36.320  67.450  1.00  0.00           H
ATOM   3980  CA  ILE A 901      33.030  36.860  66.140  1.00  0.00           C
ATOM   3981  HA  ILE A 901      33.120  37.230  65.130  1.00  0.00           H
ATOM   3982  CB  ILE A 901      31.800  35.970  66.210  1.00  0.00           C
ATOM   3983  HB  ILE A 901      32.090  35.050  65.660  1.00  0.00           H
ATOM   3984  CG2 ILE A 901      31.430  35.540  67.640  1.00  0.00           C
ATOM   3985 HG21 ILE A 901      30.790  34.640  67.560  1.00  0.00           H
ATOM   3986 HG22 ILE A 901      30.910  36.330  68.210  1.00  0.00           H
ATOM   3987 HG23 ILE A 901      32.340  35.290  68.230  1.00  0.00           H
ATOM   3988  CG1 ILE A 901      30.600  36.520  65.440  1.00  0.00           C
ATOM   3989 HG11 ILE A 901      30.930  36.740  64.410  1.00  0.00           H
ATOM   3990 HG12 ILE A 901      30.210  37.480  65.850  1.00  0.00           H
ATOM   3991  CD  ILE A 901      29.480  35.510  65.230  1.00  0.00           C
ATOM   3992  HD1 ILE A 901      29.750  34.740  64.490  1.00  0.00           H
ATOM   3993  HD2 ILE A 901      28.590  36.040  64.820  1.00  0.00           H
ATOM   3994  HD3 ILE A 901      29.210  35.050  66.210  1.00  0.00           H
ATOM   3995  C   ILE A 901      32.910  38.070  67.000  1.00  0.00           C
ATOM   3996  O   ILE A 901      33.440  38.050  68.170  1.00  0.00           O
ATOM   3997  N   ILE A 902      32.300  39.100  66.410  1.00  0.00           N
ATOM   3998  HN  ILE A 902      32.110  39.180  65.440  1.00  0.00           H
ATOM   3999  CA  ILE A 902      31.950  40.280  67.120  1.00  0.00           C
ATOM   4000  HA  ILE A 902      31.880  40.190  68.210  1.00  0.00           H
ATOM   4001  CB  ILE A 902      32.970  41.430  67.010  1.00  0.00           C
ATOM   4002  HB  ILE A 902      33.840  41.100  67.600  1.00  0.00           H
ATOM   4003  CG2 ILE A 902      33.420  41.580  65.480  1.00  0.00           C
ATOM   4004 HG21 ILE A 902      32.620  42.120  64.920  1.00  0.00           H
ATOM   4005 HG22 ILE A 902      33.640  40.580  65.060  1.00  0.00           H
ATOM   4006 HG23 ILE A 902      34.370  42.140  65.420  1.00  0.00           H
ATOM   4007  CG1 ILE A 902      32.430  42.740  67.590  1.00  0.00           C
ATOM   4008 HG11 ILE A 902      32.030  42.610  68.620  1.00  0.00           H
ATOM   4009 HG12 ILE A 902      31.510  42.970  67.010  1.00  0.00           H
ATOM   4010  CD  ILE A 902      33.520  43.780  67.510  1.00  0.00           C
ATOM   4011  HD1 ILE A 902      33.640  44.220  66.490  1.00  0.00           H
ATOM   4012  HD2 ILE A 902      34.490  43.320  67.820  1.00  0.00           H
ATOM   4013  HD3 ILE A 902      33.230  44.630  68.170  1.00  0.00           H
ATOM   4014  C   ILE A 902      30.530  40.570  66.580  1.00  0.00           C
ATOM   4015  O   ILE A 902      30.200  40.380  65.430  1.00  0.00           O
ATOM   4016  N   SER A 903      29.590  40.950  67.480  1.00  0.00           N
ATOM   4017  HN  SER A 903      29.790  41.210  68.420  1.00  0.00           H
ATOM   4018  CA  SER A 903      28.140  40.780  67.210  1.00  0.00           C
ATOM   4019  HA  SER A 903      28.120  39.830  66.690  1.00  0.00           H
ATOM   4020  CB  SER A 903      27.330  40.750  68.460  1.00  0.00           C
ATOM   4021  HB1 SER A 903      27.300  41.720  69.020  1.00  0.00           H
ATOM   4022  HB2 SER A 903      27.730  39.880  69.020  1.00  0.00           H
ATOM   4023  OG  SER A 903      25.980  40.490  68.230  1.00  0.00           O
ATOM   4024  HG1 SER A 903      25.520  40.580  69.070  1.00  0.00           H
ATOM   4025  C   SER A 903      27.670  41.930  66.320  1.00  0.00           C
ATOM   4026  O   SER A 903      27.920  43.100  66.560  1.00  0.00           O
ATOM   4027  N   PRO A 904      27.050  41.590  65.090  1.00  0.00           N
ATOM   4028  CD  PRO A 904      26.850  40.270  64.600  1.00  0.00           C
ATOM   4029  HD1 PRO A 904      26.310  39.590  65.290  1.00  0.00           H
ATOM   4030  HD2 PRO A 904      27.740  39.610  64.430  1.00  0.00           H
ATOM   4031  CA  PRO A 904      26.310  42.560  64.270  1.00  0.00           C
ATOM   4032  HA  PRO A 904      27.030  43.150  63.720  1.00  0.00           H
ATOM   4033  CB  PRO A 904      25.420  41.760  63.410  1.00  0.00           C
ATOM   4034  HB1 PRO A 904      25.000  42.340  62.550  1.00  0.00           H
ATOM   4035  HB2 PRO A 904      24.510  41.430  63.980  1.00  0.00           H
ATOM   4036  CG  PRO A 904      26.220  40.490  63.220  1.00  0.00           C
ATOM   4037  HG1 PRO A 904      25.560  39.680  62.860  1.00  0.00           H
ATOM   4038  HG2 PRO A 904      27.050  40.570  62.480  1.00  0.00           H
ATOM   4039  C   PRO A 904      25.590  43.620  65.040  1.00  0.00           C
ATOM   4040  O   PRO A 904      24.540  43.260  65.570  1.00  0.00           O
ATOM   4041  N   LEU A 905      25.950  44.860  64.990  1.00  0.00           N
ATOM   4042  HN  LEU A 905      26.830  45.080  64.580  1.00  0.00           H
ATOM   4043  CA  LEU A 905      25.180  46.040  65.510  1.00  0.00           C
ATOM   4044  HA  LEU A 905      25.800  46.830  65.120  1.00  0.00           H
ATOM   4045  CB  LEU A 905      23.740  46.150  64.970  1.00  0.00           C
ATOM   4046  HB1 LEU A 905      23.200  46.930  65.550  1.00  0.00           H
ATOM   4047  HB2 LEU A 905      23.170  45.200  65.040  1.00  0.00           H
ATOM   4048  CG  LEU A 905      23.580  46.560  63.420  1.00  0.00           C
ATOM   4049  HG  LEU A 905      24.100  47.530  63.220  1.00  0.00           H
ATOM   4050  CD1 LEU A 905      24.150  45.510  62.470  1.00  0.00           C
ATOM   4051 HD11 LEU A 905      23.470  44.630  62.620  1.00  0.00           H
ATOM   4052 HD12 LEU A 905      25.180  45.110  62.600  1.00  0.00           H
ATOM   4053 HD13 LEU A 905      24.060  45.860  61.420  1.00  0.00           H
ATOM   4054  CD2 LEU A 905      22.200  46.890  63.020  1.00  0.00           C
ATOM   4055 HD21 LEU A 905      21.600  45.950  62.970  1.00  0.00           H
ATOM   4056 HD22 LEU A 905      22.250  47.300  62.000  1.00  0.00           H
ATOM   4057 HD23 LEU A 905      21.710  47.560  63.760  1.00  0.00           H
ATOM   4058  C   LEU A 905      25.260  46.100  67.000  1.00  0.00           C
ATOM   4059  O   LEU A 905      24.780  47.050  67.550  1.00  0.00           O
ATOM   4060  N   GLY A 906      25.820  45.110  67.680  1.00  0.00           N
ATOM   4061  HN  GLY A 906      26.140  44.340  67.140  1.00  0.00           H
ATOM   4062  CA  GLY A 906      26.010  45.090  69.100  1.00  0.00           C
ATOM   4063  HA1 GLY A 906      26.860  45.730  69.280  1.00  0.00           H
ATOM   4064  HA2 GLY A 906      26.250  44.050  69.270  1.00  0.00           H
ATOM   4065  C   GLY A 906      24.760  45.470  69.970  1.00  0.00           C
ATOM   4066  O   GLY A 906      23.610  45.240  69.700  1.00  0.00           O
ATOM   4067  N   ASP A 907      25.070  46.030  71.210  1.00  0.00           N
ATOM   4068  HN  ASP A 907      25.990  46.300  71.440  1.00  0.00           H
ATOM   4069  CA  ASP A 907      24.150  46.320  72.230  1.00  0.00           C
ATOM   4070  HA  ASP A 907      23.210  45.810  72.060  1.00  0.00           H
ATOM   4071  CB  ASP A 907      24.800  45.940  73.580  1.00  0.00           C
ATOM   4072  HB1 ASP A 907      24.150  46.300  74.400  1.00  0.00           H
ATOM   4073  HB2 ASP A 907      25.760  46.510  73.670  1.00  0.00           H
ATOM   4074  CG  ASP A 907      24.950  44.420  73.790  1.00  0.00           C
ATOM   4075  OD1 ASP A 907      24.450  43.640  72.960  1.00  0.00           O
ATOM   4076  OD2 ASP A 907      25.730  44.030  74.750  1.00  0.00           O
ATOM   4077  C   ASP A 907      23.790  47.810  72.030  1.00  0.00           C
ATOM   4078  O   ASP A 907      23.240  48.430  72.940  1.00  0.00           O
ATOM   4079  N   ASN A 908      24.250  48.350  70.940  1.00  0.00           N
ATOM   4080  HN  ASN A 908      24.680  47.760  70.260  1.00  0.00           H
ATOM   4081  CA  ASN A 908      24.340  49.740  70.590  1.00  0.00           C
ATOM   4082  HA  ASN A 908      24.900  50.140  71.420  1.00  0.00           H
ATOM   4083  CB  ASN A 908      25.260  49.970  69.330  1.00  0.00           C
ATOM   4084  HB1 ASN A 908      25.270  51.030  68.960  1.00  0.00           H
ATOM   4085  HB2 ASN A 908      24.940  49.330  68.480  1.00  0.00           H
ATOM   4086  CG  ASN A 908      26.700  49.550  69.570  1.00  0.00           C
ATOM   4087  OD1 ASN A 908      27.280  49.870  70.570  1.00  0.00           O
ATOM   4088  ND2 ASN A 908      27.350  48.760  68.650  1.00  0.00           N
ATOM   4089 HD21 ASN A 908      28.260  48.360  68.720  1.00  0.00           H
ATOM   4090 HD22 ASN A 908      26.820  48.700  67.800  1.00  0.00           H
ATOM   4091  C   ASN A 908      23.010  50.510  70.380  1.00  0.00           C
ATOM   4092  O   ASN A 908      22.060  50.020  69.770  1.00  0.00           O
ATOM   4093  N   PRO A 909      22.920  51.700  70.930  1.00  0.00           N
ATOM   4094  CD  PRO A 909      23.640  52.140  72.130  1.00  0.00           C
ATOM   4095  HD1 PRO A 909      24.680  52.230  71.740  1.00  0.00           H
ATOM   4096  HD2 PRO A 909      23.550  51.340  72.870  1.00  0.00           H
ATOM   4097  CA  PRO A 909      21.950  52.710  70.570  1.00  0.00           C
ATOM   4098  HA  PRO A 909      20.960  52.430  70.920  1.00  0.00           H
ATOM   4099  CB  PRO A 909      22.350  54.010  71.280  1.00  0.00           C
ATOM   4100  HB1 PRO A 909      21.430  54.620  71.420  1.00  0.00           H
ATOM   4101  HB2 PRO A 909      23.140  54.600  70.770  1.00  0.00           H
ATOM   4102  CG  PRO A 909      22.900  53.470  72.580  1.00  0.00           C
ATOM   4103  HG1 PRO A 909      23.590  54.240  72.990  1.00  0.00           H
ATOM   4104  HG2 PRO A 909      22.070  53.350  73.310  1.00  0.00           H
ATOM   4105  C   PRO A 909      21.830  52.970  69.110  1.00  0.00           C
ATOM   4106  O   PRO A 909      22.820  53.070  68.400  1.00  0.00           O
ATOM   4107  N   TRP A 910      20.640  53.160  68.540  1.00  0.00           N
ATOM   4108  HN  TRP A 910      19.910  53.030  69.190  1.00  0.00           H
ATOM   4109  CA  TRP A 910      20.450  53.420  67.080  1.00  0.00           C
ATOM   4110  HA  TRP A 910      20.970  52.770  66.380  1.00  0.00           H
ATOM   4111  CB  TRP A 910      18.960  53.460  66.700  1.00  0.00           C
ATOM   4112  HB1 TRP A 910      18.890  54.120  65.820  1.00  0.00           H
ATOM   4113  HB2 TRP A 910      18.330  53.800  67.550  1.00  0.00           H
ATOM   4114  CG  TRP A 910      18.540  52.100  66.350  1.00  0.00           C
ATOM   4115  CD1 TRP A 910      18.050  51.160  67.250  1.00  0.00           C
ATOM   4116  HD1 TRP A 910      17.680  51.440  68.240  1.00  0.00           H
ATOM   4117  NE1 TRP A 910      17.850  49.930  66.630  1.00  0.00           N
ATOM   4118  HE1 TRP A 910      17.930  49.040  67.020  1.00  0.00           H
ATOM   4119  CE2 TRP A 910      18.240  50.030  65.310  1.00  0.00           C
ATOM   4120  CD2 TRP A 910      18.590  51.400  65.020  1.00  0.00           C
ATOM   4121  CE3 TRP A 910      18.820  51.810  63.730  1.00  0.00           C
ATOM   4122  HE3 TRP A 910      19.080  52.850  63.570  1.00  0.00           H
ATOM   4123  CZ3 TRP A 910      18.820  50.820  62.710  1.00  0.00           C
ATOM   4124  HZ3 TRP A 910      18.950  51.150  61.700  1.00  0.00           H
ATOM   4125  CZ2 TRP A 910      18.430  49.050  64.400  1.00  0.00           C
ATOM   4126  HZ2 TRP A 910      18.380  48.010  64.690  1.00  0.00           H
ATOM   4127  CH2 TRP A 910      18.690  49.460  63.020  1.00  0.00           C
ATOM   4128  HH2 TRP A 910      18.830  48.690  62.290  1.00  0.00           H
ATOM   4129  C   TRP A 910      21.140  54.680  66.490  1.00  0.00           C
ATOM   4130  O   TRP A 910      21.620  54.680  65.380  1.00  0.00           O
ATOM   4131  N   TRP A 911      21.040  55.830  67.210  1.00  0.00           N
ATOM   4132  HN  TRP A 911      20.440  55.930  68.000  1.00  0.00           H
ATOM   4133  CA  TRP A 911      21.790  57.050  66.800  1.00  0.00           C
ATOM   4134  HA  TRP A 911      21.510  57.250  65.780  1.00  0.00           H
ATOM   4135  CB  TRP A 911      21.480  58.300  67.730  1.00  0.00           C
ATOM   4136  HB1 TRP A 911      20.370  58.370  67.600  1.00  0.00           H
ATOM   4137  HB2 TRP A 911      21.970  59.210  67.320  1.00  0.00           H
ATOM   4138  CG  TRP A 911      21.760  58.270  69.220  1.00  0.00           C
ATOM   4139  CD1 TRP A 911      20.880  57.860  70.230  1.00  0.00           C
ATOM   4140  HD1 TRP A 911      19.820  57.740  70.070  1.00  0.00           H
ATOM   4141  NE1 TRP A 911      21.610  57.730  71.430  1.00  0.00           N
ATOM   4142  HE1 TRP A 911      21.300  57.540  72.340  1.00  0.00           H
ATOM   4143  CE2 TRP A 911      22.900  58.090  71.250  1.00  0.00           C
ATOM   4144  CD2 TRP A 911      23.060  58.380  69.810  1.00  0.00           C
ATOM   4145  CE3 TRP A 911      24.330  58.640  69.340  1.00  0.00           C
ATOM   4146  HE3 TRP A 911      24.540  58.730  68.280  1.00  0.00           H
ATOM   4147  CZ3 TRP A 911      25.440  58.720  70.240  1.00  0.00           C
ATOM   4148  HZ3 TRP A 911      26.380  59.090  69.840  1.00  0.00           H
ATOM   4149  CZ2 TRP A 911      23.990  58.130  72.130  1.00  0.00           C
ATOM   4150  HZ2 TRP A 911      23.880  57.960  73.190  1.00  0.00           H
ATOM   4151  CH2 TRP A 911      25.190  58.560  71.610  1.00  0.00           C
ATOM   4152  HH2 TRP A 911      26.050  58.750  72.240  1.00  0.00           H
ATOM   4153  C   TRP A 911      23.290  56.840  66.670  1.00  0.00           C
ATOM   4154  O   TRP A 911      23.890  57.270  65.720  1.00  0.00           O
ATOM   4155  N   THR A 912      23.910  55.980  67.560  1.00  0.00           N
ATOM   4156  HN  THR A 912      23.540  55.430  68.300  1.00  0.00           H
ATOM   4157  CA  THR A 912      25.320  55.620  67.390  1.00  0.00           C
ATOM   4158  HA  THR A 912      25.780  56.600  67.360  1.00  0.00           H
ATOM   4159  CB  THR A 912      25.770  54.850  68.610  1.00  0.00           C
ATOM   4160  HB  THR A 912      25.590  53.770  68.420  1.00  0.00           H
ATOM   4161  OG1 THR A 912      25.230  55.350  69.810  1.00  0.00           O
ATOM   4162  HG1 THR A 912      25.370  56.310  69.810  1.00  0.00           H
ATOM   4163  CG2 THR A 912      27.260  55.030  68.730  1.00  0.00           C
ATOM   4164 HG21 THR A 912      27.830  54.740  67.830  1.00  0.00           H
ATOM   4165 HG22 THR A 912      27.540  54.410  69.610  1.00  0.00           H
ATOM   4166 HG23 THR A 912      27.540  56.090  68.940  1.00  0.00           H
ATOM   4167  C   THR A 912      25.560  54.810  66.070  1.00  0.00           C
ATOM   4168  O   THR A 912      26.620  54.910  65.490  1.00  0.00           O
ATOM   4169  N   LEU A 913      24.620  53.910  65.700  1.00  0.00           N
ATOM   4170  HN  LEU A 913      23.770  53.950  66.220  1.00  0.00           H
ATOM   4171  CA  LEU A 913      24.620  53.190  64.430  1.00  0.00           C
ATOM   4172  HA  LEU A 913      25.610  52.760  64.330  1.00  0.00           H
ATOM   4173  CB  LEU A 913      23.580  52.070  64.370  1.00  0.00           C
ATOM   4174  HB1 LEU A 913      23.740  51.610  63.380  1.00  0.00           H
ATOM   4175  HB2 LEU A 913      22.520  52.430  64.420  1.00  0.00           H
ATOM   4176  CG  LEU A 913      23.800  51.030  65.380  1.00  0.00           C
ATOM   4177  HG  LEU A 913      23.490  51.480  66.340  1.00  0.00           H
ATOM   4178  CD1 LEU A 913      22.730  49.950  65.180  1.00  0.00           C
ATOM   4179 HD11 LEU A 913      21.720  50.390  65.310  1.00  0.00           H
ATOM   4180 HD12 LEU A 913      22.910  49.010  65.730  1.00  0.00           H
ATOM   4181 HD13 LEU A 913      22.760  49.650  64.100  1.00  0.00           H
ATOM   4182  CD2 LEU A 913      25.150  50.380  65.480  1.00  0.00           C
ATOM   4183 HD21 LEU A 913      25.330  49.780  64.560  1.00  0.00           H
ATOM   4184 HD22 LEU A 913      25.110  49.640  66.310  1.00  0.00           H
ATOM   4185 HD23 LEU A 913      26.000  51.110  65.510  1.00  0.00           H
ATOM   4186  C   LEU A 913      24.560  54.150  63.250  1.00  0.00           C
ATOM   4187  O   LEU A 913      25.310  54.050  62.310  1.00  0.00           O
ATOM   4188  N   LEU A 914      23.660  55.110  63.290  1.00  0.00           N
ATOM   4189  HN  LEU A 914      22.920  55.050  63.960  1.00  0.00           H
ATOM   4190  CA  LEU A 914      23.560  56.170  62.310  1.00  0.00           C
ATOM   4191  HA  LEU A 914      23.480  55.760  61.310  1.00  0.00           H
ATOM   4192  CB  LEU A 914      22.190  56.870  62.660  1.00  0.00           C
ATOM   4193  HB1 LEU A 914      22.160  57.840  62.120  1.00  0.00           H
ATOM   4194  HB2 LEU A 914      22.290  57.110  63.730  1.00  0.00           H
ATOM   4195  CG  LEU A 914      20.880  55.990  62.350  1.00  0.00           C
ATOM   4196  HG  LEU A 914      21.200  54.980  62.690  1.00  0.00           H
ATOM   4197  CD1 LEU A 914      19.780  56.480  63.250  1.00  0.00           C
ATOM   4198 HD11 LEU A 914      19.980  56.320  64.340  1.00  0.00           H
ATOM   4199 HD12 LEU A 914      18.930  55.800  63.040  1.00  0.00           H
ATOM   4200 HD13 LEU A 914      19.630  57.570  63.160  1.00  0.00           H
ATOM   4201  CD2 LEU A 914      20.490  56.000  60.820  1.00  0.00           C
ATOM   4202 HD21 LEU A 914      20.270  57.040  60.500  1.00  0.00           H
ATOM   4203 HD22 LEU A 914      19.690  55.320  60.460  1.00  0.00           H
ATOM   4204 HD23 LEU A 914      21.440  55.750  60.300  1.00  0.00           H
ATOM   4205  C   LEU A 914      24.790  57.100  62.200  1.00  0.00           C
ATOM   4206  O   LEU A 914      25.070  57.520  61.100  1.00  0.00           O
ATOM   4207  N   ILE A 915      25.510  57.440  63.260  1.00  0.00           N
ATOM   4208  HN  ILE A 915      25.150  57.240  64.160  1.00  0.00           H
ATOM   4209  CA  ILE A 915      26.850  58.030  63.150  1.00  0.00           C
ATOM   4210  HA  ILE A 915      26.790  58.960  62.600  1.00  0.00           H
ATOM   4211  CB  ILE A 915      27.270  58.370  64.580  1.00  0.00           C
ATOM   4212  HB  ILE A 915      27.160  57.510  65.260  1.00  0.00           H
ATOM   4213  CG2 ILE A 915      28.700  58.920  64.600  1.00  0.00           C
ATOM   4214 HG21 ILE A 915      28.790  59.880  64.040  1.00  0.00           H
ATOM   4215 HG22 ILE A 915      29.440  58.300  64.050  1.00  0.00           H
ATOM   4216 HG23 ILE A 915      29.080  59.080  65.630  1.00  0.00           H
ATOM   4217  CG1 ILE A 915      26.300  59.470  65.160  1.00  0.00           C
ATOM   4218 HG11 ILE A 915      25.320  58.980  65.360  1.00  0.00           H
ATOM   4219 HG12 ILE A 915      26.210  60.350  64.490  1.00  0.00           H
ATOM   4220  CD  ILE A 915      26.500  60.010  66.590  1.00  0.00           C
ATOM   4221  HD1 ILE A 915      27.350  60.710  66.590  1.00  0.00           H
ATOM   4222  HD2 ILE A 915      26.740  59.180  67.290  1.00  0.00           H
ATOM   4223  HD3 ILE A 915      25.610  60.610  66.880  1.00  0.00           H
ATOM   4224  C   ILE A 915      27.900  57.160  62.380  1.00  0.00           C
ATOM   4225  O   ILE A 915      28.690  57.590  61.590  1.00  0.00           O
ATOM   4226  N   ALA A 916      27.840  55.850  62.540  1.00  0.00           N
ATOM   4227  HN  ALA A 916      27.270  55.440  63.260  1.00  0.00           H
ATOM   4228  CA  ALA A 916      28.650  54.800  61.850  1.00  0.00           C
ATOM   4229  HA  ALA A 916      29.700  54.990  61.920  1.00  0.00           H
ATOM   4230  CB  ALA A 916      28.520  53.370  62.490  1.00  0.00           C
ATOM   4231  HB1 ALA A 916      27.500  52.940  62.430  1.00  0.00           H
ATOM   4232  HB2 ALA A 916      28.920  53.300  63.530  1.00  0.00           H
ATOM   4233  HB3 ALA A 916      29.100  52.660  61.860  1.00  0.00           H
ATOM   4234  C   ALA A 916      28.340  54.680  60.380  1.00  0.00           C
ATOM   4235  O   ALA A 916      29.160  54.300  59.570  1.00  0.00           O
ATOM   4236  N   ALA A 917      27.130  55.170  60.020  1.00  0.00           N
ATOM   4237  HN  ALA A 917      26.440  55.270  60.720  1.00  0.00           H
ATOM   4238  CA  ALA A 917      26.710  55.240  58.600  1.00  0.00           C
ATOM   4239  HA  ALA A 917      26.910  54.260  58.200  1.00  0.00           H
ATOM   4240  CB  ALA A 917      25.220  55.540  58.400  1.00  0.00           C
ATOM   4241  HB1 ALA A 917      25.020  55.330  57.330  1.00  0.00           H
ATOM   4242  HB2 ALA A 917      24.970  56.610  58.590  1.00  0.00           H
ATOM   4243  HB3 ALA A 917      24.690  54.800  59.050  1.00  0.00           H
ATOM   4244  C   ALA A 917      27.530  56.290  57.830  1.00  0.00           C
ATOM   4245  O   ALA A 917      27.820  56.330  56.610  1.00  0.00           O
ATOM   4246  N   ILE A 918      27.980  57.350  58.510  1.00  0.00           N
ATOM   4247  HN  ILE A 918      27.680  57.440  59.460  1.00  0.00           H
ATOM   4248  CA  ILE A 918      28.630  58.520  57.910  1.00  0.00           C
ATOM   4249  HA  ILE A 918      28.100  58.670  56.970  1.00  0.00           H
ATOM   4250  CB  ILE A 918      28.580  59.740  58.780  1.00  0.00           C
ATOM   4251  HB  ILE A 918      29.240  59.650  59.680  1.00  0.00           H
ATOM   4252  CG2 ILE A 918      28.990  60.990  57.950  1.00  0.00           C
ATOM   4253 HG21 ILE A 918      28.570  60.930  56.920  1.00  0.00           H
ATOM   4254 HG22 ILE A 918      30.100  60.890  57.900  1.00  0.00           H
ATOM   4255 HG23 ILE A 918      28.630  61.990  58.280  1.00  0.00           H
ATOM   4256  CG1 ILE A 918      27.060  59.930  59.290  1.00  0.00           C
ATOM   4257 HG11 ILE A 918      26.770  59.030  59.870  1.00  0.00           H
ATOM   4258 HG12 ILE A 918      26.390  60.040  58.410  1.00  0.00           H
ATOM   4259  CD  ILE A 918      26.800  61.130  60.210  1.00  0.00           C
ATOM   4260  HD1 ILE A 918      27.580  61.210  60.990  1.00  0.00           H
ATOM   4261  HD2 ILE A 918      25.810  61.030  60.690  1.00  0.00           H
ATOM   4262  HD3 ILE A 918      26.770  62.090  59.660  1.00  0.00           H
ATOM   4263  C   ILE A 918      30.130  58.180  57.540  1.00  0.00           C
ATOM   4264  O   ILE A 918      30.470  58.560  56.420  1.00  0.00           O
ATOM   4265  N   PRO A 919      31.030  57.550  58.290  1.00  0.00           N
ATOM   4266  CD  PRO A 919      31.050  57.470  59.730  1.00  0.00           C
ATOM   4267  HD1 PRO A 919      30.480  56.560  60.030  1.00  0.00           H
ATOM   4268  HD2 PRO A 919      30.590  58.320  60.270  1.00  0.00           H
ATOM   4269  CA  PRO A 919      32.350  57.160  57.810  1.00  0.00           C
ATOM   4270  HA  PRO A 919      32.750  58.010  57.260  1.00  0.00           H
ATOM   4271  CB  PRO A 919      33.200  56.800  59.040  1.00  0.00           C
ATOM   4272  HB1 PRO A 919      34.260  57.160  59.080  1.00  0.00           H
ATOM   4273  HB2 PRO A 919      33.390  55.700  59.090  1.00  0.00           H
ATOM   4274  CG  PRO A 919      32.500  57.320  60.300  1.00  0.00           C
ATOM   4275  HG1 PRO A 919      32.590  56.680  61.200  1.00  0.00           H
ATOM   4276  HG2 PRO A 919      32.910  58.310  60.590  1.00  0.00           H
ATOM   4277  C   PRO A 919      32.150  55.940  56.860  1.00  0.00           C
ATOM   4278  O   PRO A 919      33.120  55.530  56.170  1.00  0.00           O
ATOM   4279  N   ALA A 920      30.970  55.270  56.900  1.00  0.00           N
ATOM   4280  HN  ALA A 920      30.310  55.370  57.630  1.00  0.00           H
ATOM   4281  CA  ALA A 920      30.790  54.210  55.880  1.00  0.00           C
ATOM   4282  HA  ALA A 920      31.590  53.500  55.960  1.00  0.00           H
ATOM   4283  CB  ALA A 920      29.490  53.490  56.360  1.00  0.00           C
ATOM   4284  HB1 ALA A 920      29.640  53.180  57.420  1.00  0.00           H
ATOM   4285  HB2 ALA A 920      29.240  52.600  55.740  1.00  0.00           H
ATOM   4286  HB3 ALA A 920      28.590  54.140  56.290  1.00  0.00           H
ATOM   4287  C   ALA A 920      30.750  54.780  54.540  1.00  0.00           C
ATOM   4288  O   ALA A 920      31.270  54.260  53.620  1.00  0.00           O
ATOM   4289  N   LEU A 921      30.040  55.890  54.370  1.00  0.00           N
ATOM   4290  HN  LEU A 921      29.470  56.170  55.140  1.00  0.00           H
ATOM   4291  CA  LEU A 921      30.030  56.600  53.010  1.00  0.00           C
ATOM   4292  HA  LEU A 921      29.460  56.020  52.310  1.00  0.00           H
ATOM   4293  CB  LEU A 921      29.220  57.850  53.180  1.00  0.00           C
ATOM   4294  HB1 LEU A 921      29.680  58.460  53.990  1.00  0.00           H
ATOM   4295  HB2 LEU A 921      28.250  57.520  53.610  1.00  0.00           H
ATOM   4296  CG  LEU A 921      28.820  58.780  51.990  1.00  0.00           C
ATOM   4297  HG  LEU A 921      29.770  59.210  51.650  1.00  0.00           H
ATOM   4298  CD1 LEU A 921      28.200  58.030  50.750  1.00  0.00           C
ATOM   4299 HD11 LEU A 921      28.290  58.770  49.920  1.00  0.00           H
ATOM   4300 HD12 LEU A 921      27.160  57.680  50.890  1.00  0.00           H
ATOM   4301 HD13 LEU A 921      28.920  57.250  50.440  1.00  0.00           H
ATOM   4302  CD2 LEU A 921      27.890  59.930  52.440  1.00  0.00           C
ATOM   4303 HD21 LEU A 921      26.950  59.600  52.940  1.00  0.00           H
ATOM   4304 HD22 LEU A 921      27.710  60.610  51.580  1.00  0.00           H
ATOM   4305 HD23 LEU A 921      28.440  60.590  53.140  1.00  0.00           H
ATOM   4306  C   LEU A 921      31.410  56.980  52.450  1.00  0.00           C
ATOM   4307  O   LEU A 921      31.750  56.630  51.280  1.00  0.00           O
ATOM   4308  N   LEU A 922      32.290  57.390  53.320  1.00  0.00           N
ATOM   4309  HN  LEU A 922      32.000  57.360  54.270  1.00  0.00           H
ATOM   4310  CA  LEU A 922      33.740  57.680  53.160  1.00  0.00           C
ATOM   4311  HA  LEU A 922      33.810  58.370  52.330  1.00  0.00           H
ATOM   4312  CB  LEU A 922      34.380  58.340  54.480  1.00  0.00           C
ATOM   4313  HB1 LEU A 922      35.430  58.600  54.220  1.00  0.00           H
ATOM   4314  HB2 LEU A 922      34.350  57.560  55.260  1.00  0.00           H
ATOM   4315  CG  LEU A 922      33.730  59.650  54.980  1.00  0.00           C
ATOM   4316  HG  LEU A 922      32.620  59.600  55.080  1.00  0.00           H
ATOM   4317  CD1 LEU A 922      34.480  60.080  56.240  1.00  0.00           C
ATOM   4318 HD11 LEU A 922      35.490  60.400  55.910  1.00  0.00           H
ATOM   4319 HD12 LEU A 922      34.590  59.240  56.970  1.00  0.00           H
ATOM   4320 HD13 LEU A 922      34.110  61.040  56.690  1.00  0.00           H
ATOM   4321  CD2 LEU A 922      33.930  60.780  53.940  1.00  0.00           C
ATOM   4322 HD21 LEU A 922      34.980  61.120  53.850  1.00  0.00           H
ATOM   4323 HD22 LEU A 922      33.330  61.670  54.220  1.00  0.00           H
ATOM   4324 HD23 LEU A 922      33.570  60.410  52.950  1.00  0.00           H
ATOM   4325  C   LEU A 922      34.550  56.440  52.780  1.00  0.00           C
ATOM   4326  O   LEU A 922      35.270  56.490  51.810  1.00  0.00           O
ATOM   4327  N   CYS A 923      34.350  55.300  53.550  1.00  0.00           N
ATOM   4328  HN  CYS A 923      33.760  55.410  54.350  1.00  0.00           H
ATOM   4329  CA  CYS A 923      34.800  53.940  53.290  1.00  0.00           C
ATOM   4330  HA  CYS A 923      35.870  54.070  53.160  1.00  0.00           H
ATOM   4331  CB  CYS A 923      34.670  53.040  54.520  1.00  0.00           C
ATOM   4332  HB1 CYS A 923      33.620  52.760  54.790  1.00  0.00           H
ATOM   4333  HB2 CYS A 923      35.080  53.530  55.420  1.00  0.00           H
ATOM   4334  SG  CYS A 923      35.560  51.430  54.310  1.00  0.00           S
ATOM   4335  HG1 CYS A 923      34.940  51.050  53.200  1.00  0.00           H
ATOM   4336  C   CYS A 923      34.290  53.310  51.970  1.00  0.00           C
ATOM   4337  O   CYS A 923      34.980  52.520  51.350  1.00  0.00           O
ATOM   4338  N   THR A 924      32.980  53.510  51.500  1.00  0.00           N
ATOM   4339  HN  THR A 924      32.410  54.050  52.120  1.00  0.00           H
ATOM   4340  CA  THR A 924      32.410  53.120  50.220  1.00  0.00           C
ATOM   4341  HA  THR A 924      32.520  52.050  50.210  1.00  0.00           H
ATOM   4342  CB  THR A 924      30.880  53.500  50.100  1.00  0.00           C
ATOM   4343  HB  THR A 924      30.830  54.610  50.230  1.00  0.00           H
ATOM   4344  OG1 THR A 924      30.230  52.810  51.150  1.00  0.00           O
ATOM   4345  HG1 THR A 924      30.540  53.120  51.990  1.00  0.00           H
ATOM   4346  CG2 THR A 924      30.280  52.890  48.880  1.00  0.00           C
ATOM   4347 HG21 THR A 924      29.190  53.050  48.780  1.00  0.00           H
ATOM   4348 HG22 THR A 924      30.620  51.830  48.870  1.00  0.00           H
ATOM   4349 HG23 THR A 924      30.710  53.410  47.990  1.00  0.00           H
ATOM   4350  C   THR A 924      33.190  53.660  49.070  1.00  0.00           C
ATOM   4351  O   THR A 924      33.550  52.920  48.180  1.00  0.00           O
ATOM   4352  N   ILE A 925      33.510  54.990  49.090  1.00  0.00           N
ATOM   4353  HN  ILE A 925      33.190  55.590  49.820  1.00  0.00           H
ATOM   4354  CA  ILE A 925      34.260  55.640  48.060  1.00  0.00           C
ATOM   4355  HA  ILE A 925      33.760  55.610  47.110  1.00  0.00           H
ATOM   4356  CB  ILE A 925      34.390  57.140  48.340  1.00  0.00           C
ATOM   4357  HB  ILE A 925      34.780  57.270  49.380  1.00  0.00           H
ATOM   4358  CG2 ILE A 925      35.260  57.810  47.280  1.00  0.00           C
ATOM   4359 HG21 ILE A 925      36.330  57.550  47.320  1.00  0.00           H
ATOM   4360 HG22 ILE A 925      35.150  58.920  47.390  1.00  0.00           H
ATOM   4361 HG23 ILE A 925      34.790  57.610  46.290  1.00  0.00           H
ATOM   4362  CG1 ILE A 925      33.010  57.800  48.150  1.00  0.00           C
ATOM   4363 HG11 ILE A 925      32.190  57.070  48.360  1.00  0.00           H
ATOM   4364 HG12 ILE A 925      32.720  58.060  47.110  1.00  0.00           H
ATOM   4365  CD  ILE A 925      32.720  59.040  49.070  1.00  0.00           C
ATOM   4366  HD1 ILE A 925      31.740  59.380  48.680  1.00  0.00           H
ATOM   4367  HD2 ILE A 925      33.480  59.820  48.830  1.00  0.00           H
ATOM   4368  HD3 ILE A 925      32.790  58.760  50.140  1.00  0.00           H
ATOM   4369  C   ILE A 925      35.670  55.040  47.790  1.00  0.00           C
ATOM   4370  O   ILE A 925      36.130  54.710  46.670  1.00  0.00           O
ATOM   4371  N   LEU A 926      36.370  54.810  48.890  1.00  0.00           N
ATOM   4372  HN  LEU A 926      36.010  55.190  49.740  1.00  0.00           H
ATOM   4373  CA  LEU A 926      37.680  54.110  48.990  1.00  0.00           C
ATOM   4374  HA  LEU A 926      38.270  54.500  48.170  1.00  0.00           H
ATOM   4375  CB  LEU A 926      38.400  54.280  50.360  1.00  0.00           C
ATOM   4376  HB1 LEU A 926      39.390  53.760  50.480  1.00  0.00           H
ATOM   4377  HB2 LEU A 926      37.690  53.850  51.090  1.00  0.00           H
ATOM   4378  CG  LEU A 926      38.550  55.690  50.980  1.00  0.00           C
ATOM   4379  HG  LEU A 926      37.620  56.260  50.770  1.00  0.00           H
ATOM   4380  CD1 LEU A 926      38.840  55.510  52.500  1.00  0.00           C
ATOM   4381 HD11 LEU A 926      39.560  54.660  52.620  1.00  0.00           H
ATOM   4382 HD12 LEU A 926      37.920  55.450  53.120  1.00  0.00           H
ATOM   4383 HD13 LEU A 926      39.430  56.320  52.980  1.00  0.00           H
ATOM   4384  CD2 LEU A 926      39.770  56.310  50.250  1.00  0.00           C
ATOM   4385 HD21 LEU A 926      39.930  57.370  50.590  1.00  0.00           H
ATOM   4386 HD22 LEU A 926      39.530  56.350  49.170  1.00  0.00           H
ATOM   4387 HD23 LEU A 926      40.720  55.800  50.500  1.00  0.00           H
ATOM   4388  C   LEU A 926      37.710  52.610  48.630  1.00  0.00           C
ATOM   4389  O   LEU A 926      38.620  52.310  47.830  1.00  0.00           O
ATOM   4390  N   ILE A 927      36.820  51.740  49.050  1.00  0.00           N
ATOM   4391  HN  ILE A 927      36.110  52.040  49.680  1.00  0.00           H
ATOM   4392  CA  ILE A 927      36.740  50.400  48.550  1.00  0.00           C
ATOM   4393  HA  ILE A 927      37.700  50.010  48.850  1.00  0.00           H
ATOM   4394  CB  ILE A 927      35.670  49.640  49.240  1.00  0.00           C
ATOM   4395  HB  ILE A 927      34.750  50.280  49.200  1.00  0.00           H
ATOM   4396  CG2 ILE A 927      35.440  48.210  48.570  1.00  0.00           C
ATOM   4397 HG21 ILE A 927      36.400  47.680  48.670  1.00  0.00           H
ATOM   4398 HG22 ILE A 927      35.130  48.320  47.510  1.00  0.00           H
ATOM   4399 HG23 ILE A 927      34.620  47.710  49.150  1.00  0.00           H
ATOM   4400  CG1 ILE A 927      35.890  49.450  50.790  1.00  0.00           C
ATOM   4401 HG11 ILE A 927      34.900  49.140  51.180  1.00  0.00           H
ATOM   4402 HG12 ILE A 927      36.190  50.420  51.240  1.00  0.00           H
ATOM   4403  CD  ILE A 927      37.030  48.340  51.130  1.00  0.00           C
ATOM   4404  HD1 ILE A 927      37.090  48.130  52.220  1.00  0.00           H
ATOM   4405  HD2 ILE A 927      38.030  48.740  50.860  1.00  0.00           H
ATOM   4406  HD3 ILE A 927      36.750  47.390  50.620  1.00  0.00           H
ATOM   4407  C   ILE A 927      36.660  50.260  47.070  1.00  0.00           C
ATOM   4408  O   ILE A 927      37.380  49.570  46.430  1.00  0.00           O
ATOM   4409  N   PHE A 928      35.720  51.060  46.540  1.00  0.00           N
ATOM   4410  HN  PHE A 928      35.240  51.610  47.230  1.00  0.00           H
ATOM   4411  CA  PHE A 928      35.370  51.280  45.140  1.00  0.00           C
ATOM   4412  HA  PHE A 928      35.210  50.310  44.710  1.00  0.00           H
ATOM   4413  CB  PHE A 928      34.210  52.320  45.020  1.00  0.00           C
ATOM   4414  HB1 PHE A 928      34.610  53.240  45.480  1.00  0.00           H
ATOM   4415  HB2 PHE A 928      33.300  52.020  45.580  1.00  0.00           H
ATOM   4416  CG  PHE A 928      33.780  52.610  43.520  1.00  0.00           C
ATOM   4417  CD1 PHE A 928      32.890  51.780  42.850  1.00  0.00           C
ATOM   4418  HD1 PHE A 928      32.530  50.880  43.340  1.00  0.00           H
ATOM   4419  CE1 PHE A 928      32.470  52.040  41.540  1.00  0.00           C
ATOM   4420  HE1 PHE A 928      31.790  51.370  41.040  1.00  0.00           H
ATOM   4421  CZ  PHE A 928      32.790  53.310  40.990  1.00  0.00           C
ATOM   4422  HZ  PHE A 928      32.390  53.680  40.060  1.00  0.00           H
ATOM   4423  CD2 PHE A 928      34.160  53.840  42.830  1.00  0.00           C
ATOM   4424  HD2 PHE A 928      34.770  54.510  43.430  1.00  0.00           H
ATOM   4425  CE2 PHE A 928      33.690  54.150  41.600  1.00  0.00           C
ATOM   4426  HE2 PHE A 928      33.900  55.110  41.140  1.00  0.00           H
ATOM   4427  C   PHE A 928      36.560  51.740  44.280  1.00  0.00           C
ATOM   4428  O   PHE A 928      36.830  51.050  43.260  1.00  0.00           O
ATOM   4429  N   MET A 929      37.250  52.830  44.620  1.00  0.00           N
ATOM   4430  HN  MET A 929      37.020  53.370  45.420  1.00  0.00           H
ATOM   4431  CA  MET A 929      38.430  53.270  43.940  1.00  0.00           C
ATOM   4432  HA  MET A 929      38.160  53.510  42.910  1.00  0.00           H
ATOM   4433  CB  MET A 929      38.940  54.590  44.590  1.00  0.00           C
ATOM   4434  HB1 MET A 929      39.960  54.850  44.250  1.00  0.00           H
ATOM   4435  HB2 MET A 929      38.940  54.410  45.690  1.00  0.00           H
ATOM   4436  CG  MET A 929      38.000  55.830  44.310  1.00  0.00           C
ATOM   4437  HG1 MET A 929      38.220  56.650  45.020  1.00  0.00           H
ATOM   4438  HG2 MET A 929      37.000  55.440  44.580  1.00  0.00           H
ATOM   4439  SD  MET A 929      38.020  56.480  42.620  1.00  0.00           S
ATOM   4440  CE  MET A 929      36.530  57.440  42.940  1.00  0.00           C
ATOM   4441  HE1 MET A 929      36.550  58.460  42.490  1.00  0.00           H
ATOM   4442  HE2 MET A 929      36.430  57.570  44.040  1.00  0.00           H
ATOM   4443  HE3 MET A 929      35.690  56.950  42.400  1.00  0.00           H
ATOM   4444  C   MET A 929      39.570  52.330  43.890  1.00  0.00           C
ATOM   4445  O   MET A 929      40.210  52.130  42.870  1.00  0.00           O
ATOM   4446  N   ASP A 930      39.930  51.720  45.100  1.00  0.00           N
ATOM   4447  HN  ASP A 930      39.360  51.780  45.920  1.00  0.00           H
ATOM   4448  CA  ASP A 930      41.060  50.790  45.180  1.00  0.00           C
ATOM   4449  HA  ASP A 930      41.990  51.120  44.730  1.00  0.00           H
ATOM   4450  CB  ASP A 930      41.410  50.620  46.720  1.00  0.00           C
ATOM   4451  HB1 ASP A 930      40.610  50.040  47.230  1.00  0.00           H
ATOM   4452  HB2 ASP A 930      41.530  51.630  47.160  1.00  0.00           H
ATOM   4453  CG  ASP A 930      42.700  49.800  46.960  1.00  0.00           C
ATOM   4454  OD1 ASP A 930      43.120  49.130  45.950  1.00  0.00           O
ATOM   4455  OD2 ASP A 930      43.260  49.760  48.110  1.00  0.00           O
ATOM   4456  C   ASP A 930      40.830  49.560  44.270  1.00  0.00           C
ATOM   4457  O   ASP A 930      41.730  48.930  43.680  1.00  0.00           O
ATOM   4458  N   GLN A 931      39.580  49.240  43.950  1.00  0.00           N
ATOM   4459  HN  GLN A 931      38.760  49.690  44.280  1.00  0.00           H
ATOM   4460  CA  GLN A 931      39.320  48.050  43.100  1.00  0.00           C
ATOM   4461  HA  GLN A 931      40.060  47.310  43.330  1.00  0.00           H
ATOM   4462  CB  GLN A 931      38.010  47.370  43.500  1.00  0.00           C
ATOM   4463  HB1 GLN A 931      37.150  48.060  43.340  1.00  0.00           H
ATOM   4464  HB2 GLN A 931      38.100  47.310  44.600  1.00  0.00           H
ATOM   4465  CG  GLN A 931      37.750  46.040  42.750  1.00  0.00           C
ATOM   4466  HG1 GLN A 931      37.660  46.100  41.650  1.00  0.00           H
ATOM   4467  HG2 GLN A 931      36.790  45.580  43.080  1.00  0.00           H
ATOM   4468  CD  GLN A 931      38.900  45.020  43.040  1.00  0.00           C
ATOM   4469  OE1 GLN A 931      39.370  44.800  44.180  1.00  0.00           O
ATOM   4470  NE2 GLN A 931      39.470  44.480  41.910  1.00  0.00           N
ATOM   4471 HE21 GLN A 931      40.170  43.770  41.990  1.00  0.00           H
ATOM   4472 HE22 GLN A 931      38.900  44.420  41.090  1.00  0.00           H
ATOM   4473  C   GLN A 931      39.140  48.420  41.600  1.00  0.00           C
ATOM   4474  O   GLN A 931      39.450  47.600  40.680  1.00  0.00           O
ATOM   4475  N   GLN A 932      38.760  49.690  41.270  1.00  0.00           N
ATOM   4476  HN  GLN A 932      38.420  50.270  41.990  1.00  0.00           H
ATOM   4477  CA  GLN A 932      38.780  50.280  39.910  1.00  0.00           C
ATOM   4478  HA  GLN A 932      38.350  49.460  39.360  1.00  0.00           H
ATOM   4479  CB  GLN A 932      38.040  51.600  39.830  1.00  0.00           C
ATOM   4480  HB1 GLN A 932      38.580  52.340  39.190  1.00  0.00           H
ATOM   4481  HB2 GLN A 932      38.030  52.010  40.870  1.00  0.00           H
ATOM   4482  CG  GLN A 932      36.570  51.500  39.320  1.00  0.00           C
ATOM   4483  HG1 GLN A 932      36.520  51.470  38.210  1.00  0.00           H
ATOM   4484  HG2 GLN A 932      35.990  52.360  39.710  1.00  0.00           H
ATOM   4485  CD  GLN A 932      35.840  50.190  39.690  1.00  0.00           C
ATOM   4486  OE1 GLN A 932      35.730  49.310  38.840  1.00  0.00           O
ATOM   4487  NE2 GLN A 932      35.280  50.080  40.940  1.00  0.00           N
ATOM   4488 HE21 GLN A 932      35.480  50.920  41.460  1.00  0.00           H
ATOM   4489 HE22 GLN A 932      34.770  49.240  41.130  1.00  0.00           H
ATOM   4490  C   GLN A 932      40.210  50.420  39.350  1.00  0.00           C
ATOM   4491  O   GLN A 932      40.620  50.120  38.210  1.00  0.00           O
ATOM   4492  N   ILE A 933      41.150  51.010  40.160  1.00  0.00           N
ATOM   4493  HN  ILE A 933      40.870  51.320  41.060  1.00  0.00           H
ATOM   4494  CA  ILE A 933      42.500  51.330  39.630  1.00  0.00           C
ATOM   4495  HA  ILE A 933      42.480  52.040  38.810  1.00  0.00           H
ATOM   4496  CB  ILE A 933      43.350  52.170  40.610  1.00  0.00           C
ATOM   4497  HB  ILE A 933      42.860  53.090  41.000  1.00  0.00           H
ATOM   4498  CG2 ILE A 933      43.490  51.340  41.940  1.00  0.00           C
ATOM   4499 HG21 ILE A 933      42.520  50.970  42.330  1.00  0.00           H
ATOM   4500 HG22 ILE A 933      43.980  51.880  42.770  1.00  0.00           H
ATOM   4501 HG23 ILE A 933      44.250  50.540  41.840  1.00  0.00           H
ATOM   4502  CG1 ILE A 933      44.750  52.580  40.030  1.00  0.00           C
ATOM   4503 HG11 ILE A 933      44.550  53.010  39.020  1.00  0.00           H
ATOM   4504 HG12 ILE A 933      45.400  51.690  40.150  1.00  0.00           H
ATOM   4505  CD  ILE A 933      45.460  53.600  40.890  1.00  0.00           C
ATOM   4506  HD1 ILE A 933      44.690  54.330  41.230  1.00  0.00           H
ATOM   4507  HD2 ILE A 933      46.170  54.260  40.350  1.00  0.00           H
ATOM   4508  HD3 ILE A 933      45.990  53.070  41.700  1.00  0.00           H
ATOM   4509  C   ILE A 933      43.300  50.130  39.040  1.00  0.00           C
ATOM   4510  O   ILE A 933      44.130  50.280  38.150  1.00  0.00           O
ATOM   4511  N   THR A 934      43.010  48.940  39.510  1.00  0.00           N
ATOM   4512  HN  THR A 934      42.360  48.880  40.260  1.00  0.00           H
ATOM   4513  CA  THR A 934      43.520  47.660  38.960  1.00  0.00           C
ATOM   4514  HA  THR A 934      44.560  47.680  38.670  1.00  0.00           H
ATOM   4515  CB  THR A 934      43.280  46.570  39.980  1.00  0.00           C
ATOM   4516  HB  THR A 934      42.350  45.960  39.860  1.00  0.00           H
ATOM   4517  OG1 THR A 934      43.330  47.050  41.270  1.00  0.00           O
ATOM   4518  HG1 THR A 934      44.250  47.300  41.400  1.00  0.00           H
ATOM   4519  CG2 THR A 934      44.370  45.540  39.810  1.00  0.00           C
ATOM   4520 HG21 THR A 934      44.410  45.150  38.760  1.00  0.00           H
ATOM   4521 HG22 THR A 934      44.220  44.570  40.330  1.00  0.00           H
ATOM   4522 HG23 THR A 934      45.320  46.060  40.020  1.00  0.00           H
ATOM   4523  C   THR A 934      42.800  47.200  37.710  1.00  0.00           C
ATOM   4524  O   THR A 934      43.280  46.260  37.030  1.00  0.00           O
ATOM   4525  N   ALA A 935      41.630  47.730  37.250  1.00  0.00           N
ATOM   4526  HN  ALA A 935      41.170  48.480  37.730  1.00  0.00           H
ATOM   4527  CA  ALA A 935      40.970  47.340  36.030  1.00  0.00           C
ATOM   4528  HA  ALA A 935      40.750  46.290  36.100  1.00  0.00           H
ATOM   4529  CB  ALA A 935      39.650  48.080  35.900  1.00  0.00           C
ATOM   4530  HB1 ALA A 935      39.700  49.180  35.750  1.00  0.00           H
ATOM   4531  HB2 ALA A 935      38.990  47.950  36.790  1.00  0.00           H
ATOM   4532  HB3 ALA A 935      39.050  47.680  35.050  1.00  0.00           H
ATOM   4533  C   ALA A 935      41.650  47.390  34.650  1.00  0.00           C
ATOM   4534  O   ALA A 935      41.700  46.490  33.830  1.00  0.00           O
ATOM   4535  N   VAL A 936      42.370  48.580  34.420  1.00  0.00           N
ATOM   4536  HN  VAL A 936      42.360  49.330  35.080  1.00  0.00           H
ATOM   4537  CA  VAL A 936      43.050  48.740  33.180  1.00  0.00           C
ATOM   4538  HA  VAL A 936      42.300  48.560  32.420  1.00  0.00           H
ATOM   4539  CB  VAL A 936      43.380  50.220  33.110  1.00  0.00           C
ATOM   4540  HB  VAL A 936      42.550  50.810  33.560  1.00  0.00           H
ATOM   4541  CG1 VAL A 936      44.550  50.660  34.000  1.00  0.00           C
ATOM   4542 HG11 VAL A 936      45.490  50.130  33.750  1.00  0.00           H
ATOM   4543 HG12 VAL A 936      44.340  50.500  35.080  1.00  0.00           H
ATOM   4544 HG13 VAL A 936      44.770  51.750  33.880  1.00  0.00           H
ATOM   4545  CG2 VAL A 936      43.690  50.530  31.600  1.00  0.00           C
ATOM   4546 HG21 VAL A 936      43.880  51.610  31.460  1.00  0.00           H
ATOM   4547 HG22 VAL A 936      42.870  50.190  30.920  1.00  0.00           H
ATOM   4548 HG23 VAL A 936      44.610  50.080  31.210  1.00  0.00           H
ATOM   4549  C   VAL A 936      44.290  47.890  32.910  1.00  0.00           C
ATOM   4550  O   VAL A 936      44.700  47.600  31.760  1.00  0.00           O
ATOM   4551  N   ILE A 937      44.920  47.370  33.960  1.00  0.00           N
ATOM   4552  HN  ILE A 937      44.660  47.670  34.870  1.00  0.00           H
ATOM   4553  CA  ILE A 937      46.100  46.390  33.870  1.00  0.00           C
ATOM   4554  HA  ILE A 937      46.840  46.800  33.200  1.00  0.00           H
ATOM   4555  CB  ILE A 937      46.770  46.230  35.270  1.00  0.00           C
ATOM   4556  HB  ILE A 937      45.970  46.110  36.020  1.00  0.00           H
ATOM   4557  CG2 ILE A 937      47.590  44.920  35.340  1.00  0.00           C
ATOM   4558 HG21 ILE A 937      48.480  44.970  34.670  1.00  0.00           H
ATOM   4559 HG22 ILE A 937      46.960  44.040  35.070  1.00  0.00           H
ATOM   4560 HG23 ILE A 937      47.940  44.690  36.360  1.00  0.00           H
ATOM   4561  CG1 ILE A 937      47.550  47.520  35.630  1.00  0.00           C
ATOM   4562 HG11 ILE A 937      48.010  48.000  34.740  1.00  0.00           H
ATOM   4563 HG12 ILE A 937      48.350  47.210  36.330  1.00  0.00           H
ATOM   4564  CD  ILE A 937      46.760  48.620  36.410  1.00  0.00           C
ATOM   4565  HD1 ILE A 937      46.070  48.160  37.160  1.00  0.00           H
ATOM   4566  HD2 ILE A 937      46.160  49.270  35.730  1.00  0.00           H
ATOM   4567  HD3 ILE A 937      47.390  49.420  36.860  1.00  0.00           H
ATOM   4568  C   ILE A 937      45.720  45.050  33.280  1.00  0.00           C
ATOM   4569  O   ILE A 937      46.520  44.490  32.520  1.00  0.00           O
ATOM   4570  N   ILE A 938      44.530  44.530  33.770  1.00  0.00           N
ATOM   4571  HN  ILE A 938      43.970  45.170  34.290  1.00  0.00           H
ATOM   4572  CA  ILE A 938      43.950  43.250  33.420  1.00  0.00           C
ATOM   4573  HA  ILE A 938      44.710  42.500  33.270  1.00  0.00           H
ATOM   4574  CB  ILE A 938      43.020  42.780  34.470  1.00  0.00           C
ATOM   4575  HB  ILE A 938      42.220  43.540  34.610  1.00  0.00           H
ATOM   4576  CG2 ILE A 938      42.400  41.450  34.010  1.00  0.00           C
ATOM   4577 HG21 ILE A 938      41.940  40.850  34.820  1.00  0.00           H
ATOM   4578 HG22 ILE A 938      43.230  40.780  33.680  1.00  0.00           H
ATOM   4579 HG23 ILE A 938      41.770  41.560  33.110  1.00  0.00           H
ATOM   4580  CG1 ILE A 938      43.800  42.570  35.770  1.00  0.00           C
ATOM   4581 HG11 ILE A 938      43.220  41.910  36.450  1.00  0.00           H
ATOM   4582 HG12 ILE A 938      43.980  43.580  36.220  1.00  0.00           H
ATOM   4583  CD  ILE A 938      45.140  41.860  35.720  1.00  0.00           C
ATOM   4584  HD1 ILE A 938      45.610  42.020  36.710  1.00  0.00           H
ATOM   4585  HD2 ILE A 938      45.900  42.230  35.010  1.00  0.00           H
ATOM   4586  HD3 ILE A 938      45.070  40.770  35.500  1.00  0.00           H
ATOM   4587  C   ILE A 938      43.270  43.390  32.040  1.00  0.00           C
ATOM   4588  O   ILE A 938      43.330  42.490  31.140  1.00  0.00           O
ATOM   4589  N   ASN A 939      42.500  44.520  31.810  1.00  0.00           N
ATOM   4590  HN  ASN A 939      42.460  45.190  32.550  1.00  0.00           H
ATOM   4591  CA  ASN A 939      41.640  44.770  30.640  1.00  0.00           C
ATOM   4592  HA  ASN A 939      41.380  43.770  30.330  1.00  0.00           H
ATOM   4593  CB  ASN A 939      40.340  45.620  30.900  1.00  0.00           C
ATOM   4594  HB1 ASN A 939      39.710  45.660  30.000  1.00  0.00           H
ATOM   4595  HB2 ASN A 939      40.530  46.690  31.140  1.00  0.00           H
ATOM   4596  CG  ASN A 939      39.440  44.940  31.950  1.00  0.00           C
ATOM   4597  OD1 ASN A 939      39.590  43.760  32.280  1.00  0.00           O
ATOM   4598  ND2 ASN A 939      38.570  45.790  32.550  1.00  0.00           N
ATOM   4599 HD21 ASN A 939      38.420  46.700  32.160  1.00  0.00           H
ATOM   4600 HD22 ASN A 939      37.970  45.530  33.290  1.00  0.00           H
ATOM   4601  C   ASN A 939      42.450  45.340  29.570  1.00  0.00           C
ATOM   4602  O   ASN A 939      42.430  46.540  29.320  1.00  0.00           O
ATOM   4603  N   ARG A 940      43.140  44.410  28.840  1.00  0.00           N
ATOM   4604  HN  ARG A 940      42.980  43.470  29.120  1.00  0.00           H
ATOM   4605  CA  ARG A 940      43.890  44.760  27.560  1.00  0.00           C
ATOM   4606  HA  ARG A 940      43.770  45.810  27.330  1.00  0.00           H
ATOM   4607  CB  ARG A 940      45.410  44.510  27.780  1.00  0.00           C
ATOM   4608  HB1 ARG A 940      45.970  44.640  26.820  1.00  0.00           H
ATOM   4609  HB2 ARG A 940      45.510  43.430  28.020  1.00  0.00           H
ATOM   4610  CG  ARG A 940      46.080  45.280  28.920  1.00  0.00           C
ATOM   4611  HG1 ARG A 940      47.060  44.750  29.030  1.00  0.00           H
ATOM   4612  HG2 ARG A 940      45.440  45.090  29.810  1.00  0.00           H
ATOM   4613  CD  ARG A 940      46.350  46.760  28.690  1.00  0.00           C
ATOM   4614  HD1 ARG A 940      46.930  46.840  27.740  1.00  0.00           H
ATOM   4615  HD2 ARG A 940      47.040  47.280  29.390  1.00  0.00           H
ATOM   4616  NE  ARG A 940      45.030  47.560  28.610  1.00  0.00           N
ATOM   4617  HE  ARG A 940      44.260  47.270  29.190  1.00  0.00           H
ATOM   4618  CZ  ARG A 940      44.850  48.800  28.150  1.00  0.00           C
ATOM   4619  NH1 ARG A 940      43.640  49.250  28.080  1.00  0.00           N
ATOM   4620 HH11 ARG A 940      42.950  48.640  28.470  1.00  0.00           H
ATOM   4621 HH12 ARG A 940      43.650  50.220  27.890  1.00  0.00           H
ATOM   4622  NH2 ARG A 940      45.700  49.690  27.880  1.00  0.00           N
ATOM   4623 HH21 ARG A 940      46.670  49.440  27.960  1.00  0.00           H
ATOM   4624 HH22 ARG A 940      45.470  50.620  27.620  1.00  0.00           H
ATOM   4625  C   ARG A 940      43.480  43.930  26.380  1.00  0.00           C
ATOM   4626  O   ARG A 940      42.980  42.830  26.550  1.00  0.00           O
ATOM   4627  N   LYS A 941      43.560  44.340  25.090  1.00  0.00           N
ATOM   4628  HN  LYS A 941      44.040  45.210  24.920  1.00  0.00           H
ATOM   4629  CA  LYS A 941      43.150  43.660  23.940  1.00  0.00           C
ATOM   4630  HA  LYS A 941      42.430  42.880  24.120  1.00  0.00           H
ATOM   4631  CB  LYS A 941      42.380  44.670  22.900  1.00  0.00           C
ATOM   4632  HB1 LYS A 941      42.190  44.030  22.020  1.00  0.00           H
ATOM   4633  HB2 LYS A 941      43.100  45.410  22.490  1.00  0.00           H
ATOM   4634  CG  LYS A 941      41.060  45.190  23.400  1.00  0.00           C
ATOM   4635  HG1 LYS A 941      40.700  46.020  22.750  1.00  0.00           H
ATOM   4636  HG2 LYS A 941      41.140  45.620  24.420  1.00  0.00           H
ATOM   4637  CD  LYS A 941      40.000  44.020  23.540  1.00  0.00           C
ATOM   4638  HD1 LYS A 941      40.320  43.290  24.320  1.00  0.00           H
ATOM   4639  HD2 LYS A 941      39.760  43.600  22.540  1.00  0.00           H
ATOM   4640  CE  LYS A 941      38.600  44.560  23.980  1.00  0.00           C
ATOM   4641  HE1 LYS A 941      38.260  45.280  23.200  1.00  0.00           H
ATOM   4642  HE2 LYS A 941      38.630  44.990  25.000  1.00  0.00           H
ATOM   4643  NZ  LYS A 941      37.710  43.370  24.080  1.00  0.00           N
ATOM   4644  HZ1 LYS A 941      37.440  42.890  23.190  1.00  0.00           H
ATOM   4645  HZ2 LYS A 941      36.860  43.670  24.590  1.00  0.00           H
ATOM   4646  HZ3 LYS A 941      38.160  42.690  24.720  1.00  0.00           H
ATOM   4647  C   LYS A 941      44.280  42.950  23.170  1.00  0.00           C
ATOM   4648  O   LYS A 941      43.960  42.410  22.110  1.00  0.00           O
ATOM   4649  N   GLU A 942      45.560  42.820  23.620  1.00  0.00           N
ATOM   4650  HN  GLU A 942      45.710  43.240  24.510  1.00  0.00           H
ATOM   4651  CA  GLU A 942      46.490  41.960  22.980  1.00  0.00           C
ATOM   4652  HA  GLU A 942      46.700  42.300  21.990  1.00  0.00           H
ATOM   4653  CB  GLU A 942      47.750  41.820  23.830  1.00  0.00           C
ATOM   4654  HB1 GLU A 942      48.450  41.190  23.250  1.00  0.00           H
ATOM   4655  HB2 GLU A 942      47.570  41.220  24.740  1.00  0.00           H
ATOM   4656  CG  GLU A 942      48.390  43.200  24.150  1.00  0.00           C
ATOM   4657  HG1 GLU A 942      47.830  43.830  24.880  1.00  0.00           H
ATOM   4658  HG2 GLU A 942      48.480  43.870  23.280  1.00  0.00           H
ATOM   4659  CD  GLU A 942      49.780  43.060  24.730  1.00  0.00           C
ATOM   4660  OE1 GLU A 942      50.730  42.700  24.000  1.00  0.00           O
ATOM   4661  OE2 GLU A 942      50.020  43.540  25.910  1.00  0.00           O
ATOM   4662  C   GLU A 942      46.040  40.510  22.780  1.00  0.00           C
ATOM   4663  O   GLU A 942      46.100  39.940  21.710  1.00  0.00           O
ATOM   4664  N   HSD A 943      45.510  39.890  23.870  1.00  0.00           N
ATOM   4665  HN  HSD A 943      45.400  40.330  24.770  1.00  0.00           H
ATOM   4666  CA  HSD A 943      45.190  38.520  23.750  1.00  0.00           C
ATOM   4667  HA  HSD A 943      45.570  38.020  22.880  1.00  0.00           H
ATOM   4668  CB  HSD A 943      45.720  37.680  24.940  1.00  0.00           C
ATOM   4669  HB1 HSD A 943      45.350  36.660  24.700  1.00  0.00           H
ATOM   4670  HB2 HSD A 943      45.280  37.910  25.940  1.00  0.00           H
ATOM   4671  ND1 HSD A 943      48.040  37.340  23.830  1.00  0.00           N
ATOM   4672  HD1 HSD A 943      47.800  36.990  22.920  1.00  0.00           H
ATOM   4673  CG  HSD A 943      47.250  37.620  24.890  1.00  0.00           C
ATOM   4674  CE1 HSD A 943      49.290  37.670  24.150  1.00  0.00           C
ATOM   4675  HE1 HSD A 943      50.130  37.530  23.460  1.00  0.00           H
ATOM   4676  NE2 HSD A 943      49.390  38.150  25.360  1.00  0.00           N
ATOM   4677  CD2 HSD A 943      48.130  38.130  25.800  1.00  0.00           C
ATOM   4678  HD2 HSD A 943      47.800  38.660  26.690  1.00  0.00           H
ATOM   4679  C   HSD A 943      43.640  38.370  23.850  1.00  0.00           C
ATOM   4680  O   HSD A 943      43.000  39.040  24.660  1.00  0.00           O
ATOM   4681  N   LYS A 944      43.020  37.440  23.030  1.00  0.00           N
ATOM   4682  HN  LYS A 944      43.530  36.740  22.520  1.00  0.00           H
ATOM   4683  CA  LYS A 944      41.570  37.160  23.150  1.00  0.00           C
ATOM   4684  HA  LYS A 944      41.030  38.090  23.270  1.00  0.00           H
ATOM   4685  CB  LYS A 944      41.090  36.500  21.830  1.00  0.00           C
ATOM   4686  HB1 LYS A 944      40.050  36.150  22.000  1.00  0.00           H
ATOM   4687  HB2 LYS A 944      41.760  35.630  21.730  1.00  0.00           H
ATOM   4688  CG  LYS A 944      40.970  37.500  20.650  1.00  0.00           C
ATOM   4689  HG1 LYS A 944      40.610  38.480  20.990  1.00  0.00           H
ATOM   4690  HG2 LYS A 944      40.220  37.070  19.950  1.00  0.00           H
ATOM   4691  CD  LYS A 944      42.290  37.720  19.890  1.00  0.00           C
ATOM   4692  HD1 LYS A 944      42.700  36.730  19.610  1.00  0.00           H
ATOM   4693  HD2 LYS A 944      43.080  38.260  20.450  1.00  0.00           H
ATOM   4694  CE  LYS A 944      41.940  38.510  18.570  1.00  0.00           C
ATOM   4695  HE1 LYS A 944      41.130  39.260  18.660  1.00  0.00           H
ATOM   4696  HE2 LYS A 944      41.490  37.770  17.870  1.00  0.00           H
ATOM   4697  NZ  LYS A 944      43.130  39.000  17.950  1.00  0.00           N
ATOM   4698  HZ1 LYS A 944      43.690  39.660  18.530  1.00  0.00           H
ATOM   4699  HZ2 LYS A 944      42.850  39.440  17.040  1.00  0.00           H
ATOM   4700  HZ3 LYS A 944      43.730  38.180  17.760  1.00  0.00           H
ATOM   4701  C   LYS A 944      41.220  36.390  24.360  1.00  0.00           C
ATOM   4702  O   LYS A 944      41.930  35.460  24.800  1.00  0.00           O
ATOM   4703  N   LEU A 945      40.020  36.670  24.930  1.00  0.00           N
ATOM   4704  HN  LEU A 945      39.380  37.330  24.530  1.00  0.00           H
ATOM   4705  CA  LEU A 945      39.430  36.020  26.050  1.00  0.00           C
ATOM   4706  HA  LEU A 945      40.090  35.990  26.900  1.00  0.00           H
ATOM   4707  CB  LEU A 945      38.160  36.790  26.550  1.00  0.00           C
ATOM   4708  HB1 LEU A 945      37.760  36.300  27.460  1.00  0.00           H
ATOM   4709  HB2 LEU A 945      37.350  36.770  25.790  1.00  0.00           H
ATOM   4710  CG  LEU A 945      38.370  38.210  27.040  1.00  0.00           C
ATOM   4711  HG  LEU A 945      38.710  38.770  26.140  1.00  0.00           H
ATOM   4712  CD1 LEU A 945      37.020  38.790  27.400  1.00  0.00           C
ATOM   4713 HD11 LEU A 945      37.180  39.880  27.510  1.00  0.00           H
ATOM   4714 HD12 LEU A 945      36.550  38.200  28.220  1.00  0.00           H
ATOM   4715 HD13 LEU A 945      36.330  38.680  26.530  1.00  0.00           H
ATOM   4716  CD2 LEU A 945      39.270  38.340  28.220  1.00  0.00           C
ATOM   4717 HD21 LEU A 945      39.380  39.410  28.480  1.00  0.00           H
ATOM   4718 HD22 LEU A 945      40.220  37.820  28.040  1.00  0.00           H
ATOM   4719 HD23 LEU A 945      38.920  37.860  29.160  1.00  0.00           H
ATOM   4720  C   LEU A 945      39.020  34.580  25.800  1.00  0.00           C
ATOM   4721  O   LEU A 945      38.400  34.210  24.830  1.00  0.00           O
ATOM   4722  N   LYS A 946      39.430  33.700  26.760  1.00  0.00           N
ATOM   4723  HN  LYS A 946      39.910  34.000  27.580  1.00  0.00           H
ATOM   4724  CA  LYS A 946      39.130  32.210  26.690  1.00  0.00           C
ATOM   4725  HA  LYS A 946      38.930  32.000  25.650  1.00  0.00           H
ATOM   4726  CB  LYS A 946      40.260  31.230  27.160  1.00  0.00           C
ATOM   4727  HB1 LYS A 946      40.590  31.520  28.180  1.00  0.00           H
ATOM   4728  HB2 LYS A 946      41.140  31.370  26.490  1.00  0.00           H
ATOM   4729  CG  LYS A 946      39.900  29.700  27.110  1.00  0.00           C
ATOM   4730  HG1 LYS A 946      38.900  29.470  27.510  1.00  0.00           H
ATOM   4731  HG2 LYS A 946      40.530  29.140  27.840  1.00  0.00           H
ATOM   4732  CD  LYS A 946      40.070  29.040  25.710  1.00  0.00           C
ATOM   4733  HD1 LYS A 946      41.130  29.210  25.400  1.00  0.00           H
ATOM   4734  HD2 LYS A 946      39.410  29.500  24.950  1.00  0.00           H
ATOM   4735  CE  LYS A 946      39.810  27.540  25.580  1.00  0.00           C
ATOM   4736  HE1 LYS A 946      39.900  27.160  24.540  1.00  0.00           H
ATOM   4737  HE2 LYS A 946      38.820  27.230  26.000  1.00  0.00           H
ATOM   4738  NZ  LYS A 946      40.840  26.840  26.340  1.00  0.00           N
ATOM   4739  HZ1 LYS A 946      40.680  25.850  26.110  1.00  0.00           H
ATOM   4740  HZ2 LYS A 946      40.680  26.840  27.370  1.00  0.00           H
ATOM   4741  HZ3 LYS A 946      41.800  27.130  26.050  1.00  0.00           H
ATOM   4742  C   LYS A 946      37.880  32.020  27.530  1.00  0.00           C
ATOM   4743  O   LYS A 946      36.990  31.210  27.230  1.00  0.00           O
ATOM   4744  N   LYS A 947      37.780  32.810  28.630  1.00  0.00           N
ATOM   4745  HN  LYS A 947      38.530  33.420  28.880  1.00  0.00           H
ATOM   4746  CA  LYS A 947      36.720  32.680  29.610  1.00  0.00           C
ATOM   4747  HA  LYS A 947      35.820  32.200  29.260  1.00  0.00           H
ATOM   4748  CB  LYS A 947      37.250  31.980  30.910  1.00  0.00           C
ATOM   4749  HB1 LYS A 947      36.450  32.000  31.690  1.00  0.00           H
ATOM   4750  HB2 LYS A 947      38.010  32.590  31.450  1.00  0.00           H
ATOM   4751  CG  LYS A 947      37.840  30.630  30.610  1.00  0.00           C
ATOM   4752  HG1 LYS A 947      38.770  30.690  29.990  1.00  0.00           H
ATOM   4753  HG2 LYS A 947      36.980  30.070  30.210  1.00  0.00           H
ATOM   4754  CD  LYS A 947      38.520  29.740  31.710  1.00  0.00           C
ATOM   4755  HD1 LYS A 947      37.770  29.530  32.490  1.00  0.00           H
ATOM   4756  HD2 LYS A 947      39.310  30.310  32.250  1.00  0.00           H
ATOM   4757  CE  LYS A 947      39.150  28.460  31.130  1.00  0.00           C
ATOM   4758  HE1 LYS A 947      39.570  28.650  30.120  1.00  0.00           H
ATOM   4759  HE2 LYS A 947      38.380  27.670  31.230  1.00  0.00           H
ATOM   4760  NZ  LYS A 947      40.250  27.990  32.000  1.00  0.00           N
ATOM   4761  HZ1 LYS A 947      40.940  28.710  32.250  1.00  0.00           H
ATOM   4762  HZ2 LYS A 947      40.780  27.270  31.480  1.00  0.00           H
ATOM   4763  HZ3 LYS A 947      39.800  27.670  32.880  1.00  0.00           H
ATOM   4764  C   LYS A 947      36.440  34.140  29.990  1.00  0.00           C
ATOM   4765  O   LYS A 947      35.350  34.620  29.730  1.00  0.00           O
ATOM   4766  N   GLY A 948      37.390  34.890  30.630  1.00  0.00           N
ATOM   4767  HN  GLY A 948      38.360  34.700  30.730  1.00  0.00           H
ATOM   4768  CA  GLY A 948      37.090  36.150  31.260  1.00  0.00           C
ATOM   4769  HA1 GLY A 948      36.600  36.780  30.530  1.00  0.00           H
ATOM   4770  HA2 GLY A 948      38.040  36.560  31.550  1.00  0.00           H
ATOM   4771  C   GLY A 948      36.180  36.230  32.440  1.00  0.00           C
ATOM   4772  O   GLY A 948      35.700  35.220  32.980  1.00  0.00           O
ATOM   4773  N   ALA A 949      35.900  37.440  32.990  1.00  0.00           N
ATOM   4774  HN  ALA A 949      36.230  38.340  32.680  1.00  0.00           H
ATOM   4775  CA  ALA A 949      34.950  37.590  34.160  1.00  0.00           C
ATOM   4776  HA  ALA A 949      34.120  36.910  34.180  1.00  0.00           H
ATOM   4777  CB  ALA A 949      35.750  37.480  35.570  1.00  0.00           C
ATOM   4778  HB1 ALA A 949      35.000  37.580  36.390  1.00  0.00           H
ATOM   4779  HB2 ALA A 949      36.480  38.330  35.550  1.00  0.00           H
ATOM   4780  HB3 ALA A 949      36.340  36.540  35.520  1.00  0.00           H
ATOM   4781  C   ALA A 949      34.330  38.940  34.050  1.00  0.00           C
ATOM   4782  O   ALA A 949      34.640  39.710  33.170  1.00  0.00           O
ATOM   4783  N   GLY A 950      33.270  39.260  34.800  1.00  0.00           N
ATOM   4784  HN  GLY A 950      32.840  38.620  35.430  1.00  0.00           H
ATOM   4785  CA  GLY A 950      32.480  40.430  34.610  1.00  0.00           C
ATOM   4786  HA1 GLY A 950      31.640  40.350  35.290  1.00  0.00           H
ATOM   4787  HA2 GLY A 950      32.180  40.470  33.580  1.00  0.00           H
ATOM   4788  C   GLY A 950      32.960  41.790  34.960  1.00  0.00           C
ATOM   4789  O   GLY A 950      33.800  41.880  35.860  1.00  0.00           O
ATOM   4790  N   TYR A 951      32.440  42.850  34.330  1.00  0.00           N
ATOM   4791  HN  TYR A 951      31.660  42.850  33.700  1.00  0.00           H
ATOM   4792  CA  TYR A 951      32.920  44.210  34.470  1.00  0.00           C
ATOM   4793  HA  TYR A 951      33.960  44.310  34.180  1.00  0.00           H
ATOM   4794  CB  TYR A 951      32.070  45.130  33.550  1.00  0.00           C
ATOM   4795  HB1 TYR A 951      30.960  45.130  33.710  1.00  0.00           H
ATOM   4796  HB2 TYR A 951      32.140  44.890  32.470  1.00  0.00           H
ATOM   4797  CG  TYR A 951      32.510  46.560  33.440  1.00  0.00           C
ATOM   4798  CD1 TYR A 951      33.770  46.930  33.080  1.00  0.00           C
ATOM   4799  HD1 TYR A 951      34.520  46.150  33.030  1.00  0.00           H
ATOM   4800  CE1 TYR A 951      34.110  48.230  32.780  1.00  0.00           C
ATOM   4801  HE1 TYR A 951      35.090  48.550  32.450  1.00  0.00           H
ATOM   4802  CZ  TYR A 951      33.060  49.160  32.750  1.00  0.00           C
ATOM   4803  OH  TYR A 951      33.370  50.490  32.320  1.00  0.00           O
ATOM   4804  HH  TYR A 951      32.580  50.840  31.920  1.00  0.00           H
ATOM   4805  CD2 TYR A 951      31.450  47.500  33.530  1.00  0.00           C
ATOM   4806  HD2 TYR A 951      30.470  47.210  33.880  1.00  0.00           H
ATOM   4807  CE2 TYR A 951      31.740  48.870  33.170  1.00  0.00           C
ATOM   4808  HE2 TYR A 951      31.010  49.650  33.260  1.00  0.00           H
ATOM   4809  C   TYR A 951      32.930  44.820  35.890  1.00  0.00           C
ATOM   4810  O   TYR A 951      33.930  45.430  36.260  1.00  0.00           O
ATOM   4811  N   HSD A 952      31.930  44.600  36.760  1.00  0.00           N
ATOM   4812  HN  HSD A 952      31.190  43.950  36.580  1.00  0.00           H
ATOM   4813  CA  HSD A 952      32.090  44.980  38.170  1.00  0.00           C
ATOM   4814  HA  HSD A 952      33.150  45.120  38.340  1.00  0.00           H
ATOM   4815  CB  HSD A 952      31.520  46.390  38.570  1.00  0.00           C
ATOM   4816  HB1 HSD A 952      32.190  47.140  38.090  1.00  0.00           H
ATOM   4817  HB2 HSD A 952      31.730  46.560  39.650  1.00  0.00           H
ATOM   4818  ND1 HSD A 952      29.470  46.670  37.010  1.00  0.00           N
ATOM   4819  HD1 HSD A 952      29.930  46.490  36.140  1.00  0.00           H
ATOM   4820  CG  HSD A 952      30.030  46.670  38.250  1.00  0.00           C
ATOM   4821  CE1 HSD A 952      28.180  47.090  37.160  1.00  0.00           C
ATOM   4822  HE1 HSD A 952      27.530  47.190  36.300  1.00  0.00           H
ATOM   4823  NE2 HSD A 952      27.830  47.220  38.430  1.00  0.00           N
ATOM   4824  CD2 HSD A 952      29.010  46.850  39.100  1.00  0.00           C
ATOM   4825  HD2 HSD A 952      29.210  46.750  40.160  1.00  0.00           H
ATOM   4826  C   HSD A 952      31.720  43.870  39.170  1.00  0.00           C
ATOM   4827  O   HSD A 952      31.240  44.140  40.280  1.00  0.00           O
ATOM   4828  N   LEU A 953      31.940  42.560  38.720  1.00  0.00           N
ATOM   4829  HN  LEU A 953      32.260  42.340  37.800  1.00  0.00           H
ATOM   4830  CA  LEU A 953      31.690  41.500  39.640  1.00  0.00           C
ATOM   4831  HA  LEU A 953      30.700  41.560  40.070  1.00  0.00           H
ATOM   4832  CB  LEU A 953      31.740  40.080  38.990  1.00  0.00           C
ATOM   4833  HB1 LEU A 953      32.730  39.970  38.500  1.00  0.00           H
ATOM   4834  HB2 LEU A 953      30.980  40.220  38.190  1.00  0.00           H
ATOM   4835  CG  LEU A 953      31.280  38.840  39.800  1.00  0.00           C
ATOM   4836  HG  LEU A 953      32.040  38.770  40.590  1.00  0.00           H
ATOM   4837  CD1 LEU A 953      29.850  38.940  40.220  1.00  0.00           C
ATOM   4838 HD11 LEU A 953      29.170  39.240  39.380  1.00  0.00           H
ATOM   4839 HD12 LEU A 953      29.800  39.710  41.020  1.00  0.00           H
ATOM   4840 HD13 LEU A 953      29.430  38.020  40.660  1.00  0.00           H
ATOM   4841  CD2 LEU A 953      31.430  37.650  38.870  1.00  0.00           C
ATOM   4842 HD21 LEU A 953      30.790  37.680  37.960  1.00  0.00           H
ATOM   4843 HD22 LEU A 953      31.480  36.680  39.390  1.00  0.00           H
ATOM   4844 HD23 LEU A 953      32.470  37.800  38.540  1.00  0.00           H
ATOM   4845  C   LEU A 953      32.640  41.510  40.740  1.00  0.00           C
ATOM   4846  O   LEU A 953      32.320  41.140  41.850  1.00  0.00           O
ATOM   4847  N   ASP A 954      33.920  41.940  40.520  1.00  0.00           N
ATOM   4848  HN  ASP A 954      34.160  42.240  39.600  1.00  0.00           H
ATOM   4849  CA  ASP A 954      35.050  41.910  41.440  1.00  0.00           C
ATOM   4850  HA  ASP A 954      35.070  40.930  41.910  1.00  0.00           H
ATOM   4851  CB  ASP A 954      36.360  42.390  40.790  1.00  0.00           C
ATOM   4852  HB1 ASP A 954      36.710  41.570  40.120  1.00  0.00           H
ATOM   4853  HB2 ASP A 954      37.180  42.490  41.530  1.00  0.00           H
ATOM   4854  CG  ASP A 954      36.230  43.660  39.980  1.00  0.00           C
ATOM   4855  OD1 ASP A 954      35.210  44.300  39.850  1.00  0.00           O
ATOM   4856  OD2 ASP A 954      37.450  44.080  39.640  1.00  0.00           O
ATOM   4857  HD2 ASP A 954      37.320  44.940  39.220  1.00  0.00           H
ATOM   4858  C   ASP A 954      34.730  42.750  42.650  1.00  0.00           C
ATOM   4859  O   ASP A 954      34.850  42.350  43.770  1.00  0.00           O
ATOM   4860  N   LEU A 955      34.150  43.980  42.520  1.00  0.00           N
ATOM   4861  HN  LEU A 955      34.120  44.410  41.620  1.00  0.00           H
ATOM   4862  CA  LEU A 955      33.640  44.760  43.610  1.00  0.00           C
ATOM   4863  HA  LEU A 955      34.480  44.860  44.290  1.00  0.00           H
ATOM   4864  CB  LEU A 955      33.300  46.140  42.990  1.00  0.00           C
ATOM   4865  HB1 LEU A 955      32.880  45.990  41.960  1.00  0.00           H
ATOM   4866  HB2 LEU A 955      34.260  46.650  42.750  1.00  0.00           H
ATOM   4867  CG  LEU A 955      32.450  47.110  43.770  1.00  0.00           C
ATOM   4868  HG  LEU A 955      31.450  46.640  43.930  1.00  0.00           H
ATOM   4869  CD1 LEU A 955      33.070  47.660  45.020  1.00  0.00           C
ATOM   4870 HD11 LEU A 955      32.370  48.390  45.500  1.00  0.00           H
ATOM   4871 HD12 LEU A 955      34.070  48.110  44.840  1.00  0.00           H
ATOM   4872 HD13 LEU A 955      33.150  46.930  45.850  1.00  0.00           H
ATOM   4873  CD2 LEU A 955      32.120  48.370  42.890  1.00  0.00           C
ATOM   4874 HD21 LEU A 955      33.010  49.020  42.750  1.00  0.00           H
ATOM   4875 HD22 LEU A 955      31.280  48.870  43.400  1.00  0.00           H
ATOM   4876 HD23 LEU A 955      31.910  47.960  41.870  1.00  0.00           H
ATOM   4877  C   LEU A 955      32.430  44.150  44.340  1.00  0.00           C
ATOM   4878  O   LEU A 955      32.320  44.280  45.520  1.00  0.00           O
ATOM   4879  N   LEU A 956      31.450  43.480  43.660  1.00  0.00           N
ATOM   4880  HN  LEU A 956      31.580  43.300  42.690  1.00  0.00           H
ATOM   4881  CA  LEU A 956      30.370  42.800  44.370  1.00  0.00           C
ATOM   4882  HA  LEU A 956      29.910  43.570  44.970  1.00  0.00           H
ATOM   4883  CB  LEU A 956      29.310  42.300  43.320  1.00  0.00           C
ATOM   4884  HB1 LEU A 956      29.750  41.390  42.850  1.00  0.00           H
ATOM   4885  HB2 LEU A 956      29.050  43.080  42.580  1.00  0.00           H
ATOM   4886  CG  LEU A 956      27.950  41.830  43.990  1.00  0.00           C
ATOM   4887  HG  LEU A 956      28.100  41.070  44.790  1.00  0.00           H
ATOM   4888  CD1 LEU A 956      27.330  43.070  44.740  1.00  0.00           C
ATOM   4889 HD11 LEU A 956      27.950  43.380  45.600  1.00  0.00           H
ATOM   4890 HD12 LEU A 956      26.330  42.860  45.170  1.00  0.00           H
ATOM   4891 HD13 LEU A 956      27.240  43.930  44.030  1.00  0.00           H
ATOM   4892  CD2 LEU A 956      26.980  41.290  42.990  1.00  0.00           C
ATOM   4893 HD21 LEU A 956      26.790  41.890  42.080  1.00  0.00           H
ATOM   4894 HD22 LEU A 956      26.050  41.150  43.580  1.00  0.00           H
ATOM   4895 HD23 LEU A 956      27.440  40.350  42.630  1.00  0.00           H
ATOM   4896  C   LEU A 956      30.840  41.660  45.240  1.00  0.00           C
ATOM   4897  O   LEU A 956      30.520  41.530  46.390  1.00  0.00           O
ATOM   4898  N   MET A 957      31.790  40.870  44.740  1.00  0.00           N
ATOM   4899  HN  MET A 957      32.030  41.010  43.780  1.00  0.00           H
ATOM   4900  CA  MET A 957      32.530  39.850  45.470  1.00  0.00           C
ATOM   4901  HA  MET A 957      31.740  39.180  45.790  1.00  0.00           H
ATOM   4902  CB  MET A 957      33.450  38.990  44.510  1.00  0.00           C
ATOM   4903  HB1 MET A 957      34.070  38.320  45.150  1.00  0.00           H
ATOM   4904  HB2 MET A 957      34.100  39.730  44.000  1.00  0.00           H
ATOM   4905  CG  MET A 957      32.710  38.040  43.630  1.00  0.00           C
ATOM   4906  HG1 MET A 957      33.610  37.490  43.270  1.00  0.00           H
ATOM   4907  HG2 MET A 957      32.250  38.570  42.760  1.00  0.00           H
ATOM   4908  SD  MET A 957      31.390  36.840  44.180  1.00  0.00           S
ATOM   4909  CE  MET A 957      30.050  38.050  43.950  1.00  0.00           C
ATOM   4910  HE1 MET A 957      30.180  38.570  42.970  1.00  0.00           H
ATOM   4911  HE2 MET A 957      29.980  38.860  44.710  1.00  0.00           H
ATOM   4912  HE3 MET A 957      29.030  37.620  44.050  1.00  0.00           H
ATOM   4913  C   MET A 957      33.250  40.350  46.740  1.00  0.00           C
ATOM   4914  O   MET A 957      33.010  39.780  47.800  1.00  0.00           O
ATOM   4915  N   VAL A 958      33.960  41.500  46.630  1.00  0.00           N
ATOM   4916  HN  VAL A 958      34.050  42.010  45.780  1.00  0.00           H
ATOM   4917  CA  VAL A 958      34.600  42.040  47.840  1.00  0.00           C
ATOM   4918  HA  VAL A 958      34.910  41.150  48.360  1.00  0.00           H
ATOM   4919  CB  VAL A 958      35.730  43.000  47.530  1.00  0.00           C
ATOM   4920  HB  VAL A 958      35.360  43.790  46.820  1.00  0.00           H
ATOM   4921  CG1 VAL A 958      36.370  43.740  48.780  1.00  0.00           C
ATOM   4922 HG11 VAL A 958      36.690  42.990  49.530  1.00  0.00           H
ATOM   4923 HG12 VAL A 958      35.700  44.420  49.360  1.00  0.00           H
ATOM   4924 HG13 VAL A 958      37.240  44.280  48.360  1.00  0.00           H
ATOM   4925  CG2 VAL A 958      36.820  42.190  46.880  1.00  0.00           C
ATOM   4926 HG21 VAL A 958      36.460  41.740  45.930  1.00  0.00           H
ATOM   4927 HG22 VAL A 958      37.180  41.420  47.590  1.00  0.00           H
ATOM   4928 HG23 VAL A 958      37.620  42.910  46.640  1.00  0.00           H
ATOM   4929  C   VAL A 958      33.630  42.610  48.820  1.00  0.00           C
ATOM   4930  O   VAL A 958      33.670  42.500  50.020  1.00  0.00           O
ATOM   4931  N   GLY A 959      32.720  43.350  48.210  1.00  0.00           N
ATOM   4932  HN  GLY A 959      32.660  43.440  47.210  1.00  0.00           H
ATOM   4933  CA  GLY A 959      31.800  44.200  49.010  1.00  0.00           C
ATOM   4934  HA1 GLY A 959      31.260  44.640  48.180  1.00  0.00           H
ATOM   4935  HA2 GLY A 959      32.240  44.890  49.710  1.00  0.00           H
ATOM   4936  C   GLY A 959      30.900  43.350  49.830  1.00  0.00           C
ATOM   4937  O   GLY A 959      30.510  43.740  50.930  1.00  0.00           O
ATOM   4938  N   VAL A 960      30.460  42.140  49.370  1.00  0.00           N
ATOM   4939  HN  VAL A 960      30.660  41.870  48.430  1.00  0.00           H
ATOM   4940  CA  VAL A 960      29.770  41.190  50.170  1.00  0.00           C
ATOM   4941  HA  VAL A 960      28.950  41.700  50.650  1.00  0.00           H
ATOM   4942  CB  VAL A 960      29.260  40.030  49.400  1.00  0.00           C
ATOM   4943  HB  VAL A 960      30.050  39.560  48.800  1.00  0.00           H
ATOM   4944  CG1 VAL A 960      28.590  38.960  50.370  1.00  0.00           C
ATOM   4945 HG11 VAL A 960      29.390  38.530  51.030  1.00  0.00           H
ATOM   4946 HG12 VAL A 960      28.050  38.220  49.750  1.00  0.00           H
ATOM   4947 HG13 VAL A 960      27.870  39.560  50.970  1.00  0.00           H
ATOM   4948  CG2 VAL A 960      28.240  40.540  48.390  1.00  0.00           C
ATOM   4949 HG21 VAL A 960      27.310  40.950  48.840  1.00  0.00           H
ATOM   4950 HG22 VAL A 960      27.970  39.720  47.690  1.00  0.00           H
ATOM   4951 HG23 VAL A 960      28.700  41.340  47.780  1.00  0.00           H
ATOM   4952  C   VAL A 960      30.670  40.680  51.290  1.00  0.00           C
ATOM   4953  O   VAL A 960      30.180  40.660  52.430  1.00  0.00           O
ATOM   4954  N   MET A 961      31.940  40.360  51.020  1.00  0.00           N
ATOM   4955  HN  MET A 961      32.370  40.530  50.150  1.00  0.00           H
ATOM   4956  CA  MET A 961      32.760  39.540  51.870  1.00  0.00           C
ATOM   4957  HA  MET A 961      32.150  38.790  52.360  1.00  0.00           H
ATOM   4958  CB  MET A 961      33.870  38.800  51.070  1.00  0.00           C
ATOM   4959  HB1 MET A 961      34.750  38.420  51.630  1.00  0.00           H
ATOM   4960  HB2 MET A 961      34.230  39.480  50.280  1.00  0.00           H
ATOM   4961  CG  MET A 961      33.200  37.530  50.370  1.00  0.00           C
ATOM   4962  HG1 MET A 961      34.000  37.090  49.750  1.00  0.00           H
ATOM   4963  HG2 MET A 961      32.400  37.800  49.650  1.00  0.00           H
ATOM   4964  SD  MET A 961      32.700  36.100  51.270  1.00  0.00           S
ATOM   4965  CE  MET A 961      34.080  35.460  52.260  1.00  0.00           C
ATOM   4966  HE1 MET A 961      34.920  36.180  52.280  1.00  0.00           H
ATOM   4967  HE2 MET A 961      34.570  34.560  51.860  1.00  0.00           H
ATOM   4968  HE3 MET A 961      33.790  35.200  53.310  1.00  0.00           H
ATOM   4969  C   MET A 961      33.380  40.390  52.980  1.00  0.00           C
ATOM   4970  O   MET A 961      33.650  39.920  54.050  1.00  0.00           O
ATOM   4971  N   LEU A 962      33.550  41.730  52.750  1.00  0.00           N
ATOM   4972  HN  LEU A 962      33.400  42.190  51.880  1.00  0.00           H
ATOM   4973  CA  LEU A 962      33.930  42.600  53.800  1.00  0.00           C
ATOM   4974  HA  LEU A 962      34.780  42.150  54.300  1.00  0.00           H
ATOM   4975  CB  LEU A 962      34.490  43.970  53.310  1.00  0.00           C
ATOM   4976  HB1 LEU A 962      35.130  43.710  52.430  1.00  0.00           H
ATOM   4977  HB2 LEU A 962      35.130  44.320  54.140  1.00  0.00           H
ATOM   4978  CG  LEU A 962      33.500  45.080  52.990  1.00  0.00           C
ATOM   4979  HG  LEU A 962      32.540  44.610  52.710  1.00  0.00           H
ATOM   4980  CD1 LEU A 962      33.080  45.960  54.190  1.00  0.00           C
ATOM   4981 HD11 LEU A 962      32.610  45.390  55.020  1.00  0.00           H
ATOM   4982 HD12 LEU A 962      32.370  46.780  53.940  1.00  0.00           H
ATOM   4983 HD13 LEU A 962      33.940  46.460  54.680  1.00  0.00           H
ATOM   4984  CD2 LEU A 962      34.060  46.040  51.960  1.00  0.00           C
ATOM   4985 HD21 LEU A 962      34.310  45.500  51.030  1.00  0.00           H
ATOM   4986 HD22 LEU A 962      35.010  46.480  52.340  1.00  0.00           H
ATOM   4987 HD23 LEU A 962      33.280  46.800  51.750  1.00  0.00           H
ATOM   4988  C   LEU A 962      32.750  42.740  54.800  1.00  0.00           C
ATOM   4989  O   LEU A 962      33.110  43.130  55.900  1.00  0.00           O
ATOM   4990  N   GLY A 963      31.460  42.470  54.450  1.00  0.00           N
ATOM   4991  HN  GLY A 963      31.200  42.300  53.500  1.00  0.00           H
ATOM   4992  CA  GLY A 963      30.430  42.360  55.510  1.00  0.00           C
ATOM   4993  HA1 GLY A 963      29.510  42.170  54.990  1.00  0.00           H
ATOM   4994  HA2 GLY A 963      30.330  43.310  56.020  1.00  0.00           H
ATOM   4995  C   GLY A 963      30.670  41.230  56.560  1.00  0.00           C
ATOM   4996  O   GLY A 963      30.800  41.440  57.800  1.00  0.00           O
ATOM   4997  N   VAL A 964      30.820  40.040  56.030  1.00  0.00           N
ATOM   4998  HN  VAL A 964      30.910  39.950  55.050  1.00  0.00           H
ATOM   4999  CA  VAL A 964      31.080  38.870  56.850  1.00  0.00           C
ATOM   5000  HA  VAL A 964      30.280  38.740  57.570  1.00  0.00           H
ATOM   5001  CB  VAL A 964      31.100  37.700  55.920  1.00  0.00           C
ATOM   5002  HB  VAL A 964      31.900  37.690  55.140  1.00  0.00           H
ATOM   5003  CG1 VAL A 964      31.340  36.400  56.710  1.00  0.00           C
ATOM   5004 HG11 VAL A 964      32.290  36.440  57.280  1.00  0.00           H
ATOM   5005 HG12 VAL A 964      31.330  35.540  56.000  1.00  0.00           H
ATOM   5006 HG13 VAL A 964      30.480  36.310  57.400  1.00  0.00           H
ATOM   5007  CG2 VAL A 964      29.770  37.580  55.130  1.00  0.00           C
ATOM   5008 HG21 VAL A 964      29.640  38.280  54.280  1.00  0.00           H
ATOM   5009 HG22 VAL A 964      29.020  37.670  55.940  1.00  0.00           H
ATOM   5010 HG23 VAL A 964      29.700  36.590  54.640  1.00  0.00           H
ATOM   5011  C   VAL A 964      32.480  38.980  57.580  1.00  0.00           C
ATOM   5012  O   VAL A 964      32.510  38.680  58.770  1.00  0.00           O
ATOM   5013  N   CYS A 965      33.550  39.510  56.960  1.00  0.00           N
ATOM   5014  HN  CYS A 965      33.520  39.740  55.990  1.00  0.00           H
ATOM   5015  CA  CYS A 965      34.850  39.860  57.720  1.00  0.00           C
ATOM   5016  HA  CYS A 965      35.190  38.960  58.220  1.00  0.00           H
ATOM   5017  CB  CYS A 965      35.910  40.470  56.690  1.00  0.00           C
ATOM   5018  HB1 CYS A 965      36.850  40.830  57.170  1.00  0.00           H
ATOM   5019  HB2 CYS A 965      35.490  41.360  56.180  1.00  0.00           H
ATOM   5020  SG  CYS A 965      36.640  39.200  55.560  1.00  0.00           S
ATOM   5021  HG1 CYS A 965      35.770  39.410  54.580  1.00  0.00           H
ATOM   5022  C   CYS A 965      34.660  40.910  58.840  1.00  0.00           C
ATOM   5023  O   CYS A 965      35.360  40.880  59.850  1.00  0.00           O
ATOM   5024  N   SER A 966      33.660  41.880  58.620  1.00  0.00           N
ATOM   5025  HN  SER A 966      33.330  41.880  57.680  1.00  0.00           H
ATOM   5026  CA  SER A 966      33.180  42.770  59.700  1.00  0.00           C
ATOM   5027  HA  SER A 966      34.010  43.300  60.150  1.00  0.00           H
ATOM   5028  CB  SER A 966      32.270  43.870  59.290  1.00  0.00           C
ATOM   5029  HB1 SER A 966      31.960  44.450  60.190  1.00  0.00           H
ATOM   5030  HB2 SER A 966      31.310  43.550  58.840  1.00  0.00           H
ATOM   5031  OG  SER A 966      32.970  44.800  58.460  1.00  0.00           O
ATOM   5032  HG1 SER A 966      32.980  44.440  57.570  1.00  0.00           H
ATOM   5033  C   SER A 966      32.490  42.050  60.870  1.00  0.00           C
ATOM   5034  O   SER A 966      32.600  42.510  62.030  1.00  0.00           O
ATOM   5035  N   VAL A 967      31.830  40.920  60.670  1.00  0.00           N
ATOM   5036  HN  VAL A 967      31.570  40.800  59.710  1.00  0.00           H
ATOM   5037  CA  VAL A 967      31.230  40.010  61.620  1.00  0.00           C
ATOM   5038  HA  VAL A 967      30.700  40.640  62.310  1.00  0.00           H
ATOM   5039  CB  VAL A 967      30.250  38.980  61.050  1.00  0.00           C
ATOM   5040  HB  VAL A 967      30.770  38.250  60.380  1.00  0.00           H
ATOM   5041  CG1 VAL A 967      29.560  38.180  62.220  1.00  0.00           C
ATOM   5042 HG11 VAL A 967      29.750  38.640  63.220  1.00  0.00           H
ATOM   5043 HG12 VAL A 967      29.800  37.100  62.280  1.00  0.00           H
ATOM   5044 HG13 VAL A 967      28.450  38.130  62.230  1.00  0.00           H
ATOM   5045  CG2 VAL A 967      29.150  39.740  60.290  1.00  0.00           C
ATOM   5046 HG21 VAL A 967      29.400  40.360  59.400  1.00  0.00           H
ATOM   5047 HG22 VAL A 967      28.760  40.510  60.990  1.00  0.00           H
ATOM   5048 HG23 VAL A 967      28.340  39.090  59.890  1.00  0.00           H
ATOM   5049  C   VAL A 967      32.310  39.440  62.490  1.00  0.00           C
ATOM   5050  O   VAL A 967      32.220  39.070  63.680  1.00  0.00           O
ATOM   5051  N   MET A 968      33.530  39.090  61.950  1.00  0.00           N
ATOM   5052  HN  MET A 968      33.610  39.300  60.980  1.00  0.00           H
ATOM   5053  CA  MET A 968      34.570  38.290  62.640  1.00  0.00           C
ATOM   5054  HA  MET A 968      34.200  37.840  63.550  1.00  0.00           H
ATOM   5055  CB  MET A 968      35.040  37.070  61.770  1.00  0.00           C
ATOM   5056  HB1 MET A 968      35.520  36.380  62.500  1.00  0.00           H
ATOM   5057  HB2 MET A 968      35.700  37.330  60.910  1.00  0.00           H
ATOM   5058  CG  MET A 968      33.910  36.320  61.150  1.00  0.00           C
ATOM   5059  HG1 MET A 968      33.290  36.890  60.430  1.00  0.00           H
ATOM   5060  HG2 MET A 968      33.320  35.980  62.030  1.00  0.00           H
[truncated: 6,873,249 more chars]
