# Supplementary material for: CryoEM and computational modeling structural insights into the pH regulator NBCn1
Source: Nat Commun. 2025 Nov 11;16:9932. doi: 10.1038/s41467-025-64868-z (PMC12606367; doi:10.1038/s41467-025-64868-z)
Supplement: Supplementary file 7 — Supplementary Data 5 [file 41467_2025_64868_MOESM7_ESM.zip › 100ns_z_restr_MD_NBCn1_2NaCO3/hNBCn1_OF/z-restr_hNBCn1_OF_2NaCO3_last_step_69.pdb]

REMARK    GENERATED BY TRJCONV
TITLE     Title t= 101000.00000 step= 50500000
REMARK    THIS IS A SIMULATION BOX
CRYST1   93.109   93.109  103.500  90.00  90.00  90.00 P 1           1
MODEL        1
ATOM      1  N   LEU A 585      25.770  40.940  33.880  1.00  0.00           N
ATOM      2  HT1 LEU A 585      25.540  41.820  34.390  1.00  0.00           H
ATOM      3  HT2 LEU A 585      24.890  40.600  33.440  1.00  0.00           H
ATOM      4  HT3 LEU A 585      26.300  41.300  33.060  1.00  0.00           H
ATOM      5  CA  LEU A 585      26.610  39.960  34.580  1.00  0.00           C
ATOM      6  HA  LEU A 585      27.560  40.450  34.760  1.00  0.00           H
ATOM      7  CB  LEU A 585      25.980  39.610  35.990  1.00  0.00           C
ATOM      8  HB1 LEU A 585      26.320  38.560  36.070  1.00  0.00           H
ATOM      9  HB2 LEU A 585      24.880  39.710  36.110  1.00  0.00           H
ATOM     10  CG  LEU A 585      26.740  40.460  37.070  1.00  0.00           C
ATOM     11  HG  LEU A 585      26.540  41.520  36.850  1.00  0.00           H
ATOM     12  CD1 LEU A 585      26.030  40.270  38.470  1.00  0.00           C
ATOM     13 HD11 LEU A 585      26.440  41.140  39.020  1.00  0.00           H
ATOM     14 HD12 LEU A 585      26.350  39.310  38.930  1.00  0.00           H
ATOM     15 HD13 LEU A 585      24.930  40.360  38.370  1.00  0.00           H
ATOM     16  CD2 LEU A 585      28.230  40.230  37.340  1.00  0.00           C
ATOM     17 HD21 LEU A 585      28.300  39.160  37.630  1.00  0.00           H
ATOM     18 HD22 LEU A 585      28.600  40.900  38.160  1.00  0.00           H
ATOM     19 HD23 LEU A 585      28.830  40.390  36.430  1.00  0.00           H
ATOM     20  C   LEU A 585      27.000  38.770  33.700  1.00  0.00           C
ATOM     21  O   LEU A 585      28.170  38.660  33.400  1.00  0.00           O
ATOM     22  N   ILE A 586      26.030  37.910  33.260  1.00  0.00           N
ATOM     23  HN  ILE A 586      25.050  38.130  33.340  1.00  0.00           H
ATOM     24  CA  ILE A 586      26.310  36.620  32.690  1.00  0.00           C
ATOM     25  HA  ILE A 586      26.950  36.090  33.400  1.00  0.00           H
ATOM     26  CB  ILE A 586      25.060  35.790  32.520  1.00  0.00           C
ATOM     27  HB  ILE A 586      24.380  36.250  31.770  1.00  0.00           H
ATOM     28  CG2 ILE A 586      25.490  34.340  32.200  1.00  0.00           C
ATOM     29 HG21 ILE A 586      25.820  34.300  31.140  1.00  0.00           H
ATOM     30 HG22 ILE A 586      24.710  33.540  32.220  1.00  0.00           H
ATOM     31 HG23 ILE A 586      26.320  34.020  32.870  1.00  0.00           H
ATOM     32  CG1 ILE A 586      24.310  35.780  33.880  1.00  0.00           C
ATOM     33 HG11 ILE A 586      24.060  36.820  34.180  1.00  0.00           H
ATOM     34 HG12 ILE A 586      24.990  35.460  34.710  1.00  0.00           H
ATOM     35  CD  ILE A 586      23.050  35.020  33.920  1.00  0.00           C
ATOM     36  HD1 ILE A 586      22.570  35.180  32.930  1.00  0.00           H
ATOM     37  HD2 ILE A 586      22.290  35.330  34.670  1.00  0.00           H
ATOM     38  HD3 ILE A 586      23.120  33.920  34.060  1.00  0.00           H
ATOM     39  C   ILE A 586      27.130  36.670  31.390  1.00  0.00           C
ATOM     40  O   ILE A 586      27.990  35.910  31.080  1.00  0.00           O
ATOM     41  N   LEU A 587      26.850  37.670  30.560  1.00  0.00           N
ATOM     42  HN  LEU A 587      26.010  38.220  30.620  1.00  0.00           H
ATOM     43  CA  LEU A 587      27.580  37.870  29.320  1.00  0.00           C
ATOM     44  HA  LEU A 587      27.550  36.920  28.790  1.00  0.00           H
ATOM     45  CB  LEU A 587      26.800  38.950  28.450  1.00  0.00           C
ATOM     46  HB1 LEU A 587      26.620  39.890  29.040  1.00  0.00           H
ATOM     47  HB2 LEU A 587      25.760  38.620  28.250  1.00  0.00           H
ATOM     48  CG  LEU A 587      27.520  39.240  27.090  1.00  0.00           C
ATOM     49  HG  LEU A 587      28.510  39.720  27.250  1.00  0.00           H
ATOM     50  CD1 LEU A 587      27.730  38.000  26.320  1.00  0.00           C
ATOM     51 HD11 LEU A 587      26.770  37.520  26.010  1.00  0.00           H
ATOM     52 HD12 LEU A 587      28.500  37.350  26.770  1.00  0.00           H
ATOM     53 HD13 LEU A 587      28.170  38.300  25.350  1.00  0.00           H
ATOM     54  CD2 LEU A 587      26.650  40.230  26.300  1.00  0.00           C
ATOM     55 HD21 LEU A 587      26.470  41.110  26.940  1.00  0.00           H
ATOM     56 HD22 LEU A 587      25.620  40.000  25.940  1.00  0.00           H
ATOM     57 HD23 LEU A 587      27.130  40.640  25.380  1.00  0.00           H
ATOM     58  C   LEU A 587      29.020  38.250  29.450  1.00  0.00           C
ATOM     59  O   LEU A 587      29.850  37.720  28.660  1.00  0.00           O
ATOM     60  N   ASP A 588      29.400  39.100  30.460  1.00  0.00           N
ATOM     61  HN  ASP A 588      28.680  39.470  31.040  1.00  0.00           H
ATOM     62  CA  ASP A 588      30.770  39.290  30.930  1.00  0.00           C
ATOM     63  HA  ASP A 588      31.380  39.450  30.060  1.00  0.00           H
ATOM     64  CB  ASP A 588      30.870  40.430  31.870  1.00  0.00           C
ATOM     65  HB1 ASP A 588      31.900  40.620  32.230  1.00  0.00           H
ATOM     66  HB2 ASP A 588      30.190  40.190  32.710  1.00  0.00           H
ATOM     67  CG  ASP A 588      30.350  41.740  31.220  1.00  0.00           C
ATOM     68  OD1 ASP A 588      29.590  42.510  31.850  1.00  0.00           O
ATOM     69  OD2 ASP A 588      30.920  42.080  30.150  1.00  0.00           O
ATOM     70  C   ASP A 588      31.450  38.030  31.530  1.00  0.00           C
ATOM     71  O   ASP A 588      32.590  37.700  31.250  1.00  0.00           O
ATOM     72  N   ILE A 589      30.730  37.310  32.400  1.00  0.00           N
ATOM     73  HN  ILE A 589      29.790  37.590  32.580  1.00  0.00           H
ATOM     74  CA  ILE A 589      31.310  36.010  32.840  1.00  0.00           C
ATOM     75  HA  ILE A 589      32.240  36.350  33.260  1.00  0.00           H
ATOM     76  CB  ILE A 589      30.460  35.420  33.970  1.00  0.00           C
ATOM     77  HB  ILE A 589      29.460  35.050  33.650  1.00  0.00           H
ATOM     78  CG2 ILE A 589      31.140  34.120  34.490  1.00  0.00           C
ATOM     79 HG21 ILE A 589      32.210  34.350  34.620  1.00  0.00           H
ATOM     80 HG22 ILE A 589      31.150  33.260  33.800  1.00  0.00           H
ATOM     81 HG23 ILE A 589      30.660  33.730  35.420  1.00  0.00           H
ATOM     82  CG1 ILE A 589      30.240  36.510  35.110  1.00  0.00           C
ATOM     83 HG11 ILE A 589      30.540  37.520  34.780  1.00  0.00           H
ATOM     84 HG12 ILE A 589      31.050  36.340  35.850  1.00  0.00           H
ATOM     85  CD  ILE A 589      28.900  36.460  35.700  1.00  0.00           C
ATOM     86  HD1 ILE A 589      28.030  36.680  35.040  1.00  0.00           H
ATOM     87  HD2 ILE A 589      28.710  37.150  36.560  1.00  0.00           H
ATOM     88  HD3 ILE A 589      28.750  35.460  36.150  1.00  0.00           H
ATOM     89  C   ILE A 589      31.580  34.950  31.770  1.00  0.00           C
ATOM     90  O   ILE A 589      32.700  34.430  31.660  1.00  0.00           O
ATOM     91  N   LYS A 590      30.670  34.850  30.780  1.00  0.00           N
ATOM     92  HN  LYS A 590      29.780  35.250  30.980  1.00  0.00           H
ATOM     93  CA  LYS A 590      30.840  34.140  29.550  1.00  0.00           C
ATOM     94  HA  LYS A 590      31.110  33.120  29.800  1.00  0.00           H
ATOM     95  CB  LYS A 590      29.620  34.160  28.600  1.00  0.00           C
ATOM     96  HB1 LYS A 590      29.930  33.650  27.670  1.00  0.00           H
ATOM     97  HB2 LYS A 590      29.240  35.180  28.380  1.00  0.00           H
ATOM     98  CG  LYS A 590      28.390  33.410  29.160  1.00  0.00           C
ATOM     99  HG1 LYS A 590      28.000  33.910  30.080  1.00  0.00           H
ATOM    100  HG2 LYS A 590      28.730  32.380  29.400  1.00  0.00           H
ATOM    101  CD  LYS A 590      27.190  33.410  28.240  1.00  0.00           C
ATOM    102  HD1 LYS A 590      27.610  33.160  27.240  1.00  0.00           H
ATOM    103  HD2 LYS A 590      26.750  34.440  28.220  1.00  0.00           H
ATOM    104  CE  LYS A 590      26.130  32.280  28.680  1.00  0.00           C
ATOM    105  HE1 LYS A 590      25.790  32.590  29.690  1.00  0.00           H
ATOM    106  HE2 LYS A 590      26.490  31.230  28.740  1.00  0.00           H
ATOM    107  NZ  LYS A 590      24.930  32.300  27.850  1.00  0.00           N
ATOM    108  HZ1 LYS A 590      24.320  33.060  28.210  1.00  0.00           H
ATOM    109  HZ2 LYS A 590      24.510  31.360  27.890  1.00  0.00           H
ATOM    110  HZ3 LYS A 590      25.040  32.540  26.850  1.00  0.00           H
ATOM    111  C   LYS A 590      32.040  34.580  28.750  1.00  0.00           C
ATOM    112  O   LYS A 590      32.700  33.710  28.200  1.00  0.00           O
ATOM    113  N   ARG A 591      32.400  35.910  28.620  1.00  0.00           N
ATOM    114  HN  ARG A 591      31.910  36.630  29.120  1.00  0.00           H
ATOM    115  CA  ARG A 591      33.580  36.430  27.940  1.00  0.00           C
ATOM    116  HA  ARG A 591      33.660  35.980  26.950  1.00  0.00           H
ATOM    117  CB  ARG A 591      33.360  37.930  27.730  1.00  0.00           C
ATOM    118  HB1 ARG A 591      34.360  38.360  27.500  1.00  0.00           H
ATOM    119  HB2 ARG A 591      32.960  38.310  28.690  1.00  0.00           H
ATOM    120  CG  ARG A 591      32.340  38.140  26.590  1.00  0.00           C
ATOM    121  HG1 ARG A 591      32.090  39.210  26.450  1.00  0.00           H
ATOM    122  HG2 ARG A 591      31.390  37.630  26.890  1.00  0.00           H
ATOM    123  CD  ARG A 591      32.760  37.660  25.190  1.00  0.00           C
ATOM    124  HD1 ARG A 591      32.840  36.560  25.120  1.00  0.00           H
ATOM    125  HD2 ARG A 591      33.780  38.080  25.090  1.00  0.00           H
ATOM    126  NE  ARG A 591      31.890  38.240  24.130  1.00  0.00           N
ATOM    127  HE  ARG A 591      32.210  39.070  23.660  1.00  0.00           H
ATOM    128  CZ  ARG A 591      30.770  37.690  23.820  1.00  0.00           C
ATOM    129  NH1 ARG A 591      30.210  36.540  24.150  1.00  0.00           N
ATOM    130 HH11 ARG A 591      29.280  36.290  23.880  1.00  0.00           H
ATOM    131 HH12 ARG A 591      30.830  35.870  24.560  1.00  0.00           H
ATOM    132  NH2 ARG A 591      29.900  38.420  23.160  1.00  0.00           N
ATOM    133 HH21 ARG A 591      30.270  39.350  23.120  1.00  0.00           H
ATOM    134 HH22 ARG A 591      29.050  38.050  22.780  1.00  0.00           H
ATOM    135  C   ARG A 591      34.830  36.110  28.690  1.00  0.00           C
ATOM    136  O   ARG A 591      35.870  35.980  28.070  1.00  0.00           O
ATOM    137  N   LYS A 592      34.810  36.030  29.990  1.00  0.00           N
ATOM    138  HN  LYS A 592      33.980  36.150  30.530  1.00  0.00           H
ATOM    139  CA  LYS A 592      35.890  35.660  30.820  1.00  0.00           C
ATOM    140  HA  LYS A 592      36.740  36.110  30.330  1.00  0.00           H
ATOM    141  CB  LYS A 592      35.650  36.310  32.300  1.00  0.00           C
ATOM    142  HB1 LYS A 592      34.820  35.740  32.760  1.00  0.00           H
ATOM    143  HB2 LYS A 592      35.510  37.400  32.190  1.00  0.00           H
ATOM    144  CG  LYS A 592      36.880  36.250  33.170  1.00  0.00           C
ATOM    145  HG1 LYS A 592      37.040  35.170  33.370  1.00  0.00           H
ATOM    146  HG2 LYS A 592      36.600  36.650  34.170  1.00  0.00           H
ATOM    147  CD  LYS A 592      38.180  36.850  32.590  1.00  0.00           C
ATOM    148  HD1 LYS A 592      38.160  37.970  32.620  1.00  0.00           H
ATOM    149  HD2 LYS A 592      38.360  36.430  31.580  1.00  0.00           H
ATOM    150  CE  LYS A 592      39.460  36.490  33.350  1.00  0.00           C
ATOM    151  HE1 LYS A 592      39.610  35.390  33.280  1.00  0.00           H
ATOM    152  HE2 LYS A 592      39.460  36.740  34.440  1.00  0.00           H
ATOM    153  NZ  LYS A 592      40.610  37.190  32.830  1.00  0.00           N
ATOM    154  HZ1 LYS A 592      41.360  36.950  33.530  1.00  0.00           H
ATOM    155  HZ2 LYS A 592      40.450  38.220  32.860  1.00  0.00           H
ATOM    156  HZ3 LYS A 592      40.980  36.830  31.930  1.00  0.00           H
ATOM    157  C   LYS A 592      36.170  34.240  30.950  1.00  0.00           C
ATOM    158  O   LYS A 592      37.230  33.830  31.350  1.00  0.00           O
ATOM    159  N   ALA A 593      35.160  33.380  30.650  1.00  0.00           N
ATOM    160  HN  ALA A 593      34.220  33.700  30.520  1.00  0.00           H
ATOM    161  CA  ALA A 593      35.120  31.880  30.990  1.00  0.00           C
ATOM    162  HA  ALA A 593      35.100  31.790  32.070  1.00  0.00           H
ATOM    163  CB  ALA A 593      33.890  31.280  30.460  1.00  0.00           C
ATOM    164  HB1 ALA A 593      34.030  30.230  30.790  1.00  0.00           H
ATOM    165  HB2 ALA A 593      33.800  31.410  29.360  1.00  0.00           H
ATOM    166  HB3 ALA A 593      33.030  31.810  30.910  1.00  0.00           H
ATOM    167  C   ALA A 593      36.370  31.070  30.550  1.00  0.00           C
ATOM    168  O   ALA A 593      36.830  30.230  31.360  1.00  0.00           O
ATOM    169  N   PRO A 594      36.880  31.130  29.310  1.00  0.00           N
ATOM    170  CD  PRO A 594      36.270  31.820  28.110  1.00  0.00           C
ATOM    171  HD1 PRO A 594      36.170  32.900  28.300  1.00  0.00           H
ATOM    172  HD2 PRO A 594      35.230  31.490  27.910  1.00  0.00           H
ATOM    173  CA  PRO A 594      37.970  30.280  28.990  1.00  0.00           C
ATOM    174  HA  PRO A 594      37.850  29.270  29.340  1.00  0.00           H
ATOM    175  CB  PRO A 594      37.830  30.200  27.430  1.00  0.00           C
ATOM    176  HB1 PRO A 594      37.150  29.350  27.190  1.00  0.00           H
ATOM    177  HB2 PRO A 594      38.840  30.020  26.990  1.00  0.00           H
ATOM    178  CG  PRO A 594      37.160  31.520  26.970  1.00  0.00           C
ATOM    179  HG1 PRO A 594      37.930  32.310  26.910  1.00  0.00           H
ATOM    180  HG2 PRO A 594      36.570  31.420  26.040  1.00  0.00           H
ATOM    181  C   PRO A 594      39.250  30.870  29.520  1.00  0.00           C
ATOM    182  O   PRO A 594      40.400  30.340  29.300  1.00  0.00           O
ATOM    183  N   PHE A 595      39.220  31.930  30.320  1.00  0.00           N
ATOM    184  HN  PHE A 595      38.330  32.310  30.580  1.00  0.00           H
ATOM    185  CA  PHE A 595      40.360  32.580  30.960  1.00  0.00           C
ATOM    186  HA  PHE A 595      41.160  31.890  30.790  1.00  0.00           H
ATOM    187  CB  PHE A 595      40.700  34.020  30.430  1.00  0.00           C
ATOM    188  HB1 PHE A 595      41.560  34.350  31.050  1.00  0.00           H
ATOM    189  HB2 PHE A 595      39.790  34.630  30.620  1.00  0.00           H
ATOM    190  CG  PHE A 595      40.910  34.010  28.900  1.00  0.00           C
ATOM    191  CD1 PHE A 595      39.970  34.340  27.960  1.00  0.00           C
ATOM    192  HD1 PHE A 595      39.050  34.810  28.260  1.00  0.00           H
ATOM    193  CE1 PHE A 595      40.180  34.090  26.590  1.00  0.00           C
ATOM    194  HE1 PHE A 595      39.390  34.360  25.900  1.00  0.00           H
ATOM    195  CZ  PHE A 595      41.310  33.470  26.110  1.00  0.00           C
ATOM    196  HZ  PHE A 595      41.360  33.300  25.040  1.00  0.00           H
ATOM    197  CD2 PHE A 595      42.060  33.360  28.360  1.00  0.00           C
ATOM    198  HD2 PHE A 595      42.770  33.020  29.110  1.00  0.00           H
ATOM    199  CE2 PHE A 595      42.310  33.040  27.000  1.00  0.00           C
ATOM    200  HE2 PHE A 595      43.100  32.380  26.670  1.00  0.00           H
ATOM    201  C   PHE A 595      40.140  32.510  32.430  1.00  0.00           C
ATOM    202  O   PHE A 595      40.750  33.150  33.280  1.00  0.00           O
ATOM    203  N   PHE A 596      39.090  31.740  32.870  1.00  0.00           N
ATOM    204  HN  PHE A 596      38.580  31.060  32.370  1.00  0.00           H
ATOM    205  CA  PHE A 596      38.760  31.880  34.320  1.00  0.00           C
ATOM    206  HA  PHE A 596      38.910  32.900  34.680  1.00  0.00           H
ATOM    207  CB  PHE A 596      37.350  31.420  34.550  1.00  0.00           C
ATOM    208  HB1 PHE A 596      37.210  30.310  34.470  1.00  0.00           H
ATOM    209  HB2 PHE A 596      36.620  31.950  33.900  1.00  0.00           H
ATOM    210  CG  PHE A 596      36.760  31.970  35.900  1.00  0.00           C
ATOM    211  CD1 PHE A 596      36.840  31.160  37.020  1.00  0.00           C
ATOM    212  HD1 PHE A 596      37.370  30.220  36.970  1.00  0.00           H
ATOM    213  CE1 PHE A 596      36.380  31.640  38.290  1.00  0.00           C
ATOM    214  HE1 PHE A 596      36.400  30.940  39.110  1.00  0.00           H
ATOM    215  CZ  PHE A 596      35.760  32.920  38.350  1.00  0.00           C
ATOM    216  HZ  PHE A 596      35.210  33.190  39.240  1.00  0.00           H
ATOM    217  CD2 PHE A 596      36.230  33.250  36.020  1.00  0.00           C
ATOM    218  HD2 PHE A 596      36.260  33.880  35.130  1.00  0.00           H
ATOM    219  CE2 PHE A 596      35.710  33.710  37.200  1.00  0.00           C
ATOM    220  HE2 PHE A 596      35.200  34.670  37.240  1.00  0.00           H
ATOM    221  C   PHE A 596      39.700  30.960  35.140  1.00  0.00           C
ATOM    222  O   PHE A 596      40.200  31.380  36.180  1.00  0.00           O
ATOM    223  N   LEU A 597      40.000  29.740  34.670  1.00  0.00           N
ATOM    224  HN  LEU A 597      39.640  29.520  33.770  1.00  0.00           H
ATOM    225  CA  LEU A 597      40.910  28.760  35.240  1.00  0.00           C
ATOM    226  HA  LEU A 597      41.310  29.220  36.140  1.00  0.00           H
ATOM    227  CB  LEU A 597      40.190  27.400  35.720  1.00  0.00           C
ATOM    228  HB1 LEU A 597      40.840  26.700  36.290  1.00  0.00           H
ATOM    229  HB2 LEU A 597      39.810  26.820  34.850  1.00  0.00           H
ATOM    230  CG  LEU A 597      38.960  27.660  36.630  1.00  0.00           C
ATOM    231  HG  LEU A 597      38.310  28.380  36.090  1.00  0.00           H
ATOM    232  CD1 LEU A 597      38.190  26.290  36.770  1.00  0.00           C
ATOM    233 HD11 LEU A 597      38.790  25.610  37.430  1.00  0.00           H
ATOM    234 HD12 LEU A 597      38.100  25.800  35.780  1.00  0.00           H
ATOM    235 HD13 LEU A 597      37.160  26.430  37.170  1.00  0.00           H
ATOM    236  CD2 LEU A 597      39.320  28.300  37.880  1.00  0.00           C
ATOM    237 HD21 LEU A 597      38.350  28.340  38.410  1.00  0.00           H
ATOM    238 HD22 LEU A 597      39.500  29.380  37.650  1.00  0.00           H
ATOM    239 HD23 LEU A 597      40.080  27.720  38.460  1.00  0.00           H
ATOM    240  C   LEU A 597      42.140  28.450  34.400  1.00  0.00           C
ATOM    241  O   LEU A 597      42.940  27.570  34.680  1.00  0.00           O
ATOM    242  N   SER A 598      42.330  29.160  33.230  1.00  0.00           N
ATOM    243  HN  SER A 598      41.740  29.950  33.050  1.00  0.00           H
ATOM    244  CA  SER A 598      43.390  28.810  32.290  1.00  0.00           C
ATOM    245  HA  SER A 598      43.220  27.780  31.990  1.00  0.00           H
ATOM    246  CB  SER A 598      43.370  29.630  31.020  1.00  0.00           C
ATOM    247  HB1 SER A 598      43.620  30.640  31.410  1.00  0.00           H
ATOM    248  HB2 SER A 598      42.410  29.430  30.500  1.00  0.00           H
ATOM    249  OG  SER A 598      44.370  29.220  30.040  1.00  0.00           O
ATOM    250  HG1 SER A 598      45.240  29.460  30.370  1.00  0.00           H
ATOM    251  C   SER A 598      44.800  28.830  32.930  1.00  0.00           C
ATOM    252  O   SER A 598      45.560  27.900  32.830  1.00  0.00           O
ATOM    253  N   ASP A 599      45.180  29.940  33.570  1.00  0.00           N
ATOM    254  HN  ASP A 599      44.530  30.690  33.690  1.00  0.00           H
ATOM    255  CA  ASP A 599      46.500  30.040  34.160  1.00  0.00           C
ATOM    256  HA  ASP A 599      47.250  29.720  33.460  1.00  0.00           H
ATOM    257  CB  ASP A 599      46.810  31.570  34.550  1.00  0.00           C
ATOM    258  HB1 ASP A 599      47.690  31.730  35.220  1.00  0.00           H
ATOM    259  HB2 ASP A 599      45.910  31.810  35.150  1.00  0.00           H
ATOM    260  CG  ASP A 599      46.870  32.370  33.310  1.00  0.00           C
ATOM    261  OD1 ASP A 599      46.350  33.530  33.320  1.00  0.00           O
ATOM    262  OD2 ASP A 599      47.360  31.940  32.230  1.00  0.00           O
ATOM    263  C   ASP A 599      46.700  29.200  35.400  1.00  0.00           C
ATOM    264  O   ASP A 599      47.790  28.810  35.730  1.00  0.00           O
ATOM    265  N   PHE A 600      45.610  28.820  36.080  1.00  0.00           N
ATOM    266  HN  PHE A 600      44.800  29.340  35.830  1.00  0.00           H
ATOM    267  CA  PHE A 600      45.570  27.770  37.070  1.00  0.00           C
ATOM    268  HA  PHE A 600      46.240  28.080  37.850  1.00  0.00           H
ATOM    269  CB  PHE A 600      44.160  27.760  37.710  1.00  0.00           C
ATOM    270  HB1 PHE A 600      43.530  27.730  36.790  1.00  0.00           H
ATOM    271  HB2 PHE A 600      43.970  28.750  38.190  1.00  0.00           H
ATOM    272  CG  PHE A 600      43.790  26.550  38.560  1.00  0.00           C
ATOM    273  CD1 PHE A 600      42.970  25.570  38.070  1.00  0.00           C
ATOM    274  HD1 PHE A 600      42.570  25.790  37.080  1.00  0.00           H
ATOM    275  CE1 PHE A 600      42.640  24.470  38.820  1.00  0.00           C
ATOM    276  HE1 PHE A 600      41.880  23.790  38.460  1.00  0.00           H
ATOM    277  CZ  PHE A 600      43.210  24.250  40.090  1.00  0.00           C
ATOM    278  HZ  PHE A 600      42.850  23.390  40.650  1.00  0.00           H
ATOM    279  CD2 PHE A 600      44.450  26.300  39.790  1.00  0.00           C
ATOM    280  HD2 PHE A 600      45.210  26.970  40.150  1.00  0.00           H
ATOM    281  CE2 PHE A 600      44.160  25.160  40.570  1.00  0.00           C
ATOM    282  HE2 PHE A 600      44.620  24.970  41.520  1.00  0.00           H
ATOM    283  C   PHE A 600      46.070  26.370  36.610  1.00  0.00           C
ATOM    284  O   PHE A 600      46.600  25.610  37.410  1.00  0.00           O
ATOM    285  N   LYS A 601      45.870  25.970  35.320  1.00  0.00           N
ATOM    286  HN  LYS A 601      45.410  26.510  34.620  1.00  0.00           H
ATOM    287  CA  LYS A 601      46.380  24.670  34.870  1.00  0.00           C
ATOM    288  HA  LYS A 601      46.350  24.030  35.730  1.00  0.00           H
ATOM    289  CB  LYS A 601      45.430  23.940  33.840  1.00  0.00           C
ATOM    290  HB1 LYS A 601      44.430  23.910  34.310  1.00  0.00           H
ATOM    291  HB2 LYS A 601      45.670  22.860  33.800  1.00  0.00           H
ATOM    292  CG  LYS A 601      45.200  24.610  32.470  1.00  0.00           C
ATOM    293  HG1 LYS A 601      44.750  25.600  32.740  1.00  0.00           H
ATOM    294  HG2 LYS A 601      44.470  23.970  31.960  1.00  0.00           H
ATOM    295  CD  LYS A 601      46.420  24.890  31.550  1.00  0.00           C
ATOM    296  HD1 LYS A 601      46.750  23.920  31.120  1.00  0.00           H
ATOM    297  HD2 LYS A 601      47.300  25.230  32.140  1.00  0.00           H
ATOM    298  CE  LYS A 601      46.300  25.890  30.410  1.00  0.00           C
ATOM    299  HE1 LYS A 601      46.040  26.940  30.660  1.00  0.00           H
ATOM    300  HE2 LYS A 601      45.470  25.550  29.740  1.00  0.00           H
ATOM    301  NZ  LYS A 601      47.620  25.850  29.770  1.00  0.00           N
ATOM    302  HZ1 LYS A 601      47.900  26.770  29.380  1.00  0.00           H
ATOM    303  HZ2 LYS A 601      47.710  25.080  29.070  1.00  0.00           H
ATOM    304  HZ3 LYS A 601      48.350  25.700  30.490  1.00  0.00           H
ATOM    305  C   LYS A 601      47.850  24.670  34.720  1.00  0.00           C
ATOM    306  O   LYS A 601      48.540  23.740  34.860  1.00  0.00           O
ATOM    307  N   ASP A 602      48.390  25.930  34.580  1.00  0.00           N
ATOM    308  HN  ASP A 602      47.910  26.770  34.320  1.00  0.00           H
ATOM    309  CA  ASP A 602      49.820  26.210  34.590  1.00  0.00           C
ATOM    310  HA  ASP A 602      50.430  25.400  34.220  1.00  0.00           H
ATOM    311  CB  ASP A 602      50.100  27.480  33.700  1.00  0.00           C
ATOM    312  HB1 ASP A 602      51.180  27.750  33.620  1.00  0.00           H
ATOM    313  HB2 ASP A 602      49.590  28.370  34.120  1.00  0.00           H
ATOM    314  CG  ASP A 602      49.570  27.390  32.240  1.00  0.00           C
ATOM    315  OD1 ASP A 602      49.320  26.320  31.680  1.00  0.00           O
ATOM    316  OD2 ASP A 602      49.380  28.460  31.620  1.00  0.00           O
ATOM    317  C   ASP A 602      50.450  26.430  36.040  1.00  0.00           C
ATOM    318  O   ASP A 602      51.710  26.440  36.130  1.00  0.00           O
ATOM    319  N   ALA A 603      49.600  26.430  37.070  1.00  0.00           N
ATOM    320  HN  ALA A 603      48.630  26.350  36.920  1.00  0.00           H
ATOM    321  CA  ALA A 603      50.020  26.640  38.370  1.00  0.00           C
ATOM    322  HA  ALA A 603      50.420  27.630  38.500  1.00  0.00           H
ATOM    323  CB  ALA A 603      48.780  26.570  39.280  1.00  0.00           C
ATOM    324  HB1 ALA A 603      49.030  26.670  40.360  1.00  0.00           H
ATOM    325  HB2 ALA A 603      48.330  25.570  39.130  1.00  0.00           H
ATOM    326  HB3 ALA A 603      48.100  27.440  39.110  1.00  0.00           H
ATOM    327  C   ALA A 603      51.060  25.700  39.000  1.00  0.00           C
ATOM    328  O   ALA A 603      51.940  26.050  39.790  1.00  0.00           O
ATOM    329  N   LEU A 604      50.940  24.420  38.670  1.00  0.00           N
ATOM    330  HN  LEU A 604      50.100  24.080  38.250  1.00  0.00           H
ATOM    331  CA  LEU A 604      51.960  23.380  38.990  1.00  0.00           C
ATOM    332  HA  LEU A 604      52.370  23.530  39.980  1.00  0.00           H
ATOM    333  CB  LEU A 604      51.350  21.960  39.070  1.00  0.00           C
ATOM    334  HB1 LEU A 604      52.080  21.200  39.400  1.00  0.00           H
ATOM    335  HB2 LEU A 604      50.980  21.710  38.050  1.00  0.00           H
ATOM    336  CG  LEU A 604      50.340  21.700  40.120  1.00  0.00           C
ATOM    337  HG  LEU A 604      49.690  22.590  40.160  1.00  0.00           H
ATOM    338  CD1 LEU A 604      49.480  20.560  39.820  1.00  0.00           C
ATOM    339 HD11 LEU A 604      50.200  19.720  39.630  1.00  0.00           H
ATOM    340 HD12 LEU A 604      48.780  20.800  38.990  1.00  0.00           H
ATOM    341 HD13 LEU A 604      48.860  20.310  40.720  1.00  0.00           H
ATOM    342  CD2 LEU A 604      51.020  21.630  41.510  1.00  0.00           C
ATOM    343 HD21 LEU A 604      51.550  22.550  41.840  1.00  0.00           H
ATOM    344 HD22 LEU A 604      51.840  20.890  41.420  1.00  0.00           H
ATOM    345 HD23 LEU A 604      50.400  21.300  42.360  1.00  0.00           H
ATOM    346  C   LEU A 604      53.140  23.330  38.090  1.00  0.00           C
ATOM    347  O   LEU A 604      54.140  22.710  38.410  1.00  0.00           O
ATOM    348  N   SER A 605      53.020  23.890  36.910  1.00  0.00           N
ATOM    349  HN  SER A 605      52.110  24.160  36.620  1.00  0.00           H
ATOM    350  CA  SER A 605      54.130  23.860  35.890  1.00  0.00           C
ATOM    351  HA  SER A 605      54.630  22.910  36.040  1.00  0.00           H
ATOM    352  CB  SER A 605      53.480  23.970  34.480  1.00  0.00           C
ATOM    353  HB1 SER A 605      53.000  24.970  34.390  1.00  0.00           H
ATOM    354  HB2 SER A 605      52.720  23.170  34.300  1.00  0.00           H
ATOM    355  OG  SER A 605      54.490  23.960  33.490  1.00  0.00           O
ATOM    356  HG1 SER A 605      54.600  23.030  33.250  1.00  0.00           H
ATOM    357  C   SER A 605      55.190  24.950  36.090  1.00  0.00           C
ATOM    358  O   SER A 605      56.350  24.720  36.120  1.00  0.00           O
ATOM    359  N   LEU A 606      54.740  26.240  36.260  1.00  0.00           N
ATOM    360  HN  LEU A 606      53.760  26.380  36.210  1.00  0.00           H
ATOM    361  CA  LEU A 606      55.480  27.400  36.660  1.00  0.00           C
ATOM    362  HA  LEU A 606      56.540  27.290  36.480  1.00  0.00           H
ATOM    363  CB  LEU A 606      54.960  28.610  35.940  1.00  0.00           C
ATOM    364  HB1 LEU A 606      55.630  29.470  36.140  1.00  0.00           H
ATOM    365  HB2 LEU A 606      53.930  28.900  36.240  1.00  0.00           H
ATOM    366  CG  LEU A 606      54.890  28.440  34.300  1.00  0.00           C
ATOM    367  HG  LEU A 606      54.230  27.570  34.060  1.00  0.00           H
ATOM    368  CD1 LEU A 606      54.220  29.670  33.530  1.00  0.00           C
ATOM    369 HD11 LEU A 606      54.950  30.510  33.520  1.00  0.00           H
ATOM    370 HD12 LEU A 606      53.300  30.010  34.040  1.00  0.00           H
ATOM    371 HD13 LEU A 606      53.950  29.340  32.500  1.00  0.00           H
ATOM    372  CD2 LEU A 606      56.200  28.230  33.670  1.00  0.00           C
ATOM    373 HD21 LEU A 606      56.770  29.180  33.730  1.00  0.00           H
ATOM    374 HD22 LEU A 606      55.990  27.880  32.640  1.00  0.00           H
ATOM    375 HD23 LEU A 606      56.820  27.480  34.210  1.00  0.00           H
ATOM    376  C   LEU A 606      55.300  27.630  38.160  1.00  0.00           C
ATOM    377  O   LEU A 606      54.250  28.010  38.660  1.00  0.00           O
ATOM    378  N   GLN A 607      56.390  27.480  38.890  1.00  0.00           N
ATOM    379  HN  GLN A 607      57.290  27.560  38.470  1.00  0.00           H
ATOM    380  CA  GLN A 607      56.420  27.530  40.340  1.00  0.00           C
ATOM    381  HA  GLN A 607      55.650  26.820  40.630  1.00  0.00           H
ATOM    382  CB  GLN A 607      57.820  27.130  40.840  1.00  0.00           C
ATOM    383  HB1 GLN A 607      57.870  27.320  41.930  1.00  0.00           H
ATOM    384  HB2 GLN A 607      58.590  27.760  40.340  1.00  0.00           H
ATOM    385  CG  GLN A 607      58.170  25.700  40.530  1.00  0.00           C
ATOM    386  HG1 GLN A 607      58.690  25.190  41.370  1.00  0.00           H
ATOM    387  HG2 GLN A 607      58.890  25.710  39.680  1.00  0.00           H
ATOM    388  CD  GLN A 607      57.000  24.800  40.170  1.00  0.00           C
ATOM    389  OE1 GLN A 607      56.300  24.450  41.150  1.00  0.00           O
ATOM    390  NE2 GLN A 607      56.870  24.240  38.980  1.00  0.00           N
ATOM    391 HE21 GLN A 607      56.420  23.350  38.870  1.00  0.00           H
ATOM    392 HE22 GLN A 607      57.290  24.590  38.140  1.00  0.00           H
ATOM    393  C   GLN A 607      56.030  28.800  40.880  1.00  0.00           C
ATOM    394  O   GLN A 607      56.330  29.860  40.370  1.00  0.00           O
ATOM    395  N   CYS A 608      55.360  28.780  42.030  1.00  0.00           N
ATOM    396  HN  CYS A 608      55.160  27.880  42.420  1.00  0.00           H
ATOM    397  CA  CYS A 608      54.700  29.940  42.670  1.00  0.00           C
ATOM    398  HA  CYS A 608      54.960  30.870  42.200  1.00  0.00           H
ATOM    399  CB  CYS A 608      53.170  29.880  42.450  1.00  0.00           C
ATOM    400  HB1 CYS A 608      53.130  30.010  41.350  1.00  0.00           H
ATOM    401  HB2 CYS A 608      52.770  30.690  43.100  1.00  0.00           H
ATOM    402  SG  CYS A 608      52.300  28.310  42.740  1.00  0.00           S
ATOM    403  HG1 CYS A 608      52.440  27.870  41.500  1.00  0.00           H
ATOM    404  C   CYS A 608      55.060  29.860  44.160  1.00  0.00           C
ATOM    405  O   CYS A 608      54.790  30.820  44.870  1.00  0.00           O
ATOM    406  N   LEU A 609      55.710  28.750  44.590  1.00  0.00           N
ATOM    407  HN  LEU A 609      56.000  28.000  44.020  1.00  0.00           H
ATOM    408  CA  LEU A 609      55.950  28.440  46.030  1.00  0.00           C
ATOM    409  HA  LEU A 609      54.980  28.310  46.490  1.00  0.00           H
ATOM    410  CB  LEU A 609      56.730  27.070  46.210  1.00  0.00           C
ATOM    411  HB1 LEU A 609      57.760  27.160  45.790  1.00  0.00           H
ATOM    412  HB2 LEU A 609      56.110  26.320  45.660  1.00  0.00           H
ATOM    413  CG  LEU A 609      56.930  26.460  47.610  1.00  0.00           C
ATOM    414  HG  LEU A 609      57.520  27.230  48.140  1.00  0.00           H
ATOM    415  CD1 LEU A 609      55.570  26.280  48.360  1.00  0.00           C
ATOM    416 HD11 LEU A 609      55.690  25.950  49.420  1.00  0.00           H
ATOM    417 HD12 LEU A 609      54.950  25.550  47.790  1.00  0.00           H
ATOM    418 HD13 LEU A 609      55.050  27.260  48.400  1.00  0.00           H
ATOM    419  CD2 LEU A 609      57.730  25.190  47.630  1.00  0.00           C
ATOM    420 HD21 LEU A 609      58.000  24.940  48.680  1.00  0.00           H
ATOM    421 HD22 LEU A 609      58.730  25.340  47.170  1.00  0.00           H
ATOM    422 HD23 LEU A 609      57.340  24.320  47.060  1.00  0.00           H
ATOM    423  C   LEU A 609      56.740  29.530  46.770  1.00  0.00           C
ATOM    424  O   LEU A 609      56.340  30.020  47.830  1.00  0.00           O
ATOM    425  N   ALA A 610      57.770  29.980  46.150  1.00  0.00           N
ATOM    426  HN  ALA A 610      58.170  29.520  45.350  1.00  0.00           H
ATOM    427  CA  ALA A 610      58.480  31.100  46.710  1.00  0.00           C
ATOM    428  HA  ALA A 610      58.860  30.870  47.690  1.00  0.00           H
ATOM    429  CB  ALA A 610      59.680  31.440  45.840  1.00  0.00           C
ATOM    430  HB1 ALA A 610      60.270  32.230  46.370  1.00  0.00           H
ATOM    431  HB2 ALA A 610      59.420  31.890  44.860  1.00  0.00           H
ATOM    432  HB3 ALA A 610      60.320  30.560  45.670  1.00  0.00           H
ATOM    433  C   ALA A 610      57.790  32.420  46.870  1.00  0.00           C
ATOM    434  O   ALA A 610      57.940  33.140  47.860  1.00  0.00           O
ATOM    435  N   SER A 611      56.960  32.780  45.870  1.00  0.00           N
ATOM    436  HN  SER A 611      56.980  32.260  45.030  1.00  0.00           H
ATOM    437  CA  SER A 611      56.020  33.890  45.930  1.00  0.00           C
ATOM    438  HA  SER A 611      56.580  34.790  46.100  1.00  0.00           H
ATOM    439  CB  SER A 611      55.330  34.010  44.580  1.00  0.00           C
ATOM    440  HB1 SER A 611      54.850  33.030  44.360  1.00  0.00           H
ATOM    441  HB2 SER A 611      55.980  34.150  43.690  1.00  0.00           H
ATOM    442  OG  SER A 611      54.240  35.020  44.450  1.00  0.00           O
ATOM    443  HG1 SER A 611      54.800  35.800  44.380  1.00  0.00           H
ATOM    444  C   SER A 611      55.010  33.780  47.080  1.00  0.00           C
ATOM    445  O   SER A 611      54.900  34.690  47.850  1.00  0.00           O
ATOM    446  N   ILE A 612      54.370  32.580  47.210  1.00  0.00           N
ATOM    447  HN  ILE A 612      54.410  31.920  46.480  1.00  0.00           H
ATOM    448  CA  ILE A 612      53.540  32.190  48.340  1.00  0.00           C
ATOM    449  HA  ILE A 612      52.710  32.870  48.190  1.00  0.00           H
ATOM    450  CB  ILE A 612      53.010  30.750  48.100  1.00  0.00           C
ATOM    451  HB  ILE A 612      53.940  30.190  47.850  1.00  0.00           H
ATOM    452  CG2 ILE A 612      52.310  30.170  49.390  1.00  0.00           C
ATOM    453 HG21 ILE A 612      51.900  29.200  49.050  1.00  0.00           H
ATOM    454 HG22 ILE A 612      51.470  30.780  49.780  1.00  0.00           H
ATOM    455 HG23 ILE A 612      53.060  29.830  50.130  1.00  0.00           H
ATOM    456  CG1 ILE A 612      52.030  30.740  46.910  1.00  0.00           C
ATOM    457 HG11 ILE A 612      52.470  31.350  46.100  1.00  0.00           H
ATOM    458 HG12 ILE A 612      51.110  31.250  47.280  1.00  0.00           H
ATOM    459  CD  ILE A 612      51.660  29.420  46.220  1.00  0.00           C
ATOM    460  HD1 ILE A 612      50.880  29.400  45.440  1.00  0.00           H
ATOM    461  HD2 ILE A 612      51.410  28.600  46.950  1.00  0.00           H
ATOM    462  HD3 ILE A 612      52.580  29.020  45.750  1.00  0.00           H
ATOM    463  C   ILE A 612      54.190  32.400  49.700  1.00  0.00           C
ATOM    464  O   ILE A 612      53.580  33.040  50.520  1.00  0.00           O
ATOM    465  N   LEU A 613      55.420  31.980  49.870  1.00  0.00           N
ATOM    466  HN  LEU A 613      56.030  31.540  49.210  1.00  0.00           H
ATOM    467  CA  LEU A 613      56.100  32.310  51.090  1.00  0.00           C
ATOM    468  HA  LEU A 613      55.470  31.920  51.870  1.00  0.00           H
ATOM    469  CB  LEU A 613      57.550  31.620  51.110  1.00  0.00           C
ATOM    470  HB1 LEU A 613      58.250  32.070  51.850  1.00  0.00           H
ATOM    471  HB2 LEU A 613      58.000  31.810  50.110  1.00  0.00           H
ATOM    472  CG  LEU A 613      57.550  30.030  51.220  1.00  0.00           C
ATOM    473  HG  LEU A 613      56.810  29.660  50.480  1.00  0.00           H
ATOM    474  CD1 LEU A 613      58.930  29.400  50.930  1.00  0.00           C
ATOM    475 HD11 LEU A 613      59.680  29.720  51.670  1.00  0.00           H
ATOM    476 HD12 LEU A 613      59.320  29.760  49.960  1.00  0.00           H
ATOM    477 HD13 LEU A 613      58.920  28.290  50.830  1.00  0.00           H
ATOM    478  CD2 LEU A 613      57.080  29.670  52.600  1.00  0.00           C
ATOM    479 HD21 LEU A 613      57.550  30.260  53.410  1.00  0.00           H
ATOM    480 HD22 LEU A 613      57.250  28.600  52.830  1.00  0.00           H
ATOM    481 HD23 LEU A 613      56.000  29.880  52.760  1.00  0.00           H
ATOM    482  C   LEU A 613      56.190  33.810  51.370  1.00  0.00           C
ATOM    483  O   LEU A 613      55.750  34.280  52.440  1.00  0.00           O
ATOM    484  N   PHE A 614      56.610  34.610  50.390  1.00  0.00           N
ATOM    485  HN  PHE A 614      57.000  34.230  49.560  1.00  0.00           H
ATOM    486  CA  PHE A 614      56.600  36.030  50.490  1.00  0.00           C
ATOM    487  HA  PHE A 614      56.980  36.210  51.500  1.00  0.00           H
ATOM    488  CB  PHE A 614      57.670  36.540  49.350  1.00  0.00           C
ATOM    489  HB1 PHE A 614      57.430  35.980  48.420  1.00  0.00           H
ATOM    490  HB2 PHE A 614      58.710  36.470  49.710  1.00  0.00           H
ATOM    491  CG  PHE A 614      57.360  37.980  49.010  1.00  0.00           C
ATOM    492  CD1 PHE A 614      56.440  38.210  47.890  1.00  0.00           C
ATOM    493  HD1 PHE A 614      56.000  37.390  47.340  1.00  0.00           H
ATOM    494  CE1 PHE A 614      56.240  39.470  47.440  1.00  0.00           C
ATOM    495  HE1 PHE A 614      55.520  39.630  46.650  1.00  0.00           H
ATOM    496  CZ  PHE A 614      56.640  40.540  48.230  1.00  0.00           C
ATOM    497  HZ  PHE A 614      56.440  41.510  47.790  1.00  0.00           H
ATOM    498  CD2 PHE A 614      57.660  39.090  49.720  1.00  0.00           C
ATOM    499  HD2 PHE A 614      58.280  38.960  50.600  1.00  0.00           H
ATOM    500  CE2 PHE A 614      57.460  40.410  49.340  1.00  0.00           C
ATOM    501  HE2 PHE A 614      57.810  41.250  49.920  1.00  0.00           H
ATOM    502  C   PHE A 614      55.240  36.740  50.610  1.00  0.00           C
ATOM    503  O   PHE A 614      55.110  37.610  51.470  1.00  0.00           O
ATOM    504  N   LEU A 615      54.230  36.320  49.850  1.00  0.00           N
ATOM    505  HN  LEU A 615      54.390  35.570  49.220  1.00  0.00           H
ATOM    506  CA  LEU A 615      52.890  36.820  50.040  1.00  0.00           C
ATOM    507  HA  LEU A 615      52.950  37.900  50.030  1.00  0.00           H
ATOM    508  CB  LEU A 615      52.010  36.410  48.730  1.00  0.00           C
ATOM    509  HB1 LEU A 615      50.960  36.730  48.880  1.00  0.00           H
ATOM    510  HB2 LEU A 615      52.020  35.300  48.730  1.00  0.00           H
ATOM    511  CG  LEU A 615      52.530  36.940  47.400  1.00  0.00           C
ATOM    512  HG  LEU A 615      53.570  36.540  47.380  1.00  0.00           H
ATOM    513  CD1 LEU A 615      51.830  36.290  46.120  1.00  0.00           C
ATOM    514 HD11 LEU A 615      50.810  36.700  46.100  1.00  0.00           H
ATOM    515 HD12 LEU A 615      51.960  35.190  46.120  1.00  0.00           H
ATOM    516 HD13 LEU A 615      52.310  36.680  45.200  1.00  0.00           H
ATOM    517  CD2 LEU A 615      52.380  38.500  47.450  1.00  0.00           C
ATOM    518 HD21 LEU A 615      52.840  38.860  46.510  1.00  0.00           H
ATOM    519 HD22 LEU A 615      52.750  38.970  48.370  1.00  0.00           H
ATOM    520 HD23 LEU A 615      51.300  38.780  47.430  1.00  0.00           H
ATOM    521  C   LEU A 615      52.230  36.560  51.450  1.00  0.00           C
ATOM    522  O   LEU A 615      51.590  37.410  51.980  1.00  0.00           O
ATOM    523  N   TYR A 616      52.490  35.360  51.980  1.00  0.00           N
ATOM    524  HN  TYR A 616      53.080  34.820  51.380  1.00  0.00           H
ATOM    525  CA  TYR A 616      52.150  34.900  53.300  1.00  0.00           C
ATOM    526  HA  TYR A 616      51.090  35.110  53.410  1.00  0.00           H
ATOM    527  CB  TYR A 616      52.430  33.310  53.650  1.00  0.00           C
ATOM    528  HB1 TYR A 616      53.510  33.140  53.570  1.00  0.00           H
ATOM    529  HB2 TYR A 616      51.880  32.710  52.890  1.00  0.00           H
ATOM    530  CG  TYR A 616      51.910  32.890  55.030  1.00  0.00           C
ATOM    531  CD1 TYR A 616      50.520  33.080  55.320  1.00  0.00           C
ATOM    532  HD1 TYR A 616      49.900  33.540  54.570  1.00  0.00           H
ATOM    533  CE1 TYR A 616      50.050  32.640  56.600  1.00  0.00           C
ATOM    534  HE1 TYR A 616      49.030  32.710  56.940  1.00  0.00           H
ATOM    535  CZ  TYR A 616      51.000  32.140  57.530  1.00  0.00           C
ATOM    536  OH  TYR A 616      50.700  31.830  58.850  1.00  0.00           O
ATOM    537  HH  TYR A 616      49.770  31.660  58.950  1.00  0.00           H
ATOM    538  CD2 TYR A 616      52.800  32.340  55.880  1.00  0.00           C
ATOM    539  HD2 TYR A 616      53.810  32.210  55.520  1.00  0.00           H
ATOM    540  CE2 TYR A 616      52.350  32.030  57.100  1.00  0.00           C
ATOM    541  HE2 TYR A 616      53.080  31.580  57.760  1.00  0.00           H
ATOM    542  C   TYR A 616      52.850  35.770  54.410  1.00  0.00           C
ATOM    543  O   TYR A 616      52.210  36.400  55.260  1.00  0.00           O
ATOM    544  N   CYS A 617      54.200  35.910  54.390  1.00  0.00           N
ATOM    545  HN  CYS A 617      54.740  35.390  53.740  1.00  0.00           H
ATOM    546  CA  CYS A 617      55.050  36.750  55.200  1.00  0.00           C
ATOM    547  HA  CYS A 617      54.830  36.530  56.240  1.00  0.00           H
ATOM    548  CB  CYS A 617      56.540  36.540  54.920  1.00  0.00           C
ATOM    549  HB1 CYS A 617      57.200  37.170  55.550  1.00  0.00           H
ATOM    550  HB2 CYS A 617      56.740  36.820  53.870  1.00  0.00           H
ATOM    551  SG  CYS A 617      57.010  34.820  55.270  1.00  0.00           S
ATOM    552  HG1 CYS A 617      56.320  34.160  54.350  1.00  0.00           H
ATOM    553  C   CYS A 617      54.760  38.180  55.090  1.00  0.00           C
ATOM    554  O   CYS A 617      54.730  38.790  56.170  1.00  0.00           O
ATOM    555  N   ALA A 618      54.490  38.750  53.940  1.00  0.00           N
ATOM    556  HN  ALA A 618      54.410  38.140  53.150  1.00  0.00           H
ATOM    557  CA  ALA A 618      53.900  40.090  53.810  1.00  0.00           C
ATOM    558  HA  ALA A 618      54.570  40.810  54.250  1.00  0.00           H
ATOM    559  CB  ALA A 618      53.710  40.370  52.360  1.00  0.00           C
ATOM    560  HB1 ALA A 618      54.640  40.160  51.780  1.00  0.00           H
ATOM    561  HB2 ALA A 618      53.420  41.440  52.250  1.00  0.00           H
ATOM    562  HB3 ALA A 618      52.930  39.720  51.910  1.00  0.00           H
ATOM    563  C   ALA A 618      52.550  40.310  54.440  1.00  0.00           C
ATOM    564  O   ALA A 618      52.370  41.230  55.250  1.00  0.00           O
ATOM    565  N   CYS A 619      51.610  39.360  54.200  1.00  0.00           N
ATOM    566  HN  CYS A 619      51.780  38.650  53.520  1.00  0.00           H
ATOM    567  CA  CYS A 619      50.150  39.600  54.590  1.00  0.00           C
ATOM    568  HA  CYS A 619      49.840  40.620  54.510  1.00  0.00           H
ATOM    569  CB  CYS A 619      49.240  38.790  53.670  1.00  0.00           C
ATOM    570  HB1 CYS A 619      48.180  38.850  54.010  1.00  0.00           H
ATOM    571  HB2 CYS A 619      49.500  37.710  53.690  1.00  0.00           H
ATOM    572  SG  CYS A 619      49.220  39.500  52.040  1.00  0.00           S
ATOM    573  HG1 CYS A 619      49.980  38.550  51.500  1.00  0.00           H
ATOM    574  C   CYS A 619      49.590  39.190  55.940  1.00  0.00           C
ATOM    575  O   CYS A 619      48.620  39.760  56.470  1.00  0.00           O
ATOM    576  N   MET A 620      50.170  38.230  56.610  1.00  0.00           N
ATOM    577  HN  MET A 620      50.890  37.660  56.250  1.00  0.00           H
ATOM    578  CA  MET A 620      49.680  37.720  57.920  1.00  0.00           C
ATOM    579  HA  MET A 620      48.640  37.430  57.910  1.00  0.00           H
ATOM    580  CB  MET A 620      50.520  36.500  58.290  1.00  0.00           C
ATOM    581  HB1 MET A 620      50.200  35.790  57.500  1.00  0.00           H
ATOM    582  HB2 MET A 620      50.090  36.210  59.270  1.00  0.00           H
ATOM    583  CG  MET A 620      52.050  36.530  58.330  1.00  0.00           C
ATOM    584  HG1 MET A 620      52.350  37.430  57.750  1.00  0.00           H
ATOM    585  HG2 MET A 620      52.450  35.630  57.830  1.00  0.00           H
ATOM    586  SD  MET A 620      52.830  36.750  59.980  1.00  0.00           S
ATOM    587  CE  MET A 620      54.440  36.550  59.130  1.00  0.00           C
ATOM    588  HE1 MET A 620      55.190  36.100  59.820  1.00  0.00           H
ATOM    589  HE2 MET A 620      54.620  37.550  58.680  1.00  0.00           H
ATOM    590  HE3 MET A 620      54.450  35.770  58.320  1.00  0.00           H
ATOM    591  C   MET A 620      49.650  38.770  59.030  1.00  0.00           C
ATOM    592  O   MET A 620      48.700  38.860  59.790  1.00  0.00           O
ATOM    593  N   SER A 621      50.690  39.520  59.140  1.00  0.00           N
ATOM    594  HN  SER A 621      51.530  39.300  58.660  1.00  0.00           H
ATOM    595  CA  SER A 621      50.800  40.340  60.370  1.00  0.00           C
ATOM    596  HA  SER A 621      50.520  39.680  61.170  1.00  0.00           H
ATOM    597  CB  SER A 621      52.320  40.610  60.730  1.00  0.00           C
ATOM    598  HB1 SER A 621      52.970  39.700  60.780  1.00  0.00           H
ATOM    599  HB2 SER A 621      52.400  40.880  61.810  1.00  0.00           H
ATOM    600  OG  SER A 621      52.860  41.460  59.730  1.00  0.00           O
ATOM    601  HG1 SER A 621      52.980  40.880  58.980  1.00  0.00           H
ATOM    602  C   SER A 621      49.910  41.600  60.460  1.00  0.00           C
ATOM    603  O   SER A 621      49.430  41.900  61.570  1.00  0.00           O
ATOM    604  N   PRO A 622      49.610  42.360  59.430  1.00  0.00           N
ATOM    605  CD  PRO A 622      50.230  42.550  58.100  1.00  0.00           C
ATOM    606  HD1 PRO A 622      49.720  41.920  57.340  1.00  0.00           H
ATOM    607  HD2 PRO A 622      51.280  42.170  58.130  1.00  0.00           H
ATOM    608  CA  PRO A 622      48.690  43.530  59.600  1.00  0.00           C
ATOM    609  HA  PRO A 622      49.060  44.080  60.450  1.00  0.00           H
ATOM    610  CB  PRO A 622      48.800  44.430  58.370  1.00  0.00           C
ATOM    611  HB1 PRO A 622      48.620  45.460  58.730  1.00  0.00           H
ATOM    612  HB2 PRO A 622      48.060  44.300  57.540  1.00  0.00           H
ATOM    613  CG  PRO A 622      50.160  44.070  57.840  1.00  0.00           C
ATOM    614  HG1 PRO A 622      50.520  44.160  56.780  1.00  0.00           H
ATOM    615  HG2 PRO A 622      50.900  44.540  58.510  1.00  0.00           H
ATOM    616  C   PRO A 622      47.300  43.110  59.970  1.00  0.00           C
ATOM    617  O   PRO A 622      46.570  43.810  60.570  1.00  0.00           O
ATOM    618  N   VAL A 623      46.800  41.890  59.620  1.00  0.00           N
ATOM    619  HN  VAL A 623      47.400  41.250  59.140  1.00  0.00           H
ATOM    620  CA  VAL A 623      45.490  41.450  60.250  1.00  0.00           C
ATOM    621  HA  VAL A 623      44.760  42.230  60.150  1.00  0.00           H
ATOM    622  CB  VAL A 623      44.860  40.400  59.480  1.00  0.00           C
ATOM    623  HB  VAL A 623      45.470  39.480  59.550  1.00  0.00           H
ATOM    624  CG1 VAL A 623      43.410  40.010  60.010  1.00  0.00           C
ATOM    625 HG11 VAL A 623      42.800  40.910  60.250  1.00  0.00           H
ATOM    626 HG12 VAL A 623      43.460  39.340  60.900  1.00  0.00           H
ATOM    627 HG13 VAL A 623      42.850  39.550  59.180  1.00  0.00           H
ATOM    628  CG2 VAL A 623      44.790  40.930  58.050  1.00  0.00           C
ATOM    629 HG21 VAL A 623      44.230  40.280  57.360  1.00  0.00           H
ATOM    630 HG22 VAL A 623      45.790  41.170  57.640  1.00  0.00           H
ATOM    631 HG23 VAL A 623      44.190  41.870  58.010  1.00  0.00           H
ATOM    632  C   VAL A 623      45.640  41.100  61.760  1.00  0.00           C
ATOM    633  O   VAL A 623      44.720  41.250  62.560  1.00  0.00           O
ATOM    634  N   ILE A 624      46.840  40.570  62.150  1.00  0.00           N
ATOM    635  HN  ILE A 624      47.560  40.350  61.490  1.00  0.00           H
ATOM    636  CA  ILE A 624      47.060  40.320  63.530  1.00  0.00           C
ATOM    637  HA  ILE A 624      46.250  39.680  63.830  1.00  0.00           H
ATOM    638  CB  ILE A 624      48.340  39.490  63.820  1.00  0.00           C
ATOM    639  HB  ILE A 624      49.230  39.860  63.260  1.00  0.00           H
ATOM    640  CG2 ILE A 624      48.690  39.470  65.320  1.00  0.00           C
ATOM    641 HG21 ILE A 624      49.660  38.960  65.420  1.00  0.00           H
ATOM    642 HG22 ILE A 624      47.860  38.930  65.820  1.00  0.00           H
ATOM    643 HG23 ILE A 624      49.020  40.500  65.590  1.00  0.00           H
ATOM    644  CG1 ILE A 624      48.120  38.060  63.200  1.00  0.00           C
ATOM    645 HG11 ILE A 624      47.550  38.170  62.240  1.00  0.00           H
ATOM    646 HG12 ILE A 624      47.430  37.540  63.900  1.00  0.00           H
ATOM    647  CD  ILE A 624      49.480  37.320  62.970  1.00  0.00           C
ATOM    648  HD1 ILE A 624      49.430  36.240  62.680  1.00  0.00           H
ATOM    649  HD2 ILE A 624      49.890  37.190  64.000  1.00  0.00           H
ATOM    650  HD3 ILE A 624      50.230  37.790  62.310  1.00  0.00           H
ATOM    651  C   ILE A 624      46.970  41.640  64.300  1.00  0.00           C
ATOM    652  O   ILE A 624      46.240  41.790  65.290  1.00  0.00           O
ATOM    653  N   THR A 625      47.680  42.690  63.800  1.00  0.00           N
ATOM    654  HN  THR A 625      48.230  42.500  63.000  1.00  0.00           H
ATOM    655  CA  THR A 625      47.810  44.000  64.470  1.00  0.00           C
ATOM    656  HA  THR A 625      47.960  43.920  65.540  1.00  0.00           H
ATOM    657  CB  THR A 625      48.990  44.760  64.000  1.00  0.00           C
ATOM    658  HB  THR A 625      48.950  44.720  62.880  1.00  0.00           H
ATOM    659  OG1 THR A 625      50.130  44.110  64.530  1.00  0.00           O
ATOM    660  HG1 THR A 625      50.770  44.200  63.810  1.00  0.00           H
ATOM    661  CG2 THR A 625      48.960  46.250  64.410  1.00  0.00           C
ATOM    662 HG21 THR A 625      48.100  46.810  63.980  1.00  0.00           H
ATOM    663 HG22 THR A 625      49.930  46.650  64.060  1.00  0.00           H
ATOM    664 HG23 THR A 625      48.850  46.330  65.510  1.00  0.00           H
ATOM    665  C   THR A 625      46.560  44.830  64.300  1.00  0.00           C
ATOM    666  O   THR A 625      46.230  45.640  65.170  1.00  0.00           O
ATOM    667  N   PHE A 626      45.800  44.720  63.200  1.00  0.00           N
ATOM    668  HN  PHE A 626      46.160  44.260  62.390  1.00  0.00           H
ATOM    669  CA  PHE A 626      44.440  45.200  63.020  1.00  0.00           C
ATOM    670  HA  PHE A 626      44.450  46.280  63.040  1.00  0.00           H
ATOM    671  CB  PHE A 626      44.020  44.970  61.520  1.00  0.00           C
ATOM    672  HB1 PHE A 626      44.350  43.940  61.230  1.00  0.00           H
ATOM    673  HB2 PHE A 626      44.520  45.770  60.940  1.00  0.00           H
ATOM    674  CG  PHE A 626      42.570  44.940  61.270  1.00  0.00           C
ATOM    675  CD1 PHE A 626      41.750  43.790  61.230  1.00  0.00           C
ATOM    676  HD1 PHE A 626      42.250  42.890  61.560  1.00  0.00           H
ATOM    677  CE1 PHE A 626      40.400  43.810  61.000  1.00  0.00           C
ATOM    678  HE1 PHE A 626      39.770  42.940  61.000  1.00  0.00           H
ATOM    679  CZ  PHE A 626      39.760  45.040  60.620  1.00  0.00           C
ATOM    680  HZ  PHE A 626      38.680  44.970  60.540  1.00  0.00           H
ATOM    681  CD2 PHE A 626      41.830  46.170  60.980  1.00  0.00           C
ATOM    682  HD2 PHE A 626      42.410  47.070  60.840  1.00  0.00           H
ATOM    683  CE2 PHE A 626      40.500  46.180  60.570  1.00  0.00           C
ATOM    684  HE2 PHE A 626      39.970  47.120  60.450  1.00  0.00           H
ATOM    685  C   PHE A 626      43.450  44.670  64.090  1.00  0.00           C
ATOM    686  O   PHE A 626      42.610  45.380  64.690  1.00  0.00           O
ATOM    687  N   GLY A 627      43.610  43.340  64.330  1.00  0.00           N
ATOM    688  HN  GLY A 627      44.340  42.780  63.960  1.00  0.00           H
ATOM    689  CA  GLY A 627      42.880  42.620  65.320  1.00  0.00           C
ATOM    690  HA1 GLY A 627      43.180  41.580  65.380  1.00  0.00           H
ATOM    691  HA2 GLY A 627      41.840  42.810  65.090  1.00  0.00           H
ATOM    692  C   GLY A 627      43.250  43.040  66.750  1.00  0.00           C
ATOM    693  O   GLY A 627      42.440  42.950  67.710  1.00  0.00           O
ATOM    694  N   GLY A 628      44.470  43.620  66.890  1.00  0.00           N
ATOM    695  HN  GLY A 628      44.910  43.740  66.000  1.00  0.00           H
ATOM    696  CA  GLY A 628      45.000  44.230  68.120  1.00  0.00           C
ATOM    697  HA1 GLY A 628      46.060  44.370  68.020  1.00  0.00           H
ATOM    698  HA2 GLY A 628      44.870  43.610  68.990  1.00  0.00           H
ATOM    699  C   GLY A 628      44.330  45.590  68.380  1.00  0.00           C
ATOM    700  O   GLY A 628      43.630  45.780  69.330  1.00  0.00           O
ATOM    701  N   LEU A 629      44.490  46.530  67.420  1.00  0.00           N
ATOM    702  HN  LEU A 629      45.170  46.350  66.720  1.00  0.00           H
ATOM    703  CA  LEU A 629      43.840  47.860  67.430  1.00  0.00           C
ATOM    704  HA  LEU A 629      44.000  48.290  68.400  1.00  0.00           H
ATOM    705  CB  LEU A 629      44.520  48.720  66.280  1.00  0.00           C
ATOM    706  HB1 LEU A 629      43.890  49.630  66.130  1.00  0.00           H
ATOM    707  HB2 LEU A 629      44.520  48.190  65.310  1.00  0.00           H
ATOM    708  CG  LEU A 629      46.010  49.100  66.360  1.00  0.00           C
ATOM    709  HG  LEU A 629      46.600  48.340  66.910  1.00  0.00           H
ATOM    710  CD1 LEU A 629      46.620  49.270  64.950  1.00  0.00           C
ATOM    711 HD11 LEU A 629      47.700  49.500  64.970  1.00  0.00           H
ATOM    712 HD12 LEU A 629      46.220  50.050  64.260  1.00  0.00           H
ATOM    713 HD13 LEU A 629      46.520  48.290  64.450  1.00  0.00           H
ATOM    714  CD2 LEU A 629      46.110  50.470  67.050  1.00  0.00           C
ATOM    715 HD21 LEU A 629      45.710  50.530  68.090  1.00  0.00           H
ATOM    716 HD22 LEU A 629      45.550  51.200  66.430  1.00  0.00           H
ATOM    717 HD23 LEU A 629      47.180  50.700  67.090  1.00  0.00           H
ATOM    718  C   LEU A 629      42.280  47.960  67.430  1.00  0.00           C
ATOM    719  O   LEU A 629      41.690  48.670  68.220  1.00  0.00           O
ATOM    720  N   LEU A 630      41.640  47.170  66.540  1.00  0.00           N
ATOM    721  HN  LEU A 630      42.320  46.550  66.150  1.00  0.00           H
ATOM    722  CA  LEU A 630      40.230  46.940  66.430  1.00  0.00           C
ATOM    723  HA  LEU A 630      39.970  47.980  66.310  1.00  0.00           H
ATOM    724  CB  LEU A 630      39.900  46.160  65.170  1.00  0.00           C
ATOM    725  HB1 LEU A 630      40.340  45.140  65.210  1.00  0.00           H
ATOM    726  HB2 LEU A 630      40.420  46.600  64.300  1.00  0.00           H
ATOM    727  CG  LEU A 630      38.350  46.110  64.900  1.00  0.00           C
ATOM    728  HG  LEU A 630      37.850  45.500  65.690  1.00  0.00           H
ATOM    729  CD1 LEU A 630      37.720  47.540  64.650  1.00  0.00           C
ATOM    730 HD11 LEU A 630      37.780  48.040  65.640  1.00  0.00           H
ATOM    731 HD12 LEU A 630      36.640  47.480  64.440  1.00  0.00           H
ATOM    732 HD13 LEU A 630      38.040  48.100  63.750  1.00  0.00           H
ATOM    733  CD2 LEU A 630      38.270  45.250  63.640  1.00  0.00           C
ATOM    734 HD21 LEU A 630      38.860  44.330  63.850  1.00  0.00           H
ATOM    735 HD22 LEU A 630      38.760  45.820  62.830  1.00  0.00           H
ATOM    736 HD23 LEU A 630      37.240  44.860  63.510  1.00  0.00           H
ATOM    737  C   LEU A 630      39.620  46.280  67.610  1.00  0.00           C
ATOM    738  O   LEU A 630      38.480  46.470  68.020  1.00  0.00           O
ATOM    739  N   GLY A 631      40.340  45.300  68.240  1.00  0.00           N
ATOM    740  HN  GLY A 631      41.100  44.800  67.840  1.00  0.00           H
ATOM    741  CA  GLY A 631      39.780  44.660  69.440  1.00  0.00           C
ATOM    742  HA1 GLY A 631      40.420  43.870  69.830  1.00  0.00           H
ATOM    743  HA2 GLY A 631      38.870  44.150  69.190  1.00  0.00           H
ATOM    744  C   GLY A 631      39.630  45.590  70.590  1.00  0.00           C
ATOM    745  O   GLY A 631      38.570  45.700  71.220  1.00  0.00           O
ATOM    746  N   GLU A 632      40.680  46.510  70.780  1.00  0.00           N
ATOM    747  HN  GLU A 632      41.570  46.280  70.400  1.00  0.00           H
ATOM    748  CA  GLU A 632      40.570  47.690  71.600  1.00  0.00           C
ATOM    749  HA  GLU A 632      40.410  47.310  72.600  1.00  0.00           H
ATOM    750  CB  GLU A 632      42.010  48.320  71.600  1.00  0.00           C
ATOM    751  HB1 GLU A 632      42.040  49.340  72.040  1.00  0.00           H
ATOM    752  HB2 GLU A 632      42.370  48.430  70.550  1.00  0.00           H
ATOM    753  CG  GLU A 632      43.000  47.610  72.590  1.00  0.00           C
ATOM    754  HG1 GLU A 632      43.630  46.900  72.030  1.00  0.00           H
ATOM    755  HG2 GLU A 632      42.300  46.920  73.110  1.00  0.00           H
ATOM    756  CD  GLU A 632      43.830  48.500  73.570  1.00  0.00           C
ATOM    757  OE1 GLU A 632      44.910  49.090  73.180  1.00  0.00           O
ATOM    758  OE2 GLU A 632      43.340  48.620  74.690  1.00  0.00           O
ATOM    759  C   GLU A 632      39.460  48.730  71.310  1.00  0.00           C
ATOM    760  O   GLU A 632      38.640  49.100  72.170  1.00  0.00           O
ATOM    761  N   ALA A 633      39.340  49.130  70.050  1.00  0.00           N
ATOM    762  HN  ALA A 633      39.990  48.810  69.370  1.00  0.00           H
ATOM    763  CA  ALA A 633      38.440  50.200  69.570  1.00  0.00           C
ATOM    764  HA  ALA A 633      38.660  51.090  70.130  1.00  0.00           H
ATOM    765  CB  ALA A 633      38.630  50.400  68.070  1.00  0.00           C
ATOM    766  HB1 ALA A 633      39.570  50.920  67.780  1.00  0.00           H
ATOM    767  HB2 ALA A 633      37.810  50.940  67.560  1.00  0.00           H
ATOM    768  HB3 ALA A 633      38.690  49.400  67.570  1.00  0.00           H
ATOM    769  C   ALA A 633      36.940  49.780  69.790  1.00  0.00           C
ATOM    770  O   ALA A 633      36.030  50.570  70.050  1.00  0.00           O
ATOM    771  N   THR A 634      36.720  48.490  69.610  1.00  0.00           N
ATOM    772  HN  THR A 634      37.510  47.920  69.400  1.00  0.00           H
ATOM    773  CA  THR A 634      35.390  47.820  69.820  1.00  0.00           C
ATOM    774  HA  THR A 634      34.640  48.560  69.550  1.00  0.00           H
ATOM    775  CB  THR A 634      35.110  46.590  68.900  1.00  0.00           C
ATOM    776  HB  THR A 634      34.130  46.090  69.070  1.00  0.00           H
ATOM    777  OG1 THR A 634      36.020  45.530  69.060  1.00  0.00           O
ATOM    778  HG1 THR A 634      36.830  45.820  68.630  1.00  0.00           H
ATOM    779  CG2 THR A 634      35.100  47.060  67.400  1.00  0.00           C
ATOM    780 HG21 THR A 634      34.800  46.240  66.700  1.00  0.00           H
ATOM    781 HG22 THR A 634      36.050  47.470  67.020  1.00  0.00           H
ATOM    782 HG23 THR A 634      34.480  47.980  67.390  1.00  0.00           H
ATOM    783  C   THR A 634      35.280  47.320  71.250  1.00  0.00           C
ATOM    784  O   THR A 634      34.350  46.570  71.650  1.00  0.00           O
ATOM    785  N   GLU A 635      36.190  47.700  72.160  1.00  0.00           N
ATOM    786  HN  GLU A 635      36.830  48.350  71.780  1.00  0.00           H
ATOM    787  CA  GLU A 635      36.250  47.390  73.570  1.00  0.00           C
ATOM    788  HA  GLU A 635      37.260  47.590  73.900  1.00  0.00           H
ATOM    789  CB  GLU A 635      35.320  48.210  74.430  1.00  0.00           C
ATOM    790  HB1 GLU A 635      35.510  47.840  75.460  1.00  0.00           H
ATOM    791  HB2 GLU A 635      34.270  48.140  74.070  1.00  0.00           H
ATOM    792  CG  GLU A 635      35.790  49.700  74.460  1.00  0.00           C
ATOM    793  HG1 GLU A 635      35.760  50.160  73.450  1.00  0.00           H
ATOM    794  HG2 GLU A 635      36.840  49.760  74.820  1.00  0.00           H
ATOM    795  CD  GLU A 635      34.840  50.390  75.450  1.00  0.00           C
ATOM    796  OE1 GLU A 635      33.660  50.780  75.150  1.00  0.00           O
ATOM    797  OE2 GLU A 635      35.430  50.680  76.590  1.00  0.00           O
ATOM    798  C   GLU A 635      36.190  45.910  73.940  1.00  0.00           C
ATOM    799  O   GLU A 635      35.590  45.550  74.970  1.00  0.00           O
ATOM    800  N   GLY A 636      36.900  45.030  73.220  1.00  0.00           N
ATOM    801  HN  GLY A 636      37.410  45.450  72.480  1.00  0.00           H
ATOM    802  CA  GLY A 636      36.980  43.600  73.480  1.00  0.00           C
ATOM    803  HA1 GLY A 636      36.890  43.510  74.550  1.00  0.00           H
ATOM    804  HA2 GLY A 636      37.970  43.240  73.220  1.00  0.00           H
ATOM    805  C   GLY A 636      35.990  42.730  72.700  1.00  0.00           C
ATOM    806  O   GLY A 636      35.770  41.520  73.000  1.00  0.00           O
ATOM    807  N   ARG A 637      35.260  43.260  71.680  1.00  0.00           N
ATOM    808  HN  ARG A 637      35.280  44.260  71.510  1.00  0.00           H
ATOM    809  CA  ARG A 637      34.440  42.390  70.880  1.00  0.00           C
ATOM    810  HA  ARG A 637      33.890  41.710  71.510  1.00  0.00           H
ATOM    811  CB  ARG A 637      33.320  43.290  70.250  1.00  0.00           C
ATOM    812  HB1 ARG A 637      33.900  44.080  69.720  1.00  0.00           H
ATOM    813  HB2 ARG A 637      32.670  43.750  71.030  1.00  0.00           H
ATOM    814  CG  ARG A 637      32.400  42.570  69.250  1.00  0.00           C
ATOM    815  HG1 ARG A 637      33.060  42.040  68.530  1.00  0.00           H
ATOM    816  HG2 ARG A 637      31.720  43.270  68.720  1.00  0.00           H
ATOM    817  CD  ARG A 637      31.670  41.430  69.840  1.00  0.00           C
ATOM    818  HD1 ARG A 637      32.270  40.510  70.000  1.00  0.00           H
ATOM    819  HD2 ARG A 637      30.880  41.150  69.110  1.00  0.00           H
ATOM    820  NE  ARG A 637      31.080  41.830  71.200  1.00  0.00           N
ATOM    821  HE  ARG A 637      31.000  42.800  71.400  1.00  0.00           H
ATOM    822  CZ  ARG A 637      30.530  40.900  72.020  1.00  0.00           C
ATOM    823  NH1 ARG A 637      30.550  39.590  71.800  1.00  0.00           N
ATOM    824 HH11 ARG A 637      31.050  39.170  71.050  1.00  0.00           H
ATOM    825 HH12 ARG A 637      30.010  39.050  72.450  1.00  0.00           H
ATOM    826  NH2 ARG A 637      29.910  41.270  73.150  1.00  0.00           N
ATOM    827 HH21 ARG A 637      29.840  42.250  73.340  1.00  0.00           H
ATOM    828 HH22 ARG A 637      29.330  40.660  73.680  1.00  0.00           H
ATOM    829  C   ARG A 637      35.210  41.490  69.880  1.00  0.00           C
ATOM    830  O   ARG A 637      35.030  40.250  69.780  1.00  0.00           O
ATOM    831  N   ILE A 638      36.060  42.200  69.100  1.00  0.00           N
ATOM    832  HN  ILE A 638      36.090  43.170  69.330  1.00  0.00           H
ATOM    833  CA  ILE A 638      36.660  41.580  67.950  1.00  0.00           C
ATOM    834  HA  ILE A 638      36.070  40.700  67.690  1.00  0.00           H
ATOM    835  CB  ILE A 638      37.080  42.550  66.860  1.00  0.00           C
ATOM    836  HB  ILE A 638      37.600  43.400  67.350  1.00  0.00           H
ATOM    837  CG2 ILE A 638      38.110  41.950  65.910  1.00  0.00           C
ATOM    838 HG21 ILE A 638      38.270  42.720  65.130  1.00  0.00           H
ATOM    839 HG22 ILE A 638      37.760  41.040  65.370  1.00  0.00           H
ATOM    840 HG23 ILE A 638      39.090  41.890  66.430  1.00  0.00           H
ATOM    841  CG1 ILE A 638      35.840  43.150  66.140  1.00  0.00           C
ATOM    842 HG11 ILE A 638      36.200  43.680  65.230  1.00  0.00           H
ATOM    843 HG12 ILE A 638      35.350  43.890  66.810  1.00  0.00           H
ATOM    844  CD  ILE A 638      34.760  42.130  65.720  1.00  0.00           C
ATOM    845  HD1 ILE A 638      33.900  42.060  66.420  1.00  0.00           H
ATOM    846  HD2 ILE A 638      35.220  41.130  65.600  1.00  0.00           H
ATOM    847  HD3 ILE A 638      34.280  42.460  64.770  1.00  0.00           H
ATOM    848  C   ILE A 638      38.000  40.940  68.450  1.00  0.00           C
ATOM    849  O   ILE A 638      38.820  41.610  69.070  1.00  0.00           O
ATOM    850  N   SER A 639      38.240  39.630  68.250  1.00  0.00           N
ATOM    851  HN  SER A 639      37.590  38.930  67.980  1.00  0.00           H
ATOM    852  CA  SER A 639      39.620  39.130  68.510  1.00  0.00           C
ATOM    853  HA  SER A 639      40.060  39.770  69.260  1.00  0.00           H
ATOM    854  CB  SER A 639      39.640  37.700  69.110  1.00  0.00           C
ATOM    855  HB1 SER A 639      39.200  37.770  70.130  1.00  0.00           H
ATOM    856  HB2 SER A 639      40.650  37.310  69.330  1.00  0.00           H
ATOM    857  OG  SER A 639      38.940  36.760  68.350  1.00  0.00           O
ATOM    858  HG1 SER A 639      38.020  37.030  68.280  1.00  0.00           H
ATOM    859  C   SER A 639      40.520  39.130  67.290  1.00  0.00           C
ATOM    860  O   SER A 639      40.060  39.200  66.190  1.00  0.00           O
ATOM    861  N   ALA A 640      41.850  39.010  67.520  1.00  0.00           N
ATOM    862  HN  ALA A 640      42.180  39.060  68.460  1.00  0.00           H
ATOM    863  CA  ALA A 640      42.880  38.770  66.530  1.00  0.00           C
ATOM    864  HA  ALA A 640      42.830  39.460  65.700  1.00  0.00           H
ATOM    865  CB  ALA A 640      44.340  38.890  67.190  1.00  0.00           C
ATOM    866  HB1 ALA A 640      44.660  39.940  67.320  1.00  0.00           H
ATOM    867  HB2 ALA A 640      45.100  38.430  66.510  1.00  0.00           H
ATOM    868  HB3 ALA A 640      44.350  38.310  68.130  1.00  0.00           H
ATOM    869  C   ALA A 640      42.580  37.410  65.840  1.00  0.00           C
ATOM    870  O   ALA A 640      42.550  37.320  64.610  1.00  0.00           O
ATOM    871  N   ILE A 641      42.220  36.320  66.620  1.00  0.00           N
ATOM    872  HN  ILE A 641      42.380  36.440  67.600  1.00  0.00           H
ATOM    873  CA  ILE A 641      41.810  35.010  65.990  1.00  0.00           C
ATOM    874  HA  ILE A 641      42.530  34.780  65.220  1.00  0.00           H
ATOM    875  CB  ILE A 641      42.000  33.750  66.990  1.00  0.00           C
ATOM    876  HB  ILE A 641      43.030  33.920  67.390  1.00  0.00           H
ATOM    877  CG2 ILE A 641      40.970  33.980  68.120  1.00  0.00           C
ATOM    878 HG21 ILE A 641      40.920  35.020  68.490  1.00  0.00           H
ATOM    879 HG22 ILE A 641      41.260  33.340  68.980  1.00  0.00           H
ATOM    880 HG23 ILE A 641      39.930  33.730  67.820  1.00  0.00           H
ATOM    881  CG1 ILE A 641      41.930  32.390  66.370  1.00  0.00           C
ATOM    882 HG11 ILE A 641      40.960  32.120  65.920  1.00  0.00           H
ATOM    883 HG12 ILE A 641      42.050  31.740  67.270  1.00  0.00           H
ATOM    884  CD  ILE A 641      43.110  32.090  65.380  1.00  0.00           C
ATOM    885  HD1 ILE A 641      44.090  32.450  65.750  1.00  0.00           H
ATOM    886  HD2 ILE A 641      42.820  32.460  64.370  1.00  0.00           H
ATOM    887  HD3 ILE A 641      43.160  30.980  65.340  1.00  0.00           H
ATOM    888  C   ILE A 641      40.600  35.050  65.120  1.00  0.00           C
ATOM    889  O   ILE A 641      40.590  34.480  64.070  1.00  0.00           O
ATOM    890  N   GLU A 642      39.520  35.730  65.570  1.00  0.00           N
ATOM    891  HN  GLU A 642      39.250  35.880  66.510  1.00  0.00           H
ATOM    892  CA  GLU A 642      38.440  36.080  64.630  1.00  0.00           C
ATOM    893  HA  GLU A 642      38.100  35.130  64.240  1.00  0.00           H
ATOM    894  CB  GLU A 642      37.240  36.660  65.400  1.00  0.00           C
ATOM    895  HB1 GLU A 642      36.500  37.010  64.660  1.00  0.00           H
ATOM    896  HB2 GLU A 642      37.640  37.580  65.870  1.00  0.00           H
ATOM    897  CG  GLU A 642      36.660  35.680  66.370  1.00  0.00           C
ATOM    898  HG1 GLU A 642      37.550  35.190  66.810  1.00  0.00           H
ATOM    899  HG2 GLU A 642      35.960  34.910  66.000  1.00  0.00           H
ATOM    900  CD  GLU A 642      35.900  36.390  67.530  1.00  0.00           C
ATOM    901  OE1 GLU A 642      36.320  37.550  67.810  1.00  0.00           O
ATOM    902  OE2 GLU A 642      35.020  35.810  68.220  1.00  0.00           O
ATOM    903  C   GLU A 642      38.760  36.920  63.440  1.00  0.00           C
ATOM    904  O   GLU A 642      38.120  36.770  62.400  1.00  0.00           O
ATOM    905  N   SER A 643      39.730  37.780  63.480  1.00  0.00           N
ATOM    906  HN  SER A 643      40.270  37.950  64.300  1.00  0.00           H
ATOM    907  CA  SER A 643      40.180  38.680  62.400  1.00  0.00           C
ATOM    908  HA  SER A 643      39.450  39.290  61.900  1.00  0.00           H
ATOM    909  CB  SER A 643      41.160  39.860  62.880  1.00  0.00           C
ATOM    910  HB1 SER A 643      41.560  40.500  62.070  1.00  0.00           H
ATOM    911  HB2 SER A 643      42.160  39.520  63.260  1.00  0.00           H
ATOM    912  OG  SER A 643      40.500  40.770  63.770  1.00  0.00           O
ATOM    913  HG1 SER A 643      40.280  40.380  64.620  1.00  0.00           H
ATOM    914  C   SER A 643      40.820  37.900  61.230  1.00  0.00           C
ATOM    915  O   SER A 643      40.560  38.120  60.010  1.00  0.00           O
ATOM    916  N   LEU A 644      41.640  36.880  61.600  1.00  0.00           N
ATOM    917  HN  LEU A 644      41.980  36.790  62.540  1.00  0.00           H
ATOM    918  CA  LEU A 644      42.190  35.920  60.680  1.00  0.00           C
ATOM    919  HA  LEU A 644      42.520  36.530  59.860  1.00  0.00           H
ATOM    920  CB  LEU A 644      43.360  35.070  61.280  1.00  0.00           C
ATOM    921  HB1 LEU A 644      43.610  34.170  60.670  1.00  0.00           H
ATOM    922  HB2 LEU A 644      43.160  34.630  62.270  1.00  0.00           H
ATOM    923  CG  LEU A 644      44.640  35.940  61.480  1.00  0.00           C
ATOM    924  HG  LEU A 644      44.340  36.770  62.150  1.00  0.00           H
ATOM    925  CD1 LEU A 644      45.740  35.110  62.170  1.00  0.00           C
ATOM    926 HD11 LEU A 644      46.470  35.850  62.570  1.00  0.00           H
ATOM    927 HD12 LEU A 644      46.200  34.500  61.370  1.00  0.00           H
ATOM    928 HD13 LEU A 644      45.320  34.460  62.960  1.00  0.00           H
ATOM    929  CD2 LEU A 644      45.250  36.460  60.170  1.00  0.00           C
ATOM    930 HD21 LEU A 644      46.150  37.090  60.300  1.00  0.00           H
ATOM    931 HD22 LEU A 644      44.440  36.950  59.580  1.00  0.00           H
ATOM    932 HD23 LEU A 644      45.500  35.590  59.520  1.00  0.00           H
ATOM    933  C   LEU A 644      41.130  34.910  60.150  1.00  0.00           C
ATOM    934  O   LEU A 644      41.290  34.570  58.960  1.00  0.00           O
ATOM    935  N   PHE A 645      40.090  34.530  60.880  1.00  0.00           N
ATOM    936  HN  PHE A 645      40.090  34.610  61.870  1.00  0.00           H
ATOM    937  CA  PHE A 645      38.910  33.870  60.270  1.00  0.00           C
ATOM    938  HA  PHE A 645      39.290  32.970  59.810  1.00  0.00           H
ATOM    939  CB  PHE A 645      37.890  33.530  61.370  1.00  0.00           C
ATOM    940  HB1 PHE A 645      37.510  34.440  61.870  1.00  0.00           H
ATOM    941  HB2 PHE A 645      38.350  32.920  62.170  1.00  0.00           H
ATOM    942  CG  PHE A 645      36.660  32.710  60.940  1.00  0.00           C
ATOM    943  CD1 PHE A 645      36.720  31.930  59.750  1.00  0.00           C
ATOM    944  HD1 PHE A 645      37.660  31.780  59.240  1.00  0.00           H
ATOM    945  CE1 PHE A 645      35.640  31.360  59.180  1.00  0.00           C
ATOM    946  HE1 PHE A 645      35.740  30.820  58.250  1.00  0.00           H
ATOM    947  CZ  PHE A 645      34.370  31.670  59.700  1.00  0.00           C
ATOM    948  HZ  PHE A 645      33.530  31.100  59.310  1.00  0.00           H
ATOM    949  CD2 PHE A 645      35.370  32.860  61.510  1.00  0.00           C
ATOM    950  HD2 PHE A 645      35.290  33.490  62.380  1.00  0.00           H
ATOM    951  CE2 PHE A 645      34.200  32.280  60.910  1.00  0.00           C
ATOM    952  HE2 PHE A 645      33.180  32.430  61.240  1.00  0.00           H
ATOM    953  C   PHE A 645      38.350  34.730  59.210  1.00  0.00           C
ATOM    954  O   PHE A 645      38.050  34.320  58.120  1.00  0.00           O
ATOM    955  N   GLY A 646      38.230  36.040  59.530  1.00  0.00           N
ATOM    956  HN  GLY A 646      38.310  36.470  60.430  1.00  0.00           H
ATOM    957  CA  GLY A 646      37.520  36.870  58.570  1.00  0.00           C
ATOM    958  HA1 GLY A 646      37.140  37.790  58.970  1.00  0.00           H
ATOM    959  HA2 GLY A 646      36.620  36.380  58.220  1.00  0.00           H
ATOM    960  C   GLY A 646      38.280  37.170  57.290  1.00  0.00           C
ATOM    961  O   GLY A 646      37.730  37.070  56.200  1.00  0.00           O
ATOM    962  N   ALA A 647      39.620  37.370  57.320  1.00  0.00           N
ATOM    963  HN  ALA A 647      39.920  37.560  58.250  1.00  0.00           H
ATOM    964  CA  ALA A 647      40.450  37.330  56.110  1.00  0.00           C
ATOM    965  HA  ALA A 647      40.200  38.220  55.550  1.00  0.00           H
ATOM    966  CB  ALA A 647      41.910  37.600  56.580  1.00  0.00           C
ATOM    967  HB1 ALA A 647      42.520  36.680  56.740  1.00  0.00           H
ATOM    968  HB2 ALA A 647      41.860  38.280  57.450  1.00  0.00           H
ATOM    969  HB3 ALA A 647      42.500  38.160  55.820  1.00  0.00           H
ATOM    970  C   ALA A 647      40.490  36.070  55.300  1.00  0.00           C
ATOM    971  O   ALA A 647      40.370  36.000  54.070  1.00  0.00           O
ATOM    972  N   SER A 648      40.630  34.890  55.970  1.00  0.00           N
ATOM    973  HN  SER A 648      40.780  34.910  56.950  1.00  0.00           H
ATOM    974  CA  SER A 648      40.620  33.600  55.270  1.00  0.00           C
ATOM    975  HA  SER A 648      41.270  33.700  54.420  1.00  0.00           H
ATOM    976  CB  SER A 648      41.090  32.370  56.040  1.00  0.00           C
ATOM    977  HB1 SER A 648      42.160  32.580  56.200  1.00  0.00           H
ATOM    978  HB2 SER A 648      40.990  31.430  55.460  1.00  0.00           H
ATOM    979  OG  SER A 648      40.510  32.210  57.370  1.00  0.00           O
ATOM    980  HG1 SER A 648      40.920  32.850  57.960  1.00  0.00           H
ATOM    981  C   SER A 648      39.260  33.270  54.680  1.00  0.00           C
ATOM    982  O   SER A 648      39.140  32.900  53.500  1.00  0.00           O
ATOM    983  N   LEU A 649      38.140  33.560  55.430  1.00  0.00           N
ATOM    984  HN  LEU A 649      38.170  33.930  56.350  1.00  0.00           H
ATOM    985  CA  LEU A 649      36.830  33.380  54.830  1.00  0.00           C
ATOM    986  HA  LEU A 649      36.650  32.330  54.630  1.00  0.00           H
ATOM    987  CB  LEU A 649      35.710  33.760  55.880  1.00  0.00           C
ATOM    988  HB1 LEU A 649      36.050  34.700  56.360  1.00  0.00           H
ATOM    989  HB2 LEU A 649      35.880  32.950  56.630  1.00  0.00           H
ATOM    990  CG  LEU A 649      34.170  33.760  55.460  1.00  0.00           C
ATOM    991  HG  LEU A 649      34.120  34.680  54.830  1.00  0.00           H
ATOM    992  CD1 LEU A 649      33.630  32.560  54.640  1.00  0.00           C
ATOM    993 HD11 LEU A 649      33.640  31.670  55.320  1.00  0.00           H
ATOM    994 HD12 LEU A 649      34.260  32.420  53.740  1.00  0.00           H
ATOM    995 HD13 LEU A 649      32.660  32.900  54.240  1.00  0.00           H
ATOM    996  CD2 LEU A 649      33.260  33.880  56.630  1.00  0.00           C
ATOM    997 HD21 LEU A 649      33.260  33.000  57.320  1.00  0.00           H
ATOM    998 HD22 LEU A 649      32.230  34.110  56.290  1.00  0.00           H
ATOM    999 HD23 LEU A 649      33.530  34.720  57.300  1.00  0.00           H
ATOM   1000  C   LEU A 649      36.610  34.130  53.530  1.00  0.00           C
ATOM   1001  O   LEU A 649      36.160  33.620  52.500  1.00  0.00           O
ATOM   1002  N   THR A 650      36.930  35.410  53.560  1.00  0.00           N
ATOM   1003  HN  THR A 650      37.320  35.720  54.430  1.00  0.00           H
ATOM   1004  CA  THR A 650      36.900  36.250  52.400  1.00  0.00           C
ATOM   1005  HA  THR A 650      35.880  36.300  52.060  1.00  0.00           H
ATOM   1006  CB  THR A 650      37.290  37.720  52.880  1.00  0.00           C
ATOM   1007  HB  THR A 650      38.320  37.730  53.300  1.00  0.00           H
ATOM   1008  OG1 THR A 650      36.410  38.030  53.910  1.00  0.00           O
ATOM   1009  HG1 THR A 650      36.870  37.720  54.690  1.00  0.00           H
ATOM   1010  CG2 THR A 650      37.110  38.710  51.720  1.00  0.00           C
ATOM   1011 HG21 THR A 650      37.210  39.700  52.220  1.00  0.00           H
ATOM   1012 HG22 THR A 650      36.080  38.570  51.340  1.00  0.00           H
ATOM   1013 HG23 THR A 650      37.960  38.570  51.030  1.00  0.00           H
ATOM   1014  C   THR A 650      37.830  35.840  51.290  1.00  0.00           C
ATOM   1015  O   THR A 650      37.550  35.860  50.100  1.00  0.00           O
ATOM   1016  N   GLY A 651      39.050  35.460  51.640  1.00  0.00           N
ATOM   1017  HN  GLY A 651      39.340  35.470  52.600  1.00  0.00           H
ATOM   1018  CA  GLY A 651      40.090  35.250  50.680  1.00  0.00           C
ATOM   1019  HA1 GLY A 651      40.950  35.140  51.320  1.00  0.00           H
ATOM   1020  HA2 GLY A 651      40.150  36.060  49.970  1.00  0.00           H
ATOM   1021  C   GLY A 651      40.050  34.000  49.880  1.00  0.00           C
ATOM   1022  O   GLY A 651      40.210  34.050  48.700  1.00  0.00           O
ATOM   1023  N   ILE A 652      39.640  32.830  50.500  1.00  0.00           N
ATOM   1024  HN  ILE A 652      39.340  32.760  51.450  1.00  0.00           H
ATOM   1025  CA  ILE A 652      39.380  31.580  49.860  1.00  0.00           C
ATOM   1026  HA  ILE A 652      40.230  31.260  49.270  1.00  0.00           H
ATOM   1027  CB  ILE A 652      39.030  30.530  50.890  1.00  0.00           C
ATOM   1028  HB  ILE A 652      38.050  30.700  51.390  1.00  0.00           H
ATOM   1029  CG2 ILE A 652      38.910  29.180  50.000  1.00  0.00           C
ATOM   1030 HG21 ILE A 652      38.030  29.300  49.350  1.00  0.00           H
ATOM   1031 HG22 ILE A 652      38.810  28.250  50.590  1.00  0.00           H
ATOM   1032 HG23 ILE A 652      39.860  29.100  49.420  1.00  0.00           H
ATOM   1033  CG1 ILE A 652      40.330  30.370  51.820  1.00  0.00           C
ATOM   1034 HG11 ILE A 652      40.530  31.330  52.340  1.00  0.00           H
ATOM   1035 HG12 ILE A 652      41.180  30.210  51.130  1.00  0.00           H
ATOM   1036  CD  ILE A 652      40.060  29.420  52.990  1.00  0.00           C
ATOM   1037  HD1 ILE A 652      39.420  29.930  53.740  1.00  0.00           H
ATOM   1038  HD2 ILE A 652      41.070  29.230  53.430  1.00  0.00           H
ATOM   1039  HD3 ILE A 652      39.530  28.500  52.670  1.00  0.00           H
ATOM   1040  C   ILE A 652      38.180  31.720  48.900  1.00  0.00           C
ATOM   1041  O   ILE A 652      38.210  31.310  47.740  1.00  0.00           O
ATOM   1042  N   ALA A 653      37.130  32.490  49.390  1.00  0.00           N
ATOM   1043  HN  ALA A 653      37.320  32.910  50.280  1.00  0.00           H
ATOM   1044  CA  ALA A 653      35.880  32.800  48.740  1.00  0.00           C
ATOM   1045  HA  ALA A 653      35.410  31.860  48.510  1.00  0.00           H
ATOM   1046  CB  ALA A 653      34.950  33.640  49.670  1.00  0.00           C
ATOM   1047  HB1 ALA A 653      35.490  34.590  49.860  1.00  0.00           H
ATOM   1048  HB2 ALA A 653      34.730  33.070  50.600  1.00  0.00           H
ATOM   1049  HB3 ALA A 653      34.020  33.910  49.120  1.00  0.00           H
ATOM   1050  C   ALA A 653      36.100  33.530  47.430  1.00  0.00           C
ATOM   1051  O   ALA A 653      35.900  32.900  46.390  1.00  0.00           O
ATOM   1052  N   TYR A 654      36.730  34.710  47.490  1.00  0.00           N
ATOM   1053  HN  TYR A 654      36.750  35.130  48.400  1.00  0.00           H
ATOM   1054  CA  TYR A 654      37.200  35.380  46.400  1.00  0.00           C
ATOM   1055  HA  TYR A 654      36.330  35.790  45.890  1.00  0.00           H
ATOM   1056  CB  TYR A 654      37.860  36.680  47.030  1.00  0.00           C
ATOM   1057  HB1 TYR A 654      38.760  36.430  47.620  1.00  0.00           H
ATOM   1058  HB2 TYR A 654      37.220  37.250  47.740  1.00  0.00           H
ATOM   1059  CG  TYR A 654      38.270  37.730  46.020  1.00  0.00           C
ATOM   1060  CD1 TYR A 654      39.480  37.820  45.270  1.00  0.00           C
ATOM   1061  HD1 TYR A 654      40.220  37.030  45.260  1.00  0.00           H
ATOM   1062  CE1 TYR A 654      39.650  38.910  44.440  1.00  0.00           C
ATOM   1063  HE1 TYR A 654      40.520  39.010  43.810  1.00  0.00           H
ATOM   1064  CZ  TYR A 654      38.680  39.940  44.320  1.00  0.00           C
ATOM   1065  OH  TYR A 654      38.960  40.980  43.380  1.00  0.00           O
ATOM   1066  HH  TYR A 654      39.740  41.450  43.650  1.00  0.00           H
ATOM   1067  CD2 TYR A 654      37.280  38.700  45.790  1.00  0.00           C
ATOM   1068  HD2 TYR A 654      36.340  38.690  46.310  1.00  0.00           H
ATOM   1069  CE2 TYR A 654      37.500  39.810  44.980  1.00  0.00           C
ATOM   1070  HE2 TYR A 654      36.720  40.540  44.830  1.00  0.00           H
ATOM   1071  C   TYR A 654      38.160  34.700  45.430  1.00  0.00           C
ATOM   1072  O   TYR A 654      38.000  34.790  44.210  1.00  0.00           O
ATOM   1073  N   SER A 655      39.170  34.020  45.950  1.00  0.00           N
ATOM   1074  HN  SER A 655      39.130  33.900  46.940  1.00  0.00           H
ATOM   1075  CA  SER A 655      40.160  33.300  45.150  1.00  0.00           C
ATOM   1076  HA  SER A 655      40.540  33.990  44.410  1.00  0.00           H
ATOM   1077  CB  SER A 655      41.340  32.630  45.930  1.00  0.00           C
ATOM   1078  HB1 SER A 655      42.080  32.300  45.180  1.00  0.00           H
ATOM   1079  HB2 SER A 655      41.050  31.730  46.520  1.00  0.00           H
ATOM   1080  OG  SER A 655      42.100  33.550  46.730  1.00  0.00           O
ATOM   1081  HG1 SER A 655      41.520  33.840  47.440  1.00  0.00           H
ATOM   1082  C   SER A 655      39.460  32.200  44.250  1.00  0.00           C
ATOM   1083  O   SER A 655      39.840  32.140  43.080  1.00  0.00           O
ATOM   1084  N   LEU A 656      38.500  31.470  44.760  1.00  0.00           N
ATOM   1085  HN  LEU A 656      38.190  31.640  45.690  1.00  0.00           H
ATOM   1086  CA  LEU A 656      37.630  30.570  43.950  1.00  0.00           C
ATOM   1087  HA  LEU A 656      38.190  29.850  43.390  1.00  0.00           H
ATOM   1088  CB  LEU A 656      36.710  29.780  44.970  1.00  0.00           C
ATOM   1089  HB1 LEU A 656      35.840  29.290  44.490  1.00  0.00           H
ATOM   1090  HB2 LEU A 656      36.240  30.520  45.660  1.00  0.00           H
ATOM   1091  CG  LEU A 656      37.440  28.770  45.870  1.00  0.00           C
ATOM   1092  HG  LEU A 656      38.220  29.400  46.360  1.00  0.00           H
ATOM   1093  CD1 LEU A 656      36.630  28.140  47.010  1.00  0.00           C
ATOM   1094 HD11 LEU A 656      37.110  27.260  47.450  1.00  0.00           H
ATOM   1095 HD12 LEU A 656      35.650  27.850  46.570  1.00  0.00           H
ATOM   1096 HD13 LEU A 656      36.360  28.920  47.750  1.00  0.00           H
ATOM   1097  CD2 LEU A 656      38.050  27.730  45.030  1.00  0.00           C
ATOM   1098 HD21 LEU A 656      37.290  27.150  44.470  1.00  0.00           H
ATOM   1099 HD22 LEU A 656      38.510  26.990  45.710  1.00  0.00           H
ATOM   1100 HD23 LEU A 656      38.810  27.940  44.250  1.00  0.00           H
ATOM   1101  C   LEU A 656      36.760  31.420  42.900  1.00  0.00           C
ATOM   1102  O   LEU A 656      36.690  31.010  41.730  1.00  0.00           O
ATOM   1103  N   PHE A 657      36.050  32.460  43.290  1.00  0.00           N
ATOM   1104  HN  PHE A 657      36.120  32.660  44.260  1.00  0.00           H
ATOM   1105  CA  PHE A 657      34.870  32.780  42.600  1.00  0.00           C
ATOM   1106  HA  PHE A 657      34.750  32.190  41.710  1.00  0.00           H
ATOM   1107  CB  PHE A 657      33.640  32.940  43.510  1.00  0.00           C
ATOM   1108  HB1 PHE A 657      32.690  33.220  43.000  1.00  0.00           H
ATOM   1109  HB2 PHE A 657      33.840  33.610  44.380  1.00  0.00           H
ATOM   1110  CG  PHE A 657      33.240  31.670  44.080  1.00  0.00           C
ATOM   1111  CD1 PHE A 657      33.020  30.550  43.270  1.00  0.00           C
ATOM   1112  HD1 PHE A 657      33.070  30.660  42.190  1.00  0.00           H
ATOM   1113  CE1 PHE A 657      32.930  29.280  43.810  1.00  0.00           C
ATOM   1114  HE1 PHE A 657      32.690  28.410  43.210  1.00  0.00           H
ATOM   1115  CZ  PHE A 657      32.940  29.170  45.230  1.00  0.00           C
ATOM   1116  HZ  PHE A 657      32.710  28.230  45.690  1.00  0.00           H
ATOM   1117  CD2 PHE A 657      33.360  31.490  45.500  1.00  0.00           C
ATOM   1118  HD2 PHE A 657      33.530  32.280  46.210  1.00  0.00           H
ATOM   1119  CE2 PHE A 657      33.140  30.250  46.080  1.00  0.00           C
ATOM   1120  HE2 PHE A 657      33.090  30.150  47.150  1.00  0.00           H
ATOM   1121  C   PHE A 657      35.010  34.180  42.020  1.00  0.00           C
ATOM   1122  O   PHE A 657      34.110  34.650  41.390  1.00  0.00           O
ATOM   1123  N   ALA A 658      36.120  34.910  42.200  1.00  0.00           N
ATOM   1124  HN  ALA A 658      36.900  34.530  42.690  1.00  0.00           H
ATOM   1125  CA  ALA A 658      36.320  36.170  41.540  1.00  0.00           C
ATOM   1126  HA  ALA A 658      35.350  36.610  41.420  1.00  0.00           H
ATOM   1127  CB  ALA A 658      37.180  37.200  42.370  1.00  0.00           C
ATOM   1128  HB1 ALA A 658      37.490  38.120  41.860  1.00  0.00           H
ATOM   1129  HB2 ALA A 658      38.100  36.690  42.730  1.00  0.00           H
ATOM   1130  HB3 ALA A 658      36.560  37.420  43.260  1.00  0.00           H
ATOM   1131  C   ALA A 658      36.970  36.060  40.170  1.00  0.00           C
ATOM   1132  O   ALA A 658      37.630  35.060  39.800  1.00  0.00           O
ATOM   1133  N   GLY A 659      36.790  37.180  39.350  1.00  0.00           N
ATOM   1134  HN  GLY A 659      36.550  37.980  39.880  1.00  0.00           H
ATOM   1135  CA  GLY A 659      37.230  37.290  38.000  1.00  0.00           C
ATOM   1136  HA1 GLY A 659      37.030  38.270  37.600  1.00  0.00           H
ATOM   1137  HA2 GLY A 659      36.750  36.550  37.360  1.00  0.00           H
ATOM   1138  C   GLY A 659      38.670  37.050  37.940  1.00  0.00           C
ATOM   1139  O   GLY A 659      39.120  36.510  36.950  1.00  0.00           O
ATOM   1140  N   GLN A 660      39.510  37.500  38.890  1.00  0.00           N
ATOM   1141  HN  GLN A 660      39.070  37.950  39.670  1.00  0.00           H
ATOM   1142  CA  GLN A 660      40.890  37.300  39.060  1.00  0.00           C
ATOM   1143  HA  GLN A 660      41.080  36.350  38.590  1.00  0.00           H
ATOM   1144  CB  GLN A 660      41.520  38.540  38.290  1.00  0.00           C
ATOM   1145  HB1 GLN A 660      41.140  38.480  37.240  1.00  0.00           H
ATOM   1146  HB2 GLN A 660      42.610  38.650  38.400  1.00  0.00           H
ATOM   1147  CG  GLN A 660      40.910  40.000  38.730  1.00  0.00           C
ATOM   1148  HG1 GLN A 660      39.800  40.020  38.660  1.00  0.00           H
ATOM   1149  HG2 GLN A 660      41.310  40.820  38.090  1.00  0.00           H
ATOM   1150  CD  GLN A 660      41.500  40.460  40.090  1.00  0.00           C
ATOM   1151  OE1 GLN A 660      42.600  40.230  40.580  1.00  0.00           O
ATOM   1152  NE2 GLN A 660      40.710  41.360  40.810  1.00  0.00           N
ATOM   1153 HE21 GLN A 660      41.030  41.530  41.750  1.00  0.00           H
ATOM   1154 HE22 GLN A 660      39.940  41.830  40.390  1.00  0.00           H
ATOM   1155  C   GLN A 660      41.270  37.110  40.560  1.00  0.00           C
ATOM   1156  O   GLN A 660      40.430  37.460  41.420  1.00  0.00           O
ATOM   1157  N   PRO A 661      42.490  36.540  40.830  1.00  0.00           N
ATOM   1158  CD  PRO A 661      43.320  35.800  39.880  1.00  0.00           C
ATOM   1159  HD1 PRO A 661      44.070  36.420  39.340  1.00  0.00           H
ATOM   1160  HD2 PRO A 661      42.700  35.190  39.180  1.00  0.00           H
ATOM   1161  CA  PRO A 661      42.950  36.270  42.180  1.00  0.00           C
ATOM   1162  HA  PRO A 661      42.160  36.520  42.870  1.00  0.00           H
ATOM   1163  CB  PRO A 661      43.370  34.810  42.070  1.00  0.00           C
ATOM   1164  HB1 PRO A 661      42.550  34.090  41.870  1.00  0.00           H
ATOM   1165  HB2 PRO A 661      43.950  34.390  42.920  1.00  0.00           H
ATOM   1166  CG  PRO A 661      44.210  34.890  40.750  1.00  0.00           C
ATOM   1167  HG1 PRO A 661      45.270  35.120  40.990  1.00  0.00           H
ATOM   1168  HG2 PRO A 661      44.180  33.840  40.380  1.00  0.00           H
ATOM   1169  C   PRO A 661      44.100  37.150  42.550  1.00  0.00           C
ATOM   1170  O   PRO A 661      44.750  36.910  43.550  1.00  0.00           O
ATOM   1171  N   LEU A 662      44.280  38.330  41.890  1.00  0.00           N
ATOM   1172  HN  LEU A 662      43.590  38.620  41.230  1.00  0.00           H
ATOM   1173  CA  LEU A 662      45.490  39.150  42.040  1.00  0.00           C
ATOM   1174  HA  LEU A 662      46.230  38.520  42.530  1.00  0.00           H
ATOM   1175  CB  LEU A 662      46.010  39.510  40.670  1.00  0.00           C
ATOM   1176  HB1 LEU A 662      46.880  40.210  40.630  1.00  0.00           H
ATOM   1177  HB2 LEU A 662      45.170  40.080  40.210  1.00  0.00           H
ATOM   1178  CG  LEU A 662      46.420  38.380  39.580  1.00  0.00           C
ATOM   1179  HG  LEU A 662      45.770  37.510  39.850  1.00  0.00           H
ATOM   1180  CD1 LEU A 662      46.040  38.740  38.180  1.00  0.00           C
ATOM   1181 HD11 LEU A 662      46.440  38.010  37.440  1.00  0.00           H
ATOM   1182 HD12 LEU A 662      46.550  39.690  37.900  1.00  0.00           H
ATOM   1183 HD13 LEU A 662      44.960  38.780  37.930  1.00  0.00           H
ATOM   1184  CD2 LEU A 662      47.940  38.060  39.730  1.00  0.00           C
ATOM   1185 HD21 LEU A 662      48.090  37.020  39.390  1.00  0.00           H
ATOM   1186 HD22 LEU A 662      48.310  38.270  40.760  1.00  0.00           H
ATOM   1187 HD23 LEU A 662      48.500  38.710  39.030  1.00  0.00           H
ATOM   1188  C   LEU A 662      45.320  40.350  42.950  1.00  0.00           C
ATOM   1189  O   LEU A 662      46.220  40.710  43.740  1.00  0.00           O
ATOM   1190  N   THR A 663      44.130  41.020  43.030  1.00  0.00           N
ATOM   1191  HN  THR A 663      43.430  41.000  42.310  1.00  0.00           H
ATOM   1192  CA  THR A 663      43.900  42.000  44.080  1.00  0.00           C
ATOM   1193  HA  THR A 663      44.770  42.630  44.140  1.00  0.00           H
ATOM   1194  CB  THR A 663      42.600  42.860  43.870  1.00  0.00           C
ATOM   1195  HB  THR A 663      42.560  43.650  44.630  1.00  0.00           H
ATOM   1196  OG1 THR A 663      41.430  42.100  43.860  1.00  0.00           O
ATOM   1197  HG1 THR A 663      41.670  41.380  44.460  1.00  0.00           H
ATOM   1198  CG2 THR A 663      42.610  43.590  42.510  1.00  0.00           C
ATOM   1199 HG21 THR A 663      43.510  44.250  42.510  1.00  0.00           H
ATOM   1200 HG22 THR A 663      41.770  44.310  42.430  1.00  0.00           H
ATOM   1201 HG23 THR A 663      42.700  42.950  41.610  1.00  0.00           H
ATOM   1202  C   THR A 663      43.860  41.400  45.470  1.00  0.00           C
ATOM   1203  O   THR A 663      42.900  40.740  45.840  1.00  0.00           O
ATOM   1204  N   ILE A 664      44.980  41.640  46.250  1.00  0.00           N
ATOM   1205  HN  ILE A 664      45.660  42.320  45.990  1.00  0.00           H
ATOM   1206  CA  ILE A 664      45.050  41.110  47.600  1.00  0.00           C
ATOM   1207  HA  ILE A 664      44.790  40.060  47.660  1.00  0.00           H
ATOM   1208  CB  ILE A 664      46.500  41.050  48.140  1.00  0.00           C
ATOM   1209  HB  ILE A 664      46.790  42.120  48.110  1.00  0.00           H
ATOM   1210  CG2 ILE A 664      46.480  40.550  49.600  1.00  0.00           C
ATOM   1211 HG21 ILE A 664      46.190  39.480  49.610  1.00  0.00           H
ATOM   1212 HG22 ILE A 664      45.780  41.090  50.270  1.00  0.00           H
ATOM   1213 HG23 ILE A 664      47.480  40.700  50.060  1.00  0.00           H
ATOM   1214  CG1 ILE A 664      47.410  40.220  47.130  1.00  0.00           C
ATOM   1215 HG11 ILE A 664      48.430  40.390  47.550  1.00  0.00           H
ATOM   1216 HG12 ILE A 664      47.370  40.470  46.040  1.00  0.00           H
ATOM   1217  CD  ILE A 664      47.130  38.720  47.210  1.00  0.00           C
ATOM   1218  HD1 ILE A 664      46.090  38.340  47.190  1.00  0.00           H
ATOM   1219  HD2 ILE A 664      47.470  38.400  48.220  1.00  0.00           H
ATOM   1220  HD3 ILE A 664      47.660  38.130  46.440  1.00  0.00           H
ATOM   1221  C   ILE A 664      44.100  41.710  48.600  1.00  0.00           C
ATOM   1222  O   ILE A 664      44.140  42.930  48.890  1.00  0.00           O
ATOM   1223  N   LEU A 665      43.220  40.820  49.110  1.00  0.00           N
ATOM   1224  HN  LEU A 665      43.060  39.940  48.650  1.00  0.00           H
ATOM   1225  CA  LEU A 665      42.330  41.180  50.190  1.00  0.00           C
ATOM   1226  HA  LEU A 665      41.910  42.130  49.860  1.00  0.00           H
ATOM   1227  CB  LEU A 665      41.410  40.080  50.700  1.00  0.00           C
ATOM   1228  HB1 LEU A 665      41.020  40.210  51.720  1.00  0.00           H
ATOM   1229  HB2 LEU A 665      42.130  39.250  50.810  1.00  0.00           H
ATOM   1230  CG  LEU A 665      40.160  39.650  49.840  1.00  0.00           C
ATOM   1231  HG  LEU A 665      39.770  38.650  50.140  1.00  0.00           H
ATOM   1232  CD1 LEU A 665      39.030  40.730  49.930  1.00  0.00           C
ATOM   1233 HD11 LEU A 665      38.820  41.120  50.940  1.00  0.00           H
ATOM   1234 HD12 LEU A 665      38.100  40.420  49.410  1.00  0.00           H
ATOM   1235 HD13 LEU A 665      39.340  41.600  49.320  1.00  0.00           H
ATOM   1236  CD2 LEU A 665      40.480  39.390  48.360  1.00  0.00           C
ATOM   1237 HD21 LEU A 665      39.600  39.150  47.720  1.00  0.00           H
ATOM   1238 HD22 LEU A 665      41.180  38.520  48.350  1.00  0.00           H
ATOM   1239 HD23 LEU A 665      40.920  40.330  47.980  1.00  0.00           H
ATOM   1240  C   LEU A 665      43.170  41.590  51.450  1.00  0.00           C
ATOM   1241  O   LEU A 665      44.130  40.920  51.780  1.00  0.00           O
ATOM   1242  N   GLY A 666      43.000  42.810  52.010  1.00  0.00           N
ATOM   1243  HN  GLY A 666      42.260  43.330  51.610  1.00  0.00           H
ATOM   1244  CA  GLY A 666      43.820  43.160  53.140  1.00  0.00           C
ATOM   1245  HA1 GLY A 666      44.590  43.890  52.920  1.00  0.00           H
ATOM   1246  HA2 GLY A 666      44.200  42.320  53.710  1.00  0.00           H
ATOM   1247  C   GLY A 666      42.940  43.850  54.080  1.00  0.00           C
ATOM   1248  O   GLY A 666      41.730  43.710  53.890  1.00  0.00           O
ATOM   1249  N   SER A 667      43.460  44.470  55.210  1.00  0.00           N
ATOM   1250  HN  SER A 667      44.460  44.420  55.210  1.00  0.00           H
ATOM   1251  CA  SER A 667      42.740  45.260  56.240  1.00  0.00           C
ATOM   1252  HA  SER A 667      41.690  44.990  56.210  1.00  0.00           H
ATOM   1253  CB  SER A 667      43.280  44.950  57.730  1.00  0.00           C
ATOM   1254  HB1 SER A 667      43.000  43.970  58.140  1.00  0.00           H
ATOM   1255  HB2 SER A 667      42.920  45.770  58.400  1.00  0.00           H
ATOM   1256  OG  SER A 667      44.730  45.030  57.770  1.00  0.00           O
ATOM   1257  HG1 SER A 667      45.110  44.530  57.060  1.00  0.00           H
ATOM   1258  C   SER A 667      42.880  46.760  56.000  1.00  0.00           C
ATOM   1259  O   SER A 667      43.920  47.190  55.510  1.00  0.00           O
ATOM   1260  N   THR A 668      41.860  47.610  56.290  1.00  0.00           N
ATOM   1261  HN  THR A 668      41.040  47.400  56.820  1.00  0.00           H
ATOM   1262  CA  THR A 668      41.970  48.980  55.850  1.00  0.00           C
ATOM   1263  HA  THR A 668      42.980  49.310  55.690  1.00  0.00           H
ATOM   1264  CB  THR A 668      41.170  49.250  54.520  1.00  0.00           C
ATOM   1265  HB  THR A 668      41.460  48.430  53.830  1.00  0.00           H
ATOM   1266  OG1 THR A 668      41.450  50.460  53.830  1.00  0.00           O
ATOM   1267  HG1 THR A 668      41.020  50.340  52.980  1.00  0.00           H
ATOM   1268  CG2 THR A 668      39.640  49.280  54.690  1.00  0.00           C
ATOM   1269 HG21 THR A 668      39.110  49.550  53.750  1.00  0.00           H
ATOM   1270 HG22 THR A 668      39.440  50.090  55.420  1.00  0.00           H
ATOM   1271 HG23 THR A 668      39.310  48.290  55.060  1.00  0.00           H
ATOM   1272  C   THR A 668      41.490  49.940  56.900  1.00  0.00           C
ATOM   1273  O   THR A 668      40.520  49.710  57.560  1.00  0.00           O
ATOM   1274  N   GLY A 669      42.200  51.070  56.930  1.00  0.00           N
ATOM   1275  HN  GLY A 669      42.920  51.170  56.230  1.00  0.00           H
ATOM   1276  CA  GLY A 669      41.970  52.150  57.890  1.00  0.00           C
ATOM   1277  HA1 GLY A 669      42.660  52.920  57.590  1.00  0.00           H
ATOM   1278  HA2 GLY A 669      42.190  51.860  58.910  1.00  0.00           H
ATOM   1279  C   GLY A 669      40.570  52.740  57.830  1.00  0.00           C
ATOM   1280  O   GLY A 669      39.960  52.820  58.850  1.00  0.00           O
ATOM   1281  N   PRO A 670      39.910  53.120  56.670  1.00  0.00           N
ATOM   1282  CD  PRO A 670      40.680  53.780  55.630  1.00  0.00           C
ATOM   1283  HD1 PRO A 670      41.110  52.940  55.030  1.00  0.00           H
ATOM   1284  HD2 PRO A 670      41.380  54.500  56.120  1.00  0.00           H
ATOM   1285  CA  PRO A 670      38.590  53.600  56.620  1.00  0.00           C
ATOM   1286  HA  PRO A 670      38.500  54.420  57.330  1.00  0.00           H
ATOM   1287  CB  PRO A 670      38.380  53.900  55.070  1.00  0.00           C
ATOM   1288  HB1 PRO A 670      37.550  54.610  54.830  1.00  0.00           H
ATOM   1289  HB2 PRO A 670      38.160  52.930  54.570  1.00  0.00           H
ATOM   1290  CG  PRO A 670      39.680  54.610  54.840  1.00  0.00           C
ATOM   1291  HG1 PRO A 670      39.870  54.930  53.790  1.00  0.00           H
ATOM   1292  HG2 PRO A 670      39.540  55.560  55.380  1.00  0.00           H
ATOM   1293  C   PRO A 670      37.510  52.670  57.100  1.00  0.00           C
ATOM   1294  O   PRO A 670      36.430  53.070  57.500  1.00  0.00           O
ATOM   1295  N   VAL A 671      37.830  51.320  57.140  1.00  0.00           N
ATOM   1296  HN  VAL A 671      38.680  51.040  56.700  1.00  0.00           H
ATOM   1297  CA  VAL A 671      36.890  50.400  57.740  1.00  0.00           C
ATOM   1298  HA  VAL A 671      35.910  50.810  57.560  1.00  0.00           H
ATOM   1299  CB  VAL A 671      36.880  49.030  57.130  1.00  0.00           C
ATOM   1300  HB  VAL A 671      37.900  48.690  56.850  1.00  0.00           H
ATOM   1301  CG1 VAL A 671      36.200  48.010  58.030  1.00  0.00           C
ATOM   1302 HG11 VAL A 671      36.850  47.810  58.910  1.00  0.00           H
ATOM   1303 HG12 VAL A 671      36.170  46.980  57.620  1.00  0.00           H
ATOM   1304 HG13 VAL A 671      35.170  48.350  58.260  1.00  0.00           H
ATOM   1305  CG2 VAL A 671      36.130  49.190  55.860  1.00  0.00           C
ATOM   1306 HG21 VAL A 671      35.110  49.630  55.920  1.00  0.00           H
ATOM   1307 HG22 VAL A 671      36.040  48.220  55.340  1.00  0.00           H
ATOM   1308 HG23 VAL A 671      36.710  49.880  55.210  1.00  0.00           H
ATOM   1309  C   VAL A 671      37.150  50.390  59.280  1.00  0.00           C
ATOM   1310  O   VAL A 671      36.160  50.480  60.030  1.00  0.00           O
ATOM   1311  N   LEU A 672      38.470  50.210  59.660  1.00  0.00           N
ATOM   1312  HN  LEU A 672      39.140  50.090  58.910  1.00  0.00           H
ATOM   1313  CA  LEU A 672      38.940  50.190  61.000  1.00  0.00           C
ATOM   1314  HA  LEU A 672      38.590  49.250  61.410  1.00  0.00           H
ATOM   1315  CB  LEU A 672      40.520  50.030  61.100  1.00  0.00           C
ATOM   1316  HB1 LEU A 672      40.960  50.730  60.340  1.00  0.00           H
ATOM   1317  HB2 LEU A 672      40.870  49.000  60.940  1.00  0.00           H
ATOM   1318  CG  LEU A 672      41.200  50.500  62.410  1.00  0.00           C
ATOM   1319  HG  LEU A 672      40.990  51.590  62.540  1.00  0.00           H
ATOM   1320  CD1 LEU A 672      40.710  49.780  63.740  1.00  0.00           C
ATOM   1321 HD11 LEU A 672      39.600  49.770  63.710  1.00  0.00           H
ATOM   1322 HD12 LEU A 672      41.230  50.250  64.600  1.00  0.00           H
ATOM   1323 HD13 LEU A 672      41.170  48.770  63.670  1.00  0.00           H
ATOM   1324  CD2 LEU A 672      42.790  50.360  62.120  1.00  0.00           C
ATOM   1325 HD21 LEU A 672      42.970  49.260  62.050  1.00  0.00           H
ATOM   1326 HD22 LEU A 672      43.310  50.820  62.980  1.00  0.00           H
ATOM   1327 HD23 LEU A 672      43.060  50.950  61.220  1.00  0.00           H
ATOM   1328  C   LEU A 672      38.390  51.500  61.780  1.00  0.00           C
ATOM   1329  O   LEU A 672      37.860  51.480  62.900  1.00  0.00           O
ATOM   1330  N   VAL A 673      38.410  52.680  61.140  1.00  0.00           N
ATOM   1331  HN  VAL A 673      38.980  52.770  60.320  1.00  0.00           H
ATOM   1332  CA  VAL A 673      37.980  53.960  61.630  1.00  0.00           C
ATOM   1333  HA  VAL A 673      38.150  54.020  62.690  1.00  0.00           H
ATOM   1334  CB  VAL A 673      38.860  55.020  60.920  1.00  0.00           C
ATOM   1335  HB  VAL A 673      38.950  54.760  59.840  1.00  0.00           H
ATOM   1336  CG1 VAL A 673      38.280  56.440  60.930  1.00  0.00           C
ATOM   1337 HG11 VAL A 673      37.360  56.570  60.320  1.00  0.00           H
ATOM   1338 HG12 VAL A 673      38.980  57.150  60.420  1.00  0.00           H
ATOM   1339 HG13 VAL A 673      38.130  56.790  61.970  1.00  0.00           H
ATOM   1340  CG2 VAL A 673      40.350  54.970  61.450  1.00  0.00           C
ATOM   1341 HG21 VAL A 673      41.010  55.750  61.000  1.00  0.00           H
ATOM   1342 HG22 VAL A 673      40.730  53.970  61.150  1.00  0.00           H
ATOM   1343 HG23 VAL A 673      40.280  55.100  62.550  1.00  0.00           H
ATOM   1344  C   VAL A 673      36.450  54.290  61.420  1.00  0.00           C
ATOM   1345  O   VAL A 673      35.850  54.920  62.260  1.00  0.00           O
ATOM   1346  N   PHE A 674      35.800  53.790  60.340  1.00  0.00           N
ATOM   1347  HN  PHE A 674      36.200  53.370  59.530  1.00  0.00           H
ATOM   1348  CA  PHE A 674      34.390  53.740  60.300  1.00  0.00           C
ATOM   1349  HA  PHE A 674      34.030  54.750  60.330  1.00  0.00           H
ATOM   1350  CB  PHE A 674      33.920  52.990  58.950  1.00  0.00           C
ATOM   1351  HB1 PHE A 674      34.500  52.040  58.850  1.00  0.00           H
ATOM   1352  HB2 PHE A 674      34.250  53.740  58.200  1.00  0.00           H
ATOM   1353  CG  PHE A 674      32.440  52.750  58.850  1.00  0.00           C
ATOM   1354  CD1 PHE A 674      31.880  51.490  59.080  1.00  0.00           C
ATOM   1355  HD1 PHE A 674      32.590  50.690  59.180  1.00  0.00           H
ATOM   1356  CE1 PHE A 674      30.480  51.200  58.930  1.00  0.00           C
ATOM   1357  HE1 PHE A 674      30.160  50.190  59.120  1.00  0.00           H
ATOM   1358  CZ  PHE A 674      29.650  52.230  58.510  1.00  0.00           C
ATOM   1359  HZ  PHE A 674      28.600  52.060  58.320  1.00  0.00           H
ATOM   1360  CD2 PHE A 674      31.580  53.800  58.520  1.00  0.00           C
ATOM   1361  HD2 PHE A 674      32.000  54.750  58.290  1.00  0.00           H
ATOM   1362  CE2 PHE A 674      30.190  53.510  58.420  1.00  0.00           C
ATOM   1363  HE2 PHE A 674      29.470  54.280  58.170  1.00  0.00           H
ATOM   1364  C   PHE A 674      33.870  52.940  61.500  1.00  0.00           C
ATOM   1365  O   PHE A 674      32.910  53.300  62.190  1.00  0.00           O
ATOM   1366  N   GLU A 675      34.440  51.770  61.800  1.00  0.00           N
ATOM   1367  HN  GLU A 675      35.080  51.370  61.150  1.00  0.00           H
ATOM   1368  CA  GLU A 675      34.030  50.880  62.910  1.00  0.00           C
ATOM   1369  HA  GLU A 675      32.950  50.770  62.830  1.00  0.00           H
ATOM   1370  CB  GLU A 675      34.800  49.500  62.880  1.00  0.00           C
ATOM   1371  HB1 GLU A 675      34.780  48.940  63.840  1.00  0.00           H
ATOM   1372  HB2 GLU A 675      35.890  49.710  62.770  1.00  0.00           H
ATOM   1373  CG  GLU A 675      34.430  48.530  61.730  1.00  0.00           C
ATOM   1374  HG1 GLU A 675      35.420  48.110  61.420  1.00  0.00           H
ATOM   1375  HG2 GLU A 675      33.950  49.110  60.920  1.00  0.00           H
ATOM   1376  CD  GLU A 675      33.490  47.480  62.200  1.00  0.00           C
ATOM   1377  OE1 GLU A 675      32.250  47.640  62.470  1.00  0.00           O
ATOM   1378  OE2 GLU A 675      34.060  46.370  62.400  1.00  0.00           O
ATOM   1379  C   GLU A 675      34.130  51.460  64.280  1.00  0.00           C
ATOM   1380  O   GLU A 675      33.250  51.380  65.140  1.00  0.00           O
ATOM   1381  N   LYS A 676      35.230  52.150  64.520  1.00  0.00           N
ATOM   1382  HN  LYS A 676      35.930  52.200  63.810  1.00  0.00           H
ATOM   1383  CA  LYS A 676      35.510  52.930  65.770  1.00  0.00           C
ATOM   1384  HA  LYS A 676      35.320  52.240  66.580  1.00  0.00           H
ATOM   1385  CB  LYS A 676      37.000  53.380  65.640  1.00  0.00           C
ATOM   1386  HB1 LYS A 676      37.320  53.850  64.700  1.00  0.00           H
ATOM   1387  HB2 LYS A 676      37.510  52.390  65.660  1.00  0.00           H
ATOM   1388  CG  LYS A 676      37.470  53.990  66.930  1.00  0.00           C
ATOM   1389  HG1 LYS A 676      37.070  53.440  67.810  1.00  0.00           H
ATOM   1390  HG2 LYS A 676      37.000  54.990  67.130  1.00  0.00           H
ATOM   1391  CD  LYS A 676      38.950  54.120  66.950  1.00  0.00           C
ATOM   1392  HD1 LYS A 676      39.380  53.130  66.680  1.00  0.00           H
ATOM   1393  HD2 LYS A 676      39.280  54.470  67.950  1.00  0.00           H
ATOM   1394  CE  LYS A 676      39.600  55.120  65.950  1.00  0.00           C
ATOM   1395  HE1 LYS A 676      38.930  55.990  65.940  1.00  0.00           H
ATOM   1396  HE2 LYS A 676      39.610  54.540  65.000  1.00  0.00           H
ATOM   1397  NZ  LYS A 676      40.990  55.490  66.440  1.00  0.00           N
ATOM   1398  HZ1 LYS A 676      40.860  55.980  67.350  1.00  0.00           H
ATOM   1399  HZ2 LYS A 676      41.490  56.090  65.760  1.00  0.00           H
ATOM   1400  HZ3 LYS A 676      41.600  54.710  66.770  1.00  0.00           H
ATOM   1401  C   LYS A 676      34.570  54.050  66.010  1.00  0.00           C
ATOM   1402  O   LYS A 676      33.870  54.110  67.050  1.00  0.00           O
ATOM   1403  N   ILE A 677      34.310  54.880  65.030  1.00  0.00           N
ATOM   1404  HN  ILE A 677      34.760  54.680  64.160  1.00  0.00           H
ATOM   1405  CA  ILE A 677      33.210  55.900  65.170  1.00  0.00           C
ATOM   1406  HA  ILE A 677      33.380  56.390  66.120  1.00  0.00           H
ATOM   1407  CB  ILE A 677      33.340  57.040  64.140  1.00  0.00           C
ATOM   1408  HB  ILE A 677      33.080  56.650  63.140  1.00  0.00           H
ATOM   1409  CG2 ILE A 677      32.350  58.190  64.490  1.00  0.00           C
ATOM   1410 HG21 ILE A 677      31.500  57.950  63.820  1.00  0.00           H
ATOM   1411 HG22 ILE A 677      32.790  59.190  64.280  1.00  0.00           H
ATOM   1412 HG23 ILE A 677      31.940  58.250  65.520  1.00  0.00           H
ATOM   1413  CG1 ILE A 677      34.790  57.660  64.110  1.00  0.00           C
ATOM   1414 HG11 ILE A 677      34.760  58.540  63.430  1.00  0.00           H
ATOM   1415 HG12 ILE A 677      35.520  56.950  63.660  1.00  0.00           H
ATOM   1416  CD  ILE A 677      35.330  58.050  65.490  1.00  0.00           C
ATOM   1417  HD1 ILE A 677      34.570  58.720  65.950  1.00  0.00           H
ATOM   1418  HD2 ILE A 677      36.330  58.550  65.430  1.00  0.00           H
ATOM   1419  HD3 ILE A 677      35.500  57.150  66.110  1.00  0.00           H
ATOM   1420  C   ILE A 677      31.860  55.340  65.310  1.00  0.00           C
ATOM   1421  O   ILE A 677      31.060  55.890  66.050  1.00  0.00           O
ATOM   1422  N   LEU A 678      31.490  54.330  64.520  1.00  0.00           N
ATOM   1423  HN  LEU A 678      32.140  54.050  63.820  1.00  0.00           H
ATOM   1424  CA  LEU A 678      30.190  53.590  64.510  1.00  0.00           C
ATOM   1425  HA  LEU A 678      29.380  54.280  64.320  1.00  0.00           H
ATOM   1426  CB  LEU A 678      30.170  52.490  63.440  1.00  0.00           C
ATOM   1427  HB1 LEU A 678      31.140  51.950  63.470  1.00  0.00           H
ATOM   1428  HB2 LEU A 678      30.160  52.890  62.400  1.00  0.00           H
ATOM   1429  CG  LEU A 678      29.120  51.360  63.570  1.00  0.00           C
ATOM   1430  HG  LEU A 678      29.240  50.800  64.530  1.00  0.00           H
ATOM   1431  CD1 LEU A 678      27.730  51.980  63.510  1.00  0.00           C
ATOM   1432 HD11 LEU A 678      27.420  52.560  64.410  1.00  0.00           H
ATOM   1433 HD12 LEU A 678      26.910  51.240  63.480  1.00  0.00           H
ATOM   1434 HD13 LEU A 678      27.650  52.600  62.580  1.00  0.00           H
ATOM   1435  CD2 LEU A 678      29.220  50.280  62.470  1.00  0.00           C
ATOM   1436 HD21 LEU A 678      30.230  49.800  62.450  1.00  0.00           H
ATOM   1437 HD22 LEU A 678      28.930  50.630  61.460  1.00  0.00           H
ATOM   1438 HD23 LEU A 678      28.530  49.440  62.740  1.00  0.00           H
ATOM   1439  C   LEU A 678      29.720  53.070  65.820  1.00  0.00           C
ATOM   1440  O   LEU A 678      28.590  53.340  66.350  1.00  0.00           O
ATOM   1441  N   TYR A 679      30.670  52.390  66.520  1.00  0.00           N
ATOM   1442  HN  TYR A 679      31.530  52.210  66.040  1.00  0.00           H
ATOM   1443  CA  TYR A 679      30.610  52.050  67.950  1.00  0.00           C
ATOM   1444  HA  TYR A 679      29.650  51.550  68.010  1.00  0.00           H
ATOM   1445  CB  TYR A 679      31.780  51.090  68.280  1.00  0.00           C
ATOM   1446  HB1 TYR A 679      32.690  51.660  68.020  1.00  0.00           H
ATOM   1447  HB2 TYR A 679      31.550  50.180  67.700  1.00  0.00           H
ATOM   1448  CG  TYR A 679      31.810  50.670  69.740  1.00  0.00           C
ATOM   1449  CD1 TYR A 679      32.870  50.930  70.620  1.00  0.00           C
ATOM   1450  HD1 TYR A 679      33.730  51.460  70.230  1.00  0.00           H
ATOM   1451  CE1 TYR A 679      32.910  50.490  71.940  1.00  0.00           C
ATOM   1452  HE1 TYR A 679      33.770  50.640  72.560  1.00  0.00           H
ATOM   1453  CZ  TYR A 679      31.860  49.740  72.430  1.00  0.00           C
ATOM   1454  OH  TYR A 679      31.870  49.080  73.670  1.00  0.00           O
ATOM   1455  HH  TYR A 679      32.380  49.580  74.310  1.00  0.00           H
ATOM   1456  CD2 TYR A 679      30.740  49.820  70.240  1.00  0.00           C
ATOM   1457  HD2 TYR A 679      29.860  49.530  69.690  1.00  0.00           H
ATOM   1458  CE2 TYR A 679      30.790  49.360  71.600  1.00  0.00           C
ATOM   1459  HE2 TYR A 679      29.910  48.840  71.940  1.00  0.00           H
ATOM   1460  C   TYR A 679      30.430  53.230  68.840  1.00  0.00           C
ATOM   1461  O   TYR A 679      29.540  53.140  69.630  1.00  0.00           O
ATOM   1462  N   LYS A 680      31.300  54.220  68.700  1.00  0.00           N
ATOM   1463  HN  LYS A 680      31.940  54.250  67.940  1.00  0.00           H
ATOM   1464  CA  LYS A 680      31.110  55.530  69.360  1.00  0.00           C
ATOM   1465  HA  LYS A 680      31.100  55.260  70.400  1.00  0.00           H
ATOM   1466  CB  LYS A 680      32.330  56.420  69.120  1.00  0.00           C
ATOM   1467  HB1 LYS A 680      32.060  57.330  69.710  1.00  0.00           H
ATOM   1468  HB2 LYS A 680      32.570  56.850  68.130  1.00  0.00           H
ATOM   1469  CG  LYS A 680      33.580  55.870  69.890  1.00  0.00           C
ATOM   1470  HG1 LYS A 680      33.600  54.790  69.610  1.00  0.00           H
ATOM   1471  HG2 LYS A 680      33.540  56.060  70.990  1.00  0.00           H
ATOM   1472  CD  LYS A 680      34.880  56.460  69.390  1.00  0.00           C
ATOM   1473  HD1 LYS A 680      34.700  57.560  69.430  1.00  0.00           H
ATOM   1474  HD2 LYS A 680      35.130  56.240  68.330  1.00  0.00           H
ATOM   1475  CE  LYS A 680      36.120  56.060  70.180  1.00  0.00           C
ATOM   1476  HE1 LYS A 680      36.570  55.140  69.770  1.00  0.00           H
ATOM   1477  HE2 LYS A 680      35.950  56.080  71.280  1.00  0.00           H
ATOM   1478  NZ  LYS A 680      37.190  57.070  69.910  1.00  0.00           N
ATOM   1479  HZ1 LYS A 680      38.100  56.730  70.270  1.00  0.00           H
ATOM   1480  HZ2 LYS A 680      36.980  57.980  70.380  1.00  0.00           H
ATOM   1481  HZ3 LYS A 680      37.400  57.270  68.910  1.00  0.00           H
ATOM   1482  C   LYS A 680      29.850  56.290  69.240  1.00  0.00           C
ATOM   1483  O   LYS A 680      29.280  56.720  70.320  1.00  0.00           O
ATOM   1484  N   PHE A 681      29.240  56.420  68.000  1.00  0.00           N
ATOM   1485  HN  PHE A 681      29.730  56.360  67.140  1.00  0.00           H
ATOM   1486  CA  PHE A 681      27.820  56.750  67.950  1.00  0.00           C
ATOM   1487  HA  PHE A 681      27.680  57.710  68.420  1.00  0.00           H
ATOM   1488  CB  PHE A 681      27.450  56.860  66.430  1.00  0.00           C
ATOM   1489  HB1 PHE A 681      26.410  56.600  66.160  1.00  0.00           H
ATOM   1490  HB2 PHE A 681      28.030  56.170  65.790  1.00  0.00           H
ATOM   1491  CG  PHE A 681      27.680  58.230  65.860  1.00  0.00           C
ATOM   1492  CD1 PHE A 681      26.570  58.920  65.320  1.00  0.00           C
ATOM   1493  HD1 PHE A 681      25.590  58.460  65.450  1.00  0.00           H
ATOM   1494  CE1 PHE A 681      26.690  60.110  64.680  1.00  0.00           C
ATOM   1495  HE1 PHE A 681      25.820  60.570  64.240  1.00  0.00           H
ATOM   1496  CZ  PHE A 681      27.970  60.680  64.620  1.00  0.00           C
ATOM   1497  HZ  PHE A 681      28.260  61.610  64.170  1.00  0.00           H
ATOM   1498  CD2 PHE A 681      28.960  58.770  65.800  1.00  0.00           C
ATOM   1499  HD2 PHE A 681      29.780  58.210  66.220  1.00  0.00           H
ATOM   1500  CE2 PHE A 681      29.050  59.990  65.130  1.00  0.00           C
ATOM   1501  HE2 PHE A 681      30.020  60.440  64.970  1.00  0.00           H
ATOM   1502  C   PHE A 681      26.870  55.780  68.660  1.00  0.00           C
ATOM   1503  O   PHE A 681      25.990  56.220  69.390  1.00  0.00           O
ATOM   1504  N   CYS A 682      27.020  54.490  68.480  1.00  0.00           N
ATOM   1505  HN  CYS A 682      27.650  54.130  67.800  1.00  0.00           H
ATOM   1506  CA  CYS A 682      26.140  53.510  69.230  1.00  0.00           C
ATOM   1507  HA  CYS A 682      25.100  53.690  68.990  1.00  0.00           H
ATOM   1508  CB  CYS A 682      26.520  52.040  68.860  1.00  0.00           C
ATOM   1509  HB1 CYS A 682      26.050  51.330  69.570  1.00  0.00           H
ATOM   1510  HB2 CYS A 682      27.620  51.920  68.900  1.00  0.00           H
ATOM   1511  SG  CYS A 682      26.200  51.440  67.210  1.00  0.00           S
ATOM   1512  HG1 CYS A 682      27.370  51.750  66.680  1.00  0.00           H
ATOM   1513  C   CYS A 682      26.260  53.660  70.750  1.00  0.00           C
ATOM   1514  O   CYS A 682      25.240  53.550  71.450  1.00  0.00           O
ATOM   1515  N   ARG A 683      27.450  53.760  71.310  1.00  0.00           N
ATOM   1516  HN  ARG A 683      28.340  53.650  70.870  1.00  0.00           H
ATOM   1517  CA  ARG A 683      27.720  54.100  72.740  1.00  0.00           C
ATOM   1518  HA  ARG A 683      27.450  53.300  73.410  1.00  0.00           H
ATOM   1519  CB  ARG A 683      29.300  54.230  72.950  1.00  0.00           C
ATOM   1520  HB1 ARG A 683      29.430  54.630  73.970  1.00  0.00           H
ATOM   1521  HB2 ARG A 683      29.670  54.960  72.200  1.00  0.00           H
ATOM   1522  CG  ARG A 683      29.960  52.900  72.940  1.00  0.00           C
ATOM   1523  HG1 ARG A 683      30.260  52.590  71.920  1.00  0.00           H
ATOM   1524  HG2 ARG A 683      29.280  52.200  73.490  1.00  0.00           H
ATOM   1525  CD  ARG A 683      31.260  52.930  73.770  1.00  0.00           C
ATOM   1526  HD1 ARG A 683      31.830  51.980  73.660  1.00  0.00           H
ATOM   1527  HD2 ARG A 683      31.030  53.130  74.840  1.00  0.00           H
ATOM   1528  NE  ARG A 683      32.110  54.100  73.300  1.00  0.00           N
ATOM   1529  HE  ARG A 683      31.630  54.930  73.010  1.00  0.00           H
ATOM   1530  CZ  ARG A 683      33.410  54.230  73.450  1.00  0.00           C
ATOM   1531  NH1 ARG A 683      34.200  53.240  73.860  1.00  0.00           N
ATOM   1532 HH11 ARG A 683      33.830  52.380  74.210  1.00  0.00           H
ATOM   1533 HH12 ARG A 683      35.180  53.400  73.930  1.00  0.00           H
ATOM   1534  NH2 ARG A 683      33.920  55.380  73.340  1.00  0.00           N
ATOM   1535 HH21 ARG A 683      34.890  55.400  73.550  1.00  0.00           H
ATOM   1536 HH22 ARG A 683      33.330  56.170  73.170  1.00  0.00           H
ATOM   1537  C   ARG A 683      27.010  55.330  73.300  1.00  0.00           C
ATOM   1538  O   ARG A 683      26.320  55.180  74.290  1.00  0.00           O
ATOM   1539  N   ASP A 684      27.190  56.480  72.570  1.00  0.00           N
ATOM   1540  HN  ASP A 684      27.740  56.590  71.740  1.00  0.00           H
ATOM   1541  CA  ASP A 684      26.750  57.820  73.050  1.00  0.00           C
ATOM   1542  HA  ASP A 684      27.120  57.970  74.060  1.00  0.00           H
ATOM   1543  CB  ASP A 684      27.360  58.970  72.150  1.00  0.00           C
ATOM   1544  HB1 ASP A 684      26.780  59.930  72.130  1.00  0.00           H
ATOM   1545  HB2 ASP A 684      27.510  58.670  71.090  1.00  0.00           H
ATOM   1546  CG  ASP A 684      28.820  59.240  72.510  1.00  0.00           C
ATOM   1547  OD1 ASP A 684      29.560  59.830  71.680  1.00  0.00           O
ATOM   1548  OD2 ASP A 684      29.210  58.910  73.650  1.00  0.00           O
ATOM   1549  C   ASP A 684      25.220  57.900  73.020  1.00  0.00           C
ATOM   1550  O   ASP A 684      24.650  58.370  74.020  1.00  0.00           O
ATOM   1551  N   TYR A 685      24.620  57.340  71.910  1.00  0.00           N
ATOM   1552  HN  TYR A 685      25.160  56.900  71.210  1.00  0.00           H
ATOM   1553  CA  TYR A 685      23.170  57.460  71.660  1.00  0.00           C
ATOM   1554  HA  TYR A 685      22.720  58.170  72.350  1.00  0.00           H
ATOM   1555  CB  TYR A 685      22.960  57.880  70.200  1.00  0.00           C
ATOM   1556  HB1 TYR A 685      21.870  57.990  70.000  1.00  0.00           H
ATOM   1557  HB2 TYR A 685      23.360  57.050  69.570  1.00  0.00           H
ATOM   1558  CG  TYR A 685      23.670  59.170  69.970  1.00  0.00           C
ATOM   1559  CD1 TYR A 685      24.670  59.260  69.000  1.00  0.00           C
ATOM   1560  HD1 TYR A 685      24.960  58.320  68.530  1.00  0.00           H
ATOM   1561  CE1 TYR A 685      25.380  60.380  68.800  1.00  0.00           C
ATOM   1562  HE1 TYR A 685      26.210  60.520  68.120  1.00  0.00           H
ATOM   1563  CZ  TYR A 685      24.950  61.550  69.600  1.00  0.00           C
ATOM   1564  OH  TYR A 685      25.670  62.760  69.520  1.00  0.00           O
ATOM   1565  HH  TYR A 685      26.410  62.510  68.960  1.00  0.00           H
ATOM   1566  CD2 TYR A 685      23.310  60.320  70.740  1.00  0.00           C
ATOM   1567  HD2 TYR A 685      22.610  60.150  71.550  1.00  0.00           H
ATOM   1568  CE2 TYR A 685      23.950  61.510  70.510  1.00  0.00           C
ATOM   1569  HE2 TYR A 685      23.610  62.420  70.990  1.00  0.00           H
ATOM   1570  C   TYR A 685      22.320  56.190  72.070  1.00  0.00           C
ATOM   1571  O   TYR A 685      21.100  56.080  71.890  1.00  0.00           O
ATOM   1572  N   GLN A 686      22.990  55.270  72.730  1.00  0.00           N
ATOM   1573  HN  GLN A 686      23.970  55.470  72.820  1.00  0.00           H
ATOM   1574  CA  GLN A 686      22.540  54.020  73.370  1.00  0.00           C
ATOM   1575  HA  GLN A 686      23.360  53.600  73.920  1.00  0.00           H
ATOM   1576  CB  GLN A 686      21.390  54.200  74.430  1.00  0.00           C
ATOM   1577  HB1 GLN A 686      21.050  53.220  74.850  1.00  0.00           H
ATOM   1578  HB2 GLN A 686      20.460  54.570  73.950  1.00  0.00           H
ATOM   1579  CG  GLN A 686      21.720  55.080  75.680  1.00  0.00           C
ATOM   1580  HG1 GLN A 686      20.940  54.880  76.440  1.00  0.00           H
ATOM   1581  HG2 GLN A 686      21.740  56.170  75.440  1.00  0.00           H
ATOM   1582  CD  GLN A 686      23.080  54.710  76.350  1.00  0.00           C
ATOM   1583  OE1 GLN A 686      23.870  55.590  76.760  1.00  0.00           O
ATOM   1584  NE2 GLN A 686      23.330  53.420  76.570  1.00  0.00           N
ATOM   1585 HE21 GLN A 686      24.210  53.360  77.040  1.00  0.00           H
ATOM   1586 HE22 GLN A 686      22.730  52.680  76.290  1.00  0.00           H
ATOM   1587  C   GLN A 686      22.140  52.820  72.550  1.00  0.00           C
ATOM   1588  O   GLN A 686      21.550  51.880  73.080  1.00  0.00           O
ATOM   1589  N   LEU A 687      22.370  52.840  71.240  1.00  0.00           N
ATOM   1590  HN  LEU A 687      22.870  53.660  70.970  1.00  0.00           H
ATOM   1591  CA  LEU A 687      21.880  51.950  70.250  1.00  0.00           C
ATOM   1592  HA  LEU A 687      20.810  51.850  70.300  1.00  0.00           H
ATOM   1593  CB  LEU A 687      22.210  52.510  68.820  1.00  0.00           C
ATOM   1594  HB1 LEU A 687      21.550  52.170  68.000  1.00  0.00           H
ATOM   1595  HB2 LEU A 687      23.250  52.230  68.570  1.00  0.00           H
ATOM   1596  CG  LEU A 687      22.060  54.070  68.730  1.00  0.00           C
ATOM   1597  HG  LEU A 687      22.880  54.460  69.350  1.00  0.00           H
ATOM   1598  CD1 LEU A 687      22.350  54.430  67.250  1.00  0.00           C
ATOM   1599 HD11 LEU A 687      23.380  54.160  66.960  1.00  0.00           H
ATOM   1600 HD12 LEU A 687      22.210  55.510  67.070  1.00  0.00           H
ATOM   1601 HD13 LEU A 687      21.550  53.920  66.660  1.00  0.00           H
ATOM   1602  CD2 LEU A 687      20.700  54.600  69.110  1.00  0.00           C
ATOM   1603 HD21 LEU A 687      20.440  54.380  70.160  1.00  0.00           H
ATOM   1604 HD22 LEU A 687      19.960  54.110  68.440  1.00  0.00           H
ATOM   1605 HD23 LEU A 687      20.430  55.640  68.850  1.00  0.00           H
ATOM   1606  C   LEU A 687      22.390  50.510  70.400  1.00  0.00           C
ATOM   1607  O   LEU A 687      23.600  50.300  70.650  1.00  0.00           O
ATOM   1608  N   SER A 688      21.550  49.550  70.040  1.00  0.00           N
ATOM   1609  HN  SER A 688      20.700  49.800  69.590  1.00  0.00           H
ATOM   1610  CA  SER A 688      21.900  48.160  70.070  1.00  0.00           C
ATOM   1611  HA  SER A 688      22.450  47.920  70.970  1.00  0.00           H
ATOM   1612  CB  SER A 688      20.650  47.240  70.090  1.00  0.00           C
ATOM   1613  HB1 SER A 688      21.000  46.200  69.860  1.00  0.00           H
ATOM   1614  HB2 SER A 688      19.940  47.590  69.310  1.00  0.00           H
ATOM   1615  OG  SER A 688      19.910  47.190  71.290  1.00  0.00           O
ATOM   1616  HG1 SER A 688      20.390  46.700  71.960  1.00  0.00           H
ATOM   1617  C   SER A 688      22.850  47.810  68.960  1.00  0.00           C
ATOM   1618  O   SER A 688      22.380  47.570  67.880  1.00  0.00           O
ATOM   1619  N   TYR A 689      24.180  47.710  69.340  1.00  0.00           N
ATOM   1620  HN  TYR A 689      24.400  47.710  70.320  1.00  0.00           H
ATOM   1621  CA  TYR A 689      25.370  47.810  68.520  1.00  0.00           C
ATOM   1622  HA  TYR A 689      25.370  48.730  67.950  1.00  0.00           H
ATOM   1623  CB  TYR A 689      26.580  47.900  69.480  1.00  0.00           C
ATOM   1624  HB1 TYR A 689      26.390  47.250  70.360  1.00  0.00           H
ATOM   1625  HB2 TYR A 689      26.670  48.900  69.960  1.00  0.00           H
ATOM   1626  CG  TYR A 689      27.910  47.590  68.800  1.00  0.00           C
ATOM   1627  CD1 TYR A 689      28.390  48.320  67.730  1.00  0.00           C
ATOM   1628  HD1 TYR A 689      27.710  48.960  67.180  1.00  0.00           H
ATOM   1629  CE1 TYR A 689      29.590  48.020  67.120  1.00  0.00           C
ATOM   1630  HE1 TYR A 689      29.810  48.540  66.200  1.00  0.00           H
ATOM   1631  CZ  TYR A 689      30.510  47.170  67.810  1.00  0.00           C
ATOM   1632  OH  TYR A 689      31.790  47.020  67.220  1.00  0.00           O
ATOM   1633  HH  TYR A 689      31.930  47.670  66.530  1.00  0.00           H
ATOM   1634  CD2 TYR A 689      28.780  46.680  69.410  1.00  0.00           C
ATOM   1635  HD2 TYR A 689      28.410  46.170  70.280  1.00  0.00           H
ATOM   1636  CE2 TYR A 689      30.090  46.490  68.900  1.00  0.00           C
ATOM   1637  HE2 TYR A 689      30.750  45.760  69.330  1.00  0.00           H
ATOM   1638  C   TYR A 689      25.520  46.620  67.660  1.00  0.00           C
ATOM   1639  O   TYR A 689      25.810  46.870  66.510  1.00  0.00           O
ATOM   1640  N   LEU A 690      25.360  45.380  68.150  1.00  0.00           N
ATOM   1641  HN  LEU A 690      25.010  45.360  69.080  1.00  0.00           H
ATOM   1642  CA  LEU A 690      25.570  44.120  67.310  1.00  0.00           C
ATOM   1643  HA  LEU A 690      26.540  44.170  66.870  1.00  0.00           H
ATOM   1644  CB  LEU A 690      25.560  42.860  68.080  1.00  0.00           C
ATOM   1645  HB1 LEU A 690      25.710  41.900  67.560  1.00  0.00           H
ATOM   1646  HB2 LEU A 690      24.640  42.840  68.710  1.00  0.00           H
ATOM   1647  CG  LEU A 690      26.590  42.850  69.240  1.00  0.00           C
ATOM   1648  HG  LEU A 690      26.280  43.700  69.870  1.00  0.00           H
ATOM   1649  CD1 LEU A 690      26.470  41.620  70.110  1.00  0.00           C
ATOM   1650 HD11 LEU A 690      26.450  40.680  69.510  1.00  0.00           H
ATOM   1651 HD12 LEU A 690      25.570  41.570  70.750  1.00  0.00           H
ATOM   1652 HD13 LEU A 690      27.400  41.650  70.710  1.00  0.00           H
ATOM   1653  CD2 LEU A 690      28.030  43.000  68.820  1.00  0.00           C
ATOM   1654 HD21 LEU A 690      28.760  43.140  69.640  1.00  0.00           H
ATOM   1655 HD22 LEU A 690      28.130  44.020  68.370  1.00  0.00           H
ATOM   1656 HD23 LEU A 690      28.400  42.170  68.200  1.00  0.00           H
ATOM   1657  C   LEU A 690      24.620  44.050  66.190  1.00  0.00           C
ATOM   1658  O   LEU A 690      25.030  43.770  65.050  1.00  0.00           O
ATOM   1659  N   SER A 691      23.350  44.200  66.560  1.00  0.00           N
ATOM   1660  HN  SER A 691      23.130  44.230  67.530  1.00  0.00           H
ATOM   1661  CA  SER A 691      22.290  44.170  65.600  1.00  0.00           C
ATOM   1662  HA  SER A 691      22.320  43.200  65.140  1.00  0.00           H
ATOM   1663  CB  SER A 691      20.940  44.470  66.260  1.00  0.00           C
ATOM   1664  HB1 SER A 691      20.830  45.480  66.700  1.00  0.00           H
ATOM   1665  HB2 SER A 691      20.770  43.690  67.030  1.00  0.00           H
ATOM   1666  OG  SER A 691      19.770  44.310  65.360  1.00  0.00           O
ATOM   1667  HG1 SER A 691      19.780  45.010  64.710  1.00  0.00           H
ATOM   1668  C   SER A 691      22.450  45.230  64.550  1.00  0.00           C
ATOM   1669  O   SER A 691      22.510  45.080  63.360  1.00  0.00           O
ATOM   1670  N   LEU A 692      22.570  46.470  65.060  1.00  0.00           N
ATOM   1671  HN  LEU A 692      22.460  46.630  66.030  1.00  0.00           H
ATOM   1672  CA  LEU A 692      22.820  47.550  64.190  1.00  0.00           C
ATOM   1673  HA  LEU A 692      21.920  47.730  63.600  1.00  0.00           H
ATOM   1674  CB  LEU A 692      22.850  48.790  65.130  1.00  0.00           C
ATOM   1675  HB1 LEU A 692      23.580  48.540  65.930  1.00  0.00           H
ATOM   1676  HB2 LEU A 692      21.850  48.850  65.610  1.00  0.00           H
ATOM   1677  CG  LEU A 692      23.170  50.190  64.540  1.00  0.00           C
ATOM   1678  HG  LEU A 692      24.250  50.170  64.290  1.00  0.00           H
ATOM   1679  CD1 LEU A 692      22.330  50.520  63.330  1.00  0.00           C
ATOM   1680 HD11 LEU A 692      22.570  49.880  62.450  1.00  0.00           H
ATOM   1681 HD12 LEU A 692      22.610  51.580  63.140  1.00  0.00           H
ATOM   1682 HD13 LEU A 692      21.250  50.450  63.550  1.00  0.00           H
ATOM   1683  CD2 LEU A 692      23.020  51.230  65.710  1.00  0.00           C
ATOM   1684 HD21 LEU A 692      23.350  50.660  66.600  1.00  0.00           H
ATOM   1685 HD22 LEU A 692      21.970  51.580  65.730  1.00  0.00           H
ATOM   1686 HD23 LEU A 692      23.630  52.160  65.620  1.00  0.00           H
ATOM   1687  C   LEU A 692      24.030  47.480  63.190  1.00  0.00           C
ATOM   1688  O   LEU A 692      23.970  47.730  62.000  1.00  0.00           O
ATOM   1689  N   ARG A 693      25.210  47.070  63.730  1.00  0.00           N
ATOM   1690  HN  ARG A 693      25.200  46.780  64.680  1.00  0.00           H
ATOM   1691  CA  ARG A 693      26.420  46.940  62.920  1.00  0.00           C
ATOM   1692  HA  ARG A 693      26.630  47.900  62.450  1.00  0.00           H
ATOM   1693  CB  ARG A 693      27.590  46.640  63.820  1.00  0.00           C
ATOM   1694  HB1 ARG A 693      27.360  45.650  64.260  1.00  0.00           H
ATOM   1695  HB2 ARG A 693      27.590  47.470  64.550  1.00  0.00           H
ATOM   1696  CG  ARG A 693      28.940  46.440  63.020  1.00  0.00           C
ATOM   1697  HG1 ARG A 693      29.820  46.790  63.600  1.00  0.00           H
ATOM   1698  HG2 ARG A 693      28.850  47.130  62.160  1.00  0.00           H
ATOM   1699  CD  ARG A 693      29.190  44.940  62.620  1.00  0.00           C
ATOM   1700  HD1 ARG A 693      28.580  44.680  61.730  1.00  0.00           H
ATOM   1701  HD2 ARG A 693      28.980  44.300  63.510  1.00  0.00           H
ATOM   1702  NE  ARG A 693      30.670  44.980  62.210  1.00  0.00           N
ATOM   1703  HE  ARG A 693      31.130  45.840  62.020  1.00  0.00           H
ATOM   1704  CZ  ARG A 693      31.290  43.910  61.680  1.00  0.00           C
ATOM   1705  NH1 ARG A 693      30.750  42.720  61.620  1.00  0.00           N
ATOM   1706 HH11 ARG A 693      31.320  41.960  61.310  1.00  0.00           H
ATOM   1707 HH12 ARG A 693      29.750  42.630  61.640  1.00  0.00           H
ATOM   1708  NH2 ARG A 693      32.560  44.020  61.350  1.00  0.00           N
ATOM   1709 HH21 ARG A 693      33.030  44.770  61.810  1.00  0.00           H
ATOM   1710 HH22 ARG A 693      32.950  43.170  60.990  1.00  0.00           H
ATOM   1711  C   ARG A 693      26.300  46.000  61.770  1.00  0.00           C
ATOM   1712  O   ARG A 693      26.670  46.190  60.610  1.00  0.00           O
ATOM   1713  N   THR A 694      25.630  44.880  62.010  1.00  0.00           N
ATOM   1714  HN  THR A 694      25.480  44.730  62.980  1.00  0.00           H
ATOM   1715  CA  THR A 694      25.250  43.810  61.050  1.00  0.00           C
ATOM   1716  HA  THR A 694      26.010  43.350  60.450  1.00  0.00           H
ATOM   1717  CB  THR A 694      24.460  42.720  61.720  1.00  0.00           C
ATOM   1718  HB  THR A 694      23.550  43.170  62.180  1.00  0.00           H
ATOM   1719  OG1 THR A 694      25.150  42.050  62.780  1.00  0.00           O
ATOM   1720  HG1 THR A 694      25.120  42.630  63.550  1.00  0.00           H
ATOM   1721  CG2 THR A 694      24.020  41.690  60.680  1.00  0.00           C
ATOM   1722 HG21 THR A 694      23.520  40.860  61.230  1.00  0.00           H
ATOM   1723 HG22 THR A 694      24.960  41.200  60.350  1.00  0.00           H
ATOM   1724 HG23 THR A 694      23.400  41.930  59.800  1.00  0.00           H
ATOM   1725  C   THR A 694      24.180  44.420  60.070  1.00  0.00           C
ATOM   1726  O   THR A 694      24.220  44.110  58.890  1.00  0.00           O
ATOM   1727  N   SER A 695      23.280  45.230  60.580  1.00  0.00           N
ATOM   1728  HN  SER A 695      23.300  45.430  61.550  1.00  0.00           H
ATOM   1729  CA  SER A 695      22.270  45.820  59.680  1.00  0.00           C
ATOM   1730  HA  SER A 695      21.850  45.030  59.070  1.00  0.00           H
ATOM   1731  CB  SER A 695      21.050  46.430  60.440  1.00  0.00           C
ATOM   1732  HB1 SER A 695      21.410  47.010  61.320  1.00  0.00           H
ATOM   1733  HB2 SER A 695      20.480  45.620  60.930  1.00  0.00           H
ATOM   1734  OG  SER A 695      20.120  47.180  59.620  1.00  0.00           O
ATOM   1735  HG1 SER A 695      20.240  46.830  58.730  1.00  0.00           H
ATOM   1736  C   SER A 695      22.860  46.760  58.660  1.00  0.00           C
ATOM   1737  O   SER A 695      22.580  46.570  57.500  1.00  0.00           O
ATOM   1738  N   ILE A 696      23.810  47.650  58.960  1.00  0.00           N
ATOM   1739  HN  ILE A 696      24.190  47.800  59.860  1.00  0.00           H
ATOM   1740  CA  ILE A 696      24.670  48.340  58.010  1.00  0.00           C
ATOM   1741  HA  ILE A 696      23.980  48.890  57.380  1.00  0.00           H
ATOM   1742  CB  ILE A 696      25.430  49.330  58.960  1.00  0.00           C
ATOM   1743  HB  ILE A 696      25.960  48.770  59.760  1.00  0.00           H
ATOM   1744  CG2 ILE A 696      26.350  50.180  58.070  1.00  0.00           C
ATOM   1745 HG21 ILE A 696      27.220  49.620  57.670  1.00  0.00           H
ATOM   1746 HG22 ILE A 696      26.850  50.900  58.750  1.00  0.00           H
ATOM   1747 HG23 ILE A 696      25.840  50.760  57.260  1.00  0.00           H
ATOM   1748  CG1 ILE A 696      24.510  50.230  59.770  1.00  0.00           C
ATOM   1749 HG11 ILE A 696      23.550  49.760  60.080  1.00  0.00           H
ATOM   1750 HG12 ILE A 696      24.150  50.900  58.970  1.00  0.00           H
ATOM   1751  CD  ILE A 696      25.310  50.980  60.960  1.00  0.00           C
ATOM   1752  HD1 ILE A 696      24.680  51.720  61.500  1.00  0.00           H
ATOM   1753  HD2 ILE A 696      26.250  51.460  60.590  1.00  0.00           H
ATOM   1754  HD3 ILE A 696      25.600  50.230  61.720  1.00  0.00           H
ATOM   1755  C   ILE A 696      25.540  47.460  57.150  1.00  0.00           C
ATOM   1756  O   ILE A 696      25.670  47.800  55.960  1.00  0.00           O
ATOM   1757  N   GLY A 697      26.050  46.330  57.630  1.00  0.00           N
ATOM   1758  HN  GLY A 697      26.110  46.300  58.630  1.00  0.00           H
ATOM   1759  CA  GLY A 697      26.700  45.380  56.740  1.00  0.00           C
ATOM   1760  HA1 GLY A 697      26.800  44.540  57.400  1.00  0.00           H
ATOM   1761  HA2 GLY A 697      27.650  45.730  56.380  1.00  0.00           H
ATOM   1762  C   GLY A 697      25.800  44.790  55.650  1.00  0.00           C
ATOM   1763  O   GLY A 697      26.120  44.590  54.480  1.00  0.00           O
ATOM   1764  N   LEU A 698      24.540  44.350  56.000  1.00  0.00           N
ATOM   1765  HN  LEU A 698      24.300  44.300  56.970  1.00  0.00           H
ATOM   1766  CA  LEU A 698      23.590  43.840  55.060  1.00  0.00           C
ATOM   1767  HA  LEU A 698      24.070  43.030  54.520  1.00  0.00           H
ATOM   1768  CB  LEU A 698      22.410  43.150  55.640  1.00  0.00           C
ATOM   1769  HB1 LEU A 698      21.850  42.670  54.810  1.00  0.00           H
ATOM   1770  HB2 LEU A 698      21.770  43.910  56.120  1.00  0.00           H
ATOM   1771  CG  LEU A 698      22.640  41.890  56.520  1.00  0.00           C
ATOM   1772  HG  LEU A 698      23.380  42.060  57.330  1.00  0.00           H
ATOM   1773  CD1 LEU A 698      21.410  41.380  57.250  1.00  0.00           C
ATOM   1774 HD11 LEU A 698      21.720  40.550  57.920  1.00  0.00           H
ATOM   1775 HD12 LEU A 698      20.500  41.080  56.690  1.00  0.00           H
ATOM   1776 HD13 LEU A 698      21.060  42.160  57.950  1.00  0.00           H
ATOM   1777  CD2 LEU A 698      23.280  40.770  55.780  1.00  0.00           C
ATOM   1778 HD21 LEU A 698      22.630  40.280  55.020  1.00  0.00           H
ATOM   1779 HD22 LEU A 698      23.580  40.000  56.520  1.00  0.00           H
ATOM   1780 HD23 LEU A 698      24.230  41.020  55.270  1.00  0.00           H
ATOM   1781  C   LEU A 698      23.170  44.830  53.980  1.00  0.00           C
ATOM   1782  O   LEU A 698      23.120  44.490  52.790  1.00  0.00           O
ATOM   1783  N   TRP A 699      22.970  46.080  54.410  1.00  0.00           N
ATOM   1784  HN  TRP A 699      22.940  46.230  55.400  1.00  0.00           H
ATOM   1785  CA  TRP A 699      22.750  47.170  53.560  1.00  0.00           C
ATOM   1786  HA  TRP A 699      21.940  46.940  52.890  1.00  0.00           H
ATOM   1787  CB  TRP A 699      22.230  48.370  54.440  1.00  0.00           C
ATOM   1788  HB1 TRP A 699      22.270  49.300  53.830  1.00  0.00           H
ATOM   1789  HB2 TRP A 699      22.930  48.480  55.290  1.00  0.00           H
ATOM   1790  CG  TRP A 699      20.800  48.290  54.950  1.00  0.00           C
ATOM   1791  CD1 TRP A 699      20.480  48.510  56.240  1.00  0.00           C
ATOM   1792  HD1 TRP A 699      21.160  48.500  57.080  1.00  0.00           H
ATOM   1793  NE1 TRP A 699      19.130  48.640  56.260  1.00  0.00           N
ATOM   1794  HE1 TRP A 699      18.590  48.930  57.020  1.00  0.00           H
ATOM   1795  CE2 TRP A 699      18.620  48.540  54.980  1.00  0.00           C
ATOM   1796  CD2 TRP A 699      19.670  48.280  54.100  1.00  0.00           C
ATOM   1797  CE3 TRP A 699      19.440  48.160  52.690  1.00  0.00           C
ATOM   1798  HE3 TRP A 699      20.260  47.850  52.070  1.00  0.00           H
ATOM   1799  CZ3 TRP A 699      18.090  48.260  52.250  1.00  0.00           C
ATOM   1800  HZ3 TRP A 699      17.900  48.090  51.200  1.00  0.00           H
ATOM   1801  CZ2 TRP A 699      17.270  48.750  54.600  1.00  0.00           C
ATOM   1802  HZ2 TRP A 699      16.440  48.820  55.270  1.00  0.00           H
ATOM   1803  CH2 TRP A 699      17.100  48.560  53.180  1.00  0.00           C
ATOM   1804  HH2 TRP A 699      16.100  48.760  52.840  1.00  0.00           H
ATOM   1805  C   TRP A 699      23.980  47.510  52.710  1.00  0.00           C
ATOM   1806  O   TRP A 699      23.860  47.900  51.570  1.00  0.00           O
ATOM   1807  N   THR A 700      25.220  47.440  53.200  1.00  0.00           N
ATOM   1808  HN  THR A 700      25.340  47.320  54.190  1.00  0.00           H
ATOM   1809  CA  THR A 700      26.480  47.590  52.420  1.00  0.00           C
ATOM   1810  HA  THR A 700      26.470  48.490  51.830  1.00  0.00           H
ATOM   1811  CB  THR A 700      27.680  47.440  53.290  1.00  0.00           C
ATOM   1812  HB  THR A 700      27.790  46.470  53.830  1.00  0.00           H
ATOM   1813  OG1 THR A 700      27.650  48.450  54.300  1.00  0.00           O
ATOM   1814  HG1 THR A 700      27.060  48.100  54.970  1.00  0.00           H
ATOM   1815  CG2 THR A 700      29.020  47.700  52.460  1.00  0.00           C
ATOM   1816 HG21 THR A 700      29.040  48.590  51.800  1.00  0.00           H
ATOM   1817 HG22 THR A 700      29.270  46.810  51.840  1.00  0.00           H
ATOM   1818 HG23 THR A 700      29.800  47.810  53.240  1.00  0.00           H
ATOM   1819  C   THR A 700      26.570  46.490  51.350  1.00  0.00           C
ATOM   1820  O   THR A 700      26.770  46.700  50.210  1.00  0.00           O
ATOM   1821  N   SER A 701      26.220  45.240  51.810  1.00  0.00           N
ATOM   1822  HN  SER A 701      26.030  45.040  52.760  1.00  0.00           H
ATOM   1823  CA  SER A 701      26.180  44.090  50.900  1.00  0.00           C
ATOM   1824  HA  SER A 701      27.170  44.080  50.470  1.00  0.00           H
ATOM   1825  CB  SER A 701      25.870  42.820  51.690  1.00  0.00           C
ATOM   1826  HB1 SER A 701      24.810  42.830  52.060  1.00  0.00           H
ATOM   1827  HB2 SER A 701      26.520  42.840  52.590  1.00  0.00           H
ATOM   1828  OG  SER A 701      26.020  41.620  50.880  1.00  0.00           O
ATOM   1829  HG1 SER A 701      26.890  41.560  50.490  1.00  0.00           H
ATOM   1830  C   SER A 701      25.140  44.230  49.770  1.00  0.00           C
ATOM   1831  O   SER A 701      25.390  43.840  48.630  1.00  0.00           O
ATOM   1832  N   PHE A 702      23.890  44.670  50.080  1.00  0.00           N
ATOM   1833  HN  PHE A 702      23.670  44.810  51.040  1.00  0.00           H
ATOM   1834  CA  PHE A 702      22.940  45.070  49.170  1.00  0.00           C
ATOM   1835  HA  PHE A 702      22.730  44.260  48.470  1.00  0.00           H
ATOM   1836  CB  PHE A 702      21.600  45.320  49.940  1.00  0.00           C
ATOM   1837  HB1 PHE A 702      21.760  46.230  50.560  1.00  0.00           H
ATOM   1838  HB2 PHE A 702      21.450  44.450  50.620  1.00  0.00           H
ATOM   1839  CG  PHE A 702      20.300  45.520  49.090  1.00  0.00           C
ATOM   1840  CD1 PHE A 702      19.930  44.530  48.220  1.00  0.00           C
ATOM   1841  HD1 PHE A 702      20.700  43.800  48.050  1.00  0.00           H
ATOM   1842  CE1 PHE A 702      18.810  44.680  47.370  1.00  0.00           C
ATOM   1843  HE1 PHE A 702      18.570  43.930  46.630  1.00  0.00           H
ATOM   1844  CZ  PHE A 702      17.980  45.770  47.500  1.00  0.00           C
ATOM   1845  HZ  PHE A 702      17.070  45.850  46.940  1.00  0.00           H
ATOM   1846  CD2 PHE A 702      19.540  46.680  49.160  1.00  0.00           C
ATOM   1847  HD2 PHE A 702      19.880  47.390  49.890  1.00  0.00           H
ATOM   1848  CE2 PHE A 702      18.400  46.830  48.350  1.00  0.00           C
ATOM   1849  HE2 PHE A 702      17.730  47.670  48.410  1.00  0.00           H
ATOM   1850  C   PHE A 702      23.320  46.240  48.260  1.00  0.00           C
ATOM   1851  O   PHE A 702      23.150  46.200  47.070  1.00  0.00           O
ATOM   1852  N   LEU A 703      23.910  47.310  48.810  1.00  0.00           N
ATOM   1853  HN  LEU A 703      24.150  47.380  49.790  1.00  0.00           H
ATOM   1854  CA  LEU A 703      24.200  48.510  48.020  1.00  0.00           C
ATOM   1855  HA  LEU A 703      23.250  48.730  47.560  1.00  0.00           H
ATOM   1856  CB  LEU A 703      24.470  49.770  48.900  1.00  0.00           C
ATOM   1857  HB1 LEU A 703      24.920  50.570  48.300  1.00  0.00           H
ATOM   1858  HB2 LEU A 703      25.160  49.650  49.760  1.00  0.00           H
ATOM   1859  CG  LEU A 703      23.140  50.440  49.520  1.00  0.00           C
ATOM   1860  HG  LEU A 703      22.520  49.590  49.890  1.00  0.00           H
ATOM   1861  CD1 LEU A 703      23.440  51.530  50.530  1.00  0.00           C
ATOM   1862 HD11 LEU A 703      24.340  52.090  50.180  1.00  0.00           H
ATOM   1863 HD12 LEU A 703      23.710  51.090  51.510  1.00  0.00           H
ATOM   1864 HD13 LEU A 703      22.590  52.260  50.570  1.00  0.00           H
ATOM   1865  CD2 LEU A 703      22.260  50.990  48.410  1.00  0.00           C
ATOM   1866 HD21 LEU A 703      21.990  50.210  47.670  1.00  0.00           H
ATOM   1867 HD22 LEU A 703      22.730  51.820  47.850  1.00  0.00           H
ATOM   1868 HD23 LEU A 703      21.360  51.340  48.960  1.00  0.00           H
ATOM   1869  C   LEU A 703      25.330  48.370  47.030  1.00  0.00           C
ATOM   1870  O   LEU A 703      25.230  48.950  45.980  1.00  0.00           O
ATOM   1871  N   CYS A 704      26.300  47.590  47.380  1.00  0.00           N
ATOM   1872  HN  CYS A 704      26.360  47.150  48.280  1.00  0.00           H
ATOM   1873  CA  CYS A 704      27.230  47.180  46.370  1.00  0.00           C
ATOM   1874  HA  CYS A 704      27.760  48.050  46.010  1.00  0.00           H
ATOM   1875  CB  CYS A 704      28.230  46.160  47.040  1.00  0.00           C
ATOM   1876  HB1 CYS A 704      28.920  45.700  46.320  1.00  0.00           H
ATOM   1877  HB2 CYS A 704      27.550  45.400  47.480  1.00  0.00           H
ATOM   1878  SG  CYS A 704      29.310  46.960  48.400  1.00  0.00           S
ATOM   1879  HG1 CYS A 704      28.490  46.810  49.420  1.00  0.00           H
ATOM   1880  C   CYS A 704      26.640  46.450  45.210  1.00  0.00           C
ATOM   1881  O   CYS A 704      27.010  46.720  44.060  1.00  0.00           O
ATOM   1882  N   ILE A 705      25.710  45.510  45.490  1.00  0.00           N
ATOM   1883  HN  ILE A 705      25.380  45.430  46.430  1.00  0.00           H
ATOM   1884  CA  ILE A 705      24.990  44.810  44.420  1.00  0.00           C
ATOM   1885  HA  ILE A 705      25.710  44.550  43.670  1.00  0.00           H
ATOM   1886  CB  ILE A 705      24.340  43.530  44.900  1.00  0.00           C
ATOM   1887  HB  ILE A 705      23.620  43.670  45.740  1.00  0.00           H
ATOM   1888  CG2 ILE A 705      23.570  42.930  43.690  1.00  0.00           C
ATOM   1889 HG21 ILE A 705      24.220  42.380  42.980  1.00  0.00           H
ATOM   1890 HG22 ILE A 705      22.760  43.510  43.190  1.00  0.00           H
ATOM   1891 HG23 ILE A 705      22.930  42.130  44.130  1.00  0.00           H
ATOM   1892  CG1 ILE A 705      25.420  42.570  45.490  1.00  0.00           C
ATOM   1893 HG11 ILE A 705      25.960  43.050  46.330  1.00  0.00           H
ATOM   1894 HG12 ILE A 705      26.180  42.360  44.700  1.00  0.00           H
ATOM   1895  CD  ILE A 705      24.830  41.310  46.080  1.00  0.00           C
ATOM   1896  HD1 ILE A 705      24.000  41.420  46.830  1.00  0.00           H
ATOM   1897  HD2 ILE A 705      25.610  40.820  46.700  1.00  0.00           H
ATOM   1898  HD3 ILE A 705      24.590  40.650  45.220  1.00  0.00           H
ATOM   1899  C   ILE A 705      24.100  45.770  43.600  1.00  0.00           C
ATOM   1900  O   ILE A 705      24.010  45.760  42.380  1.00  0.00           O
ATOM   1901  N   VAL A 706      23.360  46.740  44.340  1.00  0.00           N
ATOM   1902  HN  VAL A 706      23.460  46.720  45.340  1.00  0.00           H
ATOM   1903  CA  VAL A 706      22.630  47.850  43.700  1.00  0.00           C
ATOM   1904  HA  VAL A 706      22.000  47.250  43.060  1.00  0.00           H
ATOM   1905  CB  VAL A 706      21.890  48.670  44.770  1.00  0.00           C
ATOM   1906  HB  VAL A 706      22.530  48.980  45.620  1.00  0.00           H
ATOM   1907  CG1 VAL A 706      21.260  49.940  44.190  1.00  0.00           C
ATOM   1908 HG11 VAL A 706      20.920  50.710  44.920  1.00  0.00           H
ATOM   1909 HG12 VAL A 706      20.470  49.700  43.430  1.00  0.00           H
ATOM   1910 HG13 VAL A 706      22.030  50.560  43.690  1.00  0.00           H
ATOM   1911  CG2 VAL A 706      20.710  47.730  45.250  1.00  0.00           C
ATOM   1912 HG21 VAL A 706      19.910  47.550  44.500  1.00  0.00           H
ATOM   1913 HG22 VAL A 706      20.290  48.220  46.150  1.00  0.00           H
ATOM   1914 HG23 VAL A 706      21.040  46.730  45.590  1.00  0.00           H
ATOM   1915  C   VAL A 706      23.580  48.750  42.860  1.00  0.00           C
ATOM   1916  O   VAL A 706      23.220  49.220  41.800  1.00  0.00           O
ATOM   1917  N   LEU A 707      24.790  49.050  43.260  1.00  0.00           N
ATOM   1918  HN  LEU A 707      24.800  48.920  44.250  1.00  0.00           H
ATOM   1919  CA  LEU A 707      25.890  49.730  42.500  1.00  0.00           C
ATOM   1920  HA  LEU A 707      25.510  50.700  42.190  1.00  0.00           H
ATOM   1921  CB  LEU A 707      27.130  50.070  43.390  1.00  0.00           C
ATOM   1922  HB1 LEU A 707      27.470  49.040  43.680  1.00  0.00           H
ATOM   1923  HB2 LEU A 707      26.970  50.690  44.290  1.00  0.00           H
ATOM   1924  CG  LEU A 707      28.390  50.590  42.660  1.00  0.00           C
ATOM   1925  HG  LEU A 707      28.690  49.810  41.920  1.00  0.00           H
ATOM   1926  CD1 LEU A 707      28.190  51.960  41.980  1.00  0.00           C
ATOM   1927 HD11 LEU A 707      27.830  52.670  42.750  1.00  0.00           H
ATOM   1928 HD12 LEU A 707      27.440  51.970  41.160  1.00  0.00           H
ATOM   1929 HD13 LEU A 707      29.150  52.260  41.500  1.00  0.00           H
ATOM   1930  CD2 LEU A 707      29.550  50.760  43.640  1.00  0.00           C
ATOM   1931 HD21 LEU A 707      29.360  51.520  44.440  1.00  0.00           H
ATOM   1932 HD22 LEU A 707      30.400  51.310  43.190  1.00  0.00           H
ATOM   1933 HD23 LEU A 707      29.900  49.790  44.030  1.00  0.00           H
ATOM   1934  C   LEU A 707      26.310  49.030  41.210  1.00  0.00           C
ATOM   1935  O   LEU A 707      26.530  49.710  40.190  1.00  0.00           O
ATOM   1936  N   VAL A 708      26.570  47.610  41.320  1.00  0.00           N
ATOM   1937  HN  VAL A 708      26.540  47.000  42.110  1.00  0.00           H
ATOM   1938  CA  VAL A 708      26.610  46.720  40.080  1.00  0.00           C
ATOM   1939  HA  VAL A 708      27.360  47.140  39.440  1.00  0.00           H
ATOM   1940  CB  VAL A 708      26.810  45.220  40.440  1.00  0.00           C
ATOM   1941  HB  VAL A 708      26.050  44.980  41.210  1.00  0.00           H
ATOM   1942  CG1 VAL A 708      26.460  44.260  39.310  1.00  0.00           C
ATOM   1943 HG11 VAL A 708      25.380  44.030  39.310  1.00  0.00           H
ATOM   1944 HG12 VAL A 708      27.090  43.350  39.450  1.00  0.00           H
ATOM   1945 HG13 VAL A 708      26.720  44.720  38.340  1.00  0.00           H
ATOM   1946  CG2 VAL A 708      28.270  45.170  40.910  1.00  0.00           C
ATOM   1947 HG21 VAL A 708      28.670  44.170  41.150  1.00  0.00           H
ATOM   1948 HG22 VAL A 708      28.410  45.780  41.830  1.00  0.00           H
ATOM   1949 HG23 VAL A 708      28.890  45.690  40.160  1.00  0.00           H
ATOM   1950  C   VAL A 708      25.410  46.810  39.210  1.00  0.00           C
ATOM   1951  O   VAL A 708      25.600  47.190  38.070  1.00  0.00           O
ATOM   1952  N   ALA A 709      24.140  46.610  39.670  1.00  0.00           N
ATOM   1953  HN  ALA A 709      24.120  46.490  40.670  1.00  0.00           H
ATOM   1954  CA  ALA A 709      22.920  46.820  38.900  1.00  0.00           C
ATOM   1955  HA  ALA A 709      22.770  46.070  38.130  1.00  0.00           H
ATOM   1956  CB  ALA A 709      21.690  46.720  39.840  1.00  0.00           C
ATOM   1957  HB1 ALA A 709      20.770  46.610  39.230  1.00  0.00           H
ATOM   1958  HB2 ALA A 709      21.680  47.540  40.600  1.00  0.00           H
ATOM   1959  HB3 ALA A 709      21.840  45.810  40.470  1.00  0.00           H
ATOM   1960  C   ALA A 709      22.690  48.140  38.120  1.00  0.00           C
ATOM   1961  O   ALA A 709      22.280  48.030  36.970  1.00  0.00           O
ATOM   1962  N   THR A 710      23.000  49.310  38.790  1.00  0.00           N
ATOM   1963  HN  THR A 710      23.290  49.290  39.750  1.00  0.00           H
ATOM   1964  CA  THR A 710      22.960  50.670  38.240  1.00  0.00           C
ATOM   1965  HA  THR A 710      22.110  50.690  37.560  1.00  0.00           H
ATOM   1966  CB  THR A 710      22.710  51.590  39.470  1.00  0.00           C
ATOM   1967  HB  THR A 710      22.110  51.060  40.250  1.00  0.00           H
ATOM   1968  OG1 THR A 710      22.070  52.790  39.250  1.00  0.00           O
ATOM   1969  HG1 THR A 710      21.180  52.590  38.940  1.00  0.00           H
ATOM   1970  CG2 THR A 710      23.960  51.910  40.290  1.00  0.00           C
ATOM   1971 HG21 THR A 710      23.680  52.170  41.340  1.00  0.00           H
ATOM   1972 HG22 THR A 710      24.580  52.760  39.920  1.00  0.00           H
ATOM   1973 HG23 THR A 710      24.610  51.020  40.400  1.00  0.00           H
ATOM   1974  C   THR A 710      24.210  50.990  37.530  1.00  0.00           C
ATOM   1975  O   THR A 710      24.280  51.860  36.660  1.00  0.00           O
ATOM   1976  N   ASP A 711      25.250  50.180  37.790  1.00  0.00           N
ATOM   1977  HN  ASP A 711      25.140  49.480  38.500  1.00  0.00           H
ATOM   1978  CA  ASP A 711      26.430  49.940  36.980  1.00  0.00           C
ATOM   1979  HA  ASP A 711      26.850  48.990  37.280  1.00  0.00           H
ATOM   1980  CB  ASP A 711      26.050  49.790  35.480  1.00  0.00           C
ATOM   1981  HB1 ASP A 711      25.670  50.740  35.040  1.00  0.00           H
ATOM   1982  HB2 ASP A 711      25.290  48.970  35.420  1.00  0.00           H
ATOM   1983  CG  ASP A 711      27.120  49.250  34.550  1.00  0.00           C
ATOM   1984  OD1 ASP A 711      28.240  49.790  34.500  1.00  0.00           O
ATOM   1985  OD2 ASP A 711      26.870  48.320  33.730  1.00  0.00           O
ATOM   1986  C   ASP A 711      27.600  50.880  37.390  1.00  0.00           C
ATOM   1987  O   ASP A 711      27.390  52.100  37.350  1.00  0.00           O
ATOM   1988  N   ALA A 712      28.880  50.410  37.670  1.00  0.00           N
ATOM   1989  HN  ALA A 712      29.030  49.430  37.540  1.00  0.00           H
ATOM   1990  CA  ALA A 712      29.970  51.270  38.040  1.00  0.00           C
ATOM   1991  HA  ALA A 712      29.570  52.280  38.110  1.00  0.00           H
ATOM   1992  CB  ALA A 712      30.670  50.810  39.300  1.00  0.00           C
ATOM   1993  HB1 ALA A 712      29.870  50.680  40.050  1.00  0.00           H
ATOM   1994  HB2 ALA A 712      31.430  51.520  39.700  1.00  0.00           H
ATOM   1995  HB3 ALA A 712      31.070  49.760  39.240  1.00  0.00           H
ATOM   1996  C   ALA A 712      30.980  51.350  36.960  1.00  0.00           C
ATOM   1997  O   ALA A 712      32.130  51.750  37.190  1.00  0.00           O
ATOM   1998  N   SER A 713      30.600  50.920  35.750  1.00  0.00           N
ATOM   1999  HN  SER A 713      29.770  50.400  35.620  1.00  0.00           H
ATOM   2000  CA  SER A 713      31.630  50.850  34.650  1.00  0.00           C
ATOM   2001  HA  SER A 713      32.570  50.470  35.020  1.00  0.00           H
ATOM   2002  CB  SER A 713      31.300  49.810  33.540  1.00  0.00           C
ATOM   2003  HB1 SER A 713      31.220  48.780  33.950  1.00  0.00           H
ATOM   2004  HB2 SER A 713      32.100  49.730  32.780  1.00  0.00           H
ATOM   2005  OG  SER A 713      30.190  50.210  32.790  1.00  0.00           O
ATOM   2006  HG1 SER A 713      29.450  49.840  33.280  1.00  0.00           H
ATOM   2007  C   SER A 713      31.810  52.180  33.960  1.00  0.00           C
ATOM   2008  O   SER A 713      32.900  52.380  33.550  1.00  0.00           O
ATOM   2009  N   SER A 714      30.820  53.080  33.950  1.00  0.00           N
ATOM   2010  HN  SER A 714      29.940  52.770  34.290  1.00  0.00           H
ATOM   2011  CA  SER A 714      31.040  54.480  33.550  1.00  0.00           C
ATOM   2012  HA  SER A 714      31.480  54.480  32.570  1.00  0.00           H
ATOM   2013  CB  SER A 714      29.700  55.320  33.590  1.00  0.00           C
ATOM   2014  HB1 SER A 714      29.330  55.410  34.640  1.00  0.00           H
ATOM   2015  HB2 SER A 714      28.960  54.820  32.930  1.00  0.00           H
ATOM   2016  OG  SER A 714      29.970  56.620  33.140  1.00  0.00           O
ATOM   2017  HG1 SER A 714      30.190  57.200  33.870  1.00  0.00           H
ATOM   2018  C   SER A 714      31.990  55.170  34.540  1.00  0.00           C
ATOM   2019  O   SER A 714      32.980  55.720  34.060  1.00  0.00           O
ATOM   2020  N   LEU A 715      31.710  55.080  35.870  1.00  0.00           N
ATOM   2021  HN  LEU A 715      31.070  54.350  36.110  1.00  0.00           H
ATOM   2022  CA  LEU A 715      32.610  55.660  36.860  1.00  0.00           C
ATOM   2023  HA  LEU A 715      32.570  56.730  36.740  1.00  0.00           H
ATOM   2024  CB  LEU A 715      32.230  55.340  38.230  1.00  0.00           C
ATOM   2025  HB1 LEU A 715      33.070  55.640  38.900  1.00  0.00           H
ATOM   2026  HB2 LEU A 715      32.260  54.240  38.390  1.00  0.00           H
ATOM   2027  CG  LEU A 715      30.940  55.940  38.700  1.00  0.00           C
ATOM   2028  HG  LEU A 715      30.840  56.900  38.150  1.00  0.00           H
ATOM   2029  CD1 LEU A 715      29.660  55.150  38.300  1.00  0.00           C
ATOM   2030 HD11 LEU A 715      28.750  55.570  38.780  1.00  0.00           H
ATOM   2031 HD12 LEU A 715      29.800  54.110  38.660  1.00  0.00           H
ATOM   2032 HD13 LEU A 715      29.460  55.050  37.220  1.00  0.00           H
ATOM   2033  CD2 LEU A 715      30.890  56.180  40.240  1.00  0.00           C
ATOM   2034 HD21 LEU A 715      31.590  56.980  40.570  1.00  0.00           H
ATOM   2035 HD22 LEU A 715      31.170  55.270  40.820  1.00  0.00           H
ATOM   2036 HD23 LEU A 715      29.860  56.520  40.470  1.00  0.00           H
ATOM   2037  C   LEU A 715      34.050  55.340  36.660  1.00  0.00           C
ATOM   2038  O   LEU A 715      34.910  56.220  36.720  1.00  0.00           O
ATOM   2039  N   VAL A 716      34.450  54.050  36.240  1.00  0.00           N
ATOM   2040  HN  VAL A 716      33.810  53.310  36.020  1.00  0.00           H
ATOM   2041  CA  VAL A 716      35.830  53.690  36.000  1.00  0.00           C
ATOM   2042  HA  VAL A 716      36.480  54.420  36.460  1.00  0.00           H
ATOM   2043  CB  VAL A 716      36.200  52.200  36.510  1.00  0.00           C
ATOM   2044  HB  VAL A 716      37.240  51.940  36.200  1.00  0.00           H
ATOM   2045  CG1 VAL A 716      36.170  52.270  38.080  1.00  0.00           C
ATOM   2046 HG11 VAL A 716      36.880  53.070  38.370  1.00  0.00           H
ATOM   2047 HG12 VAL A 716      36.570  51.300  38.450  1.00  0.00           H
ATOM   2048 HG13 VAL A 716      35.160  52.450  38.500  1.00  0.00           H
ATOM   2049  CG2 VAL A 716      35.230  51.170  35.950  1.00  0.00           C
ATOM   2050 HG21 VAL A 716      35.400  50.260  36.560  1.00  0.00           H
ATOM   2051 HG22 VAL A 716      35.490  50.910  34.910  1.00  0.00           H
ATOM   2052 HG23 VAL A 716      34.150  51.460  36.020  1.00  0.00           H
ATOM   2053  C   VAL A 716      36.230  53.790  34.540  1.00  0.00           C
ATOM   2054  O   VAL A 716      37.420  53.910  34.210  1.00  0.00           O
ATOM   2055  N   CYS A 717      35.340  53.840  33.570  1.00  0.00           N
ATOM   2056  HN  CYS A 717      34.410  53.550  33.820  1.00  0.00           H
ATOM   2057  CA  CYS A 717      35.570  54.140  32.210  1.00  0.00           C
ATOM   2058  HA  CYS A 717      36.240  53.390  31.810  1.00  0.00           H
ATOM   2059  CB  CYS A 717      34.360  53.860  31.270  1.00  0.00           C
ATOM   2060  HB1 CYS A 717      33.450  54.380  31.650  1.00  0.00           H
ATOM   2061  HB2 CYS A 717      34.120  52.770  31.360  1.00  0.00           H
ATOM   2062  SG  CYS A 717      34.540  54.290  29.570  1.00  0.00           S
ATOM   2063  HG1 CYS A 717      34.570  55.620  29.620  1.00  0.00           H
ATOM   2064  C   CYS A 717      36.010  55.530  31.960  1.00  0.00           C
ATOM   2065  O   CYS A 717      36.930  55.840  31.170  1.00  0.00           O
ATOM   2066  N   TYR A 718      35.310  56.490  32.630  1.00  0.00           N
ATOM   2067  HN  TYR A 718      34.580  56.280  33.270  1.00  0.00           H
ATOM   2068  CA  TYR A 718      35.550  57.850  32.240  1.00  0.00           C
ATOM   2069  HA  TYR A 718      36.060  58.080  31.320  1.00  0.00           H
ATOM   2070  CB  TYR A 718      34.230  58.570  32.080  1.00  0.00           C
ATOM   2071  HB1 TYR A 718      34.230  59.610  31.700  1.00  0.00           H
ATOM   2072  HB2 TYR A 718      33.650  58.480  33.030  1.00  0.00           H
ATOM   2073  CG  TYR A 718      33.420  57.970  30.930  1.00  0.00           C
ATOM   2074  CD1 TYR A 718      33.540  58.560  29.670  1.00  0.00           C
ATOM   2075  HD1 TYR A 718      34.350  59.230  29.460  1.00  0.00           H
ATOM   2076  CE1 TYR A 718      32.710  58.190  28.550  1.00  0.00           C
ATOM   2077  HE1 TYR A 718      32.880  58.670  27.590  1.00  0.00           H
ATOM   2078  CZ  TYR A 718      31.740  57.290  28.770  1.00  0.00           C
ATOM   2079  OH  TYR A 718      30.750  57.070  27.750  1.00  0.00           O
ATOM   2080  HH  TYR A 718      30.150  56.430  28.130  1.00  0.00           H
ATOM   2081  CD2 TYR A 718      32.370  57.060  31.100  1.00  0.00           C
ATOM   2082  HD2 TYR A 718      32.190  56.700  32.100  1.00  0.00           H
ATOM   2083  CE2 TYR A 718      31.550  56.630  30.000  1.00  0.00           C
ATOM   2084  HE2 TYR A 718      30.630  56.090  30.140  1.00  0.00           H
ATOM   2085  C   TYR A 718      36.380  58.450  33.380  1.00  0.00           C
ATOM   2086  O   TYR A 718      36.280  59.650  33.770  1.00  0.00           O
ATOM   2087  N   ILE A 719      37.280  57.580  33.970  1.00  0.00           N
ATOM   2088  HN  ILE A 719      37.390  56.680  33.550  1.00  0.00           H
ATOM   2089  CA  ILE A 719      38.070  57.880  35.120  1.00  0.00           C
ATOM   2090  HA  ILE A 719      37.480  58.570  35.710  1.00  0.00           H
ATOM   2091  CB  ILE A 719      38.400  56.640  36.030  1.00  0.00           C
ATOM   2092  HB  ILE A 719      37.420  56.130  35.980  1.00  0.00           H
ATOM   2093  CG2 ILE A 719      39.390  55.650  35.350  1.00  0.00           C
ATOM   2094 HG21 ILE A 719      40.460  55.900  35.580  1.00  0.00           H
ATOM   2095 HG22 ILE A 719      39.210  55.690  34.250  1.00  0.00           H
ATOM   2096 HG23 ILE A 719      39.280  54.620  35.730  1.00  0.00           H
ATOM   2097  CG1 ILE A 719      38.660  56.880  37.490  1.00  0.00           C
ATOM   2098 HG11 ILE A 719      39.510  57.590  37.620  1.00  0.00           H
ATOM   2099 HG12 ILE A 719      39.080  55.980  37.990  1.00  0.00           H
ATOM   2100  CD  ILE A 719      37.430  57.470  38.280  1.00  0.00           C
ATOM   2101  HD1 ILE A 719      37.030  58.400  37.810  1.00  0.00           H
ATOM   2102  HD2 ILE A 719      37.870  57.900  39.200  1.00  0.00           H
ATOM   2103  HD3 ILE A 719      36.650  56.720  38.540  1.00  0.00           H
ATOM   2104  C   ILE A 719      39.390  58.600  34.760  1.00  0.00           C
ATOM   2105  O   ILE A 719      40.020  59.330  35.550  1.00  0.00           O
ATOM   2106  N   THR A 720      39.740  58.500  33.500  1.00  0.00           N
ATOM   2107  HN  THR A 720      39.080  58.270  32.790  1.00  0.00           H
ATOM   2108  CA  THR A 720      41.050  59.010  32.960  1.00  0.00           C
ATOM   2109  HA  THR A 720      40.990  58.630  31.950  1.00  0.00           H
ATOM   2110  CB  THR A 720      41.170  60.540  32.830  1.00  0.00           C
ATOM   2111  HB  THR A 720      42.010  60.740  32.130  1.00  0.00           H
ATOM   2112  OG1 THR A 720      41.510  61.140  34.080  1.00  0.00           O
ATOM   2113  HG1 THR A 720      40.920  60.720  34.700  1.00  0.00           H
ATOM   2114  CG2 THR A 720      39.830  61.210  32.400  1.00  0.00           C
ATOM   2115 HG21 THR A 720      39.210  60.580  31.720  1.00  0.00           H
ATOM   2116 HG22 THR A 720      40.100  62.160  31.910  1.00  0.00           H
ATOM   2117 HG23 THR A 720      39.170  61.490  33.250  1.00  0.00           H
ATOM   2118  C   THR A 720      42.350  58.430  33.500  1.00  0.00           C
ATOM   2119  O   THR A 720      42.350  57.620  34.420  1.00  0.00           O
ATOM   2120  N   ARG A 721      43.500  58.630  32.800  1.00  0.00           N
ATOM   2121  HN  ARG A 721      43.460  59.040  31.890  1.00  0.00           H
ATOM   2122  CA  ARG A 721      44.830  58.140  33.120  1.00  0.00           C
ATOM   2123  HA  ARG A 721      44.800  57.120  33.500  1.00  0.00           H
ATOM   2124  CB  ARG A 721      45.780  58.180  31.870  1.00  0.00           C
ATOM   2125  HB1 ARG A 721      46.690  57.630  32.200  1.00  0.00           H
ATOM   2126  HB2 ARG A 721      46.040  59.220  31.570  1.00  0.00           H
ATOM   2127  CG  ARG A 721      45.320  57.490  30.490  1.00  0.00           C
ATOM   2128  HG1 ARG A 721      46.040  57.850  29.720  1.00  0.00           H
ATOM   2129  HG2 ARG A 721      44.380  57.920  30.090  1.00  0.00           H
ATOM   2130  CD  ARG A 721      45.300  55.980  30.430  1.00  0.00           C
ATOM   2131  HD1 ARG A 721      46.220  55.420  30.710  1.00  0.00           H
ATOM   2132  HD2 ARG A 721      44.960  55.530  29.480  1.00  0.00           H
ATOM   2133  NE  ARG A 721      44.260  55.570  31.510  1.00  0.00           N
ATOM   2134  HE  ARG A 721      44.430  55.090  32.370  1.00  0.00           H
ATOM   2135  CZ  ARG A 721      43.020  55.750  31.310  1.00  0.00           C
ATOM   2136  NH1 ARG A 721      42.480  56.140  30.190  1.00  0.00           N
ATOM   2137 HH11 ARG A 721      41.500  56.320  30.240  1.00  0.00           H
ATOM   2138 HH12 ARG A 721      43.110  56.520  29.510  1.00  0.00           H
ATOM   2139  NH2 ARG A 721      42.110  55.510  32.270  1.00  0.00           N
ATOM   2140 HH21 ARG A 721      42.330  55.050  33.130  1.00  0.00           H
ATOM   2141 HH22 ARG A 721      41.150  55.430  32.020  1.00  0.00           H
ATOM   2142  C   ARG A 721      45.420  59.060  34.160  1.00  0.00           C
ATOM   2143  O   ARG A 721      46.260  58.560  34.930  1.00  0.00           O
ATOM   2144  N   PHE A 722      44.930  60.320  34.290  1.00  0.00           N
ATOM   2145  HN  PHE A 722      44.150  60.560  33.710  1.00  0.00           H
ATOM   2146  CA  PHE A 722      45.360  61.360  35.240  1.00  0.00           C
ATOM   2147  HA  PHE A 722      46.390  61.640  35.070  1.00  0.00           H
ATOM   2148  CB  PHE A 722      44.510  62.720  35.070  1.00  0.00           C
ATOM   2149  HB1 PHE A 722      43.410  62.620  35.210  1.00  0.00           H
ATOM   2150  HB2 PHE A 722      44.680  63.120  34.050  1.00  0.00           H
ATOM   2151  CG  PHE A 722      44.850  63.910  35.910  1.00  0.00           C
ATOM   2152  CD1 PHE A 722      45.780  64.930  35.570  1.00  0.00           C
ATOM   2153  HD1 PHE A 722      46.390  64.850  34.700  1.00  0.00           H
ATOM   2154  CE1 PHE A 722      45.990  66.010  36.420  1.00  0.00           C
ATOM   2155  HE1 PHE A 722      46.630  66.820  36.110  1.00  0.00           H
ATOM   2156  CZ  PHE A 722      45.280  66.120  37.570  1.00  0.00           C
ATOM   2157  HZ  PHE A 722      45.490  67.000  38.160  1.00  0.00           H
ATOM   2158  CD2 PHE A 722      44.150  64.050  37.160  1.00  0.00           C
ATOM   2159  HD2 PHE A 722      43.520  63.230  37.430  1.00  0.00           H
ATOM   2160  CE2 PHE A 722      44.250  65.150  38.010  1.00  0.00           C
ATOM   2161  HE2 PHE A 722      43.620  65.400  38.860  1.00  0.00           H
ATOM   2162  C   PHE A 722      45.210  60.900  36.690  1.00  0.00           C
ATOM   2163  O   PHE A 722      46.080  60.900  37.530  1.00  0.00           O
ATOM   2164  N   THR A 723      43.940  60.360  36.970  1.00  0.00           N
ATOM   2165  HN  THR A 723      43.220  60.570  36.310  1.00  0.00           H
ATOM   2166  CA  THR A 723      43.540  59.740  38.220  1.00  0.00           C
ATOM   2167  HA  THR A 723      43.770  60.490  38.970  1.00  0.00           H
ATOM   2168  CB  THR A 723      42.120  59.470  38.200  1.00  0.00           C
ATOM   2169  HB  THR A 723      41.890  58.630  37.510  1.00  0.00           H
ATOM   2170  OG1 THR A 723      41.380  60.550  37.630  1.00  0.00           O
ATOM   2171  HG1 THR A 723      40.800  60.100  37.010  1.00  0.00           H
ATOM   2172  CG2 THR A 723      41.510  59.210  39.520  1.00  0.00           C
ATOM   2173 HG21 THR A 723      41.830  58.180  39.740  1.00  0.00           H
ATOM   2174 HG22 THR A 723      40.400  59.260  39.430  1.00  0.00           H
ATOM   2175 HG23 THR A 723      41.750  60.040  40.220  1.00  0.00           H
ATOM   2176  C   THR A 723      44.260  58.500  38.540  1.00  0.00           C
ATOM   2177  O   THR A 723      44.580  58.290  39.730  1.00  0.00           O
ATOM   2178  N   GLU A 724      44.530  57.660  37.540  1.00  0.00           N
ATOM   2179  HN  GLU A 724      44.190  57.850  36.620  1.00  0.00           H
ATOM   2180  CA  GLU A 724      45.280  56.490  37.820  1.00  0.00           C
ATOM   2181  HA  GLU A 724      44.700  55.970  38.560  1.00  0.00           H
ATOM   2182  CB  GLU A 724      45.230  55.690  36.470  1.00  0.00           C
ATOM   2183  HB1 GLU A 724      46.010  54.910  36.510  1.00  0.00           H
ATOM   2184  HB2 GLU A 724      45.560  56.330  35.620  1.00  0.00           H
ATOM   2185  CG  GLU A 724      43.830  55.050  36.100  1.00  0.00           C
ATOM   2186  HG1 GLU A 724      43.020  55.800  36.120  1.00  0.00           H
ATOM   2187  HG2 GLU A 724      43.590  54.310  36.890  1.00  0.00           H
ATOM   2188  CD  GLU A 724      43.780  54.340  34.810  1.00  0.00           C
ATOM   2189  OE1 GLU A 724      44.790  54.340  34.100  1.00  0.00           O
ATOM   2190  OE2 GLU A 724      42.710  53.790  34.420  1.00  0.00           O
ATOM   2191  C   GLU A 724      46.690  56.660  38.320  1.00  0.00           C
ATOM   2192  O   GLU A 724      47.160  56.130  39.330  1.00  0.00           O
ATOM   2193  N   GLU A 725      47.490  57.540  37.650  1.00  0.00           N
ATOM   2194  HN  GLU A 725      47.170  57.940  36.800  1.00  0.00           H
ATOM   2195  CA  GLU A 725      48.850  57.920  38.050  1.00  0.00           C
ATOM   2196  HA  GLU A 725      49.510  57.060  37.960  1.00  0.00           H
ATOM   2197  CB  GLU A 725      49.460  58.740  37.000  1.00  0.00           C
ATOM   2198  HB1 GLU A 725      50.390  59.060  37.490  1.00  0.00           H
ATOM   2199  HB2 GLU A 725      48.770  59.570  36.690  1.00  0.00           H
ATOM   2200  CG  GLU A 725      49.930  58.060  35.690  1.00  0.00           C
ATOM   2201  HG1 GLU A 725      49.140  57.530  35.110  1.00  0.00           H
ATOM   2202  HG2 GLU A 725      50.620  57.220  35.880  1.00  0.00           H
ATOM   2203  CD  GLU A 725      50.640  59.090  34.720  1.00  0.00           C
ATOM   2204  OE1 GLU A 725      50.050  59.670  33.800  1.00  0.00           O
ATOM   2205  OE2 GLU A 725      51.850  59.330  34.890  1.00  0.00           O
ATOM   2206  C   GLU A 725      48.960  58.510  39.460  1.00  0.00           C
ATOM   2207  O   GLU A 725      49.860  58.130  40.240  1.00  0.00           O
ATOM   2208  N   ALA A 726      48.160  59.500  39.780  1.00  0.00           N
ATOM   2209  HN  ALA A 726      47.520  59.720  39.040  1.00  0.00           H
ATOM   2210  CA  ALA A 726      47.950  60.270  40.990  1.00  0.00           C
ATOM   2211  HA  ALA A 726      48.890  60.780  41.220  1.00  0.00           H
ATOM   2212  CB  ALA A 726      46.820  61.300  40.860  1.00  0.00           C
ATOM   2213  HB1 ALA A 726      46.960  61.950  39.970  1.00  0.00           H
ATOM   2214  HB2 ALA A 726      46.780  61.970  41.750  1.00  0.00           H
ATOM   2215  HB3 ALA A 726      45.850  60.760  40.790  1.00  0.00           H
ATOM   2216  C   ALA A 726      47.750  59.350  42.230  1.00  0.00           C
ATOM   2217  O   ALA A 726      48.430  59.540  43.180  1.00  0.00           O
ATOM   2218  N   PHE A 727      46.790  58.450  42.070  1.00  0.00           N
ATOM   2219  HN  PHE A 727      46.300  58.270  41.220  1.00  0.00           H
ATOM   2220  CA  PHE A 727      46.460  57.390  42.990  1.00  0.00           C
ATOM   2221  HA  PHE A 727      46.330  57.790  43.980  1.00  0.00           H
ATOM   2222  CB  PHE A 727      45.150  56.740  42.430  1.00  0.00           C
ATOM   2223  HB1 PHE A 727      45.330  56.240  41.450  1.00  0.00           H
ATOM   2224  HB2 PHE A 727      44.290  57.420  42.220  1.00  0.00           H
ATOM   2225  CG  PHE A 727      44.650  55.660  43.230  1.00  0.00           C
ATOM   2226  CD1 PHE A 727      43.760  55.910  44.300  1.00  0.00           C
ATOM   2227  HD1 PHE A 727      43.520  56.930  44.530  1.00  0.00           H
ATOM   2228  CE1 PHE A 727      43.400  54.860  45.180  1.00  0.00           C
ATOM   2229  HE1 PHE A 727      42.810  55.040  46.060  1.00  0.00           H
ATOM   2230  CZ  PHE A 727      43.860  53.570  44.920  1.00  0.00           C
ATOM   2231  HZ  PHE A 727      43.640  52.720  45.550  1.00  0.00           H
ATOM   2232  CD2 PHE A 727      45.020  54.320  42.890  1.00  0.00           C
ATOM   2233  HD2 PHE A 727      45.690  54.110  42.080  1.00  0.00           H
ATOM   2234  CE2 PHE A 727      44.550  53.310  43.700  1.00  0.00           C
ATOM   2235  HE2 PHE A 727      44.800  52.290  43.510  1.00  0.00           H
ATOM   2236  C   PHE A 727      47.540  56.300  43.250  1.00  0.00           C
ATOM   2237  O   PHE A 727      47.960  55.990  44.360  1.00  0.00           O
ATOM   2238  N   ALA A 728      48.130  55.720  42.180  1.00  0.00           N
ATOM   2239  HN  ALA A 728      47.960  55.990  41.230  1.00  0.00           H
ATOM   2240  CA  ALA A 728      49.060  54.630  42.320  1.00  0.00           C
ATOM   2241  HA  ALA A 728      48.520  53.920  42.930  1.00  0.00           H
ATOM   2242  CB  ALA A 728      49.630  54.020  40.960  1.00  0.00           C
ATOM   2243  HB1 ALA A 728      50.420  54.690  40.570  1.00  0.00           H
ATOM   2244  HB2 ALA A 728      48.840  53.870  40.180  1.00  0.00           H
ATOM   2245  HB3 ALA A 728      50.030  53.010  41.220  1.00  0.00           H
ATOM   2246  C   ALA A 728      50.330  54.980  43.140  1.00  0.00           C
ATOM   2247  O   ALA A 728      50.690  54.240  44.070  1.00  0.00           O
ATOM   2248  N   ALA A 729      50.870  56.180  42.900  1.00  0.00           N
ATOM   2249  HN  ALA A 729      50.420  56.740  42.210  1.00  0.00           H
ATOM   2250  CA  ALA A 729      52.090  56.590  43.540  1.00  0.00           C
ATOM   2251  HA  ALA A 729      52.740  55.730  43.600  1.00  0.00           H
ATOM   2252  CB  ALA A 729      52.640  57.820  42.770  1.00  0.00           C
ATOM   2253  HB1 ALA A 729      51.880  58.520  42.360  1.00  0.00           H
ATOM   2254  HB2 ALA A 729      53.090  57.370  41.860  1.00  0.00           H
ATOM   2255  HB3 ALA A 729      53.450  58.450  43.200  1.00  0.00           H
ATOM   2256  C   ALA A 729      51.820  57.050  44.970  1.00  0.00           C
ATOM   2257  O   ALA A 729      52.550  56.690  45.900  1.00  0.00           O
ATOM   2258  N   LEU A 730      50.710  57.750  45.240  1.00  0.00           N
ATOM   2259  HN  LEU A 730      50.030  58.060  44.590  1.00  0.00           H
ATOM   2260  CA  LEU A 730      50.410  58.250  46.580  1.00  0.00           C
ATOM   2261  HA  LEU A 730      51.270  58.830  46.870  1.00  0.00           H
ATOM   2262  CB  LEU A 730      49.140  59.080  46.410  1.00  0.00           C
ATOM   2263  HB1 LEU A 730      48.520  58.460  45.730  1.00  0.00           H
ATOM   2264  HB2 LEU A 730      49.240  60.030  45.860  1.00  0.00           H
ATOM   2265  CG  LEU A 730      48.290  59.450  47.660  1.00  0.00           C
ATOM   2266  HG  LEU A 730      48.150  58.640  48.420  1.00  0.00           H
ATOM   2267  CD1 LEU A 730      48.960  60.560  48.430  1.00  0.00           C
ATOM   2268 HD11 LEU A 730      49.010  61.490  47.840  1.00  0.00           H
ATOM   2269 HD12 LEU A 730      50.000  60.240  48.690  1.00  0.00           H
ATOM   2270 HD13 LEU A 730      48.430  60.760  49.390  1.00  0.00           H
ATOM   2271  CD2 LEU A 730      46.860  59.860  47.160  1.00  0.00           C
ATOM   2272 HD21 LEU A 730      46.410  59.060  46.550  1.00  0.00           H
ATOM   2273 HD22 LEU A 730      46.900  60.730  46.480  1.00  0.00           H
ATOM   2274 HD23 LEU A 730      46.180  60.210  47.980  1.00  0.00           H
ATOM   2275  C   LEU A 730      50.230  57.230  47.730  1.00  0.00           C
ATOM   2276  O   LEU A 730      50.700  57.390  48.840  1.00  0.00           O
ATOM   2277  N   ILE A 731      49.610  56.020  47.390  1.00  0.00           N
ATOM   2278  HN  ILE A 731      49.320  55.870  46.440  1.00  0.00           H
ATOM   2279  CA  ILE A 731      49.230  54.970  48.340  1.00  0.00           C
ATOM   2280  HA  ILE A 731      48.910  55.510  49.220  1.00  0.00           H
ATOM   2281  CB  ILE A 731      48.140  53.940  47.920  1.00  0.00           C
ATOM   2282  HB  ILE A 731      48.470  53.270  47.090  1.00  0.00           H
ATOM   2283  CG2 ILE A 731      47.750  53.030  49.090  1.00  0.00           C
ATOM   2284 HG21 ILE A 731      46.870  52.440  48.750  1.00  0.00           H
ATOM   2285 HG22 ILE A 731      47.630  53.630  50.000  1.00  0.00           H
ATOM   2286 HG23 ILE A 731      48.620  52.360  49.330  1.00  0.00           H
ATOM   2287  CG1 ILE A 731      46.810  54.640  47.500  1.00  0.00           C
ATOM   2288 HG11 ILE A 731      45.960  53.920  47.480  1.00  0.00           H
ATOM   2289 HG12 ILE A 731      47.020  55.150  46.530  1.00  0.00           H
ATOM   2290  CD  ILE A 731      46.330  55.690  48.490  1.00  0.00           C
ATOM   2291  HD1 ILE A 731      45.380  56.170  48.200  1.00  0.00           H
ATOM   2292  HD2 ILE A 731      47.050  56.490  48.740  1.00  0.00           H
ATOM   2293  HD3 ILE A 731      46.090  55.110  49.410  1.00  0.00           H
ATOM   2294  C   ILE A 731      50.500  54.280  48.940  1.00  0.00           C
ATOM   2295  O   ILE A 731      50.560  53.950  50.080  1.00  0.00           O
ATOM   2296  N   CYS A 732      51.470  54.080  48.010  1.00  0.00           N
ATOM   2297  HN  CYS A 732      51.260  54.260  47.050  1.00  0.00           H
ATOM   2298  CA  CYS A 732      52.750  53.470  48.300  1.00  0.00           C
ATOM   2299  HA  CYS A 732      52.560  52.560  48.840  1.00  0.00           H
ATOM   2300  CB  CYS A 732      53.630  53.150  47.060  1.00  0.00           C
ATOM   2301  HB1 CYS A 732      54.450  52.480  47.390  1.00  0.00           H
ATOM   2302  HB2 CYS A 732      53.970  54.140  46.690  1.00  0.00           H
ATOM   2303  SG  CYS A 732      52.670  52.320  45.770  1.00  0.00           S
ATOM   2304  HG1 CYS A 732      52.180  53.300  45.020  1.00  0.00           H
ATOM   2305  C   CYS A 732      53.490  54.390  49.230  1.00  0.00           C
ATOM   2306  O   CYS A 732      54.130  53.890  50.220  1.00  0.00           O
ATOM   2307  N   ILE A 733      53.450  55.730  49.090  1.00  0.00           N
ATOM   2308  HN  ILE A 733      52.850  56.210  48.460  1.00  0.00           H
ATOM   2309  CA  ILE A 733      54.100  56.630  50.020  1.00  0.00           C
ATOM   2310  HA  ILE A 733      55.080  56.240  50.260  1.00  0.00           H
ATOM   2311  CB  ILE A 733      54.370  58.000  49.460  1.00  0.00           C
ATOM   2312  HB  ILE A 733      53.390  58.480  49.240  1.00  0.00           H
ATOM   2313  CG2 ILE A 733      55.160  58.830  50.520  1.00  0.00           C
ATOM   2314 HG21 ILE A 733      55.430  59.820  50.110  1.00  0.00           H
ATOM   2315 HG22 ILE A 733      56.120  58.320  50.770  1.00  0.00           H
ATOM   2316 HG23 ILE A 733      54.550  59.060  51.420  1.00  0.00           H
ATOM   2317  CG1 ILE A 733      55.170  57.880  48.130  1.00  0.00           C
ATOM   2318 HG11 ILE A 733      55.090  56.850  47.740  1.00  0.00           H
ATOM   2319 HG12 ILE A 733      56.240  58.050  48.340  1.00  0.00           H
ATOM   2320  CD  ILE A 733      54.790  58.960  47.100  1.00  0.00           C
ATOM   2321  HD1 ILE A 733      53.830  58.670  46.610  1.00  0.00           H
ATOM   2322  HD2 ILE A 733      55.550  58.990  46.300  1.00  0.00           H
ATOM   2323  HD3 ILE A 733      54.680  59.930  47.650  1.00  0.00           H
ATOM   2324  C   ILE A 733      53.390  56.630  51.340  1.00  0.00           C
ATOM   2325  O   ILE A 733      54.090  56.520  52.350  1.00  0.00           O
ATOM   2326  N   ILE A 734      52.050  56.620  51.420  1.00  0.00           N
ATOM   2327  HN  ILE A 734      51.440  56.670  50.650  1.00  0.00           H
ATOM   2328  CA  ILE A 734      51.380  56.290  52.710  1.00  0.00           C
ATOM   2329  HA  ILE A 734      51.640  57.020  53.470  1.00  0.00           H
ATOM   2330  CB  ILE A 734      49.900  56.440  52.330  1.00  0.00           C
ATOM   2331  HB  ILE A 734      49.770  56.060  51.290  1.00  0.00           H
ATOM   2332  CG2 ILE A 734      48.820  55.770  53.250  1.00  0.00           C
ATOM   2333 HG21 ILE A 734      48.980  55.990  54.330  1.00  0.00           H
ATOM   2334 HG22 ILE A 734      48.820  54.700  53.000  1.00  0.00           H
ATOM   2335 HG23 ILE A 734      47.840  56.260  53.110  1.00  0.00           H
ATOM   2336  CG1 ILE A 734      49.650  58.020  52.190  1.00  0.00           C
ATOM   2337 HG11 ILE A 734      48.640  58.050  51.710  1.00  0.00           H
ATOM   2338 HG12 ILE A 734      50.360  58.370  51.400  1.00  0.00           H
ATOM   2339  CD  ILE A 734      49.530  58.800  53.400  1.00  0.00           C
ATOM   2340  HD1 ILE A 734      50.310  58.550  54.160  1.00  0.00           H
ATOM   2341  HD2 ILE A 734      48.500  58.580  53.780  1.00  0.00           H
ATOM   2342  HD3 ILE A 734      49.500  59.910  53.310  1.00  0.00           H
ATOM   2343  C   ILE A 734      51.670  54.890  53.340  1.00  0.00           C
ATOM   2344  O   ILE A 734      51.790  54.840  54.540  1.00  0.00           O
ATOM   2345  N   PHE A 735      51.870  53.770  52.550  1.00  0.00           N
ATOM   2346  HN  PHE A 735      51.710  53.820  51.560  1.00  0.00           H
ATOM   2347  CA  PHE A 735      52.300  52.500  53.080  1.00  0.00           C
ATOM   2348  HA  PHE A 735      51.630  52.360  53.920  1.00  0.00           H
ATOM   2349  CB  PHE A 735      52.040  51.360  51.910  1.00  0.00           C
ATOM   2350  HB1 PHE A 735      52.630  51.500  50.990  1.00  0.00           H
ATOM   2351  HB2 PHE A 735      50.940  51.440  51.700  1.00  0.00           H
ATOM   2352  CG  PHE A 735      52.400  50.000  52.440  1.00  0.00           C
ATOM   2353  CD1 PHE A 735      51.410  49.100  52.900  1.00  0.00           C
ATOM   2354  HD1 PHE A 735      50.420  49.480  53.100  1.00  0.00           H
ATOM   2355  CE1 PHE A 735      51.720  47.840  53.380  1.00  0.00           C
ATOM   2356  HE1 PHE A 735      50.970  47.150  53.730  1.00  0.00           H
ATOM   2357  CZ  PHE A 735      53.000  47.300  53.050  1.00  0.00           C
ATOM   2358  HZ  PHE A 735      53.230  46.270  53.310  1.00  0.00           H
ATOM   2359  CD2 PHE A 735      53.670  49.450  52.220  1.00  0.00           C
ATOM   2360  HD2 PHE A 735      54.430  50.100  51.820  1.00  0.00           H
ATOM   2361  CE2 PHE A 735      53.970  48.130  52.480  1.00  0.00           C
ATOM   2362  HE2 PHE A 735      54.910  47.660  52.210  1.00  0.00           H
ATOM   2363  C   PHE A 735      53.610  52.470  53.730  1.00  0.00           C
ATOM   2364  O   PHE A 735      53.750  51.920  54.820  1.00  0.00           O
ATOM   2365  N   ILE A 736      54.630  53.140  53.100  1.00  0.00           N
ATOM   2366  HN  ILE A 736      54.400  53.500  52.200  1.00  0.00           H
ATOM   2367  CA  ILE A 736      55.920  53.310  53.730  1.00  0.00           C
ATOM   2368  HA  ILE A 736      56.320  52.330  53.960  1.00  0.00           H
ATOM   2369  CB  ILE A 736      56.850  54.070  52.810  1.00  0.00           C
ATOM   2370  HB  ILE A 736      56.470  55.080  52.550  1.00  0.00           H
ATOM   2371  CG2 ILE A 736      58.190  54.540  53.530  1.00  0.00           C
ATOM   2372 HG21 ILE A 736      58.040  55.330  54.290  1.00  0.00           H
ATOM   2373 HG22 ILE A 736      58.820  54.930  52.710  1.00  0.00           H
ATOM   2374 HG23 ILE A 736      58.610  53.660  54.090  1.00  0.00           H
ATOM   2375  CG1 ILE A 736      57.220  53.170  51.590  1.00  0.00           C
ATOM   2376 HG11 ILE A 736      56.320  52.720  51.130  1.00  0.00           H
ATOM   2377 HG12 ILE A 736      57.950  52.400  51.920  1.00  0.00           H
ATOM   2378  CD  ILE A 736      57.940  53.860  50.470  1.00  0.00           C
ATOM   2379  HD1 ILE A 736      58.050  53.190  49.600  1.00  0.00           H
ATOM   2380  HD2 ILE A 736      59.010  54.120  50.680  1.00  0.00           H
ATOM   2381  HD3 ILE A 736      57.470  54.810  50.100  1.00  0.00           H
ATOM   2382  C   ILE A 736      55.770  54.020  55.010  1.00  0.00           C
ATOM   2383  O   ILE A 736      56.400  53.700  56.050  1.00  0.00           O
ATOM   2384  N   TYR A 737      55.120  55.170  55.030  1.00  0.00           N
ATOM   2385  HN  TYR A 737      54.710  55.400  54.150  1.00  0.00           H
ATOM   2386  CA  TYR A 737      54.870  56.050  56.180  1.00  0.00           C
ATOM   2387  HA  TYR A 737      55.860  56.270  56.530  1.00  0.00           H
ATOM   2388  CB  TYR A 737      54.190  57.310  55.710  1.00  0.00           C
ATOM   2389  HB1 TYR A 737      53.220  57.130  55.200  1.00  0.00           H
ATOM   2390  HB2 TYR A 737      54.940  57.830  55.080  1.00  0.00           H
ATOM   2391  CG  TYR A 737      53.890  58.300  56.860  1.00  0.00           C
ATOM   2392  CD1 TYR A 737      52.810  59.180  56.670  1.00  0.00           C
ATOM   2393  HD1 TYR A 737      52.220  59.140  55.780  1.00  0.00           H
ATOM   2394  CE1 TYR A 737      52.470  60.110  57.680  1.00  0.00           C
ATOM   2395  HE1 TYR A 737      51.550  60.680  57.580  1.00  0.00           H
ATOM   2396  CZ  TYR A 737      53.080  60.130  58.860  1.00  0.00           C
ATOM   2397  OH  TYR A 737      52.630  60.960  59.930  1.00  0.00           O
ATOM   2398  HH  TYR A 737      53.350  61.120  60.560  1.00  0.00           H
ATOM   2399  CD2 TYR A 737      54.720  58.500  58.020  1.00  0.00           C
ATOM   2400  HD2 TYR A 737      55.710  58.080  58.020  1.00  0.00           H
ATOM   2401  CE2 TYR A 737      54.320  59.470  58.990  1.00  0.00           C
ATOM   2402  HE2 TYR A 737      54.820  59.590  59.930  1.00  0.00           H
ATOM   2403  C   TYR A 737      54.080  55.310  57.360  1.00  0.00           C
ATOM   2404  O   TYR A 737      54.310  55.540  58.540  1.00  0.00           O
ATOM   2405  N   GLU A 738      53.130  54.390  57.000  1.00  0.00           N
ATOM   2406  HN  GLU A 738      52.990  54.310  56.020  1.00  0.00           H
ATOM   2407  CA  GLU A 738      52.540  53.520  58.000  1.00  0.00           C
ATOM   2408  HA  GLU A 738      52.120  54.090  58.820  1.00  0.00           H
ATOM   2409  CB  GLU A 738      51.450  52.720  57.280  1.00  0.00           C
ATOM   2410  HB1 GLU A 738      51.800  51.980  56.530  1.00  0.00           H
ATOM   2411  HB2 GLU A 738      50.780  53.380  56.670  1.00  0.00           H
ATOM   2412  CG  GLU A 738      50.570  51.920  58.160  1.00  0.00           C
ATOM   2413  HG1 GLU A 738      49.950  52.610  58.770  1.00  0.00           H
ATOM   2414  HG2 GLU A 738      51.120  51.310  58.910  1.00  0.00           H
ATOM   2415  CD  GLU A 738      49.630  51.000  57.400  1.00  0.00           C
ATOM   2416  OE1 GLU A 738      49.430  49.840  57.850  1.00  0.00           O
ATOM   2417  OE2 GLU A 738      48.950  51.530  56.510  1.00  0.00           O
ATOM   2418  C   GLU A 738      53.510  52.600  58.670  1.00  0.00           C
ATOM   2419  O   GLU A 738      53.500  52.510  59.930  1.00  0.00           O
ATOM   2420  N   ALA A 739      54.460  52.000  57.970  1.00  0.00           N
ATOM   2421  HN  ALA A 739      54.520  52.060  56.980  1.00  0.00           H
ATOM   2422  CA  ALA A 739      55.470  51.100  58.530  1.00  0.00           C
ATOM   2423  HA  ALA A 739      54.980  50.270  59.000  1.00  0.00           H
ATOM   2424  CB  ALA A 739      56.290  50.440  57.350  1.00  0.00           C
ATOM   2425  HB1 ALA A 739      55.560  49.900  56.720  1.00  0.00           H
ATOM   2426  HB2 ALA A 739      56.980  49.710  57.840  1.00  0.00           H
ATOM   2427  HB3 ALA A 739      56.770  51.330  56.880  1.00  0.00           H
ATOM   2428  C   ALA A 739      56.410  51.850  59.450  1.00  0.00           C
ATOM   2429  O   ALA A 739      56.670  51.370  60.550  1.00  0.00           O
ATOM   2430  N   LEU A 740      56.970  53.080  59.120  1.00  0.00           N
ATOM   2431  HN  LEU A 740      56.840  53.410  58.180  1.00  0.00           H
ATOM   2432  CA  LEU A 740      57.790  53.920  59.960  1.00  0.00           C
ATOM   2433  HA  LEU A 740      58.670  53.370  60.240  1.00  0.00           H
ATOM   2434  CB  LEU A 740      58.180  55.250  59.230  1.00  0.00           C
ATOM   2435  HB1 LEU A 740      58.720  56.000  59.840  1.00  0.00           H
ATOM   2436  HB2 LEU A 740      57.240  55.720  58.880  1.00  0.00           H
ATOM   2437  CG  LEU A 740      59.070  55.090  58.010  1.00  0.00           C
ATOM   2438  HG  LEU A 740      58.930  54.120  57.490  1.00  0.00           H
ATOM   2439  CD1 LEU A 740      58.850  56.260  57.090  1.00  0.00           C
ATOM   2440 HD11 LEU A 740      58.560  57.230  57.570  1.00  0.00           H
ATOM   2441 HD12 LEU A 740      58.000  56.010  56.420  1.00  0.00           H
ATOM   2442 HD13 LEU A 740      59.800  56.350  56.520  1.00  0.00           H
ATOM   2443  CD2 LEU A 740      60.510  55.160  58.480  1.00  0.00           C
ATOM   2444 HD21 LEU A 740      61.230  55.240  57.630  1.00  0.00           H
ATOM   2445 HD22 LEU A 740      60.690  54.310  59.170  1.00  0.00           H
ATOM   2446 HD23 LEU A 740      60.710  56.060  59.100  1.00  0.00           H
ATOM   2447  C   LEU A 740      57.100  54.380  61.170  1.00  0.00           C
ATOM   2448  O   LEU A 740      57.780  54.550  62.200  1.00  0.00           O
ATOM   2449  N   GLU A 741      55.800  54.670  61.100  1.00  0.00           N
ATOM   2450  HN  GLU A 741      55.360  54.640  60.210  1.00  0.00           H
ATOM   2451  CA  GLU A 741      55.020  55.100  62.230  1.00  0.00           C
ATOM   2452  HA  GLU A 741      55.630  55.770  62.810  1.00  0.00           H
ATOM   2453  CB  GLU A 741      53.630  55.700  61.780  1.00  0.00           C
ATOM   2454  HB1 GLU A 741      53.170  54.940  61.110  1.00  0.00           H
ATOM   2455  HB2 GLU A 741      53.980  56.510  61.120  1.00  0.00           H
ATOM   2456  CG  GLU A 741      52.790  56.250  62.930  1.00  0.00           C
ATOM   2457  HG1 GLU A 741      53.260  57.120  63.430  1.00  0.00           H
ATOM   2458  HG2 GLU A 741      52.590  55.480  63.700  1.00  0.00           H
ATOM   2459  CD  GLU A 741      51.490  56.790  62.410  1.00  0.00           C
ATOM   2460  OE1 GLU A 741      50.980  57.900  62.710  1.00  0.00           O
ATOM   2461  OE2 GLU A 741      50.800  55.850  61.830  1.00  0.00           O
ATOM   2462  C   GLU A 741      54.920  54.020  63.210  1.00  0.00           C
ATOM   2463  O   GLU A 741      55.200  54.310  64.320  1.00  0.00           O
ATOM   2464  N   LYS A 742      54.590  52.780  62.810  1.00  0.00           N
ATOM   2465  HN  LYS A 742      54.290  52.640  61.880  1.00  0.00           H
ATOM   2466  CA  LYS A 742      54.580  51.480  63.490  1.00  0.00           C
ATOM   2467  HA  LYS A 742      53.830  51.600  64.260  1.00  0.00           H
ATOM   2468  CB  LYS A 742      54.210  50.210  62.610  1.00  0.00           C
ATOM   2469  HB1 LYS A 742      54.240  49.290  63.230  1.00  0.00           H
ATOM   2470  HB2 LYS A 742      54.920  50.090  61.750  1.00  0.00           H
ATOM   2471  CG  LYS A 742      52.760  50.240  62.080  1.00  0.00           C
ATOM   2472  HG1 LYS A 742      52.840  49.600  61.170  1.00  0.00           H
ATOM   2473  HG2 LYS A 742      52.700  51.280  61.710  1.00  0.00           H
ATOM   2474  CD  LYS A 742      51.740  49.720  63.100  1.00  0.00           C
ATOM   2475  HD1 LYS A 742      51.910  50.310  64.020  1.00  0.00           H
ATOM   2476  HD2 LYS A 742      51.980  48.670  63.370  1.00  0.00           H
ATOM   2477  CE  LYS A 742      50.270  49.760  62.620  1.00  0.00           C
ATOM   2478  HE1 LYS A 742      49.590  49.170  63.270  1.00  0.00           H
ATOM   2479  HE2 LYS A 742      50.240  49.410  61.560  1.00  0.00           H
ATOM   2480  NZ  LYS A 742      49.850  51.160  62.800  1.00  0.00           N
ATOM   2481  HZ1 LYS A 742      50.350  51.860  62.220  1.00  0.00           H
ATOM   2482  HZ2 LYS A 742      49.820  51.450  63.800  1.00  0.00           H
ATOM   2483  HZ3 LYS A 742      48.860  51.290  62.480  1.00  0.00           H
ATOM   2484  C   LYS A 742      55.900  51.150  64.100  1.00  0.00           C
ATOM   2485  O   LYS A 742      55.990  50.810  65.320  1.00  0.00           O
ATOM   2486  N   LEU A 743      56.990  51.330  63.330  1.00  0.00           N
ATOM   2487  HN  LEU A 743      56.880  51.640  62.390  1.00  0.00           H
ATOM   2488  CA  LEU A 743      58.400  51.190  63.850  1.00  0.00           C
ATOM   2489  HA  LEU A 743      58.580  50.210  64.300  1.00  0.00           H
ATOM   2490  CB  LEU A 743      59.410  51.490  62.640  1.00  0.00           C
ATOM   2491  HB1 LEU A 743      59.160  52.510  62.310  1.00  0.00           H
ATOM   2492  HB2 LEU A 743      59.240  50.690  61.880  1.00  0.00           H
ATOM   2493  CG  LEU A 743      60.930  51.390  63.060  1.00  0.00           C
ATOM   2494  HG  LEU A 743      61.060  51.810  64.080  1.00  0.00           H
ATOM   2495  CD1 LEU A 743      61.490  49.960  63.080  1.00  0.00           C
ATOM   2496 HD11 LEU A 743      62.600  49.990  63.080  1.00  0.00           H
ATOM   2497 HD12 LEU A 743      61.240  49.530  62.080  1.00  0.00           H
ATOM   2498 HD13 LEU A 743      61.160  49.350  63.940  1.00  0.00           H
ATOM   2499  CD2 LEU A 743      61.630  52.340  62.110  1.00  0.00           C
ATOM   2500 HD21 LEU A 743      62.600  52.580  62.600  1.00  0.00           H
ATOM   2501 HD22 LEU A 743      61.050  53.270  61.920  1.00  0.00           H
ATOM   2502 HD23 LEU A 743      61.770  51.830  61.130  1.00  0.00           H
ATOM   2503  C   LEU A 743      58.700  52.260  64.980  1.00  0.00           C
ATOM   2504  O   LEU A 743      59.360  51.970  65.950  1.00  0.00           O
ATOM   2505  N   PHE A 744      58.300  53.540  64.880  1.00  0.00           N
ATOM   2506  HN  PHE A 744      58.010  53.800  63.980  1.00  0.00           H
ATOM   2507  CA  PHE A 744      58.550  54.540  65.960  1.00  0.00           C
ATOM   2508  HA  PHE A 744      59.470  54.330  66.490  1.00  0.00           H
ATOM   2509  CB  PHE A 744      58.720  55.950  65.330  1.00  0.00           C
ATOM   2510  HB1 PHE A 744      58.720  56.700  66.140  1.00  0.00           H
ATOM   2511  HB2 PHE A 744      57.840  56.260  64.710  1.00  0.00           H
ATOM   2512  CG  PHE A 744      59.990  56.090  64.570  1.00  0.00           C
ATOM   2513  CD1 PHE A 744      60.240  57.300  63.980  1.00  0.00           C
ATOM   2514  HD1 PHE A 744      59.470  58.020  64.180  1.00  0.00           H
ATOM   2515  CE1 PHE A 744      61.400  57.640  63.220  1.00  0.00           C
ATOM   2516  HE1 PHE A 744      61.570  58.560  62.670  1.00  0.00           H
ATOM   2517  CZ  PHE A 744      62.380  56.660  63.170  1.00  0.00           C
ATOM   2518  HZ  PHE A 744      63.300  56.810  62.620  1.00  0.00           H
ATOM   2519  CD2 PHE A 744      61.030  55.100  64.510  1.00  0.00           C
ATOM   2520  HD2 PHE A 744      60.870  54.080  64.860  1.00  0.00           H
ATOM   2521  CE2 PHE A 744      62.180  55.430  63.780  1.00  0.00           C
ATOM   2522  HE2 PHE A 744      62.960  54.680  63.660  1.00  0.00           H
ATOM   2523  C   PHE A 744      57.630  54.500  67.130  1.00  0.00           C
ATOM   2524  O   PHE A 744      57.840  54.980  68.250  1.00  0.00           O
ATOM   2525  N   ASP A 745      56.420  53.990  66.920  1.00  0.00           N
ATOM   2526  HN  ASP A 745      56.060  53.860  65.990  1.00  0.00           H
ATOM   2527  CA  ASP A 745      55.480  53.750  68.010  1.00  0.00           C
ATOM   2528  HA  ASP A 745      55.510  54.600  68.680  1.00  0.00           H
ATOM   2529  CB  ASP A 745      54.020  53.810  67.380  1.00  0.00           C
ATOM   2530  HB1 ASP A 745      54.150  53.510  66.320  1.00  0.00           H
ATOM   2531  HB2 ASP A 745      53.600  54.830  67.310  1.00  0.00           H
ATOM   2532  CG  ASP A 745      53.010  52.910  68.030  1.00  0.00           C
ATOM   2533  OD1 ASP A 745      52.640  53.160  69.230  1.00  0.00           O
ATOM   2534  OD2 ASP A 745      52.660  51.910  67.400  1.00  0.00           O
ATOM   2535  C   ASP A 745      55.880  52.430  68.730  1.00  0.00           C
ATOM   2536  O   ASP A 745      55.500  52.260  69.930  1.00  0.00           O
ATOM   2537  N   LEU A 746      56.630  51.500  68.090  1.00  0.00           N
ATOM   2538  HN  LEU A 746      56.850  51.610  67.120  1.00  0.00           H
ATOM   2539  CA  LEU A 746      57.080  50.200  68.570  1.00  0.00           C
ATOM   2540  HA  LEU A 746      56.280  49.470  68.530  1.00  0.00           H
ATOM   2541  CB  LEU A 746      58.190  49.590  67.750  1.00  0.00           C
ATOM   2542  HB1 LEU A 746      59.070  50.280  67.840  1.00  0.00           H
ATOM   2543  HB2 LEU A 746      57.920  49.660  66.670  1.00  0.00           H
ATOM   2544  CG  LEU A 746      58.580  48.110  68.030  1.00  0.00           C
ATOM   2545  HG  LEU A 746      58.990  47.980  69.060  1.00  0.00           H
ATOM   2546  CD1 LEU A 746      57.500  47.050  67.800  1.00  0.00           C
ATOM   2547 HD11 LEU A 746      58.040  46.090  67.660  1.00  0.00           H
ATOM   2548 HD12 LEU A 746      56.880  47.280  66.890  1.00  0.00           H
ATOM   2549 HD13 LEU A 746      56.730  47.070  68.600  1.00  0.00           H
ATOM   2550  CD2 LEU A 746      59.730  47.830  67.100  1.00  0.00           C
ATOM   2551 HD21 LEU A 746      59.520  48.290  66.110  1.00  0.00           H
ATOM   2552 HD22 LEU A 746      59.910  46.760  66.830  1.00  0.00           H
ATOM   2553 HD23 LEU A 746      60.680  48.250  67.470  1.00  0.00           H
ATOM   2554  C   LEU A 746      57.710  50.260  70.050  1.00  0.00           C
ATOM   2555  O   LEU A 746      57.470  49.420  70.950  1.00  0.00           O
ATOM   2556  N   GLY A 747      58.530  51.330  70.260  1.00  0.00           N
ATOM   2557  HN  GLY A 747      58.730  52.010  69.570  1.00  0.00           H
ATOM   2558  CA  GLY A 747      59.000  51.670  71.620  1.00  0.00           C
ATOM   2559  HA1 GLY A 747      59.230  52.720  71.680  1.00  0.00           H
ATOM   2560  HA2 GLY A 747      59.730  50.940  71.920  1.00  0.00           H
ATOM   2561  C   GLY A 747      57.980  51.850  72.710  1.00  0.00           C
ATOM   2562  O   GLY A 747      58.170  51.240  73.730  1.00  0.00           O
ATOM   2563  N   GLU A 748      56.930  52.720  72.590  1.00  0.00           N
ATOM   2564  HN  GLU A 748      56.790  53.190  71.720  1.00  0.00           H
ATOM   2565  CA  GLU A 748      55.910  52.890  73.590  1.00  0.00           C
ATOM   2566  HA  GLU A 748      56.380  53.120  74.530  1.00  0.00           H
ATOM   2567  CB  GLU A 748      55.030  54.100  73.130  1.00  0.00           C
ATOM   2568  HB1 GLU A 748      54.110  54.230  73.740  1.00  0.00           H
ATOM   2569  HB2 GLU A 748      54.680  53.990  72.090  1.00  0.00           H
ATOM   2570  CG  GLU A 748      55.850  55.410  73.270  1.00  0.00           C
ATOM   2571  HG1 GLU A 748      56.810  55.380  72.720  1.00  0.00           H
ATOM   2572  HG2 GLU A 748      56.050  55.450  74.360  1.00  0.00           H
ATOM   2573  CD  GLU A 748      55.150  56.710  72.880  1.00  0.00           C
ATOM   2574  OE1 GLU A 748      55.890  57.710  72.500  1.00  0.00           O
ATOM   2575  OE2 GLU A 748      53.870  56.840  72.830  1.00  0.00           O
ATOM   2576  C   GLU A 748      54.960  51.640  73.750  1.00  0.00           C
ATOM   2577  O   GLU A 748      54.640  51.280  74.860  1.00  0.00           O
ATOM   2578  N   THR A 749      54.590  51.040  72.630  1.00  0.00           N
ATOM   2579  HN  THR A 749      54.810  51.380  71.720  1.00  0.00           H
ATOM   2580  CA  THR A 749      53.730  49.840  72.490  1.00  0.00           C
ATOM   2581  HA  THR A 749      52.810  50.000  73.040  1.00  0.00           H
ATOM   2582  CB  THR A 749      53.530  49.490  71.090  1.00  0.00           C
ATOM   2583  HB  THR A 749      54.390  49.830  70.490  1.00  0.00           H
ATOM   2584  OG1 THR A 749      52.380  50.110  70.640  1.00  0.00           O
ATOM   2585  HG1 THR A 749      52.650  50.970  70.300  1.00  0.00           H
ATOM   2586  CG2 THR A 749      53.470  47.940  70.700  1.00  0.00           C
ATOM   2587 HG21 THR A 749      53.200  47.770  69.640  1.00  0.00           H
ATOM   2588 HG22 THR A 749      52.720  47.380  71.280  1.00  0.00           H
ATOM   2589 HG23 THR A 749      54.460  47.450  70.770  1.00  0.00           H
ATOM   2590  C   THR A 749      54.300  48.690  73.300  1.00  0.00           C
ATOM   2591  O   THR A 749      53.580  48.120  74.130  1.00  0.00           O
ATOM   2592  N   TYR A 750      55.610  48.430  73.170  1.00  0.00           N
ATOM   2593  HN  TYR A 750      56.200  48.920  72.540  1.00  0.00           H
ATOM   2594  CA  TYR A 750      56.190  47.270  73.730  1.00  0.00           C
ATOM   2595  HA  TYR A 750      55.480  46.470  73.830  1.00  0.00           H
ATOM   2596  CB  TYR A 750      57.340  46.950  72.690  1.00  0.00           C
ATOM   2597  HB1 TYR A 750      58.210  47.630  72.750  1.00  0.00           H
ATOM   2598  HB2 TYR A 750      56.880  46.990  71.670  1.00  0.00           H
ATOM   2599  CG  TYR A 750      57.950  45.580  72.900  1.00  0.00           C
ATOM   2600  CD1 TYR A 750      57.190  44.510  72.360  1.00  0.00           C
ATOM   2601  HD1 TYR A 750      56.230  44.550  71.870  1.00  0.00           H
ATOM   2602  CE1 TYR A 750      57.700  43.170  72.540  1.00  0.00           C
ATOM   2603  HE1 TYR A 750      57.180  42.300  72.160  1.00  0.00           H
ATOM   2604  CZ  TYR A 750      58.980  42.990  73.020  1.00  0.00           C
ATOM   2605  OH  TYR A 750      59.530  41.720  73.160  1.00  0.00           O
ATOM   2606  HH  TYR A 750      60.410  41.880  73.500  1.00  0.00           H
ATOM   2607  CD2 TYR A 750      59.220  45.350  73.330  1.00  0.00           C
ATOM   2608  HD2 TYR A 750      59.830  46.190  73.610  1.00  0.00           H
ATOM   2609  CE2 TYR A 750      59.740  44.090  73.470  1.00  0.00           C
ATOM   2610  HE2 TYR A 750      60.740  43.860  73.800  1.00  0.00           H
ATOM   2611  C   TYR A 750      56.950  47.650  75.020  1.00  0.00           C
ATOM   2612  O   TYR A 750      57.600  46.870  75.760  1.00  0.00           O
ATOM   2613  N   ALA A 751      56.840  48.950  75.460  1.00  0.00           N
ATOM   2614  HN  ALA A 751      56.210  49.550  74.990  1.00  0.00           H
ATOM   2615  CA  ALA A 751      56.980  49.290  76.870  1.00  0.00           C
ATOM   2616  HA  ALA A 751      56.550  50.270  76.950  1.00  0.00           H
ATOM   2617  CB  ALA A 751      56.070  48.430  77.770  1.00  0.00           C
ATOM   2618  HB1 ALA A 751      55.810  48.880  78.760  1.00  0.00           H
ATOM   2619  HB2 ALA A 751      56.540  47.460  77.980  1.00  0.00           H
ATOM   2620  HB3 ALA A 751      55.210  48.220  77.080  1.00  0.00           H
ATOM   2621  C   ALA A 751      58.430  49.390  77.240  1.00  0.00           C
ATOM   2622  O   ALA A 751      58.760  49.020  78.370  1.00  0.00           O
ATOM   2623  N   PHE A 752      59.150  50.120  76.390  1.00  0.00           N
ATOM   2624  HN  PHE A 752      58.640  50.400  75.580  1.00  0.00           H
ATOM   2625  CA  PHE A 752      60.490  50.610  76.640  1.00  0.00           C
ATOM   2626  HA  PHE A 752      60.680  50.850  77.670  1.00  0.00           H
ATOM   2627  CB  PHE A 752      60.780  51.960  75.940  1.00  0.00           C
ATOM   2628  HB1 PHE A 752      60.510  52.120  74.880  1.00  0.00           H
ATOM   2629  HB2 PHE A 752      61.850  52.220  76.100  1.00  0.00           H
ATOM   2630  CG  PHE A 752      59.940  53.020  76.550  1.00  0.00           C
ATOM   2631  CD1 PHE A 752      60.320  53.420  77.820  1.00  0.00           C
ATOM   2632  HD1 PHE A 752      61.110  52.940  78.370  1.00  0.00           H
ATOM   2633  CE1 PHE A 752      59.570  54.270  78.600  1.00  0.00           C
ATOM   2634  HE1 PHE A 752      59.840  54.570  79.600  1.00  0.00           H
ATOM   2635  CZ  PHE A 752      58.350  54.750  78.080  1.00  0.00           C
ATOM   2636  HZ  PHE A 752      57.700  55.450  78.590  1.00  0.00           H
ATOM   2637  CD2 PHE A 752      58.800  53.630  75.950  1.00  0.00           C
ATOM   2638  HD2 PHE A 752      58.560  53.490  74.910  1.00  0.00           H
ATOM   2639  CE2 PHE A 752      57.980  54.440  76.750  1.00  0.00           C
ATOM   2640  HE2 PHE A 752      57.060  54.840  76.340  1.00  0.00           H
ATOM   2641  C   PHE A 752      61.610  49.560  76.400  1.00  0.00           C
ATOM   2642  O   PHE A 752      62.300  49.210  77.370  1.00  0.00           O
ATOM   2643  N   PRO A 822      61.870  48.980  75.230  1.00  0.00           N
ATOM   2644  CD  PRO A 822      60.970  48.870  74.070  1.00  0.00           C
ATOM   2645  HD1 PRO A 822      60.670  49.910  73.820  1.00  0.00           H
ATOM   2646  HD2 PRO A 822      60.130  48.140  74.210  1.00  0.00           H
ATOM   2647  CA  PRO A 822      63.010  48.080  75.120  1.00  0.00           C
ATOM   2648  HA  PRO A 822      63.170  47.500  76.020  1.00  0.00           H
ATOM   2649  CB  PRO A 822      62.670  47.270  73.780  1.00  0.00           C
ATOM   2650  HB1 PRO A 822      61.950  46.470  74.050  1.00  0.00           H
ATOM   2651  HB2 PRO A 822      63.590  46.890  73.290  1.00  0.00           H
ATOM   2652  CG  PRO A 822      61.880  48.350  72.990  1.00  0.00           C
ATOM   2653  HG1 PRO A 822      62.530  49.200  72.680  1.00  0.00           H
ATOM   2654  HG2 PRO A 822      61.380  47.870  72.120  1.00  0.00           H
ATOM   2655  C   PRO A 822      64.220  48.980  74.980  1.00  0.00           C
ATOM   2656  O   PRO A 822      64.220  50.050  74.410  1.00  0.00           O
ATOM   2657  N   ASP A 823      65.310  48.450  75.480  1.00  0.00           N
ATOM   2658  HN  ASP A 823      65.300  47.750  76.200  1.00  0.00           H
ATOM   2659  CA  ASP A 823      66.640  49.080  75.410  1.00  0.00           C
ATOM   2660  HA  ASP A 823      66.580  50.140  75.630  1.00  0.00           H
ATOM   2661  CB  ASP A 823      67.620  48.400  76.400  1.00  0.00           C
ATOM   2662  HB1 ASP A 823      68.690  48.640  76.300  1.00  0.00           H
ATOM   2663  HB2 ASP A 823      67.620  47.340  76.060  1.00  0.00           H
ATOM   2664  CG  ASP A 823      67.230  48.430  77.840  1.00  0.00           C
ATOM   2665  OD1 ASP A 823      67.980  47.910  78.680  1.00  0.00           O
ATOM   2666  OD2 ASP A 823      66.260  49.220  78.150  1.00  0.00           O
ATOM   2667  C   ASP A 823      67.240  49.020  74.040  1.00  0.00           C
ATOM   2668  O   ASP A 823      67.940  49.890  73.590  1.00  0.00           O
ATOM   2669  N   VAL A 824      66.800  48.110  73.170  1.00  0.00           N
ATOM   2670  HN  VAL A 824      66.160  47.460  73.570  1.00  0.00           H
ATOM   2671  CA  VAL A 824      67.220  47.910  71.770  1.00  0.00           C
ATOM   2672  HA  VAL A 824      68.250  48.200  71.650  1.00  0.00           H
ATOM   2673  CB  VAL A 824      67.340  46.460  71.510  1.00  0.00           C
ATOM   2674  HB  VAL A 824      67.420  46.250  70.430  1.00  0.00           H
ATOM   2675  CG1 VAL A 824      68.770  45.920  72.000  1.00  0.00           C
ATOM   2676 HG11 VAL A 824      69.640  46.440  71.540  1.00  0.00           H
ATOM   2677 HG12 VAL A 824      68.860  44.840  71.760  1.00  0.00           H
ATOM   2678 HG13 VAL A 824      68.760  46.060  73.100  1.00  0.00           H
ATOM   2679  CG2 VAL A 824      66.150  45.680  71.960  1.00  0.00           C
ATOM   2680 HG21 VAL A 824      66.240  44.670  71.500  1.00  0.00           H
ATOM   2681 HG22 VAL A 824      65.160  46.090  71.680  1.00  0.00           H
ATOM   2682 HG23 VAL A 824      66.100  45.550  73.070  1.00  0.00           H
ATOM   2683  C   VAL A 824      66.350  48.680  70.780  1.00  0.00           C
ATOM   2684  O   VAL A 824      66.280  48.310  69.550  1.00  0.00           O
ATOM   2685  N   LEU A 825      65.720  49.840  71.080  1.00  0.00           N
ATOM   2686  HN  LEU A 825      65.560  50.250  71.970  1.00  0.00           H
ATOM   2687  CA  LEU A 825      64.920  50.640  70.170  1.00  0.00           C
ATOM   2688  HA  LEU A 825      64.130  50.030  69.730  1.00  0.00           H
ATOM   2689  CB  LEU A 825      64.230  51.850  70.790  1.00  0.00           C
ATOM   2690  HB1 LEU A 825      65.050  52.510  71.140  1.00  0.00           H
ATOM   2691  HB2 LEU A 825      63.580  51.660  71.670  1.00  0.00           H
ATOM   2692  CG  LEU A 825      63.250  52.710  69.900  1.00  0.00           C
ATOM   2693  HG  LEU A 825      63.820  53.240  69.110  1.00  0.00           H
ATOM   2694  CD1 LEU A 825      62.190  51.820  69.210  1.00  0.00           C
ATOM   2695 HD11 LEU A 825      62.760  51.220  68.470  1.00  0.00           H
ATOM   2696 HD12 LEU A 825      61.340  52.410  68.830  1.00  0.00           H
ATOM   2697 HD13 LEU A 825      61.830  51.080  69.950  1.00  0.00           H
ATOM   2698  CD2 LEU A 825      62.520  53.780  70.760  1.00  0.00           C
ATOM   2699 HD21 LEU A 825      63.260  54.590  70.970  1.00  0.00           H
ATOM   2700 HD22 LEU A 825      62.260  53.430  71.780  1.00  0.00           H
ATOM   2701 HD23 LEU A 825      61.590  54.080  70.230  1.00  0.00           H
ATOM   2702  C   LEU A 825      65.650  51.200  68.940  1.00  0.00           C
ATOM   2703  O   LEU A 825      65.260  51.100  67.800  1.00  0.00           O
ATOM   2704  N   PHE A 826      66.870  51.840  69.210  1.00  0.00           N
ATOM   2705  HN  PHE A 826      67.180  51.900  70.160  1.00  0.00           H
ATOM   2706  CA  PHE A 826      67.640  52.300  68.140  1.00  0.00           C
ATOM   2707  HA  PHE A 826      66.940  52.900  67.600  1.00  0.00           H
ATOM   2708  CB  PHE A 826      68.680  53.260  68.750  1.00  0.00           C
ATOM   2709  HB1 PHE A 826      69.280  52.810  69.570  1.00  0.00           H
ATOM   2710  HB2 PHE A 826      68.250  54.090  69.350  1.00  0.00           H
ATOM   2711  CG  PHE A 826      69.710  53.870  67.880  1.00  0.00           C
ATOM   2712  CD1 PHE A 826      69.550  55.130  67.430  1.00  0.00           C
ATOM   2713  HD1 PHE A 826      68.780  55.710  67.910  1.00  0.00           H
ATOM   2714  CE1 PHE A 826      70.520  55.800  66.650  1.00  0.00           C
ATOM   2715  HE1 PHE A 826      70.280  56.780  66.310  1.00  0.00           H
ATOM   2716  CZ  PHE A 826      71.610  55.090  66.160  1.00  0.00           C
ATOM   2717  HZ  PHE A 826      72.340  55.560  65.520  1.00  0.00           H
ATOM   2718  CD2 PHE A 826      70.850  53.140  67.460  1.00  0.00           C
ATOM   2719  HD2 PHE A 826      71.070  52.140  67.810  1.00  0.00           H
ATOM   2720  CE2 PHE A 826      71.830  53.770  66.630  1.00  0.00           C
ATOM   2721  HE2 PHE A 826      72.720  53.180  66.450  1.00  0.00           H
ATOM   2722  C   PHE A 826      68.320  51.210  67.210  1.00  0.00           C
ATOM   2723  O   PHE A 826      68.290  51.380  65.990  1.00  0.00           O
ATOM   2724  N   TRP A 827      68.660  49.990  67.750  1.00  0.00           N
ATOM   2725  HN  TRP A 827      68.710  49.930  68.750  1.00  0.00           H
ATOM   2726  CA  TRP A 827      68.930  48.740  66.950  1.00  0.00           C
ATOM   2727  HA  TRP A 827      69.720  48.980  66.260  1.00  0.00           H
ATOM   2728  CB  TRP A 827      69.440  47.550  67.890  1.00  0.00           C
ATOM   2729  HB1 TRP A 827      68.690  47.610  68.700  1.00  0.00           H
ATOM   2730  HB2 TRP A 827      70.440  47.800  68.330  1.00  0.00           H
ATOM   2731  CG  TRP A 827      69.520  46.150  67.360  1.00  0.00           C
ATOM   2732  CD1 TRP A 827      68.840  45.160  67.880  1.00  0.00           C
ATOM   2733  HD1 TRP A 827      68.210  45.320  68.740  1.00  0.00           H
ATOM   2734  NE1 TRP A 827      69.020  43.980  67.140  1.00  0.00           N
ATOM   2735  HE1 TRP A 827      68.660  43.070  67.160  1.00  0.00           H
ATOM   2736  CE2 TRP A 827      69.870  44.300  66.130  1.00  0.00           C
ATOM   2737  CD2 TRP A 827      70.190  45.670  66.230  1.00  0.00           C
ATOM   2738  CE3 TRP A 827      70.870  46.310  65.170  1.00  0.00           C
ATOM   2739  HE3 TRP A 827      71.080  47.380  65.170  1.00  0.00           H
ATOM   2740  CZ3 TRP A 827      71.170  45.510  64.060  1.00  0.00           C
ATOM   2741  HZ3 TRP A 827      71.610  45.930  63.170  1.00  0.00           H
ATOM   2742  CZ2 TRP A 827      70.340  43.510  65.150  1.00  0.00           C
ATOM   2743  HZ2 TRP A 827      69.970  42.500  65.110  1.00  0.00           H
ATOM   2744  CH2 TRP A 827      70.970  44.080  64.060  1.00  0.00           C
ATOM   2745  HH2 TRP A 827      71.240  43.510  63.180  1.00  0.00           H
ATOM   2746  C   TRP A 827      67.790  48.300  66.140  1.00  0.00           C
ATOM   2747  O   TRP A 827      68.030  47.920  65.010  1.00  0.00           O
ATOM   2748  N   CYS A 828      66.520  48.350  66.620  1.00  0.00           N
ATOM   2749  HN  CYS A 828      66.390  48.580  67.570  1.00  0.00           H
ATOM   2750  CA  CYS A 828      65.340  48.070  65.840  1.00  0.00           C
ATOM   2751  HA  CYS A 828      65.450  47.070  65.450  1.00  0.00           H
ATOM   2752  CB  CYS A 828      64.140  48.030  66.720  1.00  0.00           C
ATOM   2753  HB1 CYS A 828      63.260  47.990  66.020  1.00  0.00           H
ATOM   2754  HB2 CYS A 828      64.010  49.050  67.160  1.00  0.00           H
ATOM   2755  SG  CYS A 828      64.200  46.550  67.910  1.00  0.00           S
ATOM   2756  HG1 CYS A 828      65.250  47.030  68.550  1.00  0.00           H
ATOM   2757  C   CYS A 828      65.140  48.910  64.560  1.00  0.00           C
ATOM   2758  O   CYS A 828      64.810  48.350  63.540  1.00  0.00           O
ATOM   2759  N   VAL A 829      65.520  50.170  64.550  1.00  0.00           N
ATOM   2760  HN  VAL A 829      65.670  50.630  65.420  1.00  0.00           H
ATOM   2761  CA  VAL A 829      65.620  50.950  63.380  1.00  0.00           C
ATOM   2762  HA  VAL A 829      64.700  50.900  62.830  1.00  0.00           H
ATOM   2763  CB  VAL A 829      65.880  52.370  63.730  1.00  0.00           C
ATOM   2764  HB  VAL A 829      66.860  52.560  64.210  1.00  0.00           H
ATOM   2765  CG1 VAL A 829      66.060  53.230  62.420  1.00  0.00           C
ATOM   2766 HG11 VAL A 829      65.230  52.990  61.720  1.00  0.00           H
ATOM   2767 HG12 VAL A 829      67.040  52.990  61.960  1.00  0.00           H
ATOM   2768 HG13 VAL A 829      66.080  54.320  62.630  1.00  0.00           H
ATOM   2769  CG2 VAL A 829      64.760  52.950  64.640  1.00  0.00           C
ATOM   2770 HG21 VAL A 829      64.780  54.060  64.630  1.00  0.00           H
ATOM   2771 HG22 VAL A 829      64.900  52.670  65.710  1.00  0.00           H
ATOM   2772 HG23 VAL A 829      63.810  52.480  64.310  1.00  0.00           H
ATOM   2773  C   VAL A 829      66.690  50.400  62.440  1.00  0.00           C
ATOM   2774  O   VAL A 829      66.500  50.440  61.200  1.00  0.00           O
ATOM   2775  N   ILE A 830      67.800  50.030  62.970  1.00  0.00           N
ATOM   2776  HN  ILE A 830      67.910  49.930  63.950  1.00  0.00           H
ATOM   2777  CA  ILE A 830      68.950  49.530  62.180  1.00  0.00           C
ATOM   2778  HA  ILE A 830      69.090  50.240  61.380  1.00  0.00           H
ATOM   2779  CB  ILE A 830      70.200  49.560  62.950  1.00  0.00           C
ATOM   2780  HB  ILE A 830      70.130  48.860  63.820  1.00  0.00           H
ATOM   2781  CG2 ILE A 830      71.400  49.000  62.240  1.00  0.00           C
ATOM   2782 HG21 ILE A 830      71.200  48.110  61.600  1.00  0.00           H
ATOM   2783 HG22 ILE A 830      72.210  48.870  62.990  1.00  0.00           H
ATOM   2784 HG23 ILE A 830      71.790  49.710  61.480  1.00  0.00           H
ATOM   2785  CG1 ILE A 830      70.590  50.980  63.470  1.00  0.00           C
ATOM   2786 HG11 ILE A 830      71.620  50.960  63.880  1.00  0.00           H
ATOM   2787 HG12 ILE A 830      69.960  51.120  64.370  1.00  0.00           H
ATOM   2788  CD  ILE A 830      70.430  52.160  62.540  1.00  0.00           C
ATOM   2789  HD1 ILE A 830      69.340  52.360  62.410  1.00  0.00           H
ATOM   2790  HD2 ILE A 830      70.960  52.010  61.570  1.00  0.00           H
ATOM   2791  HD3 ILE A 830      70.930  53.030  63.000  1.00  0.00           H
ATOM   2792  C   ILE A 830      68.750  48.250  61.480  1.00  0.00           C
ATOM   2793  O   ILE A 830      69.130  48.080  60.310  1.00  0.00           O
ATOM   2794  N   LEU A 831      68.150  47.290  62.180  1.00  0.00           N
ATOM   2795  HN  LEU A 831      68.140  47.520  63.150  1.00  0.00           H
ATOM   2796  CA  LEU A 831      67.760  45.950  61.660  1.00  0.00           C
ATOM   2797  HA  LEU A 831      68.630  45.500  61.230  1.00  0.00           H
ATOM   2798  CB  LEU A 831      67.160  45.110  62.890  1.00  0.00           C
ATOM   2799  HB1 LEU A 831      66.300  45.580  63.400  1.00  0.00           H
ATOM   2800  HB2 LEU A 831      68.000  45.200  63.610  1.00  0.00           H
ATOM   2801  CG  LEU A 831      66.830  43.610  62.640  1.00  0.00           C
ATOM   2802  HG  LEU A 831      65.900  43.620  62.030  1.00  0.00           H
ATOM   2803  CD1 LEU A 831      68.000  42.820  61.900  1.00  0.00           C
ATOM   2804 HD11 LEU A 831      67.560  41.810  61.720  1.00  0.00           H
ATOM   2805 HD12 LEU A 831      68.940  42.770  62.500  1.00  0.00           H
ATOM   2806 HD13 LEU A 831      68.060  43.320  60.920  1.00  0.00           H
ATOM   2807  CD2 LEU A 831      66.460  42.990  64.000  1.00  0.00           C
ATOM   2808 HD21 LEU A 831      65.710  43.680  64.450  1.00  0.00           H
ATOM   2809 HD22 LEU A 831      67.330  42.990  64.700  1.00  0.00           H
ATOM   2810 HD23 LEU A 831      66.030  41.980  63.880  1.00  0.00           H
ATOM   2811  C   LEU A 831      66.750  46.160  60.540  1.00  0.00           C
ATOM   2812  O   LEU A 831      66.970  45.600  59.430  1.00  0.00           O
ATOM   2813  N   PHE A 832      65.660  47.050  60.690  1.00  0.00           N
ATOM   2814  HN  PHE A 832      65.630  47.540  61.560  1.00  0.00           H
ATOM   2815  CA  PHE A 832      64.680  47.490  59.700  1.00  0.00           C
ATOM   2816  HA  PHE A 832      64.120  46.600  59.490  1.00  0.00           H
ATOM   2817  CB  PHE A 832      63.820  48.690  60.270  1.00  0.00           C
ATOM   2818  HB1 PHE A 832      64.550  49.370  60.770  1.00  0.00           H
ATOM   2819  HB2 PHE A 832      63.140  48.220  61.030  1.00  0.00           H
ATOM   2820  CG  PHE A 832      62.980  49.520  59.370  1.00  0.00           C
ATOM   2821  CD1 PHE A 832      63.460  50.800  58.980  1.00  0.00           C
ATOM   2822  HD1 PHE A 832      64.440  51.070  59.300  1.00  0.00           H
ATOM   2823  CE1 PHE A 832      62.630  51.680  58.330  1.00  0.00           C
ATOM   2824  HE1 PHE A 832      63.010  52.630  58.010  1.00  0.00           H
ATOM   2825  CZ  PHE A 832      61.340  51.360  57.940  1.00  0.00           C
ATOM   2826  HZ  PHE A 832      60.660  51.970  57.390  1.00  0.00           H
ATOM   2827  CD2 PHE A 832      61.620  49.170  59.100  1.00  0.00           C
ATOM   2828  HD2 PHE A 832      61.390  48.200  59.510  1.00  0.00           H
ATOM   2829  CE2 PHE A 832      60.790  50.100  58.360  1.00  0.00           C
ATOM   2830  HE2 PHE A 832      59.760  49.970  58.050  1.00  0.00           H
ATOM   2831  C   PHE A 832      65.400  47.910  58.440  1.00  0.00           C
ATOM   2832  O   PHE A 832      65.230  47.350  57.300  1.00  0.00           O
ATOM   2833  N   PHE A 833      66.360  48.850  58.530  1.00  0.00           N
ATOM   2834  HN  PHE A 833      66.560  49.220  59.430  1.00  0.00           H
ATOM   2835  CA  PHE A 833      67.220  49.120  57.430  1.00  0.00           C
ATOM   2836  HA  PHE A 833      66.610  49.300  56.560  1.00  0.00           H
ATOM   2837  CB  PHE A 833      67.970  50.450  57.680  1.00  0.00           C
ATOM   2838  HB1 PHE A 833      68.680  50.480  56.820  1.00  0.00           H
ATOM   2839  HB2 PHE A 833      68.610  50.510  58.600  1.00  0.00           H
ATOM   2840  CG  PHE A 833      67.170  51.730  57.580  1.00  0.00           C
ATOM   2841  CD1 PHE A 833      66.500  52.060  56.400  1.00  0.00           C
ATOM   2842  HD1 PHE A 833      66.600  51.440  55.520  1.00  0.00           H
ATOM   2843  CE1 PHE A 833      65.740  53.250  56.370  1.00  0.00           C
ATOM   2844  HE1 PHE A 833      65.200  53.590  55.490  1.00  0.00           H
ATOM   2845  CZ  PHE A 833      65.660  54.100  57.410  1.00  0.00           C
ATOM   2846  HZ  PHE A 833      65.090  55.020  57.400  1.00  0.00           H
ATOM   2847  CD2 PHE A 833      66.950  52.570  58.720  1.00  0.00           C
ATOM   2848  HD2 PHE A 833      67.580  52.240  59.540  1.00  0.00           H
ATOM   2849  CE2 PHE A 833      66.180  53.750  58.630  1.00  0.00           C
ATOM   2850  HE2 PHE A 833      66.010  54.290  59.550  1.00  0.00           H
ATOM   2851  C   PHE A 833      68.140  48.030  56.860  1.00  0.00           C
ATOM   2852  O   PHE A 833      68.230  47.900  55.630  1.00  0.00           O
ATOM   2853  N   THR A 834      68.830  47.150  57.660  1.00  0.00           N
ATOM   2854  HN  THR A 834      68.870  47.300  58.640  1.00  0.00           H
ATOM   2855  CA  THR A 834      69.590  46.060  57.000  1.00  0.00           C
ATOM   2856  HA  THR A 834      70.240  46.460  56.240  1.00  0.00           H
ATOM   2857  CB  THR A 834      70.510  45.260  57.920  1.00  0.00           C
ATOM   2858  HB  THR A 834      70.080  44.510  58.610  1.00  0.00           H
ATOM   2859  OG1 THR A 834      71.200  46.140  58.820  1.00  0.00           O
ATOM   2860  HG1 THR A 834      70.740  46.980  58.770  1.00  0.00           H
ATOM   2861  CG2 THR A 834      71.650  44.490  57.130  1.00  0.00           C
ATOM   2862 HG21 THR A 834      72.210  44.020  57.960  1.00  0.00           H
ATOM   2863 HG22 THR A 834      72.360  45.260  56.750  1.00  0.00           H
ATOM   2864 HG23 THR A 834      71.230  43.790  56.380  1.00  0.00           H
ATOM   2865  C   THR A 834      68.660  45.070  56.240  1.00  0.00           C
ATOM   2866  O   THR A 834      69.120  44.480  55.260  1.00  0.00           O
ATOM   2867  N   THR A 835      67.400  44.920  56.650  1.00  0.00           N
ATOM   2868  HN  THR A 835      67.040  45.380  57.450  1.00  0.00           H
ATOM   2869  CA  THR A 835      66.340  44.120  56.060  1.00  0.00           C
ATOM   2870  HA  THR A 835      66.690  43.090  55.990  1.00  0.00           H
ATOM   2871  CB  THR A 835      65.110  44.120  56.970  1.00  0.00           C
ATOM   2872  HB  THR A 835      64.660  45.120  57.170  1.00  0.00           H
ATOM   2873  OG1 THR A 835      65.380  43.570  58.290  1.00  0.00           O
ATOM   2874  HG1 THR A 835      65.770  44.260  58.810  1.00  0.00           H
ATOM   2875  CG2 THR A 835      64.080  43.150  56.290  1.00  0.00           C
ATOM   2876 HG21 THR A 835      63.470  43.640  55.510  1.00  0.00           H
ATOM   2877 HG22 THR A 835      63.350  42.870  57.090  1.00  0.00           H
ATOM   2878 HG23 THR A 835      64.550  42.210  55.940  1.00  0.00           H
ATOM   2879  C   THR A 835      66.110  44.520  54.640  1.00  0.00           C
ATOM   2880  O   THR A 835      66.290  43.750  53.650  1.00  0.00           O
ATOM   2881  N   PHE A 836      65.820  45.830  54.470  1.00  0.00           N
ATOM   2882  HN  PHE A 836      65.820  46.370  55.300  1.00  0.00           H
ATOM   2883  CA  PHE A 836      65.740  46.650  53.290  1.00  0.00           C
ATOM   2884  HA  PHE A 836      65.020  46.170  52.650  1.00  0.00           H
ATOM   2885  CB  PHE A 836      65.210  48.000  53.660  1.00  0.00           C
ATOM   2886  HB1 PHE A 836      65.870  48.470  54.420  1.00  0.00           H
ATOM   2887  HB2 PHE A 836      64.160  48.000  54.050  1.00  0.00           H
ATOM   2888  CG  PHE A 836      65.190  48.830  52.470  1.00  0.00           C
ATOM   2889  CD1 PHE A 836      64.430  48.450  51.380  1.00  0.00           C
ATOM   2890  HD1 PHE A 836      63.850  47.560  51.600  1.00  0.00           H
ATOM   2891  CE1 PHE A 836      64.530  49.070  50.120  1.00  0.00           C
ATOM   2892  HE1 PHE A 836      64.060  48.720  49.220  1.00  0.00           H
ATOM   2893  CZ  PHE A 836      65.310  50.230  50.020  1.00  0.00           C
ATOM   2894  HZ  PHE A 836      65.370  50.810  49.110  1.00  0.00           H
ATOM   2895  CD2 PHE A 836      65.870  50.030  52.420  1.00  0.00           C
ATOM   2896  HD2 PHE A 836      66.470  50.340  53.260  1.00  0.00           H
ATOM   2897  CE2 PHE A 836      65.970  50.720  51.170  1.00  0.00           C
ATOM   2898  HE2 PHE A 836      66.590  51.600  51.150  1.00  0.00           H
ATOM   2899  C   PHE A 836      66.980  46.550  52.460  1.00  0.00           C
ATOM   2900  O   PHE A 836      66.900  46.340  51.240  1.00  0.00           O
ATOM   2901  N   PHE A 837      68.190  46.710  53.020  1.00  0.00           N
ATOM   2902  HN  PHE A 837      68.240  47.010  53.970  1.00  0.00           H
ATOM   2903  CA  PHE A 837      69.400  46.630  52.240  1.00  0.00           C
ATOM   2904  HA  PHE A 837      69.300  47.290  51.400  1.00  0.00           H
ATOM   2905  CB  PHE A 837      70.530  47.210  53.150  1.00  0.00           C
ATOM   2906  HB1 PHE A 837      70.360  46.940  54.220  1.00  0.00           H
ATOM   2907  HB2 PHE A 837      70.590  48.310  53.100  1.00  0.00           H
ATOM   2908  CG  PHE A 837      71.910  46.700  52.760  1.00  0.00           C
ATOM   2909  CD1 PHE A 837      72.490  45.610  53.410  1.00  0.00           C
ATOM   2910  HD1 PHE A 837      71.900  45.120  54.170  1.00  0.00           H
ATOM   2911  CE1 PHE A 837      73.740  45.150  53.020  1.00  0.00           C
ATOM   2912  HE1 PHE A 837      74.120  44.200  53.370  1.00  0.00           H
ATOM   2913  CZ  PHE A 837      74.350  45.770  51.930  1.00  0.00           C
ATOM   2914  HZ  PHE A 837      75.210  45.260  51.520  1.00  0.00           H
ATOM   2915  CD2 PHE A 837      72.640  47.430  51.750  1.00  0.00           C
ATOM   2916  HD2 PHE A 837      72.150  48.250  51.240  1.00  0.00           H
ATOM   2917  CE2 PHE A 837      73.850  46.920  51.300  1.00  0.00           C
ATOM   2918  HE2 PHE A 837      74.430  47.470  50.560  1.00  0.00           H
ATOM   2919  C   PHE A 837      69.560  45.220  51.620  1.00  0.00           C
ATOM   2920  O   PHE A 837      69.850  45.040  50.470  1.00  0.00           O
ATOM   2921  N   LEU A 838      69.360  44.170  52.470  1.00  0.00           N
ATOM   2922  HN  LEU A 838      69.080  44.260  53.430  1.00  0.00           H
ATOM   2923  CA  LEU A 838      69.570  42.750  52.140  1.00  0.00           C
ATOM   2924  HA  LEU A 838      70.540  42.650  51.700  1.00  0.00           H
ATOM   2925  CB  LEU A 838      69.660  41.890  53.440  1.00  0.00           C
ATOM   2926  HB1 LEU A 838      68.640  41.810  53.870  1.00  0.00           H
ATOM   2927  HB2 LEU A 838      70.280  42.520  54.120  1.00  0.00           H
ATOM   2928  CG  LEU A 838      70.470  40.590  53.390  1.00  0.00           C
ATOM   2929  HG  LEU A 838      71.510  40.940  53.210  1.00  0.00           H
ATOM   2930  CD1 LEU A 838      70.660  40.140  54.810  1.00  0.00           C
ATOM   2931 HD11 LEU A 838      70.690  40.930  55.590  1.00  0.00           H
ATOM   2932 HD12 LEU A 838      71.600  39.570  54.950  1.00  0.00           H
ATOM   2933 HD13 LEU A 838      69.860  39.390  54.980  1.00  0.00           H
ATOM   2934  CD2 LEU A 838      69.940  39.480  52.510  1.00  0.00           C
ATOM   2935 HD21 LEU A 838      68.930  39.360  52.920  1.00  0.00           H
ATOM   2936 HD22 LEU A 838      70.530  38.560  52.680  1.00  0.00           H
ATOM   2937 HD23 LEU A 838      69.880  39.810  51.450  1.00  0.00           H
ATOM   2938  C   LEU A 838      68.560  42.250  51.080  1.00  0.00           C
ATOM   2939  O   LEU A 838      68.970  41.770  50.050  1.00  0.00           O
ATOM   2940  N   SER A 839      67.290  42.550  51.260  1.00  0.00           N
ATOM   2941  HN  SER A 839      67.060  42.810  52.200  1.00  0.00           H
ATOM   2942  CA  SER A 839      66.240  42.440  50.210  1.00  0.00           C
ATOM   2943  HA  SER A 839      66.140  41.410  49.890  1.00  0.00           H
ATOM   2944  CB  SER A 839      64.830  42.780  50.670  1.00  0.00           C
ATOM   2945  HB1 SER A 839      64.610  41.940  51.360  1.00  0.00           H
ATOM   2946  HB2 SER A 839      64.100  42.680  49.830  1.00  0.00           H
ATOM   2947  OG  SER A 839      64.620  44.010  51.370  1.00  0.00           O
ATOM   2948  HG1 SER A 839      65.240  43.990  52.110  1.00  0.00           H
ATOM   2949  C   SER A 839      66.500  43.160  48.920  1.00  0.00           C
ATOM   2950  O   SER A 839      66.350  42.590  47.790  1.00  0.00           O
ATOM   2951  N   SER A 840      66.960  44.480  48.920  1.00  0.00           N
ATOM   2952  HN  SER A 840      66.920  44.900  49.830  1.00  0.00           H
ATOM   2953  CA  SER A 840      67.480  45.210  47.780  1.00  0.00           C
ATOM   2954  HA  SER A 840      66.690  45.220  47.050  1.00  0.00           H
ATOM   2955  CB  SER A 840      67.880  46.710  48.160  1.00  0.00           C
ATOM   2956  HB1 SER A 840      68.170  47.290  47.260  1.00  0.00           H
ATOM   2957  HB2 SER A 840      68.750  46.620  48.870  1.00  0.00           H
ATOM   2958  OG  SER A 840      66.720  47.440  48.640  1.00  0.00           O
ATOM   2959  HG1 SER A 840      66.550  47.100  49.520  1.00  0.00           H
ATOM   2960  C   SER A 840      68.620  44.450  47.170  1.00  0.00           C
ATOM   2961  O   SER A 840      68.640  44.290  45.940  1.00  0.00           O
ATOM   2962  N   PHE A 841      69.640  44.080  47.920  1.00  0.00           N
ATOM   2963  HN  PHE A 841      69.610  44.350  48.890  1.00  0.00           H
ATOM   2964  CA  PHE A 841      70.900  43.580  47.370  1.00  0.00           C
ATOM   2965  HA  PHE A 841      71.290  44.100  46.510  1.00  0.00           H
ATOM   2966  CB  PHE A 841      72.000  43.790  48.370  1.00  0.00           C
ATOM   2967  HB1 PHE A 841      71.990  42.960  49.090  1.00  0.00           H
ATOM   2968  HB2 PHE A 841      71.780  44.710  48.960  1.00  0.00           H
ATOM   2969  CG  PHE A 841      73.370  43.980  47.810  1.00  0.00           C
ATOM   2970  CD1 PHE A 841      73.960  45.300  47.810  1.00  0.00           C
ATOM   2971  HD1 PHE A 841      73.440  46.140  48.250  1.00  0.00           H
ATOM   2972  CE1 PHE A 841      75.270  45.420  47.310  1.00  0.00           C
ATOM   2973  HE1 PHE A 841      75.700  46.400  47.370  1.00  0.00           H
ATOM   2974  CZ  PHE A 841      76.050  44.320  46.980  1.00  0.00           C
ATOM   2975  HZ  PHE A 841      77.100  44.430  46.740  1.00  0.00           H
ATOM   2976  CD2 PHE A 841      74.150  42.870  47.400  1.00  0.00           C
ATOM   2977  HD2 PHE A 841      73.690  41.890  47.450  1.00  0.00           H
ATOM   2978  CE2 PHE A 841      75.440  43.020  46.990  1.00  0.00           C
ATOM   2979  HE2 PHE A 841      76.040  42.180  46.670  1.00  0.00           H
ATOM   2980  C   PHE A 841      70.830  42.170  46.870  1.00  0.00           C
ATOM   2981  O   PHE A 841      71.420  41.800  45.820  1.00  0.00           O
ATOM   2982  N   LEU A 842      70.090  41.250  47.560  1.00  0.00           N
ATOM   2983  HN  LEU A 842      69.760  41.470  48.470  1.00  0.00           H
ATOM   2984  CA  LEU A 842      70.050  39.850  47.210  1.00  0.00           C
ATOM   2985  HA  LEU A 842      71.080  39.660  46.960  1.00  0.00           H
ATOM   2986  CB  LEU A 842      69.580  39.020  48.410  1.00  0.00           C
ATOM   2987  HB1 LEU A 842      68.530  39.290  48.640  1.00  0.00           H
ATOM   2988  HB2 LEU A 842      70.160  39.300  49.310  1.00  0.00           H
ATOM   2989  CG  LEU A 842      69.680  37.470  48.210  1.00  0.00           C
ATOM   2990  HG  LEU A 842      68.920  37.260  47.420  1.00  0.00           H
ATOM   2991  CD1 LEU A 842      71.050  37.010  47.730  1.00  0.00           C
ATOM   2992 HD11 LEU A 842      71.180  35.910  47.660  1.00  0.00           H
ATOM   2993 HD12 LEU A 842      71.780  37.470  48.430  1.00  0.00           H
ATOM   2994 HD13 LEU A 842      71.240  37.430  46.710  1.00  0.00           H
ATOM   2995  CD2 LEU A 842      69.350  36.730  49.500  1.00  0.00           C
ATOM   2996 HD21 LEU A 842      68.490  37.300  49.920  1.00  0.00           H
ATOM   2997 HD22 LEU A 842      70.160  36.780  50.260  1.00  0.00           H
ATOM   2998 HD23 LEU A 842      69.130  35.680  49.220  1.00  0.00           H
ATOM   2999  C   LEU A 842      69.230  39.630  46.050  1.00  0.00           C
ATOM   3000  O   LEU A 842      69.370  38.700  45.250  1.00  0.00           O
ATOM   3001  N   LYS A 843      68.360  40.610  45.700  1.00  0.00           N
ATOM   3002  HN  LYS A 843      68.210  41.400  46.280  1.00  0.00           H
ATOM   3003  CA  LYS A 843      67.540  40.720  44.540  1.00  0.00           C
ATOM   3004  HA  LYS A 843      67.020  39.770  44.470  1.00  0.00           H
ATOM   3005  CB  LYS A 843      66.520  41.850  44.720  1.00  0.00           C
ATOM   3006  HB1 LYS A 843      66.990  42.760  45.150  1.00  0.00           H
ATOM   3007  HB2 LYS A 843      65.860  41.570  45.560  1.00  0.00           H
ATOM   3008  CG  LYS A 843      65.700  42.220  43.550  1.00  0.00           C
ATOM   3009  HG1 LYS A 843      66.320  42.500  42.670  1.00  0.00           H
ATOM   3010  HG2 LYS A 843      64.950  43.020  43.750  1.00  0.00           H
ATOM   3011  CD  LYS A 843      64.770  41.100  43.120  1.00  0.00           C
ATOM   3012  HD1 LYS A 843      64.100  40.760  43.940  1.00  0.00           H
ATOM   3013  HD2 LYS A 843      65.480  40.320  42.770  1.00  0.00           H
ATOM   3014  CE  LYS A 843      64.000  41.440  41.920  1.00  0.00           C
ATOM   3015  HE1 LYS A 843      64.670  41.730  41.090  1.00  0.00           H
ATOM   3016  HE2 LYS A 843      63.280  42.280  42.060  1.00  0.00           H
ATOM   3017  NZ  LYS A 843      63.290  40.260  41.460  1.00  0.00           N
ATOM   3018  HZ1 LYS A 843      62.590  40.420  40.710  1.00  0.00           H
ATOM   3019  HZ2 LYS A 843      62.800  39.820  42.280  1.00  0.00           H
ATOM   3020  HZ3 LYS A 843      63.930  39.500  41.140  1.00  0.00           H
ATOM   3021  C   LYS A 843      68.410  40.860  43.180  1.00  0.00           C
ATOM   3022  O   LYS A 843      67.940  40.430  42.140  1.00  0.00           O
ATOM   3023  N   GLN A 844      69.620  41.380  43.350  1.00  0.00           N
ATOM   3024  HN  GLN A 844      69.910  41.710  44.250  1.00  0.00           H
ATOM   3025  CA  GLN A 844      70.470  41.770  42.180  1.00  0.00           C
ATOM   3026  HA  GLN A 844      69.830  42.240  41.460  1.00  0.00           H
ATOM   3027  CB  GLN A 844      71.560  42.890  42.500  1.00  0.00           C
ATOM   3028  HB1 GLN A 844      72.050  43.040  41.510  1.00  0.00           H
ATOM   3029  HB2 GLN A 844      72.350  42.540  43.180  1.00  0.00           H
ATOM   3030  CG  GLN A 844      71.000  44.340  42.950  1.00  0.00           C
ATOM   3031  HG1 GLN A 844      71.680  45.180  42.750  1.00  0.00           H
ATOM   3032  HG2 GLN A 844      70.930  44.360  44.060  1.00  0.00           H
ATOM   3033  CD  GLN A 844      69.720  44.870  42.310  1.00  0.00           C
ATOM   3034  OE1 GLN A 844      69.800  45.260  41.170  1.00  0.00           O
ATOM   3035  NE2 GLN A 844      68.520  44.850  42.960  1.00  0.00           N
ATOM   3036 HE21 GLN A 844      67.740  45.280  42.500  1.00  0.00           H
ATOM   3037 HE22 GLN A 844      68.520  44.750  43.960  1.00  0.00           H
ATOM   3038  C   GLN A 844      71.200  40.520  41.610  1.00  0.00           C
ATOM   3039  O   GLN A 844      71.600  40.450  40.450  1.00  0.00           O
ATOM   3040  N   PHE A 845      71.300  39.440  42.380  1.00  0.00           N
ATOM   3041  HN  PHE A 845      70.960  39.380  43.320  1.00  0.00           H
ATOM   3042  CA  PHE A 845      72.050  38.260  41.920  1.00  0.00           C
ATOM   3043  HA  PHE A 845      73.040  38.650  41.700  1.00  0.00           H
ATOM   3044  CB  PHE A 845      72.180  37.310  43.200  1.00  0.00           C
ATOM   3045  HB1 PHE A 845      72.640  36.340  42.890  1.00  0.00           H
ATOM   3046  HB2 PHE A 845      71.280  37.090  43.810  1.00  0.00           H
ATOM   3047  CG  PHE A 845      73.210  37.900  44.130  1.00  0.00           C
ATOM   3048  CD1 PHE A 845      74.520  37.360  44.140  1.00  0.00           C
ATOM   3049  HD1 PHE A 845      74.810  36.550  43.490  1.00  0.00           H
ATOM   3050  CE1 PHE A 845      75.430  37.740  45.200  1.00  0.00           C
ATOM   3051  HE1 PHE A 845      76.410  37.310  45.170  1.00  0.00           H
ATOM   3052  CZ  PHE A 845      75.010  38.650  46.120  1.00  0.00           C
ATOM   3053  HZ  PHE A 845      75.750  38.860  46.870  1.00  0.00           H
ATOM   3054  CD2 PHE A 845      72.930  38.900  45.060  1.00  0.00           C
ATOM   3055  HD2 PHE A 845      71.980  39.420  45.020  1.00  0.00           H
ATOM   3056  CE2 PHE A 845      73.800  39.180  46.100  1.00  0.00           C
ATOM   3057  HE2 PHE A 845      73.470  39.880  46.840  1.00  0.00           H
ATOM   3058  C   PHE A 845      71.700  37.560  40.610  1.00  0.00           C
ATOM   3059  O   PHE A 845      72.560  37.160  39.890  1.00  0.00           O
ATOM   3060  N   LYS A 846      70.430  37.430  40.320  1.00  0.00           N
ATOM   3061  HN  LYS A 846      69.800  37.620  41.080  1.00  0.00           H
ATOM   3062  CA  LYS A 846      69.810  36.660  39.240  1.00  0.00           C
ATOM   3063  HA  LYS A 846      69.990  35.640  39.560  1.00  0.00           H
ATOM   3064  CB  LYS A 846      68.250  36.910  39.170  1.00  0.00           C
ATOM   3065  HB1 LYS A 846      68.040  38.000  39.040  1.00  0.00           H
ATOM   3066  HB2 LYS A 846      67.870  36.630  40.170  1.00  0.00           H
ATOM   3067  CG  LYS A 846      67.440  36.220  38.020  1.00  0.00           C
ATOM   3068  HG1 LYS A 846      67.490  35.120  38.060  1.00  0.00           H
ATOM   3069  HG2 LYS A 846      67.830  36.660  37.060  1.00  0.00           H
ATOM   3070  CD  LYS A 846      66.050  36.790  38.040  1.00  0.00           C
ATOM   3071  HD1 LYS A 846      65.640  36.280  37.140  1.00  0.00           H
ATOM   3072  HD2 LYS A 846      66.150  37.870  37.830  1.00  0.00           H
ATOM   3073  CE  LYS A 846      65.250  36.410  39.240  1.00  0.00           C
ATOM   3074  HE1 LYS A 846      64.300  36.990  39.230  1.00  0.00           H
ATOM   3075  HE2 LYS A 846      65.790  36.590  40.200  1.00  0.00           H
ATOM   3076  NZ  LYS A 846      64.900  34.960  39.130  1.00  0.00           N
ATOM   3077  HZ1 LYS A 846      65.740  34.360  39.030  1.00  0.00           H
ATOM   3078  HZ2 LYS A 846      64.200  34.880  38.370  1.00  0.00           H
ATOM   3079  HZ3 LYS A 846      64.380  34.600  39.960  1.00  0.00           H
ATOM   3080  C   LYS A 846      70.480  36.710  37.790  1.00  0.00           C
ATOM   3081  O   LYS A 846      70.710  35.750  37.030  1.00  0.00           O
ATOM   3082  N   THR A 847      70.910  37.900  37.350  1.00  0.00           N
ATOM   3083  HN  THR A 847      70.670  38.710  37.880  1.00  0.00           H
ATOM   3084  CA  THR A 847      71.610  38.340  36.120  1.00  0.00           C
ATOM   3085  HA  THR A 847      71.470  37.660  35.310  1.00  0.00           H
ATOM   3086  CB  THR A 847      71.240  39.760  35.760  1.00  0.00           C
ATOM   3087  HB  THR A 847      71.900  40.080  34.930  1.00  0.00           H
ATOM   3088  OG1 THR A 847      71.390  40.710  36.820  1.00  0.00           O
ATOM   3089  HG1 THR A 847      71.620  41.590  36.510  1.00  0.00           H
ATOM   3090  CG2 THR A 847      69.910  39.870  35.120  1.00  0.00           C
ATOM   3091 HG21 THR A 847      69.840  40.890  34.680  1.00  0.00           H
ATOM   3092 HG22 THR A 847      69.180  39.710  35.940  1.00  0.00           H
ATOM   3093 HG23 THR A 847      69.820  39.110  34.310  1.00  0.00           H
ATOM   3094  C   THR A 847      73.060  38.420  36.310  1.00  0.00           C
ATOM   3095  O   THR A 847      73.810  38.630  35.380  1.00  0.00           O
ATOM   3096  N   LYS A 848      73.600  38.260  37.520  1.00  0.00           N
ATOM   3097  HN  LYS A 848      73.030  37.990  38.290  1.00  0.00           H
ATOM   3098  CA  LYS A 848      75.050  38.430  37.750  1.00  0.00           C
ATOM   3099  HA  LYS A 848      75.350  39.230  37.100  1.00  0.00           H
ATOM   3100  CB  LYS A 848      75.360  38.700  39.220  1.00  0.00           C
ATOM   3101  HB1 LYS A 848      76.450  38.720  39.490  1.00  0.00           H
ATOM   3102  HB2 LYS A 848      74.910  37.890  39.830  1.00  0.00           H
ATOM   3103  CG  LYS A 848      74.850  40.010  39.830  1.00  0.00           C
ATOM   3104  HG1 LYS A 848      75.040  39.930  40.920  1.00  0.00           H
ATOM   3105  HG2 LYS A 848      73.760  40.060  39.620  1.00  0.00           H
ATOM   3106  CD  LYS A 848      75.630  41.240  39.370  1.00  0.00           C
ATOM   3107  HD1 LYS A 848      75.640  41.360  38.260  1.00  0.00           H
ATOM   3108  HD2 LYS A 848      76.690  41.200  39.680  1.00  0.00           H
ATOM   3109  CE  LYS A 848      75.030  42.500  40.030  1.00  0.00           C
ATOM   3110  HE1 LYS A 848      75.640  43.410  39.910  1.00  0.00           H
ATOM   3111  HE2 LYS A 848      74.730  42.370  41.110  1.00  0.00           H
ATOM   3112  NZ  LYS A 848      73.760  42.780  39.230  1.00  0.00           N
ATOM   3113  HZ1 LYS A 848      73.030  42.050  39.220  1.00  0.00           H
ATOM   3114  HZ2 LYS A 848      74.030  43.150  38.290  1.00  0.00           H
ATOM   3115  HZ3 LYS A 848      73.210  43.580  39.620  1.00  0.00           H
ATOM   3116  C   LYS A 848      75.980  37.320  37.220  1.00  0.00           C
ATOM   3117  O   LYS A 848      75.830  36.140  37.500  1.00  0.00           O
ATOM   3118  N   ARG A 849      76.900  37.800  36.410  1.00  0.00           N
ATOM   3119  HN  ARG A 849      76.960  38.780  36.230  1.00  0.00           H
ATOM   3120  CA  ARG A 849      77.920  37.030  35.740  1.00  0.00           C
ATOM   3121  HA  ARG A 849      77.360  36.330  35.130  1.00  0.00           H
ATOM   3122  CB  ARG A 849      78.820  37.880  34.860  1.00  0.00           C
ATOM   3123  HB1 ARG A 849      78.120  38.220  34.060  1.00  0.00           H
ATOM   3124  HB2 ARG A 849      79.540  37.170  34.440  1.00  0.00           H
ATOM   3125  CG  ARG A 849      79.460  39.060  35.520  1.00  0.00           C
ATOM   3126  HG1 ARG A 849      80.200  38.710  36.260  1.00  0.00           H
ATOM   3127  HG2 ARG A 849      78.710  39.540  36.170  1.00  0.00           H
ATOM   3128  CD  ARG A 849      80.020  39.970  34.490  1.00  0.00           C
ATOM   3129  HD1 ARG A 849      80.330  40.920  34.990  1.00  0.00           H
ATOM   3130  HD2 ARG A 849      79.350  40.090  33.600  1.00  0.00           H
ATOM   3131  NE  ARG A 849      81.210  39.300  33.980  1.00  0.00           N
ATOM   3132  HE  ARG A 849      81.180  38.650  33.220  1.00  0.00           H
ATOM   3133  CZ  ARG A 849      82.370  39.490  34.460  1.00  0.00           C
ATOM   3134  NH1 ARG A 849      82.580  40.100  35.620  1.00  0.00           N
ATOM   3135 HH11 ARG A 849      81.830  40.630  36.030  1.00  0.00           H
ATOM   3136 HH12 ARG A 849      83.490  40.370  35.960  1.00  0.00           H
ATOM   3137  NH2 ARG A 849      83.450  38.990  33.920  1.00  0.00           N
ATOM   3138 HH21 ARG A 849      83.510  38.660  32.970  1.00  0.00           H
ATOM   3139 HH22 ARG A 849      84.300  39.260  34.370  1.00  0.00           H
ATOM   3140  C   ARG A 849      78.760  36.090  36.670  1.00  0.00           C
ATOM   3141  O   ARG A 849      78.900  36.300  37.870  1.00  0.00           O
ATOM   3142  N   TYR A 850      79.290  34.910  36.140  1.00  0.00           N
ATOM   3143  HN  TYR A 850      79.130  34.750  35.180  1.00  0.00           H
ATOM   3144  CA  TYR A 850      80.190  34.070  36.890  1.00  0.00           C
ATOM   3145  HA  TYR A 850      80.580  33.460  36.090  1.00  0.00           H
ATOM   3146  CB  TYR A 850      81.490  34.750  37.420  1.00  0.00           C
ATOM   3147  HB1 TYR A 850      81.110  35.490  38.160  1.00  0.00           H
ATOM   3148  HB2 TYR A 850      82.090  35.240  36.610  1.00  0.00           H
ATOM   3149  CG  TYR A 850      82.390  33.810  38.190  1.00  0.00           C
ATOM   3150  CD1 TYR A 850      83.180  32.920  37.370  1.00  0.00           C
ATOM   3151  HD1 TYR A 850      82.980  32.880  36.300  1.00  0.00           H
ATOM   3152  CE1 TYR A 850      84.090  32.080  37.970  1.00  0.00           C
ATOM   3153  HE1 TYR A 850      84.670  31.360  37.400  1.00  0.00           H
ATOM   3154  CZ  TYR A 850      84.240  32.000  39.400  1.00  0.00           C
ATOM   3155  OH  TYR A 850      85.270  31.130  39.910  1.00  0.00           O
ATOM   3156  HH  TYR A 850      85.810  31.690  40.480  1.00  0.00           H
ATOM   3157  CD2 TYR A 850      82.650  33.910  39.570  1.00  0.00           C
ATOM   3158  HD2 TYR A 850      82.090  34.510  40.270  1.00  0.00           H
ATOM   3159  CE2 TYR A 850      83.580  33.010  40.100  1.00  0.00           C
ATOM   3160  HE2 TYR A 850      83.750  33.000  41.170  1.00  0.00           H
ATOM   3161  C   TYR A 850      79.580  33.070  37.830  1.00  0.00           C
ATOM   3162  O   TYR A 850      79.760  31.850  37.660  1.00  0.00           O
ATOM   3163  N   PHE A 851      78.720  33.510  38.700  1.00  0.00           N
ATOM   3164  HN  PHE A 851      78.680  34.490  38.920  1.00  0.00           H
ATOM   3165  CA  PHE A 851      77.750  32.630  39.490  1.00  0.00           C
ATOM   3166  HA  PHE A 851      78.380  32.000  40.090  1.00  0.00           H
ATOM   3167  CB  PHE A 851      76.940  33.530  40.490  1.00  0.00           C
ATOM   3168  HB1 PHE A 851      76.200  32.970  41.110  1.00  0.00           H
ATOM   3169  HB2 PHE A 851      76.350  34.150  39.790  1.00  0.00           H
ATOM   3170  CG  PHE A 851      77.800  34.460  41.300  1.00  0.00           C
ATOM   3171  CD1 PHE A 851      78.880  34.020  42.040  1.00  0.00           C
ATOM   3172  HD1 PHE A 851      79.210  33.000  42.060  1.00  0.00           H
ATOM   3173  CE1 PHE A 851      79.650  34.900  42.830  1.00  0.00           C
ATOM   3174  HE1 PHE A 851      80.420  34.510  43.470  1.00  0.00           H
ATOM   3175  CZ  PHE A 851      79.200  36.280  42.900  1.00  0.00           C
ATOM   3176  HZ  PHE A 851      79.740  37.020  43.460  1.00  0.00           H
ATOM   3177  CD2 PHE A 851      77.370  35.820  41.360  1.00  0.00           C
ATOM   3178  HD2 PHE A 851      76.440  36.010  40.840  1.00  0.00           H
ATOM   3179  CE2 PHE A 851      78.050  36.780  42.150  1.00  0.00           C
ATOM   3180  HE2 PHE A 851      77.780  37.820  42.100  1.00  0.00           H
ATOM   3181  C   PHE A 851      76.770  31.740  38.660  1.00  0.00           C
ATOM   3182  O   PHE A 851      76.330  32.210  37.580  1.00  0.00           O
ATOM   3183  N   PRO A 852      76.460  30.460  39.010  1.00  0.00           N
ATOM   3184  CD  PRO A 852      77.140  29.760  40.060  1.00  0.00           C
ATOM   3185  HD1 PRO A 852      76.870  30.090  41.100  1.00  0.00           H
ATOM   3186  HD2 PRO A 852      78.250  29.760  39.960  1.00  0.00           H
ATOM   3187  CA  PRO A 852      75.590  29.590  38.300  1.00  0.00           C
ATOM   3188  HA  PRO A 852      75.900  29.420  37.270  1.00  0.00           H
ATOM   3189  CB  PRO A 852      75.380  28.420  39.260  1.00  0.00           C
ATOM   3190  HB1 PRO A 852      75.120  27.450  38.790  1.00  0.00           H
ATOM   3191  HB2 PRO A 852      74.670  28.650  40.100  1.00  0.00           H
ATOM   3192  CG  PRO A 852      76.730  28.350  40.020  1.00  0.00           C
ATOM   3193  HG1 PRO A 852      76.640  27.900  41.030  1.00  0.00           H
ATOM   3194  HG2 PRO A 852      77.430  27.750  39.380  1.00  0.00           H
ATOM   3195  C   PRO A 852      74.180  30.280  38.110  1.00  0.00           C
ATOM   3196  O   PRO A 852      73.550  30.640  39.080  1.00  0.00           O
ATOM   3197  N   THR A 853      73.590  30.460  36.930  1.00  0.00           N
ATOM   3198  HN  THR A 853      74.240  30.380  36.180  1.00  0.00           H
ATOM   3199  CA  THR A 853      72.210  30.830  36.560  1.00  0.00           C
ATOM   3200  HA  THR A 853      72.150  31.910  36.640  1.00  0.00           H
ATOM   3201  CB  THR A 853      71.840  30.360  35.130  1.00  0.00           C
ATOM   3202  HB  THR A 853      71.890  29.250  35.050  1.00  0.00           H
ATOM   3203  OG1 THR A 853      72.510  31.090  34.110  1.00  0.00           O
ATOM   3204  HG1 THR A 853      73.460  30.910  34.140  1.00  0.00           H
ATOM   3205  CG2 THR A 853      70.370  30.670  34.990  1.00  0.00           C
ATOM   3206 HG21 THR A 853      70.320  31.720  35.380  1.00  0.00           H
ATOM   3207 HG22 THR A 853      69.770  29.880  35.510  1.00  0.00           H
ATOM   3208 HG23 THR A 853      70.030  30.700  33.930  1.00  0.00           H
ATOM   3209  C   THR A 853      71.170  30.410  37.550  1.00  0.00           C
ATOM   3210  O   THR A 853      70.460  31.280  38.090  1.00  0.00           O
ATOM   3211  N   LYS A 854      71.000  29.120  37.890  1.00  0.00           N
ATOM   3212  HN  LYS A 854      71.650  28.430  37.600  1.00  0.00           H
ATOM   3213  CA  LYS A 854      69.950  28.720  38.660  1.00  0.00           C
ATOM   3214  HA  LYS A 854      69.100  29.350  38.450  1.00  0.00           H
ATOM   3215  CB  LYS A 854      69.490  27.250  38.410  1.00  0.00           C
ATOM   3216  HB1 LYS A 854      68.730  26.910  39.140  1.00  0.00           H
ATOM   3217  HB2 LYS A 854      70.370  26.590  38.560  1.00  0.00           H
ATOM   3218  CG  LYS A 854      69.150  26.980  36.980  1.00  0.00           C
ATOM   3219  HG1 LYS A 854      69.000  25.900  36.810  1.00  0.00           H
ATOM   3220  HG2 LYS A 854      70.070  27.250  36.400  1.00  0.00           H
ATOM   3221  CD  LYS A 854      67.950  27.770  36.260  1.00  0.00           C
ATOM   3222  HD1 LYS A 854      68.010  28.860  36.460  1.00  0.00           H
ATOM   3223  HD2 LYS A 854      67.040  27.430  36.800  1.00  0.00           H
ATOM   3224  CE  LYS A 854      67.840  27.580  34.760  1.00  0.00           C
ATOM   3225  HE1 LYS A 854      67.790  26.540  34.370  1.00  0.00           H
ATOM   3226  HE2 LYS A 854      68.740  28.010  34.260  1.00  0.00           H
ATOM   3227  NZ  LYS A 854      66.650  28.350  34.260  1.00  0.00           N
ATOM   3228  HZ1 LYS A 854      66.780  29.380  34.160  1.00  0.00           H
ATOM   3229  HZ2 LYS A 854      65.940  28.080  34.970  1.00  0.00           H
ATOM   3230  HZ3 LYS A 854      66.390  27.890  33.360  1.00  0.00           H
ATOM   3231  C   LYS A 854      70.070  28.980  40.140  1.00  0.00           C
ATOM   3232  O   LYS A 854      69.190  29.480  40.790  1.00  0.00           O
ATOM   3233  N   VAL A 855      71.340  28.820  40.700  1.00  0.00           N
ATOM   3234  HN  VAL A 855      72.100  28.610  40.100  1.00  0.00           H
ATOM   3235  CA  VAL A 855      71.620  29.140  42.090  1.00  0.00           C
ATOM   3236  HA  VAL A 855      70.830  28.700  42.660  1.00  0.00           H
ATOM   3237  CB  VAL A 855      73.050  28.780  42.510  1.00  0.00           C
ATOM   3238  HB  VAL A 855      73.790  29.510  42.160  1.00  0.00           H
ATOM   3239  CG1 VAL A 855      73.150  28.720  44.010  1.00  0.00           C
ATOM   3240 HG11 VAL A 855      74.210  28.720  44.320  1.00  0.00           H
ATOM   3241 HG12 VAL A 855      72.580  27.840  44.400  1.00  0.00           H
ATOM   3242 HG13 VAL A 855      72.720  29.670  44.380  1.00  0.00           H
ATOM   3243  CG2 VAL A 855      73.350  27.330  41.950  1.00  0.00           C
ATOM   3244 HG21 VAL A 855      74.340  26.990  42.300  1.00  0.00           H
ATOM   3245 HG22 VAL A 855      73.260  27.240  40.840  1.00  0.00           H
ATOM   3246 HG23 VAL A 855      72.560  26.650  42.360  1.00  0.00           H
ATOM   3247  C   VAL A 855      71.420  30.650  42.330  1.00  0.00           C
ATOM   3248  O   VAL A 855      70.710  31.090  43.210  1.00  0.00           O
ATOM   3249  N   ARG A 856      72.020  31.510  41.390  1.00  0.00           N
ATOM   3250  HN  ARG A 856      72.470  31.170  40.570  1.00  0.00           H
ATOM   3251  CA  ARG A 856      71.940  32.960  41.620  1.00  0.00           C
ATOM   3252  HA  ARG A 856      72.320  33.170  42.610  1.00  0.00           H
ATOM   3253  CB  ARG A 856      72.970  33.620  40.620  1.00  0.00           C
ATOM   3254  HB1 ARG A 856      73.890  32.980  40.560  1.00  0.00           H
ATOM   3255  HB2 ARG A 856      73.300  34.600  41.040  1.00  0.00           H
ATOM   3256  CG  ARG A 856      72.460  33.760  39.200  1.00  0.00           C
ATOM   3257  HG1 ARG A 856      71.730  34.600  39.170  1.00  0.00           H
ATOM   3258  HG2 ARG A 856      72.030  32.810  38.830  1.00  0.00           H
ATOM   3259  CD  ARG A 856      73.590  34.270  38.250  1.00  0.00           C
ATOM   3260  HD1 ARG A 856      74.300  33.410  38.140  1.00  0.00           H
ATOM   3261  HD2 ARG A 856      74.030  35.180  38.690  1.00  0.00           H
ATOM   3262  NE  ARG A 856      73.010  34.560  36.910  1.00  0.00           N
ATOM   3263  HE  ARG A 856      72.030  34.740  36.920  1.00  0.00           H
ATOM   3264  CZ  ARG A 856      73.700  34.420  35.800  1.00  0.00           C
ATOM   3265  NH1 ARG A 856      75.010  34.240  35.700  1.00  0.00           N
ATOM   3266 HH11 ARG A 856      75.560  34.680  36.410  1.00  0.00           H
ATOM   3267 HH12 ARG A 856      75.340  34.200  34.760  1.00  0.00           H
ATOM   3268  NH2 ARG A 856      73.050  34.330  34.620  1.00  0.00           N
ATOM   3269 HH21 ARG A 856      73.670  34.160  33.840  1.00  0.00           H
ATOM   3270 HH22 ARG A 856      72.070  34.190  34.520  1.00  0.00           H
ATOM   3271  C   ARG A 856      70.530  33.440  41.450  1.00  0.00           C
ATOM   3272  O   ARG A 856      70.030  34.340  42.120  1.00  0.00           O
ATOM   3273  N   SER A 857      69.770  32.870  40.470  1.00  0.00           N
ATOM   3274  HN  SER A 857      70.090  32.230  39.790  1.00  0.00           H
ATOM   3275  CA  SER A 857      68.300  33.080  40.320  1.00  0.00           C
ATOM   3276  HA  SER A 857      68.190  34.160  40.340  1.00  0.00           H
ATOM   3277  CB  SER A 857      67.880  32.490  38.920  1.00  0.00           C
ATOM   3278  HB1 SER A 857      68.070  31.440  39.240  1.00  0.00           H
ATOM   3279  HB2 SER A 857      68.620  32.900  38.210  1.00  0.00           H
ATOM   3280  OG  SER A 857      66.540  32.870  38.610  1.00  0.00           O
ATOM   3281  HG1 SER A 857      66.290  32.470  37.780  1.00  0.00           H
ATOM   3282  C   SER A 857      67.450  32.650  41.490  1.00  0.00           C
ATOM   3283  O   SER A 857      66.640  33.460  41.880  1.00  0.00           O
ATOM   3284  N   THR A 858      67.770  31.510  42.100  1.00  0.00           N
ATOM   3285  HN  THR A 858      68.380  30.860  41.640  1.00  0.00           H
ATOM   3286  CA  THR A 858      67.110  31.020  43.240  1.00  0.00           C
ATOM   3287  HA  THR A 858      66.060  30.870  43.010  1.00  0.00           H
ATOM   3288  CB  THR A 858      67.550  29.630  43.700  1.00  0.00           C
ATOM   3289  HB  THR A 858      68.640  29.750  43.930  1.00  0.00           H
ATOM   3290  OG1 THR A 858      67.390  28.720  42.630  1.00  0.00           O
ATOM   3291  HG1 THR A 858      67.970  29.000  41.910  1.00  0.00           H
ATOM   3292  CG2 THR A 858      66.870  29.050  44.930  1.00  0.00           C
ATOM   3293 HG21 THR A 858      66.820  29.620  45.880  1.00  0.00           H
ATOM   3294 HG22 THR A 858      67.400  28.100  45.150  1.00  0.00           H
ATOM   3295 HG23 THR A 858      65.840  28.690  44.690  1.00  0.00           H
ATOM   3296  C   THR A 858      67.180  31.860  44.510  1.00  0.00           C
ATOM   3297  O   THR A 858      66.140  32.170  45.080  1.00  0.00           O
ATOM   3298  N   ILE A 859      68.330  32.300  44.920  1.00  0.00           N
ATOM   3299  HN  ILE A 859      69.220  32.110  44.510  1.00  0.00           H
ATOM   3300  CA  ILE A 859      68.390  33.140  46.070  1.00  0.00           C
ATOM   3301  HA  ILE A 859      67.730  32.740  46.830  1.00  0.00           H
ATOM   3302  CB  ILE A 859      69.780  33.360  46.520  1.00  0.00           C
ATOM   3303  HB  ILE A 859      69.780  33.900  47.480  1.00  0.00           H
ATOM   3304  CG2 ILE A 859      70.490  31.960  46.770  1.00  0.00           C
ATOM   3305 HG21 ILE A 859      69.900  31.240  47.380  1.00  0.00           H
ATOM   3306 HG22 ILE A 859      71.430  32.120  47.350  1.00  0.00           H
ATOM   3307 HG23 ILE A 859      70.650  31.480  45.770  1.00  0.00           H
ATOM   3308  CG1 ILE A 859      70.610  34.180  45.480  1.00  0.00           C
ATOM   3309 HG11 ILE A 859      70.340  35.260  45.440  1.00  0.00           H
ATOM   3310 HG12 ILE A 859      70.450  33.670  44.520  1.00  0.00           H
ATOM   3311  CD  ILE A 859      72.170  34.150  45.870  1.00  0.00           C
ATOM   3312  HD1 ILE A 859      72.330  34.720  46.800  1.00  0.00           H
ATOM   3313  HD2 ILE A 859      72.570  34.740  45.020  1.00  0.00           H
ATOM   3314  HD3 ILE A 859      72.480  33.080  45.810  1.00  0.00           H
ATOM   3315  C   ILE A 859      67.750  34.500  45.880  1.00  0.00           C
ATOM   3316  O   ILE A 859      67.200  35.090  46.770  1.00  0.00           O
ATOM   3317  N   SER A 860      67.830  35.060  44.580  1.00  0.00           N
ATOM   3318  HN  SER A 860      68.300  34.670  43.800  1.00  0.00           H
ATOM   3319  CA  SER A 860      67.100  36.270  44.180  1.00  0.00           C
ATOM   3320  HA  SER A 860      67.300  37.040  44.910  1.00  0.00           H
ATOM   3321  CB  SER A 860      67.550  36.870  42.900  1.00  0.00           C
ATOM   3322  HB1 SER A 860      66.890  37.740  42.670  1.00  0.00           H
ATOM   3323  HB2 SER A 860      67.420  36.110  42.100  1.00  0.00           H
ATOM   3324  OG  SER A 860      68.910  37.440  42.920  1.00  0.00           O
ATOM   3325  HG1 SER A 860      68.970  37.850  43.790  1.00  0.00           H
ATOM   3326  C   SER A 860      65.560  35.990  44.250  1.00  0.00           C
ATOM   3327  O   SER A 860      64.770  36.740  44.860  1.00  0.00           O
ATOM   3328  N   ASP A 861      65.070  34.790  43.760  1.00  0.00           N
ATOM   3329  HN  ASP A 861      65.600  34.170  43.180  1.00  0.00           H
ATOM   3330  CA  ASP A 861      63.640  34.470  43.820  1.00  0.00           C
ATOM   3331  HA  ASP A 861      63.020  35.260  43.430  1.00  0.00           H
ATOM   3332  CB  ASP A 861      63.390  33.250  43.010  1.00  0.00           C
ATOM   3333  HB1 ASP A 861      62.370  32.860  43.210  1.00  0.00           H
ATOM   3334  HB2 ASP A 861      64.110  32.440  43.250  1.00  0.00           H
ATOM   3335  CG  ASP A 861      63.460  33.540  41.550  1.00  0.00           C
ATOM   3336  OD1 ASP A 861      63.230  34.720  41.110  1.00  0.00           O
ATOM   3337  OD2 ASP A 861      63.670  32.610  40.740  1.00  0.00           O
ATOM   3338  C   ASP A 861      63.090  34.160  45.210  1.00  0.00           C
ATOM   3339  O   ASP A 861      61.990  34.520  45.530  1.00  0.00           O
ATOM   3340  N   PHE A 862      63.920  33.590  46.100  1.00  0.00           N
ATOM   3341  HN  PHE A 862      64.740  33.160  45.770  1.00  0.00           H
ATOM   3342  CA  PHE A 862      63.640  33.350  47.490  1.00  0.00           C
ATOM   3343  HA  PHE A 862      62.570  33.330  47.560  1.00  0.00           H
ATOM   3344  CB  PHE A 862      64.280  32.030  47.920  1.00  0.00           C
ATOM   3345  HB1 PHE A 862      64.240  31.980  49.030  1.00  0.00           H
ATOM   3346  HB2 PHE A 862      65.350  31.900  47.650  1.00  0.00           H
ATOM   3347  CG  PHE A 862      63.510  30.870  47.490  1.00  0.00           C
ATOM   3348  CD1 PHE A 862      63.630  30.430  46.160  1.00  0.00           C
ATOM   3349  HD1 PHE A 862      64.260  30.850  45.380  1.00  0.00           H
ATOM   3350  CE1 PHE A 862      62.860  29.360  45.710  1.00  0.00           C
ATOM   3351  HE1 PHE A 862      63.070  28.960  44.730  1.00  0.00           H
ATOM   3352  CZ  PHE A 862      61.940  28.700  46.550  1.00  0.00           C
ATOM   3353  HZ  PHE A 862      61.360  27.850  46.220  1.00  0.00           H
ATOM   3354  CD2 PHE A 862      62.580  30.240  48.320  1.00  0.00           C
ATOM   3355  HD2 PHE A 862      62.460  30.430  49.380  1.00  0.00           H
ATOM   3356  CE2 PHE A 862      61.830  29.150  47.870  1.00  0.00           C
ATOM   3357  HE2 PHE A 862      61.130  28.670  48.550  1.00  0.00           H
ATOM   3358  C   PHE A 862      64.060  34.460  48.460  1.00  0.00           C
ATOM   3359  O   PHE A 862      64.040  34.270  49.710  1.00  0.00           O
ATOM   3360  N   ALA A 863      64.520  35.600  47.920  1.00  0.00           N
ATOM   3361  HN  ALA A 863      64.430  35.670  46.930  1.00  0.00           H
ATOM   3362  CA  ALA A 863      65.320  36.640  48.680  1.00  0.00           C
ATOM   3363  HA  ALA A 863      66.170  36.010  48.900  1.00  0.00           H
ATOM   3364  CB  ALA A 863      65.620  37.810  47.720  1.00  0.00           C
ATOM   3365  HB1 ALA A 863      64.700  38.410  47.530  1.00  0.00           H
ATOM   3366  HB2 ALA A 863      66.100  37.400  46.810  1.00  0.00           H
ATOM   3367  HB3 ALA A 863      66.290  38.510  48.260  1.00  0.00           H
ATOM   3368  C   ALA A 863      64.650  37.100  49.910  1.00  0.00           C
ATOM   3369  O   ALA A 863      65.330  37.240  50.900  1.00  0.00           O
ATOM   3370  N   VAL A 864      63.320  37.480  49.890  1.00  0.00           N
ATOM   3371  HN  VAL A 864      62.700  37.550  49.120  1.00  0.00           H
ATOM   3372  CA  VAL A 864      62.660  37.940  51.130  1.00  0.00           C
ATOM   3373  HA  VAL A 864      63.370  38.640  51.540  1.00  0.00           H
ATOM   3374  CB  VAL A 864      61.340  38.630  50.820  1.00  0.00           C
ATOM   3375  HB  VAL A 864      60.790  37.960  50.120  1.00  0.00           H
ATOM   3376  CG1 VAL A 864      60.610  38.960  52.190  1.00  0.00           C
ATOM   3377 HG11 VAL A 864      59.860  39.770  52.070  1.00  0.00           H
ATOM   3378 HG12 VAL A 864      61.300  39.330  52.970  1.00  0.00           H
ATOM   3379 HG13 VAL A 864      59.980  38.100  52.500  1.00  0.00           H
ATOM   3380  CG2 VAL A 864      61.660  39.950  50.090  1.00  0.00           C
ATOM   3381 HG21 VAL A 864      62.430  39.630  49.350  1.00  0.00           H
ATOM   3382 HG22 VAL A 864      62.110  40.730  50.740  1.00  0.00           H
ATOM   3383 HG23 VAL A 864      60.770  40.370  49.560  1.00  0.00           H
ATOM   3384  C   VAL A 864      62.530  36.890  52.200  1.00  0.00           C
ATOM   3385  O   VAL A 864      62.870  37.090  53.350  1.00  0.00           O
ATOM   3386  N   PHE A 865      62.230  35.620  51.870  1.00  0.00           N
ATOM   3387  HN  PHE A 865      62.200  35.350  50.910  1.00  0.00           H
ATOM   3388  CA  PHE A 865      62.350  34.500  52.880  1.00  0.00           C
ATOM   3389  HA  PHE A 865      61.830  34.770  53.780  1.00  0.00           H
ATOM   3390  CB  PHE A 865      61.700  33.210  52.340  1.00  0.00           C
ATOM   3391  HB1 PHE A 865      61.970  33.130  51.260  1.00  0.00           H
ATOM   3392  HB2 PHE A 865      60.610  33.370  52.430  1.00  0.00           H
ATOM   3393  CG  PHE A 865      62.110  31.900  53.010  1.00  0.00           C
ATOM   3394  CD1 PHE A 865      61.120  31.250  53.870  1.00  0.00           C
ATOM   3395  HD1 PHE A 865      60.150  31.730  53.880  1.00  0.00           H
ATOM   3396  CE1 PHE A 865      61.380  29.910  54.310  1.00  0.00           C
ATOM   3397  HE1 PHE A 865      60.670  29.290  54.850  1.00  0.00           H
ATOM   3398  CZ  PHE A 865      62.680  29.370  54.080  1.00  0.00           C
ATOM   3399  HZ  PHE A 865      62.970  28.450  54.570  1.00  0.00           H
ATOM   3400  CD2 PHE A 865      63.290  31.170  52.690  1.00  0.00           C
ATOM   3401  HD2 PHE A 865      63.900  31.580  51.910  1.00  0.00           H
ATOM   3402  CE2 PHE A 865      63.630  30.050  53.350  1.00  0.00           C
ATOM   3403  HE2 PHE A 865      64.600  29.600  53.140  1.00  0.00           H
ATOM   3404  C   PHE A 865      63.770  34.270  53.440  1.00  0.00           C
ATOM   3405  O   PHE A 865      64.050  34.170  54.590  1.00  0.00           O
ATOM   3406  N   LEU A 866      64.770  34.380  52.590  1.00  0.00           N
ATOM   3407  HN  LEU A 866      64.550  34.400  51.620  1.00  0.00           H
ATOM   3408  CA  LEU A 866      66.220  34.210  52.980  1.00  0.00           C
ATOM   3409  HA  LEU A 866      66.260  33.320  53.580  1.00  0.00           H
ATOM   3410  CB  LEU A 866      67.220  34.160  51.870  1.00  0.00           C
ATOM   3411  HB1 LEU A 866      68.280  34.340  52.170  1.00  0.00           H
ATOM   3412  HB2 LEU A 866      67.020  34.910  51.080  1.00  0.00           H
ATOM   3413  CG  LEU A 866      67.160  32.800  51.080  1.00  0.00           C
ATOM   3414  HG  LEU A 866      66.120  32.550  50.780  1.00  0.00           H
ATOM   3415  CD1 LEU A 866      67.890  32.860  49.750  1.00  0.00           C
ATOM   3416 HD11 LEU A 866      67.500  33.460  48.890  1.00  0.00           H
ATOM   3417 HD12 LEU A 866      68.170  31.840  49.410  1.00  0.00           H
ATOM   3418 HD13 LEU A 866      68.850  33.400  49.910  1.00  0.00           H
ATOM   3419  CD2 LEU A 866      67.760  31.650  51.800  1.00  0.00           C
ATOM   3420 HD21 LEU A 866      67.950  30.700  51.240  1.00  0.00           H
ATOM   3421 HD22 LEU A 866      67.210  31.460  52.740  1.00  0.00           H
ATOM   3422 HD23 LEU A 866      68.790  31.930  52.100  1.00  0.00           H
ATOM   3423  C   LEU A 866      66.630  35.320  53.910  1.00  0.00           C
ATOM   3424  O   LEU A 866      67.260  35.230  54.990  1.00  0.00           O
ATOM   3425  N   THR A 867      66.150  36.530  53.550  1.00  0.00           N
ATOM   3426  HN  THR A 867      65.710  36.720  52.670  1.00  0.00           H
ATOM   3427  CA  THR A 867      66.320  37.750  54.420  1.00  0.00           C
ATOM   3428  HA  THR A 867      67.380  37.960  54.500  1.00  0.00           H
ATOM   3429  CB  THR A 867      65.710  39.030  53.850  1.00  0.00           C
ATOM   3430  HB  THR A 867      64.630  38.900  53.660  1.00  0.00           H
ATOM   3431  OG1 THR A 867      66.330  39.310  52.620  1.00  0.00           O
ATOM   3432  HG1 THR A 867      66.280  38.480  52.130  1.00  0.00           H
ATOM   3433  CG2 THR A 867      65.840  40.260  54.770  1.00  0.00           C
ATOM   3434 HG21 THR A 867      65.490  41.240  54.360  1.00  0.00           H
ATOM   3435 HG22 THR A 867      66.910  40.310  55.060  1.00  0.00           H
ATOM   3436 HG23 THR A 867      65.150  40.160  55.640  1.00  0.00           H
ATOM   3437  C   THR A 867      65.760  37.580  55.860  1.00  0.00           C
ATOM   3438  O   THR A 867      66.520  37.680  56.800  1.00  0.00           O
ATOM   3439  N   ILE A 868      64.520  37.200  56.010  1.00  0.00           N
ATOM   3440  HN  ILE A 868      63.900  37.090  55.230  1.00  0.00           H
ATOM   3441  CA  ILE A 868      63.960  36.830  57.330  1.00  0.00           C
ATOM   3442  HA  ILE A 868      63.950  37.790  57.830  1.00  0.00           H
ATOM   3443  CB  ILE A 868      62.540  36.400  57.270  1.00  0.00           C
ATOM   3444  HB  ILE A 868      62.450  35.390  56.800  1.00  0.00           H
ATOM   3445  CG2 ILE A 868      61.980  36.170  58.690  1.00  0.00           C
ATOM   3446 HG21 ILE A 868      62.580  35.380  59.160  1.00  0.00           H
ATOM   3447 HG22 ILE A 868      60.910  35.870  58.680  1.00  0.00           H
ATOM   3448 HG23 ILE A 868      62.010  37.150  59.240  1.00  0.00           H
ATOM   3449  CG1 ILE A 868      61.580  37.470  56.580  1.00  0.00           C
ATOM   3450 HG11 ILE A 868      61.990  37.860  55.620  1.00  0.00           H
ATOM   3451 HG12 ILE A 868      61.600  38.320  57.300  1.00  0.00           H
ATOM   3452  CD  ILE A 868      60.080  37.070  56.220  1.00  0.00           C
ATOM   3453  HD1 ILE A 868      60.030  36.180  55.560  1.00  0.00           H
ATOM   3454  HD2 ILE A 868      59.470  37.880  55.800  1.00  0.00           H
ATOM   3455  HD3 ILE A 868      59.710  36.760  57.220  1.00  0.00           H
ATOM   3456  C   ILE A 868      64.830  35.860  58.070  1.00  0.00           C
ATOM   3457  O   ILE A 868      65.090  36.040  59.230  1.00  0.00           O
ATOM   3458  N   VAL A 869      65.320  34.810  57.400  1.00  0.00           N
ATOM   3459  HN  VAL A 869      64.980  34.680  56.470  1.00  0.00           H
ATOM   3460  CA  VAL A 869      66.030  33.700  57.990  1.00  0.00           C
ATOM   3461  HA  VAL A 869      65.490  33.410  58.870  1.00  0.00           H
ATOM   3462  CB  VAL A 869      66.040  32.580  57.000  1.00  0.00           C
ATOM   3463  HB  VAL A 869      66.520  32.800  56.030  1.00  0.00           H
ATOM   3464  CG1 VAL A 869      66.820  31.380  57.690  1.00  0.00           C
ATOM   3465 HG11 VAL A 869      66.750  31.280  58.790  1.00  0.00           H
ATOM   3466 HG12 VAL A 869      67.890  31.520  57.430  1.00  0.00           H
ATOM   3467 HG13 VAL A 869      66.370  30.480  57.230  1.00  0.00           H
ATOM   3468  CG2 VAL A 869      64.620  32.060  56.910  1.00  0.00           C
ATOM   3469 HG21 VAL A 869      63.810  32.750  56.620  1.00  0.00           H
ATOM   3470 HG22 VAL A 869      64.380  31.490  57.840  1.00  0.00           H
ATOM   3471 HG23 VAL A 869      64.580  31.320  56.100  1.00  0.00           H
ATOM   3472  C   VAL A 869      67.360  34.150  58.530  1.00  0.00           C
ATOM   3473  O   VAL A 869      67.770  33.730  59.630  1.00  0.00           O
ATOM   3474  N   ILE A 870      68.060  35.020  57.730  1.00  0.00           N
ATOM   3475  HN  ILE A 870      67.790  35.190  56.780  1.00  0.00           H
ATOM   3476  CA  ILE A 870      69.280  35.700  58.100  1.00  0.00           C
ATOM   3477  HA  ILE A 870      69.930  34.960  58.530  1.00  0.00           H
ATOM   3478  CB  ILE A 870      69.820  36.550  56.960  1.00  0.00           C
ATOM   3479  HB  ILE A 870      69.010  37.170  56.520  1.00  0.00           H
ATOM   3480  CG2 ILE A 870      70.920  37.510  57.450  1.00  0.00           C
ATOM   3481 HG21 ILE A 870      71.420  37.060  58.330  1.00  0.00           H
ATOM   3482 HG22 ILE A 870      70.500  38.480  57.790  1.00  0.00           H
ATOM   3483 HG23 ILE A 870      71.540  37.800  56.570  1.00  0.00           H
ATOM   3484  CG1 ILE A 870      70.270  35.650  55.830  1.00  0.00           C
ATOM   3485 HG11 ILE A 870      69.620  34.750  55.810  1.00  0.00           H
ATOM   3486 HG12 ILE A 870      71.250  35.190  56.110  1.00  0.00           H
ATOM   3487  CD  ILE A 870      70.320  36.250  54.400  1.00  0.00           C
ATOM   3488  HD1 ILE A 870      70.550  35.490  53.610  1.00  0.00           H
ATOM   3489  HD2 ILE A 870      71.160  36.980  54.330  1.00  0.00           H
ATOM   3490  HD3 ILE A 870      69.360  36.700  54.060  1.00  0.00           H
ATOM   3491  C   ILE A 870      68.990  36.580  59.310  1.00  0.00           C
ATOM   3492  O   ILE A 870      69.680  36.480  60.350  1.00  0.00           O
ATOM   3493  N   MET A 871      67.920  37.330  59.300  1.00  0.00           N
ATOM   3494  HN  MET A 871      67.230  37.310  58.570  1.00  0.00           H
ATOM   3495  CA  MET A 871      67.590  38.160  60.390  1.00  0.00           C
ATOM   3496  HA  MET A 871      68.490  38.720  60.660  1.00  0.00           H
ATOM   3497  CB  MET A 871      66.660  39.290  59.930  1.00  0.00           C
ATOM   3498  HB1 MET A 871      66.390  39.870  60.840  1.00  0.00           H
ATOM   3499  HB2 MET A 871      65.710  38.800  59.640  1.00  0.00           H
ATOM   3500  CG  MET A 871      67.210  40.220  58.840  1.00  0.00           C
ATOM   3501  HG1 MET A 871      66.530  41.080  58.690  1.00  0.00           H
ATOM   3502  HG2 MET A 871      67.170  39.640  57.900  1.00  0.00           H
ATOM   3503  SD  MET A 871      68.960  40.670  59.160  1.00  0.00           S
ATOM   3504  CE  MET A 871      69.010  41.740  57.730  1.00  0.00           C
ATOM   3505  HE1 MET A 871      68.770  41.120  56.840  1.00  0.00           H
ATOM   3506  HE2 MET A 871      70.030  42.160  57.580  1.00  0.00           H
ATOM   3507  HE3 MET A 871      68.190  42.460  57.910  1.00  0.00           H
ATOM   3508  C   MET A 871      67.170  37.490  61.760  1.00  0.00           C
ATOM   3509  O   MET A 871      67.660  37.840  62.830  1.00  0.00           O
ATOM   3510  N   VAL A 872      66.390  36.360  61.720  1.00  0.00           N
ATOM   3511  HN  VAL A 872      65.970  36.090  60.860  1.00  0.00           H
ATOM   3512  CA  VAL A 872      66.220  35.410  62.900  1.00  0.00           C
ATOM   3513  HA  VAL A 872      65.760  36.020  63.660  1.00  0.00           H
ATOM   3514  CB  VAL A 872      65.310  34.250  62.600  1.00  0.00           C
ATOM   3515  HB  VAL A 872      65.740  33.660  61.760  1.00  0.00           H
ATOM   3516  CG1 VAL A 872      65.140  33.320  63.760  1.00  0.00           C
ATOM   3517 HG11 VAL A 872      66.070  32.980  64.260  1.00  0.00           H
ATOM   3518 HG12 VAL A 872      64.580  32.400  63.470  1.00  0.00           H
ATOM   3519 HG13 VAL A 872      64.580  33.850  64.560  1.00  0.00           H
ATOM   3520  CG2 VAL A 872      63.890  34.710  62.100  1.00  0.00           C
ATOM   3521 HG21 VAL A 872      63.360  35.490  62.660  1.00  0.00           H
ATOM   3522 HG22 VAL A 872      63.310  33.770  61.980  1.00  0.00           H
ATOM   3523 HG23 VAL A 872      64.060  35.190  61.120  1.00  0.00           H
ATOM   3524  C   VAL A 872      67.530  34.860  63.530  1.00  0.00           C
ATOM   3525  O   VAL A 872      67.740  34.880  64.720  1.00  0.00           O
ATOM   3526  N   THR A 873      68.440  34.450  62.630  1.00  0.00           N
ATOM   3527  HN  THR A 873      68.090  34.420  61.690  1.00  0.00           H
ATOM   3528  CA  THR A 873      69.800  34.020  62.900  1.00  0.00           C
ATOM   3529  HA  THR A 873      69.700  33.210  63.600  1.00  0.00           H
ATOM   3530  CB  THR A 873      70.470  33.370  61.660  1.00  0.00           C
ATOM   3531  HB  THR A 873      70.450  34.030  60.770  1.00  0.00           H
ATOM   3532  OG1 THR A 873      69.740  32.270  61.330  1.00  0.00           O
ATOM   3533  HG1 THR A 873      68.960  32.690  60.950  1.00  0.00           H
ATOM   3534  CG2 THR A 873      71.930  32.930  61.960  1.00  0.00           C
ATOM   3535 HG21 THR A 873      72.570  33.830  61.980  1.00  0.00           H
ATOM   3536 HG22 THR A 873      72.300  32.260  61.160  1.00  0.00           H
ATOM   3537 HG23 THR A 873      72.120  32.450  62.960  1.00  0.00           H
ATOM   3538  C   THR A 873      70.600  35.160  63.570  1.00  0.00           C
ATOM   3539  O   THR A 873      71.290  34.960  64.510  1.00  0.00           O
ATOM   3540  N   ILE A 874      70.500  36.390  63.040  1.00  0.00           N
ATOM   3541  HN  ILE A 874      70.000  36.540  62.190  1.00  0.00           H
ATOM   3542  CA  ILE A 874      71.210  37.590  63.570  1.00  0.00           C
ATOM   3543  HA  ILE A 874      72.280  37.430  63.670  1.00  0.00           H
ATOM   3544  CB  ILE A 874      71.060  38.780  62.640  1.00  0.00           C
ATOM   3545  HB  ILE A 874      70.000  38.930  62.310  1.00  0.00           H
ATOM   3546  CG2 ILE A 874      71.510  40.020  63.350  1.00  0.00           C
ATOM   3547 HG21 ILE A 874      72.580  39.800  63.540  1.00  0.00           H
ATOM   3548 HG22 ILE A 874      71.010  40.270  64.320  1.00  0.00           H
ATOM   3549 HG23 ILE A 874      71.450  40.970  62.790  1.00  0.00           H
ATOM   3550  CG1 ILE A 874      71.850  38.490  61.330  1.00  0.00           C
ATOM   3551 HG11 ILE A 874      71.620  39.350  60.670  1.00  0.00           H
ATOM   3552 HG12 ILE A 874      71.500  37.620  60.740  1.00  0.00           H
ATOM   3553  CD  ILE A 874      73.400  38.420  61.460  1.00  0.00           C
ATOM   3554  HD1 ILE A 874      73.870  39.160  62.150  1.00  0.00           H
ATOM   3555  HD2 ILE A 874      73.840  38.670  60.450  1.00  0.00           H
ATOM   3556  HD3 ILE A 874      73.630  37.460  61.950  1.00  0.00           H
ATOM   3557  C   ILE A 874      70.660  37.920  64.940  1.00  0.00           C
ATOM   3558  O   ILE A 874      71.430  38.110  65.890  1.00  0.00           O
ATOM   3559  N   ASP A 875      69.340  37.900  65.120  1.00  0.00           N
ATOM   3560  HN  ASP A 875      68.780  37.950  64.300  1.00  0.00           H
ATOM   3561  CA  ASP A 875      68.660  38.020  66.390  1.00  0.00           C
ATOM   3562  HA  ASP A 875      69.010  38.960  66.780  1.00  0.00           H
ATOM   3563  CB  ASP A 875      67.110  37.930  66.160  1.00  0.00           C
ATOM   3564  HB1 ASP A 875      66.900  36.850  65.940  1.00  0.00           H
ATOM   3565  HB2 ASP A 875      66.860  38.560  65.280  1.00  0.00           H
ATOM   3566  CG  ASP A 875      66.390  38.290  67.390  1.00  0.00           C
ATOM   3567  OD1 ASP A 875      66.350  39.430  67.850  1.00  0.00           O
ATOM   3568  OD2 ASP A 875      65.760  37.320  67.930  1.00  0.00           O
ATOM   3569  C   ASP A 875      69.160  37.030  67.540  1.00  0.00           C
ATOM   3570  O   ASP A 875      69.460  37.410  68.690  1.00  0.00           O
ATOM   3571  N   TYR A 876      69.340  35.770  67.190  1.00  0.00           N
ATOM   3572  HN  TYR A 876      69.030  35.470  66.290  1.00  0.00           H
ATOM   3573  CA  TYR A 876      69.970  34.710  68.030  1.00  0.00           C
ATOM   3574  HA  TYR A 876      69.500  34.640  69.000  1.00  0.00           H
ATOM   3575  CB  TYR A 876      69.710  33.390  67.290  1.00  0.00           C
ATOM   3576  HB1 TYR A 876      70.200  33.300  66.300  1.00  0.00           H
ATOM   3577  HB2 TYR A 876      68.600  33.380  67.200  1.00  0.00           H
ATOM   3578  CG  TYR A 876      70.230  32.260  68.010  1.00  0.00           C
ATOM   3579  CD1 TYR A 876      71.470  31.690  67.740  1.00  0.00           C
ATOM   3580  HD1 TYR A 876      72.000  31.870  66.820  1.00  0.00           H
ATOM   3581  CE1 TYR A 876      71.970  30.730  68.650  1.00  0.00           C
ATOM   3582  HE1 TYR A 876      72.810  30.170  68.280  1.00  0.00           H
ATOM   3583  CZ  TYR A 876      71.200  30.250  69.700  1.00  0.00           C
ATOM   3584  OH  TYR A 876      71.580  29.280  70.490  1.00  0.00           O
ATOM   3585  HH  TYR A 876      72.310  28.820  70.060  1.00  0.00           H
ATOM   3586  CD2 TYR A 876      69.530  31.890  69.140  1.00  0.00           C
ATOM   3587  HD2 TYR A 876      68.630  32.420  69.420  1.00  0.00           H
ATOM   3588  CE2 TYR A 876      69.990  30.910  70.000  1.00  0.00           C
ATOM   3589  HE2 TYR A 876      69.450  30.630  70.900  1.00  0.00           H
ATOM   3590  C   TYR A 876      71.470  34.990  68.280  1.00  0.00           C
ATOM   3591  O   TYR A 876      71.980  34.990  69.410  1.00  0.00           O
ATOM   3592  N   LEU A 877      72.240  35.430  67.220  1.00  0.00           N
ATOM   3593  HN  LEU A 877      71.890  35.380  66.300  1.00  0.00           H
ATOM   3594  CA  LEU A 877      73.630  35.830  67.300  1.00  0.00           C
ATOM   3595  HA  LEU A 877      74.120  35.060  67.900  1.00  0.00           H
ATOM   3596  CB  LEU A 877      74.360  36.040  65.990  1.00  0.00           C
ATOM   3597  HB1 LEU A 877      75.400  36.410  66.140  1.00  0.00           H
ATOM   3598  HB2 LEU A 877      73.920  36.850  65.370  1.00  0.00           H
ATOM   3599  CG  LEU A 877      74.530  34.850  65.030  1.00  0.00           C
ATOM   3600  HG  LEU A 877      73.560  34.300  65.010  1.00  0.00           H
ATOM   3601  CD1 LEU A 877      74.780  35.290  63.570  1.00  0.00           C
ATOM   3602 HD11 LEU A 877      75.330  34.420  63.150  1.00  0.00           H
ATOM   3603 HD12 LEU A 877      75.330  36.250  63.490  1.00  0.00           H
ATOM   3604 HD13 LEU A 877      73.840  35.430  62.990  1.00  0.00           H
ATOM   3605  CD2 LEU A 877      75.610  33.880  65.550  1.00  0.00           C
ATOM   3606 HD21 LEU A 877      76.580  34.400  65.640  1.00  0.00           H
ATOM   3607 HD22 LEU A 877      75.760  33.030  64.850  1.00  0.00           H
ATOM   3608 HD23 LEU A 877      75.360  33.430  66.540  1.00  0.00           H
ATOM   3609  C   LEU A 877      73.870  37.100  68.270  1.00  0.00           C
ATOM   3610  O   LEU A 877      74.710  37.120  69.160  1.00  0.00           O
ATOM   3611  N   VAL A 878      72.950  38.090  68.150  1.00  0.00           N
ATOM   3612  HN  VAL A 878      72.170  38.040  67.540  1.00  0.00           H
ATOM   3613  CA  VAL A 878      73.060  39.310  68.870  1.00  0.00           C
ATOM   3614  HA  VAL A 878      74.080  39.640  68.870  1.00  0.00           H
ATOM   3615  CB  VAL A 878      72.200  40.400  68.320  1.00  0.00           C
ATOM   3616  HB  VAL A 878      71.170  39.990  68.250  1.00  0.00           H
ATOM   3617  CG1 VAL A 878      72.160  41.700  69.200  1.00  0.00           C
ATOM   3618 HG11 VAL A 878      73.150  42.110  69.500  1.00  0.00           H
ATOM   3619 HG12 VAL A 878      71.670  41.480  70.180  1.00  0.00           H
ATOM   3620 HG13 VAL A 878      71.660  42.560  68.720  1.00  0.00           H
ATOM   3621  CG2 VAL A 878      72.680  40.900  66.990  1.00  0.00           C
ATOM   3622 HG21 VAL A 878      71.880  41.550  66.580  1.00  0.00           H
ATOM   3623 HG22 VAL A 878      72.870  40.040  66.310  1.00  0.00           H
ATOM   3624 HG23 VAL A 878      73.570  41.550  66.970  1.00  0.00           H
ATOM   3625  C   VAL A 878      72.690  39.060  70.340  1.00  0.00           C
ATOM   3626  O   VAL A 878      73.180  39.670  71.250  1.00  0.00           O
ATOM   3627  N   GLY A 879      71.800  38.070  70.640  1.00  0.00           N
ATOM   3628  HN  GLY A 879      71.320  37.560  69.930  1.00  0.00           H
ATOM   3629  CA  GLY A 879      71.390  37.700  72.040  1.00  0.00           C
ATOM   3630  HA1 GLY A 879      72.240  37.280  72.560  1.00  0.00           H
ATOM   3631  HA2 GLY A 879      70.610  36.960  71.880  1.00  0.00           H
ATOM   3632  C   GLY A 879      70.800  38.730  72.990  1.00  0.00           C
ATOM   3633  O   GLY A 879      70.720  38.630  74.190  1.00  0.00           O
ATOM   3634  N   VAL A 880      70.410  39.940  72.420  1.00  0.00           N
ATOM   3635  HN  VAL A 880      70.610  40.230  71.480  1.00  0.00           H
ATOM   3636  CA  VAL A 880      69.360  40.690  72.960  1.00  0.00           C
ATOM   3637  HA  VAL A 880      68.990  40.320  73.900  1.00  0.00           H
ATOM   3638  CB  VAL A 880      69.810  42.110  73.320  1.00  0.00           C
ATOM   3639  HB  VAL A 880      70.290  42.500  72.410  1.00  0.00           H
ATOM   3640  CG1 VAL A 880      68.730  43.020  73.940  1.00  0.00           C
ATOM   3641 HG11 VAL A 880      69.100  43.950  74.410  1.00  0.00           H
ATOM   3642 HG12 VAL A 880      68.320  42.420  74.790  1.00  0.00           H
ATOM   3643 HG13 VAL A 880      67.930  43.330  73.250  1.00  0.00           H
ATOM   3644  CG2 VAL A 880      70.900  42.080  74.500  1.00  0.00           C
ATOM   3645 HG21 VAL A 880      71.730  41.400  74.210  1.00  0.00           H
ATOM   3646 HG22 VAL A 880      70.520  41.710  75.480  1.00  0.00           H
ATOM   3647 HG23 VAL A 880      71.280  43.120  74.580  1.00  0.00           H
ATOM   3648  C   VAL A 880      68.200  40.650  71.970  1.00  0.00           C
ATOM   3649  O   VAL A 880      68.180  41.330  70.940  1.00  0.00           O
ATOM   3650  N   PRO A 881      67.110  39.840  72.250  1.00  0.00           N
ATOM   3651  CD  PRO A 881      67.150  38.660  73.140  1.00  0.00           C
ATOM   3652  HD1 PRO A 881      67.180  39.150  74.140  1.00  0.00           H
ATOM   3653  HD2 PRO A 881      68.020  38.000  72.940  1.00  0.00           H
ATOM   3654  CA  PRO A 881      65.920  39.820  71.460  1.00  0.00           C
ATOM   3655  HA  PRO A 881      66.300  39.300  70.600  1.00  0.00           H
ATOM   3656  CB  PRO A 881      64.940  38.950  72.250  1.00  0.00           C
ATOM   3657  HB1 PRO A 881      64.100  38.620  71.620  1.00  0.00           H
ATOM   3658  HB2 PRO A 881      64.500  39.540  73.080  1.00  0.00           H
ATOM   3659  CG  PRO A 881      65.890  37.930  72.810  1.00  0.00           C
ATOM   3660  HG1 PRO A 881      65.520  37.340  73.690  1.00  0.00           H
ATOM   3661  HG2 PRO A 881      66.140  37.220  72.000  1.00  0.00           H
ATOM   3662  C   PRO A 881      65.260  41.080  71.040  1.00  0.00           C
ATOM   3663  O   PRO A 881      65.030  42.000  71.770  1.00  0.00           O
ATOM   3664  N   SER A 882      65.010  41.100  69.770  1.00  0.00           N
ATOM   3665  HN  SER A 882      65.250  40.320  69.200  1.00  0.00           H
ATOM   3666  CA  SER A 882      64.220  42.220  69.210  1.00  0.00           C
ATOM   3667  HA  SER A 882      64.370  43.110  69.800  1.00  0.00           H
ATOM   3668  CB  SER A 882      64.710  42.550  67.760  1.00  0.00           C
ATOM   3669  HB1 SER A 882      65.770  42.780  67.990  1.00  0.00           H
ATOM   3670  HB2 SER A 882      64.170  43.460  67.440  1.00  0.00           H
ATOM   3671  OG  SER A 882      64.510  41.430  66.880  1.00  0.00           O
ATOM   3672  HG1 SER A 882      65.000  40.710  67.260  1.00  0.00           H
ATOM   3673  C   SER A 882      62.750  41.900  69.160  1.00  0.00           C
ATOM   3674  O   SER A 882      62.460  40.710  69.060  1.00  0.00           O
ATOM   3675  N   PRO A 883      61.740  42.790  69.230  1.00  0.00           N
ATOM   3676  CD  PRO A 883      62.000  44.190  69.100  1.00  0.00           C
ATOM   3677  HD1 PRO A 883      62.120  44.530  68.040  1.00  0.00           H
ATOM   3678  HD2 PRO A 883      62.950  44.510  69.570  1.00  0.00           H
ATOM   3679  CA  PRO A 883      60.280  42.470  69.460  1.00  0.00           C
ATOM   3680  HA  PRO A 883      60.210  42.000  70.430  1.00  0.00           H
ATOM   3681  CB  PRO A 883      59.680  43.810  69.420  1.00  0.00           C
ATOM   3682  HB1 PRO A 883      58.840  44.020  70.120  1.00  0.00           H
ATOM   3683  HB2 PRO A 883      59.380  43.970  68.360  1.00  0.00           H
ATOM   3684  CG  PRO A 883      60.740  44.830  69.670  1.00  0.00           C
ATOM   3685  HG1 PRO A 883      60.410  45.770  69.200  1.00  0.00           H
ATOM   3686  HG2 PRO A 883      60.970  45.130  70.730  1.00  0.00           H
ATOM   3687  C   PRO A 883      59.710  41.410  68.490  1.00  0.00           C
ATOM   3688  O   PRO A 883      59.840  41.660  67.310  1.00  0.00           O
ATOM   3689  N   LYS A 884      59.220  40.260  68.970  1.00  0.00           N
ATOM   3690  HN  LYS A 884      59.280  40.000  69.930  1.00  0.00           H
ATOM   3691  CA  LYS A 884      58.620  39.280  68.200  1.00  0.00           C
ATOM   3692  HA  LYS A 884      59.080  39.180  67.230  1.00  0.00           H
ATOM   3693  CB  LYS A 884      58.860  37.890  68.820  1.00  0.00           C
ATOM   3694  HB1 LYS A 884      58.530  37.180  68.030  1.00  0.00           H
ATOM   3695  HB2 LYS A 884      58.210  37.810  69.710  1.00  0.00           H
ATOM   3696  CG  LYS A 884      60.320  37.600  69.170  1.00  0.00           C
ATOM   3697  HG1 LYS A 884      60.330  36.510  69.360  1.00  0.00           H
ATOM   3698  HG2 LYS A 884      60.740  38.100  70.070  1.00  0.00           H
ATOM   3699  CD  LYS A 884      61.240  37.820  67.900  1.00  0.00           C
ATOM   3700  HD1 LYS A 884      61.290  38.900  67.680  1.00  0.00           H
ATOM   3701  HD2 LYS A 884      60.660  37.320  67.090  1.00  0.00           H
ATOM   3702  CE  LYS A 884      62.500  37.100  67.950  1.00  0.00           C
ATOM   3703  HE1 LYS A 884      63.070  37.210  67.010  1.00  0.00           H
ATOM   3704  HE2 LYS A 884      62.400  36.030  68.220  1.00  0.00           H
ATOM   3705  NZ  LYS A 884      63.380  37.740  69.070  1.00  0.00           N
ATOM   3706  HZ1 LYS A 884      63.250  37.120  69.890  1.00  0.00           H
ATOM   3707  HZ2 LYS A 884      63.010  38.680  69.300  1.00  0.00           H
ATOM   3708  HZ3 LYS A 884      64.380  37.740  68.820  1.00  0.00           H
ATOM   3709  C   LYS A 884      57.180  39.530  67.910  1.00  0.00           C
ATOM   3710  O   LYS A 884      56.490  40.400  68.550  1.00  0.00           O
ATOM   3711  N   LEU A 885      56.690  38.780  66.870  1.00  0.00           N
ATOM   3712  HN  LEU A 885      57.210  38.090  66.380  1.00  0.00           H
ATOM   3713  CA  LEU A 885      55.320  38.850  66.520  1.00  0.00           C
ATOM   3714  HA  LEU A 885      54.990  39.870  66.510  1.00  0.00           H
ATOM   3715  CB  LEU A 885      55.030  38.210  65.150  1.00  0.00           C
ATOM   3716  HB1 LEU A 885      55.390  37.160  65.170  1.00  0.00           H
ATOM   3717  HB2 LEU A 885      55.610  38.650  64.310  1.00  0.00           H
ATOM   3718  CG  LEU A 885      53.550  38.060  64.600  1.00  0.00           C
ATOM   3719  HG  LEU A 885      52.930  37.640  65.420  1.00  0.00           H
ATOM   3720  CD1 LEU A 885      52.890  39.370  64.160  1.00  0.00           C
ATOM   3721 HD11 LEU A 885      52.830  40.140  64.960  1.00  0.00           H
ATOM   3722 HD12 LEU A 885      51.850  39.110  63.920  1.00  0.00           H
ATOM   3723 HD13 LEU A 885      53.480  39.870  63.370  1.00  0.00           H
ATOM   3724  CD2 LEU A 885      53.580  37.060  63.420  1.00  0.00           C
ATOM   3725 HD21 LEU A 885      52.600  36.910  62.920  1.00  0.00           H
ATOM   3726 HD22 LEU A 885      53.910  36.030  63.680  1.00  0.00           H
ATOM   3727 HD23 LEU A 885      54.180  37.500  62.600  1.00  0.00           H
ATOM   3728  C   LEU A 885      54.470  38.150  67.630  1.00  0.00           C
ATOM   3729  O   LEU A 885      54.830  37.080  68.050  1.00  0.00           O
ATOM   3730  N   HSD A 886      53.430  38.820  68.100  1.00  0.00           N
ATOM   3731  HN  HSD A 886      53.110  39.690  67.740  1.00  0.00           H
ATOM   3732  CA  HSD A 886      52.590  38.350  69.230  1.00  0.00           C
ATOM   3733  HA  HSD A 886      53.130  37.650  69.830  1.00  0.00           H
ATOM   3734  CB  HSD A 886      52.110  39.600  70.000  1.00  0.00           C
ATOM   3735  HB1 HSD A 886      51.340  39.240  70.720  1.00  0.00           H
ATOM   3736  HB2 HSD A 886      51.660  40.290  69.260  1.00  0.00           H
ATOM   3737  ND1 HSD A 886      54.080  41.290  70.230  1.00  0.00           N
ATOM   3738  HD1 HSD A 886      53.960  41.680  69.320  1.00  0.00           H
ATOM   3739  CG  HSD A 886      53.280  40.300  70.740  1.00  0.00           C
ATOM   3740  CE1 HSD A 886      54.980  41.690  71.210  1.00  0.00           C
ATOM   3741  HE1 HSD A 886      55.730  42.470  71.140  1.00  0.00           H
ATOM   3742  NE2 HSD A 886      54.710  41.040  72.320  1.00  0.00           N
ATOM   3743  CD2 HSD A 886      53.650  40.200  72.000  1.00  0.00           C
ATOM   3744  HD2 HSD A 886      53.080  39.640  72.730  1.00  0.00           H
ATOM   3745  C   HSD A 886      51.500  37.530  68.630  1.00  0.00           C
ATOM   3746  O   HSD A 886      50.320  37.810  68.680  1.00  0.00           O
ATOM   3747  N   VAL A 887      51.830  36.410  67.900  1.00  0.00           N
ATOM   3748  HN  VAL A 887      52.790  36.160  67.920  1.00  0.00           H
ATOM   3749  CA  VAL A 887      50.840  35.590  67.230  1.00  0.00           C
ATOM   3750  HA  VAL A 887      50.200  36.250  66.650  1.00  0.00           H
ATOM   3751  CB  VAL A 887      51.520  34.660  66.180  1.00  0.00           C
ATOM   3752  HB  VAL A 887      52.240  35.310  65.630  1.00  0.00           H
ATOM   3753  CG1 VAL A 887      52.350  33.490  66.730  1.00  0.00           C
ATOM   3754 HG11 VAL A 887      52.900  32.990  65.900  1.00  0.00           H
ATOM   3755 HG12 VAL A 887      51.640  32.730  67.130  1.00  0.00           H
ATOM   3756 HG13 VAL A 887      53.090  33.850  67.490  1.00  0.00           H
ATOM   3757  CG2 VAL A 887      50.470  34.320  65.090  1.00  0.00           C
ATOM   3758 HG21 VAL A 887      49.970  35.180  64.620  1.00  0.00           H
ATOM   3759 HG22 VAL A 887      49.680  33.660  65.520  1.00  0.00           H
ATOM   3760 HG23 VAL A 887      51.060  33.720  64.360  1.00  0.00           H
ATOM   3761  C   VAL A 887      50.080  34.780  68.360  1.00  0.00           C
ATOM   3762  O   VAL A 887      50.630  34.470  69.410  1.00  0.00           O
ATOM   3763  N   PRO A 888      48.750  34.690  68.250  1.00  0.00           N
ATOM   3764  CD  PRO A 888      47.920  35.440  67.260  1.00  0.00           C
ATOM   3765  HD1 PRO A 888      48.170  35.110  66.240  1.00  0.00           H
ATOM   3766  HD2 PRO A 888      47.870  36.530  67.380  1.00  0.00           H
ATOM   3767  CA  PRO A 888      47.900  33.720  68.930  1.00  0.00           C
ATOM   3768  HA  PRO A 888      47.700  34.050  69.940  1.00  0.00           H
ATOM   3769  CB  PRO A 888      46.640  33.630  68.100  1.00  0.00           C
ATOM   3770  HB1 PRO A 888      45.690  33.340  68.600  1.00  0.00           H
ATOM   3771  HB2 PRO A 888      46.790  32.870  67.310  1.00  0.00           H
ATOM   3772  CG  PRO A 888      46.420  35.010  67.510  1.00  0.00           C
ATOM   3773  HG1 PRO A 888      45.770  35.040  66.620  1.00  0.00           H
ATOM   3774  HG2 PRO A 888      46.080  35.740  68.270  1.00  0.00           H
ATOM   3775  C   PRO A 888      48.500  32.300  69.160  1.00  0.00           C
ATOM   3776  O   PRO A 888      48.940  31.710  68.220  1.00  0.00           O
ATOM   3777  N   GLU A 889      48.480  31.830  70.380  1.00  0.00           N
ATOM   3778  HN  GLU A 889      48.010  32.360  71.080  1.00  0.00           H
ATOM   3779  CA  GLU A 889      48.880  30.450  70.640  1.00  0.00           C
ATOM   3780  HA  GLU A 889      49.470  30.080  69.800  1.00  0.00           H
ATOM   3781  CB  GLU A 889      49.810  30.560  71.900  1.00  0.00           C
ATOM   3782  HB1 GLU A 889      50.150  29.530  72.130  1.00  0.00           H
ATOM   3783  HB2 GLU A 889      49.160  30.990  72.680  1.00  0.00           H
ATOM   3784  CG  GLU A 889      51.200  31.220  71.520  1.00  0.00           C
ATOM   3785  HG1 GLU A 889      51.020  32.120  70.900  1.00  0.00           H
ATOM   3786  HG2 GLU A 889      51.950  30.580  71.020  1.00  0.00           H
ATOM   3787  CD  GLU A 889      51.870  31.720  72.850  1.00  0.00           C
ATOM   3788  OE1 GLU A 889      52.320  30.810  73.560  1.00  0.00           O
ATOM   3789  OE2 GLU A 889      51.890  32.910  73.130  1.00  0.00           O
ATOM   3790  C   GLU A 889      47.710  29.570  70.750  1.00  0.00           C
ATOM   3791  O   GLU A 889      47.880  28.350  70.760  1.00  0.00           O
ATOM   3792  N   LYS A 890      46.510  30.110  70.900  1.00  0.00           N
ATOM   3793  HN  LYS A 890      46.330  31.110  70.880  1.00  0.00           H
ATOM   3794  CA  LYS A 890      45.270  29.350  71.070  1.00  0.00           C
ATOM   3795  HA  LYS A 890      45.430  28.280  71.110  1.00  0.00           H
ATOM   3796  CB  LYS A 890      44.640  29.930  72.440  1.00  0.00           C
ATOM   3797  HB1 LYS A 890      43.560  29.670  72.560  1.00  0.00           H
ATOM   3798  HB2 LYS A 890      44.550  31.020  72.210  1.00  0.00           H
ATOM   3799  CG  LYS A 890      45.360  29.620  73.730  1.00  0.00           C
ATOM   3800  HG1 LYS A 890      44.710  29.830  74.610  1.00  0.00           H
ATOM   3801  HG2 LYS A 890      46.190  30.350  73.850  1.00  0.00           H
ATOM   3802  CD  LYS A 890      45.920  28.160  73.860  1.00  0.00           C
ATOM   3803  HD1 LYS A 890      46.760  28.030  73.150  1.00  0.00           H
ATOM   3804  HD2 LYS A 890      45.120  27.490  73.470  1.00  0.00           H
ATOM   3805  CE  LYS A 890      46.510  27.620  75.220  1.00  0.00           C
ATOM   3806  HE1 LYS A 890      47.570  27.960  75.300  1.00  0.00           H
ATOM   3807  HE2 LYS A 890      46.510  26.510  75.270  1.00  0.00           H
ATOM   3808  NZ  LYS A 890      45.790  28.210  76.320  1.00  0.00           N
ATOM   3809  HZ1 LYS A 890      44.770  28.320  76.120  1.00  0.00           H
ATOM   3810  HZ2 LYS A 890      46.180  29.160  76.460  1.00  0.00           H
ATOM   3811  HZ3 LYS A 890      45.920  27.630  77.170  1.00  0.00           H
ATOM   3812  C   LYS A 890      44.290  29.680  69.980  1.00  0.00           C
ATOM   3813  O   LYS A 890      44.160  30.830  69.460  1.00  0.00           O
ATOM   3814  N   PHE A 891      43.520  28.730  69.490  1.00  0.00           N
ATOM   3815  HN  PHE A 891      43.690  27.760  69.660  1.00  0.00           H
ATOM   3816  CA  PHE A 891      42.260  29.040  68.840  1.00  0.00           C
ATOM   3817  HA  PHE A 891      42.430  29.550  67.900  1.00  0.00           H
ATOM   3818  CB  PHE A 891      41.520  27.730  68.400  1.00  0.00           C
ATOM   3819  HB1 PHE A 891      40.440  27.920  68.230  1.00  0.00           H
ATOM   3820  HB2 PHE A 891      41.550  26.960  69.200  1.00  0.00           H
ATOM   3821  CG  PHE A 891      42.080  27.110  67.220  1.00  0.00           C
ATOM   3822  CD1 PHE A 891      43.220  26.280  67.340  1.00  0.00           C
ATOM   3823  HD1 PHE A 891      43.600  26.140  68.340  1.00  0.00           H
ATOM   3824  CE1 PHE A 891      43.870  25.630  66.250  1.00  0.00           C
ATOM   3825  HE1 PHE A 891      44.700  25.020  66.570  1.00  0.00           H
ATOM   3826  CZ  PHE A 891      43.250  25.870  65.010  1.00  0.00           C
ATOM   3827  HZ  PHE A 891      43.590  25.390  64.110  1.00  0.00           H
ATOM   3828  CD2 PHE A 891      41.620  27.410  65.910  1.00  0.00           C
ATOM   3829  HD2 PHE A 891      40.780  28.080  65.820  1.00  0.00           H
ATOM   3830  CE2 PHE A 891      42.200  26.800  64.820  1.00  0.00           C
ATOM   3831  HE2 PHE A 891      41.800  27.070  63.850  1.00  0.00           H
ATOM   3832  C   PHE A 891      41.250  29.940  69.560  1.00  0.00           C
ATOM   3833  O   PHE A 891      40.450  30.630  68.860  1.00  0.00           O
ATOM   3834  N   GLU A 892      41.100  29.850  70.930  1.00  0.00           N
ATOM   3835  HN  GLU A 892      41.880  29.500  71.460  1.00  0.00           H
ATOM   3836  CA  GLU A 892      40.040  30.360  71.720  1.00  0.00           C
ATOM   3837  HA  GLU A 892      39.170  29.760  71.490  1.00  0.00           H
ATOM   3838  CB  GLU A 892      40.280  29.960  73.210  1.00  0.00           C
ATOM   3839  HB1 GLU A 892      39.700  30.620  73.880  1.00  0.00           H
ATOM   3840  HB2 GLU A 892      41.280  30.370  73.460  1.00  0.00           H
ATOM   3841  CG  GLU A 892      40.310  28.350  73.440  1.00  0.00           C
ATOM   3842  HG1 GLU A 892      40.530  27.920  72.450  1.00  0.00           H
ATOM   3843  HG2 GLU A 892      39.370  27.940  73.880  1.00  0.00           H
ATOM   3844  CD  GLU A 892      41.360  27.890  74.360  1.00  0.00           C
ATOM   3845  OE1 GLU A 892      42.590  27.940  74.100  1.00  0.00           O
ATOM   3846  OE2 GLU A 892      40.990  27.390  75.500  1.00  0.00           O
ATOM   3847  C   GLU A 892      39.770  31.880  71.540  1.00  0.00           C
ATOM   3848  O   GLU A 892      40.770  32.640  71.810  1.00  0.00           O
ATOM   3849  N   PRO A 893      38.620  32.460  71.170  1.00  0.00           N
ATOM   3850  CD  PRO A 893      37.650  31.860  70.260  1.00  0.00           C
ATOM   3851  HD1 PRO A 893      37.020  31.140  70.840  1.00  0.00           H
ATOM   3852  HD2 PRO A 893      38.130  31.390  69.380  1.00  0.00           H
ATOM   3853  CA  PRO A 893      38.460  33.950  71.200  1.00  0.00           C
ATOM   3854  HA  PRO A 893      39.280  34.280  70.590  1.00  0.00           H
ATOM   3855  CB  PRO A 893      36.980  34.100  70.760  1.00  0.00           C
ATOM   3856  HB1 PRO A 893      36.740  35.100  70.350  1.00  0.00           H
ATOM   3857  HB2 PRO A 893      36.420  33.910  71.700  1.00  0.00           H
ATOM   3858  CG  PRO A 893      36.850  33.050  69.720  1.00  0.00           C
ATOM   3859  HG1 PRO A 893      35.750  32.900  69.690  1.00  0.00           H
ATOM   3860  HG2 PRO A 893      37.230  33.510  68.790  1.00  0.00           H
ATOM   3861  C   PRO A 893      38.830  34.720  72.490  1.00  0.00           C
ATOM   3862  O   PRO A 893      38.830  34.130  73.600  1.00  0.00           O
ATOM   3863  N   THR A 894      39.270  36.020  72.370  1.00  0.00           N
ATOM   3864  HN  THR A 894      39.400  36.440  71.470  1.00  0.00           H
ATOM   3865  CA  THR A 894      39.780  36.730  73.530  1.00  0.00           C
ATOM   3866  HA  THR A 894      40.030  35.990  74.280  1.00  0.00           H
ATOM   3867  CB  THR A 894      41.020  37.520  73.180  1.00  0.00           C
ATOM   3868  HB  THR A 894      41.360  38.210  73.980  1.00  0.00           H
ATOM   3869  OG1 THR A 894      40.900  38.350  71.980  1.00  0.00           O
ATOM   3870  HG1 THR A 894      40.200  38.990  72.150  1.00  0.00           H
ATOM   3871  CG2 THR A 894      42.190  36.590  72.920  1.00  0.00           C
ATOM   3872 HG21 THR A 894      41.920  35.910  72.080  1.00  0.00           H
ATOM   3873 HG22 THR A 894      42.500  36.030  73.830  1.00  0.00           H
ATOM   3874 HG23 THR A 894      43.080  37.140  72.530  1.00  0.00           H
ATOM   3875  C   THR A 894      38.720  37.690  74.140  1.00  0.00           C
ATOM   3876  O   THR A 894      39.100  38.660  74.750  1.00  0.00           O
ATOM   3877  N   HSD A 895      37.450  37.470  73.820  1.00  0.00           N
ATOM   3878  HN  HSD A 895      37.210  36.860  73.070  1.00  0.00           H
ATOM   3879  CA  HSD A 895      36.230  37.990  74.540  1.00  0.00           C
ATOM   3880  HA  HSD A 895      36.490  38.960  74.930  1.00  0.00           H
ATOM   3881  CB  HSD A 895      35.020  38.220  73.560  1.00  0.00           C
ATOM   3882  HB1 HSD A 895      34.740  37.220  73.160  1.00  0.00           H
ATOM   3883  HB2 HSD A 895      35.270  38.770  72.620  1.00  0.00           H
ATOM   3884  ND1 HSD A 895      33.930  39.990  74.820  1.00  0.00           N
ATOM   3885  HD1 HSD A 895      34.720  40.510  74.490  1.00  0.00           H
ATOM   3886  CG  HSD A 895      33.830  38.740  74.240  1.00  0.00           C
ATOM   3887  CE1 HSD A 895      32.700  40.300  75.350  1.00  0.00           C
ATOM   3888  HE1 HSD A 895      32.370  41.240  75.800  1.00  0.00           H
ATOM   3889  NE2 HSD A 895      31.950  39.230  75.260  1.00  0.00           N
ATOM   3890  CD2 HSD A 895      32.630  38.250  74.550  1.00  0.00           C
ATOM   3891  HD2 HSD A 895      32.120  37.350  74.240  1.00  0.00           H
ATOM   3892  C   HSD A 895      35.910  37.120  75.780  1.00  0.00           C
ATOM   3893  O   HSD A 895      35.630  35.950  75.630  1.00  0.00           O
ATOM   3894  N   PRO A 896      35.910  37.620  77.020  1.00  0.00           N
ATOM   3895  CD  PRO A 896      36.020  39.050  77.360  1.00  0.00           C
ATOM   3896  HD1 PRO A 896      35.400  39.730  76.750  1.00  0.00           H
ATOM   3897  HD2 PRO A 896      37.110  39.270  77.290  1.00  0.00           H
ATOM   3898  CA  PRO A 896      35.780  36.820  78.210  1.00  0.00           C
ATOM   3899  HA  PRO A 896      36.630  36.150  78.210  1.00  0.00           H
ATOM   3900  CB  PRO A 896      35.840  37.790  79.430  1.00  0.00           C
ATOM   3901  HB1 PRO A 896      36.900  37.740  79.760  1.00  0.00           H
ATOM   3902  HB2 PRO A 896      35.230  37.560  80.320  1.00  0.00           H
ATOM   3903  CG  PRO A 896      35.470  39.150  78.880  1.00  0.00           C
ATOM   3904  HG1 PRO A 896      34.380  39.330  78.910  1.00  0.00           H
ATOM   3905  HG2 PRO A 896      35.870  40.060  79.360  1.00  0.00           H
ATOM   3906  C   PRO A 896      34.470  36.120  78.250  1.00  0.00           C
ATOM   3907  O   PRO A 896      34.470  34.990  78.700  1.00  0.00           O
ATOM   3908  N   GLU A 897      33.330  36.870  77.910  1.00  0.00           N
ATOM   3909  HN  GLU A 897      33.380  37.820  77.600  1.00  0.00           H
ATOM   3910  CA  GLU A 897      31.990  36.270  77.900  1.00  0.00           C
ATOM   3911  HA  GLU A 897      31.970  35.570  78.730  1.00  0.00           H
ATOM   3912  CB  GLU A 897      30.790  37.290  78.150  1.00  0.00           C
ATOM   3913  HB1 GLU A 897      29.860  36.700  78.050  1.00  0.00           H
ATOM   3914  HB2 GLU A 897      30.810  38.010  77.300  1.00  0.00           H
ATOM   3915  CG  GLU A 897      30.870  38.040  79.470  1.00  0.00           C
ATOM   3916  HG1 GLU A 897      31.780  38.670  79.580  1.00  0.00           H
ATOM   3917  HG2 GLU A 897      30.920  37.330  80.320  1.00  0.00           H
ATOM   3918  CD  GLU A 897      29.730  38.990  79.740  1.00  0.00           C
ATOM   3919  OE1 GLU A 897      28.780  38.600  80.400  1.00  0.00           O
ATOM   3920  OE2 GLU A 897      29.940  40.230  79.450  1.00  0.00           O
ATOM   3921  C   GLU A 897      31.690  35.330  76.730  1.00  0.00           C
ATOM   3922  O   GLU A 897      32.390  35.310  75.730  1.00  0.00           O
ATOM   3923  N   ARG A 898      30.730  34.330  76.960  1.00  0.00           N
ATOM   3924  HN  ARG A 898      30.120  34.420  77.730  1.00  0.00           H
ATOM   3925  CA  ARG A 898      30.320  33.300  75.930  1.00  0.00           C
ATOM   3926  HA  ARG A 898      31.270  33.010  75.510  1.00  0.00           H
ATOM   3927  CB  ARG A 898      29.560  32.090  76.560  1.00  0.00           C
ATOM   3928  HB1 ARG A 898      28.740  32.460  77.210  1.00  0.00           H
ATOM   3929  HB2 ARG A 898      30.280  31.540  77.210  1.00  0.00           H
ATOM   3930  CG  ARG A 898      28.960  31.130  75.510  1.00  0.00           C
ATOM   3931  HG1 ARG A 898      28.110  31.600  74.970  1.00  0.00           H
ATOM   3932  HG2 ARG A 898      28.500  30.360  76.160  1.00  0.00           H
ATOM   3933  CD  ARG A 898      29.900  30.380  74.550  1.00  0.00           C
ATOM   3934  HD1 ARG A 898      30.690  29.820  75.100  1.00  0.00           H
ATOM   3935  HD2 ARG A 898      30.500  30.960  73.810  1.00  0.00           H
ATOM   3936  NE  ARG A 898      28.940  29.480  73.860  1.00  0.00           N
ATOM   3937  HE  ARG A 898      28.200  29.020  74.330  1.00  0.00           H
ATOM   3938  CZ  ARG A 898      29.000  29.160  72.570  1.00  0.00           C
ATOM   3939  NH1 ARG A 898      29.670  29.780  71.680  1.00  0.00           N
ATOM   3940 HH11 ARG A 898      30.090  30.660  71.870  1.00  0.00           H
ATOM   3941 HH12 ARG A 898      29.770  29.420  70.760  1.00  0.00           H
ATOM   3942  NH2 ARG A 898      28.140  28.250  72.120  1.00  0.00           N
ATOM   3943 HH21 ARG A 898      27.590  27.710  72.750  1.00  0.00           H
ATOM   3944 HH22 ARG A 898      28.130  28.010  71.160  1.00  0.00           H
ATOM   3945  C   ARG A 898      29.490  33.870  74.760  1.00  0.00           C
ATOM   3946  O   ARG A 898      28.370  34.410  74.930  1.00  0.00           O
ATOM   3947  N   GLY A 899      29.960  33.700  73.500  1.00  0.00           N
ATOM   3948  HN  GLY A 899      30.750  33.150  73.250  1.00  0.00           H
ATOM   3949  CA  GLY A 899      29.360  34.300  72.310  1.00  0.00           C
ATOM   3950  HA1 GLY A 899      30.290  34.340  71.760  1.00  0.00           H
ATOM   3951  HA2 GLY A 899      28.820  35.200  72.560  1.00  0.00           H
ATOM   3952  C   GLY A 899      28.450  33.370  71.540  1.00  0.00           C
ATOM   3953  O   GLY A 899      27.550  32.660  72.070  1.00  0.00           O
ATOM   3954  N   TRP A 900      28.680  33.400  70.220  1.00  0.00           N
ATOM   3955  HN  TRP A 900      29.530  33.790  69.880  1.00  0.00           H
ATOM   3956  CA  TRP A 900      27.700  33.030  69.210  1.00  0.00           C
ATOM   3957  HA  TRP A 900      27.280  32.090  69.500  1.00  0.00           H
ATOM   3958  CB  TRP A 900      26.560  34.130  69.120  1.00  0.00           C
ATOM   3959  HB1 TRP A 900      25.740  33.780  69.780  1.00  0.00           H
ATOM   3960  HB2 TRP A 900      26.140  34.160  68.090  1.00  0.00           H
ATOM   3961  CG  TRP A 900      27.000  35.510  69.520  1.00  0.00           C
ATOM   3962  CD1 TRP A 900      26.750  36.070  70.740  1.00  0.00           C
ATOM   3963  HD1 TRP A 900      26.360  35.470  71.530  1.00  0.00           H
ATOM   3964  NE1 TRP A 900      27.240  37.390  70.720  1.00  0.00           N
ATOM   3965  HE1 TRP A 900      27.310  38.080  71.400  1.00  0.00           H
ATOM   3966  CE2 TRP A 900      27.830  37.570  69.510  1.00  0.00           C
ATOM   3967  CD2 TRP A 900      27.820  36.400  68.720  1.00  0.00           C
ATOM   3968  CE3 TRP A 900      28.290  36.350  67.440  1.00  0.00           C
ATOM   3969  HE3 TRP A 900      28.100  35.520  66.770  1.00  0.00           H
ATOM   3970  CZ3 TRP A 900      29.040  37.440  67.060  1.00  0.00           C
ATOM   3971  HZ3 TRP A 900      29.540  37.510  66.100  1.00  0.00           H
ATOM   3972  CZ2 TRP A 900      28.590  38.680  69.060  1.00  0.00           C
ATOM   3973  HZ2 TRP A 900      28.810  39.520  69.700  1.00  0.00           H
ATOM   3974  CH2 TRP A 900      29.170  38.620  67.870  1.00  0.00           C
ATOM   3975  HH2 TRP A 900      29.780  39.430  67.530  1.00  0.00           H
ATOM   3976  C   TRP A 900      28.430  32.680  67.920  1.00  0.00           C
ATOM   3977  O   TRP A 900      29.530  33.090  67.730  1.00  0.00           O
ATOM   3978  N   ILE A 901      27.780  32.010  66.940  1.00  0.00           N
ATOM   3979  HN  ILE A 901      26.860  31.640  67.030  1.00  0.00           H
ATOM   3980  CA  ILE A 901      28.330  31.640  65.720  1.00  0.00           C
ATOM   3981  HA  ILE A 901      29.410  31.690  65.800  1.00  0.00           H
ATOM   3982  CB  ILE A 901      27.880  30.180  65.220  1.00  0.00           C
ATOM   3983  HB  ILE A 901      26.760  30.190  65.150  1.00  0.00           H
ATOM   3984  CG2 ILE A 901      28.450  29.930  63.750  1.00  0.00           C
ATOM   3985 HG21 ILE A 901      28.290  28.890  63.430  1.00  0.00           H
ATOM   3986 HG22 ILE A 901      29.530  30.210  63.740  1.00  0.00           H
ATOM   3987 HG23 ILE A 901      27.850  30.540  63.050  1.00  0.00           H
ATOM   3988  CG1 ILE A 901      28.170  29.070  66.280  1.00  0.00           C
ATOM   3989 HG11 ILE A 901      27.210  28.840  66.790  1.00  0.00           H
ATOM   3990 HG12 ILE A 901      28.900  29.560  66.960  1.00  0.00           H
ATOM   3991  CD  ILE A 901      28.930  27.840  65.800  1.00  0.00           C
ATOM   3992  HD1 ILE A 901      28.260  27.250  65.120  1.00  0.00           H
ATOM   3993  HD2 ILE A 901      28.970  27.170  66.670  1.00  0.00           H
ATOM   3994  HD3 ILE A 901      29.910  28.020  65.330  1.00  0.00           H
ATOM   3995  C   ILE A 901      27.720  32.700  64.730  1.00  0.00           C
ATOM   3996  O   ILE A 901      28.440  33.310  63.960  1.00  0.00           O
ATOM   3997  N   ILE A 902      26.420  32.950  64.680  1.00  0.00           N
ATOM   3998  HN  ILE A 902      25.830  32.430  65.300  1.00  0.00           H
ATOM   3999  CA  ILE A 902      25.670  33.910  63.980  1.00  0.00           C
ATOM   4000  HA  ILE A 902      26.100  34.260  63.050  1.00  0.00           H
ATOM   4001  CB  ILE A 902      24.330  33.370  63.500  1.00  0.00           C
ATOM   4002  HB  ILE A 902      23.710  33.180  64.400  1.00  0.00           H
ATOM   4003  CG2 ILE A 902      23.510  34.410  62.800  1.00  0.00           C
ATOM   4004 HG21 ILE A 902      23.340  35.250  63.510  1.00  0.00           H
ATOM   4005 HG22 ILE A 902      22.530  33.940  62.530  1.00  0.00           H
ATOM   4006 HG23 ILE A 902      24.030  34.840  61.920  1.00  0.00           H
ATOM   4007  CG1 ILE A 902      24.470  32.070  62.720  1.00  0.00           C
ATOM   4008 HG11 ILE A 902      23.450  31.670  62.560  1.00  0.00           H
ATOM   4009 HG12 ILE A 902      25.020  31.280  63.290  1.00  0.00           H
ATOM   4010  CD  ILE A 902      25.090  32.210  61.360  1.00  0.00           C
ATOM   4011  HD1 ILE A 902      25.230  31.240  60.840  1.00  0.00           H
ATOM   4012  HD2 ILE A 902      26.140  32.570  61.410  1.00  0.00           H
ATOM   4013  HD3 ILE A 902      24.610  32.880  60.610  1.00  0.00           H
ATOM   4014  C   ILE A 902      25.540  35.130  64.860  1.00  0.00           C
ATOM   4015  O   ILE A 902      25.200  34.970  66.010  1.00  0.00           O
ATOM   4016  N   SER A 903      25.780  36.330  64.370  1.00  0.00           N
ATOM   4017  HN  SER A 903      25.970  36.320  63.390  1.00  0.00           H
ATOM   4018  CA  SER A 903      25.590  37.610  65.250  1.00  0.00           C
ATOM   4019  HA  SER A 903      26.240  37.420  66.100  1.00  0.00           H
ATOM   4020  CB  SER A 903      26.040  38.940  64.520  1.00  0.00           C
ATOM   4021  HB1 SER A 903      25.350  39.020  63.650  1.00  0.00           H
ATOM   4022  HB2 SER A 903      27.120  38.900  64.290  1.00  0.00           H
ATOM   4023  OG  SER A 903      25.850  40.120  65.350  1.00  0.00           O
ATOM   4024  HG1 SER A 903      24.940  40.390  65.270  1.00  0.00           H
ATOM   4025  C   SER A 903      24.160  37.860  65.790  1.00  0.00           C
ATOM   4026  O   SER A 903      23.160  37.610  65.120  1.00  0.00           O
ATOM   4027  N   PRO A 904      23.960  38.320  67.040  1.00  0.00           N
ATOM   4028  CD  PRO A 904      24.940  38.260  68.060  1.00  0.00           C
ATOM   4029  HD1 PRO A 904      25.610  39.130  67.830  1.00  0.00           H
ATOM   4030  HD2 PRO A 904      25.490  37.290  68.080  1.00  0.00           H
ATOM   4031  CA  PRO A 904      22.810  39.180  67.490  1.00  0.00           C
ATOM   4032  HA  PRO A 904      22.000  38.490  67.700  1.00  0.00           H
ATOM   4033  CB  PRO A 904      23.280  39.800  68.810  1.00  0.00           C
ATOM   4034  HB1 PRO A 904      22.520  40.040  69.580  1.00  0.00           H
ATOM   4035  HB2 PRO A 904      23.870  40.720  68.640  1.00  0.00           H
ATOM   4036  CG  PRO A 904      24.140  38.700  69.350  1.00  0.00           C
ATOM   4037  HG1 PRO A 904      24.800  39.020  70.190  1.00  0.00           H
ATOM   4038  HG2 PRO A 904      23.500  37.850  69.640  1.00  0.00           H
ATOM   4039  C   PRO A 904      22.350  40.170  66.480  1.00  0.00           C
ATOM   4040  O   PRO A 904      23.100  40.750  65.730  1.00  0.00           O
ATOM   4041  N   LEU A 905      21.070  40.370  66.410  1.00  0.00           N
ATOM   4042  HN  LEU A 905      20.460  39.990  67.100  1.00  0.00           H
ATOM   4043  CA  LEU A 905      20.460  40.820  65.160  1.00  0.00           C
ATOM   4044  HA  LEU A 905      20.740  41.850  64.980  1.00  0.00           H
ATOM   4045  CB  LEU A 905      20.910  40.050  63.880  1.00  0.00           C
ATOM   4046  HB1 LEU A 905      20.830  38.960  64.120  1.00  0.00           H
ATOM   4047  HB2 LEU A 905      22.020  40.130  63.860  1.00  0.00           H
ATOM   4048  CG  LEU A 905      20.200  40.320  62.540  1.00  0.00           C
ATOM   4049  HG  LEU A 905      19.100  40.370  62.680  1.00  0.00           H
ATOM   4050  CD1 LEU A 905      20.640  41.680  61.880  1.00  0.00           C
ATOM   4051 HD11 LEU A 905      20.320  41.710  60.830  1.00  0.00           H
ATOM   4052 HD12 LEU A 905      21.710  41.950  62.010  1.00  0.00           H
ATOM   4053 HD13 LEU A 905      20.160  42.580  62.310  1.00  0.00           H
ATOM   4054  CD2 LEU A 905      20.530  39.130  61.500  1.00  0.00           C
ATOM   4055 HD21 LEU A 905      20.160  38.170  61.880  1.00  0.00           H
ATOM   4056 HD22 LEU A 905      21.630  39.110  61.540  1.00  0.00           H
ATOM   4057 HD23 LEU A 905      20.160  39.270  60.460  1.00  0.00           H
ATOM   4058  C   LEU A 905      18.950  40.830  65.300  1.00  0.00           C
ATOM   4059  O   LEU A 905      18.430  39.790  65.530  1.00  0.00           O
ATOM   4060  N   GLY A 906      18.190  41.970  65.240  1.00  0.00           N
ATOM   4061  HN  GLY A 906      18.680  42.820  65.070  1.00  0.00           H
ATOM   4062  CA  GLY A 906      16.710  41.950  65.520  1.00  0.00           C
ATOM   4063  HA1 GLY A 906      16.340  40.950  65.760  1.00  0.00           H
ATOM   4064  HA2 GLY A 906      16.180  42.350  64.660  1.00  0.00           H
ATOM   4065  C   GLY A 906      16.330  42.910  66.640  1.00  0.00           C
ATOM   4066  O   GLY A 906      15.220  42.980  67.180  1.00  0.00           O
ATOM   4067  N   ASP A 907      17.310  43.730  67.040  1.00  0.00           N
ATOM   4068  HN  ASP A 907      18.240  43.650  66.680  1.00  0.00           H
ATOM   4069  CA  ASP A 907      17.100  44.610  68.200  1.00  0.00           C
ATOM   4070  HA  ASP A 907      16.200  44.350  68.730  1.00  0.00           H
ATOM   4071  CB  ASP A 907      18.310  44.420  69.190  1.00  0.00           C
ATOM   4072  HB1 ASP A 907      18.220  44.980  70.150  1.00  0.00           H
ATOM   4073  HB2 ASP A 907      19.230  44.720  68.640  1.00  0.00           H
ATOM   4074  CG  ASP A 907      18.570  43.040  69.660  1.00  0.00           C
ATOM   4075  OD1 ASP A 907      17.560  42.430  69.990  1.00  0.00           O
ATOM   4076  OD2 ASP A 907      19.740  42.630  69.720  1.00  0.00           O
ATOM   4077  C   ASP A 907      17.020  46.100  67.940  1.00  0.00           C
ATOM   4078  O   ASP A 907      16.860  46.910  68.850  1.00  0.00           O
ATOM   4079  N   ASN A 908      17.070  46.470  66.660  1.00  0.00           N
ATOM   4080  HN  ASN A 908      17.270  45.850  65.910  1.00  0.00           H
ATOM   4081  CA  ASN A 908      16.850  47.820  66.170  1.00  0.00           C
ATOM   4082  HA  ASN A 908      17.200  48.480  66.950  1.00  0.00           H
ATOM   4083  CB  ASN A 908      17.640  48.100  64.930  1.00  0.00           C
ATOM   4084  HB1 ASN A 908      17.600  49.210  64.860  1.00  0.00           H
ATOM   4085  HB2 ASN A 908      17.230  47.580  64.040  1.00  0.00           H
ATOM   4086  CG  ASN A 908      19.090  47.610  65.080  1.00  0.00           C
ATOM   4087  OD1 ASN A 908      19.560  46.830  64.300  1.00  0.00           O
ATOM   4088  ND2 ASN A 908      19.720  48.150  66.110  1.00  0.00           N
ATOM   4089 HD21 ASN A 908      20.630  47.770  66.270  1.00  0.00           H
ATOM   4090 HD22 ASN A 908      19.260  48.870  66.650  1.00  0.00           H
ATOM   4091  C   ASN A 908      15.390  48.060  65.940  1.00  0.00           C
ATOM   4092  O   ASN A 908      14.700  47.500  65.070  1.00  0.00           O
ATOM   4093  N   PRO A 909      14.820  49.070  66.590  1.00  0.00           N
ATOM   4094  CD  PRO A 909      15.410  49.850  67.680  1.00  0.00           C
ATOM   4095  HD1 PRO A 909      16.200  50.500  67.250  1.00  0.00           H
ATOM   4096  HD2 PRO A 909      15.720  49.060  68.400  1.00  0.00           H
ATOM   4097  CA  PRO A 909      13.590  49.770  66.080  1.00  0.00           C
ATOM   4098  HA  PRO A 909      12.850  49.040  66.400  1.00  0.00           H
ATOM   4099  CB  PRO A 909      13.470  51.030  66.940  1.00  0.00           C
ATOM   4100  HB1 PRO A 909      12.440  51.320  67.240  1.00  0.00           H
ATOM   4101  HB2 PRO A 909      13.900  51.910  66.430  1.00  0.00           H
ATOM   4102  CG  PRO A 909      14.240  50.630  68.150  1.00  0.00           C
ATOM   4103  HG1 PRO A 909      14.420  51.460  68.880  1.00  0.00           H
ATOM   4104  HG2 PRO A 909      13.640  49.960  68.780  1.00  0.00           H
ATOM   4105  C   PRO A 909      13.530  50.050  64.580  1.00  0.00           C
ATOM   4106  O   PRO A 909      14.530  50.420  63.990  1.00  0.00           O
ATOM   4107  N   TRP A 910      12.350  49.900  63.930  1.00  0.00           N
ATOM   4108  HN  TRP A 910      11.520  49.650  64.430  1.00  0.00           H
ATOM   4109  CA  TRP A 910      12.050  50.000  62.550  1.00  0.00           C
ATOM   4110  HA  TRP A 910      12.480  49.160  62.040  1.00  0.00           H
ATOM   4111  CB  TRP A 910      10.480  49.880  62.320  1.00  0.00           C
ATOM   4112  HB1 TRP A 910      10.270  48.960  62.900  1.00  0.00           H
ATOM   4113  HB2 TRP A 910      10.300  49.770  61.230  1.00  0.00           H
ATOM   4114  CG  TRP A 910       9.530  50.920  62.810  1.00  0.00           C
ATOM   4115  CD1 TRP A 910       8.800  50.840  63.890  1.00  0.00           C
ATOM   4116  HD1 TRP A 910       8.640  49.970  64.520  1.00  0.00           H
ATOM   4117  NE1 TRP A 910       7.920  51.920  63.980  1.00  0.00           N
ATOM   4118  HE1 TRP A 910       7.330  51.990  64.760  1.00  0.00           H
ATOM   4119  CE2 TRP A 910       8.160  52.770  62.940  1.00  0.00           C
ATOM   4120  CD2 TRP A 910       9.140  52.150  62.150  1.00  0.00           C
ATOM   4121  CE3 TRP A 910       9.450  52.710  60.870  1.00  0.00           C
ATOM   4122  HE3 TRP A 910       9.990  52.080  60.170  1.00  0.00           H
ATOM   4123  CZ3 TRP A 910       9.030  54.010  60.620  1.00  0.00           C
ATOM   4124  HZ3 TRP A 910       9.240  54.630  59.760  1.00  0.00           H
ATOM   4125  CZ2 TRP A 910       7.660  54.060  62.650  1.00  0.00           C
ATOM   4126  HZ2 TRP A 910       6.930  54.500  63.310  1.00  0.00           H
ATOM   4127  CH2 TRP A 910       8.160  54.700  61.490  1.00  0.00           C
ATOM   4128  HH2 TRP A 910       7.850  55.680  61.190  1.00  0.00           H
ATOM   4129  C   TRP A 910      12.570  51.320  61.830  1.00  0.00           C
ATOM   4130  O   TRP A 910      13.080  51.220  60.730  1.00  0.00           O
ATOM   4131  N   TRP A 911      12.470  52.650  62.320  1.00  0.00           N
ATOM   4132  HN  TRP A 911      12.020  52.810  63.190  1.00  0.00           H
ATOM   4133  CA  TRP A 911      13.060  53.850  61.700  1.00  0.00           C
ATOM   4134  HA  TRP A 911      12.710  54.020  60.690  1.00  0.00           H
ATOM   4135  CB  TRP A 911      12.570  55.060  62.540  1.00  0.00           C
ATOM   4136  HB1 TRP A 911      12.520  54.770  63.610  1.00  0.00           H
ATOM   4137  HB2 TRP A 911      11.510  55.050  62.180  1.00  0.00           H
ATOM   4138  CG  TRP A 911      13.210  56.420  62.250  1.00  0.00           C
ATOM   4139  CD1 TRP A 911      13.840  57.160  63.190  1.00  0.00           C
ATOM   4140  HD1 TRP A 911      14.100  56.820  64.180  1.00  0.00           H
ATOM   4141  NE1 TRP A 911      14.360  58.300  62.520  1.00  0.00           N
ATOM   4142  HE1 TRP A 911      15.110  58.800  62.900  1.00  0.00           H
ATOM   4143  CE2 TRP A 911      13.950  58.320  61.270  1.00  0.00           C
ATOM   4144  CD2 TRP A 911      13.200  57.180  61.030  1.00  0.00           C
ATOM   4145  CE3 TRP A 911      12.650  56.950  59.740  1.00  0.00           C
ATOM   4146  HE3 TRP A 911      12.000  56.100  59.630  1.00  0.00           H
ATOM   4147  CZ3 TRP A 911      12.860  57.870  58.730  1.00  0.00           C
ATOM   4148  HZ3 TRP A 911      12.410  57.760  57.750  1.00  0.00           H
ATOM   4149  CZ2 TRP A 911      13.970  59.340  60.360  1.00  0.00           C
ATOM   4150  HZ2 TRP A 911      14.480  60.290  60.490  1.00  0.00           H
ATOM   4151  CH2 TRP A 911      13.640  58.980  59.000  1.00  0.00           C
ATOM   4152  HH2 TRP A 911      13.980  59.650  58.230  1.00  0.00           H
ATOM   4153  C   TRP A 911      14.560  53.730  61.660  1.00  0.00           C
ATOM   4154  O   TRP A 911      15.150  54.050  60.610  1.00  0.00           O
ATOM   4155  N   THR A 912      15.210  53.170  62.710  1.00  0.00           N
ATOM   4156  HN  THR A 912      14.680  53.050  63.550  1.00  0.00           H
ATOM   4157  CA  THR A 912      16.660  53.020  62.740  1.00  0.00           C
ATOM   4158  HA  THR A 912      17.130  53.990  62.640  1.00  0.00           H
ATOM   4159  CB  THR A 912      17.090  52.580  64.130  1.00  0.00           C
ATOM   4160  HB  THR A 912      16.490  51.730  64.530  1.00  0.00           H
ATOM   4161  OG1 THR A 912      16.890  53.640  65.050  1.00  0.00           O
ATOM   4162  HG1 THR A 912      15.970  53.920  64.980  1.00  0.00           H
ATOM   4163  CG2 THR A 912      18.550  52.290  64.310  1.00  0.00           C
ATOM   4164 HG21 THR A 912      18.730  51.970  65.360  1.00  0.00           H
ATOM   4165 HG22 THR A 912      19.300  53.090  64.110  1.00  0.00           H
ATOM   4166 HG23 THR A 912      18.880  51.380  63.760  1.00  0.00           H
ATOM   4167  C   THR A 912      17.310  52.170  61.700  1.00  0.00           C
ATOM   4168  O   THR A 912      18.250  52.580  61.060  1.00  0.00           O
ATOM   4169  N   LEU A 913      16.620  51.010  61.340  1.00  0.00           N
ATOM   4170  HN  LEU A 913      15.780  50.850  61.830  1.00  0.00           H
ATOM   4171  CA  LEU A 913      16.860  50.260  60.150  1.00  0.00           C
ATOM   4172  HA  LEU A 913      17.830  49.810  60.270  1.00  0.00           H
ATOM   4173  CB  LEU A 913      15.820  49.160  60.080  1.00  0.00           C
ATOM   4174  HB1 LEU A 913      16.130  48.580  59.180  1.00  0.00           H
ATOM   4175  HB2 LEU A 913      14.820  49.590  59.870  1.00  0.00           H
ATOM   4176  CG  LEU A 913      15.690  48.180  61.240  1.00  0.00           C
ATOM   4177  HG  LEU A 913      15.410  48.700  62.190  1.00  0.00           H
ATOM   4178  CD1 LEU A 913      14.470  47.250  60.970  1.00  0.00           C
ATOM   4179 HD11 LEU A 913      14.430  46.700  61.930  1.00  0.00           H
ATOM   4180 HD12 LEU A 913      14.710  46.600  60.100  1.00  0.00           H
ATOM   4181 HD13 LEU A 913      13.500  47.780  60.850  1.00  0.00           H
ATOM   4182  CD2 LEU A 913      16.990  47.430  61.400  1.00  0.00           C
ATOM   4183 HD21 LEU A 913      17.790  48.120  61.710  1.00  0.00           H
ATOM   4184 HD22 LEU A 913      17.370  47.040  60.430  1.00  0.00           H
ATOM   4185 HD23 LEU A 913      16.970  46.560  62.090  1.00  0.00           H
ATOM   4186  C   LEU A 913      16.880  50.980  58.800  1.00  0.00           C
ATOM   4187  O   LEU A 913      17.680  50.670  57.940  1.00  0.00           O
ATOM   4188  N   LEU A 914      15.930  51.970  58.660  1.00  0.00           N
ATOM   4189  HN  LEU A 914      15.220  52.210  59.310  1.00  0.00           H
ATOM   4190  CA  LEU A 914      15.900  52.840  57.480  1.00  0.00           C
ATOM   4191  HA  LEU A 914      15.990  52.210  56.620  1.00  0.00           H
ATOM   4192  CB  LEU A 914      14.590  53.530  57.390  1.00  0.00           C
ATOM   4193  HB1 LEU A 914      14.440  54.240  58.230  1.00  0.00           H
ATOM   4194  HB2 LEU A 914      13.780  52.760  57.370  1.00  0.00           H
ATOM   4195  CG  LEU A 914      14.290  54.420  56.160  1.00  0.00           C
ATOM   4196  HG  LEU A 914      15.070  55.200  56.160  1.00  0.00           H
ATOM   4197  CD1 LEU A 914      14.460  53.660  54.800  1.00  0.00           C
ATOM   4198 HD11 LEU A 914      13.690  52.860  54.790  1.00  0.00           H
ATOM   4199 HD12 LEU A 914      15.490  53.250  54.800  1.00  0.00           H
ATOM   4200 HD13 LEU A 914      14.230  54.290  53.910  1.00  0.00           H
ATOM   4201  CD2 LEU A 914      12.940  55.120  56.230  1.00  0.00           C
ATOM   4202 HD21 LEU A 914      12.730  55.650  57.180  1.00  0.00           H
ATOM   4203 HD22 LEU A 914      12.100  54.390  56.200  1.00  0.00           H
ATOM   4204 HD23 LEU A 914      12.800  55.610  55.240  1.00  0.00           H
ATOM   4205  C   LEU A 914      17.020  53.800  57.430  1.00  0.00           C
ATOM   4206  O   LEU A 914      17.700  53.940  56.420  1.00  0.00           O
ATOM   4207  N   ILE A 915      17.480  54.360  58.570  1.00  0.00           N
ATOM   4208  HN  ILE A 915      16.970  54.240  59.420  1.00  0.00           H
ATOM   4209  CA  ILE A 915      18.500  55.430  58.570  1.00  0.00           C
ATOM   4210  HA  ILE A 915      18.420  55.940  57.630  1.00  0.00           H
ATOM   4211  CB  ILE A 915      18.330  56.680  59.490  1.00  0.00           C
ATOM   4212  HB  ILE A 915      19.180  57.400  59.450  1.00  0.00           H
ATOM   4213  CG2 ILE A 915      17.210  57.470  58.860  1.00  0.00           C
ATOM   4214 HG21 ILE A 915      17.020  58.350  59.520  1.00  0.00           H
ATOM   4215 HG22 ILE A 915      16.360  56.780  59.020  1.00  0.00           H
ATOM   4216 HG23 ILE A 915      17.280  57.770  57.790  1.00  0.00           H
ATOM   4217  CG1 ILE A 915      18.070  56.220  60.940  1.00  0.00           C
ATOM   4218 HG11 ILE A 915      18.500  55.210  61.070  1.00  0.00           H
ATOM   4219 HG12 ILE A 915      17.000  56.190  61.210  1.00  0.00           H
ATOM   4220  CD  ILE A 915      18.790  57.100  62.040  1.00  0.00           C
ATOM   4221  HD1 ILE A 915      19.890  56.970  61.930  1.00  0.00           H
ATOM   4222  HD2 ILE A 915      18.580  56.870  63.110  1.00  0.00           H
ATOM   4223  HD3 ILE A 915      18.530  58.170  61.850  1.00  0.00           H
ATOM   4224  C   ILE A 915      19.850  54.790  58.630  1.00  0.00           C
ATOM   4225  O   ILE A 915      20.850  55.390  58.230  1.00  0.00           O
ATOM   4226  N   ALA A 916      19.940  53.500  58.880  1.00  0.00           N
ATOM   4227  HN  ALA A 916      19.150  53.070  59.320  1.00  0.00           H
ATOM   4228  CA  ALA A 916      21.070  52.610  58.680  1.00  0.00           C
ATOM   4229  HA  ALA A 916      21.840  53.050  59.310  1.00  0.00           H
ATOM   4230  CB  ALA A 916      20.670  51.220  59.260  1.00  0.00           C
ATOM   4231  HB1 ALA A 916      21.560  50.740  59.710  1.00  0.00           H
ATOM   4232  HB2 ALA A 916      20.140  50.550  58.550  1.00  0.00           H
ATOM   4233  HB3 ALA A 916      19.990  51.420  60.120  1.00  0.00           H
ATOM   4234  C   ALA A 916      21.510  52.470  57.200  1.00  0.00           C
ATOM   4235  O   ALA A 916      22.620  52.080  56.930  1.00  0.00           O
ATOM   4236  N   ALA A 917      20.600  52.760  56.230  1.00  0.00           N
ATOM   4237  HN  ALA A 917      19.650  52.920  56.500  1.00  0.00           H
ATOM   4238  CA  ALA A 917      20.980  53.060  54.840  1.00  0.00           C
ATOM   4239  HA  ALA A 917      21.320  52.070  54.550  1.00  0.00           H
ATOM   4240  CB  ALA A 917      19.730  53.600  54.050  1.00  0.00           C
ATOM   4241  HB1 ALA A 917      19.530  54.590  54.520  1.00  0.00           H
ATOM   4242  HB2 ALA A 917      18.860  52.910  54.210  1.00  0.00           H
ATOM   4243  HB3 ALA A 917      19.900  53.710  52.970  1.00  0.00           H
ATOM   4244  C   ALA A 917      22.200  54.030  54.650  1.00  0.00           C
ATOM   4245  O   ALA A 917      23.170  53.760  53.950  1.00  0.00           O
ATOM   4246  N   ILE A 918      22.220  55.170  55.330  1.00  0.00           N
ATOM   4247  HN  ILE A 918      21.570  55.150  56.080  1.00  0.00           H
ATOM   4248  CA  ILE A 918      23.140  56.310  55.200  1.00  0.00           C
ATOM   4249  HA  ILE A 918      23.130  56.620  54.170  1.00  0.00           H
ATOM   4250  CB  ILE A 918      22.630  57.530  56.010  1.00  0.00           C
ATOM   4251  HB  ILE A 918      22.850  57.360  57.090  1.00  0.00           H
ATOM   4252  CG2 ILE A 918      23.520  58.780  55.620  1.00  0.00           C
ATOM   4253 HG21 ILE A 918      24.450  58.810  56.210  1.00  0.00           H
ATOM   4254 HG22 ILE A 918      23.020  59.700  55.980  1.00  0.00           H
ATOM   4255 HG23 ILE A 918      23.660  58.720  54.520  1.00  0.00           H
ATOM   4256  CG1 ILE A 918      21.170  57.790  55.760  1.00  0.00           C
ATOM   4257 HG11 ILE A 918      20.590  56.850  55.760  1.00  0.00           H
ATOM   4258 HG12 ILE A 918      21.090  58.120  54.710  1.00  0.00           H
ATOM   4259  CD  ILE A 918      20.540  58.910  56.640  1.00  0.00           C
ATOM   4260  HD1 ILE A 918      20.960  59.860  56.280  1.00  0.00           H
ATOM   4261  HD2 ILE A 918      20.750  58.670  57.710  1.00  0.00           H
ATOM   4262  HD3 ILE A 918      19.430  58.930  56.630  1.00  0.00           H
ATOM   4263  C   ILE A 918      24.640  56.080  55.540  1.00  0.00           C
ATOM   4264  O   ILE A 918      25.520  56.330  54.790  1.00  0.00           O
ATOM   4265  N   PRO A 919      24.970  55.340  56.610  1.00  0.00           N
ATOM   4266  CD  PRO A 919      24.230  55.080  57.820  1.00  0.00           C
ATOM   4267  HD1 PRO A 919      23.210  54.670  57.650  1.00  0.00           H
ATOM   4268  HD2 PRO A 919      24.230  56.040  58.370  1.00  0.00           H
ATOM   4269  CA  PRO A 919      26.270  54.880  56.790  1.00  0.00           C
ATOM   4270  HA  PRO A 919      26.990  55.660  56.550  1.00  0.00           H
ATOM   4271  CB  PRO A 919      26.410  54.400  58.210  1.00  0.00           C
ATOM   4272  HB1 PRO A 919      26.930  55.180  58.800  1.00  0.00           H
ATOM   4273  HB2 PRO A 919      27.070  53.520  58.330  1.00  0.00           H
ATOM   4274  CG  PRO A 919      24.980  54.140  58.690  1.00  0.00           C
ATOM   4275  HG1 PRO A 919      24.600  53.100  58.630  1.00  0.00           H
ATOM   4276  HG2 PRO A 919      24.850  54.460  59.740  1.00  0.00           H
ATOM   4277  C   PRO A 919      26.610  53.800  55.800  1.00  0.00           C
ATOM   4278  O   PRO A 919      27.810  53.750  55.470  1.00  0.00           O
ATOM   4279  N   ALA A 920      25.680  52.890  55.350  1.00  0.00           N
ATOM   4280  HN  ALA A 920      24.800  52.880  55.810  1.00  0.00           H
ATOM   4281  CA  ALA A 920      25.940  51.800  54.420  1.00  0.00           C
ATOM   4282  HA  ALA A 920      26.880  51.320  54.660  1.00  0.00           H
ATOM   4283  CB  ALA A 920      24.780  50.900  54.320  1.00  0.00           C
ATOM   4284  HB1 ALA A 920      25.030  50.120  53.580  1.00  0.00           H
ATOM   4285  HB2 ALA A 920      23.890  51.460  53.950  1.00  0.00           H
ATOM   4286  HB3 ALA A 920      24.540  50.510  55.340  1.00  0.00           H
ATOM   4287  C   ALA A 920      26.340  52.300  53.060  1.00  0.00           C
ATOM   4288  O   ALA A 920      27.240  51.730  52.460  1.00  0.00           O
ATOM   4289  N   LEU A 921      25.670  53.390  52.550  1.00  0.00           N
ATOM   4290  HN  LEU A 921      24.860  53.710  53.040  1.00  0.00           H
ATOM   4291  CA  LEU A 921      26.050  54.220  51.400  1.00  0.00           C
ATOM   4292  HA  LEU A 921      26.110  53.590  50.520  1.00  0.00           H
ATOM   4293  CB  LEU A 921      25.000  55.410  51.260  1.00  0.00           C
ATOM   4294  HB1 LEU A 921      25.010  55.940  52.240  1.00  0.00           H
ATOM   4295  HB2 LEU A 921      24.020  54.900  51.170  1.00  0.00           H
ATOM   4296  CG  LEU A 921      25.170  56.310  50.020  1.00  0.00           C
ATOM   4297  HG  LEU A 921      24.160  56.750  49.920  1.00  0.00           H
ATOM   4298  CD1 LEU A 921      26.120  57.480  50.100  1.00  0.00           C
ATOM   4299 HD11 LEU A 921      25.930  58.060  51.020  1.00  0.00           H
ATOM   4300 HD12 LEU A 921      26.110  58.140  49.200  1.00  0.00           H
ATOM   4301 HD13 LEU A 921      27.110  56.990  50.280  1.00  0.00           H
ATOM   4302  CD2 LEU A 921      25.380  55.470  48.810  1.00  0.00           C
ATOM   4303 HD21 LEU A 921      24.750  54.570  48.710  1.00  0.00           H
ATOM   4304 HD22 LEU A 921      26.410  55.050  48.670  1.00  0.00           H
ATOM   4305 HD23 LEU A 921      25.130  56.040  47.880  1.00  0.00           H
ATOM   4306  C   LEU A 921      27.440  54.690  51.500  1.00  0.00           C
ATOM   4307  O   LEU A 921      28.210  54.500  50.560  1.00  0.00           O
ATOM   4308  N   LEU A 922      27.840  55.260  52.700  1.00  0.00           N
ATOM   4309  HN  LEU A 922      27.130  55.620  53.300  1.00  0.00           H
ATOM   4310  CA  LEU A 922      29.210  55.760  52.970  1.00  0.00           C
ATOM   4311  HA  LEU A 922      29.490  56.400  52.140  1.00  0.00           H
ATOM   4312  CB  LEU A 922      29.240  56.620  54.300  1.00  0.00           C
ATOM   4313  HB1 LEU A 922      30.300  56.920  54.460  1.00  0.00           H
ATOM   4314  HB2 LEU A 922      28.940  56.000  55.160  1.00  0.00           H
ATOM   4315  CG  LEU A 922      28.380  57.860  54.170  1.00  0.00           C
ATOM   4316  HG  LEU A 922      27.370  57.580  53.830  1.00  0.00           H
ATOM   4317  CD1 LEU A 922      28.230  58.560  55.510  1.00  0.00           C
ATOM   4318 HD11 LEU A 922      27.430  59.330  55.510  1.00  0.00           H
ATOM   4319 HD12 LEU A 922      29.180  58.990  55.900  1.00  0.00           H
ATOM   4320 HD13 LEU A 922      27.980  57.870  56.340  1.00  0.00           H
ATOM   4321  CD2 LEU A 922      28.790  58.920  53.060  1.00  0.00           C
ATOM   4322 HD21 LEU A 922      28.150  59.820  53.190  1.00  0.00           H
ATOM   4323 HD22 LEU A 922      28.640  58.370  52.100  1.00  0.00           H
ATOM   4324 HD23 LEU A 922      29.840  59.170  53.250  1.00  0.00           H
ATOM   4325  C   LEU A 922      30.270  54.610  53.050  1.00  0.00           C
ATOM   4326  O   LEU A 922      31.230  54.570  52.330  1.00  0.00           O
ATOM   4327  N   CYS A 923      29.960  53.520  53.730  1.00  0.00           N
ATOM   4328  HN  CYS A 923      29.110  53.500  54.250  1.00  0.00           H
ATOM   4329  CA  CYS A 923      30.850  52.330  53.740  1.00  0.00           C
ATOM   4330  HA  CYS A 923      31.850  52.720  53.810  1.00  0.00           H
ATOM   4331  CB  CYS A 923      30.470  51.390  54.970  1.00  0.00           C
ATOM   4332  HB1 CYS A 923      29.360  51.280  54.980  1.00  0.00           H
ATOM   4333  HB2 CYS A 923      30.820  51.970  55.860  1.00  0.00           H
ATOM   4334  SG  CYS A 923      31.170  49.820  54.990  1.00  0.00           S
ATOM   4335  HG1 CYS A 923      30.310  49.410  54.070  1.00  0.00           H
ATOM   4336  C   CYS A 923      30.860  51.600  52.390  1.00  0.00           C
ATOM   4337  O   CYS A 923      31.910  51.090  51.930  1.00  0.00           O
ATOM   4338  N   THR A 924      29.740  51.690  51.630  1.00  0.00           N
ATOM   4339  HN  THR A 924      28.900  52.170  51.830  1.00  0.00           H
ATOM   4340  CA  THR A 924      29.810  51.200  50.200  1.00  0.00           C
ATOM   4341  HA  THR A 924      30.240  50.210  50.100  1.00  0.00           H
ATOM   4342  CB  THR A 924      28.390  51.230  49.600  1.00  0.00           C
ATOM   4343  HB  THR A 924      28.080  52.300  49.580  1.00  0.00           H
ATOM   4344  OG1 THR A 924      27.510  50.420  50.330  1.00  0.00           O
ATOM   4345  HG1 THR A 924      27.520  50.800  51.200  1.00  0.00           H
ATOM   4346  CG2 THR A 924      28.470  50.670  48.130  1.00  0.00           C
ATOM   4347 HG21 THR A 924      28.970  49.670  48.050  1.00  0.00           H
ATOM   4348 HG22 THR A 924      28.850  51.400  47.390  1.00  0.00           H
ATOM   4349 HG23 THR A 924      27.420  50.510  47.790  1.00  0.00           H
ATOM   4350  C   THR A 924      30.760  52.020  49.430  1.00  0.00           C
ATOM   4351  O   THR A 924      31.550  51.440  48.720  1.00  0.00           O
ATOM   4352  N   ILE A 925      30.740  53.380  49.570  1.00  0.00           N
ATOM   4353  HN  ILE A 925      30.010  53.920  49.970  1.00  0.00           H
ATOM   4354  CA  ILE A 925      31.770  54.180  48.950  1.00  0.00           C
ATOM   4355  HA  ILE A 925      31.800  54.070  47.870  1.00  0.00           H
ATOM   4356  CB  ILE A 925      31.590  55.660  49.090  1.00  0.00           C
ATOM   4357  HB  ILE A 925      31.580  55.980  50.140  1.00  0.00           H
ATOM   4358  CG2 ILE A 925      32.800  56.390  48.460  1.00  0.00           C
ATOM   4359 HG21 ILE A 925      32.770  56.260  47.360  1.00  0.00           H
ATOM   4360 HG22 ILE A 925      33.820  56.150  48.810  1.00  0.00           H
ATOM   4361 HG23 ILE A 925      32.590  57.460  48.650  1.00  0.00           H
ATOM   4362  CG1 ILE A 925      30.240  56.200  48.430  1.00  0.00           C
ATOM   4363 HG11 ILE A 925      29.490  55.440  48.730  1.00  0.00           H
ATOM   4364 HG12 ILE A 925      30.270  56.200  47.320  1.00  0.00           H
ATOM   4365  CD  ILE A 925      29.800  57.540  49.040  1.00  0.00           C
ATOM   4366  HD1 ILE A 925      29.800  57.540  50.150  1.00  0.00           H
ATOM   4367  HD2 ILE A 925      28.720  57.600  48.790  1.00  0.00           H
ATOM   4368  HD3 ILE A 925      30.320  58.450  48.670  1.00  0.00           H
ATOM   4369  C   ILE A 925      33.220  53.820  49.380  1.00  0.00           C
ATOM   4370  O   ILE A 925      34.120  53.610  48.540  1.00  0.00           O
ATOM   4371  N   LEU A 926      33.460  53.590  50.730  1.00  0.00           N
ATOM   4372  HN  LEU A 926      32.670  53.530  51.340  1.00  0.00           H
ATOM   4373  CA  LEU A 926      34.760  53.330  51.300  1.00  0.00           C
ATOM   4374  HA  LEU A 926      35.480  53.980  50.840  1.00  0.00           H
ATOM   4375  CB  LEU A 926      34.830  53.430  52.860  1.00  0.00           C
ATOM   4376  HB1 LEU A 926      35.870  53.280  53.210  1.00  0.00           H
ATOM   4377  HB2 LEU A 926      34.300  52.600  53.370  1.00  0.00           H
ATOM   4378  CG  LEU A 926      34.470  54.800  53.400  1.00  0.00           C
ATOM   4379  HG  LEU A 926      33.500  55.130  52.990  1.00  0.00           H
ATOM   4380  CD1 LEU A 926      34.200  54.750  54.960  1.00  0.00           C
ATOM   4381 HD11 LEU A 926      35.110  54.460  55.520  1.00  0.00           H
ATOM   4382 HD12 LEU A 926      33.450  53.960  55.120  1.00  0.00           H
ATOM   4383 HD13 LEU A 926      34.040  55.730  55.460  1.00  0.00           H
ATOM   4384  CD2 LEU A 926      35.580  55.850  53.060  1.00  0.00           C
ATOM   4385 HD21 LEU A 926      35.640  56.720  53.740  1.00  0.00           H
ATOM   4386 HD22 LEU A 926      35.400  56.260  52.050  1.00  0.00           H
ATOM   4387 HD23 LEU A 926      36.540  55.310  52.990  1.00  0.00           H
ATOM   4388  C   LEU A 926      35.290  52.020  50.750  1.00  0.00           C
ATOM   4389  O   LEU A 926      36.390  51.930  50.280  1.00  0.00           O
ATOM   4390  N   ILE A 927      34.420  50.990  50.720  1.00  0.00           N
ATOM   4391  HN  ILE A 927      33.490  51.120  51.070  1.00  0.00           H
ATOM   4392  CA  ILE A 927      34.720  49.710  50.140  1.00  0.00           C
ATOM   4393  HA  ILE A 927      35.700  49.350  50.400  1.00  0.00           H
ATOM   4394  CB  ILE A 927      33.590  48.690  50.480  1.00  0.00           C
ATOM   4395  HB  ILE A 927      32.620  49.180  50.270  1.00  0.00           H
ATOM   4396  CG2 ILE A 927      33.640  47.380  49.660  1.00  0.00           C
ATOM   4397 HG21 ILE A 927      33.380  47.460  48.580  1.00  0.00           H
ATOM   4398 HG22 ILE A 927      32.920  46.580  49.980  1.00  0.00           H
ATOM   4399 HG23 ILE A 927      34.610  46.860  49.540  1.00  0.00           H
ATOM   4400  CG1 ILE A 927      33.510  48.480  52.030  1.00  0.00           C
ATOM   4401 HG11 ILE A 927      32.560  47.920  52.130  1.00  0.00           H
ATOM   4402 HG12 ILE A 927      33.330  49.490  52.460  1.00  0.00           H
ATOM   4403  CD  ILE A 927      34.740  47.870  52.760  1.00  0.00           C
ATOM   4404  HD1 ILE A 927      34.920  46.850  52.360  1.00  0.00           H
ATOM   4405  HD2 ILE A 927      34.570  47.950  53.850  1.00  0.00           H
ATOM   4406  HD3 ILE A 927      35.620  48.490  52.480  1.00  0.00           H
ATOM   4407  C   ILE A 927      34.940  49.680  48.620  1.00  0.00           C
ATOM   4408  O   ILE A 927      35.940  49.210  48.100  1.00  0.00           O
ATOM   4409  N   PHE A 928      34.070  50.340  47.880  1.00  0.00           N
ATOM   4410  HN  PHE A 928      33.260  50.760  48.280  1.00  0.00           H
ATOM   4411  CA  PHE A 928      34.250  50.620  46.430  1.00  0.00           C
ATOM   4412  HA  PHE A 928      34.290  49.680  45.890  1.00  0.00           H
ATOM   4413  CB  PHE A 928      33.040  51.410  46.010  1.00  0.00           C
ATOM   4414  HB1 PHE A 928      32.800  52.140  46.810  1.00  0.00           H
ATOM   4415  HB2 PHE A 928      32.180  50.720  46.020  1.00  0.00           H
ATOM   4416  CG  PHE A 928      33.130  52.090  44.750  1.00  0.00           C
ATOM   4417  CD1 PHE A 928      33.120  51.260  43.660  1.00  0.00           C
ATOM   4418  HD1 PHE A 928      32.890  50.210  43.780  1.00  0.00           H
ATOM   4419  CE1 PHE A 928      33.310  51.740  42.340  1.00  0.00           C
ATOM   4420  HE1 PHE A 928      33.330  51.110  41.460  1.00  0.00           H
ATOM   4421  CZ  PHE A 928      33.490  53.140  42.150  1.00  0.00           C
ATOM   4422  HZ  PHE A 928      33.700  53.500  41.160  1.00  0.00           H
ATOM   4423  CD2 PHE A 928      33.260  53.510  44.530  1.00  0.00           C
ATOM   4424  HD2 PHE A 928      33.250  54.210  45.360  1.00  0.00           H
ATOM   4425  CE2 PHE A 928      33.450  53.990  43.240  1.00  0.00           C
ATOM   4426  HE2 PHE A 928      33.420  55.070  43.160  1.00  0.00           H
ATOM   4427  C   PHE A 928      35.580  51.240  46.110  1.00  0.00           C
ATOM   4428  O   PHE A 928      36.300  50.630  45.270  1.00  0.00           O
ATOM   4429  N   MET A 929      35.950  52.330  46.790  1.00  0.00           N
ATOM   4430  HN  MET A 929      35.260  52.720  47.390  1.00  0.00           H
ATOM   4431  CA  MET A 929      37.160  53.170  46.570  1.00  0.00           C
ATOM   4432  HA  MET A 929      37.000  53.380  45.530  1.00  0.00           H
ATOM   4433  CB  MET A 929      37.110  54.460  47.540  1.00  0.00           C
ATOM   4434  HB1 MET A 929      36.880  54.180  48.590  1.00  0.00           H
ATOM   4435  HB2 MET A 929      36.140  54.880  47.220  1.00  0.00           H
ATOM   4436  CG  MET A 929      38.180  55.590  47.450  1.00  0.00           C
ATOM   4437  HG1 MET A 929      39.170  55.300  47.850  1.00  0.00           H
ATOM   4438  HG2 MET A 929      37.830  56.520  47.940  1.00  0.00           H
ATOM   4439  SD  MET A 929      38.510  56.140  45.630  1.00  0.00           S
ATOM   4440  CE  MET A 929      36.810  56.640  45.090  1.00  0.00           C
ATOM   4441  HE1 MET A 929      36.390  57.400  45.770  1.00  0.00           H
ATOM   4442  HE2 MET A 929      36.090  55.780  45.100  1.00  0.00           H
ATOM   4443  HE3 MET A 929      36.940  56.950  44.040  1.00  0.00           H
ATOM   4444  C   MET A 929      38.450  52.440  46.750  1.00  0.00           C
ATOM   4445  O   MET A 929      39.430  52.680  46.000  1.00  0.00           O
ATOM   4446  N   ASP A 930      38.540  51.550  47.760  1.00  0.00           N
ATOM   4447  HN  ASP A 930      37.790  51.420  48.410  1.00  0.00           H
ATOM   4448  CA  ASP A 930      39.610  50.650  47.980  1.00  0.00           C
ATOM   4449  HA  ASP A 930      40.550  51.200  47.880  1.00  0.00           H
ATOM   4450  CB  ASP A 930      39.580  50.070  49.400  1.00  0.00           C
ATOM   4451  HB1 ASP A 930      40.260  49.190  49.500  1.00  0.00           H
ATOM   4452  HB2 ASP A 930      38.610  49.670  49.770  1.00  0.00           H
ATOM   4453  CG  ASP A 930      40.060  51.060  50.410  1.00  0.00           C
ATOM   4454  OD1 ASP A 930      40.160  52.280  50.240  1.00  0.00           O
ATOM   4455  OD2 ASP A 930      40.170  50.520  51.550  1.00  0.00           O
ATOM   4456  C   ASP A 930      39.650  49.510  46.980  1.00  0.00           C
ATOM   4457  O   ASP A 930      40.640  49.180  46.400  1.00  0.00           O
ATOM   4458  N   GLN A 931      38.450  48.970  46.640  1.00  0.00           N
ATOM   4459  HN  GLN A 931      37.580  49.300  46.980  1.00  0.00           H
ATOM   4460  CA  GLN A 931      38.270  47.760  45.820  1.00  0.00           C
ATOM   4461  HA  GLN A 931      39.020  47.040  46.110  1.00  0.00           H
ATOM   4462  CB  GLN A 931      36.880  47.060  45.950  1.00  0.00           C
ATOM   4463  HB1 GLN A 931      36.120  47.720  45.470  1.00  0.00           H
ATOM   4464  HB2 GLN A 931      36.820  46.870  47.040  1.00  0.00           H
ATOM   4465  CG  GLN A 931      36.800  45.630  45.220  1.00  0.00           C
ATOM   4466  HG1 GLN A 931      37.330  45.730  44.250  1.00  0.00           H
ATOM   4467  HG2 GLN A 931      35.740  45.330  45.080  1.00  0.00           H
ATOM   4468  CD  GLN A 931      37.640  44.540  45.960  1.00  0.00           C
ATOM   4469  OE1 GLN A 931      38.520  44.780  46.830  1.00  0.00           O
ATOM   4470  NE2 GLN A 931      37.520  43.240  45.580  1.00  0.00           N
ATOM   4471 HE21 GLN A 931      38.180  42.580  45.930  1.00  0.00           H
ATOM   4472 HE22 GLN A 931      36.800  42.980  44.940  1.00  0.00           H
ATOM   4473  C   GLN A 931      38.690  48.080  44.360  1.00  0.00           C
ATOM   4474  O   GLN A 931      39.670  47.640  43.740  1.00  0.00           O
ATOM   4475  N   GLN A 932      37.780  48.790  43.770  1.00  0.00           N
ATOM   4476  HN  GLN A 932      36.960  49.180  44.180  1.00  0.00           H
ATOM   4477  CA  GLN A 932      37.720  49.120  42.380  1.00  0.00           C
ATOM   4478  HA  GLN A 932      37.820  48.170  41.880  1.00  0.00           H
ATOM   4479  CB  GLN A 932      36.420  49.740  41.800  1.00  0.00           C
ATOM   4480  HB1 GLN A 932      36.480  49.870  40.700  1.00  0.00           H
ATOM   4481  HB2 GLN A 932      36.290  50.700  42.340  1.00  0.00           H
ATOM   4482  CG  GLN A 932      35.100  48.860  41.900  1.00  0.00           C
ATOM   4483  HG1 GLN A 932      34.280  49.280  41.280  1.00  0.00           H
ATOM   4484  HG2 GLN A 932      34.690  48.870  42.930  1.00  0.00           H
ATOM   4485  CD  GLN A 932      35.270  47.320  41.570  1.00  0.00           C
ATOM   4486  OE1 GLN A 932      35.620  46.480  42.340  1.00  0.00           O
ATOM   4487  NE2 GLN A 932      34.960  47.050  40.290  1.00  0.00           N
ATOM   4488 HE21 GLN A 932      34.660  46.140  40.040  1.00  0.00           H
ATOM   4489 HE22 GLN A 932      34.780  47.820  39.670  1.00  0.00           H
ATOM   4490  C   GLN A 932      38.930  49.860  41.820  1.00  0.00           C
ATOM   4491  O   GLN A 932      39.450  49.410  40.780  1.00  0.00           O
ATOM   4492  N   ILE A 933      39.430  50.950  42.450  1.00  0.00           N
ATOM   4493  HN  ILE A 933      38.910  51.400  43.170  1.00  0.00           H
ATOM   4494  CA  ILE A 933      40.550  51.650  41.940  1.00  0.00           C
ATOM   4495  HA  ILE A 933      40.360  51.770  40.890  1.00  0.00           H
ATOM   4496  CB  ILE A 933      40.780  53.030  42.600  1.00  0.00           C
ATOM   4497  HB  ILE A 933      41.190  52.960  43.630  1.00  0.00           H
ATOM   4498  CG2 ILE A 933      41.800  53.820  41.770  1.00  0.00           C
ATOM   4499 HG21 ILE A 933      42.590  53.150  41.370  1.00  0.00           H
ATOM   4500 HG22 ILE A 933      42.160  54.580  42.500  1.00  0.00           H
ATOM   4501 HG23 ILE A 933      41.360  54.340  40.910  1.00  0.00           H
ATOM   4502  CG1 ILE A 933      39.450  53.820  42.700  1.00  0.00           C
ATOM   4503 HG11 ILE A 933      39.620  54.890  42.960  1.00  0.00           H
ATOM   4504 HG12 ILE A 933      38.820  53.320  43.470  1.00  0.00           H
ATOM   4505  CD  ILE A 933      38.730  53.780  41.350  1.00  0.00           C
ATOM   4506  HD1 ILE A 933      37.900  54.510  41.410  1.00  0.00           H
ATOM   4507  HD2 ILE A 933      38.360  52.800  41.000  1.00  0.00           H
ATOM   4508  HD3 ILE A 933      39.420  54.140  40.550  1.00  0.00           H
ATOM   4509  C   ILE A 933      41.760  50.650  41.980  1.00  0.00           C
ATOM   4510  O   ILE A 933      42.610  50.610  41.070  1.00  0.00           O
ATOM   4511  N   THR A 934      41.880  49.740  42.990  1.00  0.00           N
ATOM   4512  HN  THR A 934      41.140  49.650  43.650  1.00  0.00           H
ATOM   4513  CA  THR A 934      43.000  48.770  43.030  1.00  0.00           C
ATOM   4514  HA  THR A 934      43.890  49.270  42.690  1.00  0.00           H
ATOM   4515  CB  THR A 934      43.190  48.070  44.330  1.00  0.00           C
ATOM   4516  HB  THR A 934      42.260  47.440  44.450  1.00  0.00           H
ATOM   4517  OG1 THR A 934      43.310  49.050  45.330  1.00  0.00           O
ATOM   4518  HG1 THR A 934      42.550  48.930  45.900  1.00  0.00           H
ATOM   4519  CG2 THR A 934      44.420  47.260  44.310  1.00  0.00           C
ATOM   4520 HG21 THR A 934      45.260  47.910  43.950  1.00  0.00           H
ATOM   4521 HG22 THR A 934      44.340  46.350  43.670  1.00  0.00           H
ATOM   4522 HG23 THR A 934      44.700  46.930  45.330  1.00  0.00           H
ATOM   4523  C   THR A 934      42.870  47.800  41.770  1.00  0.00           C
ATOM   4524  O   THR A 934      43.830  47.470  41.060  1.00  0.00           O
ATOM   4525  N   ALA A 935      41.670  47.310  41.490  1.00  0.00           N
ATOM   4526  HN  ALA A 935      40.930  47.500  42.140  1.00  0.00           H
ATOM   4527  CA  ALA A 935      41.390  46.480  40.360  1.00  0.00           C
ATOM   4528  HA  ALA A 935      41.910  45.540  40.300  1.00  0.00           H
ATOM   4529  CB  ALA A 935      39.900  45.940  40.540  1.00  0.00           C
ATOM   4530  HB1 ALA A 935      39.890  45.300  41.450  1.00  0.00           H
ATOM   4531  HB2 ALA A 935      39.640  45.200  39.750  1.00  0.00           H
ATOM   4532  HB3 ALA A 935      39.230  46.800  40.650  1.00  0.00           H
ATOM   4533  C   ALA A 935      41.710  47.090  39.030  1.00  0.00           C
ATOM   4534  O   ALA A 935      42.300  46.490  38.160  1.00  0.00           O
ATOM   4535  N   VAL A 936      41.360  48.330  38.850  1.00  0.00           N
ATOM   4536  HN  VAL A 936      40.720  48.660  39.540  1.00  0.00           H
ATOM   4537  CA  VAL A 936      41.760  49.170  37.730  1.00  0.00           C
ATOM   4538  HA  VAL A 936      41.310  48.740  36.850  1.00  0.00           H
ATOM   4539  CB  VAL A 936      41.240  50.590  37.910  1.00  0.00           C
ATOM   4540  HB  VAL A 936      41.460  50.910  38.950  1.00  0.00           H
ATOM   4541  CG1 VAL A 936      41.880  51.540  36.840  1.00  0.00           C
ATOM   4542 HG11 VAL A 936      41.630  51.310  35.780  1.00  0.00           H
ATOM   4543 HG12 VAL A 936      42.970  51.630  36.940  1.00  0.00           H
ATOM   4544 HG13 VAL A 936      41.460  52.570  36.840  1.00  0.00           H
ATOM   4545  CG2 VAL A 936      39.720  50.610  37.710  1.00  0.00           C
ATOM   4546 HG21 VAL A 936      39.410  50.080  36.800  1.00  0.00           H
ATOM   4547 HG22 VAL A 936      39.500  51.670  37.440  1.00  0.00           H
ATOM   4548 HG23 VAL A 936      39.040  50.260  38.510  1.00  0.00           H
ATOM   4549  C   VAL A 936      43.330  49.300  37.600  1.00  0.00           C
ATOM   4550  O   VAL A 936      43.920  49.180  36.530  1.00  0.00           O
ATOM   4551  N   ILE A 937      44.080  49.520  38.710  1.00  0.00           N
ATOM   4552  HN  ILE A 937      43.640  49.730  39.580  1.00  0.00           H
ATOM   4553  CA  ILE A 937      45.540  49.580  38.830  1.00  0.00           C
ATOM   4554  HA  ILE A 937      45.970  50.210  38.040  1.00  0.00           H
ATOM   4555  CB  ILE A 937      46.070  50.270  40.110  1.00  0.00           C
ATOM   4556  HB  ILE A 937      45.450  49.920  40.960  1.00  0.00           H
ATOM   4557  CG2 ILE A 937      47.620  50.030  40.300  1.00  0.00           C
ATOM   4558 HG21 ILE A 937      47.860  48.950  40.370  1.00  0.00           H
ATOM   4559 HG22 ILE A 937      47.890  50.400  41.310  1.00  0.00           H
ATOM   4560 HG23 ILE A 937      48.200  50.520  39.480  1.00  0.00           H
ATOM   4561  CG1 ILE A 937      45.810  51.770  40.100  1.00  0.00           C
ATOM   4562 HG11 ILE A 937      46.350  52.120  41.010  1.00  0.00           H
ATOM   4563 HG12 ILE A 937      44.810  52.230  40.190  1.00  0.00           H
ATOM   4564  CD  ILE A 937      46.330  52.500  38.820  1.00  0.00           C
ATOM   4565  HD1 ILE A 937      47.410  52.480  38.600  1.00  0.00           H
ATOM   4566  HD2 ILE A 937      46.260  53.600  38.950  1.00  0.00           H
ATOM   4567  HD3 ILE A 937      45.700  52.340  37.910  1.00  0.00           H
ATOM   4568  C   ILE A 937      46.160  48.210  38.570  1.00  0.00           C
ATOM   4569  O   ILE A 937      47.210  48.160  37.960  1.00  0.00           O
ATOM   4570  N   ILE A 938      45.540  47.090  38.860  1.00  0.00           N
ATOM   4571  HN  ILE A 938      44.750  47.020  39.480  1.00  0.00           H
ATOM   4572  CA  ILE A 938      46.020  45.800  38.410  1.00  0.00           C
ATOM   4573  HA  ILE A 938      47.080  45.750  38.600  1.00  0.00           H
ATOM   4574  CB  ILE A 938      45.490  44.620  39.260  1.00  0.00           C
ATOM   4575  HB  ILE A 938      44.400  44.810  39.380  1.00  0.00           H
ATOM   4576  CG2 ILE A 938      45.660  43.260  38.600  1.00  0.00           C
ATOM   4577 HG21 ILE A 938      46.710  43.140  38.240  1.00  0.00           H
ATOM   4578 HG22 ILE A 938      45.100  43.120  37.650  1.00  0.00           H
ATOM   4579 HG23 ILE A 938      45.330  42.400  39.240  1.00  0.00           H
ATOM   4580  CG1 ILE A 938      46.080  44.660  40.740  1.00  0.00           C
ATOM   4581 HG11 ILE A 938      46.070  43.760  41.400  1.00  0.00           H
ATOM   4582 HG12 ILE A 938      45.360  45.380  41.180  1.00  0.00           H
ATOM   4583  CD  ILE A 938      47.490  45.200  41.010  1.00  0.00           C
ATOM   4584  HD1 ILE A 938      47.730  46.150  40.470  1.00  0.00           H
ATOM   4585  HD2 ILE A 938      48.270  44.450  40.750  1.00  0.00           H
ATOM   4586  HD3 ILE A 938      47.610  45.520  42.070  1.00  0.00           H
ATOM   4587  C   ILE A 938      45.830  45.550  36.950  1.00  0.00           C
ATOM   4588  O   ILE A 938      46.610  44.830  36.340  1.00  0.00           O
ATOM   4589  N   ASN A 939      44.870  46.260  36.260  1.00  0.00           N
ATOM   4590  HN  ASN A 939      44.190  46.800  36.760  1.00  0.00           H
ATOM   4591  CA  ASN A 939      44.530  45.960  34.860  1.00  0.00           C
ATOM   4592  HA  ASN A 939      45.020  45.030  34.590  1.00  0.00           H
ATOM   4593  CB  ASN A 939      43.000  45.830  34.780  1.00  0.00           C
ATOM   4594  HB1 ASN A 939      42.630  46.870  34.720  1.00  0.00           H
ATOM   4595  HB2 ASN A 939      42.680  45.400  35.760  1.00  0.00           H
ATOM   4596  CG  ASN A 939      42.370  45.030  33.590  1.00  0.00           C
ATOM   4597  OD1 ASN A 939      43.070  44.520  32.690  1.00  0.00           O
ATOM   4598  ND2 ASN A 939      41.040  45.120  33.490  1.00  0.00           N
ATOM   4599 HD21 ASN A 939      40.640  45.870  34.020  1.00  0.00           H
ATOM   4600 HD22 ASN A 939      40.620  44.890  32.620  1.00  0.00           H
ATOM   4601  C   ASN A 939      45.100  46.970  33.960  1.00  0.00           C
ATOM   4602  O   ASN A 939      44.840  46.860  32.770  1.00  0.00           O
ATOM   4603  N   ARG A 940      45.930  47.890  34.420  1.00  0.00           N
ATOM   4604  HN  ARG A 940      46.030  48.010  35.400  1.00  0.00           H
ATOM   4605  CA  ARG A 940      46.830  48.790  33.740  1.00  0.00           C
ATOM   4606  HA  ARG A 940      46.090  49.470  33.330  1.00  0.00           H
ATOM   4607  CB  ARG A 940      47.740  49.720  34.670  1.00  0.00           C
ATOM   4608  HB1 ARG A 940      48.500  50.260  34.060  1.00  0.00           H
ATOM   4609  HB2 ARG A 940      48.340  49.030  35.290  1.00  0.00           H
ATOM   4610  CG  ARG A 940      46.920  50.670  35.610  1.00  0.00           C
ATOM   4611  HG1 ARG A 940      47.500  50.850  36.540  1.00  0.00           H
ATOM   4612  HG2 ARG A 940      45.940  50.230  35.910  1.00  0.00           H
ATOM   4613  CD  ARG A 940      46.650  52.080  35.000  1.00  0.00           C
ATOM   4614  HD1 ARG A 940      45.950  52.460  35.760  1.00  0.00           H
ATOM   4615  HD2 ARG A 940      46.110  52.130  34.020  1.00  0.00           H
ATOM   4616  NE  ARG A 940      48.020  52.770  34.980  1.00  0.00           N
ATOM   4617  HE  ARG A 940      48.820  52.400  35.450  1.00  0.00           H
ATOM   4618  CZ  ARG A 940      48.310  53.770  34.110  1.00  0.00           C
ATOM   4619  NH1 ARG A 940      47.400  54.500  33.500  1.00  0.00           N
ATOM   4620 HH11 ARG A 940      46.450  54.380  33.790  1.00  0.00           H
ATOM   4621 HH12 ARG A 940      47.640  54.940  32.630  1.00  0.00           H
ATOM   4622  NH2 ARG A 940      49.580  54.160  33.930  1.00  0.00           N
ATOM   4623 HH21 ARG A 940      50.210  53.420  34.170  1.00  0.00           H
ATOM   4624 HH22 ARG A 940      49.790  54.720  33.130  1.00  0.00           H
ATOM   4625  C   ARG A 940      47.670  48.220  32.590  1.00  0.00           C
ATOM   4626  O   ARG A 940      48.150  47.080  32.580  1.00  0.00           O
ATOM   4627  N   LYS A 941      48.050  49.150  31.620  1.00  0.00           N
ATOM   4628  HN  LYS A 941      47.710  50.090  31.680  1.00  0.00           H
ATOM   4629  CA  LYS A 941      48.790  48.850  30.330  1.00  0.00           C
ATOM   4630  HA  LYS A 941      48.050  48.500  29.630  1.00  0.00           H
ATOM   4631  CB  LYS A 941      49.360  50.130  29.700  1.00  0.00           C
ATOM   4632  HB1 LYS A 941      48.570  50.790  29.280  1.00  0.00           H
ATOM   4633  HB2 LYS A 941      49.950  49.790  28.810  1.00  0.00           H
ATOM   4634  CG  LYS A 941      50.360  50.880  30.640  1.00  0.00           C
ATOM   4635  HG1 LYS A 941      51.390  50.470  30.700  1.00  0.00           H
ATOM   4636  HG2 LYS A 941      50.030  50.950  31.700  1.00  0.00           H
ATOM   4637  CD  LYS A 941      50.450  52.300  30.200  1.00  0.00           C
ATOM   4638  HD1 LYS A 941      51.140  52.920  30.830  1.00  0.00           H
ATOM   4639  HD2 LYS A 941      49.520  52.910  30.230  1.00  0.00           H
ATOM   4640  CE  LYS A 941      50.860  52.400  28.710  1.00  0.00           C
ATOM   4641  HE1 LYS A 941      50.060  51.960  28.090  1.00  0.00           H
ATOM   4642  HE2 LYS A 941      51.780  51.800  28.520  1.00  0.00           H
ATOM   4643  NZ  LYS A 941      51.020  53.770  28.260  1.00  0.00           N
ATOM   4644  HZ1 LYS A 941      51.690  53.880  27.480  1.00  0.00           H
ATOM   4645  HZ2 LYS A 941      51.420  54.350  29.030  1.00  0.00           H
ATOM   4646  HZ3 LYS A 941      50.100  54.180  27.970  1.00  0.00           H
ATOM   4647  C   LYS A 941      49.830  47.740  30.360  1.00  0.00           C
ATOM   4648  O   LYS A 941      49.850  46.890  29.480  1.00  0.00           O
ATOM   4649  N   GLU A 942      50.840  47.690  31.360  1.00  0.00           N
ATOM   4650  HN  GLU A 942      51.080  48.400  32.020  1.00  0.00           H
ATOM   4651  CA  GLU A 942      51.720  46.580  31.250  1.00  0.00           C
ATOM   4652  HA  GLU A 942      52.140  46.630  30.260  1.00  0.00           H
ATOM   4653  CB  GLU A 942      53.010  46.880  32.150  1.00  0.00           C
ATOM   4654  HB1 GLU A 942      53.640  45.990  32.360  1.00  0.00           H
ATOM   4655  HB2 GLU A 942      52.710  47.180  33.180  1.00  0.00           H
ATOM   4656  CG  GLU A 942      53.790  47.980  31.460  1.00  0.00           C
ATOM   4657  HG1 GLU A 942      53.270  48.950  31.430  1.00  0.00           H
ATOM   4658  HG2 GLU A 942      54.050  47.660  30.430  1.00  0.00           H
ATOM   4659  CD  GLU A 942      55.100  48.230  32.250  1.00  0.00           C
ATOM   4660  OE1 GLU A 942      55.350  47.790  33.410  1.00  0.00           O
ATOM   4661  OE2 GLU A 942      55.850  48.990  31.650  1.00  0.00           O
ATOM   4662  C   GLU A 942      51.140  45.280  31.590  1.00  0.00           C
ATOM   4663  O   GLU A 942      51.380  44.240  30.980  1.00  0.00           O
ATOM   4664  N   HSD A 943      50.300  45.170  32.630  1.00  0.00           N
ATOM   4665  HN  HSD A 943      50.120  45.990  33.160  1.00  0.00           H
ATOM   4666  CA  HSD A 943      49.790  43.930  33.160  1.00  0.00           C
ATOM   4667  HA  HSD A 943      50.340  43.120  32.710  1.00  0.00           H
ATOM   4668  CB  HSD A 943      49.880  43.920  34.700  1.00  0.00           C
ATOM   4669  HB1 HSD A 943      49.590  42.960  35.180  1.00  0.00           H
ATOM   4670  HB2 HSD A 943      49.270  44.790  35.000  1.00  0.00           H
ATOM   4671  ND1 HSD A 943      52.280  43.210  34.880  1.00  0.00           N
ATOM   4672  HD1 HSD A 943      52.240  42.300  34.460  1.00  0.00           H
ATOM   4673  CG  HSD A 943      51.270  44.170  35.000  1.00  0.00           C
ATOM   4674  CE1 HSD A 943      53.390  43.750  35.460  1.00  0.00           C
ATOM   4675  HE1 HSD A 943      54.370  43.300  35.460  1.00  0.00           H
ATOM   4676  NE2 HSD A 943      53.210  44.990  35.830  1.00  0.00           N
ATOM   4677  CD2 HSD A 943      51.830  45.230  35.710  1.00  0.00           C
ATOM   4678  HD2 HSD A 943      51.430  46.150  36.100  1.00  0.00           H
ATOM   4679  C   HSD A 943      48.310  43.510  32.880  1.00  0.00           C
ATOM   4680  O   HSD A 943      47.690  42.690  33.520  1.00  0.00           O
ATOM   4681  N   LYS A 944      47.700  44.210  31.950  1.00  0.00           N
ATOM   4682  HN  LYS A 944      48.190  45.000  31.600  1.00  0.00           H
ATOM   4683  CA  LYS A 944      46.280  44.060  31.530  1.00  0.00           C
ATOM   4684  HA  LYS A 944      45.780  44.420  32.410  1.00  0.00           H
ATOM   4685  CB  LYS A 944      45.930  45.110  30.430  1.00  0.00           C
ATOM   4686  HB1 LYS A 944      45.850  46.130  30.830  1.00  0.00           H
ATOM   4687  HB2 LYS A 944      44.940  44.700  30.140  1.00  0.00           H
ATOM   4688  CG  LYS A 944      47.030  45.140  29.320  1.00  0.00           C
ATOM   4689  HG1 LYS A 944      47.190  44.090  29.010  1.00  0.00           H
ATOM   4690  HG2 LYS A 944      47.950  45.500  29.840  1.00  0.00           H
ATOM   4691  CD  LYS A 944      46.560  46.220  28.290  1.00  0.00           C
ATOM   4692  HD1 LYS A 944      47.420  46.470  27.630  1.00  0.00           H
ATOM   4693  HD2 LYS A 944      46.210  47.100  28.870  1.00  0.00           H
ATOM   4694  CE  LYS A 944      45.380  45.770  27.430  1.00  0.00           C
ATOM   4695  HE1 LYS A 944      45.020  46.620  26.800  1.00  0.00           H
ATOM   4696  HE2 LYS A 944      44.550  45.570  28.130  1.00  0.00           H
ATOM   4697  NZ  LYS A 944      45.660  44.550  26.630  1.00  0.00           N
ATOM   4698  HZ1 LYS A 944      44.880  44.230  26.020  1.00  0.00           H
ATOM   4699  HZ2 LYS A 944      45.820  43.690  27.180  1.00  0.00           H
ATOM   4700  HZ3 LYS A 944      46.410  44.730  25.930  1.00  0.00           H
ATOM   4701  C   LYS A 944      45.830  42.700  31.290  1.00  0.00           C
ATOM   4702  O   LYS A 944      46.370  41.990  30.450  1.00  0.00           O
ATOM   4703  N   LEU A 945      44.740  42.170  31.870  1.00  0.00           N
ATOM   4704  HN  LEU A 945      44.140  42.860  32.260  1.00  0.00           H
ATOM   4705  CA  LEU A 945      44.440  40.730  31.940  1.00  0.00           C
ATOM   4706  HA  LEU A 945      45.310  40.100  32.020  1.00  0.00           H
ATOM   4707  CB  LEU A 945      43.540  40.540  33.190  1.00  0.00           C
ATOM   4708  HB1 LEU A 945      43.200  39.490  33.200  1.00  0.00           H
ATOM   4709  HB2 LEU A 945      42.660  41.190  33.000  1.00  0.00           H
ATOM   4710  CG  LEU A 945      44.190  40.840  34.480  1.00  0.00           C
ATOM   4711  HG  LEU A 945      44.170  41.950  34.630  1.00  0.00           H
ATOM   4712  CD1 LEU A 945      43.260  40.350  35.620  1.00  0.00           C
ATOM   4713 HD11 LEU A 945      42.240  40.560  35.230  1.00  0.00           H
ATOM   4714 HD12 LEU A 945      43.500  40.840  36.580  1.00  0.00           H
ATOM   4715 HD13 LEU A 945      43.190  39.240  35.740  1.00  0.00           H
ATOM   4716  CD2 LEU A 945      45.610  40.360  34.740  1.00  0.00           C
ATOM   4717 HD21 LEU A 945      45.700  39.250  34.760  1.00  0.00           H
ATOM   4718 HD22 LEU A 945      46.120  40.770  35.640  1.00  0.00           H
ATOM   4719 HD23 LEU A 945      46.270  40.760  33.930  1.00  0.00           H
ATOM   4720  C   LEU A 945      43.620  40.270  30.730  1.00  0.00           C
ATOM   4721  O   LEU A 945      42.750  40.900  30.220  1.00  0.00           O
ATOM   4722  N   LYS A 946      43.890  39.000  30.350  1.00  0.00           N
ATOM   4723  HN  LYS A 946      44.650  38.460  30.720  1.00  0.00           H
ATOM   4724  CA  LYS A 946      43.210  38.280  29.290  1.00  0.00           C
ATOM   4725  HA  LYS A 946      43.290  38.830  28.360  1.00  0.00           H
ATOM   4726  CB  LYS A 946      43.900  36.930  28.960  1.00  0.00           C
ATOM   4727  HB1 LYS A 946      43.330  36.470  28.120  1.00  0.00           H
ATOM   4728  HB2 LYS A 946      43.890  36.320  29.890  1.00  0.00           H
ATOM   4729  CG  LYS A 946      45.320  36.930  28.450  1.00  0.00           C
ATOM   4730  HG1 LYS A 946      46.060  37.320  29.180  1.00  0.00           H
ATOM   4731  HG2 LYS A 946      45.400  37.560  27.540  1.00  0.00           H
ATOM   4732  CD  LYS A 946      45.880  35.540  28.190  1.00  0.00           C
ATOM   4733  HD1 LYS A 946      45.230  35.100  27.390  1.00  0.00           H
ATOM   4734  HD2 LYS A 946      45.920  35.050  29.180  1.00  0.00           H
ATOM   4735  CE  LYS A 946      47.270  35.520  27.610  1.00  0.00           C
ATOM   4736  HE1 LYS A 946      47.910  36.210  28.210  1.00  0.00           H
ATOM   4737  HE2 LYS A 946      47.330  35.910  26.570  1.00  0.00           H
ATOM   4738  NZ  LYS A 946      47.910  34.200  27.690  1.00  0.00           N
ATOM   4739  HZ1 LYS A 946      47.380  33.640  27.000  1.00  0.00           H
ATOM   4740  HZ2 LYS A 946      47.870  33.760  28.640  1.00  0.00           H
ATOM   4741  HZ3 LYS A 946      48.930  34.290  27.480  1.00  0.00           H
ATOM   4742  C   LYS A 946      41.730  38.200  29.510  1.00  0.00           C
ATOM   4743  O   LYS A 946      41.310  37.290  30.220  1.00  0.00           O
ATOM   4744  N   LYS A 947      40.920  39.050  28.790  1.00  0.00           N
ATOM   4745  HN  LYS A 947      41.310  39.830  28.310  1.00  0.00           H
ATOM   4746  CA  LYS A 947      39.480  39.210  28.780  1.00  0.00           C
ATOM   4747  HA  LYS A 947      39.260  39.890  27.970  1.00  0.00           H
ATOM   4748  CB  LYS A 947      38.680  37.830  28.440  1.00  0.00           C
ATOM   4749  HB1 LYS A 947      37.660  38.140  28.740  1.00  0.00           H
ATOM   4750  HB2 LYS A 947      39.070  37.060  29.140  1.00  0.00           H
ATOM   4751  CG  LYS A 947      38.740  37.380  27.010  1.00  0.00           C
ATOM   4752  HG1 LYS A 947      38.200  36.410  26.890  1.00  0.00           H
ATOM   4753  HG2 LYS A 947      39.800  37.140  26.800  1.00  0.00           H
ATOM   4754  CD  LYS A 947      38.270  38.490  25.990  1.00  0.00           C
ATOM   4755  HD1 LYS A 947      38.350  38.150  24.930  1.00  0.00           H
ATOM   4756  HD2 LYS A 947      38.990  39.330  25.990  1.00  0.00           H
ATOM   4757  CE  LYS A 947      36.870  39.090  26.110  1.00  0.00           C
ATOM   4758  HE1 LYS A 947      36.560  39.570  27.070  1.00  0.00           H
ATOM   4759  HE2 LYS A 947      36.140  38.260  26.010  1.00  0.00           H
ATOM   4760  NZ  LYS A 947      36.640  40.030  25.060  1.00  0.00           N
ATOM   4761  HZ1 LYS A 947      35.780  40.600  25.110  1.00  0.00           H
ATOM   4762  HZ2 LYS A 947      36.470  39.550  24.150  1.00  0.00           H
ATOM   4763  HZ3 LYS A 947      37.520  40.530  24.820  1.00  0.00           H
ATOM   4764  C   LYS A 947      39.060  39.920  30.100  1.00  0.00           C
ATOM   4765  O   LYS A 947      38.060  39.630  30.710  1.00  0.00           O
ATOM   4766  N   GLY A 948      39.890  40.860  30.490  1.00  0.00           N
ATOM   4767  HN  GLY A 948      40.850  40.930  30.210  1.00  0.00           H
ATOM   4768  CA  GLY A 948      39.610  41.800  31.570  1.00  0.00           C
ATOM   4769  HA1 GLY A 948      38.730  42.410  31.410  1.00  0.00           H
ATOM   4770  HA2 GLY A 948      40.470  42.440  31.490  1.00  0.00           H
ATOM   4771  C   GLY A 948      39.750  41.230  32.960  1.00  0.00           C
ATOM   4772  O   GLY A 948      40.310  40.160  33.120  1.00  0.00           O
ATOM   4773  N   ALA A 949      39.380  42.010  33.970  1.00  0.00           N
ATOM   4774  HN  ALA A 949      38.950  42.870  33.720  1.00  0.00           H
ATOM   4775  CA  ALA A 949      39.550  41.580  35.330  1.00  0.00           C
ATOM   4776  HA  ALA A 949      40.230  40.740  35.430  1.00  0.00           H
ATOM   4777  CB  ALA A 949      40.220  42.690  36.140  1.00  0.00           C
ATOM   4778  HB1 ALA A 949      41.290  42.790  35.840  1.00  0.00           H
ATOM   4779  HB2 ALA A 949      40.200  42.570  37.250  1.00  0.00           H
ATOM   4780  HB3 ALA A 949      39.690  43.660  36.000  1.00  0.00           H
ATOM   4781  C   ALA A 949      38.190  41.120  35.870  1.00  0.00           C
ATOM   4782  O   ALA A 949      38.180  40.740  37.060  1.00  0.00           O
ATOM   4783  N   GLY A 950      37.120  41.290  35.150  1.00  0.00           N
ATOM   4784  HN  GLY A 950      37.030  41.730  34.270  1.00  0.00           H
ATOM   4785  CA  GLY A 950      35.870  41.080  35.780  1.00  0.00           C
ATOM   4786  HA1 GLY A 950      35.900  40.110  36.240  1.00  0.00           H
ATOM   4787  HA2 GLY A 950      35.110  41.060  35.000  1.00  0.00           H
ATOM   4788  C   GLY A 950      35.480  42.060  36.810  1.00  0.00           C
ATOM   4789  O   GLY A 950      34.990  41.650  37.890  1.00  0.00           O
ATOM   4790  N   TYR A 951      35.570  43.400  36.490  1.00  0.00           N
ATOM   4791  HN  TYR A 951      35.940  43.710  35.620  1.00  0.00           H
ATOM   4792  CA  TYR A 951      35.280  44.380  37.540  1.00  0.00           C
ATOM   4793  HA  TYR A 951      36.040  44.280  38.300  1.00  0.00           H
ATOM   4794  CB  TYR A 951      35.420  45.870  36.960  1.00  0.00           C
ATOM   4795  HB1 TYR A 951      35.210  46.550  37.820  1.00  0.00           H
ATOM   4796  HB2 TYR A 951      34.580  45.990  36.250  1.00  0.00           H
ATOM   4797  CG  TYR A 951      36.760  46.230  36.400  1.00  0.00           C
ATOM   4798  CD1 TYR A 951      36.750  47.160  35.320  1.00  0.00           C
ATOM   4799  HD1 TYR A 951      35.780  47.520  34.980  1.00  0.00           H
ATOM   4800  CE1 TYR A 951      37.920  47.490  34.730  1.00  0.00           C
ATOM   4801  HE1 TYR A 951      37.900  48.060  33.810  1.00  0.00           H
ATOM   4802  CZ  TYR A 951      39.100  47.180  35.320  1.00  0.00           C
ATOM   4803  OH  TYR A 951      40.260  47.740  34.760  1.00  0.00           O
ATOM   4804  HH  TYR A 951      40.000  48.480  34.210  1.00  0.00           H
ATOM   4805  CD2 TYR A 951      38.030  45.770  36.900  1.00  0.00           C
ATOM   4806  HD2 TYR A 951      38.030  45.110  37.760  1.00  0.00           H
ATOM   4807  CE2 TYR A 951      39.170  46.210  36.350  1.00  0.00           C
ATOM   4808  HE2 TYR A 951      40.170  45.920  36.630  1.00  0.00           H
ATOM   4809  C   TYR A 951      33.900  44.300  38.170  1.00  0.00           C
ATOM   4810  O   TYR A 951      33.790  44.390  39.390  1.00  0.00           O
ATOM   4811  N   HSD A 952      32.850  44.150  37.400  1.00  0.00           N
ATOM   4812  HN  HSD A 952      33.000  43.990  36.430  1.00  0.00           H
ATOM   4813  CA  HSD A 952      31.580  44.070  38.050  1.00  0.00           C
ATOM   4814  HA  HSD A 952      31.470  44.880  38.750  1.00  0.00           H
ATOM   4815  CB  HSD A 952      30.320  44.170  37.100  1.00  0.00           C
ATOM   4816  HB1 HSD A 952      29.370  43.970  37.640  1.00  0.00           H
ATOM   4817  HB2 HSD A 952      30.340  43.420  36.280  1.00  0.00           H
ATOM   4818  ND1 HSD A 952      29.690  45.910  35.410  1.00  0.00           N
ATOM   4819  HD1 HSD A 952      29.700  45.350  34.580  1.00  0.00           H
ATOM   4820  CG  HSD A 952      30.100  45.560  36.680  1.00  0.00           C
ATOM   4821  CE1 HSD A 952      29.280  47.210  35.430  1.00  0.00           C
ATOM   4822  HE1 HSD A 952      28.670  47.650  34.640  1.00  0.00           H
ATOM   4823  NE2 HSD A 952      29.510  47.710  36.650  1.00  0.00           N
ATOM   4824  CD2 HSD A 952      29.900  46.630  37.480  1.00  0.00           C
ATOM   4825  HD2 HSD A 952      29.970  46.780  38.560  1.00  0.00           H
ATOM   4826  C   HSD A 952      31.390  42.800  38.970  1.00  0.00           C
ATOM   4827  O   HSD A 952      30.770  42.830  40.060  1.00  0.00           O
ATOM   4828  N   LEU A 953      31.960  41.610  38.510  1.00  0.00           N
ATOM   4829  HN  LEU A 953      32.150  41.480  37.550  1.00  0.00           H
ATOM   4830  CA  LEU A 953      32.080  40.380  39.310  1.00  0.00           C
ATOM   4831  HA  LEU A 953      31.100  40.140  39.670  1.00  0.00           H
ATOM   4832  CB  LEU A 953      32.530  39.190  38.440  1.00  0.00           C
ATOM   4833  HB1 LEU A 953      33.450  39.510  37.910  1.00  0.00           H
ATOM   4834  HB2 LEU A 953      31.700  39.200  37.700  1.00  0.00           H
ATOM   4835  CG  LEU A 953      32.720  37.860  39.170  1.00  0.00           C
ATOM   4836  HG  LEU A 953      33.450  37.980  39.990  1.00  0.00           H
ATOM   4837  CD1 LEU A 953      31.420  37.370  39.950  1.00  0.00           C
ATOM   4838 HD11 LEU A 953      30.570  36.970  39.370  1.00  0.00           H
ATOM   4839 HD12 LEU A 953      31.030  38.220  40.550  1.00  0.00           H
ATOM   4840 HD13 LEU A 953      31.800  36.610  40.670  1.00  0.00           H
ATOM   4841  CD2 LEU A 953      33.190  36.860  38.120  1.00  0.00           C
ATOM   4842 HD21 LEU A 953      32.470  36.730  37.290  1.00  0.00           H
ATOM   4843 HD22 LEU A 953      33.460  35.800  38.340  1.00  0.00           H
ATOM   4844 HD23 LEU A 953      34.070  37.350  37.640  1.00  0.00           H
ATOM   4845  C   LEU A 953      32.920  40.580  40.560  1.00  0.00           C
ATOM   4846  O   LEU A 953      32.570  40.210  41.660  1.00  0.00           O
ATOM   4847  N   ASP A 954      33.990  41.300  40.500  1.00  0.00           N
ATOM   4848  HN  ASP A 954      34.140  41.860  39.680  1.00  0.00           H
ATOM   4849  CA  ASP A 954      34.860  41.550  41.680  1.00  0.00           C
ATOM   4850  HA  ASP A 954      34.940  40.560  42.140  1.00  0.00           H
ATOM   4851  CB  ASP A 954      36.300  42.020  41.280  1.00  0.00           C
ATOM   4852  HB1 ASP A 954      36.920  41.990  42.190  1.00  0.00           H
ATOM   4853  HB2 ASP A 954      36.460  43.030  40.850  1.00  0.00           H
ATOM   4854  CG  ASP A 954      37.030  41.120  40.230  1.00  0.00           C
ATOM   4855  OD1 ASP A 954      37.010  39.880  40.060  1.00  0.00           O
ATOM   4856  OD2 ASP A 954      37.650  41.910  39.350  1.00  0.00           O
ATOM   4857  HD2 ASP A 954      37.800  41.370  38.560  1.00  0.00           H
ATOM   4858  C   ASP A 954      34.210  42.490  42.650  1.00  0.00           C
ATOM   4859  O   ASP A 954      34.290  42.360  43.860  1.00  0.00           O
ATOM   4860  N   LEU A 955      33.340  43.380  42.070  1.00  0.00           N
ATOM   4861  HN  LEU A 955      33.250  43.420  41.080  1.00  0.00           H
ATOM   4862  CA  LEU A 955      32.700  44.300  42.920  1.00  0.00           C
ATOM   4863  HA  LEU A 955      33.320  44.720  43.700  1.00  0.00           H
ATOM   4864  CB  LEU A 955      32.050  45.460  42.080  1.00  0.00           C
ATOM   4865  HB1 LEU A 955      31.320  45.010  41.370  1.00  0.00           H
ATOM   4866  HB2 LEU A 955      32.880  45.860  41.470  1.00  0.00           H
ATOM   4867  CG  LEU A 955      31.370  46.700  42.780  1.00  0.00           C
ATOM   4868  HG  LEU A 955      30.360  46.360  43.110  1.00  0.00           H
ATOM   4869  CD1 LEU A 955      32.170  47.350  43.900  1.00  0.00           C
ATOM   4870 HD11 LEU A 955      32.440  46.620  44.680  1.00  0.00           H
ATOM   4871 HD12 LEU A 955      31.600  48.150  44.410  1.00  0.00           H
ATOM   4872 HD13 LEU A 955      33.100  47.740  43.450  1.00  0.00           H
ATOM   4873  CD2 LEU A 955      31.100  47.750  41.730  1.00  0.00           C
ATOM   4874 HD21 LEU A 955      30.370  47.260  41.060  1.00  0.00           H
ATOM   4875 HD22 LEU A 955      31.970  48.030  41.100  1.00  0.00           H
ATOM   4876 HD23 LEU A 955      30.720  48.660  42.250  1.00  0.00           H
ATOM   4877  C   LEU A 955      31.530  43.680  43.640  1.00  0.00           C
ATOM   4878  O   LEU A 955      31.290  44.030  44.780  1.00  0.00           O
ATOM   4879  N   LEU A 956      30.820  42.680  43.100  1.00  0.00           N
ATOM   4880  HN  LEU A 956      30.890  42.410  42.140  1.00  0.00           H
ATOM   4881  CA  LEU A 956      29.830  41.900  43.750  1.00  0.00           C
ATOM   4882  HA  LEU A 956      29.130  42.550  44.250  1.00  0.00           H
ATOM   4883  CB  LEU A 956      29.050  41.160  42.660  1.00  0.00           C
ATOM   4884  HB1 LEU A 956      29.860  40.810  41.980  1.00  0.00           H
ATOM   4885  HB2 LEU A 956      28.470  41.970  42.170  1.00  0.00           H
ATOM   4886  CG  LEU A 956      28.250  39.900  43.170  1.00  0.00           C
ATOM   4887  HG  LEU A 956      28.180  39.980  44.270  1.00  0.00           H
ATOM   4888  CD1 LEU A 956      26.860  39.930  42.540  1.00  0.00           C
ATOM   4889 HD11 LEU A 956      26.240  39.030  42.760  1.00  0.00           H
ATOM   4890 HD12 LEU A 956      27.050  40.020  41.450  1.00  0.00           H
ATOM   4891 HD13 LEU A 956      26.330  40.860  42.850  1.00  0.00           H
ATOM   4892  CD2 LEU A 956      28.950  38.550  42.790  1.00  0.00           C
ATOM   4893 HD21 LEU A 956      28.520  37.690  43.340  1.00  0.00           H
ATOM   4894 HD22 LEU A 956      30.050  38.660  42.910  1.00  0.00           H
ATOM   4895 HD23 LEU A 956      28.780  38.360  41.710  1.00  0.00           H
ATOM   4896  C   LEU A 956      30.460  41.070  44.810  1.00  0.00           C
ATOM   4897  O   LEU A 956      30.020  41.060  45.930  1.00  0.00           O
ATOM   4898  N   MET A 957      31.590  40.390  44.540  1.00  0.00           N
ATOM   4899  HN  MET A 957      32.020  40.490  43.640  1.00  0.00           H
ATOM   4900  CA  MET A 957      32.210  39.480  45.490  1.00  0.00           C
ATOM   4901  HA  MET A 957      31.460  38.840  45.940  1.00  0.00           H
ATOM   4902  CB  MET A 957      33.190  38.660  44.750  1.00  0.00           C
ATOM   4903  HB1 MET A 957      33.880  38.190  45.490  1.00  0.00           H
ATOM   4904  HB2 MET A 957      33.900  39.250  44.130  1.00  0.00           H
ATOM   4905  CG  MET A 957      32.580  37.480  44.030  1.00  0.00           C
ATOM   4906  HG1 MET A 957      33.340  37.050  43.340  1.00  0.00           H
ATOM   4907  HG2 MET A 957      31.670  37.740  43.440  1.00  0.00           H
ATOM   4908  SD  MET A 957      32.050  36.200  45.250  1.00  0.00           S
ATOM   4909  CE  MET A 957      33.730  35.760  45.810  1.00  0.00           C
ATOM   4910  HE1 MET A 957      33.730  34.730  46.240  1.00  0.00           H
ATOM   4911  HE2 MET A 957      34.100  36.450  46.590  1.00  0.00           H
ATOM   4912  HE3 MET A 957      34.450  35.700  44.960  1.00  0.00           H
ATOM   4913  C   MET A 957      32.800  40.140  46.720  1.00  0.00           C
ATOM   4914  O   MET A 957      32.860  39.590  47.780  1.00  0.00           O
ATOM   4915  N   VAL A 958      33.310  41.400  46.640  1.00  0.00           N
ATOM   4916  HN  VAL A 958      33.360  41.860  45.760  1.00  0.00           H
ATOM   4917  CA  VAL A 958      33.650  42.090  47.850  1.00  0.00           C
ATOM   4918  HA  VAL A 958      34.280  41.450  48.440  1.00  0.00           H
ATOM   4919  CB  VAL A 958      34.520  43.340  47.630  1.00  0.00           C
ATOM   4920  HB  VAL A 958      35.400  42.960  47.040  1.00  0.00           H
ATOM   4921  CG1 VAL A 958      33.960  44.550  46.960  1.00  0.00           C
ATOM   4922 HG11 VAL A 958      33.030  44.890  47.460  1.00  0.00           H
ATOM   4923 HG12 VAL A 958      33.580  44.360  45.930  1.00  0.00           H
ATOM   4924 HG13 VAL A 958      34.690  45.390  46.940  1.00  0.00           H
ATOM   4925  CG2 VAL A 958      34.970  43.920  49.010  1.00  0.00           C
ATOM   4926 HG21 VAL A 958      34.100  44.320  49.570  1.00  0.00           H
ATOM   4927 HG22 VAL A 958      35.730  44.730  48.970  1.00  0.00           H
ATOM   4928 HG23 VAL A 958      35.350  43.020  49.550  1.00  0.00           H
ATOM   4929  C   VAL A 958      32.430  42.370  48.660  1.00  0.00           C
ATOM   4930  O   VAL A 958      32.370  41.990  49.800  1.00  0.00           O
ATOM   4931  N   GLY A 959      31.300  42.790  47.940  1.00  0.00           N
ATOM   4932  HN  GLY A 959      31.410  43.010  46.970  1.00  0.00           H
ATOM   4933  CA  GLY A 959      29.990  43.080  48.490  1.00  0.00           C
ATOM   4934  HA1 GLY A 959      29.310  43.420  47.730  1.00  0.00           H
ATOM   4935  HA2 GLY A 959      30.090  43.900  49.170  1.00  0.00           H
ATOM   4936  C   GLY A 959      29.390  41.870  49.260  1.00  0.00           C
ATOM   4937  O   GLY A 959      29.020  41.950  50.440  1.00  0.00           O
ATOM   4938  N   VAL A 960      29.180  40.690  48.560  1.00  0.00           N
ATOM   4939  HN  VAL A 960      29.450  40.670  47.590  1.00  0.00           H
ATOM   4940  CA  VAL A 960      28.720  39.490  49.190  1.00  0.00           C
ATOM   4941  HA  VAL A 960      27.780  39.850  49.600  1.00  0.00           H
ATOM   4942  CB  VAL A 960      28.490  38.360  48.230  1.00  0.00           C
ATOM   4943  HB  VAL A 960      29.450  38.180  47.710  1.00  0.00           H
ATOM   4944  CG1 VAL A 960      27.990  36.970  48.860  1.00  0.00           C
ATOM   4945 HG11 VAL A 960      28.530  36.850  49.820  1.00  0.00           H
ATOM   4946 HG12 VAL A 960      28.020  36.060  48.230  1.00  0.00           H
ATOM   4947 HG13 VAL A 960      26.980  37.070  49.310  1.00  0.00           H
ATOM   4948  CG2 VAL A 960      27.500  38.840  47.210  1.00  0.00           C
ATOM   4949 HG21 VAL A 960      26.610  39.130  47.810  1.00  0.00           H
ATOM   4950 HG22 VAL A 960      27.020  38.110  46.510  1.00  0.00           H
ATOM   4951 HG23 VAL A 960      27.880  39.750  46.690  1.00  0.00           H
ATOM   4952  C   VAL A 960      29.480  39.030  50.460  1.00  0.00           C
ATOM   4953  O   VAL A 960      28.760  38.830  51.440  1.00  0.00           O
ATOM   4954  N   MET A 961      30.840  38.920  50.430  1.00  0.00           N
ATOM   4955  HN  MET A 961      31.220  39.270  49.570  1.00  0.00           H
ATOM   4956  CA  MET A 961      31.550  38.370  51.530  1.00  0.00           C
ATOM   4957  HA  MET A 961      30.980  37.520  51.870  1.00  0.00           H
ATOM   4958  CB  MET A 961      33.030  37.920  51.140  1.00  0.00           C
ATOM   4959  HB1 MET A 961      33.590  37.490  52.000  1.00  0.00           H
ATOM   4960  HB2 MET A 961      33.560  38.880  50.960  1.00  0.00           H
ATOM   4961  CG  MET A 961      33.020  36.850  49.940  1.00  0.00           C
ATOM   4962  HG1 MET A 961      34.030  36.400  49.820  1.00  0.00           H
ATOM   4963  HG2 MET A 961      32.670  37.400  49.040  1.00  0.00           H
ATOM   4964  SD  MET A 961      31.840  35.470  50.160  1.00  0.00           S
ATOM   4965  CE  MET A 961      32.300  34.870  51.780  1.00  0.00           C
ATOM   4966  HE1 MET A 961      32.090  33.800  51.980  1.00  0.00           H
ATOM   4967  HE2 MET A 961      32.050  35.500  52.650  1.00  0.00           H
ATOM   4968  HE3 MET A 961      33.410  34.850  51.790  1.00  0.00           H
ATOM   4969  C   MET A 961      31.620  39.350  52.700  1.00  0.00           C
ATOM   4970  O   MET A 961      31.600  38.910  53.860  1.00  0.00           O
ATOM   4971  N   LEU A 962      31.530  40.670  52.480  1.00  0.00           N
ATOM   4972  HN  LEU A 962      31.630  41.020  51.560  1.00  0.00           H
ATOM   4973  CA  LEU A 962      31.290  41.600  53.530  1.00  0.00           C
ATOM   4974  HA  LEU A 962      31.990  41.320  54.300  1.00  0.00           H
ATOM   4975  CB  LEU A 962      31.220  43.090  53.000  1.00  0.00           C
ATOM   4976  HB1 LEU A 962      30.220  43.370  52.590  1.00  0.00           H
ATOM   4977  HB2 LEU A 962      31.900  43.160  52.120  1.00  0.00           H
ATOM   4978  CG  LEU A 962      31.600  44.050  54.130  1.00  0.00           C
ATOM   4979  HG  LEU A 962      32.280  43.520  54.840  1.00  0.00           H
ATOM   4980  CD1 LEU A 962      32.240  45.300  53.570  1.00  0.00           C
ATOM   4981 HD11 LEU A 962      31.450  45.940  53.090  1.00  0.00           H
ATOM   4982 HD12 LEU A 962      32.980  45.180  52.770  1.00  0.00           H
ATOM   4983 HD13 LEU A 962      32.450  45.980  54.430  1.00  0.00           H
ATOM   4984  CD2 LEU A 962      30.340  44.460  54.910  1.00  0.00           C
ATOM   4985 HD21 LEU A 962      30.670  45.250  55.600  1.00  0.00           H
ATOM   4986 HD22 LEU A 962      29.930  43.610  55.500  1.00  0.00           H
ATOM   4987 HD23 LEU A 962      29.560  44.770  54.190  1.00  0.00           H
ATOM   4988  C   LEU A 962      29.970  41.220  54.260  1.00  0.00           C
ATOM   4989  O   LEU A 962      29.860  41.230  55.480  1.00  0.00           O
ATOM   4990  N   GLY A 963      28.870  40.840  53.570  1.00  0.00           N
ATOM   4991  HN  GLY A 963      29.040  40.540  52.630  1.00  0.00           H
ATOM   4992  CA  GLY A 963      27.650  40.400  54.170  1.00  0.00           C
ATOM   4993  HA1 GLY A 963      26.950  40.330  53.350  1.00  0.00           H
ATOM   4994  HA2 GLY A 963      27.290  41.140  54.880  1.00  0.00           H
ATOM   4995  C   GLY A 963      27.690  39.060  54.960  1.00  0.00           C
ATOM   4996  O   GLY A 963      27.270  38.980  56.070  1.00  0.00           O
ATOM   4997  N   VAL A 964      28.390  38.050  54.400  1.00  0.00           N
ATOM   4998  HN  VAL A 964      28.700  38.040  53.450  1.00  0.00           H
ATOM   4999  CA  VAL A 964      28.710  36.900  55.150  1.00  0.00           C
ATOM   5000  HA  VAL A 964      27.780  36.500  55.520  1.00  0.00           H
ATOM   5001  CB  VAL A 964      29.340  35.790  54.360  1.00  0.00           C
ATOM   5002  HB  VAL A 964      30.380  36.120  54.200  1.00  0.00           H
ATOM   5003  CG1 VAL A 964      29.240  34.450  55.210  1.00  0.00           C
ATOM   5004 HG11 VAL A 964      29.840  34.690  56.120  1.00  0.00           H
ATOM   5005 HG12 VAL A 964      29.600  33.770  54.400  1.00  0.00           H
ATOM   5006 HG13 VAL A 964      28.210  34.180  55.510  1.00  0.00           H
ATOM   5007  CG2 VAL A 964      28.570  35.460  53.050  1.00  0.00           C
ATOM   5008 HG21 VAL A 964      28.520  36.270  52.290  1.00  0.00           H
ATOM   5009 HG22 VAL A 964      27.510  35.250  53.270  1.00  0.00           H
ATOM   5010 HG23 VAL A 964      29.070  34.610  52.550  1.00  0.00           H
ATOM   5011  C   VAL A 964      29.510  37.100  56.430  1.00  0.00           C
ATOM   5012  O   VAL A 964      29.200  36.600  57.540  1.00  0.00           O
ATOM   5013  N   CYS A 965      30.580  37.890  56.520  1.00  0.00           N
ATOM   5014  HN  CYS A 965      30.790  38.360  55.670  1.00  0.00           H
ATOM   5015  CA  CYS A 965      31.230  38.470  57.730  1.00  0.00           C
ATOM   5016  HA  CYS A 965      31.610  37.600  58.250  1.00  0.00           H
ATOM   5017  CB  CYS A 965      32.480  39.360  57.320  1.00  0.00           C
ATOM   5018  HB1 CYS A 965      32.860  39.850  58.250  1.00  0.00           H
ATOM   5019  HB2 CYS A 965      32.250  40.250  56.690  1.00  0.00           H
ATOM   5020  SG  CYS A 965      33.850  38.400  56.500  1.00  0.00           S
ATOM   5021  HG1 CYS A 965      34.730  38.630  57.460  1.00  0.00           H
ATOM   5022  C   CYS A 965      30.250  39.150  58.660  1.00  0.00           C
ATOM   5023  O   CYS A 965      30.350  38.970  59.850  1.00  0.00           O
ATOM   5024  N   SER A 966      29.280  39.950  58.090  1.00  0.00           N
ATOM   5025  HN  SER A 966      29.100  40.040  57.110  1.00  0.00           H
ATOM   5026  CA  SER A 966      28.310  40.600  58.890  1.00  0.00           C
ATOM   5027  HA  SER A 966      28.840  41.120  59.660  1.00  0.00           H
ATOM   5028  CB  SER A 966      27.460  41.630  58.060  1.00  0.00           C
ATOM   5029  HB1 SER A 966      26.770  42.200  58.730  1.00  0.00           H
ATOM   5030  HB2 SER A 966      26.920  41.060  57.280  1.00  0.00           H
ATOM   5031  OG  SER A 966      28.240  42.660  57.400  1.00  0.00           O
ATOM   5032  HG1 SER A 966      28.650  42.190  56.670  1.00  0.00           H
ATOM   5033  C   SER A 966      27.350  39.660  59.570  1.00  0.00           C
ATOM   5034  O   SER A 966      27.050  39.850  60.720  1.00  0.00           O
ATOM   5035  N   VAL A 967      26.980  38.530  58.930  1.00  0.00           N
ATOM   5036  HN  VAL A 967      27.110  38.510  57.940  1.00  0.00           H
ATOM   5037  CA  VAL A 967      26.090  37.480  59.450  1.00  0.00           C
ATOM   5038  HA  VAL A 967      25.150  37.960  59.710  1.00  0.00           H
ATOM   5039  CB  VAL A 967      25.660  36.450  58.370  1.00  0.00           C
ATOM   5040  HB  VAL A 967      26.560  36.190  57.780  1.00  0.00           H
ATOM   5041  CG1 VAL A 967      25.150  35.130  58.910  1.00  0.00           C
ATOM   5042 HG11 VAL A 967      24.300  35.170  59.630  1.00  0.00           H
ATOM   5043 HG12 VAL A 967      25.960  34.580  59.420  1.00  0.00           H
ATOM   5044 HG13 VAL A 967      24.860  34.390  58.140  1.00  0.00           H
ATOM   5045  CG2 VAL A 967      24.660  37.130  57.440  1.00  0.00           C
ATOM   5046 HG21 VAL A 967      23.820  37.650  57.930  1.00  0.00           H
ATOM   5047 HG22 VAL A 967      24.260  36.440  56.660  1.00  0.00           H
ATOM   5048 HG23 VAL A 967      25.250  37.840  56.820  1.00  0.00           H
ATOM   5049  C   VAL A 967      26.650  36.800  60.690  1.00  0.00           C
ATOM   5050  O   VAL A 967      26.030  36.560  61.720  1.00  0.00           O
ATOM   5051  N   MET A 968      27.980  36.530  60.660  1.00  0.00           N
ATOM   5052  HN  MET A 968      28.400  36.630  59.770  1.00  0.00           H
ATOM   5053  CA  MET A 968      28.890  35.960  61.650  1.00  0.00           C
ATOM   5054  HA  MET A 968      28.320  35.290  62.270  1.00  0.00           H
ATOM   5055  CB  MET A 968      30.020  35.090  60.960  1.00  0.00           C
ATOM   5056  HB1 MET A 968      30.630  34.640  61.780  1.00  0.00           H
ATOM   5057  HB2 MET A 968      30.660  35.690  60.280  1.00  0.00           H
ATOM   5058  CG  MET A 968      29.370  33.970  60.100  1.00  0.00           C
ATOM   5059  HG1 MET A 968      29.030  34.360  59.120  1.00  0.00           H
ATOM   5060  HG2 MET A 968      28.480  33.540  60.600  1.00  0.00           H
[truncated: 6,873,249 more chars]
