# Supplementary material for: CryoEM and computational modeling structural insights into the pH regulator NBCn1
Source: Nat Commun. 2025 Nov 11;16:9932. doi: 10.1038/s41467-025-64868-z (PMC12606367; doi:10.1038/s41467-025-64868-z)
Supplement: Supplementary file 7 — Supplementary Data 5 [file 41467_2025_64868_MOESM7_ESM.zip › 100ns_z_restr_MD_NBCn1_2NaCO3/hNBCn1_OF/z-restr_hNBCn1_OF_2NaCO3_first_step_59.pdb]

REMARK    GENERATED BY TRJCONV
TITLE     Title t= 4100.00000 step= 2050000
REMARK    THIS IS A SIMULATION BOX
CRYST1   93.533   93.533  102.263  90.00  90.00  90.00 P 1           1
MODEL        1
ATOM      1  N   LEU A 585      26.720  42.710  33.850  1.00  0.00           N
ATOM      2  HT1 LEU A 585      25.810  42.360  33.470  1.00  0.00           H
ATOM      3  HT2 LEU A 585      27.430  42.950  33.140  1.00  0.00           H
ATOM      4  HT3 LEU A 585      26.510  43.440  34.540  1.00  0.00           H
ATOM      5  CA  LEU A 585      27.360  41.610  34.640  1.00  0.00           C
ATOM      6  HA  LEU A 585      28.260  42.010  35.050  1.00  0.00           H
ATOM      7  CB  LEU A 585      26.420  41.110  35.710  1.00  0.00           C
ATOM      8  HB1 LEU A 585      25.530  40.610  35.260  1.00  0.00           H
ATOM      9  HB2 LEU A 585      26.070  41.960  36.340  1.00  0.00           H
ATOM     10  CG  LEU A 585      27.040  40.090  36.720  1.00  0.00           C
ATOM     11  HG  LEU A 585      27.260  39.160  36.160  1.00  0.00           H
ATOM     12  CD1 LEU A 585      28.290  40.670  37.310  1.00  0.00           C
ATOM     13 HD11 LEU A 585      28.680  39.970  38.080  1.00  0.00           H
ATOM     14 HD12 LEU A 585      28.200  41.700  37.730  1.00  0.00           H
ATOM     15 HD13 LEU A 585      29.220  40.580  36.710  1.00  0.00           H
ATOM     16  CD2 LEU A 585      26.040  39.880  37.890  1.00  0.00           C
ATOM     17 HD21 LEU A 585      26.540  39.250  38.660  1.00  0.00           H
ATOM     18 HD22 LEU A 585      25.060  39.440  37.610  1.00  0.00           H
ATOM     19 HD23 LEU A 585      25.780  40.830  38.420  1.00  0.00           H
ATOM     20  C   LEU A 585      27.740  40.410  33.780  1.00  0.00           C
ATOM     21  O   LEU A 585      28.890  39.920  33.900  1.00  0.00           O
ATOM     22  N   ILE A 586      26.830  39.880  32.910  1.00  0.00           N
ATOM     23  HN  ILE A 586      25.890  40.190  32.840  1.00  0.00           H
ATOM     24  CA  ILE A 586      27.160  38.730  32.050  1.00  0.00           C
ATOM     25  HA  ILE A 586      27.400  37.910  32.710  1.00  0.00           H
ATOM     26  CB  ILE A 586      25.850  38.290  31.250  1.00  0.00           C
ATOM     27  HB  ILE A 586      25.430  39.090  30.600  1.00  0.00           H
ATOM     28  CG2 ILE A 586      26.160  37.120  30.280  1.00  0.00           C
ATOM     29 HG21 ILE A 586      26.820  36.440  30.860  1.00  0.00           H
ATOM     30 HG22 ILE A 586      26.750  37.540  29.430  1.00  0.00           H
ATOM     31 HG23 ILE A 586      25.290  36.510  29.940  1.00  0.00           H
ATOM     32  CG1 ILE A 586      24.620  37.910  32.120  1.00  0.00           C
ATOM     33 HG11 ILE A 586      24.330  38.880  32.580  1.00  0.00           H
ATOM     34 HG12 ILE A 586      24.880  37.150  32.890  1.00  0.00           H
ATOM     35  CD  ILE A 586      23.430  37.460  31.270  1.00  0.00           C
ATOM     36  HD1 ILE A 586      23.580  36.440  30.840  1.00  0.00           H
ATOM     37  HD2 ILE A 586      23.310  38.120  30.390  1.00  0.00           H
ATOM     38  HD3 ILE A 586      22.520  37.490  31.900  1.00  0.00           H
ATOM     39  C   ILE A 586      28.350  38.920  31.160  1.00  0.00           C
ATOM     40  O   ILE A 586      29.140  38.050  31.060  1.00  0.00           O
ATOM     41  N   LEU A 587      28.580  40.120  30.450  1.00  0.00           N
ATOM     42  HN  LEU A 587      27.910  40.850  30.590  1.00  0.00           H
ATOM     43  CA  LEU A 587      29.860  40.280  29.780  1.00  0.00           C
ATOM     44  HA  LEU A 587      29.910  39.480  29.060  1.00  0.00           H
ATOM     45  CB  LEU A 587      29.860  41.620  29.000  1.00  0.00           C
ATOM     46  HB1 LEU A 587      30.080  42.470  29.670  1.00  0.00           H
ATOM     47  HB2 LEU A 587      28.870  41.850  28.570  1.00  0.00           H
ATOM     48  CG  LEU A 587      30.740  41.630  27.770  1.00  0.00           C
ATOM     49  HG  LEU A 587      31.800  41.580  28.090  1.00  0.00           H
ATOM     50  CD1 LEU A 587      30.350  40.530  26.720  1.00  0.00           C
ATOM     51 HD11 LEU A 587      31.080  40.660  25.890  1.00  0.00           H
ATOM     52 HD12 LEU A 587      29.420  40.760  26.180  1.00  0.00           H
ATOM     53 HD13 LEU A 587      30.340  39.510  27.170  1.00  0.00           H
ATOM     54  CD2 LEU A 587      30.540  43.100  27.200  1.00  0.00           C
ATOM     55 HD21 LEU A 587      29.470  43.230  26.910  1.00  0.00           H
ATOM     56 HD22 LEU A 587      31.190  43.290  26.330  1.00  0.00           H
ATOM     57 HD23 LEU A 587      30.840  43.890  27.930  1.00  0.00           H
ATOM     58  C   LEU A 587      31.180  40.150  30.640  1.00  0.00           C
ATOM     59  O   LEU A 587      32.180  39.560  30.220  1.00  0.00           O
ATOM     60  N   ASP A 588      31.180  40.620  31.880  1.00  0.00           N
ATOM     61  HN  ASP A 588      30.380  41.180  32.130  1.00  0.00           H
ATOM     62  CA  ASP A 588      32.330  40.410  32.710  1.00  0.00           C
ATOM     63  HA  ASP A 588      33.210  40.610  32.120  1.00  0.00           H
ATOM     64  CB  ASP A 588      32.300  41.280  34.020  1.00  0.00           C
ATOM     65  HB1 ASP A 588      33.190  41.100  34.650  1.00  0.00           H
ATOM     66  HB2 ASP A 588      31.320  41.110  34.530  1.00  0.00           H
ATOM     67  CG  ASP A 588      32.320  42.810  33.760  1.00  0.00           C
ATOM     68  OD1 ASP A 588      31.480  43.340  33.010  1.00  0.00           O
ATOM     69  OD2 ASP A 588      33.240  43.460  34.280  1.00  0.00           O
ATOM     70  C   ASP A 588      32.580  38.920  33.030  1.00  0.00           C
ATOM     71  O   ASP A 588      33.700  38.440  33.030  1.00  0.00           O
ATOM     72  N   ILE A 589      31.530  38.100  33.280  1.00  0.00           N
ATOM     73  HN  ILE A 589      30.620  38.510  33.330  1.00  0.00           H
ATOM     74  CA  ILE A 589      31.630  36.720  33.600  1.00  0.00           C
ATOM     75  HA  ILE A 589      32.380  36.600  34.380  1.00  0.00           H
ATOM     76  CB  ILE A 589      30.250  36.150  34.240  1.00  0.00           C
ATOM     77  HB  ILE A 589      29.500  36.320  33.460  1.00  0.00           H
ATOM     78  CG2 ILE A 589      30.390  34.630  34.530  1.00  0.00           C
ATOM     79 HG21 ILE A 589      29.440  34.250  34.950  1.00  0.00           H
ATOM     80 HG22 ILE A 589      31.230  34.530  35.250  1.00  0.00           H
ATOM     81 HG23 ILE A 589      30.660  34.060  33.620  1.00  0.00           H
ATOM     82  CG1 ILE A 589      29.770  36.880  35.490  1.00  0.00           C
ATOM     83 HG11 ILE A 589      30.150  37.900  35.280  1.00  0.00           H
ATOM     84 HG12 ILE A 589      30.320  36.560  36.400  1.00  0.00           H
ATOM     85  CD  ILE A 589      28.270  36.850  35.670  1.00  0.00           C
ATOM     86  HD1 ILE A 589      28.060  37.200  36.700  1.00  0.00           H
ATOM     87  HD2 ILE A 589      27.760  35.880  35.470  1.00  0.00           H
ATOM     88  HD3 ILE A 589      27.870  37.570  34.930  1.00  0.00           H
ATOM     89  C   ILE A 589      32.060  35.950  32.350  1.00  0.00           C
ATOM     90  O   ILE A 589      32.770  34.940  32.310  1.00  0.00           O
ATOM     91  N   LYS A 590      31.620  36.430  31.130  1.00  0.00           N
ATOM     92  HN  LYS A 590      30.890  37.100  31.120  1.00  0.00           H
ATOM     93  CA  LYS A 590      32.070  35.920  29.880  1.00  0.00           C
ATOM     94  HA  LYS A 590      32.010  34.840  29.940  1.00  0.00           H
ATOM     95  CB  LYS A 590      31.030  36.290  28.760  1.00  0.00           C
ATOM     96  HB1 LYS A 590      31.380  36.190  27.720  1.00  0.00           H
ATOM     97  HB2 LYS A 590      30.620  37.330  28.850  1.00  0.00           H
ATOM     98  CG  LYS A 590      29.880  35.210  28.720  1.00  0.00           C
ATOM     99  HG1 LYS A 590      29.070  35.500  28.020  1.00  0.00           H
ATOM    100  HG2 LYS A 590      29.390  35.220  29.720  1.00  0.00           H
ATOM    101  CD  LYS A 590      30.360  33.700  28.390  1.00  0.00           C
ATOM    102  HD1 LYS A 590      29.480  33.040  28.210  1.00  0.00           H
ATOM    103  HD2 LYS A 590      30.890  33.180  29.220  1.00  0.00           H
ATOM    104  CE  LYS A 590      31.250  33.640  27.170  1.00  0.00           C
ATOM    105  HE1 LYS A 590      32.250  34.050  27.490  1.00  0.00           H
ATOM    106  HE2 LYS A 590      30.990  34.120  26.200  1.00  0.00           H
ATOM    107  NZ  LYS A 590      31.420  32.210  26.820  1.00  0.00           N
ATOM    108  HZ1 LYS A 590      30.460  31.920  26.530  1.00  0.00           H
ATOM    109  HZ2 LYS A 590      31.740  31.630  27.620  1.00  0.00           H
ATOM    110  HZ3 LYS A 590      32.080  32.080  26.030  1.00  0.00           H
ATOM    111  C   LYS A 590      33.530  36.320  29.570  1.00  0.00           C
ATOM    112  O   LYS A 590      34.220  35.470  28.920  1.00  0.00           O
ATOM    113  N   ARG A 591      34.060  37.570  29.920  1.00  0.00           N
ATOM    114  HN  ARG A 591      33.400  38.260  30.220  1.00  0.00           H
ATOM    115  CA  ARG A 591      35.450  37.840  29.720  1.00  0.00           C
ATOM    116  HA  ARG A 591      35.640  37.580  28.690  1.00  0.00           H
ATOM    117  CB  ARG A 591      35.780  39.390  29.870  1.00  0.00           C
ATOM    118  HB1 ARG A 591      36.890  39.470  29.840  1.00  0.00           H
ATOM    119  HB2 ARG A 591      35.540  39.750  30.890  1.00  0.00           H
ATOM    120  CG  ARG A 591      35.260  40.360  28.780  1.00  0.00           C
ATOM    121  HG1 ARG A 591      35.400  41.410  29.130  1.00  0.00           H
ATOM    122  HG2 ARG A 591      34.160  40.190  28.820  1.00  0.00           H
ATOM    123  CD  ARG A 591      35.780  40.290  27.390  1.00  0.00           C
ATOM    124  HD1 ARG A 591      35.570  39.300  26.930  1.00  0.00           H
ATOM    125  HD2 ARG A 591      36.890  40.420  27.480  1.00  0.00           H
ATOM    126  NE  ARG A 591      35.190  41.380  26.530  1.00  0.00           N
ATOM    127  HE  ARG A 591      35.360  42.360  26.650  1.00  0.00           H
ATOM    128  CZ  ARG A 591      34.260  41.240  25.630  1.00  0.00           C
ATOM    129  NH1 ARG A 591      33.700  40.100  25.400  1.00  0.00           N
ATOM    130 HH11 ARG A 591      33.040  39.930  24.660  1.00  0.00           H
ATOM    131 HH12 ARG A 591      33.990  39.320  25.940  1.00  0.00           H
ATOM    132  NH2 ARG A 591      34.000  42.170  24.740  1.00  0.00           N
ATOM    133 HH21 ARG A 591      34.370  43.100  24.880  1.00  0.00           H
ATOM    134 HH22 ARG A 591      33.370  41.940  24.000  1.00  0.00           H
ATOM    135  C   ARG A 591      36.470  36.980  30.470  1.00  0.00           C
ATOM    136  O   ARG A 591      37.470  36.570  29.890  1.00  0.00           O
ATOM    137  N   LYS A 592      36.180  36.740  31.760  1.00  0.00           N
ATOM    138  HN  LYS A 592      35.420  37.220  32.190  1.00  0.00           H
ATOM    139  CA  LYS A 592      37.150  36.180  32.650  1.00  0.00           C
ATOM    140  HA  LYS A 592      38.140  36.210  32.200  1.00  0.00           H
ATOM    141  CB  LYS A 592      37.350  37.060  33.900  1.00  0.00           C
ATOM    142  HB1 LYS A 592      38.120  36.640  34.580  1.00  0.00           H
ATOM    143  HB2 LYS A 592      36.390  36.950  34.470  1.00  0.00           H
ATOM    144  CG  LYS A 592      37.690  38.530  33.640  1.00  0.00           C
ATOM    145  HG1 LYS A 592      37.720  38.920  34.670  1.00  0.00           H
ATOM    146  HG2 LYS A 592      36.740  38.940  33.220  1.00  0.00           H
ATOM    147  CD  LYS A 592      38.890  38.850  32.780  1.00  0.00           C
ATOM    148  HD1 LYS A 592      38.970  39.910  32.490  1.00  0.00           H
ATOM    149  HD2 LYS A 592      38.630  38.290  31.850  1.00  0.00           H
ATOM    150  CE  LYS A 592      40.220  38.210  33.130  1.00  0.00           C
ATOM    151  HE1 LYS A 592      40.160  37.160  33.500  1.00  0.00           H
ATOM    152  HE2 LYS A 592      40.560  38.840  33.970  1.00  0.00           H
ATOM    153  NZ  LYS A 592      41.240  38.360  32.080  1.00  0.00           N
ATOM    154  HZ1 LYS A 592      41.000  37.800  31.240  1.00  0.00           H
ATOM    155  HZ2 LYS A 592      42.140  38.070  32.520  1.00  0.00           H
ATOM    156  HZ3 LYS A 592      41.380  39.360  31.840  1.00  0.00           H
ATOM    157  C   LYS A 592      36.810  34.700  32.990  1.00  0.00           C
ATOM    158  O   LYS A 592      37.630  33.890  33.150  1.00  0.00           O
ATOM    159  N   ALA A 593      35.500  34.350  33.190  1.00  0.00           N
ATOM    160  HN  ALA A 593      34.750  34.950  32.900  1.00  0.00           H
ATOM    161  CA  ALA A 593      35.030  33.030  33.680  1.00  0.00           C
ATOM    162  HA  ALA A 593      35.600  32.970  34.590  1.00  0.00           H
ATOM    163  CB  ALA A 593      33.700  33.080  34.400  1.00  0.00           C
ATOM    164  HB1 ALA A 593      33.680  34.000  35.030  1.00  0.00           H
ATOM    165  HB2 ALA A 593      33.560  32.190  35.040  1.00  0.00           H
ATOM    166  HB3 ALA A 593      32.930  33.030  33.590  1.00  0.00           H
ATOM    167  C   ALA A 593      35.390  31.790  32.920  1.00  0.00           C
ATOM    168  O   ALA A 593      35.700  30.830  33.610  1.00  0.00           O
ATOM    169  N   PRO A 594      35.320  31.570  31.590  1.00  0.00           N
ATOM    170  CD  PRO A 594      34.740  32.510  30.590  1.00  0.00           C
ATOM    171  HD1 PRO A 594      35.270  33.470  30.570  1.00  0.00           H
ATOM    172  HD2 PRO A 594      33.650  32.560  30.840  1.00  0.00           H
ATOM    173  CA  PRO A 594      35.820  30.280  31.010  1.00  0.00           C
ATOM    174  HA  PRO A 594      35.480  29.400  31.530  1.00  0.00           H
ATOM    175  CB  PRO A 594      35.080  30.300  29.640  1.00  0.00           C
ATOM    176  HB1 PRO A 594      34.080  29.820  29.670  1.00  0.00           H
ATOM    177  HB2 PRO A 594      35.710  29.790  28.880  1.00  0.00           H
ATOM    178  CG  PRO A 594      34.920  31.780  29.290  1.00  0.00           C
ATOM    179  HG1 PRO A 594      35.870  32.120  28.820  1.00  0.00           H
ATOM    180  HG2 PRO A 594      34.110  31.870  28.550  1.00  0.00           H
ATOM    181  C   PRO A 594      37.320  30.330  30.890  1.00  0.00           C
ATOM    182  O   PRO A 594      37.900  29.380  30.320  1.00  0.00           O
ATOM    183  N   PHE A 595      38.040  31.280  31.500  1.00  0.00           N
ATOM    184  HN  PHE A 595      37.530  32.040  31.890  1.00  0.00           H
ATOM    185  CA  PHE A 595      39.500  31.290  31.540  1.00  0.00           C
ATOM    186  HA  PHE A 595      39.910  30.560  30.860  1.00  0.00           H
ATOM    187  CB  PHE A 595      40.050  32.640  30.940  1.00  0.00           C
ATOM    188  HB1 PHE A 595      41.160  32.580  30.860  1.00  0.00           H
ATOM    189  HB2 PHE A 595      39.900  33.550  31.560  1.00  0.00           H
ATOM    190  CG  PHE A 595      39.550  32.920  29.530  1.00  0.00           C
ATOM    191  CD1 PHE A 595      38.550  33.800  29.330  1.00  0.00           C
ATOM    192  HD1 PHE A 595      38.000  34.280  30.110  1.00  0.00           H
ATOM    193  CE1 PHE A 595      37.990  34.050  28.000  1.00  0.00           C
ATOM    194  HE1 PHE A 595      37.180  34.770  27.960  1.00  0.00           H
ATOM    195  CZ  PHE A 595      38.430  33.370  26.870  1.00  0.00           C
ATOM    196  HZ  PHE A 595      37.910  33.440  25.940  1.00  0.00           H
ATOM    197  CD2 PHE A 595      39.980  32.180  28.430  1.00  0.00           C
ATOM    198  HD2 PHE A 595      40.610  31.310  28.560  1.00  0.00           H
ATOM    199  CE2 PHE A 595      39.500  32.460  27.150  1.00  0.00           C
ATOM    200  HE2 PHE A 595      40.040  31.940  26.360  1.00  0.00           H
ATOM    201  C   PHE A 595      40.070  30.870  32.860  1.00  0.00           C
ATOM    202  O   PHE A 595      41.270  30.860  33.090  1.00  0.00           O
ATOM    203  N   PHE A 596      39.260  30.320  33.780  1.00  0.00           N
ATOM    204  HN  PHE A 596      38.280  30.390  33.630  1.00  0.00           H
ATOM    205  CA  PHE A 596      39.640  29.860  35.110  1.00  0.00           C
ATOM    206  HA  PHE A 596      39.900  30.720  35.690  1.00  0.00           H
ATOM    207  CB  PHE A 596      38.480  29.190  35.840  1.00  0.00           C
ATOM    208  HB1 PHE A 596      38.720  28.620  36.770  1.00  0.00           H
ATOM    209  HB2 PHE A 596      37.940  28.560  35.110  1.00  0.00           H
ATOM    210  CG  PHE A 596      37.470  30.280  36.340  1.00  0.00           C
ATOM    211  CD1 PHE A 596      37.670  31.660  36.540  1.00  0.00           C
ATOM    212  HD1 PHE A 596      38.570  32.070  36.130  1.00  0.00           H
ATOM    213  CE1 PHE A 596      36.580  32.500  36.850  1.00  0.00           C
ATOM    214  HE1 PHE A 596      36.680  33.560  37.030  1.00  0.00           H
ATOM    215  CZ  PHE A 596      35.370  31.950  37.210  1.00  0.00           C
ATOM    216  HZ  PHE A 596      34.550  32.560  37.540  1.00  0.00           H
ATOM    217  CD2 PHE A 596      36.240  29.730  36.740  1.00  0.00           C
ATOM    218  HD2 PHE A 596      36.100  28.670  36.710  1.00  0.00           H
ATOM    219  CE2 PHE A 596      35.150  30.560  37.170  1.00  0.00           C
ATOM    220  HE2 PHE A 596      34.180  30.170  37.440  1.00  0.00           H
ATOM    221  C   PHE A 596      40.860  28.940  35.210  1.00  0.00           C
ATOM    222  O   PHE A 596      41.720  29.170  36.000  1.00  0.00           O
ATOM    223  N   LEU A 597      41.010  27.900  34.290  1.00  0.00           N
ATOM    224  HN  LEU A 597      40.300  27.760  33.600  1.00  0.00           H
ATOM    225  CA  LEU A 597      42.240  27.070  34.330  1.00  0.00           C
ATOM    226  HA  LEU A 597      42.870  27.300  35.190  1.00  0.00           H
ATOM    227  CB  LEU A 597      41.960  25.500  34.440  1.00  0.00           C
ATOM    228  HB1 LEU A 597      42.870  24.880  34.590  1.00  0.00           H
ATOM    229  HB2 LEU A 597      41.480  25.240  33.480  1.00  0.00           H
ATOM    230  CG  LEU A 597      41.030  25.190  35.590  1.00  0.00           C
ATOM    231  HG  LEU A 597      40.360  26.020  35.870  1.00  0.00           H
ATOM    232  CD1 LEU A 597      40.130  24.100  35.280  1.00  0.00           C
ATOM    233 HD11 LEU A 597      39.670  23.640  36.190  1.00  0.00           H
ATOM    234 HD12 LEU A 597      40.720  23.270  34.830  1.00  0.00           H
ATOM    235 HD13 LEU A 597      39.380  24.290  34.490  1.00  0.00           H
ATOM    236  CD2 LEU A 597      41.840  24.800  36.810  1.00  0.00           C
ATOM    237 HD21 LEU A 597      41.270  24.340  37.640  1.00  0.00           H
ATOM    238 HD22 LEU A 597      42.460  25.660  37.140  1.00  0.00           H
ATOM    239 HD23 LEU A 597      42.600  24.050  36.490  1.00  0.00           H
ATOM    240  C   LEU A 597      43.130  27.370  33.120  1.00  0.00           C
ATOM    241  O   LEU A 597      44.090  26.660  32.890  1.00  0.00           O
ATOM    242  N   SER A 598      42.890  28.400  32.320  1.00  0.00           N
ATOM    243  HN  SER A 598      42.110  28.990  32.540  1.00  0.00           H
ATOM    244  CA  SER A 598      43.700  28.740  31.160  1.00  0.00           C
ATOM    245  HA  SER A 598      43.690  27.890  30.510  1.00  0.00           H
ATOM    246  CB  SER A 598      43.150  29.950  30.350  1.00  0.00           C
ATOM    247  HB1 SER A 598      43.040  30.790  31.080  1.00  0.00           H
ATOM    248  HB2 SER A 598      42.150  29.690  29.960  1.00  0.00           H
ATOM    249  OG  SER A 598      43.910  30.410  29.240  1.00  0.00           O
ATOM    250  HG1 SER A 598      44.500  31.100  29.580  1.00  0.00           H
ATOM    251  C   SER A 598      45.140  29.060  31.430  1.00  0.00           C
ATOM    252  O   SER A 598      45.980  28.600  30.660  1.00  0.00           O
ATOM    253  N   ASP A 599      45.480  29.770  32.520  1.00  0.00           N
ATOM    254  HN  ASP A 599      44.720  30.100  33.080  1.00  0.00           H
ATOM    255  CA  ASP A 599      46.840  29.990  32.890  1.00  0.00           C
ATOM    256  HA  ASP A 599      47.520  29.600  32.140  1.00  0.00           H
ATOM    257  CB  ASP A 599      47.010  31.510  33.270  1.00  0.00           C
ATOM    258  HB1 ASP A 599      47.920  31.610  33.890  1.00  0.00           H
ATOM    259  HB2 ASP A 599      46.270  31.810  34.040  1.00  0.00           H
ATOM    260  CG  ASP A 599      47.010  32.500  32.130  1.00  0.00           C
ATOM    261  OD1 ASP A 599      47.380  32.030  30.990  1.00  0.00           O
ATOM    262  OD2 ASP A 599      46.870  33.680  32.340  1.00  0.00           O
ATOM    263  C   ASP A 599      47.250  29.170  34.160  1.00  0.00           C
ATOM    264  O   ASP A 599      48.370  29.340  34.740  1.00  0.00           O
ATOM    265  N   PHE A 600      46.430  28.260  34.680  1.00  0.00           N
ATOM    266  HN  PHE A 600      45.550  28.140  34.240  1.00  0.00           H
ATOM    267  CA  PHE A 600      46.710  27.350  35.800  1.00  0.00           C
ATOM    268  HA  PHE A 600      46.900  27.920  36.690  1.00  0.00           H
ATOM    269  CB  PHE A 600      45.330  26.550  36.100  1.00  0.00           C
ATOM    270  HB1 PHE A 600      45.000  26.210  35.090  1.00  0.00           H
ATOM    271  HB2 PHE A 600      44.590  27.250  36.530  1.00  0.00           H
ATOM    272  CG  PHE A 600      45.600  25.340  36.980  1.00  0.00           C
ATOM    273  CD1 PHE A 600      46.080  25.480  38.270  1.00  0.00           C
ATOM    274  HD1 PHE A 600      46.270  26.450  38.690  1.00  0.00           H
ATOM    275  CE1 PHE A 600      46.230  24.430  39.090  1.00  0.00           C
ATOM    276  HE1 PHE A 600      46.690  24.470  40.070  1.00  0.00           H
ATOM    277  CZ  PHE A 600      45.920  23.130  38.640  1.00  0.00           C
ATOM    278  HZ  PHE A 600      45.950  22.360  39.390  1.00  0.00           H
ATOM    279  CD2 PHE A 600      45.370  24.040  36.470  1.00  0.00           C
ATOM    280  HD2 PHE A 600      44.950  23.830  35.490  1.00  0.00           H
ATOM    281  CE2 PHE A 600      45.670  22.910  37.310  1.00  0.00           C
ATOM    282  HE2 PHE A 600      45.420  21.930  36.930  1.00  0.00           H
ATOM    283  C   PHE A 600      47.920  26.410  35.540  1.00  0.00           C
ATOM    284  O   PHE A 600      48.740  26.090  36.430  1.00  0.00           O
ATOM    285  N   LYS A 601      48.070  25.920  34.300  1.00  0.00           N
ATOM    286  HN  LYS A 601      47.460  26.230  33.590  1.00  0.00           H
ATOM    287  CA  LYS A 601      49.200  25.160  33.950  1.00  0.00           C
ATOM    288  HA  LYS A 601      49.230  24.380  34.710  1.00  0.00           H
ATOM    289  CB  LYS A 601      48.960  24.520  32.570  1.00  0.00           C
ATOM    290  HB1 LYS A 601      48.070  23.890  32.780  1.00  0.00           H
ATOM    291  HB2 LYS A 601      49.760  23.830  32.270  1.00  0.00           H
ATOM    292  CG  LYS A 601      48.500  25.490  31.490  1.00  0.00           C
ATOM    293  HG1 LYS A 601      48.020  26.420  31.880  1.00  0.00           H
ATOM    294  HG2 LYS A 601      47.920  24.940  30.730  1.00  0.00           H
ATOM    295  CD  LYS A 601      49.650  26.060  30.590  1.00  0.00           C
ATOM    296  HD1 LYS A 601      50.310  25.300  30.110  1.00  0.00           H
ATOM    297  HD2 LYS A 601      50.340  26.550  31.310  1.00  0.00           H
ATOM    298  CE  LYS A 601      49.260  27.240  29.650  1.00  0.00           C
ATOM    299  HE1 LYS A 601      48.550  27.930  30.150  1.00  0.00           H
ATOM    300  HE2 LYS A 601      48.740  26.850  28.750  1.00  0.00           H
ATOM    301  NZ  LYS A 601      50.430  27.840  29.180  1.00  0.00           N
ATOM    302  HZ1 LYS A 601      50.470  28.640  28.510  1.00  0.00           H
ATOM    303  HZ2 LYS A 601      50.920  27.140  28.580  1.00  0.00           H
ATOM    304  HZ3 LYS A 601      51.040  28.000  30.000  1.00  0.00           H
ATOM    305  C   LYS A 601      50.480  25.810  34.060  1.00  0.00           C
ATOM    306  O   LYS A 601      51.480  25.170  34.400  1.00  0.00           O
ATOM    307  N   ASP A 602      50.550  27.140  33.900  1.00  0.00           N
ATOM    308  HN  ASP A 602      49.750  27.710  33.710  1.00  0.00           H
ATOM    309  CA  ASP A 602      51.890  27.740  33.950  1.00  0.00           C
ATOM    310  HA  ASP A 602      52.470  27.090  33.310  1.00  0.00           H
ATOM    311  CB  ASP A 602      51.860  29.230  33.290  1.00  0.00           C
ATOM    312  HB1 ASP A 602      52.860  29.720  33.410  1.00  0.00           H
ATOM    313  HB2 ASP A 602      51.290  29.920  33.940  1.00  0.00           H
ATOM    314  CG  ASP A 602      51.630  29.270  31.840  1.00  0.00           C
ATOM    315  OD1 ASP A 602      50.800  30.110  31.290  1.00  0.00           O
ATOM    316  OD2 ASP A 602      52.290  28.470  31.130  1.00  0.00           O
ATOM    317  C   ASP A 602      52.390  27.730  35.410  1.00  0.00           C
ATOM    318  O   ASP A 602      53.590  27.770  35.650  1.00  0.00           O
ATOM    319  N   ALA A 603      51.540  27.510  36.480  1.00  0.00           N
ATOM    320  HN  ALA A 603      50.550  27.550  36.340  1.00  0.00           H
ATOM    321  CA  ALA A 603      51.960  27.470  37.910  1.00  0.00           C
ATOM    322  HA  ALA A 603      52.200  28.470  38.220  1.00  0.00           H
ATOM    323  CB  ALA A 603      50.790  27.190  38.890  1.00  0.00           C
ATOM    324  HB1 ALA A 603      51.010  27.360  39.970  1.00  0.00           H
ATOM    325  HB2 ALA A 603      50.540  26.140  38.680  1.00  0.00           H
ATOM    326  HB3 ALA A 603      49.980  27.910  38.630  1.00  0.00           H
ATOM    327  C   ALA A 603      53.060  26.520  38.240  1.00  0.00           C
ATOM    328  O   ALA A 603      53.860  26.700  39.180  1.00  0.00           O
ATOM    329  N   LEU A 604      53.170  25.360  37.520  1.00  0.00           N
ATOM    330  HN  LEU A 604      52.630  25.150  36.720  1.00  0.00           H
ATOM    331  CA  LEU A 604      54.290  24.510  37.640  1.00  0.00           C
ATOM    332  HA  LEU A 604      54.420  24.160  38.650  1.00  0.00           H
ATOM    333  CB  LEU A 604      54.050  23.360  36.680  1.00  0.00           C
ATOM    334  HB1 LEU A 604      53.970  23.860  35.690  1.00  0.00           H
ATOM    335  HB2 LEU A 604      53.060  22.880  36.830  1.00  0.00           H
ATOM    336  CG  LEU A 604      55.150  22.180  36.560  1.00  0.00           C
ATOM    337  HG  LEU A 604      56.120  22.590  36.890  1.00  0.00           H
ATOM    338  CD1 LEU A 604      54.770  20.940  37.400  1.00  0.00           C
ATOM    339 HD11 LEU A 604      53.890  20.420  36.990  1.00  0.00           H
ATOM    340 HD12 LEU A 604      54.410  21.130  38.430  1.00  0.00           H
ATOM    341 HD13 LEU A 604      55.590  20.190  37.380  1.00  0.00           H
ATOM    342  CD2 LEU A 604      55.410  21.770  35.040  1.00  0.00           C
ATOM    343 HD21 LEU A 604      56.230  21.020  34.970  1.00  0.00           H
ATOM    344 HD22 LEU A 604      55.710  22.640  34.420  1.00  0.00           H
ATOM    345 HD23 LEU A 604      54.440  21.420  34.650  1.00  0.00           H
ATOM    346  C   LEU A 604      55.660  25.090  37.320  1.00  0.00           C
ATOM    347  O   LEU A 604      56.690  24.850  37.940  1.00  0.00           O
ATOM    348  N   SER A 605      55.770  25.970  36.260  1.00  0.00           N
ATOM    349  HN  SER A 605      54.960  26.200  35.740  1.00  0.00           H
ATOM    350  CA  SER A 605      57.050  26.580  35.780  1.00  0.00           C
ATOM    351  HA  SER A 605      57.830  25.870  36.030  1.00  0.00           H
ATOM    352  CB  SER A 605      57.070  26.810  34.250  1.00  0.00           C
ATOM    353  HB1 SER A 605      58.090  26.990  33.870  1.00  0.00           H
ATOM    354  HB2 SER A 605      56.350  27.600  33.910  1.00  0.00           H
ATOM    355  OG  SER A 605      56.800  25.660  33.410  1.00  0.00           O
ATOM    356  HG1 SER A 605      55.950  25.330  33.720  1.00  0.00           H
ATOM    357  C   SER A 605      57.280  27.900  36.360  1.00  0.00           C
ATOM    358  O   SER A 605      58.280  28.570  36.010  1.00  0.00           O
ATOM    359  N   LEU A 606      56.390  28.430  37.150  1.00  0.00           N
ATOM    360  HN  LEU A 606      55.650  27.820  37.410  1.00  0.00           H
ATOM    361  CA  LEU A 606      56.280  29.820  37.520  1.00  0.00           C
ATOM    362  HA  LEU A 606      57.040  30.420  37.070  1.00  0.00           H
ATOM    363  CB  LEU A 606      54.840  30.330  37.180  1.00  0.00           C
ATOM    364  HB1 LEU A 606      54.150  29.640  37.700  1.00  0.00           H
ATOM    365  HB2 LEU A 606      54.620  30.370  36.080  1.00  0.00           H
ATOM    366  CG  LEU A 606      54.500  31.750  37.640  1.00  0.00           C
ATOM    367  HG  LEU A 606      54.620  31.690  38.750  1.00  0.00           H
ATOM    368  CD1 LEU A 606      55.400  32.890  37.130  1.00  0.00           C
ATOM    369 HD11 LEU A 606      55.100  33.840  37.630  1.00  0.00           H
ATOM    370 HD12 LEU A 606      55.220  33.070  36.040  1.00  0.00           H
ATOM    371 HD13 LEU A 606      56.450  32.670  37.410  1.00  0.00           H
ATOM    372  CD2 LEU A 606      53.060  32.000  37.310  1.00  0.00           C
ATOM    373 HD21 LEU A 606      52.390  31.410  37.950  1.00  0.00           H
ATOM    374 HD22 LEU A 606      52.830  31.970  36.220  1.00  0.00           H
ATOM    375 HD23 LEU A 606      52.880  33.090  37.490  1.00  0.00           H
ATOM    376  C   LEU A 606      56.510  29.920  39.000  1.00  0.00           C
ATOM    377  O   LEU A 606      56.180  29.010  39.770  1.00  0.00           O
ATOM    378  N   GLN A 607      57.280  30.940  39.460  1.00  0.00           N
ATOM    379  HN  GLN A 607      57.600  31.620  38.800  1.00  0.00           H
ATOM    380  CA  GLN A 607      57.760  31.070  40.810  1.00  0.00           C
ATOM    381  HA  GLN A 607      58.180  30.150  41.200  1.00  0.00           H
ATOM    382  CB  GLN A 607      58.940  32.090  40.900  1.00  0.00           C
ATOM    383  HB1 GLN A 607      59.810  31.750  40.290  1.00  0.00           H
ATOM    384  HB2 GLN A 607      59.290  32.100  41.950  1.00  0.00           H
ATOM    385  CG  GLN A 607      58.780  33.540  40.310  1.00  0.00           C
ATOM    386  HG1 GLN A 607      59.640  34.150  40.660  1.00  0.00           H
ATOM    387  HG2 GLN A 607      57.830  34.000  40.650  1.00  0.00           H
ATOM    388  CD  GLN A 607      58.680  33.640  38.790  1.00  0.00           C
ATOM    389  OE1 GLN A 607      58.800  32.690  38.090  1.00  0.00           O
ATOM    390  NE2 GLN A 607      58.350  34.890  38.300  1.00  0.00           N
ATOM    391 HE21 GLN A 607      58.070  35.010  37.330  1.00  0.00           H
ATOM    392 HE22 GLN A 607      58.360  35.670  38.910  1.00  0.00           H
ATOM    393  C   GLN A 607      56.620  31.380  41.800  1.00  0.00           C
ATOM    394  O   GLN A 607      56.710  32.400  42.530  1.00  0.00           O
ATOM    395  N   CYS A 608      55.650  30.500  41.890  1.00  0.00           N
ATOM    396  HN  CYS A 608      55.650  29.790  41.200  1.00  0.00           H
ATOM    397  CA  CYS A 608      54.530  30.720  42.700  1.00  0.00           C
ATOM    398  HA  CYS A 608      54.100  31.690  42.500  1.00  0.00           H
ATOM    399  CB  CYS A 608      53.410  29.730  42.210  1.00  0.00           C
ATOM    400  HB1 CYS A 608      52.510  29.840  42.850  1.00  0.00           H
ATOM    401  HB2 CYS A 608      53.830  28.710  42.320  1.00  0.00           H
ATOM    402  SG  CYS A 608      52.760  30.060  40.600  1.00  0.00           S
ATOM    403  HG1 CYS A 608      53.710  29.480  39.870  1.00  0.00           H
ATOM    404  C   CYS A 608      54.660  30.490  44.160  1.00  0.00           C
ATOM    405  O   CYS A 608      54.120  31.260  44.920  1.00  0.00           O
ATOM    406  N   LEU A 609      55.290  29.360  44.490  1.00  0.00           N
ATOM    407  HN  LEU A 609      55.460  28.680  43.780  1.00  0.00           H
ATOM    408  CA  LEU A 609      55.600  28.950  45.910  1.00  0.00           C
ATOM    409  HA  LEU A 609      54.650  28.910  46.430  1.00  0.00           H
ATOM    410  CB  LEU A 609      56.330  27.540  45.890  1.00  0.00           C
ATOM    411  HB1 LEU A 609      57.270  27.540  45.290  1.00  0.00           H
ATOM    412  HB2 LEU A 609      55.710  26.700  45.500  1.00  0.00           H
ATOM    413  CG  LEU A 609      56.790  27.070  47.270  1.00  0.00           C
ATOM    414  HG  LEU A 609      57.320  27.890  47.790  1.00  0.00           H
ATOM    415  CD1 LEU A 609      55.600  26.720  48.190  1.00  0.00           C
ATOM    416 HD11 LEU A 609      55.880  26.530  49.250  1.00  0.00           H
ATOM    417 HD12 LEU A 609      55.060  25.830  47.790  1.00  0.00           H
ATOM    418 HD13 LEU A 609      54.900  27.580  48.210  1.00  0.00           H
ATOM    419  CD2 LEU A 609      57.600  25.770  47.050  1.00  0.00           C
ATOM    420 HD21 LEU A 609      58.560  26.050  46.580  1.00  0.00           H
ATOM    421 HD22 LEU A 609      57.230  25.110  46.240  1.00  0.00           H
ATOM    422 HD23 LEU A 609      57.720  25.200  47.990  1.00  0.00           H
ATOM    423  C   LEU A 609      56.450  30.000  46.590  1.00  0.00           C
ATOM    424  O   LEU A 609      56.290  30.430  47.750  1.00  0.00           O
ATOM    425  N   ALA A 610      57.370  30.490  45.730  1.00  0.00           N
ATOM    426  HN  ALA A 610      57.440  30.090  44.820  1.00  0.00           H
ATOM    427  CA  ALA A 610      58.250  31.650  46.080  1.00  0.00           C
ATOM    428  HA  ALA A 610      58.630  31.430  47.080  1.00  0.00           H
ATOM    429  CB  ALA A 610      59.360  31.850  44.990  1.00  0.00           C
ATOM    430  HB1 ALA A 610      60.050  32.600  45.440  1.00  0.00           H
ATOM    431  HB2 ALA A 610      59.020  32.200  44.000  1.00  0.00           H
ATOM    432  HB3 ALA A 610      60.010  30.980  44.800  1.00  0.00           H
ATOM    433  C   ALA A 610      57.400  32.930  46.450  1.00  0.00           C
ATOM    434  O   ALA A 610      57.550  33.520  47.540  1.00  0.00           O
ATOM    435  N   SER A 611      56.560  33.310  45.500  1.00  0.00           N
ATOM    436  HN  SER A 611      56.560  32.890  44.580  1.00  0.00           H
ATOM    437  CA  SER A 611      55.640  34.430  45.500  1.00  0.00           C
ATOM    438  HA  SER A 611      56.210  35.320  45.750  1.00  0.00           H
ATOM    439  CB  SER A 611      54.860  34.560  44.170  1.00  0.00           C
ATOM    440  HB1 SER A 611      54.130  33.740  44.040  1.00  0.00           H
ATOM    441  HB2 SER A 611      55.520  34.530  43.280  1.00  0.00           H
ATOM    442  OG  SER A 611      54.210  35.800  43.980  1.00  0.00           O
ATOM    443  HG1 SER A 611      54.830  36.520  43.870  1.00  0.00           H
ATOM    444  C   SER A 611      54.670  34.380  46.690  1.00  0.00           C
ATOM    445  O   SER A 611      54.460  35.340  47.460  1.00  0.00           O
ATOM    446  N   ILE A 612      54.070  33.190  46.900  1.00  0.00           N
ATOM    447  HN  ILE A 612      54.180  32.460  46.230  1.00  0.00           H
ATOM    448  CA  ILE A 612      53.370  32.720  48.100  1.00  0.00           C
ATOM    449  HA  ILE A 612      52.490  33.310  48.250  1.00  0.00           H
ATOM    450  CB  ILE A 612      52.810  31.320  47.910  1.00  0.00           C
ATOM    451  HB  ILE A 612      53.700  30.720  47.640  1.00  0.00           H
ATOM    452  CG2 ILE A 612      52.150  30.800  49.250  1.00  0.00           C
ATOM    453 HG21 ILE A 612      51.600  29.870  49.030  1.00  0.00           H
ATOM    454 HG22 ILE A 612      51.460  31.590  49.630  1.00  0.00           H
ATOM    455 HG23 ILE A 612      52.980  30.720  50.000  1.00  0.00           H
ATOM    456  CG1 ILE A 612      51.750  31.360  46.770  1.00  0.00           C
ATOM    457 HG11 ILE A 612      51.870  32.120  45.980  1.00  0.00           H
ATOM    458 HG12 ILE A 612      50.840  31.670  47.330  1.00  0.00           H
ATOM    459  CD  ILE A 612      51.550  29.970  46.130  1.00  0.00           C
ATOM    460  HD1 ILE A 612      50.880  29.940  45.250  1.00  0.00           H
ATOM    461  HD2 ILE A 612      51.120  29.250  46.860  1.00  0.00           H
ATOM    462  HD3 ILE A 612      52.540  29.590  45.810  1.00  0.00           H
ATOM    463  C   ILE A 612      54.130  32.990  49.390  1.00  0.00           C
ATOM    464  O   ILE A 612      53.630  33.670  50.220  1.00  0.00           O
ATOM    465  N   LEU A 613      55.320  32.560  49.550  1.00  0.00           N
ATOM    466  HN  LEU A 613      55.770  32.050  48.830  1.00  0.00           H
ATOM    467  CA  LEU A 613      56.010  32.740  50.870  1.00  0.00           C
ATOM    468  HA  LEU A 613      55.260  32.560  51.620  1.00  0.00           H
ATOM    469  CB  LEU A 613      57.360  31.840  51.030  1.00  0.00           C
ATOM    470  HB1 LEU A 613      57.900  32.180  51.940  1.00  0.00           H
ATOM    471  HB2 LEU A 613      58.140  32.100  50.290  1.00  0.00           H
ATOM    472  CG  LEU A 613      57.000  30.350  51.140  1.00  0.00           C
ATOM    473  HG  LEU A 613      56.560  29.940  50.200  1.00  0.00           H
ATOM    474  CD1 LEU A 613      58.250  29.590  51.380  1.00  0.00           C
ATOM    475 HD11 LEU A 613      58.490  29.560  52.470  1.00  0.00           H
ATOM    476 HD12 LEU A 613      59.100  29.770  50.690  1.00  0.00           H
ATOM    477 HD13 LEU A 613      57.960  28.550  51.160  1.00  0.00           H
ATOM    478  CD2 LEU A 613      56.100  30.090  52.310  1.00  0.00           C
ATOM    479 HD21 LEU A 613      55.130  30.530  52.000  1.00  0.00           H
ATOM    480 HD22 LEU A 613      56.400  30.590  53.250  1.00  0.00           H
ATOM    481 HD23 LEU A 613      55.870  29.020  52.460  1.00  0.00           H
ATOM    482  C   LEU A 613      56.320  34.220  51.060  1.00  0.00           C
ATOM    483  O   LEU A 613      56.440  34.760  52.150  1.00  0.00           O
ATOM    484  N   PHE A 614      56.620  34.900  49.950  1.00  0.00           N
ATOM    485  HN  PHE A 614      56.710  34.390  49.100  1.00  0.00           H
ATOM    486  CA  PHE A 614      57.050  36.270  49.830  1.00  0.00           C
ATOM    487  HA  PHE A 614      57.860  36.460  50.530  1.00  0.00           H
ATOM    488  CB  PHE A 614      57.590  36.540  48.430  1.00  0.00           C
ATOM    489  HB1 PHE A 614      56.980  35.940  47.740  1.00  0.00           H
ATOM    490  HB2 PHE A 614      58.570  36.030  48.410  1.00  0.00           H
ATOM    491  CG  PHE A 614      57.610  37.930  47.880  1.00  0.00           C
ATOM    492  CD1 PHE A 614      58.620  38.840  48.290  1.00  0.00           C
ATOM    493  HD1 PHE A 614      59.300  38.420  49.010  1.00  0.00           H
ATOM    494  CE1 PHE A 614      58.610  40.190  47.910  1.00  0.00           C
ATOM    495  HE1 PHE A 614      59.310  40.910  48.290  1.00  0.00           H
ATOM    496  CZ  PHE A 614      57.610  40.620  47.000  1.00  0.00           C
ATOM    497  HZ  PHE A 614      57.480  41.660  46.720  1.00  0.00           H
ATOM    498  CD2 PHE A 614      56.700  38.330  46.860  1.00  0.00           C
ATOM    499  HD2 PHE A 614      56.140  37.530  46.400  1.00  0.00           H
ATOM    500  CE2 PHE A 614      56.660  39.710  46.490  1.00  0.00           C
ATOM    501  HE2 PHE A 614      55.970  40.040  45.730  1.00  0.00           H
ATOM    502  C   PHE A 614      55.870  37.270  50.210  1.00  0.00           C
ATOM    503  O   PHE A 614      56.050  38.250  50.840  1.00  0.00           O
ATOM    504  N   LEU A 615      54.610  37.060  49.690  1.00  0.00           N
ATOM    505  HN  LEU A 615      54.560  36.360  48.980  1.00  0.00           H
ATOM    506  CA  LEU A 615      53.440  37.870  49.920  1.00  0.00           C
ATOM    507  HA  LEU A 615      53.670  38.920  50.060  1.00  0.00           H
ATOM    508  CB  LEU A 615      52.590  37.620  48.650  1.00  0.00           C
ATOM    509  HB1 LEU A 615      51.620  38.080  48.960  1.00  0.00           H
ATOM    510  HB2 LEU A 615      52.470  36.540  48.470  1.00  0.00           H
ATOM    511  CG  LEU A 615      53.000  38.210  47.290  1.00  0.00           C
ATOM    512  HG  LEU A 615      54.100  38.140  47.210  1.00  0.00           H
ATOM    513  CD1 LEU A 615      52.240  37.440  46.300  1.00  0.00           C
ATOM    514 HD11 LEU A 615      52.500  37.830  45.290  1.00  0.00           H
ATOM    515 HD12 LEU A 615      51.130  37.430  46.360  1.00  0.00           H
ATOM    516 HD13 LEU A 615      52.580  36.380  46.300  1.00  0.00           H
ATOM    517  CD2 LEU A 615      52.670  39.710  47.300  1.00  0.00           C
ATOM    518 HD21 LEU A 615      52.760  40.130  46.280  1.00  0.00           H
ATOM    519 HD22 LEU A 615      53.290  40.370  47.960  1.00  0.00           H
ATOM    520 HD23 LEU A 615      51.650  39.950  47.680  1.00  0.00           H
ATOM    521  C   LEU A 615      52.540  37.510  51.130  1.00  0.00           C
ATOM    522  O   LEU A 615      51.720  38.290  51.690  1.00  0.00           O
ATOM    523  N   TYR A 616      52.750  36.310  51.700  1.00  0.00           N
ATOM    524  HN  TYR A 616      53.320  35.670  51.180  1.00  0.00           H
ATOM    525  CA  TYR A 616      52.050  35.700  52.830  1.00  0.00           C
ATOM    526  HA  TYR A 616      50.990  35.750  52.620  1.00  0.00           H
ATOM    527  CB  TYR A 616      52.400  34.150  52.920  1.00  0.00           C
ATOM    528  HB1 TYR A 616      53.500  34.050  52.820  1.00  0.00           H
ATOM    529  HB2 TYR A 616      51.880  33.760  52.020  1.00  0.00           H
ATOM    530  CG  TYR A 616      51.740  33.440  54.090  1.00  0.00           C
ATOM    531  CD1 TYR A 616      50.440  33.780  54.600  1.00  0.00           C
ATOM    532  HD1 TYR A 616      49.710  34.490  54.230  1.00  0.00           H
ATOM    533  CE1 TYR A 616      50.070  33.250  55.830  1.00  0.00           C
ATOM    534  HE1 TYR A 616      49.150  33.460  56.320  1.00  0.00           H
ATOM    535  CZ  TYR A 616      50.920  32.440  56.570  1.00  0.00           C
ATOM    536  OH  TYR A 616      50.440  31.990  57.820  1.00  0.00           O
ATOM    537  HH  TYR A 616      49.770  32.560  58.200  1.00  0.00           H
ATOM    538  CD2 TYR A 616      52.560  32.570  54.890  1.00  0.00           C
ATOM    539  HD2 TYR A 616      53.580  32.380  54.600  1.00  0.00           H
ATOM    540  CE2 TYR A 616      52.160  32.050  56.060  1.00  0.00           C
ATOM    541  HE2 TYR A 616      52.720  31.300  56.610  1.00  0.00           H
ATOM    542  C   TYR A 616      52.290  36.410  54.120  1.00  0.00           C
ATOM    543  O   TYR A 616      51.330  36.850  54.840  1.00  0.00           O
ATOM    544  N   CYS A 617      53.600  36.720  54.440  1.00  0.00           N
ATOM    545  HN  CYS A 617      54.380  36.530  53.850  1.00  0.00           H
ATOM    546  CA  CYS A 617      53.950  37.540  55.620  1.00  0.00           C
ATOM    547  HA  CYS A 617      53.440  37.190  56.490  1.00  0.00           H
ATOM    548  CB  CYS A 617      55.430  37.610  55.870  1.00  0.00           C
ATOM    549  HB1 CYS A 617      55.820  36.670  56.310  1.00  0.00           H
ATOM    550  HB2 CYS A 617      55.630  38.350  56.670  1.00  0.00           H
ATOM    551  SG  CYS A 617      56.430  37.980  54.340  1.00  0.00           S
ATOM    552  HG1 CYS A 617      56.360  36.790  53.750  1.00  0.00           H
ATOM    553  C   CYS A 617      53.420  38.950  55.480  1.00  0.00           C
ATOM    554  O   CYS A 617      53.180  39.670  56.490  1.00  0.00           O
ATOM    555  N   ALA A 618      53.260  39.450  54.200  1.00  0.00           N
ATOM    556  HN  ALA A 618      53.500  38.970  53.350  1.00  0.00           H
ATOM    557  CA  ALA A 618      52.750  40.810  53.960  1.00  0.00           C
ATOM    558  HA  ALA A 618      53.290  41.390  54.690  1.00  0.00           H
ATOM    559  CB  ALA A 618      53.150  41.340  52.550  1.00  0.00           C
ATOM    560  HB1 ALA A 618      52.850  42.390  52.420  1.00  0.00           H
ATOM    561  HB2 ALA A 618      52.830  40.730  51.690  1.00  0.00           H
ATOM    562  HB3 ALA A 618      54.240  41.190  52.430  1.00  0.00           H
ATOM    563  C   ALA A 618      51.290  40.960  54.160  1.00  0.00           C
ATOM    564  O   ALA A 618      50.800  41.970  54.600  1.00  0.00           O
ATOM    565  N   CYS A 619      50.580  39.850  53.800  1.00  0.00           N
ATOM    566  HN  CYS A 619      50.900  39.050  53.290  1.00  0.00           H
ATOM    567  CA  CYS A 619      49.220  39.730  54.250  1.00  0.00           C
ATOM    568  HA  CYS A 619      48.610  40.540  53.870  1.00  0.00           H
ATOM    569  CB  CYS A 619      48.580  38.450  53.710  1.00  0.00           C
ATOM    570  HB1 CYS A 619      47.480  38.390  53.920  1.00  0.00           H
ATOM    571  HB2 CYS A 619      49.040  37.520  54.150  1.00  0.00           H
ATOM    572  SG  CYS A 619      48.640  38.490  51.880  1.00  0.00           S
ATOM    573  HG1 CYS A 619      49.910  38.400  51.510  1.00  0.00           H
ATOM    574  C   CYS A 619      49.000  39.670  55.710  1.00  0.00           C
ATOM    575  O   CYS A 619      48.080  40.320  56.180  1.00  0.00           O
ATOM    576  N   MET A 620      49.770  38.860  56.460  1.00  0.00           N
ATOM    577  HN  MET A 620      50.330  38.200  55.960  1.00  0.00           H
ATOM    578  CA  MET A 620      49.600  38.780  57.930  1.00  0.00           C
ATOM    579  HA  MET A 620      48.590  38.440  58.050  1.00  0.00           H
ATOM    580  CB  MET A 620      50.670  37.790  58.490  1.00  0.00           C
ATOM    581  HB1 MET A 620      50.760  38.040  59.570  1.00  0.00           H
ATOM    582  HB2 MET A 620      51.670  38.060  58.110  1.00  0.00           H
ATOM    583  CG  MET A 620      50.500  36.320  58.160  1.00  0.00           C
ATOM    584  HG1 MET A 620      51.460  35.800  58.350  1.00  0.00           H
ATOM    585  HG2 MET A 620      50.230  36.080  57.110  1.00  0.00           H
ATOM    586  SD  MET A 620      49.070  35.750  59.200  1.00  0.00           S
ATOM    587  CE  MET A 620      49.740  35.360  60.830  1.00  0.00           C
ATOM    588  HE1 MET A 620      50.640  34.710  60.890  1.00  0.00           H
ATOM    589  HE2 MET A 620      48.940  35.050  61.540  1.00  0.00           H
ATOM    590  HE3 MET A 620      50.070  36.280  61.370  1.00  0.00           H
ATOM    591  C   MET A 620      49.780  40.100  58.650  1.00  0.00           C
ATOM    592  O   MET A 620      48.920  40.430  59.430  1.00  0.00           O
ATOM    593  N   SER A 621      50.770  40.950  58.360  1.00  0.00           N
ATOM    594  HN  SER A 621      51.500  40.870  57.680  1.00  0.00           H
ATOM    595  CA  SER A 621      50.950  42.170  59.180  1.00  0.00           C
ATOM    596  HA  SER A 621      51.070  41.760  60.180  1.00  0.00           H
ATOM    597  CB  SER A 621      52.250  42.800  58.850  1.00  0.00           C
ATOM    598  HB1 SER A 621      52.210  43.110  57.790  1.00  0.00           H
ATOM    599  HB2 SER A 621      53.060  42.040  58.890  1.00  0.00           H
ATOM    600  OG  SER A 621      52.490  44.010  59.480  1.00  0.00           O
ATOM    601  HG1 SER A 621      52.670  43.860  60.410  1.00  0.00           H
ATOM    602  C   SER A 621      49.740  43.260  59.240  1.00  0.00           C
ATOM    603  O   SER A 621      49.310  43.610  60.300  1.00  0.00           O
ATOM    604  N   PRO A 622      49.130  43.630  58.190  1.00  0.00           N
ATOM    605  CD  PRO A 622      49.550  43.500  56.800  1.00  0.00           C
ATOM    606  HD1 PRO A 622      48.930  42.640  56.440  1.00  0.00           H
ATOM    607  HD2 PRO A 622      50.640  43.380  56.670  1.00  0.00           H
ATOM    608  CA  PRO A 622      48.030  44.570  58.260  1.00  0.00           C
ATOM    609  HA  PRO A 622      48.280  45.380  58.930  1.00  0.00           H
ATOM    610  CB  PRO A 622      47.660  45.020  56.870  1.00  0.00           C
ATOM    611  HB1 PRO A 622      47.360  46.090  56.750  1.00  0.00           H
ATOM    612  HB2 PRO A 622      46.900  44.410  56.330  1.00  0.00           H
ATOM    613  CG  PRO A 622      48.950  44.740  56.110  1.00  0.00           C
ATOM    614  HG1 PRO A 622      48.840  44.550  55.020  1.00  0.00           H
ATOM    615  HG2 PRO A 622      49.700  45.560  56.260  1.00  0.00           H
ATOM    616  C   PRO A 622      46.810  43.990  58.850  1.00  0.00           C
ATOM    617  O   PRO A 622      46.010  44.730  59.440  1.00  0.00           O
ATOM    618  N   VAL A 623      46.510  42.710  58.620  1.00  0.00           N
ATOM    619  HN  VAL A 623      47.160  42.170  58.100  1.00  0.00           H
ATOM    620  CA  VAL A 623      45.370  41.970  59.150  1.00  0.00           C
ATOM    621  HA  VAL A 623      44.480  42.560  58.990  1.00  0.00           H
ATOM    622  CB  VAL A 623      45.070  40.690  58.380  1.00  0.00           C
ATOM    623  HB  VAL A 623      45.880  39.920  58.430  1.00  0.00           H
ATOM    624  CG1 VAL A 623      43.740  40.220  58.990  1.00  0.00           C
ATOM    625 HG11 VAL A 623      43.340  39.330  58.450  1.00  0.00           H
ATOM    626 HG12 VAL A 623      42.910  40.970  58.970  1.00  0.00           H
ATOM    627 HG13 VAL A 623      43.850  39.800  60.000  1.00  0.00           H
ATOM    628  CG2 VAL A 623      44.770  41.150  56.900  1.00  0.00           C
ATOM    629 HG21 VAL A 623      44.500  40.290  56.250  1.00  0.00           H
ATOM    630 HG22 VAL A 623      45.730  41.510  56.460  1.00  0.00           H
ATOM    631 HG23 VAL A 623      44.050  42.000  56.870  1.00  0.00           H
ATOM    632  C   VAL A 623      45.490  41.880  60.630  1.00  0.00           C
ATOM    633  O   VAL A 623      44.650  42.350  61.290  1.00  0.00           O
ATOM    634  N   ILE A 624      46.650  41.430  61.090  1.00  0.00           N
ATOM    635  HN  ILE A 624      47.240  41.100  60.350  1.00  0.00           H
ATOM    636  CA  ILE A 624      47.010  41.430  62.530  1.00  0.00           C
ATOM    637  HA  ILE A 624      46.260  40.910  63.100  1.00  0.00           H
ATOM    638  CB  ILE A 624      48.450  40.920  62.770  1.00  0.00           C
ATOM    639  HB  ILE A 624      49.110  41.400  62.010  1.00  0.00           H
ATOM    640  CG2 ILE A 624      48.960  41.310  64.180  1.00  0.00           C
ATOM    641 HG21 ILE A 624      48.240  41.100  64.990  1.00  0.00           H
ATOM    642 HG22 ILE A 624      49.300  42.360  64.270  1.00  0.00           H
ATOM    643 HG23 ILE A 624      49.930  40.780  64.290  1.00  0.00           H
ATOM    644  CG1 ILE A 624      48.570  39.440  62.650  1.00  0.00           C
ATOM    645 HG11 ILE A 624      49.560  39.070  63.000  1.00  0.00           H
ATOM    646 HG12 ILE A 624      48.550  39.230  61.560  1.00  0.00           H
ATOM    647  CD  ILE A 624      47.350  38.670  63.310  1.00  0.00           C
ATOM    648  HD1 ILE A 624      47.180  39.100  64.320  1.00  0.00           H
ATOM    649  HD2 ILE A 624      47.630  37.600  63.450  1.00  0.00           H
ATOM    650  HD3 ILE A 624      46.520  38.750  62.570  1.00  0.00           H
ATOM    651  C   ILE A 624      46.970  42.870  63.090  1.00  0.00           C
ATOM    652  O   ILE A 624      46.420  43.000  64.160  1.00  0.00           O
ATOM    653  N   THR A 625      47.500  43.930  62.430  1.00  0.00           N
ATOM    654  HN  THR A 625      48.070  43.680  61.650  1.00  0.00           H
ATOM    655  CA  THR A 625      47.500  45.330  62.780  1.00  0.00           C
ATOM    656  HA  THR A 625      47.950  45.550  63.730  1.00  0.00           H
ATOM    657  CB  THR A 625      48.100  46.190  61.740  1.00  0.00           C
ATOM    658  HB  THR A 625      47.520  46.130  60.790  1.00  0.00           H
ATOM    659  OG1 THR A 625      49.470  45.910  61.670  1.00  0.00           O
ATOM    660  HG1 THR A 625      49.490  45.130  61.110  1.00  0.00           H
ATOM    661  CG2 THR A 625      48.130  47.650  62.030  1.00  0.00           C
ATOM    662 HG21 THR A 625      47.100  48.050  62.000  1.00  0.00           H
ATOM    663 HG22 THR A 625      48.690  48.190  61.240  1.00  0.00           H
ATOM    664 HG23 THR A 625      48.550  47.820  63.040  1.00  0.00           H
ATOM    665  C   THR A 625      46.070  45.870  62.960  1.00  0.00           C
ATOM    666  O   THR A 625      45.670  46.390  63.990  1.00  0.00           O
ATOM    667  N   PHE A 626      45.150  45.620  61.960  1.00  0.00           N
ATOM    668  HN  PHE A 626      45.410  45.200  61.090  1.00  0.00           H
ATOM    669  CA  PHE A 626      43.730  46.060  61.970  1.00  0.00           C
ATOM    670  HA  PHE A 626      43.810  47.120  62.140  1.00  0.00           H
ATOM    671  CB  PHE A 626      42.880  45.900  60.630  1.00  0.00           C
ATOM    672  HB1 PHE A 626      43.190  45.000  60.050  1.00  0.00           H
ATOM    673  HB2 PHE A 626      43.160  46.750  59.980  1.00  0.00           H
ATOM    674  CG  PHE A 626      41.380  45.880  60.690  1.00  0.00           C
ATOM    675  CD1 PHE A 626      40.710  44.710  61.170  1.00  0.00           C
ATOM    676  HD1 PHE A 626      41.290  43.820  61.340  1.00  0.00           H
ATOM    677  CE1 PHE A 626      39.300  44.750  61.340  1.00  0.00           C
ATOM    678  HE1 PHE A 626      38.800  43.980  61.900  1.00  0.00           H
ATOM    679  CZ  PHE A 626      38.520  45.850  60.830  1.00  0.00           C
ATOM    680  HZ  PHE A 626      37.450  45.870  60.890  1.00  0.00           H
ATOM    681  CD2 PHE A 626      40.680  46.980  60.380  1.00  0.00           C
ATOM    682  HD2 PHE A 626      41.200  47.890  60.110  1.00  0.00           H
ATOM    683  CE2 PHE A 626      39.230  46.980  60.370  1.00  0.00           C
ATOM    684  HE2 PHE A 626      38.860  47.970  60.150  1.00  0.00           H
ATOM    685  C   PHE A 626      43.000  45.400  63.120  1.00  0.00           C
ATOM    686  O   PHE A 626      42.290  46.060  63.840  1.00  0.00           O
ATOM    687  N   GLY A 627      43.100  44.040  63.290  1.00  0.00           N
ATOM    688  HN  GLY A 627      43.850  43.620  62.780  1.00  0.00           H
ATOM    689  CA  GLY A 627      42.330  43.410  64.380  1.00  0.00           C
ATOM    690  HA1 GLY A 627      42.430  42.330  64.260  1.00  0.00           H
ATOM    691  HA2 GLY A 627      41.320  43.700  64.170  1.00  0.00           H
ATOM    692  C   GLY A 627      42.740  43.610  65.770  1.00  0.00           C
ATOM    693  O   GLY A 627      42.030  43.610  66.730  1.00  0.00           O
ATOM    694  N   GLY A 628      44.080  43.950  65.940  1.00  0.00           N
ATOM    695  HN  GLY A 628      44.680  43.820  65.160  1.00  0.00           H
ATOM    696  CA  GLY A 628      44.660  44.480  67.150  1.00  0.00           C
ATOM    697  HA1 GLY A 628      45.710  44.650  67.010  1.00  0.00           H
ATOM    698  HA2 GLY A 628      44.350  43.840  67.970  1.00  0.00           H
ATOM    699  C   GLY A 628      44.140  45.870  67.440  1.00  0.00           C
ATOM    700  O   GLY A 628      43.740  46.100  68.620  1.00  0.00           O
ATOM    701  N   LEU A 629      44.210  46.790  66.440  1.00  0.00           N
ATOM    702  HN  LEU A 629      44.720  46.450  65.650  1.00  0.00           H
ATOM    703  CA  LEU A 629      43.780  48.150  66.650  1.00  0.00           C
ATOM    704  HA  LEU A 629      44.260  48.580  67.500  1.00  0.00           H
ATOM    705  CB  LEU A 629      44.090  48.880  65.390  1.00  0.00           C
ATOM    706  HB1 LEU A 629      43.580  49.860  65.300  1.00  0.00           H
ATOM    707  HB2 LEU A 629      43.630  48.200  64.640  1.00  0.00           H
ATOM    708  CG  LEU A 629      45.570  49.310  65.080  1.00  0.00           C
ATOM    709  HG  LEU A 629      46.250  48.450  65.220  1.00  0.00           H
ATOM    710  CD1 LEU A 629      45.530  49.880  63.620  1.00  0.00           C
ATOM    711 HD11 LEU A 629      45.280  49.100  62.860  1.00  0.00           H
ATOM    712 HD12 LEU A 629      46.440  50.420  63.280  1.00  0.00           H
ATOM    713 HD13 LEU A 629      44.790  50.710  63.520  1.00  0.00           H
ATOM    714  CD2 LEU A 629      46.080  50.410  66.100  1.00  0.00           C
ATOM    715 HD21 LEU A 629      45.420  51.300  66.090  1.00  0.00           H
ATOM    716 HD22 LEU A 629      47.120  50.660  65.780  1.00  0.00           H
ATOM    717 HD23 LEU A 629      46.080  49.900  67.090  1.00  0.00           H
ATOM    718  C   LEU A 629      42.310  48.230  66.970  1.00  0.00           C
ATOM    719  O   LEU A 629      41.860  48.770  68.020  1.00  0.00           O
ATOM    720  N   LEU A 630      41.440  47.470  66.310  1.00  0.00           N
ATOM    721  HN  LEU A 630      41.730  46.850  65.590  1.00  0.00           H
ATOM    722  CA  LEU A 630      39.970  47.620  66.560  1.00  0.00           C
ATOM    723  HA  LEU A 630      39.740  48.670  66.700  1.00  0.00           H
ATOM    724  CB  LEU A 630      39.170  47.210  65.310  1.00  0.00           C
ATOM    725  HB1 LEU A 630      39.220  46.120  65.050  1.00  0.00           H
ATOM    726  HB2 LEU A 630      39.560  47.690  64.400  1.00  0.00           H
ATOM    727  CG  LEU A 630      37.690  47.460  65.370  1.00  0.00           C
ATOM    728  HG  LEU A 630      37.310  47.040  66.320  1.00  0.00           H
ATOM    729  CD1 LEU A 630      37.330  48.950  65.420  1.00  0.00           C
ATOM    730 HD11 LEU A 630      37.880  49.470  64.600  1.00  0.00           H
ATOM    731 HD12 LEU A 630      37.710  49.380  66.370  1.00  0.00           H
ATOM    732 HD13 LEU A 630      36.260  49.170  65.190  1.00  0.00           H
ATOM    733  CD2 LEU A 630      36.960  46.760  64.220  1.00  0.00           C
ATOM    734 HD21 LEU A 630      35.850  46.910  64.220  1.00  0.00           H
ATOM    735 HD22 LEU A 630      37.060  45.670  64.270  1.00  0.00           H
ATOM    736 HD23 LEU A 630      37.430  47.050  63.270  1.00  0.00           H
ATOM    737  C   LEU A 630      39.540  46.770  67.780  1.00  0.00           C
ATOM    738  O   LEU A 630      38.560  47.140  68.440  1.00  0.00           O
ATOM    739  N   GLY A 631      40.310  45.670  68.090  1.00  0.00           N
ATOM    740  HN  GLY A 631      41.070  45.420  67.500  1.00  0.00           H
ATOM    741  CA  GLY A 631      40.200  45.080  69.430  1.00  0.00           C
ATOM    742  HA1 GLY A 631      40.920  44.320  69.680  1.00  0.00           H
ATOM    743  HA2 GLY A 631      39.210  44.670  69.520  1.00  0.00           H
ATOM    744  C   GLY A 631      40.430  46.010  70.610  1.00  0.00           C
ATOM    745  O   GLY A 631      39.670  46.130  71.560  1.00  0.00           O
ATOM    746  N   GLU A 632      41.580  46.780  70.560  1.00  0.00           N
ATOM    747  HN  GLU A 632      42.170  46.770  69.760  1.00  0.00           H
ATOM    748  CA  GLU A 632      41.890  47.800  71.560  1.00  0.00           C
ATOM    749  HA  GLU A 632      41.910  47.300  72.520  1.00  0.00           H
ATOM    750  CB  GLU A 632      43.220  48.490  71.180  1.00  0.00           C
ATOM    751  HB1 GLU A 632      43.180  48.840  70.120  1.00  0.00           H
ATOM    752  HB2 GLU A 632      44.050  47.810  71.460  1.00  0.00           H
ATOM    753  CG  GLU A 632      43.530  49.800  72.060  1.00  0.00           C
ATOM    754  HG1 GLU A 632      43.730  49.480  73.100  1.00  0.00           H
ATOM    755  HG2 GLU A 632      42.900  50.700  71.980  1.00  0.00           H
ATOM    756  CD  GLU A 632      44.930  50.260  71.630  1.00  0.00           C
ATOM    757  OE1 GLU A 632      45.850  49.440  71.540  1.00  0.00           O
ATOM    758  OE2 GLU A 632      44.980  51.410  71.180  1.00  0.00           O
ATOM    759  C   GLU A 632      40.840  48.820  71.770  1.00  0.00           C
ATOM    760  O   GLU A 632      40.400  49.200  72.850  1.00  0.00           O
ATOM    761  N   ALA A 633      40.440  49.220  70.580  1.00  0.00           N
ATOM    762  HN  ALA A 633      40.790  48.810  69.750  1.00  0.00           H
ATOM    763  CA  ALA A 633      39.380  50.260  70.380  1.00  0.00           C
ATOM    764  HA  ALA A 633      39.690  51.140  70.930  1.00  0.00           H
ATOM    765  CB  ALA A 633      39.330  50.560  68.860  1.00  0.00           C
ATOM    766  HB1 ALA A 633      38.670  51.420  68.610  1.00  0.00           H
ATOM    767  HB2 ALA A 633      38.740  49.780  68.320  1.00  0.00           H
ATOM    768  HB3 ALA A 633      40.340  50.730  68.430  1.00  0.00           H
ATOM    769  C   ALA A 633      37.980  49.950  70.870  1.00  0.00           C
ATOM    770  O   ALA A 633      37.330  50.820  71.420  1.00  0.00           O
ATOM    771  N   THR A 634      37.540  48.720  70.610  1.00  0.00           N
ATOM    772  HN  THR A 634      38.180  48.130  70.120  1.00  0.00           H
ATOM    773  CA  THR A 634      36.220  48.270  70.950  1.00  0.00           C
ATOM    774  HA  THR A 634      35.560  49.120  71.090  1.00  0.00           H
ATOM    775  CB  THR A 634      35.690  47.270  69.900  1.00  0.00           C
ATOM    776  HB  THR A 634      34.690  46.930  70.270  1.00  0.00           H
ATOM    777  OG1 THR A 634      36.490  46.200  69.610  1.00  0.00           O
ATOM    778  HG1 THR A 634      37.180  46.650  69.100  1.00  0.00           H
ATOM    779  CG2 THR A 634      35.450  47.910  68.500  1.00  0.00           C
ATOM    780 HG21 THR A 634      35.140  47.110  67.800  1.00  0.00           H
ATOM    781 HG22 THR A 634      36.370  48.390  68.120  1.00  0.00           H
ATOM    782 HG23 THR A 634      34.670  48.700  68.590  1.00  0.00           H
ATOM    783  C   THR A 634      36.090  47.520  72.250  1.00  0.00           C
ATOM    784  O   THR A 634      35.120  46.790  72.490  1.00  0.00           O
ATOM    785  N   GLU A 635      37.170  47.680  73.070  1.00  0.00           N
ATOM    786  HN  GLU A 635      37.810  48.320  72.650  1.00  0.00           H
ATOM    787  CA  GLU A 635      37.360  47.130  74.370  1.00  0.00           C
ATOM    788  HA  GLU A 635      38.380  47.280  74.690  1.00  0.00           H
ATOM    789  CB  GLU A 635      36.360  47.690  75.420  1.00  0.00           C
ATOM    790  HB1 GLU A 635      36.620  47.280  76.410  1.00  0.00           H
ATOM    791  HB2 GLU A 635      35.320  47.430  75.130  1.00  0.00           H
ATOM    792  CG  GLU A 635      36.360  49.220  75.530  1.00  0.00           C
ATOM    793  HG1 GLU A 635      36.160  49.650  74.530  1.00  0.00           H
ATOM    794  HG2 GLU A 635      37.340  49.640  75.850  1.00  0.00           H
ATOM    795  CD  GLU A 635      35.270  49.830  76.450  1.00  0.00           C
ATOM    796  OE1 GLU A 635      34.230  50.100  75.840  1.00  0.00           O
ATOM    797  OE2 GLU A 635      35.350  49.980  77.700  1.00  0.00           O
ATOM    798  C   GLU A 635      37.240  45.590  74.470  1.00  0.00           C
ATOM    799  O   GLU A 635      36.710  44.960  75.420  1.00  0.00           O
ATOM    800  N   GLY A 636      37.870  45.040  73.340  1.00  0.00           N
ATOM    801  HN  GLY A 636      38.320  45.560  72.630  1.00  0.00           H
ATOM    802  CA  GLY A 636      38.160  43.670  73.050  1.00  0.00           C
ATOM    803  HA1 GLY A 636      38.230  43.100  73.970  1.00  0.00           H
ATOM    804  HA2 GLY A 636      39.020  43.600  72.400  1.00  0.00           H
ATOM    805  C   GLY A 636      37.130  42.800  72.300  1.00  0.00           C
ATOM    806  O   GLY A 636      37.190  41.570  72.320  1.00  0.00           O
ATOM    807  N   ARG A 637      36.090  43.420  71.670  1.00  0.00           N
ATOM    808  HN  ARG A 637      36.070  44.420  71.630  1.00  0.00           H
ATOM    809  CA  ARG A 637      35.040  42.780  70.880  1.00  0.00           C
ATOM    810  HA  ARG A 637      34.720  41.980  71.520  1.00  0.00           H
ATOM    811  CB  ARG A 637      33.860  43.620  70.480  1.00  0.00           C
ATOM    812  HB1 ARG A 637      33.230  43.070  69.740  1.00  0.00           H
ATOM    813  HB2 ARG A 637      34.340  44.490  69.990  1.00  0.00           H
ATOM    814  CG  ARG A 637      32.790  44.070  71.520  1.00  0.00           C
ATOM    815  HG1 ARG A 637      32.010  44.690  71.040  1.00  0.00           H
ATOM    816  HG2 ARG A 637      33.330  44.800  72.170  1.00  0.00           H
ATOM    817  CD  ARG A 637      32.060  42.970  72.310  1.00  0.00           C
ATOM    818  HD1 ARG A 637      31.430  43.420  73.120  1.00  0.00           H
ATOM    819  HD2 ARG A 637      32.830  42.400  72.870  1.00  0.00           H
ATOM    820  NE  ARG A 637      31.400  42.090  71.360  1.00  0.00           N
ATOM    821  HE  ARG A 637      31.640  42.110  70.400  1.00  0.00           H
ATOM    822  CZ  ARG A 637      30.490  41.250  71.820  1.00  0.00           C
ATOM    823  NH1 ARG A 637      30.040  41.200  73.080  1.00  0.00           N
ATOM    824 HH11 ARG A 637      30.450  41.670  73.850  1.00  0.00           H
ATOM    825 HH12 ARG A 637      29.250  40.590  73.240  1.00  0.00           H
ATOM    826  NH2 ARG A 637      29.990  40.390  70.970  1.00  0.00           N
ATOM    827 HH21 ARG A 637      30.320  40.550  70.050  1.00  0.00           H
ATOM    828 HH22 ARG A 637      29.110  39.980  71.210  1.00  0.00           H
ATOM    829  C   ARG A 637      35.650  42.040  69.710  1.00  0.00           C
ATOM    830  O   ARG A 637      35.110  40.990  69.370  1.00  0.00           O
ATOM    831  N   ILE A 638      36.690  42.510  69.030  1.00  0.00           N
ATOM    832  HN  ILE A 638      37.080  43.370  69.340  1.00  0.00           H
ATOM    833  CA  ILE A 638      37.130  42.020  67.760  1.00  0.00           C
ATOM    834  HA  ILE A 638      36.470  41.250  67.410  1.00  0.00           H
ATOM    835  CB  ILE A 638      37.210  43.260  66.800  1.00  0.00           C
ATOM    836  HB  ILE A 638      37.970  43.990  67.160  1.00  0.00           H
ATOM    837  CG2 ILE A 638      37.540  42.850  65.330  1.00  0.00           C
ATOM    838 HG21 ILE A 638      38.330  42.110  65.150  1.00  0.00           H
ATOM    839 HG22 ILE A 638      37.950  43.770  64.870  1.00  0.00           H
ATOM    840 HG23 ILE A 638      36.610  42.660  64.750  1.00  0.00           H
ATOM    841  CG1 ILE A 638      35.930  44.140  66.870  1.00  0.00           C
ATOM    842 HG11 ILE A 638      36.110  45.060  66.290  1.00  0.00           H
ATOM    843 HG12 ILE A 638      35.820  44.590  67.880  1.00  0.00           H
ATOM    844  CD  ILE A 638      34.530  43.530  66.420  1.00  0.00           C
ATOM    845  HD1 ILE A 638      34.570  43.230  65.350  1.00  0.00           H
ATOM    846  HD2 ILE A 638      33.690  44.250  66.590  1.00  0.00           H
ATOM    847  HD3 ILE A 638      34.340  42.560  66.930  1.00  0.00           H
ATOM    848  C   ILE A 638      38.480  41.420  67.970  1.00  0.00           C
ATOM    849  O   ILE A 638      39.360  42.140  68.470  1.00  0.00           O
ATOM    850  N   SER A 639      38.710  40.200  67.670  1.00  0.00           N
ATOM    851  HN  SER A 639      37.920  39.660  67.350  1.00  0.00           H
ATOM    852  CA  SER A 639      39.880  39.370  67.860  1.00  0.00           C
ATOM    853  HA  SER A 639      40.490  39.760  68.660  1.00  0.00           H
ATOM    854  CB  SER A 639      39.600  37.810  68.150  1.00  0.00           C
ATOM    855  HB1 SER A 639      39.020  37.750  69.100  1.00  0.00           H
ATOM    856  HB2 SER A 639      40.540  37.240  68.330  1.00  0.00           H
ATOM    857  OG  SER A 639      38.870  37.070  67.220  1.00  0.00           O
ATOM    858  HG1 SER A 639      38.110  37.600  66.990  1.00  0.00           H
ATOM    859  C   SER A 639      40.740  39.390  66.540  1.00  0.00           C
ATOM    860  O   SER A 639      40.290  39.710  65.440  1.00  0.00           O
ATOM    861  N   ALA A 640      42.080  39.000  66.630  1.00  0.00           N
ATOM    862  HN  ALA A 640      42.460  39.020  67.550  1.00  0.00           H
ATOM    863  CA  ALA A 640      42.990  38.660  65.580  1.00  0.00           C
ATOM    864  HA  ALA A 640      43.080  39.540  64.950  1.00  0.00           H
ATOM    865  CB  ALA A 640      44.420  38.420  66.160  1.00  0.00           C
ATOM    866  HB1 ALA A 640      44.660  39.190  66.920  1.00  0.00           H
ATOM    867  HB2 ALA A 640      45.200  38.430  65.370  1.00  0.00           H
ATOM    868  HB3 ALA A 640      44.490  37.470  66.740  1.00  0.00           H
ATOM    869  C   ALA A 640      42.460  37.460  64.820  1.00  0.00           C
ATOM    870  O   ALA A 640      42.480  37.440  63.580  1.00  0.00           O
ATOM    871  N   ILE A 641      41.990  36.360  65.520  1.00  0.00           N
ATOM    872  HN  ILE A 641      42.180  36.320  66.500  1.00  0.00           H
ATOM    873  CA  ILE A 641      41.630  35.090  64.910  1.00  0.00           C
ATOM    874  HA  ILE A 641      42.450  34.900  64.220  1.00  0.00           H
ATOM    875  CB  ILE A 641      41.580  33.910  65.860  1.00  0.00           C
ATOM    876  HB  ILE A 641      42.490  33.880  66.510  1.00  0.00           H
ATOM    877  CG2 ILE A 641      40.350  33.940  66.720  1.00  0.00           C
ATOM    878 HG21 ILE A 641      39.480  33.630  66.090  1.00  0.00           H
ATOM    879 HG22 ILE A 641      40.310  34.920  67.200  1.00  0.00           H
ATOM    880 HG23 ILE A 641      40.410  33.190  67.530  1.00  0.00           H
ATOM    881  CG1 ILE A 641      41.530  32.600  65.110  1.00  0.00           C
ATOM    882 HG11 ILE A 641      40.610  32.780  64.520  1.00  0.00           H
ATOM    883 HG12 ILE A 641      41.120  31.810  65.770  1.00  0.00           H
ATOM    884  CD  ILE A 641      42.800  32.180  64.340  1.00  0.00           C
ATOM    885  HD1 ILE A 641      43.630  31.910  65.010  1.00  0.00           H
ATOM    886  HD2 ILE A 641      43.060  32.910  63.550  1.00  0.00           H
ATOM    887  HD3 ILE A 641      42.610  31.210  63.830  1.00  0.00           H
ATOM    888  C   ILE A 641      40.340  35.320  64.020  1.00  0.00           C
ATOM    889  O   ILE A 641      40.300  34.750  62.950  1.00  0.00           O
ATOM    890  N   GLU A 642      39.440  36.230  64.360  1.00  0.00           N
ATOM    891  HN  GLU A 642      39.560  36.670  65.240  1.00  0.00           H
ATOM    892  CA  GLU A 642      38.310  36.590  63.460  1.00  0.00           C
ATOM    893  HA  GLU A 642      37.920  35.660  63.090  1.00  0.00           H
ATOM    894  CB  GLU A 642      37.270  37.470  64.110  1.00  0.00           C
ATOM    895  HB1 GLU A 642      36.580  37.950  63.370  1.00  0.00           H
ATOM    896  HB2 GLU A 642      37.740  38.350  64.590  1.00  0.00           H
ATOM    897  CG  GLU A 642      36.450  36.820  65.260  1.00  0.00           C
ATOM    898  HG1 GLU A 642      37.010  36.180  65.980  1.00  0.00           H
ATOM    899  HG2 GLU A 642      35.650  36.150  64.860  1.00  0.00           H
ATOM    900  CD  GLU A 642      35.750  37.810  66.220  1.00  0.00           C
ATOM    901  OE1 GLU A 642      34.540  37.810  66.320  1.00  0.00           O
ATOM    902  OE2 GLU A 642      36.420  38.690  66.830  1.00  0.00           O
ATOM    903  C   GLU A 642      38.820  37.340  62.230  1.00  0.00           C
ATOM    904  O   GLU A 642      38.380  36.980  61.160  1.00  0.00           O
ATOM    905  N   SER A 643      39.710  38.360  62.320  1.00  0.00           N
ATOM    906  HN  SER A 643      39.890  38.700  63.240  1.00  0.00           H
ATOM    907  CA  SER A 643      40.310  39.090  61.150  1.00  0.00           C
ATOM    908  HA  SER A 643      39.530  39.590  60.580  1.00  0.00           H
ATOM    909  CB  SER A 643      41.320  40.190  61.710  1.00  0.00           C
ATOM    910  HB1 SER A 643      41.840  40.840  60.990  1.00  0.00           H
ATOM    911  HB2 SER A 643      42.170  39.680  62.210  1.00  0.00           H
ATOM    912  OG  SER A 643      40.770  41.050  62.650  1.00  0.00           O
ATOM    913  HG1 SER A 643      40.900  40.630  63.510  1.00  0.00           H
ATOM    914  C   SER A 643      41.050  38.200  60.210  1.00  0.00           C
ATOM    915  O   SER A 643      40.890  38.260  59.000  1.00  0.00           O
ATOM    916  N   LEU A 644      41.850  37.260  60.730  1.00  0.00           N
ATOM    917  HN  LEU A 644      42.050  37.270  61.720  1.00  0.00           H
ATOM    918  CA  LEU A 644      42.470  36.210  59.940  1.00  0.00           C
ATOM    919  HA  LEU A 644      43.050  36.790  59.250  1.00  0.00           H
ATOM    920  CB  LEU A 644      43.450  35.150  60.830  1.00  0.00           C
ATOM    921  HB1 LEU A 644      43.810  34.440  60.060  1.00  0.00           H
ATOM    922  HB2 LEU A 644      42.870  34.670  61.640  1.00  0.00           H
ATOM    923  CG  LEU A 644      44.680  35.900  61.340  1.00  0.00           C
ATOM    924  HG  LEU A 644      44.300  36.660  62.070  1.00  0.00           H
ATOM    925  CD1 LEU A 644      45.600  34.910  62.040  1.00  0.00           C
ATOM    926 HD11 LEU A 644      46.450  35.560  62.370  1.00  0.00           H
ATOM    927 HD12 LEU A 644      46.020  34.120  61.370  1.00  0.00           H
ATOM    928 HD13 LEU A 644      44.930  34.330  62.700  1.00  0.00           H
ATOM    929  CD2 LEU A 644      45.400  36.630  60.230  1.00  0.00           C
ATOM    930 HD21 LEU A 644      45.550  35.980  59.330  1.00  0.00           H
ATOM    931 HD22 LEU A 644      46.380  36.960  60.590  1.00  0.00           H
ATOM    932 HD23 LEU A 644      44.900  37.530  59.770  1.00  0.00           H
ATOM    933  C   LEU A 644      41.510  35.340  59.120  1.00  0.00           C
ATOM    934  O   LEU A 644      41.750  35.050  57.930  1.00  0.00           O
ATOM    935  N   PHE A 645      40.480  34.810  59.830  1.00  0.00           N
ATOM    936  HN  PHE A 645      40.460  35.020  60.800  1.00  0.00           H
ATOM    937  CA  PHE A 645      39.370  34.050  59.280  1.00  0.00           C
ATOM    938  HA  PHE A 645      39.770  33.240  58.690  1.00  0.00           H
ATOM    939  CB  PHE A 645      38.400  33.340  60.300  1.00  0.00           C
ATOM    940  HB1 PHE A 645      37.690  32.730  59.710  1.00  0.00           H
ATOM    941  HB2 PHE A 645      37.880  34.070  60.950  1.00  0.00           H
ATOM    942  CG  PHE A 645      39.010  32.240  61.160  1.00  0.00           C
ATOM    943  CD1 PHE A 645      38.290  31.770  62.230  1.00  0.00           C
ATOM    944  HD1 PHE A 645      37.410  32.310  62.530  1.00  0.00           H
ATOM    945  CE1 PHE A 645      38.750  30.590  62.930  1.00  0.00           C
ATOM    946  HE1 PHE A 645      38.140  30.290  63.780  1.00  0.00           H
ATOM    947  CZ  PHE A 645      39.990  30.010  62.570  1.00  0.00           C
ATOM    948  HZ  PHE A 645      40.500  29.280  63.190  1.00  0.00           H
ATOM    949  CD2 PHE A 645      40.260  31.730  60.790  1.00  0.00           C
ATOM    950  HD2 PHE A 645      40.800  32.160  59.970  1.00  0.00           H
ATOM    951  CE2 PHE A 645      40.770  30.580  61.480  1.00  0.00           C
ATOM    952  HE2 PHE A 645      41.690  30.060  61.260  1.00  0.00           H
ATOM    953  C   PHE A 645      38.490  34.880  58.290  1.00  0.00           C
ATOM    954  O   PHE A 645      38.180  34.350  57.210  1.00  0.00           O
ATOM    955  N   GLY A 646      38.110  36.190  58.590  1.00  0.00           N
ATOM    956  HN  GLY A 646      38.240  36.570  59.500  1.00  0.00           H
ATOM    957  CA  GLY A 646      37.300  36.860  57.560  1.00  0.00           C
ATOM    958  HA1 GLY A 646      36.900  37.790  57.950  1.00  0.00           H
ATOM    959  HA2 GLY A 646      36.520  36.210  57.200  1.00  0.00           H
ATOM    960  C   GLY A 646      38.100  37.320  56.340  1.00  0.00           C
ATOM    961  O   GLY A 646      37.650  37.390  55.200  1.00  0.00           O
ATOM    962  N   ALA A 647      39.440  37.640  56.490  1.00  0.00           N
ATOM    963  HN  ALA A 647      39.880  37.690  57.380  1.00  0.00           H
ATOM    964  CA  ALA A 647      40.360  37.660  55.270  1.00  0.00           C
ATOM    965  HA  ALA A 647      39.980  38.410  54.600  1.00  0.00           H
ATOM    966  CB  ALA A 647      41.790  37.990  55.640  1.00  0.00           C
ATOM    967  HB1 ALA A 647      41.920  39.050  55.910  1.00  0.00           H
ATOM    968  HB2 ALA A 647      42.480  37.750  54.800  1.00  0.00           H
ATOM    969  HB3 ALA A 647      42.110  37.250  56.410  1.00  0.00           H
ATOM    970  C   ALA A 647      40.400  36.420  54.420  1.00  0.00           C
ATOM    971  O   ALA A 647      40.230  36.380  53.210  1.00  0.00           O
ATOM    972  N   SER A 648      40.590  35.290  55.150  1.00  0.00           N
ATOM    973  HN  SER A 648      40.660  35.320  56.140  1.00  0.00           H
ATOM    974  CA  SER A 648      40.680  34.010  54.410  1.00  0.00           C
ATOM    975  HA  SER A 648      41.450  34.280  53.700  1.00  0.00           H
ATOM    976  CB  SER A 648      41.280  32.910  55.280  1.00  0.00           C
ATOM    977  HB1 SER A 648      40.730  32.740  56.220  1.00  0.00           H
ATOM    978  HB2 SER A 648      42.300  33.070  55.690  1.00  0.00           H
ATOM    979  OG  SER A 648      41.240  31.590  54.640  1.00  0.00           O
ATOM    980  HG1 SER A 648      42.030  31.570  54.080  1.00  0.00           H
ATOM    981  C   SER A 648      39.480  33.690  53.630  1.00  0.00           C
ATOM    982  O   SER A 648      39.640  33.350  52.450  1.00  0.00           O
ATOM    983  N   LEU A 649      38.370  33.800  54.350  1.00  0.00           N
ATOM    984  HN  LEU A 649      38.340  34.010  55.310  1.00  0.00           H
ATOM    985  CA  LEU A 649      37.060  33.530  53.720  1.00  0.00           C
ATOM    986  HA  LEU A 649      37.060  32.540  53.280  1.00  0.00           H
ATOM    987  CB  LEU A 649      36.030  33.690  54.920  1.00  0.00           C
ATOM    988  HB1 LEU A 649      36.070  34.760  55.220  1.00  0.00           H
ATOM    989  HB2 LEU A 649      36.390  33.170  55.830  1.00  0.00           H
ATOM    990  CG  LEU A 649      34.590  33.360  54.540  1.00  0.00           C
ATOM    991  HG  LEU A 649      34.270  34.060  53.750  1.00  0.00           H
ATOM    992  CD1 LEU A 649      34.510  31.940  54.010  1.00  0.00           C
ATOM    993 HD11 LEU A 649      35.170  31.830  53.120  1.00  0.00           H
ATOM    994 HD12 LEU A 649      33.450  31.720  53.750  1.00  0.00           H
ATOM    995 HD13 LEU A 649      34.750  31.280  54.860  1.00  0.00           H
ATOM    996  CD2 LEU A 649      33.700  33.540  55.760  1.00  0.00           C
ATOM    997 HD21 LEU A 649      33.920  34.510  56.270  1.00  0.00           H
ATOM    998 HD22 LEU A 649      33.850  32.650  56.390  1.00  0.00           H
ATOM    999 HD23 LEU A 649      32.620  33.620  55.510  1.00  0.00           H
ATOM   1000  C   LEU A 649      36.600  34.520  52.600  1.00  0.00           C
ATOM   1001  O   LEU A 649      36.110  34.190  51.540  1.00  0.00           O
ATOM   1002  N   THR A 650      36.920  35.860  52.730  1.00  0.00           N
ATOM   1003  HN  THR A 650      37.350  36.120  53.590  1.00  0.00           H
ATOM   1004  CA  THR A 650      36.920  36.740  51.560  1.00  0.00           C
ATOM   1005  HA  THR A 650      35.910  36.720  51.180  1.00  0.00           H
ATOM   1006  CB  THR A 650      37.180  38.210  52.070  1.00  0.00           C
ATOM   1007  HB  THR A 650      38.240  38.180  52.440  1.00  0.00           H
ATOM   1008  OG1 THR A 650      36.260  38.530  53.100  1.00  0.00           O
ATOM   1009  HG1 THR A 650      36.400  38.030  53.900  1.00  0.00           H
ATOM   1010  CG2 THR A 650      36.900  39.190  51.010  1.00  0.00           C
ATOM   1011 HG21 THR A 650      37.360  40.170  51.260  1.00  0.00           H
ATOM   1012 HG22 THR A 650      35.820  39.230  50.720  1.00  0.00           H
ATOM   1013 HG23 THR A 650      37.460  39.040  50.060  1.00  0.00           H
ATOM   1014  C   THR A 650      37.760  36.380  50.430  1.00  0.00           C
ATOM   1015  O   THR A 650      37.330  36.540  49.260  1.00  0.00           O
ATOM   1016  N   GLY A 651      39.040  36.200  50.690  1.00  0.00           N
ATOM   1017  HN  GLY A 651      39.250  36.150  51.660  1.00  0.00           H
ATOM   1018  CA  GLY A 651      40.120  36.000  49.790  1.00  0.00           C
ATOM   1019  HA1 GLY A 651      40.980  35.850  50.430  1.00  0.00           H
ATOM   1020  HA2 GLY A 651      40.250  36.750  49.020  1.00  0.00           H
ATOM   1021  C   GLY A 651      40.030  34.760  49.020  1.00  0.00           C
ATOM   1022  O   GLY A 651      40.330  34.650  47.820  1.00  0.00           O
ATOM   1023  N   ILE A 652      39.560  33.590  49.530  1.00  0.00           N
ATOM   1024  HN  ILE A 652      39.240  33.650  50.480  1.00  0.00           H
ATOM   1025  CA  ILE A 652      39.390  32.330  48.910  1.00  0.00           C
ATOM   1026  HA  ILE A 652      40.300  32.010  48.400  1.00  0.00           H
ATOM   1027  CB  ILE A 652      38.910  31.190  49.800  1.00  0.00           C
ATOM   1028  HB  ILE A 652      38.110  31.560  50.480  1.00  0.00           H
ATOM   1029  CG2 ILE A 652      38.400  29.920  49.040  1.00  0.00           C
ATOM   1030 HG21 ILE A 652      38.300  29.050  49.730  1.00  0.00           H
ATOM   1031 HG22 ILE A 652      39.180  29.520  48.350  1.00  0.00           H
ATOM   1032 HG23 ILE A 652      37.430  30.180  48.570  1.00  0.00           H
ATOM   1033  CG1 ILE A 652      40.070  30.750  50.720  1.00  0.00           C
ATOM   1034 HG11 ILE A 652      40.700  31.550  51.160  1.00  0.00           H
ATOM   1035 HG12 ILE A 652      40.770  30.100  50.150  1.00  0.00           H
ATOM   1036  CD  ILE A 652      39.550  30.060  51.960  1.00  0.00           C
ATOM   1037  HD1 ILE A 652      39.020  29.110  51.780  1.00  0.00           H
ATOM   1038  HD2 ILE A 652      38.990  30.700  52.690  1.00  0.00           H
ATOM   1039  HD3 ILE A 652      40.470  29.870  52.560  1.00  0.00           H
ATOM   1040  C   ILE A 652      38.290  32.360  47.820  1.00  0.00           C
ATOM   1041  O   ILE A 652      38.490  31.860  46.730  1.00  0.00           O
ATOM   1042  N   ALA A 653      37.130  32.920  48.120  1.00  0.00           N
ATOM   1043  HN  ALA A 653      36.980  33.260  49.050  1.00  0.00           H
ATOM   1044  CA  ALA A 653      36.070  32.960  47.160  1.00  0.00           C
ATOM   1045  HA  ALA A 653      35.990  32.040  46.590  1.00  0.00           H
ATOM   1046  CB  ALA A 653      34.700  33.130  47.900  1.00  0.00           C
ATOM   1047  HB1 ALA A 653      33.840  32.870  47.240  1.00  0.00           H
ATOM   1048  HB2 ALA A 653      34.580  34.180  48.270  1.00  0.00           H
ATOM   1049  HB3 ALA A 653      34.470  32.420  48.720  1.00  0.00           H
ATOM   1050  C   ALA A 653      36.390  34.010  46.110  1.00  0.00           C
ATOM   1051  O   ALA A 653      36.070  33.790  44.910  1.00  0.00           O
ATOM   1052  N   TYR A 654      37.120  35.070  46.540  1.00  0.00           N
ATOM   1053  HN  TYR A 654      37.310  35.220  47.520  1.00  0.00           H
ATOM   1054  CA  TYR A 654      37.670  36.000  45.590  1.00  0.00           C
ATOM   1055  HA  TYR A 654      36.870  36.260  44.920  1.00  0.00           H
ATOM   1056  CB  TYR A 654      38.270  37.240  46.240  1.00  0.00           C
ATOM   1057  HB1 TYR A 654      39.100  37.060  46.950  1.00  0.00           H
ATOM   1058  HB2 TYR A 654      37.510  37.670  46.920  1.00  0.00           H
ATOM   1059  CG  TYR A 654      38.720  38.320  45.240  1.00  0.00           C
ATOM   1060  CD1 TYR A 654      39.980  38.330  44.640  1.00  0.00           C
ATOM   1061  HD1 TYR A 654      40.710  37.530  44.800  1.00  0.00           H
ATOM   1062  CE1 TYR A 654      40.300  39.340  43.780  1.00  0.00           C
ATOM   1063  HE1 TYR A 654      41.310  39.330  43.410  1.00  0.00           H
ATOM   1064  CZ  TYR A 654      39.420  40.360  43.400  1.00  0.00           C
ATOM   1065  OH  TYR A 654      39.810  41.380  42.480  1.00  0.00           O
ATOM   1066  HH  TYR A 654      40.770  41.350  42.380  1.00  0.00           H
ATOM   1067  CD2 TYR A 654      37.840  39.340  44.900  1.00  0.00           C
ATOM   1068  HD2 TYR A 654      36.830  39.270  45.310  1.00  0.00           H
ATOM   1069  CE2 TYR A 654      38.180  40.350  43.960  1.00  0.00           C
ATOM   1070  HE2 TYR A 654      37.440  41.130  43.870  1.00  0.00           H
ATOM   1071  C   TYR A 654      38.620  35.430  44.640  1.00  0.00           C
ATOM   1072  O   TYR A 654      38.440  35.670  43.430  1.00  0.00           O
ATOM   1073  N   SER A 655      39.580  34.610  45.120  1.00  0.00           N
ATOM   1074  HN  SER A 655      39.740  34.470  46.100  1.00  0.00           H
ATOM   1075  CA  SER A 655      40.660  34.080  44.280  1.00  0.00           C
ATOM   1076  HA  SER A 655      40.900  34.910  43.620  1.00  0.00           H
ATOM   1077  CB  SER A 655      42.050  33.840  44.980  1.00  0.00           C
ATOM   1078  HB1 SER A 655      42.870  33.610  44.270  1.00  0.00           H
ATOM   1079  HB2 SER A 655      41.960  32.920  45.590  1.00  0.00           H
ATOM   1080  OG  SER A 655      42.530  34.890  45.830  1.00  0.00           O
ATOM   1081  HG1 SER A 655      41.900  34.830  46.540  1.00  0.00           H
ATOM   1082  C   SER A 655      40.350  32.770  43.450  1.00  0.00           C
ATOM   1083  O   SER A 655      40.990  32.500  42.410  1.00  0.00           O
ATOM   1084  N   LEU A 656      39.440  31.960  43.970  1.00  0.00           N
ATOM   1085  HN  LEU A 656      39.000  32.020  44.860  1.00  0.00           H
ATOM   1086  CA  LEU A 656      38.760  31.040  43.090  1.00  0.00           C
ATOM   1087  HA  LEU A 656      39.440  30.330  42.660  1.00  0.00           H
ATOM   1088  CB  LEU A 656      37.720  30.270  43.940  1.00  0.00           C
ATOM   1089  HB1 LEU A 656      36.940  29.830  43.290  1.00  0.00           H
ATOM   1090  HB2 LEU A 656      37.200  30.950  44.640  1.00  0.00           H
ATOM   1091  CG  LEU A 656      38.410  29.150  44.780  1.00  0.00           C
ATOM   1092  HG  LEU A 656      39.100  29.740  45.420  1.00  0.00           H
ATOM   1093  CD1 LEU A 656      37.310  28.450  45.620  1.00  0.00           C
ATOM   1094 HD11 LEU A 656      36.700  29.270  46.050  1.00  0.00           H
ATOM   1095 HD12 LEU A 656      37.800  27.860  46.420  1.00  0.00           H
ATOM   1096 HD13 LEU A 656      36.700  27.730  45.030  1.00  0.00           H
ATOM   1097  CD2 LEU A 656      39.100  28.140  43.910  1.00  0.00           C
ATOM   1098 HD21 LEU A 656      39.540  27.320  44.530  1.00  0.00           H
ATOM   1099 HD22 LEU A 656      39.870  28.610  43.260  1.00  0.00           H
ATOM   1100 HD23 LEU A 656      38.330  27.760  43.200  1.00  0.00           H
ATOM   1101  C   LEU A 656      37.980  31.790  41.950  1.00  0.00           C
ATOM   1102  O   LEU A 656      38.310  31.610  40.780  1.00  0.00           O
ATOM   1103  N   PHE A 657      36.990  32.590  42.280  1.00  0.00           N
ATOM   1104  HN  PHE A 657      36.930  32.860  43.230  1.00  0.00           H
ATOM   1105  CA  PHE A 657      35.830  32.830  41.440  1.00  0.00           C
ATOM   1106  HA  PHE A 657      35.700  32.120  40.630  1.00  0.00           H
ATOM   1107  CB  PHE A 657      34.500  32.730  42.260  1.00  0.00           C
ATOM   1108  HB1 PHE A 657      33.680  32.900  41.530  1.00  0.00           H
ATOM   1109  HB2 PHE A 657      34.470  33.410  43.150  1.00  0.00           H
ATOM   1110  CG  PHE A 657      34.420  31.330  42.890  1.00  0.00           C
ATOM   1111  CD1 PHE A 657      34.010  31.120  44.200  1.00  0.00           C
ATOM   1112  HD1 PHE A 657      33.890  31.980  44.850  1.00  0.00           H
ATOM   1113  CE1 PHE A 657      33.790  29.860  44.770  1.00  0.00           C
ATOM   1114  HE1 PHE A 657      33.490  29.900  45.800  1.00  0.00           H
ATOM   1115  CZ  PHE A 657      33.990  28.670  44.040  1.00  0.00           C
ATOM   1116  HZ  PHE A 657      33.880  27.660  44.430  1.00  0.00           H
ATOM   1117  CD2 PHE A 657      34.460  30.150  42.090  1.00  0.00           C
ATOM   1118  HD2 PHE A 657      34.500  30.230  41.020  1.00  0.00           H
ATOM   1119  CE2 PHE A 657      34.300  28.820  42.650  1.00  0.00           C
ATOM   1120  HE2 PHE A 657      34.290  28.020  41.940  1.00  0.00           H
ATOM   1121  C   PHE A 657      35.780  34.160  40.740  1.00  0.00           C
ATOM   1122  O   PHE A 657      35.060  34.410  39.740  1.00  0.00           O
ATOM   1123  N   ALA A 658      36.740  35.060  41.090  1.00  0.00           N
ATOM   1124  HN  ALA A 658      37.360  35.010  41.860  1.00  0.00           H
ATOM   1125  CA  ALA A 658      36.720  36.480  40.560  1.00  0.00           C
ATOM   1126  HA  ALA A 658      35.680  36.770  40.610  1.00  0.00           H
ATOM   1127  CB  ALA A 658      37.560  37.540  41.420  1.00  0.00           C
ATOM   1128  HB1 ALA A 658      38.610  37.170  41.410  1.00  0.00           H
ATOM   1129  HB2 ALA A 658      37.210  37.350  42.460  1.00  0.00           H
ATOM   1130  HB3 ALA A 658      37.520  38.550  40.950  1.00  0.00           H
ATOM   1131  C   ALA A 658      37.190  36.610  39.140  1.00  0.00           C
ATOM   1132  O   ALA A 658      37.810  35.710  38.530  1.00  0.00           O
ATOM   1133  N   GLY A 659      37.040  37.810  38.580  1.00  0.00           N
ATOM   1134  HN  GLY A 659      36.720  38.510  39.210  1.00  0.00           H
ATOM   1135  CA  GLY A 659      37.610  38.220  37.360  1.00  0.00           C
ATOM   1136  HA1 GLY A 659      37.270  39.220  37.090  1.00  0.00           H
ATOM   1137  HA2 GLY A 659      37.320  37.560  36.570  1.00  0.00           H
ATOM   1138  C   GLY A 659      39.130  38.300  37.360  1.00  0.00           C
ATOM   1139  O   GLY A 659      39.670  37.860  36.370  1.00  0.00           O
ATOM   1140  N   GLN A 660      39.750  38.830  38.420  1.00  0.00           N
ATOM   1141  HN  GLN A 660      39.210  39.040  39.230  1.00  0.00           H
ATOM   1142  CA  GLN A 660      41.180  38.940  38.490  1.00  0.00           C
ATOM   1143  HA  GLN A 660      41.660  38.640  37.580  1.00  0.00           H
ATOM   1144  CB  GLN A 660      41.530  40.490  38.600  1.00  0.00           C
ATOM   1145  HB1 GLN A 660      41.080  40.950  39.500  1.00  0.00           H
ATOM   1146  HB2 GLN A 660      41.060  40.930  37.690  1.00  0.00           H
ATOM   1147  CG  GLN A 660      43.040  40.720  38.590  1.00  0.00           C
ATOM   1148  HG1 GLN A 660      43.570  40.190  37.770  1.00  0.00           H
ATOM   1149  HG2 GLN A 660      43.500  40.390  39.540  1.00  0.00           H
ATOM   1150  CD  GLN A 660      43.400  42.160  38.560  1.00  0.00           C
ATOM   1151  OE1 GLN A 660      43.480  42.770  39.640  1.00  0.00           O
ATOM   1152  NE2 GLN A 660      43.600  42.650  37.340  1.00  0.00           N
ATOM   1153 HE21 GLN A 660      44.120  43.490  37.310  1.00  0.00           H
ATOM   1154 HE22 GLN A 660      43.290  42.060  36.580  1.00  0.00           H
ATOM   1155  C   GLN A 660      41.740  38.220  39.730  1.00  0.00           C
ATOM   1156  O   GLN A 660      41.450  38.600  40.830  1.00  0.00           O
ATOM   1157  N   PRO A 661      42.610  37.250  39.540  1.00  0.00           N
ATOM   1158  CD  PRO A 661      42.580  36.420  38.350  1.00  0.00           C
ATOM   1159  HD1 PRO A 661      43.050  36.970  37.510  1.00  0.00           H
ATOM   1160  HD2 PRO A 661      41.510  36.170  38.180  1.00  0.00           H
ATOM   1161  CA  PRO A 661      43.250  36.560  40.670  1.00  0.00           C
ATOM   1162  HA  PRO A 661      42.570  36.470  41.510  1.00  0.00           H
ATOM   1163  CB  PRO A 661      43.240  35.110  40.260  1.00  0.00           C
ATOM   1164  HB1 PRO A 661      42.310  34.560  40.510  1.00  0.00           H
ATOM   1165  HB2 PRO A 661      44.190  34.660  40.640  1.00  0.00           H
ATOM   1166  CG  PRO A 661      43.490  35.230  38.730  1.00  0.00           C
ATOM   1167  HG1 PRO A 661      44.580  35.300  38.510  1.00  0.00           H
ATOM   1168  HG2 PRO A 661      42.920  34.420  38.230  1.00  0.00           H
ATOM   1169  C   PRO A 661      44.610  37.230  41.110  1.00  0.00           C
ATOM   1170  O   PRO A 661      45.430  36.630  41.850  1.00  0.00           O
ATOM   1171  N   LEU A 662      44.900  38.430  40.630  1.00  0.00           N
ATOM   1172  HN  LEU A 662      44.280  38.870  39.980  1.00  0.00           H
ATOM   1173  CA  LEU A 662      46.100  39.160  41.030  1.00  0.00           C
ATOM   1174  HA  LEU A 662      46.900  38.480  41.300  1.00  0.00           H
ATOM   1175  CB  LEU A 662      46.800  39.890  39.790  1.00  0.00           C
ATOM   1176  HB1 LEU A 662      47.770  40.270  40.170  1.00  0.00           H
ATOM   1177  HB2 LEU A 662      46.160  40.710  39.430  1.00  0.00           H
ATOM   1178  CG  LEU A 662      47.470  38.950  38.690  1.00  0.00           C
ATOM   1179  HG  LEU A 662      47.990  39.690  38.050  1.00  0.00           H
ATOM   1180  CD1 LEU A 662      48.560  38.020  39.170  1.00  0.00           C
ATOM   1181 HD11 LEU A 662      48.770  37.390  38.280  1.00  0.00           H
ATOM   1182 HD12 LEU A 662      48.080  37.350  39.920  1.00  0.00           H
ATOM   1183 HD13 LEU A 662      49.390  38.580  39.630  1.00  0.00           H
ATOM   1184  CD2 LEU A 662      46.450  38.320  37.820  1.00  0.00           C
ATOM   1185 HD21 LEU A 662      45.860  37.510  38.310  1.00  0.00           H
ATOM   1186 HD22 LEU A 662      46.940  37.770  36.990  1.00  0.00           H
ATOM   1187 HD23 LEU A 662      45.750  39.090  37.440  1.00  0.00           H
ATOM   1188  C   LEU A 662      45.900  40.270  42.080  1.00  0.00           C
ATOM   1189  O   LEU A 662      46.850  40.940  42.450  1.00  0.00           O
ATOM   1190  N   THR A 663      44.680  40.450  42.560  1.00  0.00           N
ATOM   1191  HN  THR A 663      43.980  39.750  42.460  1.00  0.00           H
ATOM   1192  CA  THR A 663      44.340  41.400  43.630  1.00  0.00           C
ATOM   1193  HA  THR A 663      45.050  42.210  43.620  1.00  0.00           H
ATOM   1194  CB  THR A 663      42.890  41.910  43.400  1.00  0.00           C
ATOM   1195  HB  THR A 663      42.140  41.470  44.090  1.00  0.00           H
ATOM   1196  OG1 THR A 663      42.450  41.590  42.040  1.00  0.00           O
ATOM   1197  HG1 THR A 663      42.960  42.160  41.460  1.00  0.00           H
ATOM   1198  CG2 THR A 663      42.950  43.390  43.490  1.00  0.00           C
ATOM   1199 HG21 THR A 663      43.230  43.580  44.560  1.00  0.00           H
ATOM   1200 HG22 THR A 663      41.970  43.840  43.250  1.00  0.00           H
ATOM   1201 HG23 THR A 663      43.730  43.820  42.830  1.00  0.00           H
ATOM   1202  C   THR A 663      44.410  40.720  44.910  1.00  0.00           C
ATOM   1203  O   THR A 663      43.740  39.760  45.150  1.00  0.00           O
ATOM   1204  N   ILE A 664      45.310  41.190  45.800  1.00  0.00           N
ATOM   1205  HN  ILE A 664      45.840  41.960  45.490  1.00  0.00           H
ATOM   1206  CA  ILE A 664      45.610  40.840  47.170  1.00  0.00           C
ATOM   1207  HA  ILE A 664      45.290  39.810  47.280  1.00  0.00           H
ATOM   1208  CB  ILE A 664      47.110  40.830  47.530  1.00  0.00           C
ATOM   1209  HB  ILE A 664      47.410  41.870  47.300  1.00  0.00           H
ATOM   1210  CG2 ILE A 664      47.290  40.530  49.020  1.00  0.00           C
ATOM   1211 HG21 ILE A 664      46.810  41.320  49.610  1.00  0.00           H
ATOM   1212 HG22 ILE A 664      48.330  40.410  49.400  1.00  0.00           H
ATOM   1213 HG23 ILE A 664      46.770  39.590  49.280  1.00  0.00           H
ATOM   1214  CG1 ILE A 664      47.910  39.900  46.640  1.00  0.00           C
ATOM   1215 HG11 ILE A 664      48.930  40.160  47.010  1.00  0.00           H
ATOM   1216 HG12 ILE A 664      47.790  40.260  45.600  1.00  0.00           H
ATOM   1217  CD  ILE A 664      47.820  38.390  46.730  1.00  0.00           C
ATOM   1218  HD1 ILE A 664      46.820  37.980  46.460  1.00  0.00           H
ATOM   1219  HD2 ILE A 664      48.030  38.140  47.800  1.00  0.00           H
ATOM   1220  HD3 ILE A 664      48.690  37.970  46.190  1.00  0.00           H
ATOM   1221  C   ILE A 664      44.680  41.640  48.080  1.00  0.00           C
ATOM   1222  O   ILE A 664      44.850  42.880  48.180  1.00  0.00           O
ATOM   1223  N   LEU A 665      43.690  41.030  48.660  1.00  0.00           N
ATOM   1224  HN  LEU A 665      43.370  40.170  48.270  1.00  0.00           H
ATOM   1225  CA  LEU A 665      42.790  41.800  49.530  1.00  0.00           C
ATOM   1226  HA  LEU A 665      42.590  42.800  49.180  1.00  0.00           H
ATOM   1227  CB  LEU A 665      41.450  41.000  49.650  1.00  0.00           C
ATOM   1228  HB1 LEU A 665      40.790  41.680  50.230  1.00  0.00           H
ATOM   1229  HB2 LEU A 665      41.590  40.060  50.230  1.00  0.00           H
ATOM   1230  CG  LEU A 665      40.780  40.650  48.330  1.00  0.00           C
ATOM   1231  HG  LEU A 665      41.320  39.800  47.860  1.00  0.00           H
ATOM   1232  CD1 LEU A 665      39.380  40.160  48.600  1.00  0.00           C
ATOM   1233 HD11 LEU A 665      38.780  39.900  47.700  1.00  0.00           H
ATOM   1234 HD12 LEU A 665      38.830  40.890  49.230  1.00  0.00           H
ATOM   1235 HD13 LEU A 665      39.530  39.250  49.230  1.00  0.00           H
ATOM   1236  CD2 LEU A 665      40.750  41.790  47.360  1.00  0.00           C
ATOM   1237 HD21 LEU A 665      41.630  42.430  47.180  1.00  0.00           H
ATOM   1238 HD22 LEU A 665      39.990  42.530  47.680  1.00  0.00           H
ATOM   1239 HD23 LEU A 665      40.440  41.430  46.350  1.00  0.00           H
ATOM   1240  C   LEU A 665      43.440  42.040  50.890  1.00  0.00           C
ATOM   1241  O   LEU A 665      44.220  41.260  51.360  1.00  0.00           O
ATOM   1242  N   GLY A 666      43.120  43.190  51.610  1.00  0.00           N
ATOM   1243  HN  GLY A 666      42.610  43.970  51.250  1.00  0.00           H
ATOM   1244  CA  GLY A 666      43.720  43.420  52.900  1.00  0.00           C
ATOM   1245  HA1 GLY A 666      44.730  43.710  52.680  1.00  0.00           H
ATOM   1246  HA2 GLY A 666      43.620  42.550  53.530  1.00  0.00           H
ATOM   1247  C   GLY A 666      42.980  44.570  53.540  1.00  0.00           C
ATOM   1248  O   GLY A 666      42.070  45.250  53.080  1.00  0.00           O
ATOM   1249  N   SER A 667      43.510  44.990  54.690  1.00  0.00           N
ATOM   1250  HN  SER A 667      44.350  44.540  55.000  1.00  0.00           H
ATOM   1251  CA  SER A 667      43.050  46.130  55.520  1.00  0.00           C
ATOM   1252  HA  SER A 667      42.050  45.860  55.810  1.00  0.00           H
ATOM   1253  CB  SER A 667      43.870  46.330  56.820  1.00  0.00           C
ATOM   1254  HB1 SER A 667      43.360  46.940  57.600  1.00  0.00           H
ATOM   1255  HB2 SER A 667      44.880  46.730  56.580  1.00  0.00           H
ATOM   1256  OG  SER A 667      44.070  45.090  57.530  1.00  0.00           O
ATOM   1257  HG1 SER A 667      44.820  45.160  58.130  1.00  0.00           H
ATOM   1258  C   SER A 667      43.120  47.470  54.770  1.00  0.00           C
ATOM   1259  O   SER A 667      44.030  47.620  53.930  1.00  0.00           O
ATOM   1260  N   THR A 668      42.170  48.410  55.080  1.00  0.00           N
ATOM   1261  HN  THR A 668      41.390  48.240  55.680  1.00  0.00           H
ATOM   1262  CA  THR A 668      42.090  49.780  54.580  1.00  0.00           C
ATOM   1263  HA  THR A 668      43.120  50.030  54.380  1.00  0.00           H
ATOM   1264  CB  THR A 668      41.280  50.020  53.290  1.00  0.00           C
ATOM   1265  HB  THR A 668      41.720  49.430  52.450  1.00  0.00           H
ATOM   1266  OG1 THR A 668      41.380  51.320  52.810  1.00  0.00           O
ATOM   1267  HG1 THR A 668      40.820  51.280  52.020  1.00  0.00           H
ATOM   1268  CG2 THR A 668      39.790  49.710  53.560  1.00  0.00           C
ATOM   1269 HG21 THR A 668      39.200  49.890  52.640  1.00  0.00           H
ATOM   1270 HG22 THR A 668      39.300  50.450  54.230  1.00  0.00           H
ATOM   1271 HG23 THR A 668      39.640  48.710  54.010  1.00  0.00           H
ATOM   1272  C   THR A 668      41.650  50.660  55.800  1.00  0.00           C
ATOM   1273  O   THR A 668      40.730  50.310  56.540  1.00  0.00           O
ATOM   1274  N   GLY A 669      42.310  51.810  55.970  1.00  0.00           N
ATOM   1275  HN  GLY A 669      43.140  51.890  55.440  1.00  0.00           H
ATOM   1276  CA  GLY A 669      42.110  52.760  57.020  1.00  0.00           C
ATOM   1277  HA1 GLY A 669      42.950  53.430  56.920  1.00  0.00           H
ATOM   1278  HA2 GLY A 669      42.370  52.230  57.930  1.00  0.00           H
ATOM   1279  C   GLY A 669      40.800  53.560  57.050  1.00  0.00           C
ATOM   1280  O   GLY A 669      40.210  53.600  58.170  1.00  0.00           O
ATOM   1281  N   PRO A 670      40.220  54.070  56.050  1.00  0.00           N
ATOM   1282  CD  PRO A 670      40.880  54.550  54.830  1.00  0.00           C
ATOM   1283  HD1 PRO A 670      40.890  53.810  54.000  1.00  0.00           H
ATOM   1284  HD2 PRO A 670      41.960  54.740  55.020  1.00  0.00           H
ATOM   1285  CA  PRO A 670      39.000  54.850  56.230  1.00  0.00           C
ATOM   1286  HA  PRO A 670      39.130  55.580  57.010  1.00  0.00           H
ATOM   1287  CB  PRO A 670      38.810  55.410  54.810  1.00  0.00           C
ATOM   1288  HB1 PRO A 670      38.170  56.330  54.770  1.00  0.00           H
ATOM   1289  HB2 PRO A 670      38.550  54.590  54.100  1.00  0.00           H
ATOM   1290  CG  PRO A 670      40.220  55.840  54.410  1.00  0.00           C
ATOM   1291  HG1 PRO A 670      40.380  55.920  53.300  1.00  0.00           H
ATOM   1292  HG2 PRO A 670      40.750  56.630  54.980  1.00  0.00           H
ATOM   1293  C   PRO A 670      37.860  54.040  56.630  1.00  0.00           C
ATOM   1294  O   PRO A 670      36.950  54.570  57.250  1.00  0.00           O
ATOM   1295  N   VAL A 671      37.880  52.700  56.290  1.00  0.00           N
ATOM   1296  HN  VAL A 671      38.450  52.370  55.540  1.00  0.00           H
ATOM   1297  CA  VAL A 671      36.930  51.890  56.910  1.00  0.00           C
ATOM   1298  HA  VAL A 671      35.930  52.320  56.830  1.00  0.00           H
ATOM   1299  CB  VAL A 671      36.910  50.580  56.200  1.00  0.00           C
ATOM   1300  HB  VAL A 671      37.920  50.100  56.140  1.00  0.00           H
ATOM   1301  CG1 VAL A 671      35.960  49.540  56.930  1.00  0.00           C
ATOM   1302 HG11 VAL A 671      36.120  48.550  56.450  1.00  0.00           H
ATOM   1303 HG12 VAL A 671      34.880  49.760  56.950  1.00  0.00           H
ATOM   1304 HG13 VAL A 671      36.300  49.350  57.970  1.00  0.00           H
ATOM   1305  CG2 VAL A 671      36.520  50.800  54.670  1.00  0.00           C
ATOM   1306 HG21 VAL A 671      37.280  51.320  54.060  1.00  0.00           H
ATOM   1307 HG22 VAL A 671      35.650  51.490  54.720  1.00  0.00           H
ATOM   1308 HG23 VAL A 671      36.180  49.870  54.160  1.00  0.00           H
ATOM   1309  C   VAL A 671      37.210  51.600  58.440  1.00  0.00           C
ATOM   1310  O   VAL A 671      36.290  51.690  59.200  1.00  0.00           O
ATOM   1311  N   LEU A 672      38.500  51.400  58.790  1.00  0.00           N
ATOM   1312  HN  LEU A 672      39.120  51.290  58.030  1.00  0.00           H
ATOM   1313  CA  LEU A 672      38.900  51.330  60.190  1.00  0.00           C
ATOM   1314  HA  LEU A 672      38.400  50.450  60.570  1.00  0.00           H
ATOM   1315  CB  LEU A 672      40.450  51.110  60.430  1.00  0.00           C
ATOM   1316  HB1 LEU A 672      40.980  52.020  60.050  1.00  0.00           H
ATOM   1317  HB2 LEU A 672      40.790  50.160  59.970  1.00  0.00           H
ATOM   1318  CG  LEU A 672      40.950  51.070  61.900  1.00  0.00           C
ATOM   1319  HG  LEU A 672      40.630  52.010  62.400  1.00  0.00           H
ATOM   1320  CD1 LEU A 672      40.410  49.900  62.690  1.00  0.00           C
ATOM   1321 HD11 LEU A 672      40.730  50.150  63.720  1.00  0.00           H
ATOM   1322 HD12 LEU A 672      41.020  49.030  62.330  1.00  0.00           H
ATOM   1323 HD13 LEU A 672      39.310  49.780  62.650  1.00  0.00           H
ATOM   1324  CD2 LEU A 672      42.490  51.020  61.970  1.00  0.00           C
ATOM   1325 HD21 LEU A 672      42.820  51.440  62.950  1.00  0.00           H
ATOM   1326 HD22 LEU A 672      42.940  51.650  61.170  1.00  0.00           H
ATOM   1327 HD23 LEU A 672      42.810  49.970  61.780  1.00  0.00           H
ATOM   1328  C   LEU A 672      38.360  52.420  61.170  1.00  0.00           C
ATOM   1329  O   LEU A 672      37.960  52.090  62.260  1.00  0.00           O
ATOM   1330  N   VAL A 673      38.350  53.700  60.670  1.00  0.00           N
ATOM   1331  HN  VAL A 673      38.760  53.960  59.790  1.00  0.00           H
ATOM   1332  CA  VAL A 673      37.890  54.910  61.320  1.00  0.00           C
ATOM   1333  HA  VAL A 673      38.010  54.960  62.390  1.00  0.00           H
ATOM   1334  CB  VAL A 673      38.480  56.070  60.660  1.00  0.00           C
ATOM   1335  HB  VAL A 673      38.260  55.970  59.570  1.00  0.00           H
ATOM   1336  CG1 VAL A 673      37.840  57.410  61.040  1.00  0.00           C
ATOM   1337 HG11 VAL A 673      38.040  57.530  62.120  1.00  0.00           H
ATOM   1338 HG12 VAL A 673      36.760  57.300  60.850  1.00  0.00           H
ATOM   1339 HG13 VAL A 673      38.280  58.190  60.380  1.00  0.00           H
ATOM   1340  CG2 VAL A 673      40.000  56.090  60.870  1.00  0.00           C
ATOM   1341 HG21 VAL A 673      40.420  55.230  60.330  1.00  0.00           H
ATOM   1342 HG22 VAL A 673      40.030  55.990  61.980  1.00  0.00           H
ATOM   1343 HG23 VAL A 673      40.440  57.060  60.550  1.00  0.00           H
ATOM   1344  C   VAL A 673      36.360  54.850  61.290  1.00  0.00           C
ATOM   1345  O   VAL A 673      35.790  55.190  62.320  1.00  0.00           O
ATOM   1346  N   PHE A 674      35.680  54.430  60.190  1.00  0.00           N
ATOM   1347  HN  PHE A 674      36.270  54.320  59.390  1.00  0.00           H
ATOM   1348  CA  PHE A 674      34.230  54.220  60.140  1.00  0.00           C
ATOM   1349  HA  PHE A 674      33.800  55.200  60.310  1.00  0.00           H
ATOM   1350  CB  PHE A 674      33.850  53.870  58.680  1.00  0.00           C
ATOM   1351  HB1 PHE A 674      34.360  52.940  58.330  1.00  0.00           H
ATOM   1352  HB2 PHE A 674      34.170  54.720  58.040  1.00  0.00           H
ATOM   1353  CG  PHE A 674      32.430  53.540  58.620  1.00  0.00           C
ATOM   1354  CD1 PHE A 674      31.540  54.570  58.840  1.00  0.00           C
ATOM   1355  HD1 PHE A 674      31.900  55.550  59.110  1.00  0.00           H
ATOM   1356  CE1 PHE A 674      30.190  54.330  59.050  1.00  0.00           C
ATOM   1357  HE1 PHE A 674      29.540  55.160  59.300  1.00  0.00           H
ATOM   1358  CZ  PHE A 674      29.700  53.080  58.860  1.00  0.00           C
ATOM   1359  HZ  PHE A 674      28.660  52.820  59.070  1.00  0.00           H
ATOM   1360  CD2 PHE A 674      31.980  52.300  58.320  1.00  0.00           C
ATOM   1361  HD2 PHE A 674      32.570  51.450  58.010  1.00  0.00           H
ATOM   1362  CE2 PHE A 674      30.600  52.060  58.440  1.00  0.00           C
ATOM   1363  HE2 PHE A 674      30.360  51.010  58.300  1.00  0.00           H
ATOM   1364  C   PHE A 674      33.780  53.180  61.190  1.00  0.00           C
ATOM   1365  O   PHE A 674      32.720  53.310  61.830  1.00  0.00           O
ATOM   1366  N   GLU A 675      34.510  52.030  61.440  1.00  0.00           N
ATOM   1367  HN  GLU A 675      35.160  51.770  60.730  1.00  0.00           H
ATOM   1368  CA  GLU A 675      34.260  51.150  62.590  1.00  0.00           C
ATOM   1369  HA  GLU A 675      33.220  50.880  62.490  1.00  0.00           H
ATOM   1370  CB  GLU A 675      35.140  49.890  62.490  1.00  0.00           C
ATOM   1371  HB1 GLU A 675      34.980  49.400  63.470  1.00  0.00           H
ATOM   1372  HB2 GLU A 675      36.230  50.170  62.470  1.00  0.00           H
ATOM   1373  CG  GLU A 675      34.850  48.800  61.370  1.00  0.00           C
ATOM   1374  HG1 GLU A 675      35.570  47.960  61.410  1.00  0.00           H
ATOM   1375  HG2 GLU A 675      35.000  49.290  60.380  1.00  0.00           H
ATOM   1376  CD  GLU A 675      33.440  48.320  61.460  1.00  0.00           C
ATOM   1377  OE1 GLU A 675      33.020  47.460  60.650  1.00  0.00           O
ATOM   1378  OE2 GLU A 675      32.670  48.780  62.390  1.00  0.00           O
ATOM   1379  C   GLU A 675      34.470  51.720  63.910  1.00  0.00           C
ATOM   1380  O   GLU A 675      33.660  51.510  64.790  1.00  0.00           O
ATOM   1381  N   LYS A 676      35.570  52.450  64.060  1.00  0.00           N
ATOM   1382  HN  LYS A 676      36.410  52.360  63.540  1.00  0.00           H
ATOM   1383  CA  LYS A 676      35.670  53.220  65.380  1.00  0.00           C
ATOM   1384  HA  LYS A 676      35.610  52.440  66.130  1.00  0.00           H
ATOM   1385  CB  LYS A 676      37.080  53.930  65.450  1.00  0.00           C
ATOM   1386  HB1 LYS A 676      37.150  54.590  66.330  1.00  0.00           H
ATOM   1387  HB2 LYS A 676      37.410  54.390  64.490  1.00  0.00           H
ATOM   1388  CG  LYS A 676      38.210  52.910  65.650  1.00  0.00           C
ATOM   1389  HG1 LYS A 676      38.230  52.380  64.680  1.00  0.00           H
ATOM   1390  HG2 LYS A 676      37.930  52.290  66.540  1.00  0.00           H
ATOM   1391  CD  LYS A 676      39.580  53.540  65.930  1.00  0.00           C
ATOM   1392  HD1 LYS A 676      39.840  54.250  65.110  1.00  0.00           H
ATOM   1393  HD2 LYS A 676      40.330  52.720  65.900  1.00  0.00           H
ATOM   1394  CE  LYS A 676      39.770  54.420  67.170  1.00  0.00           C
ATOM   1395  HE1 LYS A 676      39.630  53.830  68.110  1.00  0.00           H
ATOM   1396  HE2 LYS A 676      38.950  55.160  67.260  1.00  0.00           H
ATOM   1397  NZ  LYS A 676      41.050  55.090  67.220  1.00  0.00           N
ATOM   1398  HZ1 LYS A 676      41.720  54.290  67.290  1.00  0.00           H
ATOM   1399  HZ2 LYS A 676      40.960  55.810  67.950  1.00  0.00           H
ATOM   1400  HZ3 LYS A 676      41.360  55.530  66.320  1.00  0.00           H
ATOM   1401  C   LYS A 676      34.570  54.310  65.740  1.00  0.00           C
ATOM   1402  O   LYS A 676      34.050  54.300  66.810  1.00  0.00           O
ATOM   1403  N   ILE A 677      34.180  55.130  64.790  1.00  0.00           N
ATOM   1404  HN  ILE A 677      34.620  55.200  63.900  1.00  0.00           H
ATOM   1405  CA  ILE A 677      33.150  56.140  65.020  1.00  0.00           C
ATOM   1406  HA  ILE A 677      33.330  56.480  66.030  1.00  0.00           H
ATOM   1407  CB  ILE A 677      33.350  57.390  64.190  1.00  0.00           C
ATOM   1408  HB  ILE A 677      34.440  57.620  64.190  1.00  0.00           H
ATOM   1409  CG2 ILE A 677      32.940  57.060  62.690  1.00  0.00           C
ATOM   1410 HG21 ILE A 677      33.610  56.480  62.020  1.00  0.00           H
ATOM   1411 HG22 ILE A 677      32.710  58.010  62.170  1.00  0.00           H
ATOM   1412 HG23 ILE A 677      31.980  56.500  62.730  1.00  0.00           H
ATOM   1413  CG1 ILE A 677      32.530  58.600  64.770  1.00  0.00           C
ATOM   1414 HG11 ILE A 677      32.680  58.480  65.870  1.00  0.00           H
ATOM   1415 HG12 ILE A 677      31.440  58.430  64.750  1.00  0.00           H
ATOM   1416  CD  ILE A 677      32.820  60.050  64.320  1.00  0.00           C
ATOM   1417  HD1 ILE A 677      33.780  60.470  64.670  1.00  0.00           H
ATOM   1418  HD2 ILE A 677      32.080  60.800  64.670  1.00  0.00           H
ATOM   1419  HD3 ILE A 677      32.790  60.090  63.200  1.00  0.00           H
ATOM   1420  C   ILE A 677      31.680  55.620  65.030  1.00  0.00           C
ATOM   1421  O   ILE A 677      30.910  56.130  65.790  1.00  0.00           O
ATOM   1422  N   LEU A 678      31.360  54.490  64.420  1.00  0.00           N
ATOM   1423  HN  LEU A 678      32.010  54.030  63.810  1.00  0.00           H
ATOM   1424  CA  LEU A 678      30.200  53.700  64.780  1.00  0.00           C
ATOM   1425  HA  LEU A 678      29.360  54.370  64.780  1.00  0.00           H
ATOM   1426  CB  LEU A 678      29.880  52.520  63.820  1.00  0.00           C
ATOM   1427  HB1 LEU A 678      30.500  51.610  63.930  1.00  0.00           H
ATOM   1428  HB2 LEU A 678      30.250  52.810  62.810  1.00  0.00           H
ATOM   1429  CG  LEU A 678      28.430  52.050  63.670  1.00  0.00           C
ATOM   1430  HG  LEU A 678      28.060  51.770  64.680  1.00  0.00           H
ATOM   1431  CD1 LEU A 678      27.440  52.980  62.970  1.00  0.00           C
ATOM   1432 HD11 LEU A 678      27.820  53.240  61.970  1.00  0.00           H
ATOM   1433 HD12 LEU A 678      27.430  53.920  63.550  1.00  0.00           H
ATOM   1434 HD13 LEU A 678      26.440  52.510  62.810  1.00  0.00           H
ATOM   1435  CD2 LEU A 678      28.460  50.700  62.820  1.00  0.00           C
ATOM   1436 HD21 LEU A 678      29.260  50.000  63.120  1.00  0.00           H
ATOM   1437 HD22 LEU A 678      28.600  50.980  61.740  1.00  0.00           H
ATOM   1438 HD23 LEU A 678      27.490  50.160  62.790  1.00  0.00           H
ATOM   1439  C   LEU A 678      30.180  53.070  66.130  1.00  0.00           C
ATOM   1440  O   LEU A 678      29.120  53.030  66.750  1.00  0.00           O
ATOM   1441  N   TYR A 679      31.370  52.630  66.640  1.00  0.00           N
ATOM   1442  HN  TYR A 679      32.150  52.480  66.040  1.00  0.00           H
ATOM   1443  CA  TYR A 679      31.500  52.370  68.070  1.00  0.00           C
ATOM   1444  HA  TYR A 679      30.790  51.600  68.360  1.00  0.00           H
ATOM   1445  CB  TYR A 679      32.790  51.520  68.380  1.00  0.00           C
ATOM   1446  HB1 TYR A 679      33.770  52.030  68.240  1.00  0.00           H
ATOM   1447  HB2 TYR A 679      32.820  50.600  67.760  1.00  0.00           H
ATOM   1448  CG  TYR A 679      32.800  51.070  69.890  1.00  0.00           C
ATOM   1449  CD1 TYR A 679      33.910  51.300  70.820  1.00  0.00           C
ATOM   1450  HD1 TYR A 679      34.740  51.860  70.420  1.00  0.00           H
ATOM   1451  CE1 TYR A 679      33.770  51.010  72.220  1.00  0.00           C
ATOM   1452  HE1 TYR A 679      34.660  51.170  72.800  1.00  0.00           H
ATOM   1453  CZ  TYR A 679      32.670  50.310  72.640  1.00  0.00           C
ATOM   1454  OH  TYR A 679      32.620  49.730  73.920  1.00  0.00           O
ATOM   1455  HH  TYR A 679      33.390  49.990  74.430  1.00  0.00           H
ATOM   1456  CD2 TYR A 679      31.690  50.370  70.360  1.00  0.00           C
ATOM   1457  HD2 TYR A 679      30.940  50.030  69.680  1.00  0.00           H
ATOM   1458  CE2 TYR A 679      31.690  49.880  71.730  1.00  0.00           C
ATOM   1459  HE2 TYR A 679      30.940  49.210  72.120  1.00  0.00           H
ATOM   1460  C   TYR A 679      31.300  53.540  69.010  1.00  0.00           C
ATOM   1461  O   TYR A 679      30.510  53.530  69.900  1.00  0.00           O
ATOM   1462  N   LYS A 680      31.850  54.720  68.630  1.00  0.00           N
ATOM   1463  HN  LYS A 680      32.530  54.840  67.920  1.00  0.00           H
ATOM   1464  CA  LYS A 680      31.490  55.970  69.340  1.00  0.00           C
ATOM   1465  HA  LYS A 680      31.680  55.860  70.400  1.00  0.00           H
ATOM   1466  CB  LYS A 680      32.370  57.150  68.920  1.00  0.00           C
ATOM   1467  HB1 LYS A 680      32.380  57.210  67.810  1.00  0.00           H
ATOM   1468  HB2 LYS A 680      33.410  56.890  69.230  1.00  0.00           H
ATOM   1469  CG  LYS A 680      32.060  58.510  69.530  1.00  0.00           C
ATOM   1470  HG1 LYS A 680      31.260  58.920  68.880  1.00  0.00           H
ATOM   1471  HG2 LYS A 680      32.880  59.220  69.260  1.00  0.00           H
ATOM   1472  CD  LYS A 680      31.710  58.500  71.040  1.00  0.00           C
ATOM   1473  HD1 LYS A 680      32.380  57.790  71.550  1.00  0.00           H
ATOM   1474  HD2 LYS A 680      30.620  58.260  71.000  1.00  0.00           H
ATOM   1475  CE  LYS A 680      31.900  59.860  71.690  1.00  0.00           C
ATOM   1476  HE1 LYS A 680      31.250  60.650  71.240  1.00  0.00           H
ATOM   1477  HE2 LYS A 680      32.960  60.140  71.520  1.00  0.00           H
ATOM   1478  NZ  LYS A 680      31.550  59.710  73.110  1.00  0.00           N
ATOM   1479  HZ1 LYS A 680      31.880  60.480  73.720  1.00  0.00           H
ATOM   1480  HZ2 LYS A 680      31.910  58.790  73.420  1.00  0.00           H
ATOM   1481  HZ3 LYS A 680      30.510  59.670  73.150  1.00  0.00           H
ATOM   1482  C   LYS A 680      29.920  56.260  69.170  1.00  0.00           C
ATOM   1483  O   LYS A 680      29.280  56.600  70.140  1.00  0.00           O
ATOM   1484  N   PHE A 681      29.330  56.190  67.960  1.00  0.00           N
ATOM   1485  HN  PHE A 681      29.910  55.810  67.240  1.00  0.00           H
ATOM   1486  CA  PHE A 681      28.000  56.690  67.620  1.00  0.00           C
ATOM   1487  HA  PHE A 681      27.950  57.710  67.970  1.00  0.00           H
ATOM   1488  CB  PHE A 681      27.790  56.540  66.080  1.00  0.00           C
ATOM   1489  HB1 PHE A 681      28.090  55.580  65.600  1.00  0.00           H
ATOM   1490  HB2 PHE A 681      28.450  57.340  65.660  1.00  0.00           H
ATOM   1491  CG  PHE A 681      26.340  56.910  65.500  1.00  0.00           C
ATOM   1492  CD1 PHE A 681      25.570  55.930  64.780  1.00  0.00           C
ATOM   1493  HD1 PHE A 681      25.910  54.920  64.860  1.00  0.00           H
ATOM   1494  CE1 PHE A 681      24.420  56.360  64.140  1.00  0.00           C
ATOM   1495  HE1 PHE A 681      23.770  55.640  63.660  1.00  0.00           H
ATOM   1496  CZ  PHE A 681      23.960  57.690  64.210  1.00  0.00           C
ATOM   1497  HZ  PHE A 681      23.060  57.930  63.650  1.00  0.00           H
ATOM   1498  CD2 PHE A 681      25.880  58.190  65.560  1.00  0.00           C
ATOM   1499  HD2 PHE A 681      26.380  58.840  66.260  1.00  0.00           H
ATOM   1500  CE2 PHE A 681      24.730  58.640  64.930  1.00  0.00           C
ATOM   1501  HE2 PHE A 681      24.510  59.700  64.910  1.00  0.00           H
ATOM   1502  C   PHE A 681      26.900  55.910  68.350  1.00  0.00           C
ATOM   1503  O   PHE A 681      26.030  56.470  69.030  1.00  0.00           O
ATOM   1504  N   CYS A 682      27.000  54.640  68.390  1.00  0.00           N
ATOM   1505  HN  CYS A 682      27.770  54.270  67.870  1.00  0.00           H
ATOM   1506  CA  CYS A 682      26.160  53.730  69.160  1.00  0.00           C
ATOM   1507  HA  CYS A 682      25.150  54.010  68.890  1.00  0.00           H
ATOM   1508  CB  CYS A 682      26.480  52.240  68.870  1.00  0.00           C
ATOM   1509  HB1 CYS A 682      25.750  51.620  69.440  1.00  0.00           H
ATOM   1510  HB2 CYS A 682      27.530  52.020  69.170  1.00  0.00           H
ATOM   1511  SG  CYS A 682      26.100  51.820  67.170  1.00  0.00           S
ATOM   1512  HG1 CYS A 682      27.250  52.240  66.660  1.00  0.00           H
ATOM   1513  C   CYS A 682      26.130  53.880  70.710  1.00  0.00           C
ATOM   1514  O   CYS A 682      25.160  53.540  71.400  1.00  0.00           O
ATOM   1515  N   ARG A 683      27.240  54.430  71.250  1.00  0.00           N
ATOM   1516  HN  ARG A 683      28.010  54.520  70.640  1.00  0.00           H
ATOM   1517  CA  ARG A 683      27.430  54.550  72.650  1.00  0.00           C
ATOM   1518  HA  ARG A 683      26.950  53.710  73.150  1.00  0.00           H
ATOM   1519  CB  ARG A 683      28.930  54.590  73.090  1.00  0.00           C
ATOM   1520  HB1 ARG A 683      29.030  54.910  74.140  1.00  0.00           H
ATOM   1521  HB2 ARG A 683      29.510  55.220  72.380  1.00  0.00           H
ATOM   1522  CG  ARG A 683      29.540  53.180  73.080  1.00  0.00           C
ATOM   1523  HG1 ARG A 683      29.380  52.660  72.120  1.00  0.00           H
ATOM   1524  HG2 ARG A 683      28.960  52.540  73.790  1.00  0.00           H
ATOM   1525  CD  ARG A 683      30.940  53.190  73.640  1.00  0.00           C
ATOM   1526  HD1 ARG A 683      31.410  52.190  73.580  1.00  0.00           H
ATOM   1527  HD2 ARG A 683      30.980  53.480  74.720  1.00  0.00           H
ATOM   1528  NE  ARG A 683      31.710  54.160  72.840  1.00  0.00           N
ATOM   1529  HE  ARG A 683      31.490  54.180  71.870  1.00  0.00           H
ATOM   1530  CZ  ARG A 683      32.950  54.470  73.150  1.00  0.00           C
ATOM   1531  NH1 ARG A 683      33.490  54.220  74.320  1.00  0.00           N
ATOM   1532 HH11 ARG A 683      33.080  53.590  74.980  1.00  0.00           H
ATOM   1533 HH12 ARG A 683      34.410  54.450  74.630  1.00  0.00           H
ATOM   1534  NH2 ARG A 683      33.710  55.050  72.220  1.00  0.00           N
ATOM   1535 HH21 ARG A 683      34.670  55.300  72.350  1.00  0.00           H
ATOM   1536 HH22 ARG A 683      33.420  55.040  71.260  1.00  0.00           H
ATOM   1537  C   ARG A 683      26.750  55.800  73.130  1.00  0.00           C
ATOM   1538  O   ARG A 683      25.950  55.830  74.020  1.00  0.00           O
ATOM   1539  N   ASP A 684      26.960  56.960  72.420  1.00  0.00           N
ATOM   1540  HN  ASP A 684      27.580  56.810  71.650  1.00  0.00           H
ATOM   1541  CA  ASP A 684      26.340  58.240  72.610  1.00  0.00           C
ATOM   1542  HA  ASP A 684      26.490  58.430  73.670  1.00  0.00           H
ATOM   1543  CB  ASP A 684      27.060  59.310  71.820  1.00  0.00           C
ATOM   1544  HB1 ASP A 684      26.410  60.220  71.790  1.00  0.00           H
ATOM   1545  HB2 ASP A 684      27.290  58.970  70.790  1.00  0.00           H
ATOM   1546  CG  ASP A 684      28.330  59.780  72.390  1.00  0.00           C
ATOM   1547  OD1 ASP A 684      28.930  60.820  71.930  1.00  0.00           O
ATOM   1548  OD2 ASP A 684      28.890  59.160  73.360  1.00  0.00           O
ATOM   1549  C   ASP A 684      24.780  58.340  72.510  1.00  0.00           C
ATOM   1550  O   ASP A 684      24.080  58.920  73.380  1.00  0.00           O
ATOM   1551  N   TYR A 685      24.230  57.730  71.410  1.00  0.00           N
ATOM   1552  HN  TYR A 685      24.810  57.350  70.680  1.00  0.00           H
ATOM   1553  CA  TYR A 685      22.760  57.930  71.020  1.00  0.00           C
ATOM   1554  HA  TYR A 685      22.360  58.840  71.450  1.00  0.00           H
ATOM   1555  CB  TYR A 685      22.720  58.110  69.490  1.00  0.00           C
ATOM   1556  HB1 TYR A 685      21.680  58.060  69.130  1.00  0.00           H
ATOM   1557  HB2 TYR A 685      23.310  57.210  69.170  1.00  0.00           H
ATOM   1558  CG  TYR A 685      23.420  59.370  68.880  1.00  0.00           C
ATOM   1559  CD1 TYR A 685      22.540  60.420  68.420  1.00  0.00           C
ATOM   1560  HD1 TYR A 685      21.470  60.380  68.550  1.00  0.00           H
ATOM   1561  CE1 TYR A 685      23.040  61.660  67.930  1.00  0.00           C
ATOM   1562  HE1 TYR A 685      22.350  62.380  67.530  1.00  0.00           H
ATOM   1563  CZ  TYR A 685      24.400  61.780  67.760  1.00  0.00           C
ATOM   1564  OH  TYR A 685      24.830  63.020  67.200  1.00  0.00           O
ATOM   1565  HH  TYR A 685      25.760  63.190  67.350  1.00  0.00           H
ATOM   1566  CD2 TYR A 685      24.750  59.590  68.720  1.00  0.00           C
ATOM   1567  HD2 TYR A 685      25.450  58.880  69.130  1.00  0.00           H
ATOM   1568  CE2 TYR A 685      25.250  60.790  68.270  1.00  0.00           C
ATOM   1569  HE2 TYR A 685      26.310  60.940  68.120  1.00  0.00           H
ATOM   1570  C   TYR A 685      22.010  56.780  71.550  1.00  0.00           C
ATOM   1571  O   TYR A 685      20.840  56.620  71.210  1.00  0.00           O
ATOM   1572  N   GLN A 686      22.740  55.880  72.310  1.00  0.00           N
ATOM   1573  HN  GLN A 686      23.680  56.090  72.550  1.00  0.00           H
ATOM   1574  CA  GLN A 686      22.410  54.660  72.970  1.00  0.00           C
ATOM   1575  HA  GLN A 686      23.310  54.130  73.280  1.00  0.00           H
ATOM   1576  CB  GLN A 686      21.530  54.870  74.230  1.00  0.00           C
ATOM   1577  HB1 GLN A 686      20.840  54.010  74.410  1.00  0.00           H
ATOM   1578  HB2 GLN A 686      20.910  55.780  74.040  1.00  0.00           H
ATOM   1579  CG  GLN A 686      22.390  55.190  75.480  1.00  0.00           C
ATOM   1580  HG1 GLN A 686      21.650  55.610  76.190  1.00  0.00           H
ATOM   1581  HG2 GLN A 686      22.980  56.080  75.150  1.00  0.00           H
ATOM   1582  CD  GLN A 686      23.180  54.010  76.010  1.00  0.00           C
ATOM   1583  OE1 GLN A 686      22.990  52.910  75.530  1.00  0.00           O
ATOM   1584  NE2 GLN A 686      24.090  54.280  76.970  1.00  0.00           N
ATOM   1585 HE21 GLN A 686      24.690  53.600  77.370  1.00  0.00           H
ATOM   1586 HE22 GLN A 686      24.080  55.200  77.350  1.00  0.00           H
ATOM   1587  C   GLN A 686      21.620  53.730  71.960  1.00  0.00           C
ATOM   1588  O   GLN A 686      20.480  53.400  72.170  1.00  0.00           O
ATOM   1589  N   LEU A 687      22.350  53.270  70.890  1.00  0.00           N
ATOM   1590  HN  LEU A 687      23.330  53.460  70.880  1.00  0.00           H
ATOM   1591  CA  LEU A 687      21.840  52.400  69.840  1.00  0.00           C
ATOM   1592  HA  LEU A 687      20.780  52.260  69.940  1.00  0.00           H
ATOM   1593  CB  LEU A 687      22.160  52.890  68.410  1.00  0.00           C
ATOM   1594  HB1 LEU A 687      21.520  52.420  67.630  1.00  0.00           H
ATOM   1595  HB2 LEU A 687      23.200  52.600  68.150  1.00  0.00           H
ATOM   1596  CG  LEU A 687      22.100  54.480  68.160  1.00  0.00           C
ATOM   1597  HG  LEU A 687      22.470  55.050  69.030  1.00  0.00           H
ATOM   1598  CD1 LEU A 687      22.980  54.880  66.970  1.00  0.00           C
ATOM   1599 HD11 LEU A 687      22.410  54.730  66.020  1.00  0.00           H
ATOM   1600 HD12 LEU A 687      23.890  54.240  66.970  1.00  0.00           H
ATOM   1601 HD13 LEU A 687      23.120  55.980  67.020  1.00  0.00           H
ATOM   1602  CD2 LEU A 687      20.640  54.950  67.960  1.00  0.00           C
ATOM   1603 HD21 LEU A 687      20.160  54.410  67.110  1.00  0.00           H
ATOM   1604 HD22 LEU A 687      20.650  56.040  67.760  1.00  0.00           H
ATOM   1605 HD23 LEU A 687      20.000  54.730  68.840  1.00  0.00           H
ATOM   1606  C   LEU A 687      22.460  51.050  70.040  1.00  0.00           C
ATOM   1607  O   LEU A 687      23.520  50.930  70.600  1.00  0.00           O
ATOM   1608  N   SER A 688      21.770  49.980  69.620  1.00  0.00           N
ATOM   1609  HN  SER A 688      20.890  50.240  69.230  1.00  0.00           H
ATOM   1610  CA  SER A 688      22.130  48.600  69.740  1.00  0.00           C
ATOM   1611  HA  SER A 688      22.650  48.530  70.690  1.00  0.00           H
ATOM   1612  CB  SER A 688      20.910  47.640  69.790  1.00  0.00           C
ATOM   1613  HB1 SER A 688      21.150  46.690  70.300  1.00  0.00           H
ATOM   1614  HB2 SER A 688      20.500  47.440  68.780  1.00  0.00           H
ATOM   1615  OG  SER A 688      19.900  48.130  70.660  1.00  0.00           O
ATOM   1616  HG1 SER A 688      20.330  48.350  71.490  1.00  0.00           H
ATOM   1617  C   SER A 688      23.220  48.310  68.690  1.00  0.00           C
ATOM   1618  O   SER A 688      23.000  48.130  67.540  1.00  0.00           O
ATOM   1619  N   TYR A 689      24.460  48.380  69.180  1.00  0.00           N
ATOM   1620  HN  TYR A 689      24.610  48.690  70.110  1.00  0.00           H
ATOM   1621  CA  TYR A 689      25.600  48.380  68.330  1.00  0.00           C
ATOM   1622  HA  TYR A 689      25.420  49.180  67.630  1.00  0.00           H
ATOM   1623  CB  TYR A 689      26.810  48.660  69.230  1.00  0.00           C
ATOM   1624  HB1 TYR A 689      26.650  47.960  70.080  1.00  0.00           H
ATOM   1625  HB2 TYR A 689      26.680  49.680  69.650  1.00  0.00           H
ATOM   1626  CG  TYR A 689      28.180  48.320  68.740  1.00  0.00           C
ATOM   1627  CD1 TYR A 689      28.540  48.740  67.440  1.00  0.00           C
ATOM   1628  HD1 TYR A 689      27.840  49.350  66.880  1.00  0.00           H
ATOM   1629  CE1 TYR A 689      29.860  48.660  66.890  1.00  0.00           C
ATOM   1630  HE1 TYR A 689      30.160  49.120  65.970  1.00  0.00           H
ATOM   1631  CZ  TYR A 689      30.780  48.060  67.750  1.00  0.00           C
ATOM   1632  OH  TYR A 689      32.120  48.070  67.270  1.00  0.00           O
ATOM   1633  HH  TYR A 689      32.230  48.600  66.480  1.00  0.00           H
ATOM   1634  CD2 TYR A 689      29.150  47.660  69.480  1.00  0.00           C
ATOM   1635  HD2 TYR A 689      28.940  47.390  70.510  1.00  0.00           H
ATOM   1636  CE2 TYR A 689      30.520  47.490  69.010  1.00  0.00           C
ATOM   1637  HE2 TYR A 689      31.310  47.040  69.590  1.00  0.00           H
ATOM   1638  C   TYR A 689      25.800  47.170  67.370  1.00  0.00           C
ATOM   1639  O   TYR A 689      26.070  47.380  66.210  1.00  0.00           O
ATOM   1640  N   LEU A 690      25.630  45.990  67.970  1.00  0.00           N
ATOM   1641  HN  LEU A 690      25.580  45.970  68.970  1.00  0.00           H
ATOM   1642  CA  LEU A 690      25.870  44.800  67.180  1.00  0.00           C
ATOM   1643  HA  LEU A 690      26.730  45.070  66.590  1.00  0.00           H
ATOM   1644  CB  LEU A 690      26.130  43.600  68.110  1.00  0.00           C
ATOM   1645  HB1 LEU A 690      26.550  42.830  67.430  1.00  0.00           H
ATOM   1646  HB2 LEU A 690      25.120  43.240  68.400  1.00  0.00           H
ATOM   1647  CG  LEU A 690      27.120  43.850  69.230  1.00  0.00           C
ATOM   1648  HG  LEU A 690      26.800  44.610  69.960  1.00  0.00           H
ATOM   1649  CD1 LEU A 690      27.320  42.630  70.190  1.00  0.00           C
ATOM   1650 HD11 LEU A 690      27.870  42.980  71.090  1.00  0.00           H
ATOM   1651 HD12 LEU A 690      27.970  41.900  69.660  1.00  0.00           H
ATOM   1652 HD13 LEU A 690      26.350  42.250  70.570  1.00  0.00           H
ATOM   1653  CD2 LEU A 690      28.460  44.330  68.650  1.00  0.00           C
ATOM   1654 HD21 LEU A 690      28.420  45.230  68.010  1.00  0.00           H
ATOM   1655 HD22 LEU A 690      29.030  43.540  68.110  1.00  0.00           H
ATOM   1656 HD23 LEU A 690      29.090  44.650  69.500  1.00  0.00           H
ATOM   1657  C   LEU A 690      24.780  44.500  66.080  1.00  0.00           C
ATOM   1658  O   LEU A 690      25.060  44.130  64.960  1.00  0.00           O
ATOM   1659  N   SER A 691      23.500  44.770  66.430  1.00  0.00           N
ATOM   1660  HN  SER A 691      23.220  44.950  67.380  1.00  0.00           H
ATOM   1661  CA  SER A 691      22.370  44.880  65.470  1.00  0.00           C
ATOM   1662  HA  SER A 691      22.330  43.910  64.980  1.00  0.00           H
ATOM   1663  CB  SER A 691      21.020  45.010  66.220  1.00  0.00           C
ATOM   1664  HB1 SER A 691      20.170  45.170  65.500  1.00  0.00           H
ATOM   1665  HB2 SER A 691      21.030  45.910  66.870  1.00  0.00           H
ATOM   1666  OG  SER A 691      20.730  43.800  66.900  1.00  0.00           O
ATOM   1667  HG1 SER A 691      21.330  43.570  67.620  1.00  0.00           H
ATOM   1668  C   SER A 691      22.480  45.940  64.420  1.00  0.00           C
ATOM   1669  O   SER A 691      22.240  45.610  63.280  1.00  0.00           O
ATOM   1670  N   LEU A 692      22.900  47.130  64.840  1.00  0.00           N
ATOM   1671  HN  LEU A 692      23.090  47.310  65.800  1.00  0.00           H
ATOM   1672  CA  LEU A 692      23.170  48.230  63.910  1.00  0.00           C
ATOM   1673  HA  LEU A 692      22.260  48.320  63.350  1.00  0.00           H
ATOM   1674  CB  LEU A 692      23.330  49.520  64.660  1.00  0.00           C
ATOM   1675  HB1 LEU A 692      24.320  49.590  65.170  1.00  0.00           H
ATOM   1676  HB2 LEU A 692      22.480  49.560  65.380  1.00  0.00           H
ATOM   1677  CG  LEU A 692      23.310  50.830  63.780  1.00  0.00           C
ATOM   1678  HG  LEU A 692      23.970  50.670  62.920  1.00  0.00           H
ATOM   1679  CD1 LEU A 692      21.920  51.100  63.140  1.00  0.00           C
ATOM   1680 HD11 LEU A 692      22.070  52.030  62.560  1.00  0.00           H
ATOM   1681 HD12 LEU A 692      21.140  51.230  63.920  1.00  0.00           H
ATOM   1682 HD13 LEU A 692      21.450  50.300  62.540  1.00  0.00           H
ATOM   1683  CD2 LEU A 692      24.010  52.070  64.540  1.00  0.00           C
ATOM   1684 HD21 LEU A 692      23.540  52.360  65.510  1.00  0.00           H
ATOM   1685 HD22 LEU A 692      24.090  52.960  63.870  1.00  0.00           H
ATOM   1686 HD23 LEU A 692      25.110  51.910  64.630  1.00  0.00           H
ATOM   1687  C   LEU A 692      24.330  47.860  62.970  1.00  0.00           C
ATOM   1688  O   LEU A 692      24.290  47.960  61.710  1.00  0.00           O
ATOM   1689  N   ARG A 693      25.430  47.280  63.510  1.00  0.00           N
ATOM   1690  HN  ARG A 693      25.430  47.180  64.500  1.00  0.00           H
ATOM   1691  CA  ARG A 693      26.540  46.810  62.720  1.00  0.00           C
ATOM   1692  HA  ARG A 693      26.770  47.680  62.130  1.00  0.00           H
ATOM   1693  CB  ARG A 693      27.690  46.470  63.630  1.00  0.00           C
ATOM   1694  HB1 ARG A 693      27.380  45.550  64.160  1.00  0.00           H
ATOM   1695  HB2 ARG A 693      27.900  47.280  64.350  1.00  0.00           H
ATOM   1696  CG  ARG A 693      29.010  46.210  62.950  1.00  0.00           C
ATOM   1697  HG1 ARG A 693      29.050  46.870  62.060  1.00  0.00           H
ATOM   1698  HG2 ARG A 693      29.120  45.160  62.630  1.00  0.00           H
ATOM   1699  CD  ARG A 693      30.110  46.610  63.840  1.00  0.00           C
ATOM   1700  HD1 ARG A 693      30.060  46.050  64.790  1.00  0.00           H
ATOM   1701  HD2 ARG A 693      30.220  47.690  64.070  1.00  0.00           H
ATOM   1702  NE  ARG A 693      31.340  46.340  63.020  1.00  0.00           N
ATOM   1703  HE  ARG A 693      31.650  47.080  62.440  1.00  0.00           H
ATOM   1704  CZ  ARG A 693      32.140  45.350  63.240  1.00  0.00           C
ATOM   1705  NH1 ARG A 693      31.910  44.420  64.140  1.00  0.00           N
ATOM   1706 HH11 ARG A 693      32.690  43.790  64.240  1.00  0.00           H
ATOM   1707 HH12 ARG A 693      31.000  44.380  64.560  1.00  0.00           H
ATOM   1708  NH2 ARG A 693      33.280  45.320  62.570  1.00  0.00           N
ATOM   1709 HH21 ARG A 693      33.370  45.770  61.690  1.00  0.00           H
ATOM   1710 HH22 ARG A 693      33.950  44.590  62.740  1.00  0.00           H
ATOM   1711  C   ARG A 693      26.130  45.740  61.750  1.00  0.00           C
ATOM   1712  O   ARG A 693      26.470  45.750  60.550  1.00  0.00           O
ATOM   1713  N   THR A 694      25.400  44.750  62.290  1.00  0.00           N
ATOM   1714  HN  THR A 694      25.210  44.740  63.260  1.00  0.00           H
ATOM   1715  CA  THR A 694      24.860  43.660  61.470  1.00  0.00           C
ATOM   1716  HA  THR A 694      25.720  43.200  61.030  1.00  0.00           H
ATOM   1717  CB  THR A 694      24.140  42.550  62.240  1.00  0.00           C
ATOM   1718  HB  THR A 694      23.180  42.990  62.560  1.00  0.00           H
ATOM   1719  OG1 THR A 694      24.940  42.100  63.310  1.00  0.00           O
ATOM   1720  HG1 THR A 694      24.710  42.660  64.060  1.00  0.00           H
ATOM   1721  CG2 THR A 694      23.850  41.380  61.260  1.00  0.00           C
ATOM   1722 HG21 THR A 694      23.290  41.760  60.390  1.00  0.00           H
ATOM   1723 HG22 THR A 694      23.390  40.520  61.810  1.00  0.00           H
ATOM   1724 HG23 THR A 694      24.780  40.920  60.870  1.00  0.00           H
ATOM   1725  C   THR A 694      23.970  44.200  60.290  1.00  0.00           C
ATOM   1726  O   THR A 694      24.130  43.860  59.140  1.00  0.00           O
ATOM   1727  N   SER A 695      22.990  45.070  60.650  1.00  0.00           N
ATOM   1728  HN  SER A 695      22.850  45.260  61.620  1.00  0.00           H
ATOM   1729  CA  SER A 695      22.140  45.790  59.650  1.00  0.00           C
ATOM   1730  HA  SER A 695      21.560  45.050  59.110  1.00  0.00           H
ATOM   1731  CB  SER A 695      21.150  46.740  60.360  1.00  0.00           C
ATOM   1732  HB1 SER A 695      20.570  47.360  59.640  1.00  0.00           H
ATOM   1733  HB2 SER A 695      21.800  47.380  61.000  1.00  0.00           H
ATOM   1734  OG  SER A 695      20.270  45.990  61.170  1.00  0.00           O
ATOM   1735  HG1 SER A 695      20.740  45.920  62.020  1.00  0.00           H
ATOM   1736  C   SER A 695      22.940  46.670  58.590  1.00  0.00           C
ATOM   1737  O   SER A 695      22.780  46.460  57.400  1.00  0.00           O
ATOM   1738  N   ILE A 696      23.880  47.510  59.010  1.00  0.00           N
ATOM   1739  HN  ILE A 696      24.050  47.570  59.990  1.00  0.00           H
ATOM   1740  CA  ILE A 696      24.820  48.280  58.150  1.00  0.00           C
ATOM   1741  HA  ILE A 696      24.230  48.850  57.440  1.00  0.00           H
ATOM   1742  CB  ILE A 696      25.690  49.110  58.930  1.00  0.00           C
ATOM   1743  HB  ILE A 696      26.070  48.630  59.850  1.00  0.00           H
ATOM   1744  CG2 ILE A 696      27.030  49.550  58.210  1.00  0.00           C
ATOM   1745 HG21 ILE A 696      26.740  50.020  57.240  1.00  0.00           H
ATOM   1746 HG22 ILE A 696      27.650  48.650  58.010  1.00  0.00           H
ATOM   1747 HG23 ILE A 696      27.680  50.260  58.750  1.00  0.00           H
ATOM   1748  CG1 ILE A 696      24.950  50.350  59.540  1.00  0.00           C
ATOM   1749 HG11 ILE A 696      23.950  50.060  59.940  1.00  0.00           H
ATOM   1750 HG12 ILE A 696      24.660  51.010  58.700  1.00  0.00           H
ATOM   1751  CD  ILE A 696      25.600  51.120  60.640  1.00  0.00           C
ATOM   1752  HD1 ILE A 696      26.050  50.500  61.430  1.00  0.00           H
ATOM   1753  HD2 ILE A 696      24.980  51.810  61.250  1.00  0.00           H
ATOM   1754  HD3 ILE A 696      26.410  51.690  60.130  1.00  0.00           H
ATOM   1755  C   ILE A 696      25.570  47.380  57.260  1.00  0.00           C
ATOM   1756  O   ILE A 696      25.630  47.700  56.050  1.00  0.00           O
ATOM   1757  N   GLY A 697      26.140  46.210  57.720  1.00  0.00           N
ATOM   1758  HN  GLY A 697      26.010  45.940  58.670  1.00  0.00           H
ATOM   1759  CA  GLY A 697      26.710  45.210  56.820  1.00  0.00           C
ATOM   1760  HA1 GLY A 697      27.010  44.460  57.540  1.00  0.00           H
ATOM   1761  HA2 GLY A 697      27.480  45.630  56.200  1.00  0.00           H
ATOM   1762  C   GLY A 697      25.840  44.570  55.720  1.00  0.00           C
ATOM   1763  O   GLY A 697      26.280  44.510  54.580  1.00  0.00           O
ATOM   1764  N   LEU A 698      24.680  44.140  56.150  1.00  0.00           N
ATOM   1765  HN  LEU A 698      24.410  44.310  57.100  1.00  0.00           H
ATOM   1766  CA  LEU A 698      23.620  43.650  55.270  1.00  0.00           C
ATOM   1767  HA  LEU A 698      24.010  42.860  54.630  1.00  0.00           H
ATOM   1768  CB  LEU A 698      22.310  43.020  56.050  1.00  0.00           C
ATOM   1769  HB1 LEU A 698      21.440  43.330  55.420  1.00  0.00           H
ATOM   1770  HB2 LEU A 698      22.180  43.740  56.880  1.00  0.00           H
ATOM   1771  CG  LEU A 698      22.250  41.530  56.460  1.00  0.00           C
ATOM   1772  HG  LEU A 698      22.100  40.990  55.500  1.00  0.00           H
ATOM   1773  CD1 LEU A 698      23.570  40.900  56.880  1.00  0.00           C
ATOM   1774 HD11 LEU A 698      24.220  41.590  57.480  1.00  0.00           H
ATOM   1775 HD12 LEU A 698      24.170  40.530  56.020  1.00  0.00           H
ATOM   1776 HD13 LEU A 698      23.480  40.010  57.540  1.00  0.00           H
ATOM   1777  CD2 LEU A 698      21.120  41.090  57.390  1.00  0.00           C
ATOM   1778 HD21 LEU A 698      21.340  40.120  57.870  1.00  0.00           H
ATOM   1779 HD22 LEU A 698      20.120  41.170  56.930  1.00  0.00           H
ATOM   1780 HD23 LEU A 698      21.120  41.740  58.300  1.00  0.00           H
ATOM   1781  C   LEU A 698      23.150  44.580  54.230  1.00  0.00           C
ATOM   1782  O   LEU A 698      23.090  44.330  53.060  1.00  0.00           O
ATOM   1783  N   TRP A 699      22.960  45.820  54.670  1.00  0.00           N
ATOM   1784  HN  TRP A 699      22.910  46.010  55.640  1.00  0.00           H
ATOM   1785  CA  TRP A 699      22.840  47.050  53.730  1.00  0.00           C
ATOM   1786  HA  TRP A 699      22.020  46.750  53.090  1.00  0.00           H
ATOM   1787  CB  TRP A 699      22.450  48.440  54.340  1.00  0.00           C
ATOM   1788  HB1 TRP A 699      22.710  49.220  53.590  1.00  0.00           H
ATOM   1789  HB2 TRP A 699      23.160  48.570  55.180  1.00  0.00           H
ATOM   1790  CG  TRP A 699      21.000  48.550  54.800  1.00  0.00           C
ATOM   1791  CD1 TRP A 699      20.480  48.660  56.070  1.00  0.00           C
ATOM   1792  HD1 TRP A 699      21.030  48.530  57.000  1.00  0.00           H
ATOM   1793  NE1 TRP A 699      19.140  48.850  56.140  1.00  0.00           N
ATOM   1794  HE1 TRP A 699      18.550  49.270  56.800  1.00  0.00           H
ATOM   1795  CE2 TRP A 699      18.700  48.830  54.860  1.00  0.00           C
ATOM   1796  CD2 TRP A 699      19.790  48.740  53.960  1.00  0.00           C
ATOM   1797  CE3 TRP A 699      19.590  48.770  52.560  1.00  0.00           C
ATOM   1798  HE3 TRP A 699      20.470  48.560  51.980  1.00  0.00           H
ATOM   1799  CZ3 TRP A 699      18.320  48.810  52.080  1.00  0.00           C
ATOM   1800  HZ3 TRP A 699      18.180  48.970  51.020  1.00  0.00           H
ATOM   1801  CZ2 TRP A 699      17.450  48.920  54.380  1.00  0.00           C
ATOM   1802  HZ2 TRP A 699      16.650  49.060  55.100  1.00  0.00           H
ATOM   1803  CH2 TRP A 699      17.260  48.870  52.940  1.00  0.00           C
ATOM   1804  HH2 TRP A 699      16.290  49.070  52.530  1.00  0.00           H
ATOM   1805  C   TRP A 699      24.000  47.210  52.750  1.00  0.00           C
ATOM   1806  O   TRP A 699      23.770  47.150  51.540  1.00  0.00           O
ATOM   1807  N   THR A 700      25.280  47.310  53.220  1.00  0.00           N
ATOM   1808  HN  THR A 700      25.370  47.140  54.200  1.00  0.00           H
ATOM   1809  CA  THR A 700      26.520  47.380  52.440  1.00  0.00           C
ATOM   1810  HA  THR A 700      26.440  48.320  51.930  1.00  0.00           H
ATOM   1811  CB  THR A 700      27.830  47.600  53.270  1.00  0.00           C
ATOM   1812  HB  THR A 700      28.110  46.670  53.820  1.00  0.00           H
ATOM   1813  OG1 THR A 700      27.630  48.650  54.210  1.00  0.00           O
ATOM   1814  HG1 THR A 700      26.770  48.480  54.580  1.00  0.00           H
ATOM   1815  CG2 THR A 700      29.050  48.020  52.380  1.00  0.00           C
ATOM   1816 HG21 THR A 700      29.130  47.390  51.480  1.00  0.00           H
ATOM   1817 HG22 THR A 700      30.010  47.920  52.940  1.00  0.00           H
ATOM   1818 HG23 THR A 700      28.870  49.030  51.950  1.00  0.00           H
ATOM   1819  C   THR A 700      26.650  46.290  51.420  1.00  0.00           C
ATOM   1820  O   THR A 700      26.810  46.470  50.230  1.00  0.00           O
ATOM   1821  N   SER A 701      26.410  45.030  51.960  1.00  0.00           N
ATOM   1822  HN  SER A 701      26.240  44.920  52.930  1.00  0.00           H
ATOM   1823  CA  SER A 701      26.370  43.910  51.030  1.00  0.00           C
ATOM   1824  HA  SER A 701      27.360  43.700  50.640  1.00  0.00           H
ATOM   1825  CB  SER A 701      26.030  42.640  51.870  1.00  0.00           C
ATOM   1826  HB1 SER A 701      25.170  42.720  52.560  1.00  0.00           H
ATOM   1827  HB2 SER A 701      26.890  42.440  52.540  1.00  0.00           H
ATOM   1828  OG  SER A 701      25.890  41.440  51.080  1.00  0.00           O
ATOM   1829  HG1 SER A 701      26.640  41.310  50.480  1.00  0.00           H
ATOM   1830  C   SER A 701      25.450  44.070  49.880  1.00  0.00           C
ATOM   1831  O   SER A 701      25.910  44.050  48.740  1.00  0.00           O
ATOM   1832  N   PHE A 702      24.180  44.290  50.260  1.00  0.00           N
ATOM   1833  HN  PHE A 702      23.980  44.300  51.240  1.00  0.00           H
ATOM   1834  CA  PHE A 702      23.170  44.510  49.240  1.00  0.00           C
ATOM   1835  HA  PHE A 702      23.110  43.630  48.620  1.00  0.00           H
ATOM   1836  CB  PHE A 702      21.760  44.660  49.980  1.00  0.00           C
ATOM   1837  HB1 PHE A 702      21.780  45.350  50.840  1.00  0.00           H
ATOM   1838  HB2 PHE A 702      21.550  43.650  50.390  1.00  0.00           H
ATOM   1839  CG  PHE A 702      20.640  45.050  49.170  1.00  0.00           C
ATOM   1840  CD1 PHE A 702      20.040  44.100  48.330  1.00  0.00           C
ATOM   1841  HD1 PHE A 702      20.390  43.080  48.400  1.00  0.00           H
ATOM   1842  CE1 PHE A 702      18.900  44.410  47.590  1.00  0.00           C
ATOM   1843  HE1 PHE A 702      18.390  43.720  46.910  1.00  0.00           H
ATOM   1844  CZ  PHE A 702      18.350  45.710  47.680  1.00  0.00           C
ATOM   1845  HZ  PHE A 702      17.420  45.920  47.170  1.00  0.00           H
ATOM   1846  CD2 PHE A 702      20.200  46.430  49.030  1.00  0.00           C
ATOM   1847  HD2 PHE A 702      20.800  47.190  49.490  1.00  0.00           H
ATOM   1848  CE2 PHE A 702      19.030  46.760  48.400  1.00  0.00           C
ATOM   1849  HE2 PHE A 702      18.660  47.770  48.400  1.00  0.00           H
ATOM   1850  C   PHE A 702      23.350  45.640  48.220  1.00  0.00           C
ATOM   1851  O   PHE A 702      23.070  45.520  47.030  1.00  0.00           O
ATOM   1852  N   LEU A 703      23.860  46.830  48.730  1.00  0.00           N
ATOM   1853  HN  LEU A 703      23.880  46.850  49.720  1.00  0.00           H
ATOM   1854  CA  LEU A 703      24.150  48.080  47.940  1.00  0.00           C
ATOM   1855  HA  LEU A 703      23.270  48.240  47.340  1.00  0.00           H
ATOM   1856  CB  LEU A 703      24.460  49.350  48.850  1.00  0.00           C
ATOM   1857  HB1 LEU A 703      24.650  50.190  48.150  1.00  0.00           H
ATOM   1858  HB2 LEU A 703      25.360  49.090  49.440  1.00  0.00           H
ATOM   1859  CG  LEU A 703      23.310  49.700  49.860  1.00  0.00           C
ATOM   1860  HG  LEU A 703      22.870  48.750  50.200  1.00  0.00           H
ATOM   1861  CD1 LEU A 703      23.750  50.450  51.140  1.00  0.00           C
ATOM   1862 HD11 LEU A 703      22.890  50.540  51.850  1.00  0.00           H
ATOM   1863 HD12 LEU A 703      24.150  51.460  50.930  1.00  0.00           H
ATOM   1864 HD13 LEU A 703      24.530  49.740  51.500  1.00  0.00           H
ATOM   1865  CD2 LEU A 703      22.170  50.460  49.200  1.00  0.00           C
ATOM   1866 HD21 LEU A 703      21.240  50.600  49.810  1.00  0.00           H
ATOM   1867 HD22 LEU A 703      21.860  50.020  48.240  1.00  0.00           H
ATOM   1868 HD23 LEU A 703      22.540  51.490  49.020  1.00  0.00           H
ATOM   1869  C   LEU A 703      25.210  47.830  46.900  1.00  0.00           C
ATOM   1870  O   LEU A 703      25.020  48.220  45.820  1.00  0.00           O
ATOM   1871  N   CYS A 704      26.330  47.070  47.250  1.00  0.00           N
ATOM   1872  HN  CYS A 704      26.490  46.880  48.220  1.00  0.00           H
ATOM   1873  CA  CYS A 704      27.230  46.600  46.190  1.00  0.00           C
ATOM   1874  HA  CYS A 704      27.660  47.470  45.730  1.00  0.00           H
ATOM   1875  CB  CYS A 704      28.370  45.760  46.870  1.00  0.00           C
ATOM   1876  HB1 CYS A 704      28.970  45.200  46.110  1.00  0.00           H
ATOM   1877  HB2 CYS A 704      27.940  44.900  47.420  1.00  0.00           H
ATOM   1878  SG  CYS A 704      29.410  46.710  48.100  1.00  0.00           S
ATOM   1879  HG1 CYS A 704      28.530  46.700  49.100  1.00  0.00           H
ATOM   1880  C   CYS A 704      26.580  45.700  45.070  1.00  0.00           C
ATOM   1881  O   CYS A 704      26.780  45.900  43.870  1.00  0.00           O
ATOM   1882  N   ILE A 705      25.650  44.800  45.460  1.00  0.00           N
ATOM   1883  HN  ILE A 705      25.350  44.560  46.380  1.00  0.00           H
ATOM   1884  CA  ILE A 705      24.820  44.050  44.460  1.00  0.00           C
ATOM   1885  HA  ILE A 705      25.550  43.560  43.840  1.00  0.00           H
ATOM   1886  CB  ILE A 705      23.980  42.930  45.130  1.00  0.00           C
ATOM   1887  HB  ILE A 705      23.420  43.260  46.030  1.00  0.00           H
ATOM   1888  CG2 ILE A 705      22.960  42.350  44.120  1.00  0.00           C
ATOM   1889 HG21 ILE A 705      23.380  41.630  43.400  1.00  0.00           H
ATOM   1890 HG22 ILE A 705      22.360  43.000  43.450  1.00  0.00           H
ATOM   1891 HG23 ILE A 705      22.170  41.880  44.750  1.00  0.00           H
ATOM   1892  CG1 ILE A 705      24.790  41.740  45.580  1.00  0.00           C
ATOM   1893 HG11 ILE A 705      25.800  42.100  45.850  1.00  0.00           H
ATOM   1894 HG12 ILE A 705      25.050  40.990  44.790  1.00  0.00           H
ATOM   1895  CD  ILE A 705      24.230  40.990  46.770  1.00  0.00           C
ATOM   1896  HD1 ILE A 705      23.240  40.580  46.500  1.00  0.00           H
ATOM   1897  HD2 ILE A 705      24.110  41.700  47.610  1.00  0.00           H
ATOM   1898  HD3 ILE A 705      24.930  40.150  46.960  1.00  0.00           H
ATOM   1899  C   ILE A 705      23.940  44.900  43.550  1.00  0.00           C
ATOM   1900  O   ILE A 705      24.060  44.720  42.340  1.00  0.00           O
ATOM   1901  N   VAL A 706      23.210  46.000  44.050  1.00  0.00           N
ATOM   1902  HN  VAL A 706      23.130  46.060  45.040  1.00  0.00           H
ATOM   1903  CA  VAL A 706      22.500  47.070  43.390  1.00  0.00           C
ATOM   1904  HA  VAL A 706      21.750  46.710  42.720  1.00  0.00           H
ATOM   1905  CB  VAL A 706      21.890  48.170  44.310  1.00  0.00           C
ATOM   1906  HB  VAL A 706      22.660  48.780  44.830  1.00  0.00           H
ATOM   1907  CG1 VAL A 706      21.080  49.040  43.350  1.00  0.00           C
ATOM   1908 HG11 VAL A 706      20.440  49.570  44.100  1.00  0.00           H
ATOM   1909 HG12 VAL A 706      20.450  48.530  42.600  1.00  0.00           H
ATOM   1910 HG13 VAL A 706      21.790  49.770  42.910  1.00  0.00           H
ATOM   1911  CG2 VAL A 706      21.050  47.510  45.390  1.00  0.00           C
ATOM   1912 HG21 VAL A 706      21.050  48.170  46.290  1.00  0.00           H
ATOM   1913 HG22 VAL A 706      21.490  46.550  45.720  1.00  0.00           H
ATOM   1914 HG23 VAL A 706      20.030  47.320  45.000  1.00  0.00           H
ATOM   1915  C   VAL A 706      23.360  47.730  42.340  1.00  0.00           C
ATOM   1916  O   VAL A 706      23.060  47.850  41.140  1.00  0.00           O
ATOM   1917  N   LEU A 707      24.600  48.160  42.790  1.00  0.00           N
ATOM   1918  HN  LEU A 707      24.920  48.170  43.720  1.00  0.00           H
ATOM   1919  CA  LEU A 707      25.560  48.750  41.830  1.00  0.00           C
ATOM   1920  HA  LEU A 707      25.020  49.450  41.210  1.00  0.00           H
ATOM   1921  CB  LEU A 707      26.730  49.390  42.530  1.00  0.00           C
ATOM   1922  HB1 LEU A 707      27.470  49.790  41.820  1.00  0.00           H
ATOM   1923  HB2 LEU A 707      27.230  48.620  43.150  1.00  0.00           H
ATOM   1924  CG  LEU A 707      26.480  50.540  43.510  1.00  0.00           C
ATOM   1925  HG  LEU A 707      25.730  50.190  44.240  1.00  0.00           H
ATOM   1926  CD1 LEU A 707      27.680  51.120  44.270  1.00  0.00           C
ATOM   1927 HD11 LEU A 707      28.090  50.250  44.820  1.00  0.00           H
ATOM   1928 HD12 LEU A 707      27.360  51.940  44.950  1.00  0.00           H
ATOM   1929 HD13 LEU A 707      28.480  51.380  43.550  1.00  0.00           H
ATOM   1930  CD2 LEU A 707      25.930  51.700  42.720  1.00  0.00           C
ATOM   1931 HD21 LEU A 707      24.960  51.540  42.200  1.00  0.00           H
ATOM   1932 HD22 LEU A 707      26.660  52.050  41.950  1.00  0.00           H
ATOM   1933 HD23 LEU A 707      25.670  52.570  43.370  1.00  0.00           H
ATOM   1934  C   LEU A 707      26.000  47.850  40.720  1.00  0.00           C
ATOM   1935  O   LEU A 707      25.770  48.090  39.520  1.00  0.00           O
ATOM   1936  N   VAL A 708      26.390  46.610  41.100  1.00  0.00           N
ATOM   1937  HN  VAL A 708      26.600  46.310  42.030  1.00  0.00           H
ATOM   1938  CA  VAL A 708      26.790  45.620  40.080  1.00  0.00           C
ATOM   1939  HA  VAL A 708      27.630  45.940  39.480  1.00  0.00           H
ATOM   1940  CB  VAL A 708      27.160  44.350  40.790  1.00  0.00           C
ATOM   1941  HB  VAL A 708      26.480  44.190  41.640  1.00  0.00           H
ATOM   1942  CG1 VAL A 708      27.300  43.100  39.950  1.00  0.00           C
ATOM   1943 HG11 VAL A 708      27.840  42.370  40.600  1.00  0.00           H
ATOM   1944 HG12 VAL A 708      28.000  43.310  39.110  1.00  0.00           H
ATOM   1945 HG13 VAL A 708      26.310  42.740  39.590  1.00  0.00           H
ATOM   1946  CG2 VAL A 708      28.580  44.600  41.300  1.00  0.00           C
ATOM   1947 HG21 VAL A 708      29.270  44.800  40.450  1.00  0.00           H
ATOM   1948 HG22 VAL A 708      29.030  43.700  41.760  1.00  0.00           H
ATOM   1949 HG23 VAL A 708      28.730  45.430  42.040  1.00  0.00           H
ATOM   1950  C   VAL A 708      25.610  45.300  39.090  1.00  0.00           C
ATOM   1951  O   VAL A 708      25.770  45.200  37.860  1.00  0.00           O
ATOM   1952  N   ALA A 709      24.430  45.110  39.590  1.00  0.00           N
ATOM   1953  HN  ALA A 709      24.250  45.320  40.550  1.00  0.00           H
ATOM   1954  CA  ALA A 709      23.280  44.770  38.820  1.00  0.00           C
ATOM   1955  HA  ALA A 709      23.340  43.820  38.300  1.00  0.00           H
ATOM   1956  CB  ALA A 709      22.170  44.540  39.870  1.00  0.00           C
ATOM   1957  HB1 ALA A 709      21.950  45.480  40.430  1.00  0.00           H
ATOM   1958  HB2 ALA A 709      22.370  43.720  40.600  1.00  0.00           H
ATOM   1959  HB3 ALA A 709      21.210  44.370  39.340  1.00  0.00           H
ATOM   1960  C   ALA A 709      22.820  45.830  37.780  1.00  0.00           C
ATOM   1961  O   ALA A 709      22.570  45.450  36.660  1.00  0.00           O
ATOM   1962  N   THR A 710      22.740  47.180  38.180  1.00  0.00           N
ATOM   1963  HN  THR A 710      23.130  47.400  39.080  1.00  0.00           H
ATOM   1964  CA  THR A 710      22.320  48.290  37.320  1.00  0.00           C
ATOM   1965  HA  THR A 710      21.570  47.890  36.640  1.00  0.00           H
ATOM   1966  CB  THR A 710      21.770  49.350  38.210  1.00  0.00           C
ATOM   1967  HB  THR A 710      21.500  50.200  37.550  1.00  0.00           H
ATOM   1968  OG1 THR A 710      22.760  49.720  39.210  1.00  0.00           O
ATOM   1969  HG1 THR A 710      22.590  49.090  39.910  1.00  0.00           H
ATOM   1970  CG2 THR A 710      20.460  48.880  38.990  1.00  0.00           C
ATOM   1971 HG21 THR A 710      20.550  48.160  39.840  1.00  0.00           H
ATOM   1972 HG22 THR A 710      19.840  48.340  38.230  1.00  0.00           H
ATOM   1973 HG23 THR A 710      19.810  49.720  39.290  1.00  0.00           H
ATOM   1974  C   THR A 710      23.440  48.780  36.400  1.00  0.00           C
ATOM   1975  O   THR A 710      23.130  49.490  35.400  1.00  0.00           O
ATOM   1976  N   ASP A 711      24.730  48.440  36.770  1.00  0.00           N
ATOM   1977  HN  ASP A 711      24.890  48.160  37.710  1.00  0.00           H
ATOM   1978  CA  ASP A 711      25.910  48.560  36.000  1.00  0.00           C
ATOM   1979  HA  ASP A 711      26.450  47.810  36.570  1.00  0.00           H
ATOM   1980  CB  ASP A 711      25.900  47.930  34.590  1.00  0.00           C
ATOM   1981  HB1 ASP A 711      24.910  48.240  34.190  1.00  0.00           H
ATOM   1982  HB2 ASP A 711      25.870  46.820  34.560  1.00  0.00           H
ATOM   1983  CG  ASP A 711      26.900  48.420  33.520  1.00  0.00           C
ATOM   1984  OD1 ASP A 711      26.850  47.940  32.330  1.00  0.00           O
ATOM   1985  OD2 ASP A 711      27.750  49.210  33.920  1.00  0.00           O
ATOM   1986  C   ASP A 711      26.590  49.940  36.220  1.00  0.00           C
ATOM   1987  O   ASP A 711      25.990  50.990  36.000  1.00  0.00           O
ATOM   1988  N   ALA A 712      27.860  49.930  36.750  1.00  0.00           N
ATOM   1989  HN  ALA A 712      28.320  49.060  36.720  1.00  0.00           H
ATOM   1990  CA  ALA A 712      28.620  51.050  37.140  1.00  0.00           C
ATOM   1991  HA  ALA A 712      28.050  51.950  36.910  1.00  0.00           H
ATOM   1992  CB  ALA A 712      29.150  50.950  38.650  1.00  0.00           C
ATOM   1993  HB1 ALA A 712      29.620  51.910  38.930  1.00  0.00           H
ATOM   1994  HB2 ALA A 712      29.870  50.120  38.800  1.00  0.00           H
ATOM   1995  HB3 ALA A 712      28.300  50.820  39.340  1.00  0.00           H
ATOM   1996  C   ALA A 712      29.960  51.160  36.300  1.00  0.00           C
ATOM   1997  O   ALA A 712      30.910  51.890  36.590  1.00  0.00           O
ATOM   1998  N   SER A 713      30.120  50.320  35.220  1.00  0.00           N
ATOM   1999  HN  SER A 713      29.360  49.710  34.970  1.00  0.00           H
ATOM   2000  CA  SER A 713      31.260  50.280  34.250  1.00  0.00           C
ATOM   2001  HA  SER A 713      32.160  50.100  34.830  1.00  0.00           H
ATOM   2002  CB  SER A 713      31.050  49.230  33.090  1.00  0.00           C
ATOM   2003  HB1 SER A 713      30.910  48.180  33.450  1.00  0.00           H
ATOM   2004  HB2 SER A 713      31.900  49.230  32.390  1.00  0.00           H
ATOM   2005  OG  SER A 713      29.890  49.510  32.270  1.00  0.00           O
ATOM   2006  HG1 SER A 713      29.130  49.280  32.790  1.00  0.00           H
ATOM   2007  C   SER A 713      31.390  51.590  33.520  1.00  0.00           C
ATOM   2008  O   SER A 713      32.490  52.040  33.210  1.00  0.00           O
ATOM   2009  N   SER A 714      30.300  52.310  33.210  1.00  0.00           N
ATOM   2010  HN  SER A 714      29.360  52.020  33.390  1.00  0.00           H
ATOM   2011  CA  SER A 714      30.360  53.660  32.600  1.00  0.00           C
ATOM   2012  HA  SER A 714      30.840  53.590  31.640  1.00  0.00           H
ATOM   2013  CB  SER A 714      29.010  54.380  32.310  1.00  0.00           C
ATOM   2014  HB1 SER A 714      28.410  53.930  31.500  1.00  0.00           H
ATOM   2015  HB2 SER A 714      29.190  55.420  31.950  1.00  0.00           H
ATOM   2016  OG  SER A 714      28.200  54.550  33.520  1.00  0.00           O
ATOM   2017  HG1 SER A 714      27.670  53.770  33.670  1.00  0.00           H
ATOM   2018  C   SER A 714      31.220  54.590  33.430  1.00  0.00           C
ATOM   2019  O   SER A 714      32.020  55.410  32.910  1.00  0.00           O
ATOM   2020  N   LEU A 715      31.130  54.550  34.750  1.00  0.00           N
ATOM   2021  HN  LEU A 715      30.370  53.960  35.030  1.00  0.00           H
ATOM   2022  CA  LEU A 715      31.740  55.500  35.680  1.00  0.00           C
ATOM   2023  HA  LEU A 715      31.560  56.530  35.420  1.00  0.00           H
ATOM   2024  CB  LEU A 715      31.290  55.140  37.190  1.00  0.00           C
ATOM   2025  HB1 LEU A 715      31.700  56.060  37.650  1.00  0.00           H
ATOM   2026  HB2 LEU A 715      31.690  54.150  37.520  1.00  0.00           H
ATOM   2027  CG  LEU A 715      29.820  55.140  37.580  1.00  0.00           C
ATOM   2028  HG  LEU A 715      29.350  54.260  37.080  1.00  0.00           H
ATOM   2029  CD1 LEU A 715      29.580  54.930  39.110  1.00  0.00           C
ATOM   2030 HD11 LEU A 715      30.070  55.800  39.600  1.00  0.00           H
ATOM   2031 HD12 LEU A 715      30.220  54.150  39.540  1.00  0.00           H
ATOM   2032 HD13 LEU A 715      28.570  54.650  39.480  1.00  0.00           H
ATOM   2033  CD2 LEU A 715      29.190  56.430  37.090  1.00  0.00           C
ATOM   2034 HD21 LEU A 715      29.040  56.390  35.990  1.00  0.00           H
ATOM   2035 HD22 LEU A 715      29.880  57.260  37.340  1.00  0.00           H
ATOM   2036 HD23 LEU A 715      28.150  56.660  37.430  1.00  0.00           H
ATOM   2037  C   LEU A 715      33.290  55.360  35.510  1.00  0.00           C
ATOM   2038  O   LEU A 715      34.030  56.270  35.470  1.00  0.00           O
ATOM   2039  N   VAL A 716      33.700  54.170  35.340  1.00  0.00           N
ATOM   2040  HN  VAL A 716      33.020  53.450  35.300  1.00  0.00           H
ATOM   2041  CA  VAL A 716      35.060  53.680  35.240  1.00  0.00           C
ATOM   2042  HA  VAL A 716      35.680  54.120  36.000  1.00  0.00           H
ATOM   2043  CB  VAL A 716      35.180  52.140  35.480  1.00  0.00           C
ATOM   2044  HB  VAL A 716      34.470  51.670  34.770  1.00  0.00           H
ATOM   2045  CG1 VAL A 716      36.620  51.520  35.390  1.00  0.00           C
ATOM   2046 HG11 VAL A 716      37.000  51.610  34.360  1.00  0.00           H
ATOM   2047 HG12 VAL A 716      36.610  50.450  35.730  1.00  0.00           H
ATOM   2048 HG13 VAL A 716      37.250  52.160  36.020  1.00  0.00           H
ATOM   2049  CG2 VAL A 716      34.580  51.800  36.850  1.00  0.00           C
ATOM   2050 HG21 VAL A 716      35.240  52.230  37.630  1.00  0.00           H
ATOM   2051 HG22 VAL A 716      34.570  50.700  37.000  1.00  0.00           H
ATOM   2052 HG23 VAL A 716      33.590  52.270  37.010  1.00  0.00           H
ATOM   2053  C   VAL A 716      35.720  54.080  33.880  1.00  0.00           C
ATOM   2054  O   VAL A 716      36.920  54.260  33.750  1.00  0.00           O
ATOM   2055  N   CYS A 717      34.890  54.210  32.860  1.00  0.00           N
ATOM   2056  HN  CYS A 717      33.920  54.160  33.060  1.00  0.00           H
ATOM   2057  CA  CYS A 717      35.370  54.580  31.530  1.00  0.00           C
ATOM   2058  HA  CYS A 717      36.170  53.920  31.220  1.00  0.00           H
ATOM   2059  CB  CYS A 717      34.260  54.540  30.440  1.00  0.00           C
ATOM   2060  HB1 CYS A 717      34.730  54.880  29.510  1.00  0.00           H
ATOM   2061  HB2 CYS A 717      33.490  55.320  30.660  1.00  0.00           H
ATOM   2062  SG  CYS A 717      33.330  52.960  30.390  1.00  0.00           S
ATOM   2063  HG1 CYS A 717      33.040  53.070  31.690  1.00  0.00           H
ATOM   2064  C   CYS A 717      36.080  55.920  31.470  1.00  0.00           C
ATOM   2065  O   CYS A 717      37.110  56.080  30.840  1.00  0.00           O
ATOM   2066  N   TYR A 718      35.590  56.960  32.170  1.00  0.00           N
ATOM   2067  HN  TYR A 718      34.710  56.780  32.610  1.00  0.00           H
ATOM   2068  CA  TYR A 718      36.010  58.340  32.020  1.00  0.00           C
ATOM   2069  HA  TYR A 718      36.590  58.400  31.110  1.00  0.00           H
ATOM   2070  CB  TYR A 718      34.850  59.420  31.990  1.00  0.00           C
ATOM   2071  HB1 TYR A 718      35.360  60.350  31.640  1.00  0.00           H
ATOM   2072  HB2 TYR A 718      34.360  59.610  32.960  1.00  0.00           H
ATOM   2073  CG  TYR A 718      33.830  59.120  30.990  1.00  0.00           C
ATOM   2074  CD1 TYR A 718      32.640  58.550  31.480  1.00  0.00           C
ATOM   2075  HD1 TYR A 718      32.580  58.200  32.510  1.00  0.00           H
ATOM   2076  CE1 TYR A 718      31.580  58.190  30.610  1.00  0.00           C
ATOM   2077  HE1 TYR A 718      30.760  57.560  30.960  1.00  0.00           H
ATOM   2078  CZ  TYR A 718      31.580  58.550  29.270  1.00  0.00           C
ATOM   2079  OH  TYR A 718      30.520  58.070  28.430  1.00  0.00           O
ATOM   2080  HH  TYR A 718      29.710  58.150  28.940  1.00  0.00           H
ATOM   2081  CD2 TYR A 718      33.850  59.400  29.570  1.00  0.00           C
ATOM   2082  HD2 TYR A 718      34.750  59.930  29.280  1.00  0.00           H
ATOM   2083  CE2 TYR A 718      32.750  59.140  28.760  1.00  0.00           C
ATOM   2084  HE2 TYR A 718      32.670  59.460  27.720  1.00  0.00           H
ATOM   2085  C   TYR A 718      36.980  58.810  33.070  1.00  0.00           C
ATOM   2086  O   TYR A 718      37.140  59.980  33.370  1.00  0.00           O
ATOM   2087  N   ILE A 719      37.670  57.860  33.670  1.00  0.00           N
ATOM   2088  HN  ILE A 719      37.640  56.930  33.330  1.00  0.00           H
ATOM   2089  CA  ILE A 719      38.450  58.090  35.010  1.00  0.00           C
ATOM   2090  HA  ILE A 719      37.790  58.670  35.620  1.00  0.00           H
ATOM   2091  CB  ILE A 719      38.680  56.780  35.810  1.00  0.00           C
ATOM   2092  HB  ILE A 719      37.730  56.200  35.840  1.00  0.00           H
ATOM   2093  CG2 ILE A 719      39.720  55.970  35.150  1.00  0.00           C
ATOM   2094 HG21 ILE A 719      39.780  54.970  35.610  1.00  0.00           H
ATOM   2095 HG22 ILE A 719      40.710  56.470  35.240  1.00  0.00           H
ATOM   2096 HG23 ILE A 719      39.480  55.760  34.090  1.00  0.00           H
ATOM   2097  CG1 ILE A 719      38.950  57.050  37.310  1.00  0.00           C
ATOM   2098 HG11 ILE A 719      37.990  57.450  37.690  1.00  0.00           H
ATOM   2099 HG12 ILE A 719      39.730  57.760  37.630  1.00  0.00           H
ATOM   2100  CD  ILE A 719      39.210  55.840  38.190  1.00  0.00           C
ATOM   2101  HD1 ILE A 719      39.610  56.120  39.190  1.00  0.00           H
ATOM   2102  HD2 ILE A 719      39.860  55.070  37.710  1.00  0.00           H
ATOM   2103  HD3 ILE A 719      38.180  55.500  38.430  1.00  0.00           H
ATOM   2104  C   ILE A 719      39.800  58.830  34.810  1.00  0.00           C
ATOM   2105  O   ILE A 719      40.210  59.570  35.680  1.00  0.00           O
ATOM   2106  N   THR A 720      40.360  58.890  33.620  1.00  0.00           N
ATOM   2107  HN  THR A 720      39.930  58.400  32.870  1.00  0.00           H
ATOM   2108  CA  THR A 720      41.520  59.660  33.120  1.00  0.00           C
ATOM   2109  HA  THR A 720      41.380  59.650  32.050  1.00  0.00           H
ATOM   2110  CB  THR A 720      41.580  61.090  33.400  1.00  0.00           C
ATOM   2111  HB  THR A 720      42.250  61.700  32.750  1.00  0.00           H
ATOM   2112  OG1 THR A 720      41.980  61.350  34.710  1.00  0.00           O
ATOM   2113  HG1 THR A 720      41.460  60.830  35.330  1.00  0.00           H
ATOM   2114  CG2 THR A 720      40.170  61.730  33.270  1.00  0.00           C
ATOM   2115 HG21 THR A 720      39.350  61.250  33.860  1.00  0.00           H
ATOM   2116 HG22 THR A 720      39.770  61.750  32.230  1.00  0.00           H
ATOM   2117 HG23 THR A 720      40.180  62.800  33.570  1.00  0.00           H
ATOM   2118  C   THR A 720      42.840  59.060  33.420  1.00  0.00           C
ATOM   2119  O   THR A 720      43.100  58.380  34.380  1.00  0.00           O
ATOM   2120  N   ARG A 721      43.810  59.350  32.580  1.00  0.00           N
ATOM   2121  HN  ARG A 721      43.540  59.780  31.720  1.00  0.00           H
ATOM   2122  CA  ARG A 721      45.240  59.000  32.650  1.00  0.00           C
ATOM   2123  HA  ARG A 721      45.300  57.950  32.880  1.00  0.00           H
ATOM   2124  CB  ARG A 721      45.960  59.330  31.350  1.00  0.00           C
ATOM   2125  HB1 ARG A 721      47.010  58.970  31.430  1.00  0.00           H
ATOM   2126  HB2 ARG A 721      45.800  60.400  31.100  1.00  0.00           H
ATOM   2127  CG  ARG A 721      45.310  58.670  30.090  1.00  0.00           C
ATOM   2128  HG1 ARG A 721      45.770  59.040  29.150  1.00  0.00           H
ATOM   2129  HG2 ARG A 721      44.220  58.690  29.880  1.00  0.00           H
ATOM   2130  CD  ARG A 721      45.610  57.100  30.040  1.00  0.00           C
ATOM   2131  HD1 ARG A 721      46.710  56.960  30.120  1.00  0.00           H
ATOM   2132  HD2 ARG A 721      45.420  56.770  29.000  1.00  0.00           H
ATOM   2133  NE  ARG A 721      44.790  56.360  31.020  1.00  0.00           N
ATOM   2134  HE  ARG A 721      45.110  56.190  31.950  1.00  0.00           H
ATOM   2135  CZ  ARG A 721      43.470  56.120  30.860  1.00  0.00           C
ATOM   2136  NH1 ARG A 721      42.760  56.300  29.720  1.00  0.00           N
ATOM   2137 HH11 ARG A 721      41.770  56.120  29.710  1.00  0.00           H
ATOM   2138 HH12 ARG A 721      43.190  56.780  28.960  1.00  0.00           H
ATOM   2139  NH2 ARG A 721      42.890  55.710  31.950  1.00  0.00           N
ATOM   2140 HH21 ARG A 721      43.460  55.220  32.620  1.00  0.00           H
ATOM   2141 HH22 ARG A 721      41.920  55.630  31.740  1.00  0.00           H
ATOM   2142  C   ARG A 721      45.930  59.770  33.870  1.00  0.00           C
ATOM   2143  O   ARG A 721      47.020  59.370  34.410  1.00  0.00           O
ATOM   2144  N   PHE A 722      45.410  60.970  34.210  1.00  0.00           N
ATOM   2145  HN  PHE A 722      44.680  61.310  33.630  1.00  0.00           H
ATOM   2146  CA  PHE A 722      45.910  61.870  35.250  1.00  0.00           C
ATOM   2147  HA  PHE A 722      46.970  62.040  35.130  1.00  0.00           H
ATOM   2148  CB  PHE A 722      45.170  63.260  35.120  1.00  0.00           C
ATOM   2149  HB1 PHE A 722      44.110  62.960  35.240  1.00  0.00           H
ATOM   2150  HB2 PHE A 722      45.290  63.640  34.070  1.00  0.00           H
ATOM   2151  CG  PHE A 722      45.590  64.310  36.180  1.00  0.00           C
ATOM   2152  CD1 PHE A 722      46.500  65.300  35.770  1.00  0.00           C
ATOM   2153  HD1 PHE A 722      46.980  65.350  34.800  1.00  0.00           H
ATOM   2154  CE1 PHE A 722      46.880  66.280  36.750  1.00  0.00           C
ATOM   2155  HE1 PHE A 722      47.560  67.070  36.440  1.00  0.00           H
ATOM   2156  CZ  PHE A 722      46.190  66.410  37.990  1.00  0.00           C
ATOM   2157  HZ  PHE A 722      46.420  67.210  38.680  1.00  0.00           H
ATOM   2158  CD2 PHE A 722      44.970  64.450  37.440  1.00  0.00           C
ATOM   2159  HD2 PHE A 722      44.230  63.740  37.780  1.00  0.00           H
ATOM   2160  CE2 PHE A 722      45.230  65.490  38.300  1.00  0.00           C
ATOM   2161  HE2 PHE A 722      44.680  65.610  39.230  1.00  0.00           H
ATOM   2162  C   PHE A 722      45.860  61.250  36.680  1.00  0.00           C
ATOM   2163  O   PHE A 722      46.810  61.260  37.470  1.00  0.00           O
ATOM   2164  N   THR A 723      44.780  60.590  36.960  1.00  0.00           N
ATOM   2165  HN  THR A 723      44.150  60.450  36.190  1.00  0.00           H
ATOM   2166  CA  THR A 723      44.420  60.100  38.280  1.00  0.00           C
ATOM   2167  HA  THR A 723      44.510  60.960  38.920  1.00  0.00           H
ATOM   2168  CB  THR A 723      42.980  59.410  38.260  1.00  0.00           C
ATOM   2169  HB  THR A 723      42.940  58.640  37.460  1.00  0.00           H
ATOM   2170  OG1 THR A 723      41.940  60.280  37.860  1.00  0.00           O
ATOM   2171  HG1 THR A 723      41.580  59.860  37.070  1.00  0.00           H
ATOM   2172  CG2 THR A 723      42.490  58.840  39.610  1.00  0.00           C
ATOM   2173 HG21 THR A 723      41.380  58.750  39.690  1.00  0.00           H
ATOM   2174 HG22 THR A 723      42.760  59.500  40.450  1.00  0.00           H
ATOM   2175 HG23 THR A 723      42.990  57.880  39.890  1.00  0.00           H
ATOM   2176  C   THR A 723      45.330  58.930  38.680  1.00  0.00           C
ATOM   2177  O   THR A 723      46.060  58.940  39.680  1.00  0.00           O
ATOM   2178  N   GLU A 724      45.510  58.000  37.720  1.00  0.00           N
ATOM   2179  HN  GLU A 724      45.010  58.140  36.860  1.00  0.00           H
ATOM   2180  CA  GLU A 724      46.430  56.830  37.860  1.00  0.00           C
ATOM   2181  HA  GLU A 724      46.090  56.170  38.630  1.00  0.00           H
ATOM   2182  CB  GLU A 724      46.450  56.110  36.420  1.00  0.00           C
ATOM   2183  HB1 GLU A 724      46.910  55.120  36.590  1.00  0.00           H
ATOM   2184  HB2 GLU A 724      47.080  56.620  35.650  1.00  0.00           H
ATOM   2185  CG  GLU A 724      45.040  55.920  35.700  1.00  0.00           C
ATOM   2186  HG1 GLU A 724      44.800  56.960  35.400  1.00  0.00           H
ATOM   2187  HG2 GLU A 724      44.320  55.460  36.410  1.00  0.00           H
ATOM   2188  CD  GLU A 724      45.100  55.150  34.370  1.00  0.00           C
ATOM   2189  OE1 GLU A 724      44.370  54.180  34.180  1.00  0.00           O
ATOM   2190  OE2 GLU A 724      46.020  55.520  33.590  1.00  0.00           O
ATOM   2191  C   GLU A 724      47.880  57.240  38.100  1.00  0.00           C
ATOM   2192  O   GLU A 724      48.590  56.550  38.860  1.00  0.00           O
ATOM   2193  N   GLU A 725      48.340  58.260  37.350  1.00  0.00           N
ATOM   2194  HN  GLU A 725      47.770  58.600  36.600  1.00  0.00           H
ATOM   2195  CA  GLU A 725      49.710  58.750  37.280  1.00  0.00           C
ATOM   2196  HA  GLU A 725      50.380  57.900  37.290  1.00  0.00           H
ATOM   2197  CB  GLU A 725      49.960  59.640  36.060  1.00  0.00           C
ATOM   2198  HB1 GLU A 725      49.100  60.350  36.090  1.00  0.00           H
ATOM   2199  HB2 GLU A 725      49.850  59.020  35.130  1.00  0.00           H
ATOM   2200  CG  GLU A 725      51.350  60.310  36.120  1.00  0.00           C
ATOM   2201  HG1 GLU A 725      52.040  59.460  36.330  1.00  0.00           H
ATOM   2202  HG2 GLU A 725      51.280  61.150  36.840  1.00  0.00           H
ATOM   2203  CD  GLU A 725      51.820  60.990  34.850  1.00  0.00           C
ATOM   2204  OE1 GLU A 725      51.150  61.780  34.180  1.00  0.00           O
ATOM   2205  OE2 GLU A 725      52.980  60.800  34.540  1.00  0.00           O
ATOM   2206  C   GLU A 725      50.000  59.410  38.680  1.00  0.00           C
ATOM   2207  O   GLU A 725      51.040  59.170  39.210  1.00  0.00           O
ATOM   2208  N   ALA A 726      49.050  60.290  39.230  1.00  0.00           N
ATOM   2209  HN  ALA A 726      48.200  60.550  38.770  1.00  0.00           H
ATOM   2210  CA  ALA A 726      49.210  60.870  40.500  1.00  0.00           C
ATOM   2211  HA  ALA A 726      50.160  61.400  40.470  1.00  0.00           H
ATOM   2212  CB  ALA A 726      48.120  61.960  40.650  1.00  0.00           C
ATOM   2213  HB1 ALA A 726      48.070  62.530  41.600  1.00  0.00           H
ATOM   2214  HB2 ALA A 726      47.140  61.400  40.630  1.00  0.00           H
ATOM   2215  HB3 ALA A 726      48.100  62.610  39.760  1.00  0.00           H
ATOM   2216  C   ALA A 726      49.310  59.770  41.590  1.00  0.00           C
ATOM   2217  O   ALA A 726      50.270  59.650  42.400  1.00  0.00           O
ATOM   2218  N   PHE A 727      48.330  58.900  41.590  1.00  0.00           N
ATOM   2219  HN  PHE A 727      47.560  58.920  40.960  1.00  0.00           H
ATOM   2220  CA  PHE A 727      48.210  57.820  42.600  1.00  0.00           C
ATOM   2221  HA  PHE A 727      48.250  58.240  43.600  1.00  0.00           H
ATOM   2222  CB  PHE A 727      46.870  57.100  42.210  1.00  0.00           C
ATOM   2223  HB1 PHE A 727      47.200  56.600  41.270  1.00  0.00           H
ATOM   2224  HB2 PHE A 727      46.020  57.790  42.000  1.00  0.00           H
ATOM   2225  CG  PHE A 727      46.550  55.980  43.150  1.00  0.00           C
ATOM   2226  CD1 PHE A 727      45.980  56.330  44.380  1.00  0.00           C
ATOM   2227  HD1 PHE A 727      45.780  57.370  44.610  1.00  0.00           H
ATOM   2228  CE1 PHE A 727      45.760  55.350  45.410  1.00  0.00           C
ATOM   2229  HE1 PHE A 727      45.250  55.680  46.300  1.00  0.00           H
ATOM   2230  CZ  PHE A 727      46.260  54.110  45.200  1.00  0.00           C
ATOM   2231  HZ  PHE A 727      45.920  53.430  45.970  1.00  0.00           H
ATOM   2232  CD2 PHE A 727      47.010  54.670  42.990  1.00  0.00           C
ATOM   2233  HD2 PHE A 727      47.440  54.420  42.050  1.00  0.00           H
ATOM   2234  CE2 PHE A 727      46.790  53.710  44.010  1.00  0.00           C
ATOM   2235  HE2 PHE A 727      46.970  52.660  43.850  1.00  0.00           H
ATOM   2236  C   PHE A 727      49.350  56.830  42.590  1.00  0.00           C
ATOM   2237  O   PHE A 727      49.860  56.490  43.690  1.00  0.00           O
ATOM   2238  N   ALA A 728      49.900  56.290  41.480  1.00  0.00           N
ATOM   2239  HN  ALA A 728      49.400  56.630  40.680  1.00  0.00           H
ATOM   2240  CA  ALA A 728      51.040  55.360  41.330  1.00  0.00           C
ATOM   2241  HA  ALA A 728      50.780  54.560  42.010  1.00  0.00           H
ATOM   2242  CB  ALA A 728      51.170  54.740  39.920  1.00  0.00           C
ATOM   2243  HB1 ALA A 728      51.860  53.870  40.000  1.00  0.00           H
ATOM   2244  HB2 ALA A 728      51.530  55.420  39.120  1.00  0.00           H
ATOM   2245  HB3 ALA A 728      50.180  54.270  39.760  1.00  0.00           H
ATOM   2246  C   ALA A 728      52.290  55.920  41.980  1.00  0.00           C
ATOM   2247  O   ALA A 728      52.880  55.240  42.840  1.00  0.00           O
ATOM   2248  N   ALA A 729      52.660  57.200  41.750  1.00  0.00           N
ATOM   2249  HN  ALA A 729      52.120  57.750  41.110  1.00  0.00           H
ATOM   2250  CA  ALA A 729      53.700  57.880  42.540  1.00  0.00           C
ATOM   2251  HA  ALA A 729      54.620  57.310  42.560  1.00  0.00           H
ATOM   2252  CB  ALA A 729      53.960  59.310  41.980  1.00  0.00           C
ATOM   2253  HB1 ALA A 729      53.030  59.680  41.520  1.00  0.00           H
ATOM   2254  HB2 ALA A 729      54.820  59.270  41.270  1.00  0.00           H
ATOM   2255  HB3 ALA A 729      54.210  60.050  42.770  1.00  0.00           H
ATOM   2256  C   ALA A 729      53.280  57.960  44.080  1.00  0.00           C
ATOM   2257  O   ALA A 729      54.060  57.590  44.980  1.00  0.00           O
ATOM   2258  N   LEU A 730      52.020  58.350  44.390  1.00  0.00           N
ATOM   2259  HN  LEU A 730      51.440  58.590  43.620  1.00  0.00           H
ATOM   2260  CA  LEU A 730      51.510  58.480  45.690  1.00  0.00           C
ATOM   2261  HA  LEU A 730      52.270  59.080  46.160  1.00  0.00           H
ATOM   2262  CB  LEU A 730      50.120  59.240  45.800  1.00  0.00           C
ATOM   2263  HB1 LEU A 730      49.460  58.490  45.320  1.00  0.00           H
ATOM   2264  HB2 LEU A 730      50.100  60.170  45.200  1.00  0.00           H
ATOM   2265  CG  LEU A 730      49.460  59.690  47.180  1.00  0.00           C
ATOM   2266  HG  LEU A 730      49.920  59.030  47.960  1.00  0.00           H
ATOM   2267  CD1 LEU A 730      49.820  61.100  47.580  1.00  0.00           C
ATOM   2268 HD11 LEU A 730      49.510  61.820  46.790  1.00  0.00           H
ATOM   2269 HD12 LEU A 730      50.920  61.210  47.670  1.00  0.00           H
ATOM   2270 HD13 LEU A 730      49.280  61.310  48.530  1.00  0.00           H
ATOM   2271  CD2 LEU A 730      47.960  59.440  47.180  1.00  0.00           C
ATOM   2272 HD21 LEU A 730      47.720  58.360  47.050  1.00  0.00           H
ATOM   2273 HD22 LEU A 730      47.510  59.900  46.280  1.00  0.00           H
ATOM   2274 HD23 LEU A 730      47.410  59.880  48.050  1.00  0.00           H
ATOM   2275  C   LEU A 730      51.440  57.180  46.590  1.00  0.00           C
ATOM   2276  O   LEU A 730      52.120  57.210  47.570  1.00  0.00           O
ATOM   2277  N   ILE A 731      50.800  56.070  46.100  1.00  0.00           N
ATOM   2278  HN  ILE A 731      50.430  56.010  45.180  1.00  0.00           H
ATOM   2279  CA  ILE A 731      50.580  54.970  47.060  1.00  0.00           C
ATOM   2280  HA  ILE A 731      50.220  55.470  47.950  1.00  0.00           H
ATOM   2281  CB  ILE A 731      49.440  54.020  46.550  1.00  0.00           C
ATOM   2282  HB  ILE A 731      48.540  54.600  46.240  1.00  0.00           H
ATOM   2283  CG2 ILE A 731      49.930  53.260  45.330  1.00  0.00           C
ATOM   2284 HG21 ILE A 731      50.140  53.910  44.440  1.00  0.00           H
ATOM   2285 HG22 ILE A 731      49.170  52.500  45.040  1.00  0.00           H
ATOM   2286 HG23 ILE A 731      50.860  52.690  45.550  1.00  0.00           H
ATOM   2287  CG1 ILE A 731      48.900  53.100  47.730  1.00  0.00           C
ATOM   2288 HG11 ILE A 731      49.720  52.480  48.150  1.00  0.00           H
ATOM   2289 HG12 ILE A 731      48.120  52.440  47.290  1.00  0.00           H
ATOM   2290  CD  ILE A 731      48.250  53.900  48.790  1.00  0.00           C
ATOM   2291  HD1 ILE A 731      47.630  53.270  49.460  1.00  0.00           H
ATOM   2292  HD2 ILE A 731      47.540  54.560  48.250  1.00  0.00           H
ATOM   2293  HD3 ILE A 731      48.920  54.610  49.320  1.00  0.00           H
ATOM   2294  C   ILE A 731      51.860  54.200  47.430  1.00  0.00           C
ATOM   2295  O   ILE A 731      51.980  53.670  48.520  1.00  0.00           O
ATOM   2296  N   CYS A 732      52.930  54.200  46.600  1.00  0.00           N
ATOM   2297  HN  CYS A 732      52.820  54.480  45.650  1.00  0.00           H
ATOM   2298  CA  CYS A 732      54.210  53.680  46.970  1.00  0.00           C
ATOM   2299  HA  CYS A 732      54.190  52.640  47.260  1.00  0.00           H
ATOM   2300  CB  CYS A 732      55.100  53.770  45.690  1.00  0.00           C
ATOM   2301  HB1 CYS A 732      56.120  53.390  45.930  1.00  0.00           H
ATOM   2302  HB2 CYS A 732      55.160  54.770  45.200  1.00  0.00           H
ATOM   2303  SG  CYS A 732      54.380  52.650  44.360  1.00  0.00           S
ATOM   2304  HG1 CYS A 732      55.420  52.840  43.580  1.00  0.00           H
ATOM   2305  C   CYS A 732      54.910  54.480  48.050  1.00  0.00           C
ATOM   2306  O   CYS A 732      55.400  53.860  48.950  1.00  0.00           O
ATOM   2307  N   ILE A 733      54.980  55.840  48.020  1.00  0.00           N
ATOM   2308  HN  ILE A 733      54.460  56.350  47.340  1.00  0.00           H
ATOM   2309  CA  ILE A 733      55.600  56.590  49.080  1.00  0.00           C
ATOM   2310  HA  ILE A 733      56.560  56.100  49.170  1.00  0.00           H
ATOM   2311  CB  ILE A 733      55.970  58.020  48.600  1.00  0.00           C
ATOM   2312  HB  ILE A 733      54.990  58.520  48.470  1.00  0.00           H
ATOM   2313  CG2 ILE A 733      56.680  58.860  49.750  1.00  0.00           C
ATOM   2314 HG21 ILE A 733      56.040  58.970  50.650  1.00  0.00           H
ATOM   2315 HG22 ILE A 733      56.890  59.880  49.350  1.00  0.00           H
ATOM   2316 HG23 ILE A 733      57.660  58.430  50.020  1.00  0.00           H
ATOM   2317  CG1 ILE A 733      56.680  58.110  47.260  1.00  0.00           C
ATOM   2318 HG11 ILE A 733      56.490  59.100  46.810  1.00  0.00           H
ATOM   2319 HG12 ILE A 733      56.290  57.440  46.480  1.00  0.00           H
ATOM   2320  CD  ILE A 733      58.240  57.990  47.290  1.00  0.00           C
ATOM   2321  HD1 ILE A 733      58.600  58.060  46.230  1.00  0.00           H
ATOM   2322  HD2 ILE A 733      58.590  57.110  47.860  1.00  0.00           H
ATOM   2323  HD3 ILE A 733      58.750  58.910  47.670  1.00  0.00           H
ATOM   2324  C   ILE A 733      54.910  56.410  50.400  1.00  0.00           C
ATOM   2325  O   ILE A 733      55.540  56.290  51.490  1.00  0.00           O
ATOM   2326  N   ILE A 734      53.500  56.390  50.420  1.00  0.00           N
ATOM   2327  HN  ILE A 734      53.010  56.620  49.580  1.00  0.00           H
ATOM   2328  CA  ILE A 734      52.720  56.100  51.640  1.00  0.00           C
ATOM   2329  HA  ILE A 734      53.070  56.750  52.420  1.00  0.00           H
ATOM   2330  CB  ILE A 734      51.160  56.140  51.390  1.00  0.00           C
ATOM   2331  HB  ILE A 734      50.860  55.540  50.510  1.00  0.00           H
ATOM   2332  CG2 ILE A 734      50.290  55.460  52.530  1.00  0.00           C
ATOM   2333 HG21 ILE A 734      49.200  55.450  52.310  1.00  0.00           H
ATOM   2334 HG22 ILE A 734      50.510  56.090  53.410  1.00  0.00           H
ATOM   2335 HG23 ILE A 734      50.570  54.400  52.710  1.00  0.00           H
ATOM   2336  CG1 ILE A 734      50.600  57.580  51.080  1.00  0.00           C
ATOM   2337 HG11 ILE A 734      51.460  58.010  50.510  1.00  0.00           H
ATOM   2338 HG12 ILE A 734      50.340  58.080  52.050  1.00  0.00           H
ATOM   2339  CD  ILE A 734      49.370  57.510  50.220  1.00  0.00           C
ATOM   2340  HD1 ILE A 734      49.050  58.520  49.870  1.00  0.00           H
ATOM   2341  HD2 ILE A 734      48.450  57.110  50.680  1.00  0.00           H
ATOM   2342  HD3 ILE A 734      49.630  56.960  49.280  1.00  0.00           H
ATOM   2343  C   ILE A 734      53.070  54.690  52.280  1.00  0.00           C
ATOM   2344  O   ILE A 734      53.250  54.670  53.480  1.00  0.00           O
ATOM   2345  N   PHE A 735      53.300  53.660  51.460  1.00  0.00           N
ATOM   2346  HN  PHE A 735      53.160  53.630  50.480  1.00  0.00           H
ATOM   2347  CA  PHE A 735      53.690  52.380  52.090  1.00  0.00           C
ATOM   2348  HA  PHE A 735      52.940  52.170  52.840  1.00  0.00           H
ATOM   2349  CB  PHE A 735      53.640  51.320  51.030  1.00  0.00           C
ATOM   2350  HB1 PHE A 735      54.540  51.450  50.390  1.00  0.00           H
ATOM   2351  HB2 PHE A 735      52.710  51.480  50.440  1.00  0.00           H
ATOM   2352  CG  PHE A 735      53.430  49.950  51.510  1.00  0.00           C
ATOM   2353  CD1 PHE A 735      52.170  49.490  51.960  1.00  0.00           C
ATOM   2354  HD1 PHE A 735      51.290  50.110  52.000  1.00  0.00           H
ATOM   2355  CE1 PHE A 735      51.900  48.180  52.300  1.00  0.00           C
ATOM   2356  HE1 PHE A 735      50.890  47.940  52.580  1.00  0.00           H
ATOM   2357  CZ  PHE A 735      52.920  47.240  52.200  1.00  0.00           C
ATOM   2358  HZ  PHE A 735      52.700  46.230  52.490  1.00  0.00           H
ATOM   2359  CD2 PHE A 735      54.390  48.940  51.410  1.00  0.00           C
ATOM   2360  HD2 PHE A 735      55.410  49.200  51.240  1.00  0.00           H
ATOM   2361  CE2 PHE A 735      54.180  47.600  51.710  1.00  0.00           C
ATOM   2362  HE2 PHE A 735      54.940  46.840  51.740  1.00  0.00           H
ATOM   2363  C   PHE A 735      55.010  52.360  52.790  1.00  0.00           C
ATOM   2364  O   PHE A 735      55.160  51.840  53.900  1.00  0.00           O
ATOM   2365  N   ILE A 736      56.100  53.010  52.170  1.00  0.00           N
ATOM   2366  HN  ILE A 736      55.920  53.480  51.300  1.00  0.00           H
ATOM   2367  CA  ILE A 736      57.360  53.270  52.740  1.00  0.00           C
ATOM   2368  HA  ILE A 736      57.700  52.300  53.070  1.00  0.00           H
ATOM   2369  CB  ILE A 736      58.290  54.010  51.770  1.00  0.00           C
ATOM   2370  HB  ILE A 736      57.850  54.940  51.350  1.00  0.00           H
ATOM   2371  CG2 ILE A 736      59.630  54.310  52.390  1.00  0.00           C
ATOM   2372 HG21 ILE A 736      59.580  55.050  53.210  1.00  0.00           H
ATOM   2373 HG22 ILE A 736      60.310  54.760  51.630  1.00  0.00           H
ATOM   2374 HG23 ILE A 736      60.130  53.410  52.810  1.00  0.00           H
ATOM   2375  CG1 ILE A 736      58.580  53.140  50.520  1.00  0.00           C
ATOM   2376 HG11 ILE A 736      57.690  52.590  50.150  1.00  0.00           H
ATOM   2377 HG12 ILE A 736      59.370  52.410  50.790  1.00  0.00           H
ATOM   2378  CD  ILE A 736      59.200  54.000  49.400  1.00  0.00           C
ATOM   2379  HD1 ILE A 736      58.670  54.970  49.280  1.00  0.00           H
ATOM   2380  HD2 ILE A 736      59.130  53.420  48.460  1.00  0.00           H
ATOM   2381  HD3 ILE A 736      60.270  54.230  49.610  1.00  0.00           H
ATOM   2382  C   ILE A 736      57.200  54.130  54.040  1.00  0.00           C
ATOM   2383  O   ILE A 736      57.890  53.820  55.030  1.00  0.00           O
ATOM   2384  N   TYR A 737      56.470  55.250  53.980  1.00  0.00           N
ATOM   2385  HN  TYR A 737      56.100  55.570  53.120  1.00  0.00           H
ATOM   2386  CA  TYR A 737      56.290  56.150  55.150  1.00  0.00           C
ATOM   2387  HA  TYR A 737      57.240  56.500  55.510  1.00  0.00           H
ATOM   2388  CB  TYR A 737      55.570  57.390  54.660  1.00  0.00           C
ATOM   2389  HB1 TYR A 737      54.580  57.090  54.260  1.00  0.00           H
ATOM   2390  HB2 TYR A 737      56.180  57.990  53.950  1.00  0.00           H
ATOM   2391  CG  TYR A 737      55.240  58.400  55.810  1.00  0.00           C
ATOM   2392  CD1 TYR A 737      53.900  58.760  56.160  1.00  0.00           C
ATOM   2393  HD1 TYR A 737      53.060  58.290  55.680  1.00  0.00           H
ATOM   2394  CE1 TYR A 737      53.630  59.730  57.110  1.00  0.00           C
ATOM   2395  HE1 TYR A 737      52.630  60.030  57.430  1.00  0.00           H
ATOM   2396  CZ  TYR A 737      54.720  60.260  57.850  1.00  0.00           C
ATOM   2397  OH  TYR A 737      54.360  61.230  58.780  1.00  0.00           O
ATOM   2398  HH  TYR A 737      55.130  61.520  59.260  1.00  0.00           H
ATOM   2399  CD2 TYR A 737      56.280  58.990  56.560  1.00  0.00           C
ATOM   2400  HD2 TYR A 737      57.280  58.750  56.280  1.00  0.00           H
ATOM   2401  CE2 TYR A 737      56.000  59.950  57.520  1.00  0.00           C
ATOM   2402  HE2 TYR A 737      56.780  60.430  58.090  1.00  0.00           H
ATOM   2403  C   TYR A 737      55.430  55.500  56.220  1.00  0.00           C
ATOM   2404  O   TYR A 737      55.640  55.720  57.380  1.00  0.00           O
ATOM   2405  N   GLU A 738      54.430  54.630  55.920  1.00  0.00           N
ATOM   2406  HN  GLU A 738      54.110  54.360  55.020  1.00  0.00           H
ATOM   2407  CA  GLU A 738      53.700  53.990  56.990  1.00  0.00           C
ATOM   2408  HA  GLU A 738      53.490  54.790  57.680  1.00  0.00           H
ATOM   2409  CB  GLU A 738      52.380  53.480  56.600  1.00  0.00           C
ATOM   2410  HB1 GLU A 738      52.020  53.060  57.560  1.00  0.00           H
ATOM   2411  HB2 GLU A 738      52.400  52.710  55.800  1.00  0.00           H
ATOM   2412  CG  GLU A 738      51.270  54.480  56.320  1.00  0.00           C
ATOM   2413  HG1 GLU A 738      51.440  55.100  55.420  1.00  0.00           H
ATOM   2414  HG2 GLU A 738      51.230  55.180  57.180  1.00  0.00           H
ATOM   2415  CD  GLU A 738      49.850  53.910  56.160  1.00  0.00           C
ATOM   2416  OE1 GLU A 738      49.560  52.740  55.960  1.00  0.00           O
ATOM   2417  OE2 GLU A 738      48.940  54.800  56.220  1.00  0.00           O
ATOM   2418  C   GLU A 738      54.540  52.870  57.700  1.00  0.00           C
ATOM   2419  O   GLU A 738      54.410  52.730  58.890  1.00  0.00           O
ATOM   2420  N   ALA A 739      55.370  52.140  56.920  1.00  0.00           N
ATOM   2421  HN  ALA A 739      55.570  52.320  55.960  1.00  0.00           H
ATOM   2422  CA  ALA A 739      56.330  51.130  57.510  1.00  0.00           C
ATOM   2423  HA  ALA A 739      55.680  50.390  57.960  1.00  0.00           H
ATOM   2424  CB  ALA A 739      57.250  50.460  56.440  1.00  0.00           C
ATOM   2425  HB1 ALA A 739      56.540  50.290  55.600  1.00  0.00           H
ATOM   2426  HB2 ALA A 739      57.690  49.480  56.730  1.00  0.00           H
ATOM   2427  HB3 ALA A 739      58.110  51.120  56.180  1.00  0.00           H
ATOM   2428  C   ALA A 739      57.310  51.920  58.440  1.00  0.00           C
ATOM   2429  O   ALA A 739      57.590  51.470  59.570  1.00  0.00           O
ATOM   2430  N   LEU A 740      57.870  53.110  58.030  1.00  0.00           N
ATOM   2431  HN  LEU A 740      57.570  53.540  57.170  1.00  0.00           H
ATOM   2432  CA  LEU A 740      58.670  53.860  58.960  1.00  0.00           C
ATOM   2433  HA  LEU A 740      59.480  53.340  59.440  1.00  0.00           H
ATOM   2434  CB  LEU A 740      59.160  55.110  58.190  1.00  0.00           C
ATOM   2435  HB1 LEU A 740      59.500  55.980  58.790  1.00  0.00           H
ATOM   2436  HB2 LEU A 740      58.310  55.400  57.540  1.00  0.00           H
ATOM   2437  CG  LEU A 740      60.490  54.810  57.430  1.00  0.00           C
ATOM   2438  HG  LEU A 740      60.350  53.820  56.950  1.00  0.00           H
ATOM   2439  CD1 LEU A 740      60.710  55.890  56.320  1.00  0.00           C
ATOM   2440 HD11 LEU A 740      59.890  55.720  55.600  1.00  0.00           H
ATOM   2441 HD12 LEU A 740      61.650  55.700  55.770  1.00  0.00           H
ATOM   2442 HD13 LEU A 740      60.750  56.930  56.690  1.00  0.00           H
ATOM   2443  CD2 LEU A 740      61.770  54.730  58.360  1.00  0.00           C
ATOM   2444 HD21 LEU A 740      61.870  55.700  58.880  1.00  0.00           H
ATOM   2445 HD22 LEU A 740      62.650  54.580  57.690  1.00  0.00           H
ATOM   2446 HD23 LEU A 740      61.640  53.840  59.020  1.00  0.00           H
ATOM   2447  C   LEU A 740      57.880  54.340  60.150  1.00  0.00           C
ATOM   2448  O   LEU A 740      58.300  54.130  61.320  1.00  0.00           O
ATOM   2449  N   GLU A 741      56.670  54.910  60.000  1.00  0.00           N
ATOM   2450  HN  GLU A 741      56.500  55.180  59.060  1.00  0.00           H
ATOM   2451  CA  GLU A 741      55.770  55.360  61.050  1.00  0.00           C
ATOM   2452  HA  GLU A 741      56.240  56.110  61.660  1.00  0.00           H
ATOM   2453  CB  GLU A 741      54.480  55.900  60.490  1.00  0.00           C
ATOM   2454  HB1 GLU A 741      53.990  55.270  59.700  1.00  0.00           H
ATOM   2455  HB2 GLU A 741      54.620  56.880  59.980  1.00  0.00           H
ATOM   2456  CG  GLU A 741      53.360  56.140  61.550  1.00  0.00           C
ATOM   2457  HG1 GLU A 741      53.680  56.520  62.540  1.00  0.00           H
ATOM   2458  HG2 GLU A 741      52.890  55.180  61.860  1.00  0.00           H
ATOM   2459  CD  GLU A 741      52.250  57.100  61.090  1.00  0.00           C
ATOM   2460  OE1 GLU A 741      51.030  56.690  61.100  1.00  0.00           O
ATOM   2461  OE2 GLU A 741      52.590  58.270  60.800  1.00  0.00           O
ATOM   2462  C   GLU A 741      55.410  54.210  62.040  1.00  0.00           C
ATOM   2463  O   GLU A 741      55.500  54.390  63.250  1.00  0.00           O
ATOM   2464  N   LYS A 742      55.030  52.980  61.630  1.00  0.00           N
ATOM   2465  HN  LYS A 742      54.990  52.790  60.650  1.00  0.00           H
ATOM   2466  CA  LYS A 742      54.790  51.830  62.500  1.00  0.00           C
ATOM   2467  HA  LYS A 742      54.000  52.040  63.200  1.00  0.00           H
ATOM   2468  CB  LYS A 742      54.240  50.660  61.690  1.00  0.00           C
ATOM   2469  HB1 LYS A 742      54.170  49.820  62.410  1.00  0.00           H
ATOM   2470  HB2 LYS A 742      54.890  50.420  60.820  1.00  0.00           H
ATOM   2471  CG  LYS A 742      52.780  50.780  61.030  1.00  0.00           C
ATOM   2472  HG1 LYS A 742      52.610  49.870  60.410  1.00  0.00           H
ATOM   2473  HG2 LYS A 742      52.790  51.650  60.330  1.00  0.00           H
ATOM   2474  CD  LYS A 742      51.610  51.060  62.020  1.00  0.00           C
ATOM   2475  HD1 LYS A 742      51.710  52.070  62.480  1.00  0.00           H
ATOM   2476  HD2 LYS A 742      51.750  50.310  62.830  1.00  0.00           H
ATOM   2477  CE  LYS A 742      50.180  50.680  61.510  1.00  0.00           C
ATOM   2478  HE1 LYS A 742      49.390  50.760  62.310  1.00  0.00           H
ATOM   2479  HE2 LYS A 742      50.250  49.670  61.050  1.00  0.00           H
ATOM   2480  NZ  LYS A 742      49.680  51.670  60.480  1.00  0.00           N
ATOM   2481  HZ1 LYS A 742      50.060  51.340  59.570  1.00  0.00           H
ATOM   2482  HZ2 LYS A 742      49.980  52.670  60.490  1.00  0.00           H
ATOM   2483  HZ3 LYS A 742      48.650  51.610  60.590  1.00  0.00           H
ATOM   2484  C   LYS A 742      56.080  51.520  63.260  1.00  0.00           C
ATOM   2485  O   LYS A 742      55.920  51.320  64.430  1.00  0.00           O
ATOM   2486  N   LEU A 743      57.310  51.600  62.670  1.00  0.00           N
ATOM   2487  HN  LEU A 743      57.480  51.930  61.750  1.00  0.00           H
ATOM   2488  CA  LEU A 743      58.570  51.510  63.500  1.00  0.00           C
ATOM   2489  HA  LEU A 743      58.560  50.570  64.050  1.00  0.00           H
ATOM   2490  CB  LEU A 743      59.720  51.340  62.480  1.00  0.00           C
ATOM   2491  HB1 LEU A 743      59.510  52.040  61.650  1.00  0.00           H
ATOM   2492  HB2 LEU A 743      59.600  50.280  62.170  1.00  0.00           H
ATOM   2493  CG  LEU A 743      61.220  51.630  62.810  1.00  0.00           C
ATOM   2494  HG  LEU A 743      61.200  52.690  63.120  1.00  0.00           H
ATOM   2495  CD1 LEU A 743      61.880  50.840  63.970  1.00  0.00           C
ATOM   2496 HD11 LEU A 743      61.970  49.760  63.720  1.00  0.00           H
ATOM   2497 HD12 LEU A 743      61.270  50.880  64.900  1.00  0.00           H
ATOM   2498 HD13 LEU A 743      62.910  51.230  64.150  1.00  0.00           H
ATOM   2499  CD2 LEU A 743      61.980  51.470  61.480  1.00  0.00           C
ATOM   2500 HD21 LEU A 743      61.880  52.430  60.930  1.00  0.00           H
ATOM   2501 HD22 LEU A 743      61.700  50.600  60.850  1.00  0.00           H
ATOM   2502 HD23 LEU A 743      63.060  51.380  61.730  1.00  0.00           H
ATOM   2503  C   LEU A 743      58.820  52.700  64.530  1.00  0.00           C
ATOM   2504  O   LEU A 743      59.180  52.410  65.680  1.00  0.00           O
ATOM   2505  N   PHE A 744      58.580  53.940  64.210  1.00  0.00           N
ATOM   2506  HN  PHE A 744      58.040  54.150  63.400  1.00  0.00           H
ATOM   2507  CA  PHE A 744      58.710  55.040  65.120  1.00  0.00           C
ATOM   2508  HA  PHE A 744      59.680  54.840  65.550  1.00  0.00           H
ATOM   2509  CB  PHE A 744      58.730  56.370  64.360  1.00  0.00           C
ATOM   2510  HB1 PHE A 744      59.160  57.230  64.910  1.00  0.00           H
ATOM   2511  HB2 PHE A 744      57.710  56.690  64.000  1.00  0.00           H
ATOM   2512  CG  PHE A 744      59.670  56.490  63.130  1.00  0.00           C
ATOM   2513  CD1 PHE A 744      61.060  56.160  63.220  1.00  0.00           C
ATOM   2514  HD1 PHE A 744      61.430  55.570  64.050  1.00  0.00           H
ATOM   2515  CE1 PHE A 744      61.950  56.420  62.190  1.00  0.00           C
ATOM   2516  HE1 PHE A 744      62.970  56.070  62.270  1.00  0.00           H
ATOM   2517  CZ  PHE A 744      61.570  57.210  61.160  1.00  0.00           C
ATOM   2518  HZ  PHE A 744      62.240  57.570  60.390  1.00  0.00           H
ATOM   2519  CD2 PHE A 744      59.240  57.230  62.020  1.00  0.00           C
ATOM   2520  HD2 PHE A 744      58.210  57.550  61.990  1.00  0.00           H
ATOM   2521  CE2 PHE A 744      60.150  57.650  61.080  1.00  0.00           C
ATOM   2522  HE2 PHE A 744      59.820  58.160  60.190  1.00  0.00           H
ATOM   2523  C   PHE A 744      57.620  54.960  66.240  1.00  0.00           C
ATOM   2524  O   PHE A 744      57.950  55.210  67.430  1.00  0.00           O
ATOM   2525  N   ASP A 745      56.470  54.510  65.910  1.00  0.00           N
ATOM   2526  HN  ASP A 745      56.380  54.330  64.930  1.00  0.00           H
ATOM   2527  CA  ASP A 745      55.390  54.300  66.850  1.00  0.00           C
ATOM   2528  HA  ASP A 745      55.300  55.160  67.520  1.00  0.00           H
ATOM   2529  CB  ASP A 745      54.050  54.140  66.050  1.00  0.00           C
ATOM   2530  HB1 ASP A 745      54.120  53.320  65.300  1.00  0.00           H
ATOM   2531  HB2 ASP A 745      53.770  55.070  65.510  1.00  0.00           H
ATOM   2532  CG  ASP A 745      52.820  53.860  66.900  1.00  0.00           C
ATOM   2533  OD1 ASP A 745      52.670  54.470  67.970  1.00  0.00           O
ATOM   2534  OD2 ASP A 745      51.900  53.290  66.300  1.00  0.00           O
ATOM   2535  C   ASP A 745      55.680  53.130  67.760  1.00  0.00           C
ATOM   2536  O   ASP A 745      55.450  53.200  68.960  1.00  0.00           O
ATOM   2537  N   LEU A 746      56.420  52.020  67.250  1.00  0.00           N
ATOM   2538  HN  LEU A 746      56.450  51.890  66.260  1.00  0.00           H
ATOM   2539  CA  LEU A 746      57.000  50.940  67.980  1.00  0.00           C
ATOM   2540  HA  LEU A 746      56.160  50.560  68.550  1.00  0.00           H
ATOM   2541  CB  LEU A 746      57.630  49.810  67.080  1.00  0.00           C
ATOM   2542  HB1 LEU A 746      58.200  49.030  67.630  1.00  0.00           H
ATOM   2543  HB2 LEU A 746      58.110  50.310  66.220  1.00  0.00           H
ATOM   2544  CG  LEU A 746      56.570  48.780  66.510  1.00  0.00           C
ATOM   2545  HG  LEU A 746      55.880  49.400  65.910  1.00  0.00           H
ATOM   2546  CD1 LEU A 746      57.190  47.660  65.640  1.00  0.00           C
ATOM   2547 HD11 LEU A 746      56.320  46.970  65.490  1.00  0.00           H
ATOM   2548 HD12 LEU A 746      57.880  47.000  66.210  1.00  0.00           H
ATOM   2549 HD13 LEU A 746      57.590  48.120  64.720  1.00  0.00           H
ATOM   2550  CD2 LEU A 746      55.660  48.170  67.530  1.00  0.00           C
ATOM   2551 HD21 LEU A 746      55.040  48.960  68.020  1.00  0.00           H
ATOM   2552 HD22 LEU A 746      56.290  47.510  68.180  1.00  0.00           H
ATOM   2553 HD23 LEU A 746      54.910  47.530  67.020  1.00  0.00           H
ATOM   2554  C   LEU A 746      58.010  51.370  68.930  1.00  0.00           C
ATOM   2555  O   LEU A 746      58.020  50.940  70.090  1.00  0.00           O
ATOM   2556  N   GLY A 747      58.860  52.290  68.580  1.00  0.00           N
ATOM   2557  HN  GLY A 747      58.970  52.490  67.610  1.00  0.00           H
ATOM   2558  CA  GLY A 747      59.610  53.100  69.490  1.00  0.00           C
ATOM   2559  HA1 GLY A 747      60.140  53.780  68.840  1.00  0.00           H
ATOM   2560  HA2 GLY A 747      60.200  52.420  70.110  1.00  0.00           H
ATOM   2561  C   GLY A 747      58.800  53.800  70.610  1.00  0.00           C
ATOM   2562  O   GLY A 747      59.120  53.540  71.790  1.00  0.00           O
ATOM   2563  N   GLU A 748      57.850  54.630  70.270  1.00  0.00           N
ATOM   2564  HN  GLU A 748      57.630  54.820  69.310  1.00  0.00           H
ATOM   2565  CA  GLU A 748      57.200  55.370  71.250  1.00  0.00           C
ATOM   2566  HA  GLU A 748      57.900  55.960  71.810  1.00  0.00           H
ATOM   2567  CB  GLU A 748      56.350  56.480  70.590  1.00  0.00           C
ATOM   2568  HB1 GLU A 748      55.800  55.950  69.780  1.00  0.00           H
ATOM   2569  HB2 GLU A 748      56.950  57.160  69.950  1.00  0.00           H
ATOM   2570  CG  GLU A 748      55.440  57.290  71.540  1.00  0.00           C
ATOM   2571  HG1 GLU A 748      56.060  57.940  72.190  1.00  0.00           H
ATOM   2572  HG2 GLU A 748      54.790  56.660  72.170  1.00  0.00           H
ATOM   2573  CD  GLU A 748      54.560  58.020  70.580  1.00  0.00           C
ATOM   2574  OE1 GLU A 748      53.410  57.570  70.460  1.00  0.00           O
ATOM   2575  OE2 GLU A 748      54.970  59.060  70.020  1.00  0.00           O
ATOM   2576  C   GLU A 748      56.410  54.500  72.310  1.00  0.00           C
ATOM   2577  O   GLU A 748      56.330  54.840  73.470  1.00  0.00           O
ATOM   2578  N   THR A 749      55.850  53.350  71.940  1.00  0.00           N
ATOM   2579  HN  THR A 749      55.720  53.070  70.980  1.00  0.00           H
ATOM   2580  CA  THR A 749      55.280  52.280  72.730  1.00  0.00           C
ATOM   2581  HA  THR A 749      54.490  52.730  73.320  1.00  0.00           H
ATOM   2582  CB  THR A 749      54.660  51.280  71.760  1.00  0.00           C
ATOM   2583  HB  THR A 749      55.430  50.950  71.030  1.00  0.00           H
ATOM   2584  OG1 THR A 749      53.510  51.840  71.170  1.00  0.00           O
ATOM   2585  HG1 THR A 749      53.830  52.510  70.560  1.00  0.00           H
ATOM   2586  CG2 THR A 749      54.180  49.970  72.540  1.00  0.00           C
ATOM   2587 HG21 THR A 749      53.380  50.290  73.240  1.00  0.00           H
ATOM   2588 HG22 THR A 749      55.070  49.500  73.020  1.00  0.00           H
ATOM   2589 HG23 THR A 749      53.810  49.320  71.720  1.00  0.00           H
ATOM   2590  C   THR A 749      56.240  51.590  73.740  1.00  0.00           C
ATOM   2591  O   THR A 749      55.900  51.310  74.870  1.00  0.00           O
ATOM   2592  N   TYR A 750      57.490  51.480  73.300  1.00  0.00           N
ATOM   2593  HN  TYR A 750      57.730  51.580  72.340  1.00  0.00           H
ATOM   2594  CA  TYR A 750      58.460  50.900  74.210  1.00  0.00           C
ATOM   2595  HA  TYR A 750      58.030  50.310  74.990  1.00  0.00           H
ATOM   2596  CB  TYR A 750      59.450  50.030  73.340  1.00  0.00           C
ATOM   2597  HB1 TYR A 750      60.400  49.880  73.890  1.00  0.00           H
ATOM   2598  HB2 TYR A 750      59.730  50.470  72.360  1.00  0.00           H
ATOM   2599  CG  TYR A 750      58.840  48.680  73.210  1.00  0.00           C
ATOM   2600  CD1 TYR A 750      58.960  47.810  74.330  1.00  0.00           C
ATOM   2601  HD1 TYR A 750      59.400  48.140  75.260  1.00  0.00           H
ATOM   2602  CE1 TYR A 750      58.610  46.480  74.200  1.00  0.00           C
ATOM   2603  HE1 TYR A 750      58.800  45.750  74.970  1.00  0.00           H
ATOM   2604  CZ  TYR A 750      57.980  46.010  72.980  1.00  0.00           C
ATOM   2605  OH  TYR A 750      57.460  44.670  72.820  1.00  0.00           O
ATOM   2606  HH  TYR A 750      57.710  44.170  73.600  1.00  0.00           H
ATOM   2607  CD2 TYR A 750      58.230  48.250  72.070  1.00  0.00           C
ATOM   2608  HD2 TYR A 750      58.170  48.950  71.260  1.00  0.00           H
ATOM   2609  CE2 TYR A 750      57.810  46.920  71.930  1.00  0.00           C
ATOM   2610  HE2 TYR A 750      57.280  46.620  71.030  1.00  0.00           H
ATOM   2611  C   TYR A 750      59.150  51.940  74.980  1.00  0.00           C
ATOM   2612  O   TYR A 750      60.160  51.690  75.680  1.00  0.00           O
ATOM   2613  N   ALA A 751      58.680  53.210  74.930  1.00  0.00           N
ATOM   2614  HN  ALA A 751      58.090  53.480  74.160  1.00  0.00           H
ATOM   2615  CA  ALA A 751      59.190  54.280  75.750  1.00  0.00           C
ATOM   2616  HA  ALA A 751      58.430  55.030  75.690  1.00  0.00           H
ATOM   2617  CB  ALA A 751      59.280  53.990  77.250  1.00  0.00           C
ATOM   2618  HB1 ALA A 751      60.130  53.290  77.380  1.00  0.00           H
ATOM   2619  HB2 ALA A 751      58.400  53.470  77.660  1.00  0.00           H
ATOM   2620  HB3 ALA A 751      59.410  54.990  77.700  1.00  0.00           H
ATOM   2621  C   ALA A 751      60.440  55.040  75.300  1.00  0.00           C
ATOM   2622  O   ALA A 751      61.240  55.640  76.030  1.00  0.00           O
ATOM   2623  N   PHE A 752      60.650  54.990  73.950  1.00  0.00           N
ATOM   2624  HN  PHE A 752      59.940  54.690  73.310  1.00  0.00           H
ATOM   2625  CA  PHE A 752      61.910  55.330  73.350  1.00  0.00           C
ATOM   2626  HA  PHE A 752      62.250  56.230  73.830  1.00  0.00           H
ATOM   2627  CB  PHE A 752      61.800  55.760  71.850  1.00  0.00           C
ATOM   2628  HB1 PHE A 752      61.330  54.890  71.340  1.00  0.00           H
ATOM   2629  HB2 PHE A 752      62.790  55.930  71.390  1.00  0.00           H
ATOM   2630  CG  PHE A 752      60.990  56.920  71.650  1.00  0.00           C
ATOM   2631  CD1 PHE A 752      60.430  57.110  70.330  1.00  0.00           C
ATOM   2632  HD1 PHE A 752      60.610  56.400  69.530  1.00  0.00           H
ATOM   2633  CE1 PHE A 752      59.670  58.260  69.990  1.00  0.00           C
ATOM   2634  HE1 PHE A 752      59.220  58.310  69.020  1.00  0.00           H
ATOM   2635  CZ  PHE A 752      59.310  59.160  71.030  1.00  0.00           C
ATOM   2636  HZ  PHE A 752      58.760  60.030  70.700  1.00  0.00           H
ATOM   2637  CD2 PHE A 752      60.570  57.870  72.620  1.00  0.00           C
ATOM   2638  HD2 PHE A 752      60.970  57.740  73.610  1.00  0.00           H
ATOM   2639  CE2 PHE A 752      59.780  58.970  72.320  1.00  0.00           C
ATOM   2640  HE2 PHE A 752      59.620  59.790  73.000  1.00  0.00           H
ATOM   2641  C   PHE A 752      63.090  54.470  73.600  1.00  0.00           C
ATOM   2642  O   PHE A 752      64.090  54.970  74.220  1.00  0.00           O
ATOM   2643  N   PRO A 822      63.160  53.170  73.210  1.00  0.00           N
ATOM   2644  CD  PRO A 822      62.190  52.340  72.450  1.00  0.00           C
ATOM   2645  HD1 PRO A 822      62.200  52.470  71.360  1.00  0.00           H
ATOM   2646  HD2 PRO A 822      61.240  52.500  73.010  1.00  0.00           H
ATOM   2647  CA  PRO A 822      64.100  52.280  73.880  1.00  0.00           C
ATOM   2648  HA  PRO A 822      64.300  52.470  74.920  1.00  0.00           H
ATOM   2649  CB  PRO A 822      63.480  50.870  73.760  1.00  0.00           C
ATOM   2650  HB1 PRO A 822      62.720  50.640  74.520  1.00  0.00           H
ATOM   2651  HB2 PRO A 822      64.230  50.060  73.880  1.00  0.00           H
ATOM   2652  CG  PRO A 822      62.730  50.900  72.470  1.00  0.00           C
ATOM   2653  HG1 PRO A 822      63.540  50.700  71.730  1.00  0.00           H
ATOM   2654  HG2 PRO A 822      62.030  50.050  72.480  1.00  0.00           H
ATOM   2655  C   PRO A 822      65.530  52.280  73.350  1.00  0.00           C
ATOM   2656  O   PRO A 822      65.730  52.780  72.230  1.00  0.00           O
ATOM   2657  N   ASP A 823      66.510  51.690  74.080  1.00  0.00           N
ATOM   2658  HN  ASP A 823      66.350  51.210  74.940  1.00  0.00           H
ATOM   2659  CA  ASP A 823      67.820  51.350  73.550  1.00  0.00           C
ATOM   2660  HA  ASP A 823      68.260  52.260  73.170  1.00  0.00           H
ATOM   2661  CB  ASP A 823      68.610  50.930  74.780  1.00  0.00           C
ATOM   2662  HB1 ASP A 823      68.530  51.700  75.580  1.00  0.00           H
ATOM   2663  HB2 ASP A 823      69.700  50.850  74.590  1.00  0.00           H
ATOM   2664  CG  ASP A 823      68.160  49.640  75.420  1.00  0.00           C
ATOM   2665  OD1 ASP A 823      69.090  49.030  76.000  1.00  0.00           O
ATOM   2666  OD2 ASP A 823      66.940  49.350  75.560  1.00  0.00           O
ATOM   2667  C   ASP A 823      67.880  50.360  72.390  1.00  0.00           C
ATOM   2668  O   ASP A 823      68.630  50.500  71.430  1.00  0.00           O
ATOM   2669  N   VAL A 824      66.970  49.350  72.470  1.00  0.00           N
ATOM   2670  HN  VAL A 824      66.440  49.300  73.300  1.00  0.00           H
ATOM   2671  CA  VAL A 824      66.720  48.280  71.530  1.00  0.00           C
ATOM   2672  HA  VAL A 824      67.670  47.760  71.450  1.00  0.00           H
ATOM   2673  CB  VAL A 824      65.690  47.380  72.050  1.00  0.00           C
ATOM   2674  HB  VAL A 824      64.910  48.030  72.480  1.00  0.00           H
ATOM   2675  CG1 VAL A 824      65.070  46.360  71.040  1.00  0.00           C
ATOM   2676 HG11 VAL A 824      64.570  45.530  71.570  1.00  0.00           H
ATOM   2677 HG12 VAL A 824      65.740  45.950  70.250  1.00  0.00           H
ATOM   2678 HG13 VAL A 824      64.200  46.860  70.570  1.00  0.00           H
ATOM   2679  CG2 VAL A 824      66.170  46.640  73.290  1.00  0.00           C
ATOM   2680 HG21 VAL A 824      66.090  47.270  74.200  1.00  0.00           H
ATOM   2681 HG22 VAL A 824      67.160  46.140  73.270  1.00  0.00           H
ATOM   2682 HG23 VAL A 824      65.510  45.760  73.520  1.00  0.00           H
ATOM   2683  C   VAL A 824      66.320  48.710  70.200  1.00  0.00           C
ATOM   2684  O   VAL A 824      66.590  48.110  69.160  1.00  0.00           O
ATOM   2685  N   LEU A 825      65.670  49.880  70.090  1.00  0.00           N
ATOM   2686  HN  LEU A 825      65.310  50.250  70.930  1.00  0.00           H
ATOM   2687  CA  LEU A 825      65.240  50.570  68.780  1.00  0.00           C
ATOM   2688  HA  LEU A 825      64.700  49.830  68.200  1.00  0.00           H
ATOM   2689  CB  LEU A 825      64.600  51.920  69.100  1.00  0.00           C
ATOM   2690  HB1 LEU A 825      65.320  52.450  69.760  1.00  0.00           H
ATOM   2691  HB2 LEU A 825      63.700  51.630  69.690  1.00  0.00           H
ATOM   2692  CG  LEU A 825      64.070  52.870  68.040  1.00  0.00           C
ATOM   2693  HG  LEU A 825      64.920  53.110  67.370  1.00  0.00           H
ATOM   2694  CD1 LEU A 825      62.940  52.310  67.100  1.00  0.00           C
ATOM   2695 HD11 LEU A 825      62.030  52.140  67.710  1.00  0.00           H
ATOM   2696 HD12 LEU A 825      63.220  51.310  66.690  1.00  0.00           H
ATOM   2697 HD13 LEU A 825      62.770  53.070  66.310  1.00  0.00           H
ATOM   2698  CD2 LEU A 825      63.630  54.090  68.630  1.00  0.00           C
ATOM   2699 HD21 LEU A 825      64.490  54.570  69.110  1.00  0.00           H
ATOM   2700 HD22 LEU A 825      62.790  53.990  69.360  1.00  0.00           H
ATOM   2701 HD23 LEU A 825      63.250  54.700  67.790  1.00  0.00           H
ATOM   2702  C   LEU A 825      66.430  50.850  67.870  1.00  0.00           C
ATOM   2703  O   LEU A 825      66.310  50.550  66.660  1.00  0.00           O
ATOM   2704  N   PHE A 826      67.640  51.120  68.450  1.00  0.00           N
ATOM   2705  HN  PHE A 826      67.880  51.300  69.400  1.00  0.00           H
ATOM   2706  CA  PHE A 826      68.780  51.200  67.560  1.00  0.00           C
ATOM   2707  HA  PHE A 826      68.520  51.910  66.790  1.00  0.00           H
ATOM   2708  CB  PHE A 826      69.980  51.760  68.330  1.00  0.00           C
ATOM   2709  HB1 PHE A 826      70.090  51.250  69.310  1.00  0.00           H
ATOM   2710  HB2 PHE A 826      69.690  52.800  68.610  1.00  0.00           H
ATOM   2711  CG  PHE A 826      71.330  51.730  67.580  1.00  0.00           C
ATOM   2712  CD1 PHE A 826      71.750  52.860  66.780  1.00  0.00           C
ATOM   2713  HD1 PHE A 826      71.130  53.730  66.580  1.00  0.00           H
ATOM   2714  CE1 PHE A 826      72.960  52.830  66.200  1.00  0.00           C
ATOM   2715  HE1 PHE A 826      73.220  53.650  65.530  1.00  0.00           H
ATOM   2716  CZ  PHE A 826      73.870  51.770  66.390  1.00  0.00           C
ATOM   2717  HZ  PHE A 826      74.840  51.750  65.920  1.00  0.00           H
ATOM   2718  CD2 PHE A 826      72.250  50.710  67.890  1.00  0.00           C
ATOM   2719  HD2 PHE A 826      71.980  49.920  68.560  1.00  0.00           H
ATOM   2720  CE2 PHE A 826      73.470  50.810  67.280  1.00  0.00           C
ATOM   2721  HE2 PHE A 826      74.190  50.030  67.510  1.00  0.00           H
ATOM   2722  C   PHE A 826      69.030  49.860  66.820  1.00  0.00           C
ATOM   2723  O   PHE A 826      69.130  49.900  65.570  1.00  0.00           O
ATOM   2724  N   TRP A 827      68.920  48.700  67.500  1.00  0.00           N
ATOM   2725  HN  TRP A 827      69.010  48.630  68.480  1.00  0.00           H
ATOM   2726  CA  TRP A 827      68.910  47.470  66.820  1.00  0.00           C
ATOM   2727  HA  TRP A 827      69.890  47.530  66.360  1.00  0.00           H
ATOM   2728  CB  TRP A 827      69.010  46.280  67.830  1.00  0.00           C
ATOM   2729  HB1 TRP A 827      68.350  46.490  68.710  1.00  0.00           H
ATOM   2730  HB2 TRP A 827      70.040  46.340  68.240  1.00  0.00           H
ATOM   2731  CG  TRP A 827      68.710  44.890  67.340  1.00  0.00           C
ATOM   2732  CD1 TRP A 827      67.680  44.030  67.610  1.00  0.00           C
ATOM   2733  HD1 TRP A 827      66.910  44.120  68.370  1.00  0.00           H
ATOM   2734  NE1 TRP A 827      67.710  42.900  66.770  1.00  0.00           N
ATOM   2735  HE1 TRP A 827      67.330  42.030  66.970  1.00  0.00           H
ATOM   2736  CE2 TRP A 827      68.630  43.120  65.880  1.00  0.00           C
ATOM   2737  CD2 TRP A 827      69.320  44.300  66.200  1.00  0.00           C
ATOM   2738  CE3 TRP A 827      70.380  44.670  65.380  1.00  0.00           C
ATOM   2739  HE3 TRP A 827      70.870  45.610  65.620  1.00  0.00           H
ATOM   2740  CZ3 TRP A 827      70.680  43.990  64.120  1.00  0.00           C
ATOM   2741  HZ3 TRP A 827      71.430  44.380  63.450  1.00  0.00           H
ATOM   2742  CZ2 TRP A 827      68.920  42.360  64.780  1.00  0.00           C
ATOM   2743  HZ2 TRP A 827      68.240  41.560  64.510  1.00  0.00           H
ATOM   2744  CH2 TRP A 827      69.950  42.750  63.900  1.00  0.00           C
ATOM   2745  HH2 TRP A 827      70.130  42.170  63.000  1.00  0.00           H
ATOM   2746  C   TRP A 827      67.780  47.350  65.730  1.00  0.00           C
ATOM   2747  O   TRP A 827      68.060  46.970  64.610  1.00  0.00           O
ATOM   2748  N   CYS A 828      66.590  47.670  66.150  1.00  0.00           N
ATOM   2749  HN  CYS A 828      66.450  47.880  67.110  1.00  0.00           H
ATOM   2750  CA  CYS A 828      65.370  47.510  65.250  1.00  0.00           C
ATOM   2751  HA  CYS A 828      65.460  46.490  64.910  1.00  0.00           H
ATOM   2752  CB  CYS A 828      64.070  47.860  66.070  1.00  0.00           C
ATOM   2753  HB1 CYS A 828      63.320  47.650  65.280  1.00  0.00           H
ATOM   2754  HB2 CYS A 828      63.950  48.920  66.400  1.00  0.00           H
ATOM   2755  SG  CYS A 828      63.930  46.700  67.450  1.00  0.00           S
ATOM   2756  HG1 CYS A 828      64.820  47.210  68.290  1.00  0.00           H
ATOM   2757  C   CYS A 828      65.550  48.310  63.950  1.00  0.00           C
ATOM   2758  O   CYS A 828      65.370  47.790  62.870  1.00  0.00           O
ATOM   2759  N   VAL A 829      66.100  49.580  63.990  1.00  0.00           N
ATOM   2760  HN  VAL A 829      66.360  49.950  64.890  1.00  0.00           H
ATOM   2761  CA  VAL A 829      66.500  50.400  62.810  1.00  0.00           C
ATOM   2762  HA  VAL A 829      65.610  50.420  62.200  1.00  0.00           H
ATOM   2763  CB  VAL A 829      66.900  51.830  63.230  1.00  0.00           C
ATOM   2764  HB  VAL A 829      67.660  51.750  64.040  1.00  0.00           H
ATOM   2765  CG1 VAL A 829      67.440  52.730  62.090  1.00  0.00           C
ATOM   2766 HG11 VAL A 829      68.520  52.630  61.820  1.00  0.00           H
ATOM   2767 HG12 VAL A 829      67.150  53.770  62.350  1.00  0.00           H
ATOM   2768 HG13 VAL A 829      66.900  52.460  61.160  1.00  0.00           H
ATOM   2769  CG2 VAL A 829      65.690  52.530  63.880  1.00  0.00           C
ATOM   2770 HG21 VAL A 829      64.810  52.480  63.200  1.00  0.00           H
ATOM   2771 HG22 VAL A 829      65.950  53.550  64.240  1.00  0.00           H
ATOM   2772 HG23 VAL A 829      65.370  51.910  64.750  1.00  0.00           H
ATOM   2773  C   VAL A 829      67.640  49.730  62.010  1.00  0.00           C
ATOM   2774  O   VAL A 829      67.610  49.650  60.760  1.00  0.00           O
ATOM   2775  N   ILE A 830      68.700  49.170  62.640  1.00  0.00           N
ATOM   2776  HN  ILE A 830      68.870  49.190  63.620  1.00  0.00           H
ATOM   2777  CA  ILE A 830      69.620  48.310  61.920  1.00  0.00           C
ATOM   2778  HA  ILE A 830      69.930  48.920  61.080  1.00  0.00           H
ATOM   2779  CB  ILE A 830      70.830  47.920  62.770  1.00  0.00           C
ATOM   2780  HB  ILE A 830      70.400  47.240  63.530  1.00  0.00           H
ATOM   2781  CG2 ILE A 830      71.880  47.090  62.000  1.00  0.00           C
ATOM   2782 HG21 ILE A 830      72.120  47.520  61.000  1.00  0.00           H
ATOM   2783 HG22 ILE A 830      71.470  46.080  61.810  1.00  0.00           H
ATOM   2784 HG23 ILE A 830      72.780  46.940  62.620  1.00  0.00           H
ATOM   2785  CG1 ILE A 830      71.510  49.170  63.430  1.00  0.00           C
ATOM   2786 HG11 ILE A 830      70.790  49.960  63.730  1.00  0.00           H
ATOM   2787 HG12 ILE A 830      72.160  49.660  62.660  1.00  0.00           H
ATOM   2788  CD  ILE A 830      72.440  48.920  64.590  1.00  0.00           C
ATOM   2789  HD1 ILE A 830      73.030  49.790  64.930  1.00  0.00           H
ATOM   2790  HD2 ILE A 830      73.160  48.100  64.360  1.00  0.00           H
ATOM   2791  HD3 ILE A 830      71.800  48.570  65.430  1.00  0.00           H
ATOM   2792  C   ILE A 830      69.070  47.000  61.310  1.00  0.00           C
ATOM   2793  O   ILE A 830      69.370  46.640  60.200  1.00  0.00           O
ATOM   2794  N   LEU A 831      68.140  46.340  61.970  1.00  0.00           N
ATOM   2795  HN  LEU A 831      67.820  46.560  62.890  1.00  0.00           H
ATOM   2796  CA  LEU A 831      67.500  45.200  61.470  1.00  0.00           C
ATOM   2797  HA  LEU A 831      68.180  44.450  61.100  1.00  0.00           H
ATOM   2798  CB  LEU A 831      66.780  44.520  62.680  1.00  0.00           C
ATOM   2799  HB1 LEU A 831      66.260  45.250  63.330  1.00  0.00           H
ATOM   2800  HB2 LEU A 831      67.620  44.120  63.290  1.00  0.00           H
ATOM   2801  CG  LEU A 831      65.870  43.340  62.280  1.00  0.00           C
ATOM   2802  HG  LEU A 831      65.020  43.580  61.600  1.00  0.00           H
ATOM   2803  CD1 LEU A 831      66.680  42.200  61.660  1.00  0.00           C
ATOM   2804 HD11 LEU A 831      66.120  41.240  61.680  1.00  0.00           H
ATOM   2805 HD12 LEU A 831      67.680  42.090  62.140  1.00  0.00           H
ATOM   2806 HD13 LEU A 831      66.760  42.540  60.620  1.00  0.00           H
ATOM   2807  CD2 LEU A 831      65.260  42.660  63.480  1.00  0.00           C
ATOM   2808 HD21 LEU A 831      64.510  43.330  63.980  1.00  0.00           H
ATOM   2809 HD22 LEU A 831      66.060  42.260  64.120  1.00  0.00           H
ATOM   2810 HD23 LEU A 831      64.620  41.780  63.250  1.00  0.00           H
ATOM   2811  C   LEU A 831      66.690  45.460  60.290  1.00  0.00           C
ATOM   2812  O   LEU A 831      66.760  44.760  59.270  1.00  0.00           O
ATOM   2813  N   PHE A 832      66.000  46.590  60.310  1.00  0.00           N
ATOM   2814  HN  PHE A 832      65.930  47.100  61.170  1.00  0.00           H
ATOM   2815  CA  PHE A 832      65.160  47.130  59.270  1.00  0.00           C
ATOM   2816  HA  PHE A 832      64.400  46.400  59.020  1.00  0.00           H
ATOM   2817  CB  PHE A 832      64.380  48.360  59.830  1.00  0.00           C
ATOM   2818  HB1 PHE A 832      65.090  49.050  60.340  1.00  0.00           H
ATOM   2819  HB2 PHE A 832      63.770  47.870  60.620  1.00  0.00           H
ATOM   2820  CG  PHE A 832      63.540  49.360  59.070  1.00  0.00           C
ATOM   2821  CD1 PHE A 832      62.160  49.110  58.890  1.00  0.00           C
ATOM   2822  HD1 PHE A 832      61.720  48.300  59.450  1.00  0.00           H
ATOM   2823  CE1 PHE A 832      61.410  49.990  58.090  1.00  0.00           C
ATOM   2824  HE1 PHE A 832      60.340  49.850  57.960  1.00  0.00           H
ATOM   2825  CZ  PHE A 832      62.010  51.080  57.490  1.00  0.00           C
ATOM   2826  HZ  PHE A 832      61.350  51.780  56.980  1.00  0.00           H
ATOM   2827  CD2 PHE A 832      64.110  50.450  58.500  1.00  0.00           C
ATOM   2828  HD2 PHE A 832      65.140  50.720  58.650  1.00  0.00           H
ATOM   2829  CE2 PHE A 832      63.390  51.330  57.710  1.00  0.00           C
ATOM   2830  HE2 PHE A 832      63.880  52.240  57.410  1.00  0.00           H
ATOM   2831  C   PHE A 832      65.860  47.490  58.000  1.00  0.00           C
ATOM   2832  O   PHE A 832      65.660  46.920  56.930  1.00  0.00           O
ATOM   2833  N   PHE A 833      66.980  48.260  58.150  1.00  0.00           N
ATOM   2834  HN  PHE A 833      67.200  48.610  59.050  1.00  0.00           H
ATOM   2835  CA  PHE A 833      67.910  48.430  57.090  1.00  0.00           C
ATOM   2836  HA  PHE A 833      67.340  48.710  56.220  1.00  0.00           H
ATOM   2837  CB  PHE A 833      68.820  49.630  57.430  1.00  0.00           C
ATOM   2838  HB1 PHE A 833      69.710  49.690  56.770  1.00  0.00           H
ATOM   2839  HB2 PHE A 833      69.240  49.480  58.450  1.00  0.00           H
ATOM   2840  CG  PHE A 833      68.170  51.000  57.160  1.00  0.00           C
ATOM   2841  CD1 PHE A 833      67.940  51.830  58.230  1.00  0.00           C
ATOM   2842  HD1 PHE A 833      68.280  51.690  59.250  1.00  0.00           H
ATOM   2843  CE1 PHE A 833      67.230  53.040  58.060  1.00  0.00           C
ATOM   2844  HE1 PHE A 833      67.180  53.750  58.860  1.00  0.00           H
ATOM   2845  CZ  PHE A 833      66.820  53.440  56.800  1.00  0.00           C
ATOM   2846  HZ  PHE A 833      66.340  54.400  56.660  1.00  0.00           H
ATOM   2847  CD2 PHE A 833      67.770  51.440  55.920  1.00  0.00           C
ATOM   2848  HD2 PHE A 833      67.810  50.730  55.110  1.00  0.00           H
ATOM   2849  CE2 PHE A 833      67.110  52.650  55.670  1.00  0.00           C
ATOM   2850  HE2 PHE A 833      66.800  53.020  54.710  1.00  0.00           H
ATOM   2851  C   PHE A 833      68.700  47.160  56.630  1.00  0.00           C
ATOM   2852  O   PHE A 833      68.850  46.960  55.430  1.00  0.00           O
ATOM   2853  N   THR A 834      69.160  46.250  57.510  1.00  0.00           N
ATOM   2854  HN  THR A 834      69.160  46.300  58.510  1.00  0.00           H
ATOM   2855  CA  THR A 834      69.820  45.070  57.100  1.00  0.00           C
ATOM   2856  HA  THR A 834      70.630  45.390  56.470  1.00  0.00           H
ATOM   2857  CB  THR A 834      70.470  44.240  58.150  1.00  0.00           C
ATOM   2858  HB  THR A 834      69.680  43.740  58.760  1.00  0.00           H
ATOM   2859  OG1 THR A 834      71.170  45.100  58.950  1.00  0.00           O
ATOM   2860  HG1 THR A 834      70.510  45.390  59.590  1.00  0.00           H
ATOM   2861  CG2 THR A 834      71.440  43.140  57.610  1.00  0.00           C
ATOM   2862 HG21 THR A 834      71.140  42.520  56.740  1.00  0.00           H
ATOM   2863 HG22 THR A 834      71.780  42.570  58.500  1.00  0.00           H
ATOM   2864 HG23 THR A 834      72.320  43.700  57.200  1.00  0.00           H
ATOM   2865  C   THR A 834      68.960  44.110  56.220  1.00  0.00           C
ATOM   2866  O   THR A 834      69.380  43.540  55.230  1.00  0.00           O
ATOM   2867  N   THR A 835      67.680  44.010  56.650  1.00  0.00           N
ATOM   2868  HN  THR A 835      67.390  44.530  57.450  1.00  0.00           H
ATOM   2869  CA  THR A 835      66.590  43.270  55.860  1.00  0.00           C
ATOM   2870  HA  THR A 835      66.890  42.220  55.870  1.00  0.00           H
ATOM   2871  CB  THR A 835      65.220  43.320  56.560  1.00  0.00           C
ATOM   2872  HB  THR A 835      64.810  44.340  56.660  1.00  0.00           H
ATOM   2873  OG1 THR A 835      65.300  42.780  57.910  1.00  0.00           O
ATOM   2874  HG1 THR A 835      65.670  43.470  58.470  1.00  0.00           H
ATOM   2875  CG2 THR A 835      64.210  42.400  55.810  1.00  0.00           C
ATOM   2876 HG21 THR A 835      63.230  42.510  56.320  1.00  0.00           H
ATOM   2877 HG22 THR A 835      64.620  41.370  55.870  1.00  0.00           H
ATOM   2878 HG23 THR A 835      64.030  42.660  54.740  1.00  0.00           H
ATOM   2879  C   THR A 835      66.350  43.780  54.390  1.00  0.00           C
ATOM   2880  O   THR A 835      66.390  43.020  53.450  1.00  0.00           O
ATOM   2881  N   PHE A 836      66.210  45.100  54.260  1.00  0.00           N
ATOM   2882  HN  PHE A 836      66.140  45.700  55.060  1.00  0.00           H
ATOM   2883  CA  PHE A 836      66.270  45.720  52.910  1.00  0.00           C
ATOM   2884  HA  PHE A 836      65.390  45.430  52.360  1.00  0.00           H
ATOM   2885  CB  PHE A 836      65.940  47.220  53.110  1.00  0.00           C
ATOM   2886  HB1 PHE A 836      66.630  47.540  53.920  1.00  0.00           H
ATOM   2887  HB2 PHE A 836      64.960  47.490  53.560  1.00  0.00           H
ATOM   2888  CG  PHE A 836      66.070  48.070  51.750  1.00  0.00           C
ATOM   2889  CD1 PHE A 836      65.200  47.970  50.660  1.00  0.00           C
ATOM   2890  HD1 PHE A 836      64.470  47.170  50.640  1.00  0.00           H
ATOM   2891  CE1 PHE A 836      65.140  48.890  49.620  1.00  0.00           C
ATOM   2892  HE1 PHE A 836      64.360  48.840  48.870  1.00  0.00           H
ATOM   2893  CZ  PHE A 836      66.150  49.880  49.560  1.00  0.00           C
ATOM   2894  HZ  PHE A 836      66.120  50.590  48.750  1.00  0.00           H
ATOM   2895  CD2 PHE A 836      67.130  49.010  51.670  1.00  0.00           C
ATOM   2896  HD2 PHE A 836      67.710  49.190  52.570  1.00  0.00           H
ATOM   2897  CE2 PHE A 836      67.160  49.890  50.550  1.00  0.00           C
ATOM   2898  HE2 PHE A 836      67.920  50.660  50.610  1.00  0.00           H
ATOM   2899  C   PHE A 836      67.580  45.430  52.170  1.00  0.00           C
ATOM   2900  O   PHE A 836      67.590  45.130  50.950  1.00  0.00           O
ATOM   2901  N   PHE A 837      68.770  45.700  52.760  1.00  0.00           N
ATOM   2902  HN  PHE A 837      68.880  46.180  53.620  1.00  0.00           H
ATOM   2903  CA  PHE A 837      69.970  45.400  52.050  1.00  0.00           C
ATOM   2904  HA  PHE A 837      70.090  46.040  51.190  1.00  0.00           H
ATOM   2905  CB  PHE A 837      71.130  45.900  52.990  1.00  0.00           C
ATOM   2906  HB1 PHE A 837      71.150  45.260  53.910  1.00  0.00           H
ATOM   2907  HB2 PHE A 837      70.830  46.920  53.310  1.00  0.00           H
ATOM   2908  CG  PHE A 837      72.530  45.990  52.350  1.00  0.00           C
ATOM   2909  CD1 PHE A 837      73.400  44.840  52.190  1.00  0.00           C
ATOM   2910  HD1 PHE A 837      73.070  43.860  52.490  1.00  0.00           H
ATOM   2911  CE1 PHE A 837      74.580  44.920  51.440  1.00  0.00           C
ATOM   2912  HE1 PHE A 837      75.170  44.030  51.280  1.00  0.00           H
ATOM   2913  CZ  PHE A 837      75.020  46.200  51.020  1.00  0.00           C
ATOM   2914  HZ  PHE A 837      75.990  46.350  50.570  1.00  0.00           H
ATOM   2915  CD2 PHE A 837      72.970  47.140  51.840  1.00  0.00           C
ATOM   2916  HD2 PHE A 837      72.340  48.010  51.910  1.00  0.00           H
ATOM   2917  CE2 PHE A 837      74.240  47.350  51.250  1.00  0.00           C
ATOM   2918  HE2 PHE A 837      74.460  48.330  50.840  1.00  0.00           H
ATOM   2919  C   PHE A 837      70.230  43.960  51.740  1.00  0.00           C
ATOM   2920  O   PHE A 837      70.610  43.700  50.620  1.00  0.00           O
ATOM   2921  N   LEU A 838      70.010  42.960  52.630  1.00  0.00           N
ATOM   2922  HN  LEU A 838      69.640  43.140  53.540  1.00  0.00           H
ATOM   2923  CA  LEU A 838      69.990  41.560  52.300  1.00  0.00           C
ATOM   2924  HA  LEU A 838      71.000  41.340  51.980  1.00  0.00           H
ATOM   2925  CB  LEU A 838      69.750  40.690  53.580  1.00  0.00           C
ATOM   2926  HB1 LEU A 838      68.720  40.930  53.940  1.00  0.00           H
ATOM   2927  HB2 LEU A 838      70.530  41.000  54.300  1.00  0.00           H
ATOM   2928  CG  LEU A 838      69.700  39.140  53.380  1.00  0.00           C
ATOM   2929  HG  LEU A 838      68.880  38.830  52.700  1.00  0.00           H
ATOM   2930  CD1 LEU A 838      71.010  38.530  52.720  1.00  0.00           C
ATOM   2931 HD11 LEU A 838      70.900  37.530  52.280  1.00  0.00           H
ATOM   2932 HD12 LEU A 838      71.910  38.580  53.380  1.00  0.00           H
ATOM   2933 HD13 LEU A 838      71.270  39.160  51.840  1.00  0.00           H
ATOM   2934  CD2 LEU A 838      69.400  38.500  54.760  1.00  0.00           C
ATOM   2935 HD21 LEU A 838      69.330  37.410  54.590  1.00  0.00           H
ATOM   2936 HD22 LEU A 838      68.570  39.070  55.220  1.00  0.00           H
ATOM   2937 HD23 LEU A 838      70.270  38.670  55.420  1.00  0.00           H
ATOM   2938  C   LEU A 838      69.030  41.140  51.200  1.00  0.00           C
ATOM   2939  O   LEU A 838      69.440  40.510  50.230  1.00  0.00           O
ATOM   2940  N   SER A 839      67.720  41.490  51.280  1.00  0.00           N
ATOM   2941  HN  SER A 839      67.480  41.910  52.150  1.00  0.00           H
ATOM   2942  CA  SER A 839      66.740  41.220  50.170  1.00  0.00           C
ATOM   2943  HA  SER A 839      66.810  40.190  49.860  1.00  0.00           H
ATOM   2944  CB  SER A 839      65.270  41.590  50.540  1.00  0.00           C
ATOM   2945  HB1 SER A 839      64.940  40.890  51.340  1.00  0.00           H
ATOM   2946  HB2 SER A 839      64.680  41.420  49.610  1.00  0.00           H
ATOM   2947  OG  SER A 839      65.210  42.930  51.100  1.00  0.00           O
ATOM   2948  HG1 SER A 839      65.580  42.970  51.980  1.00  0.00           H
ATOM   2949  C   SER A 839      67.160  41.910  48.880  1.00  0.00           C
ATOM   2950  O   SER A 839      67.070  41.350  47.790  1.00  0.00           O
ATOM   2951  N   SER A 840      67.640  43.160  48.890  1.00  0.00           N
ATOM   2952  HN  SER A 840      67.670  43.630  49.760  1.00  0.00           H
ATOM   2953  CA  SER A 840      68.220  43.770  47.700  1.00  0.00           C
ATOM   2954  HA  SER A 840      67.410  43.800  46.970  1.00  0.00           H
ATOM   2955  CB  SER A 840      68.630  45.290  47.860  1.00  0.00           C
ATOM   2956  HB1 SER A 840      68.800  45.730  46.860  1.00  0.00           H
ATOM   2957  HB2 SER A 840      69.560  45.360  48.480  1.00  0.00           H
ATOM   2958  OG  SER A 840      67.500  45.990  48.470  1.00  0.00           O
ATOM   2959  HG1 SER A 840      67.500  45.830  49.420  1.00  0.00           H
ATOM   2960  C   SER A 840      69.350  43.080  47.070  1.00  0.00           C
ATOM   2961  O   SER A 840      69.400  42.880  45.840  1.00  0.00           O
ATOM   2962  N   PHE A 841      70.360  42.760  47.820  1.00  0.00           N
ATOM   2963  HN  PHE A 841      70.450  43.070  48.760  1.00  0.00           H
ATOM   2964  CA  PHE A 841      71.550  42.040  47.310  1.00  0.00           C
ATOM   2965  HA  PHE A 841      71.850  42.600  46.440  1.00  0.00           H
ATOM   2966  CB  PHE A 841      72.840  42.190  48.190  1.00  0.00           C
ATOM   2967  HB1 PHE A 841      72.750  41.640  49.150  1.00  0.00           H
ATOM   2968  HB2 PHE A 841      72.970  43.270  48.410  1.00  0.00           H
ATOM   2969  CG  PHE A 841      74.090  41.600  47.550  1.00  0.00           C
ATOM   2970  CD1 PHE A 841      74.360  42.040  46.220  1.00  0.00           C
ATOM   2971  HD1 PHE A 841      73.830  42.900  45.830  1.00  0.00           H
ATOM   2972  CE1 PHE A 841      75.390  41.480  45.540  1.00  0.00           C
ATOM   2973  HE1 PHE A 841      75.530  41.760  44.500  1.00  0.00           H
ATOM   2974  CZ  PHE A 841      76.190  40.390  46.050  1.00  0.00           C
ATOM   2975  HZ  PHE A 841      76.960  39.990  45.400  1.00  0.00           H
ATOM   2976  CD2 PHE A 841      74.860  40.580  48.150  1.00  0.00           C
ATOM   2977  HD2 PHE A 841      74.560  40.130  49.090  1.00  0.00           H
ATOM   2978  CE2 PHE A 841      75.910  39.950  47.390  1.00  0.00           C
ATOM   2979  HE2 PHE A 841      76.510  39.150  47.790  1.00  0.00           H
ATOM   2980  C   PHE A 841      71.280  40.640  46.830  1.00  0.00           C
ATOM   2981  O   PHE A 841      71.760  40.280  45.740  1.00  0.00           O
ATOM   2982  N   LEU A 842      70.480  39.880  47.630  1.00  0.00           N
ATOM   2983  HN  LEU A 842      69.990  40.270  48.410  1.00  0.00           H
ATOM   2984  CA  LEU A 842      70.180  38.490  47.380  1.00  0.00           C
ATOM   2985  HA  LEU A 842      71.130  38.010  47.210  1.00  0.00           H
ATOM   2986  CB  LEU A 842      69.420  37.890  48.630  1.00  0.00           C
ATOM   2987  HB1 LEU A 842      68.530  38.490  48.880  1.00  0.00           H
ATOM   2988  HB2 LEU A 842      70.090  38.190  49.470  1.00  0.00           H
ATOM   2989  CG  LEU A 842      69.080  36.380  48.460  1.00  0.00           C
ATOM   2990  HG  LEU A 842      68.310  36.250  47.670  1.00  0.00           H
ATOM   2991  CD1 LEU A 842      70.370  35.580  48.050  1.00  0.00           C
ATOM   2992 HD11 LEU A 842      70.660  35.750  46.990  1.00  0.00           H
ATOM   2993 HD12 LEU A 842      70.230  34.480  48.130  1.00  0.00           H
ATOM   2994 HD13 LEU A 842      71.130  35.920  48.790  1.00  0.00           H
ATOM   2995  CD2 LEU A 842      68.630  35.790  49.810  1.00  0.00           C
ATOM   2996 HD21 LEU A 842      68.520  34.690  49.730  1.00  0.00           H
ATOM   2997 HD22 LEU A 842      67.630  36.180  50.090  1.00  0.00           H
ATOM   2998 HD23 LEU A 842      69.370  36.000  50.610  1.00  0.00           H
ATOM   2999  C   LEU A 842      69.320  38.240  46.100  1.00  0.00           C
ATOM   3000  O   LEU A 842      69.330  37.230  45.420  1.00  0.00           O
ATOM   3001  N   LYS A 843      68.630  39.290  45.640  1.00  0.00           N
ATOM   3002  HN  LYS A 843      68.730  40.120  46.180  1.00  0.00           H
ATOM   3003  CA  LYS A 843      67.890  39.480  44.380  1.00  0.00           C
ATOM   3004  HA  LYS A 843      67.390  38.540  44.280  1.00  0.00           H
ATOM   3005  CB  LYS A 843      66.880  40.710  44.490  1.00  0.00           C
ATOM   3006  HB1 LYS A 843      67.580  41.570  44.620  1.00  0.00           H
ATOM   3007  HB2 LYS A 843      66.290  40.570  45.430  1.00  0.00           H
ATOM   3008  CG  LYS A 843      66.070  40.940  43.270  1.00  0.00           C
ATOM   3009  HG1 LYS A 843      66.740  41.000  42.390  1.00  0.00           H
ATOM   3010  HG2 LYS A 843      65.460  41.860  43.370  1.00  0.00           H
ATOM   3011  CD  LYS A 843      65.150  39.730  42.970  1.00  0.00           C
ATOM   3012  HD1 LYS A 843      64.310  39.670  43.700  1.00  0.00           H
ATOM   3013  HD2 LYS A 843      65.700  38.800  43.240  1.00  0.00           H
ATOM   3014  CE  LYS A 843      64.780  39.590  41.490  1.00  0.00           C
ATOM   3015  HE1 LYS A 843      64.300  40.530  41.160  1.00  0.00           H
ATOM   3016  HE2 LYS A 843      64.090  38.720  41.380  1.00  0.00           H
ATOM   3017  NZ  LYS A 843      65.900  39.240  40.650  1.00  0.00           N
ATOM   3018  HZ1 LYS A 843      66.650  39.950  40.710  1.00  0.00           H
ATOM   3019  HZ2 LYS A 843      65.630  39.150  39.650  1.00  0.00           H
ATOM   3020  HZ3 LYS A 843      66.160  38.290  40.990  1.00  0.00           H
ATOM   3021  C   LYS A 843      68.920  39.500  43.260  1.00  0.00           C
ATOM   3022  O   LYS A 843      68.600  38.960  42.180  1.00  0.00           O
ATOM   3023  N   GLN A 844      70.160  39.940  43.370  1.00  0.00           N
ATOM   3024  HN  GLN A 844      70.490  40.210  44.270  1.00  0.00           H
ATOM   3025  CA  GLN A 844      71.040  40.100  42.250  1.00  0.00           C
ATOM   3026  HA  GLN A 844      70.490  40.540  41.440  1.00  0.00           H
ATOM   3027  CB  GLN A 844      72.110  41.110  42.520  1.00  0.00           C
ATOM   3028  HB1 GLN A 844      72.730  41.100  41.600  1.00  0.00           H
ATOM   3029  HB2 GLN A 844      72.710  40.790  43.410  1.00  0.00           H
ATOM   3030  CG  GLN A 844      71.660  42.580  42.660  1.00  0.00           C
ATOM   3031  HG1 GLN A 844      72.470  43.320  42.540  1.00  0.00           H
ATOM   3032  HG2 GLN A 844      71.350  42.460  43.720  1.00  0.00           H
ATOM   3033  CD  GLN A 844      70.500  43.120  41.780  1.00  0.00           C
ATOM   3034  OE1 GLN A 844      70.660  43.380  40.600  1.00  0.00           O
ATOM   3035  NE2 GLN A 844      69.280  43.220  42.380  1.00  0.00           N
ATOM   3036 HE21 GLN A 844      68.520  43.520  41.820  1.00  0.00           H
ATOM   3037 HE22 GLN A 844      69.250  42.840  43.310  1.00  0.00           H
ATOM   3038  C   GLN A 844      71.570  38.800  41.620  1.00  0.00           C
ATOM   3039  O   GLN A 844      72.160  38.810  40.520  1.00  0.00           O
ATOM   3040  N   PHE A 845      71.400  37.690  42.290  1.00  0.00           N
ATOM   3041  HN  PHE A 845      70.890  37.680  43.150  1.00  0.00           H
ATOM   3042  CA  PHE A 845      72.030  36.400  41.950  1.00  0.00           C
ATOM   3043  HA  PHE A 845      73.070  36.620  41.740  1.00  0.00           H
ATOM   3044  CB  PHE A 845      72.100  35.420  43.210  1.00  0.00           C
ATOM   3045  HB1 PHE A 845      72.470  34.390  43.020  1.00  0.00           H
ATOM   3046  HB2 PHE A 845      71.110  35.440  43.720  1.00  0.00           H
ATOM   3047  CG  PHE A 845      73.070  35.900  44.240  1.00  0.00           C
ATOM   3048  CD1 PHE A 845      74.380  35.500  44.130  1.00  0.00           C
ATOM   3049  HD1 PHE A 845      74.660  34.780  43.380  1.00  0.00           H
ATOM   3050  CE1 PHE A 845      75.390  36.020  44.980  1.00  0.00           C
ATOM   3051  HE1 PHE A 845      76.380  35.600  44.870  1.00  0.00           H
ATOM   3052  CZ  PHE A 845      75.000  36.870  45.990  1.00  0.00           C
ATOM   3053  HZ  PHE A 845      75.690  37.290  46.700  1.00  0.00           H
ATOM   3054  CD2 PHE A 845      72.730  36.750  45.290  1.00  0.00           C
ATOM   3055  HD2 PHE A 845      71.760  37.180  45.490  1.00  0.00           H
ATOM   3056  CE2 PHE A 845      73.650  37.180  46.170  1.00  0.00           C
ATOM   3057  HE2 PHE A 845      73.450  37.990  46.870  1.00  0.00           H
ATOM   3058  C   PHE A 845      71.460  35.610  40.780  1.00  0.00           C
ATOM   3059  O   PHE A 845      72.130  34.640  40.440  1.00  0.00           O
ATOM   3060  N   LYS A 846      70.330  35.980  40.160  1.00  0.00           N
ATOM   3061  HN  LYS A 846      69.860  36.760  40.540  1.00  0.00           H
ATOM   3062  CA  LYS A 846      69.720  35.250  39.060  1.00  0.00           C
ATOM   3063  HA  LYS A 846      69.460  34.350  39.570  1.00  0.00           H
ATOM   3064  CB  LYS A 846      68.450  35.990  38.530  1.00  0.00           C
ATOM   3065  HB1 LYS A 846      68.590  37.080  38.370  1.00  0.00           H
ATOM   3066  HB2 LYS A 846      67.690  36.120  39.330  1.00  0.00           H
ATOM   3067  CG  LYS A 846      67.700  35.450  37.290  1.00  0.00           C
ATOM   3068  HG1 LYS A 846      68.290  35.330  36.370  1.00  0.00           H
ATOM   3069  HG2 LYS A 846      66.990  36.290  37.130  1.00  0.00           H
ATOM   3070  CD  LYS A 846      66.730  34.260  37.570  1.00  0.00           C
ATOM   3071  HD1 LYS A 846      67.330  33.410  37.980  1.00  0.00           H
ATOM   3072  HD2 LYS A 846      66.410  33.960  36.550  1.00  0.00           H
ATOM   3073  CE  LYS A 846      65.530  34.570  38.470  1.00  0.00           C
ATOM   3074  HE1 LYS A 846      64.800  35.250  37.990  1.00  0.00           H
ATOM   3075  HE2 LYS A 846      65.850  34.970  39.450  1.00  0.00           H
ATOM   3076  NZ  LYS A 846      64.750  33.320  38.660  1.00  0.00           N
ATOM   3077  HZ1 LYS A 846      64.020  33.320  39.410  1.00  0.00           H
ATOM   3078  HZ2 LYS A 846      65.400  32.550  38.940  1.00  0.00           H
ATOM   3079  HZ3 LYS A 846      64.350  33.090  37.730  1.00  0.00           H
ATOM   3080  C   LYS A 846      70.700  35.010  37.910  1.00  0.00           C
ATOM   3081  O   LYS A 846      70.710  33.960  37.310  1.00  0.00           O
ATOM   3082  N   THR A 847      71.550  36.010  37.510  1.00  0.00           N
ATOM   3083  HN  THR A 847      71.470  36.860  38.040  1.00  0.00           H
ATOM   3084  CA  THR A 847      72.320  35.910  36.220  1.00  0.00           C
ATOM   3085  HA  THR A 847      71.940  35.110  35.610  1.00  0.00           H
ATOM   3086  CB  THR A 847      72.250  37.340  35.570  1.00  0.00           C
ATOM   3087  HB  THR A 847      72.870  37.210  34.660  1.00  0.00           H
ATOM   3088  OG1 THR A 847      72.700  38.380  36.490  1.00  0.00           O
ATOM   3089  HG1 THR A 847      73.060  39.070  35.920  1.00  0.00           H
ATOM   3090  CG2 THR A 847      70.850  37.550  35.120  1.00  0.00           C
ATOM   3091 HG21 THR A 847      70.080  37.650  35.920  1.00  0.00           H
ATOM   3092 HG22 THR A 847      70.540  36.760  34.410  1.00  0.00           H
ATOM   3093 HG23 THR A 847      70.870  38.500  34.550  1.00  0.00           H
ATOM   3094  C   THR A 847      73.840  35.690  36.490  1.00  0.00           C
ATOM   3095  O   THR A 847      74.630  35.800  35.560  1.00  0.00           O
ATOM   3096  N   LYS A 848      74.300  35.510  37.760  1.00  0.00           N
ATOM   3097  HN  LYS A 848      73.680  35.360  38.520  1.00  0.00           H
ATOM   3098  CA  LYS A 848      75.630  35.730  38.160  1.00  0.00           C
ATOM   3099  HA  LYS A 848      76.040  36.620  37.710  1.00  0.00           H
ATOM   3100  CB  LYS A 848      75.720  35.990  39.730  1.00  0.00           C
ATOM   3101  HB1 LYS A 848      76.760  35.860  40.110  1.00  0.00           H
ATOM   3102  HB2 LYS A 848      75.140  35.170  40.200  1.00  0.00           H
ATOM   3103  CG  LYS A 848      75.130  37.310  40.170  1.00  0.00           C
ATOM   3104  HG1 LYS A 848      74.950  37.520  41.250  1.00  0.00           H
ATOM   3105  HG2 LYS A 848      74.090  37.320  39.790  1.00  0.00           H
ATOM   3106  CD  LYS A 848      76.010  38.510  39.710  1.00  0.00           C
ATOM   3107  HD1 LYS A 848      76.500  38.350  38.730  1.00  0.00           H
ATOM   3108  HD2 LYS A 848      76.890  38.610  40.370  1.00  0.00           H
ATOM   3109  CE  LYS A 848      75.230  39.750  39.690  1.00  0.00           C
ATOM   3110  HE1 LYS A 848      75.920  40.570  39.430  1.00  0.00           H
ATOM   3111  HE2 LYS A 848      74.950  40.050  40.720  1.00  0.00           H
ATOM   3112  NZ  LYS A 848      74.030  39.750  38.800  1.00  0.00           N
ATOM   3113  HZ1 LYS A 848      74.220  39.310  37.880  1.00  0.00           H
ATOM   3114  HZ2 LYS A 848      73.820  40.760  38.650  1.00  0.00           H
ATOM   3115  HZ3 LYS A 848      73.160  39.410  39.250  1.00  0.00           H
ATOM   3116  C   LYS A 848      76.470  34.570  37.740  1.00  0.00           C
ATOM   3117  O   LYS A 848      76.200  33.390  37.970  1.00  0.00           O
ATOM   3118  N   ARG A 849      77.620  34.850  37.050  1.00  0.00           N
ATOM   3119  HN  ARG A 849      77.970  35.780  37.050  1.00  0.00           H
ATOM   3120  CA  ARG A 849      78.590  33.920  36.450  1.00  0.00           C
ATOM   3121  HA  ARG A 849      78.030  33.270  35.800  1.00  0.00           H
ATOM   3122  CB  ARG A 849      79.610  34.500  35.530  1.00  0.00           C
ATOM   3123  HB1 ARG A 849      80.330  33.660  35.350  1.00  0.00           H
ATOM   3124  HB2 ARG A 849      80.190  35.260  36.100  1.00  0.00           H
ATOM   3125  CG  ARG A 849      79.030  34.980  34.170  1.00  0.00           C
ATOM   3126  HG1 ARG A 849      78.200  35.670  34.420  1.00  0.00           H
ATOM   3127  HG2 ARG A 849      78.520  34.120  33.680  1.00  0.00           H
ATOM   3128  CD  ARG A 849      80.000  35.790  33.260  1.00  0.00           C
ATOM   3129  HD1 ARG A 849      80.800  35.110  32.920  1.00  0.00           H
ATOM   3130  HD2 ARG A 849      80.350  36.620  33.910  1.00  0.00           H
ATOM   3131  NE  ARG A 849      79.020  36.300  32.160  1.00  0.00           N
ATOM   3132  HE  ARG A 849      78.170  36.740  32.460  1.00  0.00           H
ATOM   3133  CZ  ARG A 849      79.380  36.570  30.910  1.00  0.00           C
ATOM   3134  NH1 ARG A 849      80.440  35.960  30.390  1.00  0.00           N
ATOM   3135 HH11 ARG A 849      80.700  35.200  30.960  1.00  0.00           H
ATOM   3136 HH12 ARG A 849      80.420  35.810  29.390  1.00  0.00           H
ATOM   3137  NH2 ARG A 849      78.620  37.400  30.220  1.00  0.00           N
ATOM   3138 HH21 ARG A 849      77.700  37.540  30.590  1.00  0.00           H
ATOM   3139 HH22 ARG A 849      78.970  37.740  29.350  1.00  0.00           H
ATOM   3140  C   ARG A 849      79.150  32.920  37.520  1.00  0.00           C
ATOM   3141  O   ARG A 849      79.100  33.210  38.690  1.00  0.00           O
ATOM   3142  N   TYR A 850      79.700  31.790  37.090  1.00  0.00           N
ATOM   3143  HN  TYR A 850      79.680  31.630  36.110  1.00  0.00           H
ATOM   3144  CA  TYR A 850      80.320  30.770  37.930  1.00  0.00           C
ATOM   3145  HA  TYR A 850      80.910  30.170  37.250  1.00  0.00           H
ATOM   3146  CB  TYR A 850      81.490  31.190  38.930  1.00  0.00           C
ATOM   3147  HB1 TYR A 850      81.120  32.050  39.540  1.00  0.00           H
ATOM   3148  HB2 TYR A 850      82.350  31.530  38.320  1.00  0.00           H
ATOM   3149  CG  TYR A 850      81.960  30.130  39.880  1.00  0.00           C
ATOM   3150  CD1 TYR A 850      82.700  29.020  39.400  1.00  0.00           C
ATOM   3151  HD1 TYR A 850      82.860  29.040  38.340  1.00  0.00           H
ATOM   3152  CE1 TYR A 850      83.190  27.970  40.250  1.00  0.00           C
ATOM   3153  HE1 TYR A 850      83.760  27.160  39.840  1.00  0.00           H
ATOM   3154  CZ  TYR A 850      82.960  28.140  41.650  1.00  0.00           C
ATOM   3155  OH  TYR A 850      83.450  27.220  42.550  1.00  0.00           O
ATOM   3156  HH  TYR A 850      83.570  26.400  42.080  1.00  0.00           H
ATOM   3157  CD2 TYR A 850      81.690  30.180  41.230  1.00  0.00           C
ATOM   3158  HD2 TYR A 850      81.130  30.990  41.680  1.00  0.00           H
ATOM   3159  CE2 TYR A 850      82.180  29.200  42.100  1.00  0.00           C
ATOM   3160  HE2 TYR A 850      81.950  29.400  43.140  1.00  0.00           H
ATOM   3161  C   TYR A 850      79.240  29.850  38.470  1.00  0.00           C
ATOM   3162  O   TYR A 850      79.050  28.710  38.010  1.00  0.00           O
ATOM   3163  N   PHE A 851      78.550  30.210  39.550  1.00  0.00           N
ATOM   3164  HN  PHE A 851      78.700  31.170  39.800  1.00  0.00           H
ATOM   3165  CA  PHE A 851      77.380  29.510  40.140  1.00  0.00           C
ATOM   3166  HA  PHE A 851      77.890  28.880  40.860  1.00  0.00           H
ATOM   3167  CB  PHE A 851      76.570  30.480  40.970  1.00  0.00           C
ATOM   3168  HB1 PHE A 851      75.840  30.020  41.680  1.00  0.00           H
ATOM   3169  HB2 PHE A 851      75.970  31.100  40.260  1.00  0.00           H
ATOM   3170  CG  PHE A 851      77.370  31.400  41.850  1.00  0.00           C
ATOM   3171  CD1 PHE A 851      77.530  32.800  41.590  1.00  0.00           C
ATOM   3172  HD1 PHE A 851      77.310  33.090  40.570  1.00  0.00           H
ATOM   3173  CE1 PHE A 851      78.190  33.640  42.470  1.00  0.00           C
ATOM   3174  HE1 PHE A 851      78.420  34.680  42.260  1.00  0.00           H
ATOM   3175  CZ  PHE A 851      78.770  33.130  43.610  1.00  0.00           C
ATOM   3176  HZ  PHE A 851      79.270  33.830  44.250  1.00  0.00           H
ATOM   3177  CD2 PHE A 851      78.080  30.880  43.010  1.00  0.00           C
ATOM   3178  HD2 PHE A 851      78.190  29.820  43.170  1.00  0.00           H
ATOM   3179  CE2 PHE A 851      78.660  31.760  43.890  1.00  0.00           C
ATOM   3180  HE2 PHE A 851      79.050  31.320  44.790  1.00  0.00           H
ATOM   3181  C   PHE A 851      76.440  28.640  39.280  1.00  0.00           C
ATOM   3182  O   PHE A 851      76.060  29.130  38.180  1.00  0.00           O
ATOM   3183  N   PRO A 852      76.060  27.460  39.740  1.00  0.00           N
ATOM   3184  CD  PRO A 852      76.920  26.620  40.640  1.00  0.00           C
ATOM   3185  HD1 PRO A 852      76.960  27.020  41.680  1.00  0.00           H
ATOM   3186  HD2 PRO A 852      77.930  26.580  40.190  1.00  0.00           H
ATOM   3187  CA  PRO A 852      74.930  26.660  39.110  1.00  0.00           C
ATOM   3188  HA  PRO A 852      75.320  26.410  38.130  1.00  0.00           H
ATOM   3189  CB  PRO A 852      74.800  25.600  40.070  1.00  0.00           C
ATOM   3190  HB1 PRO A 852      74.330  24.620  39.810  1.00  0.00           H
ATOM   3191  HB2 PRO A 852      74.230  26.040  40.900  1.00  0.00           H
ATOM   3192  CG  PRO A 852      76.140  25.270  40.620  1.00  0.00           C
ATOM   3193  HG1 PRO A 852      76.060  24.840  41.650  1.00  0.00           H
ATOM   3194  HG2 PRO A 852      76.660  24.590  39.910  1.00  0.00           H
ATOM   3195  C   PRO A 852      73.660  27.540  38.760  1.00  0.00           C
ATOM   3196  O   PRO A 852      73.060  28.220  39.620  1.00  0.00           O
ATOM   3197  N   THR A 853      73.230  27.530  37.460  1.00  0.00           N
ATOM   3198  HN  THR A 853      73.670  26.810  36.940  1.00  0.00           H
ATOM   3199  CA  THR A 853      72.180  28.210  36.800  1.00  0.00           C
ATOM   3200  HA  THR A 853      72.550  29.220  36.740  1.00  0.00           H
ATOM   3201  CB  THR A 853      71.930  27.840  35.360  1.00  0.00           C
ATOM   3202  HB  THR A 853      71.610  26.780  35.290  1.00  0.00           H
ATOM   3203  OG1 THR A 853      73.150  28.000  34.650  1.00  0.00           O
ATOM   3204  HG1 THR A 853      73.740  27.320  34.990  1.00  0.00           H
ATOM   3205  CG2 THR A 853      70.870  28.650  34.640  1.00  0.00           C
ATOM   3206 HG21 THR A 853      69.950  28.410  35.200  1.00  0.00           H
ATOM   3207 HG22 THR A 853      70.730  28.420  33.560  1.00  0.00           H
ATOM   3208 HG23 THR A 853      70.950  29.750  34.780  1.00  0.00           H
ATOM   3209  C   THR A 853      70.900  28.180  37.560  1.00  0.00           C
ATOM   3210  O   THR A 853      70.310  29.150  37.930  1.00  0.00           O
ATOM   3211  N   LYS A 854      70.380  26.960  37.800  1.00  0.00           N
ATOM   3212  HN  LYS A 854      70.770  26.100  37.480  1.00  0.00           H
ATOM   3213  CA  LYS A 854      69.160  26.750  38.550  1.00  0.00           C
ATOM   3214  HA  LYS A 854      68.430  27.380  38.090  1.00  0.00           H
ATOM   3215  CB  LYS A 854      68.560  25.270  38.260  1.00  0.00           C
ATOM   3216  HB1 LYS A 854      67.680  24.920  38.850  1.00  0.00           H
ATOM   3217  HB2 LYS A 854      69.380  24.550  38.470  1.00  0.00           H
ATOM   3218  CG  LYS A 854      68.190  25.040  36.780  1.00  0.00           C
ATOM   3219  HG1 LYS A 854      67.910  24.020  36.450  1.00  0.00           H
ATOM   3220  HG2 LYS A 854      69.160  25.250  36.280  1.00  0.00           H
ATOM   3221  CD  LYS A 854      67.250  26.040  36.140  1.00  0.00           C
ATOM   3222  HD1 LYS A 854      67.190  25.710  35.090  1.00  0.00           H
ATOM   3223  HD2 LYS A 854      67.750  27.030  36.050  1.00  0.00           H
ATOM   3224  CE  LYS A 854      65.970  26.220  36.860  1.00  0.00           C
ATOM   3225  HE1 LYS A 854      66.090  26.700  37.870  1.00  0.00           H
ATOM   3226  HE2 LYS A 854      65.590  25.180  36.990  1.00  0.00           H
ATOM   3227  NZ  LYS A 854      64.910  27.000  36.200  1.00  0.00           N
ATOM   3228  HZ1 LYS A 854      64.560  26.390  35.430  1.00  0.00           H
ATOM   3229  HZ2 LYS A 854      65.240  27.850  35.720  1.00  0.00           H
ATOM   3230  HZ3 LYS A 854      64.140  27.230  36.880  1.00  0.00           H
ATOM   3231  C   LYS A 854      69.200  27.110  40.030  1.00  0.00           C
ATOM   3232  O   LYS A 854      68.310  27.780  40.520  1.00  0.00           O
ATOM   3233  N   VAL A 855      70.240  26.600  40.780  1.00  0.00           N
ATOM   3234  HN  VAL A 855      71.010  26.110  40.390  1.00  0.00           H
ATOM   3235  CA  VAL A 855      70.450  27.050  42.140  1.00  0.00           C
ATOM   3236  HA  VAL A 855      69.570  26.740  42.680  1.00  0.00           H
ATOM   3237  CB  VAL A 855      71.770  26.330  42.630  1.00  0.00           C
ATOM   3238  HB  VAL A 855      72.640  26.740  42.070  1.00  0.00           H
ATOM   3239  CG1 VAL A 855      71.940  26.590  44.120  1.00  0.00           C
ATOM   3240 HG11 VAL A 855      71.090  26.230  44.740  1.00  0.00           H
ATOM   3241 HG12 VAL A 855      72.050  27.680  44.340  1.00  0.00           H
ATOM   3242 HG13 VAL A 855      72.870  26.060  44.420  1.00  0.00           H
ATOM   3243  CG2 VAL A 855      71.560  24.780  42.610  1.00  0.00           C
ATOM   3244 HG21 VAL A 855      71.330  24.310  41.630  1.00  0.00           H
ATOM   3245 HG22 VAL A 855      70.740  24.470  43.290  1.00  0.00           H
ATOM   3246 HG23 VAL A 855      72.540  24.440  43.010  1.00  0.00           H
ATOM   3247  C   VAL A 855      70.440  28.560  42.290  1.00  0.00           C
ATOM   3248  O   VAL A 855      69.720  29.050  43.170  1.00  0.00           O
ATOM   3249  N   ARG A 856      71.220  29.330  41.450  1.00  0.00           N
ATOM   3250  HN  ARG A 856      71.640  28.970  40.620  1.00  0.00           H
ATOM   3251  CA  ARG A 856      71.360  30.700  41.540  1.00  0.00           C
ATOM   3252  HA  ARG A 856      71.550  30.870  42.580  1.00  0.00           H
ATOM   3253  CB  ARG A 856      72.550  31.140  40.680  1.00  0.00           C
ATOM   3254  HB1 ARG A 856      73.460  30.510  40.760  1.00  0.00           H
ATOM   3255  HB2 ARG A 856      72.890  32.080  41.140  1.00  0.00           H
ATOM   3256  CG  ARG A 856      72.340  31.460  39.250  1.00  0.00           C
ATOM   3257  HG1 ARG A 856      71.480  32.150  39.100  1.00  0.00           H
ATOM   3258  HG2 ARG A 856      72.000  30.610  38.620  1.00  0.00           H
ATOM   3259  CD  ARG A 856      73.520  32.140  38.490  1.00  0.00           C
ATOM   3260  HD1 ARG A 856      74.260  31.320  38.590  1.00  0.00           H
ATOM   3261  HD2 ARG A 856      73.830  33.110  38.930  1.00  0.00           H
ATOM   3262  NE  ARG A 856      73.050  32.290  37.070  1.00  0.00           N
ATOM   3263  HE  ARG A 856      72.080  32.420  36.900  1.00  0.00           H
ATOM   3264  CZ  ARG A 856      73.710  31.820  35.980  1.00  0.00           C
ATOM   3265  NH1 ARG A 856      75.030  31.690  36.050  1.00  0.00           N
ATOM   3266 HH11 ARG A 856      75.440  32.130  36.840  1.00  0.00           H
ATOM   3267 HH12 ARG A 856      75.510  31.190  35.320  1.00  0.00           H
ATOM   3268  NH2 ARG A 856      73.040  31.590  34.890  1.00  0.00           N
ATOM   3269 HH21 ARG A 856      73.590  31.470  34.070  1.00  0.00           H
ATOM   3270 HH22 ARG A 856      72.070  31.820  34.740  1.00  0.00           H
ATOM   3271  C   ARG A 856      70.090  31.360  41.140  1.00  0.00           C
ATOM   3272  O   ARG A 856      69.640  32.300  41.850  1.00  0.00           O
ATOM   3273  N   SER A 857      69.340  30.700  40.250  1.00  0.00           N
ATOM   3274  HN  SER A 857      69.660  29.990  39.600  1.00  0.00           H
ATOM   3275  CA  SER A 857      68.060  31.260  39.960  1.00  0.00           C
ATOM   3276  HA  SER A 857      68.090  32.280  39.610  1.00  0.00           H
ATOM   3277  CB  SER A 857      67.420  30.590  38.780  1.00  0.00           C
ATOM   3278  HB1 SER A 857      67.310  29.500  38.970  1.00  0.00           H
ATOM   3279  HB2 SER A 857      68.130  30.690  37.940  1.00  0.00           H
ATOM   3280  OG  SER A 857      66.240  31.140  38.290  1.00  0.00           O
ATOM   3281  HG1 SER A 857      65.930  30.570  37.580  1.00  0.00           H
ATOM   3282  C   SER A 857      67.030  31.070  41.100  1.00  0.00           C
ATOM   3283  O   SER A 857      66.040  31.740  41.230  1.00  0.00           O
ATOM   3284  N   THR A 858      67.200  30.000  41.880  1.00  0.00           N
ATOM   3285  HN  THR A 858      68.070  29.530  41.860  1.00  0.00           H
ATOM   3286  CA  THR A 858      66.380  29.660  43.020  1.00  0.00           C
ATOM   3287  HA  THR A 858      65.360  29.630  42.660  1.00  0.00           H
ATOM   3288  CB  THR A 858      66.500  28.310  43.540  1.00  0.00           C
ATOM   3289  HB  THR A 858      67.470  28.230  44.100  1.00  0.00           H
ATOM   3290  OG1 THR A 858      66.580  27.200  42.630  1.00  0.00           O
ATOM   3291  HG1 THR A 858      66.750  27.530  41.750  1.00  0.00           H
ATOM   3292  CG2 THR A 858      65.240  27.950  44.390  1.00  0.00           C
ATOM   3293 HG21 THR A 858      64.290  28.090  43.830  1.00  0.00           H
ATOM   3294 HG22 THR A 858      65.120  28.560  45.300  1.00  0.00           H
ATOM   3295 HG23 THR A 858      65.340  26.870  44.670  1.00  0.00           H
ATOM   3296  C   THR A 858      66.450  30.630  44.250  1.00  0.00           C
ATOM   3297  O   THR A 858      65.390  30.920  44.820  1.00  0.00           O
ATOM   3298  N   ILE A 859      67.620  31.050  44.650  1.00  0.00           N
ATOM   3299  HN  ILE A 859      68.440  30.530  44.440  1.00  0.00           H
ATOM   3300  CA  ILE A 859      67.720  32.040  45.740  1.00  0.00           C
ATOM   3301  HA  ILE A 859      67.230  31.660  46.630  1.00  0.00           H
ATOM   3302  CB  ILE A 859      69.170  31.970  46.260  1.00  0.00           C
ATOM   3303  HB  ILE A 859      69.200  32.770  47.030  1.00  0.00           H
ATOM   3304  CG2 ILE A 859      69.410  30.610  46.900  1.00  0.00           C
ATOM   3305 HG21 ILE A 859      69.430  29.770  46.180  1.00  0.00           H
ATOM   3306 HG22 ILE A 859      68.680  30.450  47.730  1.00  0.00           H
ATOM   3307 HG23 ILE A 859      70.430  30.660  47.340  1.00  0.00           H
ATOM   3308  CG1 ILE A 859      70.270  32.210  45.190  1.00  0.00           C
ATOM   3309 HG11 ILE A 859      70.010  33.160  44.670  1.00  0.00           H
ATOM   3310 HG12 ILE A 859      70.240  31.450  44.380  1.00  0.00           H
ATOM   3311  CD  ILE A 859      71.660  32.410  45.690  1.00  0.00           C
ATOM   3312  HD1 ILE A 859      72.340  31.520  45.640  1.00  0.00           H
ATOM   3313  HD2 ILE A 859      71.710  32.790  46.720  1.00  0.00           H
ATOM   3314  HD3 ILE A 859      72.070  33.240  45.080  1.00  0.00           H
ATOM   3315  C   ILE A 859      67.300  33.400  45.290  1.00  0.00           C
ATOM   3316  O   ILE A 859      66.920  34.180  46.140  1.00  0.00           O
ATOM   3317  N   SER A 860      67.340  33.770  44.020  1.00  0.00           N
ATOM   3318  HN  SER A 860      67.900  33.350  43.300  1.00  0.00           H
ATOM   3319  CA  SER A 860      66.710  35.080  43.610  1.00  0.00           C
ATOM   3320  HA  SER A 860      67.210  35.930  44.070  1.00  0.00           H
ATOM   3321  CB  SER A 860      66.940  35.190  42.070  1.00  0.00           C
ATOM   3322  HB1 SER A 860      66.790  34.170  41.680  1.00  0.00           H
ATOM   3323  HB2 SER A 860      68.000  35.510  41.950  1.00  0.00           H
ATOM   3324  OG  SER A 860      66.220  36.370  41.480  1.00  0.00           O
ATOM   3325  HG1 SER A 860      65.290  36.130  41.350  1.00  0.00           H
ATOM   3326  C   SER A 860      65.230  35.110  43.830  1.00  0.00           C
ATOM   3327  O   SER A 860      64.690  36.050  44.360  1.00  0.00           O
ATOM   3328  N   ASP A 861      64.500  34.010  43.400  1.00  0.00           N
ATOM   3329  HN  ASP A 861      64.830  33.190  42.950  1.00  0.00           H
ATOM   3330  CA  ASP A 861      63.100  33.800  43.580  1.00  0.00           C
ATOM   3331  HA  ASP A 861      62.650  34.740  43.310  1.00  0.00           H
ATOM   3332  CB  ASP A 861      62.680  32.530  42.860  1.00  0.00           C
ATOM   3333  HB1 ASP A 861      61.620  32.330  43.110  1.00  0.00           H
ATOM   3334  HB2 ASP A 861      63.310  31.690  43.200  1.00  0.00           H
ATOM   3335  CG  ASP A 861      62.840  32.580  41.290  1.00  0.00           C
ATOM   3336  OD1 ASP A 861      62.640  31.510  40.720  1.00  0.00           O
ATOM   3337  OD2 ASP A 861      63.160  33.680  40.780  1.00  0.00           O
ATOM   3338  C   ASP A 861      62.810  33.590  45.060  1.00  0.00           C
ATOM   3339  O   ASP A 861      61.880  34.270  45.600  1.00  0.00           O
ATOM   3340  N   PHE A 862      63.500  32.760  45.870  1.00  0.00           N
ATOM   3341  HN  PHE A 862      64.150  32.100  45.490  1.00  0.00           H
ATOM   3342  CA  PHE A 862      63.270  32.500  47.250  1.00  0.00           C
ATOM   3343  HA  PHE A 862      62.220  32.600  47.440  1.00  0.00           H
ATOM   3344  CB  PHE A 862      63.660  31.040  47.590  1.00  0.00           C
ATOM   3345  HB1 PHE A 862      63.740  30.810  48.680  1.00  0.00           H
ATOM   3346  HB2 PHE A 862      64.590  30.740  47.050  1.00  0.00           H
ATOM   3347  CG  PHE A 862      62.490  30.190  47.060  1.00  0.00           C
ATOM   3348  CD1 PHE A 862      62.320  29.750  45.680  1.00  0.00           C
ATOM   3349  HD1 PHE A 862      62.870  30.190  44.860  1.00  0.00           H
ATOM   3350  CE1 PHE A 862      61.410  28.720  45.360  1.00  0.00           C
ATOM   3351  HE1 PHE A 862      61.260  28.240  44.410  1.00  0.00           H
ATOM   3352  CZ  PHE A 862      60.490  28.280  46.350  1.00  0.00           C
ATOM   3353  HZ  PHE A 862      59.720  27.570  46.080  1.00  0.00           H
ATOM   3354  CD2 PHE A 862      61.600  29.660  48.030  1.00  0.00           C
ATOM   3355  HD2 PHE A 862      61.700  29.930  49.060  1.00  0.00           H
ATOM   3356  CE2 PHE A 862      60.600  28.760  47.660  1.00  0.00           C
ATOM   3357  HE2 PHE A 862      59.930  28.410  48.440  1.00  0.00           H
ATOM   3358  C   PHE A 862      63.900  33.480  48.270  1.00  0.00           C
ATOM   3359  O   PHE A 862      64.080  33.190  49.490  1.00  0.00           O
ATOM   3360  N   ALA A 863      64.370  34.620  47.660  1.00  0.00           N
ATOM   3361  HN  ALA A 863      64.120  34.810  46.720  1.00  0.00           H
ATOM   3362  CA  ALA A 863      65.150  35.650  48.360  1.00  0.00           C
ATOM   3363  HA  ALA A 863      66.040  35.080  48.600  1.00  0.00           H
ATOM   3364  CB  ALA A 863      65.330  36.820  47.390  1.00  0.00           C
ATOM   3365  HB1 ALA A 863      64.400  37.040  46.830  1.00  0.00           H
ATOM   3366  HB2 ALA A 863      66.000  36.510  46.560  1.00  0.00           H
ATOM   3367  HB3 ALA A 863      65.870  37.700  47.790  1.00  0.00           H
ATOM   3368  C   ALA A 863      64.520  36.090  49.730  1.00  0.00           C
ATOM   3369  O   ALA A 863      65.190  36.120  50.740  1.00  0.00           O
ATOM   3370  N   VAL A 864      63.220  36.420  49.710  1.00  0.00           N
ATOM   3371  HN  VAL A 864      62.610  36.590  48.940  1.00  0.00           H
ATOM   3372  CA  VAL A 864      62.540  37.060  50.860  1.00  0.00           C
ATOM   3373  HA  VAL A 864      63.300  37.640  51.360  1.00  0.00           H
ATOM   3374  CB  VAL A 864      61.350  37.840  50.470  1.00  0.00           C
ATOM   3375  HB  VAL A 864      60.630  37.220  49.890  1.00  0.00           H
ATOM   3376  CG1 VAL A 864      60.590  38.370  51.700  1.00  0.00           C
ATOM   3377 HG11 VAL A 864      59.750  38.950  51.250  1.00  0.00           H
ATOM   3378 HG12 VAL A 864      61.330  38.970  52.260  1.00  0.00           H
ATOM   3379 HG13 VAL A 864      60.170  37.550  52.330  1.00  0.00           H
ATOM   3380  CG2 VAL A 864      61.860  39.070  49.830  1.00  0.00           C
ATOM   3381 HG21 VAL A 864      62.530  39.620  50.520  1.00  0.00           H
ATOM   3382 HG22 VAL A 864      61.040  39.760  49.530  1.00  0.00           H
ATOM   3383 HG23 VAL A 864      62.370  38.850  48.860  1.00  0.00           H
ATOM   3384  C   VAL A 864      62.160  36.050  51.960  1.00  0.00           C
ATOM   3385  O   VAL A 864      62.370  36.280  53.150  1.00  0.00           O
ATOM   3386  N   PHE A 865      61.780  34.820  51.580  1.00  0.00           N
ATOM   3387  HN  PHE A 865      61.640  34.660  50.610  1.00  0.00           H
ATOM   3388  CA  PHE A 865      61.680  33.720  52.520  1.00  0.00           C
ATOM   3389  HA  PHE A 865      60.930  34.120  53.180  1.00  0.00           H
ATOM   3390  CB  PHE A 865      61.090  32.530  51.760  1.00  0.00           C
ATOM   3391  HB1 PHE A 865      61.620  32.470  50.780  1.00  0.00           H
ATOM   3392  HB2 PHE A 865      60.010  32.760  51.600  1.00  0.00           H
ATOM   3393  CG  PHE A 865      61.180  31.220  52.510  1.00  0.00           C
ATOM   3394  CD1 PHE A 865      60.260  31.080  53.600  1.00  0.00           C
ATOM   3395  HD1 PHE A 865      59.560  31.870  53.840  1.00  0.00           H
ATOM   3396  CE1 PHE A 865      60.430  30.020  54.550  1.00  0.00           C
ATOM   3397  HE1 PHE A 865      59.870  29.880  55.460  1.00  0.00           H
ATOM   3398  CZ  PHE A 865      61.380  29.000  54.270  1.00  0.00           C
ATOM   3399  HZ  PHE A 865      61.550  28.250  55.030  1.00  0.00           H
ATOM   3400  CD2 PHE A 865      62.140  30.230  52.270  1.00  0.00           C
ATOM   3401  HD2 PHE A 865      62.810  30.330  51.420  1.00  0.00           H
ATOM   3402  CE2 PHE A 865      62.280  29.160  53.150  1.00  0.00           C
ATOM   3403  HE2 PHE A 865      63.090  28.460  53.040  1.00  0.00           H
ATOM   3404  C   PHE A 865      62.960  33.510  53.230  1.00  0.00           C
ATOM   3405  O   PHE A 865      63.040  33.390  54.420  1.00  0.00           O
ATOM   3406  N   LEU A 866      64.100  33.480  52.470  1.00  0.00           N
ATOM   3407  HN  LEU A 866      64.130  33.650  51.490  1.00  0.00           H
ATOM   3408  CA  LEU A 866      65.390  33.220  52.990  1.00  0.00           C
ATOM   3409  HA  LEU A 866      65.210  32.400  53.680  1.00  0.00           H
ATOM   3410  CB  LEU A 866      66.510  32.860  51.940  1.00  0.00           C
ATOM   3411  HB1 LEU A 866      67.420  32.700  52.570  1.00  0.00           H
ATOM   3412  HB2 LEU A 866      66.730  33.630  51.180  1.00  0.00           H
ATOM   3413  CG  LEU A 866      66.320  31.510  51.180  1.00  0.00           C
ATOM   3414  HG  LEU A 866      65.540  31.590  50.400  1.00  0.00           H
ATOM   3415  CD1 LEU A 866      67.500  31.030  50.390  1.00  0.00           C
ATOM   3416 HD11 LEU A 866      67.120  30.190  49.750  1.00  0.00           H
ATOM   3417 HD12 LEU A 866      68.380  30.720  50.990  1.00  0.00           H
ATOM   3418 HD13 LEU A 866      67.740  31.810  49.640  1.00  0.00           H
ATOM   3419  CD2 LEU A 866      65.860  30.320  52.010  1.00  0.00           C
ATOM   3420 HD21 LEU A 866      65.300  29.590  51.370  1.00  0.00           H
ATOM   3421 HD22 LEU A 866      65.250  30.540  52.900  1.00  0.00           H
ATOM   3422 HD23 LEU A 866      66.690  29.870  52.600  1.00  0.00           H
ATOM   3423  C   LEU A 866      65.940  34.360  53.820  1.00  0.00           C
ATOM   3424  O   LEU A 866      66.600  34.190  54.870  1.00  0.00           O
ATOM   3425  N   THR A 867      65.550  35.620  53.440  1.00  0.00           N
ATOM   3426  HN  THR A 867      65.260  35.700  52.500  1.00  0.00           H
ATOM   3427  CA  THR A 867      65.910  36.810  54.210  1.00  0.00           C
ATOM   3428  HA  THR A 867      66.990  36.780  54.260  1.00  0.00           H
ATOM   3429  CB  THR A 867      65.420  38.060  53.460  1.00  0.00           C
ATOM   3430  HB  THR A 867      64.360  37.950  53.150  1.00  0.00           H
ATOM   3431  OG1 THR A 867      66.180  38.220  52.230  1.00  0.00           O
ATOM   3432  HG1 THR A 867      65.840  37.480  51.720  1.00  0.00           H
ATOM   3433  CG2 THR A 867      65.690  39.300  54.250  1.00  0.00           C
ATOM   3434 HG21 THR A 867      66.740  39.540  54.500  1.00  0.00           H
ATOM   3435 HG22 THR A 867      65.120  39.350  55.220  1.00  0.00           H
ATOM   3436 HG23 THR A 867      65.180  40.110  53.680  1.00  0.00           H
ATOM   3437  C   THR A 867      65.320  36.870  55.540  1.00  0.00           C
ATOM   3438  O   THR A 867      66.030  37.190  56.520  1.00  0.00           O
ATOM   3439  N   ILE A 868      64.060  36.500  55.740  1.00  0.00           N
ATOM   3440  HN  ILE A 868      63.500  36.190  54.970  1.00  0.00           H
ATOM   3441  CA  ILE A 868      63.320  36.410  56.950  1.00  0.00           C
ATOM   3442  HA  ILE A 868      63.350  37.340  57.520  1.00  0.00           H
ATOM   3443  CB  ILE A 868      61.800  36.180  56.650  1.00  0.00           C
ATOM   3444  HB  ILE A 868      61.720  35.220  56.110  1.00  0.00           H
ATOM   3445  CG2 ILE A 868      61.080  36.030  57.980  1.00  0.00           C
ATOM   3446 HG21 ILE A 868      59.970  36.070  57.880  1.00  0.00           H
ATOM   3447 HG22 ILE A 868      61.390  36.650  58.850  1.00  0.00           H
ATOM   3448 HG23 ILE A 868      61.150  34.960  58.280  1.00  0.00           H
ATOM   3449  CG1 ILE A 868      61.160  37.370  55.890  1.00  0.00           C
ATOM   3450 HG11 ILE A 868      61.840  37.640  55.060  1.00  0.00           H
ATOM   3451 HG12 ILE A 868      60.900  38.190  56.590  1.00  0.00           H
ATOM   3452  CD  ILE A 868      59.830  36.980  55.060  1.00  0.00           C
ATOM   3453  HD1 ILE A 868      60.000  36.050  54.490  1.00  0.00           H
ATOM   3454  HD2 ILE A 868      59.510  37.810  54.400  1.00  0.00           H
ATOM   3455  HD3 ILE A 868      58.960  36.630  55.670  1.00  0.00           H
ATOM   3456  C   ILE A 868      63.910  35.330  57.870  1.00  0.00           C
ATOM   3457  O   ILE A 868      64.160  35.510  59.050  1.00  0.00           O
ATOM   3458  N   VAL A 869      64.160  34.170  57.310  1.00  0.00           N
ATOM   3459  HN  VAL A 869      64.110  34.090  56.310  1.00  0.00           H
ATOM   3460  CA  VAL A 869      64.690  33.050  58.100  1.00  0.00           C
ATOM   3461  HA  VAL A 869      64.120  33.040  59.010  1.00  0.00           H
ATOM   3462  CB  VAL A 869      64.660  31.670  57.280  1.00  0.00           C
ATOM   3463  HB  VAL A 869      65.050  31.760  56.250  1.00  0.00           H
ATOM   3464  CG1 VAL A 869      65.440  30.610  58.060  1.00  0.00           C
ATOM   3465 HG11 VAL A 869      65.300  29.690  57.450  1.00  0.00           H
ATOM   3466 HG12 VAL A 869      65.220  30.490  59.130  1.00  0.00           H
ATOM   3467 HG13 VAL A 869      66.530  30.840  57.940  1.00  0.00           H
ATOM   3468  CG2 VAL A 869      63.250  31.190  57.050  1.00  0.00           C
ATOM   3469 HG21 VAL A 869      62.690  32.060  56.630  1.00  0.00           H
ATOM   3470 HG22 VAL A 869      62.700  31.040  58.000  1.00  0.00           H
ATOM   3471 HG23 VAL A 869      63.200  30.300  56.390  1.00  0.00           H
ATOM   3472  C   VAL A 869      66.060  33.390  58.650  1.00  0.00           C
ATOM   3473  O   VAL A 869      66.380  33.050  59.780  1.00  0.00           O
ATOM   3474  N   ILE A 870      66.870  34.060  57.770  1.00  0.00           N
ATOM   3475  HN  ILE A 870      66.630  34.120  56.810  1.00  0.00           H
ATOM   3476  CA  ILE A 870      68.170  34.650  58.210  1.00  0.00           C
ATOM   3477  HA  ILE A 870      68.720  33.840  58.680  1.00  0.00           H
ATOM   3478  CB  ILE A 870      69.160  35.050  57.050  1.00  0.00           C
ATOM   3479  HB  ILE A 870      68.520  35.670  56.390  1.00  0.00           H
ATOM   3480  CG2 ILE A 870      70.440  35.900  57.410  1.00  0.00           C
ATOM   3481 HG21 ILE A 870      71.220  36.020  56.630  1.00  0.00           H
ATOM   3482 HG22 ILE A 870      70.800  35.410  58.330  1.00  0.00           H
ATOM   3483 HG23 ILE A 870      70.120  36.920  57.660  1.00  0.00           H
ATOM   3484  CG1 ILE A 870      69.570  33.860  56.140  1.00  0.00           C
ATOM   3485 HG11 ILE A 870      68.610  33.640  55.620  1.00  0.00           H
ATOM   3486 HG12 ILE A 870      69.810  33.070  56.870  1.00  0.00           H
ATOM   3487  CD  ILE A 870      70.740  34.010  55.120  1.00  0.00           C
ATOM   3488  HD1 ILE A 870      71.670  34.110  55.730  1.00  0.00           H
ATOM   3489  HD2 ILE A 870      70.630  34.910  54.480  1.00  0.00           H
ATOM   3490  HD3 ILE A 870      70.750  33.040  54.570  1.00  0.00           H
ATOM   3491  C   ILE A 870      68.080  35.700  59.230  1.00  0.00           C
ATOM   3492  O   ILE A 870      68.810  35.760  60.210  1.00  0.00           O
ATOM   3493  N   MET A 871      67.130  36.670  59.080  1.00  0.00           N
ATOM   3494  HN  MET A 871      66.580  36.760  58.250  1.00  0.00           H
ATOM   3495  CA  MET A 871      66.980  37.750  60.040  1.00  0.00           C
ATOM   3496  HA  MET A 871      67.950  38.190  60.240  1.00  0.00           H
ATOM   3497  CB  MET A 871      66.200  38.910  59.420  1.00  0.00           C
ATOM   3498  HB1 MET A 871      66.150  39.690  60.210  1.00  0.00           H
ATOM   3499  HB2 MET A 871      65.180  38.560  59.140  1.00  0.00           H
ATOM   3500  CG  MET A 871      66.910  39.620  58.270  1.00  0.00           C
ATOM   3501  HG1 MET A 871      66.060  40.020  57.680  1.00  0.00           H
ATOM   3502  HG2 MET A 871      67.480  38.840  57.710  1.00  0.00           H
ATOM   3503  SD  MET A 871      68.120  40.910  58.660  1.00  0.00           S
ATOM   3504  CE  MET A 871      69.490  40.180  57.720  1.00  0.00           C
ATOM   3505  HE1 MET A 871      69.450  39.070  57.680  1.00  0.00           H
ATOM   3506  HE2 MET A 871      70.500  40.500  58.080  1.00  0.00           H
ATOM   3507  HE3 MET A 871      69.600  40.460  56.650  1.00  0.00           H
ATOM   3508  C   MET A 871      66.390  37.370  61.400  1.00  0.00           C
ATOM   3509  O   MET A 871      66.700  37.930  62.420  1.00  0.00           O
ATOM   3510  N   VAL A 872      65.590  36.320  61.520  1.00  0.00           N
ATOM   3511  HN  VAL A 872      65.170  35.950  60.700  1.00  0.00           H
ATOM   3512  CA  VAL A 872      65.290  35.700  62.820  1.00  0.00           C
ATOM   3513  HA  VAL A 872      64.870  36.430  63.490  1.00  0.00           H
ATOM   3514  CB  VAL A 872      64.260  34.530  62.670  1.00  0.00           C
ATOM   3515  HB  VAL A 872      64.670  33.980  61.800  1.00  0.00           H
ATOM   3516  CG1 VAL A 872      64.330  33.660  63.940  1.00  0.00           C
ATOM   3517 HG11 VAL A 872      65.210  32.990  63.810  1.00  0.00           H
ATOM   3518 HG12 VAL A 872      63.420  33.030  63.810  1.00  0.00           H
ATOM   3519 HG13 VAL A 872      64.310  34.200  64.910  1.00  0.00           H
ATOM   3520  CG2 VAL A 872      62.870  35.120  62.510  1.00  0.00           C
ATOM   3521 HG21 VAL A 872      62.200  34.290  62.830  1.00  0.00           H
ATOM   3522 HG22 VAL A 872      62.580  35.400  61.470  1.00  0.00           H
ATOM   3523 HG23 VAL A 872      62.620  35.960  63.180  1.00  0.00           H
ATOM   3524  C   VAL A 872      66.510  35.260  63.570  1.00  0.00           C
ATOM   3525  O   VAL A 872      66.680  35.430  64.780  1.00  0.00           O
ATOM   3526  N   THR A 873      67.420  34.650  62.770  1.00  0.00           N
ATOM   3527  HN  THR A 873      67.220  34.390  61.830  1.00  0.00           H
ATOM   3528  CA  THR A 873      68.710  34.140  63.230  1.00  0.00           C
ATOM   3529  HA  THR A 873      68.430  33.550  64.090  1.00  0.00           H
ATOM   3530  CB  THR A 873      69.380  33.150  62.290  1.00  0.00           C
ATOM   3531  HB  THR A 873      69.850  33.690  61.440  1.00  0.00           H
ATOM   3532  OG1 THR A 873      68.440  32.120  61.900  1.00  0.00           O
ATOM   3533  HG1 THR A 873      68.030  32.470  61.110  1.00  0.00           H
ATOM   3534  CG2 THR A 873      70.490  32.390  63.060  1.00  0.00           C
ATOM   3535 HG21 THR A 873      70.860  31.610  62.360  1.00  0.00           H
ATOM   3536 HG22 THR A 873      70.060  31.720  63.840  1.00  0.00           H
ATOM   3537 HG23 THR A 873      71.260  33.080  63.450  1.00  0.00           H
ATOM   3538  C   THR A 873      69.680  35.200  63.760  1.00  0.00           C
ATOM   3539  O   THR A 873      70.330  35.000  64.780  1.00  0.00           O
ATOM   3540  N   ILE A 874      69.840  36.230  62.930  1.00  0.00           N
ATOM   3541  HN  ILE A 874      69.400  36.370  62.040  1.00  0.00           H
ATOM   3542  CA  ILE A 874      70.730  37.310  63.350  1.00  0.00           C
ATOM   3543  HA  ILE A 874      71.660  36.900  63.730  1.00  0.00           H
ATOM   3544  CB  ILE A 874      71.100  38.390  62.230  1.00  0.00           C
ATOM   3545  HB  ILE A 874      70.230  38.530  61.560  1.00  0.00           H
ATOM   3546  CG2 ILE A 874      71.560  39.790  62.780  1.00  0.00           C
ATOM   3547 HG21 ILE A 874      71.750  40.490  61.930  1.00  0.00           H
ATOM   3548 HG22 ILE A 874      72.500  39.710  63.350  1.00  0.00           H
ATOM   3549 HG23 ILE A 874      70.810  40.250  63.460  1.00  0.00           H
ATOM   3550  CG1 ILE A 874      72.360  37.830  61.420  1.00  0.00           C
ATOM   3551 HG11 ILE A 874      73.180  37.560  62.130  1.00  0.00           H
ATOM   3552 HG12 ILE A 874      72.750  38.670  60.790  1.00  0.00           H
ATOM   3553  CD  ILE A 874      72.050  36.660  60.480  1.00  0.00           C
ATOM   3554  HD1 ILE A 874      71.260  36.800  59.710  1.00  0.00           H
ATOM   3555  HD2 ILE A 874      71.950  35.740  61.100  1.00  0.00           H
ATOM   3556  HD3 ILE A 874      72.930  36.490  59.820  1.00  0.00           H
ATOM   3557  C   ILE A 874      70.150  38.070  64.580  1.00  0.00           C
ATOM   3558  O   ILE A 874      70.880  38.300  65.510  1.00  0.00           O
ATOM   3559  N   ASP A 875      68.820  38.340  64.560  1.00  0.00           N
ATOM   3560  HN  ASP A 875      68.200  38.140  63.810  1.00  0.00           H
ATOM   3561  CA  ASP A 875      68.120  38.850  65.730  1.00  0.00           C
ATOM   3562  HA  ASP A 875      68.620  39.800  65.850  1.00  0.00           H
ATOM   3563  CB  ASP A 875      66.590  39.050  65.220  1.00  0.00           C
ATOM   3564  HB1 ASP A 875      66.280  38.030  64.920  1.00  0.00           H
ATOM   3565  HB2 ASP A 875      66.420  39.690  64.330  1.00  0.00           H
ATOM   3566  CG  ASP A 875      65.810  39.540  66.390  1.00  0.00           C
ATOM   3567  OD1 ASP A 875      65.950  40.640  66.900  1.00  0.00           O
ATOM   3568  OD2 ASP A 875      65.200  38.660  67.030  1.00  0.00           O
ATOM   3569  C   ASP A 875      68.270  37.980  66.990  1.00  0.00           C
ATOM   3570  O   ASP A 875      68.740  38.590  67.960  1.00  0.00           O
ATOM   3571  N   TYR A 876      67.990  36.640  67.010  1.00  0.00           N
ATOM   3572  HN  TYR A 876      67.570  36.190  66.220  1.00  0.00           H
ATOM   3573  CA  TYR A 876      68.310  35.810  68.130  1.00  0.00           C
ATOM   3574  HA  TYR A 876      67.750  36.090  69.000  1.00  0.00           H
ATOM   3575  CB  TYR A 876      67.860  34.340  67.720  1.00  0.00           C
ATOM   3576  HB1 TYR A 876      68.140  34.070  66.670  1.00  0.00           H
ATOM   3577  HB2 TYR A 876      66.760  34.270  67.810  1.00  0.00           H
ATOM   3578  CG  TYR A 876      68.370  33.160  68.550  1.00  0.00           C
ATOM   3579  CD1 TYR A 876      69.530  32.370  68.190  1.00  0.00           C
ATOM   3580  HD1 TYR A 876      69.960  32.490  67.200  1.00  0.00           H
ATOM   3581  CE1 TYR A 876      69.970  31.410  69.090  1.00  0.00           C
ATOM   3582  HE1 TYR A 876      70.780  30.770  68.740  1.00  0.00           H
ATOM   3583  CZ  TYR A 876      69.480  31.320  70.400  1.00  0.00           C
ATOM   3584  OH  TYR A 876      70.060  30.490  71.400  1.00  0.00           O
ATOM   3585  HH  TYR A 876      69.420  30.260  72.080  1.00  0.00           H
ATOM   3586  CD2 TYR A 876      67.820  33.040  69.870  1.00  0.00           C
ATOM   3587  HD2 TYR A 876      67.010  33.690  70.170  1.00  0.00           H
ATOM   3588  CE2 TYR A 876      68.400  32.100  70.690  1.00  0.00           C
ATOM   3589  HE2 TYR A 876      67.960  32.210  71.670  1.00  0.00           H
ATOM   3590  C   TYR A 876      69.810  35.810  68.590  1.00  0.00           C
ATOM   3591  O   TYR A 876      70.040  35.890  69.770  1.00  0.00           O
ATOM   3592  N   LEU A 877      70.810  35.670  67.650  1.00  0.00           N
ATOM   3593  HN  LEU A 877      70.600  35.450  66.700  1.00  0.00           H
ATOM   3594  CA  LEU A 877      72.230  35.640  68.020  1.00  0.00           C
ATOM   3595  HA  LEU A 877      72.300  34.840  68.750  1.00  0.00           H
ATOM   3596  CB  LEU A 877      73.130  35.290  66.840  1.00  0.00           C
ATOM   3597  HB1 LEU A 877      74.210  35.520  67.020  1.00  0.00           H
ATOM   3598  HB2 LEU A 877      72.840  35.820  65.910  1.00  0.00           H
ATOM   3599  CG  LEU A 877      73.080  33.830  66.260  1.00  0.00           C
ATOM   3600  HG  LEU A 877      72.030  33.570  66.010  1.00  0.00           H
ATOM   3601  CD1 LEU A 877      73.860  33.790  64.980  1.00  0.00           C
ATOM   3602 HD11 LEU A 877      74.860  34.210  65.200  1.00  0.00           H
ATOM   3603 HD12 LEU A 877      73.470  34.440  64.170  1.00  0.00           H
ATOM   3604 HD13 LEU A 877      73.820  32.770  64.550  1.00  0.00           H
ATOM   3605  CD2 LEU A 877      73.640  32.800  67.210  1.00  0.00           C
ATOM   3606 HD21 LEU A 877      73.660  31.750  66.860  1.00  0.00           H
ATOM   3607 HD22 LEU A 877      72.990  32.920  68.110  1.00  0.00           H
ATOM   3608 HD23 LEU A 877      74.710  33.010  67.430  1.00  0.00           H
ATOM   3609  C   LEU A 877      72.720  36.920  68.720  1.00  0.00           C
ATOM   3610  O   LEU A 877      73.330  37.020  69.790  1.00  0.00           O
ATOM   3611  N   VAL A 878      72.250  38.110  68.190  1.00  0.00           N
ATOM   3612  HN  VAL A 878      71.820  38.030  67.290  1.00  0.00           H
ATOM   3613  CA  VAL A 878      72.320  39.430  68.910  1.00  0.00           C
ATOM   3614  HA  VAL A 878      73.370  39.610  69.030  1.00  0.00           H
ATOM   3615  CB  VAL A 878      71.790  40.440  67.890  1.00  0.00           C
ATOM   3616  HB  VAL A 878      70.790  40.150  67.480  1.00  0.00           H
ATOM   3617  CG1 VAL A 878      71.520  41.820  68.580  1.00  0.00           C
ATOM   3618 HG11 VAL A 878      71.170  42.630  67.910  1.00  0.00           H
ATOM   3619 HG12 VAL A 878      72.360  42.250  69.160  1.00  0.00           H
ATOM   3620 HG13 VAL A 878      70.700  41.670  69.330  1.00  0.00           H
ATOM   3621  CG2 VAL A 878      72.730  40.680  66.600  1.00  0.00           C
ATOM   3622 HG21 VAL A 878      72.910  39.690  66.140  1.00  0.00           H
ATOM   3623 HG22 VAL A 878      73.700  41.200  66.750  1.00  0.00           H
ATOM   3624 HG23 VAL A 878      72.100  41.330  65.960  1.00  0.00           H
ATOM   3625  C   VAL A 878      71.670  39.400  70.260  1.00  0.00           C
ATOM   3626  O   VAL A 878      72.240  39.830  71.260  1.00  0.00           O
ATOM   3627  N   GLY A 879      70.460  38.860  70.270  1.00  0.00           N
ATOM   3628  HN  GLY A 879      70.120  38.620  69.370  1.00  0.00           H
ATOM   3629  CA  GLY A 879      69.650  38.670  71.500  1.00  0.00           C
ATOM   3630  HA1 GLY A 879      70.140  38.030  72.220  1.00  0.00           H
ATOM   3631  HA2 GLY A 879      68.740  38.170  71.180  1.00  0.00           H
ATOM   3632  C   GLY A 879      69.250  39.950  72.190  1.00  0.00           C
ATOM   3633  O   GLY A 879      69.280  40.090  73.430  1.00  0.00           O
ATOM   3634  N   VAL A 880      68.970  40.940  71.320  1.00  0.00           N
ATOM   3635  HN  VAL A 880      69.010  40.670  70.370  1.00  0.00           H
ATOM   3636  CA  VAL A 880      68.530  42.300  71.690  1.00  0.00           C
ATOM   3637  HA  VAL A 880      68.750  42.550  72.720  1.00  0.00           H
ATOM   3638  CB  VAL A 880      69.290  43.420  71.060  1.00  0.00           C
ATOM   3639  HB  VAL A 880      69.140  43.300  69.970  1.00  0.00           H
ATOM   3640  CG1 VAL A 880      68.710  44.810  71.440  1.00  0.00           C
ATOM   3641 HG11 VAL A 880      69.310  45.650  71.030  1.00  0.00           H
ATOM   3642 HG12 VAL A 880      68.680  45.120  72.510  1.00  0.00           H
ATOM   3643 HG13 VAL A 880      67.710  45.000  71.000  1.00  0.00           H
ATOM   3644  CG2 VAL A 880      70.730  43.420  71.610  1.00  0.00           C
ATOM   3645 HG21 VAL A 880      71.180  42.460  71.280  1.00  0.00           H
ATOM   3646 HG22 VAL A 880      70.680  43.300  72.720  1.00  0.00           H
ATOM   3647 HG23 VAL A 880      71.300  44.310  71.230  1.00  0.00           H
ATOM   3648  C   VAL A 880      67.110  42.400  71.280  1.00  0.00           C
ATOM   3649  O   VAL A 880      66.860  42.250  70.080  1.00  0.00           O
ATOM   3650  N   PRO A 881      66.140  42.410  72.180  1.00  0.00           N
ATOM   3651  CD  PRO A 881      66.340  42.710  73.610  1.00  0.00           C
ATOM   3652  HD1 PRO A 881      66.760  43.740  73.700  1.00  0.00           H
ATOM   3653  HD2 PRO A 881      67.060  41.940  73.950  1.00  0.00           H
ATOM   3654  CA  PRO A 881      64.880  41.800  71.880  1.00  0.00           C
ATOM   3655  HA  PRO A 881      64.950  40.860  71.360  1.00  0.00           H
ATOM   3656  CB  PRO A 881      64.420  41.330  73.290  1.00  0.00           C
ATOM   3657  HB1 PRO A 881      64.960  40.380  73.490  1.00  0.00           H
ATOM   3658  HB2 PRO A 881      63.350  41.070  73.380  1.00  0.00           H
ATOM   3659  CG  PRO A 881      64.970  42.340  74.280  1.00  0.00           C
ATOM   3660  HG1 PRO A 881      64.230  43.170  74.340  1.00  0.00           H
ATOM   3661  HG2 PRO A 881      65.090  41.980  75.320  1.00  0.00           H
ATOM   3662  C   PRO A 881      63.930  42.680  71.130  1.00  0.00           C
ATOM   3663  O   PRO A 881      63.130  43.380  71.730  1.00  0.00           O
ATOM   3664  N   SER A 882      63.950  42.560  69.830  1.00  0.00           N
ATOM   3665  HN  SER A 882      64.760  42.120  69.410  1.00  0.00           H
ATOM   3666  CA  SER A 882      63.050  43.240  68.960  1.00  0.00           C
ATOM   3667  HA  SER A 882      63.080  44.260  69.320  1.00  0.00           H
ATOM   3668  CB  SER A 882      63.550  43.320  67.510  1.00  0.00           C
ATOM   3669  HB1 SER A 882      64.520  43.870  67.560  1.00  0.00           H
ATOM   3670  HB2 SER A 882      62.990  44.020  66.860  1.00  0.00           H
ATOM   3671  OG  SER A 882      63.650  42.020  66.930  1.00  0.00           O
ATOM   3672  HG1 SER A 882      64.570  41.730  66.910  1.00  0.00           H
ATOM   3673  C   SER A 882      61.560  42.810  69.040  1.00  0.00           C
ATOM   3674  O   SER A 882      61.270  41.630  69.230  1.00  0.00           O
ATOM   3675  N   PRO A 883      60.560  43.760  68.750  1.00  0.00           N
ATOM   3676  CD  PRO A 883      60.860  45.220  68.700  1.00  0.00           C
ATOM   3677  HD1 PRO A 883      61.400  45.440  67.750  1.00  0.00           H
ATOM   3678  HD2 PRO A 883      61.350  45.620  69.610  1.00  0.00           H
ATOM   3679  CA  PRO A 883      59.110  43.510  68.490  1.00  0.00           C
ATOM   3680  HA  PRO A 883      58.680  43.310  69.450  1.00  0.00           H
ATOM   3681  CB  PRO A 883      58.540  44.780  67.930  1.00  0.00           C
ATOM   3682  HB1 PRO A 883      57.490  45.010  68.230  1.00  0.00           H
ATOM   3683  HB2 PRO A 883      58.600  44.920  66.840  1.00  0.00           H
ATOM   3684  CG  PRO A 883      59.410  45.810  68.690  1.00  0.00           C
ATOM   3685  HG1 PRO A 883      59.330  46.820  68.220  1.00  0.00           H
ATOM   3686  HG2 PRO A 883      59.000  45.960  69.700  1.00  0.00           H
ATOM   3687  C   PRO A 883      58.760  42.350  67.540  1.00  0.00           C
ATOM   3688  O   PRO A 883      58.960  42.430  66.340  1.00  0.00           O
ATOM   3689  N   LYS A 884      58.020  41.370  68.060  1.00  0.00           N
ATOM   3690  HN  LYS A 884      57.610  41.350  68.970  1.00  0.00           H
ATOM   3691  CA  LYS A 884      57.890  40.060  67.480  1.00  0.00           C
ATOM   3692  HA  LYS A 884      58.440  39.980  66.560  1.00  0.00           H
ATOM   3693  CB  LYS A 884      58.330  38.980  68.480  1.00  0.00           C
ATOM   3694  HB1 LYS A 884      57.990  38.040  68.020  1.00  0.00           H
ATOM   3695  HB2 LYS A 884      57.770  39.080  69.440  1.00  0.00           H
ATOM   3696  CG  LYS A 884      59.780  38.830  68.870  1.00  0.00           C
ATOM   3697  HG1 LYS A 884      59.960  37.880  69.420  1.00  0.00           H
ATOM   3698  HG2 LYS A 884      60.210  39.610  69.530  1.00  0.00           H
ATOM   3699  CD  LYS A 884      60.730  38.730  67.580  1.00  0.00           C
ATOM   3700  HD1 LYS A 884      60.770  39.710  67.050  1.00  0.00           H
ATOM   3701  HD2 LYS A 884      60.110  38.080  66.910  1.00  0.00           H
ATOM   3702  CE  LYS A 884      62.140  38.100  67.790  1.00  0.00           C
ATOM   3703  HE1 LYS A 884      62.500  37.920  66.760  1.00  0.00           H
ATOM   3704  HE2 LYS A 884      62.210  37.150  68.340  1.00  0.00           H
ATOM   3705  NZ  LYS A 884      63.030  39.150  68.390  1.00  0.00           N
ATOM   3706  HZ1 LYS A 884      62.650  40.110  68.250  1.00  0.00           H
ATOM   3707  HZ2 LYS A 884      63.960  39.020  67.970  1.00  0.00           H
ATOM   3708  HZ3 LYS A 884      63.140  38.890  69.390  1.00  0.00           H
ATOM   3709  C   LYS A 884      56.430  39.940  67.140  1.00  0.00           C
ATOM   3710  O   LYS A 884      55.500  40.400  67.840  1.00  0.00           O
ATOM   3711  N   LEU A 885      56.200  39.390  65.900  1.00  0.00           N
ATOM   3712  HN  LEU A 885      57.050  39.120  65.440  1.00  0.00           H
ATOM   3713  CA  LEU A 885      54.880  39.190  65.320  1.00  0.00           C
ATOM   3714  HA  LEU A 885      54.500  40.180  65.130  1.00  0.00           H
ATOM   3715  CB  LEU A 885      55.030  38.340  64.050  1.00  0.00           C
ATOM   3716  HB1 LEU A 885      55.330  37.280  64.220  1.00  0.00           H
ATOM   3717  HB2 LEU A 885      55.770  38.860  63.400  1.00  0.00           H
ATOM   3718  CG  LEU A 885      53.770  38.330  63.120  1.00  0.00           C
ATOM   3719  HG  LEU A 885      52.890  38.160  63.770  1.00  0.00           H
ATOM   3720  CD1 LEU A 885      53.570  39.680  62.380  1.00  0.00           C
ATOM   3721 HD11 LEU A 885      53.080  40.430  63.040  1.00  0.00           H
ATOM   3722 HD12 LEU A 885      52.770  39.600  61.620  1.00  0.00           H
ATOM   3723 HD13 LEU A 885      54.510  40.120  61.970  1.00  0.00           H
ATOM   3724  CD2 LEU A 885      53.870  37.130  62.120  1.00  0.00           C
ATOM   3725 HD21 LEU A 885      52.920  36.990  61.580  1.00  0.00           H
ATOM   3726 HD22 LEU A 885      54.190  36.280  62.760  1.00  0.00           H
ATOM   3727 HD23 LEU A 885      54.680  37.420  61.410  1.00  0.00           H
ATOM   3728  C   LEU A 885      53.850  38.440  66.240  1.00  0.00           C
ATOM   3729  O   LEU A 885      54.050  37.390  66.780  1.00  0.00           O
ATOM   3730  N   HSD A 886      52.650  39.100  66.470  1.00  0.00           N
ATOM   3731  HN  HSD A 886      52.610  40.060  66.180  1.00  0.00           H
ATOM   3732  CA  HSD A 886      51.520  38.530  67.110  1.00  0.00           C
ATOM   3733  HA  HSD A 886      51.920  37.940  67.920  1.00  0.00           H
ATOM   3734  CB  HSD A 886      50.700  39.650  67.620  1.00  0.00           C
ATOM   3735  HB1 HSD A 886      50.570  40.460  66.870  1.00  0.00           H
ATOM   3736  HB2 HSD A 886      51.220  40.080  68.500  1.00  0.00           H
ATOM   3737  ND1 HSD A 886      49.060  39.040  69.480  1.00  0.00           N
ATOM   3738  HD1 HSD A 886      49.790  39.020  70.160  1.00  0.00           H
ATOM   3739  CG  HSD A 886      49.300  39.240  68.160  1.00  0.00           C
ATOM   3740  CE1 HSD A 886      47.710  38.840  69.660  1.00  0.00           C
ATOM   3741  HE1 HSD A 886      47.300  38.620  70.640  1.00  0.00           H
ATOM   3742  NE2 HSD A 886      47.040  38.970  68.530  1.00  0.00           N
ATOM   3743  CD2 HSD A 886      48.040  39.260  67.600  1.00  0.00           C
ATOM   3744  HD2 HSD A 886      47.790  39.440  66.560  1.00  0.00           H
ATOM   3745  C   HSD A 886      50.740  37.610  66.260  1.00  0.00           C
ATOM   3746  O   HSD A 886      50.250  37.950  65.200  1.00  0.00           O
ATOM   3747  N   VAL A 887      50.570  36.370  66.600  1.00  0.00           N
ATOM   3748  HN  VAL A 887      50.960  36.050  67.470  1.00  0.00           H
ATOM   3749  CA  VAL A 887      49.800  35.420  65.800  1.00  0.00           C
ATOM   3750  HA  VAL A 887      49.180  35.900  65.080  1.00  0.00           H
ATOM   3751  CB  VAL A 887      50.760  34.470  65.020  1.00  0.00           C
ATOM   3752  HB  VAL A 887      51.500  34.000  65.700  1.00  0.00           H
ATOM   3753  CG1 VAL A 887      49.950  33.420  64.280  1.00  0.00           C
ATOM   3754 HG11 VAL A 887      50.550  32.790  63.590  1.00  0.00           H
ATOM   3755 HG12 VAL A 887      49.150  33.880  63.660  1.00  0.00           H
ATOM   3756 HG13 VAL A 887      49.450  32.730  65.010  1.00  0.00           H
ATOM   3757  CG2 VAL A 887      51.490  35.340  63.970  1.00  0.00           C
ATOM   3758 HG21 VAL A 887      52.220  36.080  64.390  1.00  0.00           H
ATOM   3759 HG22 VAL A 887      50.780  35.990  63.410  1.00  0.00           H
ATOM   3760 HG23 VAL A 887      52.020  34.730  63.210  1.00  0.00           H
ATOM   3761  C   VAL A 887      49.000  34.660  66.880  1.00  0.00           C
ATOM   3762  O   VAL A 887      49.640  34.310  67.890  1.00  0.00           O
ATOM   3763  N   PRO A 888      47.690  34.410  66.740  1.00  0.00           N
ATOM   3764  CD  PRO A 888      46.820  34.800  65.570  1.00  0.00           C
ATOM   3765  HD1 PRO A 888      47.270  34.690  64.560  1.00  0.00           H
ATOM   3766  HD2 PRO A 888      46.510  35.870  65.670  1.00  0.00           H
ATOM   3767  CA  PRO A 888      46.900  33.620  67.700  1.00  0.00           C
ATOM   3768  HA  PRO A 888      46.970  33.990  68.720  1.00  0.00           H
ATOM   3769  CB  PRO A 888      45.470  33.540  67.060  1.00  0.00           C
ATOM   3770  HB1 PRO A 888      44.980  34.460  67.460  1.00  0.00           H
ATOM   3771  HB2 PRO A 888      44.820  32.690  67.390  1.00  0.00           H
ATOM   3772  CG  PRO A 888      45.680  33.830  65.590  1.00  0.00           C
ATOM   3773  HG1 PRO A 888      45.870  32.900  65.020  1.00  0.00           H
ATOM   3774  HG2 PRO A 888      44.710  34.140  65.130  1.00  0.00           H
ATOM   3775  C   PRO A 888      47.380  32.240  67.960  1.00  0.00           C
ATOM   3776  O   PRO A 888      47.970  31.660  67.070  1.00  0.00           O
ATOM   3777  N   GLU A 889      47.050  31.710  69.170  1.00  0.00           N
ATOM   3778  HN  GLU A 889      46.730  32.370  69.850  1.00  0.00           H
ATOM   3779  CA  GLU A 889      47.380  30.330  69.520  1.00  0.00           C
ATOM   3780  HA  GLU A 889      47.840  29.820  68.680  1.00  0.00           H
ATOM   3781  CB  GLU A 889      48.280  30.270  70.830  1.00  0.00           C
ATOM   3782  HB1 GLU A 889      48.340  29.200  71.150  1.00  0.00           H
ATOM   3783  HB2 GLU A 889      47.890  30.890  71.670  1.00  0.00           H
ATOM   3784  CG  GLU A 889      49.720  30.740  70.520  1.00  0.00           C
ATOM   3785  HG1 GLU A 889      49.560  31.690  69.960  1.00  0.00           H
ATOM   3786  HG2 GLU A 889      50.300  30.060  69.860  1.00  0.00           H
ATOM   3787  CD  GLU A 889      50.480  31.060  71.780  1.00  0.00           C
ATOM   3788  OE1 GLU A 889      50.000  31.880  72.610  1.00  0.00           O
ATOM   3789  OE2 GLU A 889      51.610  30.540  71.990  1.00  0.00           O
ATOM   3790  C   GLU A 889      46.160  29.540  69.750  1.00  0.00           C
ATOM   3791  O   GLU A 889      46.180  28.280  69.660  1.00  0.00           O
ATOM   3792  N   LYS A 890      45.020  30.180  69.980  1.00  0.00           N
ATOM   3793  HN  LYS A 890      45.010  31.150  70.260  1.00  0.00           H
ATOM   3794  CA  LYS A 890      43.810  29.450  69.950  1.00  0.00           C
ATOM   3795  HA  LYS A 890      44.020  28.400  69.800  1.00  0.00           H
ATOM   3796  CB  LYS A 890      42.870  29.740  71.080  1.00  0.00           C
ATOM   3797  HB1 LYS A 890      42.080  28.960  71.080  1.00  0.00           H
ATOM   3798  HB2 LYS A 890      42.510  30.790  71.020  1.00  0.00           H
ATOM   3799  CG  LYS A 890      43.470  29.800  72.610  1.00  0.00           C
ATOM   3800  HG1 LYS A 890      42.680  30.210  73.280  1.00  0.00           H
ATOM   3801  HG2 LYS A 890      44.320  30.490  72.730  1.00  0.00           H
ATOM   3802  CD  LYS A 890      43.980  28.540  73.280  1.00  0.00           C
ATOM   3803  HD1 LYS A 890      43.140  27.820  73.120  1.00  0.00           H
ATOM   3804  HD2 LYS A 890      44.140  28.620  74.370  1.00  0.00           H
ATOM   3805  CE  LYS A 890      45.180  27.790  72.540  1.00  0.00           C
ATOM   3806  HE1 LYS A 890      46.100  28.400  72.570  1.00  0.00           H
ATOM   3807  HE2 LYS A 890      44.890  27.520  71.500  1.00  0.00           H
ATOM   3808  NZ  LYS A 890      45.450  26.530  73.120  1.00  0.00           N
ATOM   3809  HZ1 LYS A 890      45.780  26.680  74.100  1.00  0.00           H
ATOM   3810  HZ2 LYS A 890      46.160  26.020  72.560  1.00  0.00           H
ATOM   3811  HZ3 LYS A 890      44.600  25.930  73.130  1.00  0.00           H
ATOM   3812  C   LYS A 890      43.010  29.890  68.660  1.00  0.00           C
ATOM   3813  O   LYS A 890      43.080  31.040  68.310  1.00  0.00           O
ATOM   3814  N   PHE A 891      42.280  28.980  68.070  1.00  0.00           N
ATOM   3815  HN  PHE A 891      42.330  28.030  68.360  1.00  0.00           H
ATOM   3816  CA  PHE A 891      41.450  29.140  66.920  1.00  0.00           C
ATOM   3817  HA  PHE A 891      42.000  29.840  66.320  1.00  0.00           H
ATOM   3818  CB  PHE A 891      41.400  27.810  66.070  1.00  0.00           C
ATOM   3819  HB1 PHE A 891      42.450  27.600  65.790  1.00  0.00           H
ATOM   3820  HB2 PHE A 891      40.780  28.060  65.180  1.00  0.00           H
ATOM   3821  CG  PHE A 891      40.800  26.510  66.710  1.00  0.00           C
ATOM   3822  CD1 PHE A 891      39.390  26.320  66.770  1.00  0.00           C
ATOM   3823  HD1 PHE A 891      38.680  26.990  66.310  1.00  0.00           H
ATOM   3824  CE1 PHE A 891      38.860  25.230  67.540  1.00  0.00           C
ATOM   3825  HE1 PHE A 891      37.820  24.980  67.660  1.00  0.00           H
ATOM   3826  CZ  PHE A 891      39.760  24.380  68.130  1.00  0.00           C
ATOM   3827  HZ  PHE A 891      39.310  23.570  68.690  1.00  0.00           H
ATOM   3828  CD2 PHE A 891      41.700  25.550  67.240  1.00  0.00           C
ATOM   3829  HD2 PHE A 891      42.750  25.800  67.230  1.00  0.00           H
ATOM   3830  CE2 PHE A 891      41.160  24.480  67.940  1.00  0.00           C
ATOM   3831  HE2 PHE A 891      41.790  23.730  68.410  1.00  0.00           H
ATOM   3832  C   PHE A 891      39.960  29.550  67.160  1.00  0.00           C
ATOM   3833  O   PHE A 891      39.360  30.350  66.430  1.00  0.00           O
ATOM   3834  N   GLU A 892      39.430  29.220  68.330  1.00  0.00           N
ATOM   3835  HN  GLU A 892      39.890  28.530  68.890  1.00  0.00           H
ATOM   3836  CA  GLU A 892      38.290  29.960  68.920  1.00  0.00           C
ATOM   3837  HA  GLU A 892      37.520  29.940  68.160  1.00  0.00           H
ATOM   3838  CB  GLU A 892      37.650  29.290  70.130  1.00  0.00           C
ATOM   3839  HB1 GLU A 892      37.430  28.250  69.790  1.00  0.00           H
ATOM   3840  HB2 GLU A 892      36.710  29.750  70.460  1.00  0.00           H
ATOM   3841  CG  GLU A 892      38.500  29.380  71.450  1.00  0.00           C
ATOM   3842  HG1 GLU A 892      38.470  30.440  71.750  1.00  0.00           H
ATOM   3843  HG2 GLU A 892      39.550  29.030  71.370  1.00  0.00           H
ATOM   3844  CD  GLU A 892      38.050  28.500  72.640  1.00  0.00           C
ATOM   3845  OE1 GLU A 892      38.730  28.600  73.680  1.00  0.00           O
ATOM   3846  OE2 GLU A 892      37.060  27.750  72.600  1.00  0.00           O
ATOM   3847  C   GLU A 892      38.570  31.460  69.220  1.00  0.00           C
ATOM   3848  O   GLU A 892      39.580  31.830  69.880  1.00  0.00           O
ATOM   3849  N   PRO A 893      37.640  32.510  68.920  1.00  0.00           N
ATOM   3850  CD  PRO A 893      36.680  32.450  67.820  1.00  0.00           C
ATOM   3851  HD1 PRO A 893      35.850  31.860  68.260  1.00  0.00           H
ATOM   3852  HD2 PRO A 893      37.110  32.040  66.890  1.00  0.00           H
ATOM   3853  CA  PRO A 893      37.560  33.740  69.670  1.00  0.00           C
ATOM   3854  HA  PRO A 893      38.460  34.320  69.560  1.00  0.00           H
ATOM   3855  CB  PRO A 893      36.340  34.440  69.110  1.00  0.00           C
ATOM   3856  HB1 PRO A 893      36.300  35.540  69.200  1.00  0.00           H
ATOM   3857  HB2 PRO A 893      35.450  34.110  69.670  1.00  0.00           H
ATOM   3858  CG  PRO A 893      36.290  33.920  67.650  1.00  0.00           C
ATOM   3859  HG1 PRO A 893      35.310  34.040  67.130  1.00  0.00           H
ATOM   3860  HG2 PRO A 893      37.040  34.400  67.000  1.00  0.00           H
ATOM   3861  C   PRO A 893      37.430  33.500  71.240  1.00  0.00           C
ATOM   3862  O   PRO A 893      36.440  32.930  71.680  1.00  0.00           O
ATOM   3863  N   THR A 894      38.430  34.030  71.980  1.00  0.00           N
ATOM   3864  HN  THR A 894      39.200  34.600  71.720  1.00  0.00           H
ATOM   3865  CA  THR A 894      38.330  33.830  73.470  1.00  0.00           C
ATOM   3866  HA  THR A 894      37.750  32.960  73.720  1.00  0.00           H
ATOM   3867  CB  THR A 894      39.750  33.580  74.090  1.00  0.00           C
ATOM   3868  HB  THR A 894      39.590  33.370  75.180  1.00  0.00           H
ATOM   3869  OG1 THR A 894      40.510  34.790  74.060  1.00  0.00           O
ATOM   3870  HG1 THR A 894      41.320  34.560  74.530  1.00  0.00           H
ATOM   3871  CG2 THR A 894      40.420  32.460  73.370  1.00  0.00           C
ATOM   3872 HG21 THR A 894      39.990  31.470  73.610  1.00  0.00           H
ATOM   3873 HG22 THR A 894      41.400  32.340  73.870  1.00  0.00           H
ATOM   3874 HG23 THR A 894      40.630  32.500  72.280  1.00  0.00           H
ATOM   3875  C   THR A 894      37.510  34.930  74.220  1.00  0.00           C
ATOM   3876  O   THR A 894      37.520  34.910  75.450  1.00  0.00           O
ATOM   3877  N   HSD A 895      36.920  35.910  73.580  1.00  0.00           N
ATOM   3878  HN  HSD A 895      36.880  35.890  72.580  1.00  0.00           H
ATOM   3879  CA  HSD A 895      36.350  37.030  74.240  1.00  0.00           C
ATOM   3880  HA  HSD A 895      37.090  37.320  74.970  1.00  0.00           H
ATOM   3881  CB  HSD A 895      36.220  38.250  73.370  1.00  0.00           C
ATOM   3882  HB1 HSD A 895      35.370  38.100  72.670  1.00  0.00           H
ATOM   3883  HB2 HSD A 895      37.070  38.410  72.680  1.00  0.00           H
ATOM   3884  ND1 HSD A 895      36.920  40.000  75.110  1.00  0.00           N
ATOM   3885  HD1 HSD A 895      37.890  39.760  75.180  1.00  0.00           H
ATOM   3886  CG  HSD A 895      36.030  39.540  74.150  1.00  0.00           C
ATOM   3887  CE1 HSD A 895      36.400  41.190  75.620  1.00  0.00           C
ATOM   3888  HE1 HSD A 895      36.910  41.800  76.370  1.00  0.00           H
ATOM   3889  NE2 HSD A 895      35.230  41.540  74.990  1.00  0.00           N
ATOM   3890  CD2 HSD A 895      35.020  40.450  74.110  1.00  0.00           C
ATOM   3891  HD2 HSD A 895      34.190  40.310  73.410  1.00  0.00           H
ATOM   3892  C   HSD A 895      35.030  36.680  74.860  1.00  0.00           C
ATOM   3893  O   HSD A 895      34.150  36.180  74.200  1.00  0.00           O
ATOM   3894  N   PRO A 896      34.750  36.890  76.140  1.00  0.00           N
ATOM   3895  CD  PRO A 896      35.820  37.340  77.150  1.00  0.00           C
ATOM   3896  HD1 PRO A 896      35.640  38.410  77.350  1.00  0.00           H
ATOM   3897  HD2 PRO A 896      36.880  37.220  76.840  1.00  0.00           H
ATOM   3898  CA  PRO A 896      33.810  36.020  76.870  1.00  0.00           C
ATOM   3899  HA  PRO A 896      34.050  35.000  76.670  1.00  0.00           H
ATOM   3900  CB  PRO A 896      34.110  36.280  78.350  1.00  0.00           C
ATOM   3901  HB1 PRO A 896      33.790  35.440  78.990  1.00  0.00           H
ATOM   3902  HB2 PRO A 896      33.630  37.260  78.620  1.00  0.00           H
ATOM   3903  CG  PRO A 896      35.620  36.480  78.390  1.00  0.00           C
ATOM   3904  HG1 PRO A 896      36.000  36.930  79.330  1.00  0.00           H
ATOM   3905  HG2 PRO A 896      36.140  35.510  78.250  1.00  0.00           H
ATOM   3906  C   PRO A 896      32.300  36.400  76.580  1.00  0.00           C
ATOM   3907  O   PRO A 896      31.460  35.430  76.630  1.00  0.00           O
ATOM   3908  N   GLU A 897      31.910  37.620  76.200  1.00  0.00           N
ATOM   3909  HN  GLU A 897      32.520  38.410  76.280  1.00  0.00           H
ATOM   3910  CA  GLU A 897      30.510  37.830  75.810  1.00  0.00           C
ATOM   3911  HA  GLU A 897      29.850  37.030  76.130  1.00  0.00           H
ATOM   3912  CB  GLU A 897      29.990  39.080  76.590  1.00  0.00           C
ATOM   3913  HB1 GLU A 897      28.930  39.230  76.310  1.00  0.00           H
ATOM   3914  HB2 GLU A 897      30.610  39.960  76.310  1.00  0.00           H
ATOM   3915  CG  GLU A 897      30.060  38.760  78.170  1.00  0.00           C
ATOM   3916  HG1 GLU A 897      31.150  38.850  78.410  1.00  0.00           H
ATOM   3917  HG2 GLU A 897      29.750  37.720  78.350  1.00  0.00           H
ATOM   3918  CD  GLU A 897      29.200  39.740  78.880  1.00  0.00           C
ATOM   3919  OE1 GLU A 897      28.190  39.290  79.480  1.00  0.00           O
ATOM   3920  OE2 GLU A 897      29.410  41.000  78.750  1.00  0.00           O
ATOM   3921  C   GLU A 897      30.200  37.930  74.330  1.00  0.00           C
ATOM   3922  O   GLU A 897      29.170  38.440  73.940  1.00  0.00           O
ATOM   3923  N   ARG A 898      31.160  37.340  73.530  1.00  0.00           N
ATOM   3924  HN  ARG A 898      32.010  37.030  73.940  1.00  0.00           H
ATOM   3925  CA  ARG A 898      30.910  37.000  72.150  1.00  0.00           C
ATOM   3926  HA  ARG A 898      30.400  37.840  71.700  1.00  0.00           H
ATOM   3927  CB  ARG A 898      32.330  36.880  71.490  1.00  0.00           C
ATOM   3928  HB1 ARG A 898      32.850  35.900  71.640  1.00  0.00           H
ATOM   3929  HB2 ARG A 898      32.920  37.680  72.000  1.00  0.00           H
ATOM   3930  CG  ARG A 898      32.470  37.190  69.930  1.00  0.00           C
ATOM   3931  HG1 ARG A 898      33.530  37.270  69.600  1.00  0.00           H
ATOM   3932  HG2 ARG A 898      32.060  38.200  69.720  1.00  0.00           H
ATOM   3933  CD  ARG A 898      31.930  36.080  69.060  1.00  0.00           C
ATOM   3934  HD1 ARG A 898      30.880  36.160  69.380  1.00  0.00           H
ATOM   3935  HD2 ARG A 898      32.330  35.050  69.280  1.00  0.00           H
ATOM   3936  NE  ARG A 898      32.250  36.510  67.670  1.00  0.00           N
ATOM   3937  HE  ARG A 898      33.000  37.130  67.460  1.00  0.00           H
ATOM   3938  CZ  ARG A 898      31.540  36.220  66.580  1.00  0.00           C
ATOM   3939  NH1 ARG A 898      30.410  35.460  66.640  1.00  0.00           N
ATOM   3940 HH11 ARG A 898      30.230  34.960  67.490  1.00  0.00           H
ATOM   3941 HH12 ARG A 898      29.970  35.250  65.760  1.00  0.00           H
ATOM   3942  NH2 ARG A 898      31.850  36.600  65.370  1.00  0.00           N
ATOM   3943 HH21 ARG A 898      32.800  36.880  65.270  1.00  0.00           H
ATOM   3944 HH22 ARG A 898      31.300  36.460  64.540  1.00  0.00           H
ATOM   3945  C   ARG A 898      30.070  35.790  72.030  1.00  0.00           C
ATOM   3946  O   ARG A 898      30.550  34.690  72.370  1.00  0.00           O
ATOM   3947  N   GLY A 899      28.830  35.850  71.490  1.00  0.00           N
ATOM   3948  HN  GLY A 899      28.500  36.700  71.090  1.00  0.00           H
ATOM   3949  CA  GLY A 899      27.990  34.680  71.050  1.00  0.00           C
ATOM   3950  HA1 GLY A 899      27.100  35.120  70.610  1.00  0.00           H
ATOM   3951  HA2 GLY A 899      27.820  34.170  71.990  1.00  0.00           H
ATOM   3952  C   GLY A 899      28.470  33.790  69.970  1.00  0.00           C
ATOM   3953  O   GLY A 899      29.400  34.120  69.250  1.00  0.00           O
ATOM   3954  N   TRP A 900      27.930  32.630  69.840  1.00  0.00           N
ATOM   3955  HN  TRP A 900      27.200  32.290  70.450  1.00  0.00           H
ATOM   3956  CA  TRP A 900      28.480  31.590  68.980  1.00  0.00           C
ATOM   3957  HA  TRP A 900      29.550  31.770  69.010  1.00  0.00           H
ATOM   3958  CB  TRP A 900      28.290  30.210  69.640  1.00  0.00           C
ATOM   3959  HB1 TRP A 900      27.230  29.990  69.920  1.00  0.00           H
ATOM   3960  HB2 TRP A 900      28.640  30.430  70.680  1.00  0.00           H
ATOM   3961  CG  TRP A 900      28.940  29.040  69.010  1.00  0.00           C
ATOM   3962  CD1 TRP A 900      28.360  28.000  68.430  1.00  0.00           C
ATOM   3963  HD1 TRP A 900      27.300  27.780  68.420  1.00  0.00           H
ATOM   3964  NE1 TRP A 900      29.350  27.170  67.880  1.00  0.00           N
ATOM   3965  HE1 TRP A 900      29.260  26.320  67.400  1.00  0.00           H
ATOM   3966  CE2 TRP A 900      30.570  27.730  68.170  1.00  0.00           C
ATOM   3967  CD2 TRP A 900      30.350  28.890  68.870  1.00  0.00           C
ATOM   3968  CE3 TRP A 900      31.440  29.610  69.350  1.00  0.00           C
ATOM   3969  HE3 TRP A 900      31.220  30.570  69.790  1.00  0.00           H
ATOM   3970  CZ3 TRP A 900      32.760  29.140  69.050  1.00  0.00           C
ATOM   3971  HZ3 TRP A 900      33.550  29.830  69.290  1.00  0.00           H
ATOM   3972  CZ2 TRP A 900      31.830  27.270  67.890  1.00  0.00           C
ATOM   3973  HZ2 TRP A 900      31.920  26.330  67.350  1.00  0.00           H
ATOM   3974  CH2 TRP A 900      32.960  28.000  68.280  1.00  0.00           C
ATOM   3975  HH2 TRP A 900      34.020  27.800  68.200  1.00  0.00           H
ATOM   3976  C   TRP A 900      27.950  31.720  67.560  1.00  0.00           C
ATOM   3977  O   TRP A 900      26.800  31.500  67.190  1.00  0.00           O
ATOM   3978  N   ILE A 901      28.970  32.250  66.730  1.00  0.00           N
ATOM   3979  HN  ILE A 901      29.860  32.350  67.170  1.00  0.00           H
ATOM   3980  CA  ILE A 901      28.900  32.340  65.280  1.00  0.00           C
ATOM   3981  HA  ILE A 901      29.950  32.390  65.000  1.00  0.00           H
ATOM   3982  CB  ILE A 901      28.310  31.070  64.500  1.00  0.00           C
ATOM   3983  HB  ILE A 901      27.210  31.080  64.660  1.00  0.00           H
ATOM   3984  CG2 ILE A 901      28.480  31.190  62.960  1.00  0.00           C
ATOM   3985 HG21 ILE A 901      29.520  31.260  62.580  1.00  0.00           H
ATOM   3986 HG22 ILE A 901      28.050  32.190  62.700  1.00  0.00           H
ATOM   3987 HG23 ILE A 901      27.850  30.410  62.510  1.00  0.00           H
ATOM   3988  CG1 ILE A 901      28.950  29.710  65.030  1.00  0.00           C
ATOM   3989 HG11 ILE A 901      28.830  29.000  64.190  1.00  0.00           H
ATOM   3990 HG12 ILE A 901      28.360  29.420  65.930  1.00  0.00           H
ATOM   3991  CD  ILE A 901      30.480  29.620  65.460  1.00  0.00           C
ATOM   3992  HD1 ILE A 901      30.680  30.350  66.290  1.00  0.00           H
ATOM   3993  HD2 ILE A 901      31.080  29.880  64.560  1.00  0.00           H
ATOM   3994  HD3 ILE A 901      30.940  28.640  65.680  1.00  0.00           H
ATOM   3995  C   ILE A 901      28.230  33.590  64.890  1.00  0.00           C
ATOM   3996  O   ILE A 901      28.880  34.590  64.590  1.00  0.00           O
ATOM   3997  N   ILE A 902      26.870  33.610  64.970  1.00  0.00           N
ATOM   3998  HN  ILE A 902      26.420  32.900  65.500  1.00  0.00           H
ATOM   3999  CA  ILE A 902      26.040  34.720  64.530  1.00  0.00           C
ATOM   4000  HA  ILE A 902      26.590  34.970  63.640  1.00  0.00           H
ATOM   4001  CB  ILE A 902      24.600  34.180  64.220  1.00  0.00           C
ATOM   4002  HB  ILE A 902      24.220  33.730  65.170  1.00  0.00           H
ATOM   4003  CG2 ILE A 902      23.630  35.180  63.660  1.00  0.00           C
ATOM   4004 HG21 ILE A 902      24.030  35.710  62.760  1.00  0.00           H
ATOM   4005 HG22 ILE A 902      23.360  36.040  64.310  1.00  0.00           H
ATOM   4006 HG23 ILE A 902      22.730  34.650  63.310  1.00  0.00           H
ATOM   4007  CG1 ILE A 902      24.620  32.950  63.290  1.00  0.00           C
ATOM   4008 HG11 ILE A 902      23.600  32.610  63.050  1.00  0.00           H
ATOM   4009 HG12 ILE A 902      24.980  32.050  63.860  1.00  0.00           H
ATOM   4010  CD  ILE A 902      25.460  33.190  62.020  1.00  0.00           C
ATOM   4011  HD1 ILE A 902      24.870  33.820  61.320  1.00  0.00           H
ATOM   4012  HD2 ILE A 902      25.630  32.170  61.650  1.00  0.00           H
ATOM   4013  HD3 ILE A 902      26.460  33.620  62.310  1.00  0.00           H
ATOM   4014  C   ILE A 902      26.130  36.020  65.380  1.00  0.00           C
ATOM   4015  O   ILE A 902      26.200  36.090  66.640  1.00  0.00           O
ATOM   4016  N   SER A 903      26.220  37.090  64.660  1.00  0.00           N
ATOM   4017  HN  SER A 903      26.220  37.070  63.660  1.00  0.00           H
ATOM   4018  CA  SER A 903      26.170  38.460  65.140  1.00  0.00           C
ATOM   4019  HA  SER A 903      26.900  38.490  65.930  1.00  0.00           H
ATOM   4020  CB  SER A 903      26.790  39.480  64.070  1.00  0.00           C
ATOM   4021  HB1 SER A 903      26.250  39.470  63.100  1.00  0.00           H
ATOM   4022  HB2 SER A 903      27.810  39.120  63.780  1.00  0.00           H
ATOM   4023  OG  SER A 903      26.890  40.860  64.450  1.00  0.00           O
ATOM   4024  HG1 SER A 903      26.180  41.340  64.020  1.00  0.00           H
ATOM   4025  C   SER A 903      24.760  38.770  65.620  1.00  0.00           C
ATOM   4026  O   SER A 903      23.830  38.450  64.820  1.00  0.00           O
ATOM   4027  N   PRO A 904      24.490  39.260  66.880  1.00  0.00           N
ATOM   4028  CD  PRO A 904      25.540  39.400  67.950  1.00  0.00           C
ATOM   4029  HD1 PRO A 904      26.250  40.210  67.670  1.00  0.00           H
ATOM   4030  HD2 PRO A 904      26.240  38.550  68.080  1.00  0.00           H
ATOM   4031  CA  PRO A 904      23.170  39.750  67.440  1.00  0.00           C
ATOM   4032  HA  PRO A 904      22.550  38.970  67.850  1.00  0.00           H
ATOM   4033  CB  PRO A 904      23.620  40.600  68.580  1.00  0.00           C
ATOM   4034  HB1 PRO A 904      22.820  40.880  69.300  1.00  0.00           H
ATOM   4035  HB2 PRO A 904      23.950  41.590  68.210  1.00  0.00           H
ATOM   4036  CG  PRO A 904      24.790  39.800  69.220  1.00  0.00           C
ATOM   4037  HG1 PRO A 904      25.540  40.370  69.810  1.00  0.00           H
ATOM   4038  HG2 PRO A 904      24.450  38.890  69.780  1.00  0.00           H
ATOM   4039  C   PRO A 904      22.460  40.490  66.330  1.00  0.00           C
ATOM   4040  O   PRO A 904      22.960  41.370  65.650  1.00  0.00           O
ATOM   4041  N   LEU A 905      21.200  40.200  66.070  1.00  0.00           N
ATOM   4042  HN  LEU A 905      20.800  39.410  66.530  1.00  0.00           H
ATOM   4043  CA  LEU A 905      20.330  40.830  65.080  1.00  0.00           C
ATOM   4044  HA  LEU A 905      20.680  41.840  64.940  1.00  0.00           H
ATOM   4045  CB  LEU A 905      20.540  40.190  63.750  1.00  0.00           C
ATOM   4046  HB1 LEU A 905      20.140  39.160  63.850  1.00  0.00           H
ATOM   4047  HB2 LEU A 905      21.590  40.080  63.410  1.00  0.00           H
ATOM   4048  CG  LEU A 905      19.700  40.710  62.600  1.00  0.00           C
ATOM   4049  HG  LEU A 905      18.670  40.380  62.820  1.00  0.00           H
ATOM   4050  CD1 LEU A 905      19.740  42.210  62.310  1.00  0.00           C
ATOM   4051 HD11 LEU A 905      20.790  42.490  62.050  1.00  0.00           H
ATOM   4052 HD12 LEU A 905      19.570  42.730  63.280  1.00  0.00           H
ATOM   4053 HD13 LEU A 905      18.980  42.350  61.520  1.00  0.00           H
ATOM   4054  CD2 LEU A 905      20.030  39.850  61.330  1.00  0.00           C
ATOM   4055 HD21 LEU A 905      21.050  39.990  60.910  1.00  0.00           H
ATOM   4056 HD22 LEU A 905      19.380  40.120  60.460  1.00  0.00           H
ATOM   4057 HD23 LEU A 905      20.000  38.750  61.440  1.00  0.00           H
ATOM   4058  C   LEU A 905      18.920  40.810  65.640  1.00  0.00           C
ATOM   4059  O   LEU A 905      18.390  39.770  65.940  1.00  0.00           O
ATOM   4060  N   GLY A 906      18.240  41.940  65.590  1.00  0.00           N
ATOM   4061  HN  GLY A 906      18.880  42.660  65.300  1.00  0.00           H
ATOM   4062  CA  GLY A 906      16.830  42.120  65.950  1.00  0.00           C
ATOM   4063  HA1 GLY A 906      16.410  41.260  66.470  1.00  0.00           H
ATOM   4064  HA2 GLY A 906      16.310  42.200  65.020  1.00  0.00           H
ATOM   4065  C   GLY A 906      16.600  43.260  66.930  1.00  0.00           C
ATOM   4066  O   GLY A 906      15.480  43.510  67.360  1.00  0.00           O
ATOM   4067  N   ASP A 907      17.680  43.930  67.410  1.00  0.00           N
ATOM   4068  HN  ASP A 907      18.600  43.720  67.090  1.00  0.00           H
ATOM   4069  CA  ASP A 907      17.510  44.770  68.530  1.00  0.00           C
ATOM   4070  HA  ASP A 907      16.660  44.420  69.090  1.00  0.00           H
ATOM   4071  CB  ASP A 907      18.720  44.880  69.450  1.00  0.00           C
ATOM   4072  HB1 ASP A 907      18.510  45.590  70.270  1.00  0.00           H
ATOM   4073  HB2 ASP A 907      19.540  45.200  68.770  1.00  0.00           H
ATOM   4074  CG  ASP A 907      19.220  43.490  70.050  1.00  0.00           C
ATOM   4075  OD1 ASP A 907      18.660  42.410  69.840  1.00  0.00           O
ATOM   4076  OD2 ASP A 907      20.110  43.610  70.880  1.00  0.00           O
ATOM   4077  C   ASP A 907      17.070  46.150  68.110  1.00  0.00           C
ATOM   4078  O   ASP A 907      16.450  46.850  68.910  1.00  0.00           O
ATOM   4079  N   ASN A 908      17.320  46.580  66.820  1.00  0.00           N
ATOM   4080  HN  ASN A 908      17.760  46.020  66.140  1.00  0.00           H
ATOM   4081  CA  ASN A 908      16.890  47.870  66.330  1.00  0.00           C
ATOM   4082  HA  ASN A 908      16.940  48.560  67.180  1.00  0.00           H
ATOM   4083  CB  ASN A 908      17.790  48.350  65.160  1.00  0.00           C
ATOM   4084  HB1 ASN A 908      17.550  49.410  64.940  1.00  0.00           H
ATOM   4085  HB2 ASN A 908      17.520  47.710  64.290  1.00  0.00           H
ATOM   4086  CG  ASN A 908      19.290  48.230  65.260  1.00  0.00           C
ATOM   4087  OD1 ASN A 908      19.910  47.520  64.450  1.00  0.00           O
ATOM   4088  ND2 ASN A 908      19.930  49.020  66.180  1.00  0.00           N
ATOM   4089 HD21 ASN A 908      20.930  48.980  66.170  1.00  0.00           H
ATOM   4090 HD22 ASN A 908      19.500  49.610  66.860  1.00  0.00           H
ATOM   4091  C   ASN A 908      15.390  47.960  65.840  1.00  0.00           C
ATOM   4092  O   ASN A 908      14.950  47.210  64.980  1.00  0.00           O
ATOM   4093  N   PRO A 909      14.520  48.870  66.380  1.00  0.00           N
ATOM   4094  CD  PRO A 909      14.830  49.560  67.630  1.00  0.00           C
ATOM   4095  HD1 PRO A 909      15.590  50.360  67.490  1.00  0.00           H
ATOM   4096  HD2 PRO A 909      15.000  48.820  68.440  1.00  0.00           H
ATOM   4097  CA  PRO A 909      13.370  49.520  65.730  1.00  0.00           C
ATOM   4098  HA  PRO A 909      12.620  48.740  65.770  1.00  0.00           H
ATOM   4099  CB  PRO A 909      13.060  50.740  66.690  1.00  0.00           C
ATOM   4100  HB1 PRO A 909      11.990  51.060  66.600  1.00  0.00           H
ATOM   4101  HB2 PRO A 909      13.590  51.650  66.350  1.00  0.00           H
ATOM   4102  CG  PRO A 909      13.590  50.320  68.000  1.00  0.00           C
ATOM   4103  HG1 PRO A 909      13.660  51.210  68.670  1.00  0.00           H
ATOM   4104  HG2 PRO A 909      12.930  49.530  68.420  1.00  0.00           H
ATOM   4105  C   PRO A 909      13.370  50.060  64.300  1.00  0.00           C
ATOM   4106  O   PRO A 909      14.430  50.370  63.700  1.00  0.00           O
ATOM   4107  N   TRP A 910      12.160  50.100  63.660  1.00  0.00           N
ATOM   4108  HN  TRP A 910      11.300  49.910  64.130  1.00  0.00           H
ATOM   4109  CA  TRP A 910      11.970  50.080  62.220  1.00  0.00           C
ATOM   4110  HA  TRP A 910      12.410  49.160  61.870  1.00  0.00           H
ATOM   4111  CB  TRP A 910      10.450  50.040  61.870  1.00  0.00           C
ATOM   4112  HB1 TRP A 910      10.030  49.240  62.510  1.00  0.00           H
ATOM   4113  HB2 TRP A 910      10.470  49.690  60.810  1.00  0.00           H
ATOM   4114  CG  TRP A 910       9.680  51.300  61.870  1.00  0.00           C
ATOM   4115  CD1 TRP A 910       8.970  51.770  62.950  1.00  0.00           C
ATOM   4116  HD1 TRP A 910       9.000  51.290  63.920  1.00  0.00           H
ATOM   4117  NE1 TRP A 910       8.360  52.940  62.540  1.00  0.00           N
ATOM   4118  HE1 TRP A 910       7.700  53.490  62.990  1.00  0.00           H
ATOM   4119  CE2 TRP A 910       8.650  53.230  61.290  1.00  0.00           C
ATOM   4120  CD2 TRP A 910       9.490  52.180  60.770  1.00  0.00           C
ATOM   4121  CE3 TRP A 910       9.980  52.280  59.450  1.00  0.00           C
ATOM   4122  HE3 TRP A 910      10.480  51.440  58.990  1.00  0.00           H
ATOM   4123  CZ3 TRP A 910       9.650  53.390  58.760  1.00  0.00           C
ATOM   4124  HZ3 TRP A 910      10.040  53.540  57.770  1.00  0.00           H
ATOM   4125  CZ2 TRP A 910       8.350  54.330  60.560  1.00  0.00           C
ATOM   4126  HZ2 TRP A 910       7.770  55.120  61.010  1.00  0.00           H
ATOM   4127  CH2 TRP A 910       8.760  54.400  59.240  1.00  0.00           C
ATOM   4128  HH2 TRP A 910       8.500  55.240  58.610  1.00  0.00           H
ATOM   4129  C   TRP A 910      12.740  51.270  61.460  1.00  0.00           C
ATOM   4130  O   TRP A 910      13.330  51.060  60.410  1.00  0.00           O
ATOM   4131  N   TRP A 911      12.720  52.460  62.060  1.00  0.00           N
ATOM   4132  HN  TRP A 911      12.290  52.530  62.950  1.00  0.00           H
ATOM   4133  CA  TRP A 911      13.210  53.700  61.480  1.00  0.00           C
ATOM   4134  HA  TRP A 911      13.150  53.610  60.410  1.00  0.00           H
ATOM   4135  CB  TRP A 911      12.450  54.940  62.010  1.00  0.00           C
ATOM   4136  HB1 TRP A 911      12.480  54.840  63.110  1.00  0.00           H
ATOM   4137  HB2 TRP A 911      11.390  54.890  61.690  1.00  0.00           H
ATOM   4138  CG  TRP A 911      12.990  56.350  61.680  1.00  0.00           C
ATOM   4139  CD1 TRP A 911      13.840  57.240  62.330  1.00  0.00           C
ATOM   4140  HD1 TRP A 911      14.390  57.090  63.240  1.00  0.00           H
ATOM   4141  NE1 TRP A 911      13.910  58.410  61.500  1.00  0.00           N
ATOM   4142  HE1 TRP A 911      14.180  59.280  61.850  1.00  0.00           H
ATOM   4143  CE2 TRP A 911      13.220  58.240  60.380  1.00  0.00           C
ATOM   4144  CD2 TRP A 911      12.660  56.990  60.380  1.00  0.00           C
ATOM   4145  CE3 TRP A 911      11.860  56.570  59.280  1.00  0.00           C
ATOM   4146  HE3 TRP A 911      11.590  55.530  59.280  1.00  0.00           H
ATOM   4147  CZ3 TRP A 911      11.650  57.440  58.220  1.00  0.00           C
ATOM   4148  HZ3 TRP A 911      10.950  57.120  57.460  1.00  0.00           H
ATOM   4149  CZ2 TRP A 911      13.000  59.090  59.330  1.00  0.00           C
ATOM   4150  HZ2 TRP A 911      13.320  60.130  59.390  1.00  0.00           H
ATOM   4151  CH2 TRP A 911      12.140  58.770  58.280  1.00  0.00           C
ATOM   4152  HH2 TRP A 911      11.920  59.470  57.500  1.00  0.00           H
ATOM   4153  C   TRP A 911      14.720  53.780  61.740  1.00  0.00           C
ATOM   4154  O   TRP A 911      15.540  54.380  61.060  1.00  0.00           O
ATOM   4155  N   THR A 912      15.240  53.020  62.680  1.00  0.00           N
ATOM   4156  HN  THR A 912      14.660  52.500  63.310  1.00  0.00           H
ATOM   4157  CA  THR A 912      16.690  52.890  62.950  1.00  0.00           C
ATOM   4158  HA  THR A 912      17.140  53.820  62.640  1.00  0.00           H
ATOM   4159  CB  THR A 912      17.010  52.530  64.440  1.00  0.00           C
ATOM   4160  HB  THR A 912      16.470  51.590  64.670  1.00  0.00           H
ATOM   4161  OG1 THR A 912      16.620  53.520  65.370  1.00  0.00           O
ATOM   4162  HG1 THR A 912      15.670  53.590  65.310  1.00  0.00           H
ATOM   4163  CG2 THR A 912      18.490  52.390  64.540  1.00  0.00           C
ATOM   4164 HG21 THR A 912      18.910  53.070  63.770  1.00  0.00           H
ATOM   4165 HG22 THR A 912      18.720  51.310  64.400  1.00  0.00           H
ATOM   4166 HG23 THR A 912      18.870  52.720  65.530  1.00  0.00           H
ATOM   4167  C   THR A 912      17.330  51.870  62.020  1.00  0.00           C
ATOM   4168  O   THR A 912      18.460  52.070  61.530  1.00  0.00           O
ATOM   4169  N   LEU A 913      16.600  50.810  61.700  1.00  0.00           N
ATOM   4170  HN  LEU A 913      15.800  50.550  62.210  1.00  0.00           H
ATOM   4171  CA  LEU A 913      16.960  49.880  60.620  1.00  0.00           C
ATOM   4172  HA  LEU A 913      18.000  49.610  60.730  1.00  0.00           H
ATOM   4173  CB  LEU A 913      15.920  48.700  60.620  1.00  0.00           C
ATOM   4174  HB1 LEU A 913      14.910  49.140  60.640  1.00  0.00           H
ATOM   4175  HB2 LEU A 913      16.040  48.320  61.660  1.00  0.00           H
ATOM   4176  CG  LEU A 913      16.110  47.620  59.530  1.00  0.00           C
ATOM   4177  HG  LEU A 913      15.890  48.110  58.560  1.00  0.00           H
ATOM   4178  CD1 LEU A 913      17.550  47.140  59.580  1.00  0.00           C
ATOM   4179 HD11 LEU A 913      17.630  46.310  58.850  1.00  0.00           H
ATOM   4180 HD12 LEU A 913      17.780  46.600  60.520  1.00  0.00           H
ATOM   4181 HD13 LEU A 913      18.400  47.820  59.340  1.00  0.00           H
ATOM   4182  CD2 LEU A 913      15.230  46.430  59.780  1.00  0.00           C
ATOM   4183 HD21 LEU A 913      14.200  46.750  60.050  1.00  0.00           H
ATOM   4184 HD22 LEU A 913      15.650  45.860  60.650  1.00  0.00           H
ATOM   4185 HD23 LEU A 913      15.000  45.780  58.920  1.00  0.00           H
ATOM   4186  C   LEU A 913      16.970  50.560  59.280  1.00  0.00           C
ATOM   4187  O   LEU A 913      17.780  50.180  58.400  1.00  0.00           O
ATOM   4188  N   LEU A 914      16.050  51.460  59.010  1.00  0.00           N
ATOM   4189  HN  LEU A 914      15.300  51.610  59.650  1.00  0.00           H
ATOM   4190  CA  LEU A 914      16.000  52.300  57.790  1.00  0.00           C
ATOM   4191  HA  LEU A 914      16.360  51.660  57.000  1.00  0.00           H
ATOM   4192  CB  LEU A 914      14.560  52.780  57.600  1.00  0.00           C
ATOM   4193  HB1 LEU A 914      14.250  53.590  58.290  1.00  0.00           H
ATOM   4194  HB2 LEU A 914      13.920  51.910  57.890  1.00  0.00           H
ATOM   4195  CG  LEU A 914      14.110  53.360  56.200  1.00  0.00           C
ATOM   4196  HG  LEU A 914      14.870  53.020  55.470  1.00  0.00           H
ATOM   4197  CD1 LEU A 914      12.670  52.920  55.710  1.00  0.00           C
ATOM   4198 HD11 LEU A 914      12.620  51.820  55.870  1.00  0.00           H
ATOM   4199 HD12 LEU A 914      12.420  53.290  54.680  1.00  0.00           H
ATOM   4200 HD13 LEU A 914      12.020  53.390  56.470  1.00  0.00           H
ATOM   4201  CD2 LEU A 914      14.010  54.900  56.150  1.00  0.00           C
ATOM   4202 HD21 LEU A 914      13.670  55.160  55.130  1.00  0.00           H
ATOM   4203 HD22 LEU A 914      14.980  55.430  56.270  1.00  0.00           H
ATOM   4204 HD23 LEU A 914      13.230  55.230  56.860  1.00  0.00           H
ATOM   4205  C   LEU A 914      17.020  53.470  57.720  1.00  0.00           C
ATOM   4206  O   LEU A 914      17.690  53.560  56.720  1.00  0.00           O
ATOM   4207  N   ILE A 915      17.260  54.210  58.820  1.00  0.00           N
ATOM   4208  HN  ILE A 915      16.680  54.080  59.630  1.00  0.00           H
ATOM   4209  CA  ILE A 915      18.380  55.080  59.020  1.00  0.00           C
ATOM   4210  HA  ILE A 915      18.470  55.930  58.360  1.00  0.00           H
ATOM   4211  CB  ILE A 915      18.400  55.780  60.430  1.00  0.00           C
ATOM   4212  HB  ILE A 915      18.100  54.960  61.110  1.00  0.00           H
ATOM   4213  CG2 ILE A 915      19.830  56.110  60.900  1.00  0.00           C
ATOM   4214 HG21 ILE A 915      19.710  56.830  61.750  1.00  0.00           H
ATOM   4215 HG22 ILE A 915      20.340  56.670  60.090  1.00  0.00           H
ATOM   4216 HG23 ILE A 915      20.410  55.220  61.200  1.00  0.00           H
ATOM   4217  CG1 ILE A 915      17.420  57.000  60.500  1.00  0.00           C
ATOM   4218 HG11 ILE A 915      17.330  57.320  61.570  1.00  0.00           H
ATOM   4219 HG12 ILE A 915      16.430  56.660  60.130  1.00  0.00           H
ATOM   4220  CD  ILE A 915      17.860  58.220  59.640  1.00  0.00           C
ATOM   4221  HD1 ILE A 915      18.930  58.400  59.920  1.00  0.00           H
ATOM   4222  HD2 ILE A 915      17.150  59.020  59.890  1.00  0.00           H
ATOM   4223  HD3 ILE A 915      17.770  57.980  58.570  1.00  0.00           H
ATOM   4224  C   ILE A 915      19.750  54.370  58.730  1.00  0.00           C
ATOM   4225  O   ILE A 915      20.680  54.920  58.100  1.00  0.00           O
ATOM   4226  N   ALA A 916      19.910  53.120  59.140  1.00  0.00           N
ATOM   4227  HN  ALA A 916      19.170  52.670  59.640  1.00  0.00           H
ATOM   4228  CA  ALA A 916      21.130  52.330  59.020  1.00  0.00           C
ATOM   4229  HA  ALA A 916      21.990  52.720  59.560  1.00  0.00           H
ATOM   4230  CB  ALA A 916      20.820  50.910  59.530  1.00  0.00           C
ATOM   4231  HB1 ALA A 916      21.770  50.400  59.800  1.00  0.00           H
ATOM   4232  HB2 ALA A 916      20.160  50.300  58.880  1.00  0.00           H
ATOM   4233  HB3 ALA A 916      20.310  50.950  60.520  1.00  0.00           H
ATOM   4234  C   ALA A 916      21.650  52.160  57.530  1.00  0.00           C
ATOM   4235  O   ALA A 916      22.810  51.850  57.360  1.00  0.00           O
ATOM   4236  N   ALA A 917      20.820  52.380  56.480  1.00  0.00           N
ATOM   4237  HN  ALA A 917      19.880  52.640  56.710  1.00  0.00           H
ATOM   4238  CA  ALA A 917      21.080  52.500  55.040  1.00  0.00           C
ATOM   4239  HA  ALA A 917      21.720  51.680  54.730  1.00  0.00           H
ATOM   4240  CB  ALA A 917      19.760  52.310  54.290  1.00  0.00           C
ATOM   4241  HB1 ALA A 917      19.880  52.160  53.200  1.00  0.00           H
ATOM   4242  HB2 ALA A 917      19.140  53.220  54.450  1.00  0.00           H
ATOM   4243  HB3 ALA A 917      19.250  51.400  54.660  1.00  0.00           H
ATOM   4244  C   ALA A 917      21.890  53.700  54.670  1.00  0.00           C
ATOM   4245  O   ALA A 917      22.810  53.560  53.910  1.00  0.00           O
ATOM   4246  N   ILE A 918      21.630  54.890  55.310  1.00  0.00           N
ATOM   4247  HN  ILE A 918      20.900  54.920  55.990  1.00  0.00           H
ATOM   4248  CA  ILE A 918      22.480  56.050  55.110  1.00  0.00           C
ATOM   4249  HA  ILE A 918      22.420  56.220  54.050  1.00  0.00           H
ATOM   4250  CB  ILE A 918      21.900  57.340  55.740  1.00  0.00           C
ATOM   4251  HB  ILE A 918      21.910  57.410  56.840  1.00  0.00           H
ATOM   4252  CG2 ILE A 918      22.830  58.500  55.300  1.00  0.00           C
ATOM   4253 HG21 ILE A 918      22.840  58.700  54.200  1.00  0.00           H
ATOM   4254 HG22 ILE A 918      23.890  58.410  55.550  1.00  0.00           H
ATOM   4255 HG23 ILE A 918      22.520  59.480  55.730  1.00  0.00           H
ATOM   4256  CG1 ILE A 918      20.440  57.640  55.340  1.00  0.00           C
ATOM   4257 HG11 ILE A 918      19.860  56.700  55.360  1.00  0.00           H
ATOM   4258 HG12 ILE A 918      20.420  57.940  54.260  1.00  0.00           H
ATOM   4259  CD  ILE A 918      19.860  58.770  56.190  1.00  0.00           C
ATOM   4260  HD1 ILE A 918      18.790  58.960  55.980  1.00  0.00           H
ATOM   4261  HD2 ILE A 918      20.340  59.740  55.940  1.00  0.00           H
ATOM   4262  HD3 ILE A 918      20.000  58.480  57.250  1.00  0.00           H
ATOM   4263  C   ILE A 918      23.890  55.920  55.500  1.00  0.00           C
ATOM   4264  O   ILE A 918      24.700  56.310  54.680  1.00  0.00           O
ATOM   4265  N   PRO A 919      24.390  55.340  56.620  1.00  0.00           N
ATOM   4266  CD  PRO A 919      23.640  55.210  57.910  1.00  0.00           C
ATOM   4267  HD1 PRO A 919      23.050  54.260  57.890  1.00  0.00           H
ATOM   4268  HD2 PRO A 919      22.840  55.970  57.980  1.00  0.00           H
ATOM   4269  CA  PRO A 919      25.870  55.120  56.830  1.00  0.00           C
ATOM   4270  HA  PRO A 919      26.350  56.020  56.470  1.00  0.00           H
ATOM   4271  CB  PRO A 919      25.950  54.650  58.350  1.00  0.00           C
ATOM   4272  HB1 PRO A 919      26.930  54.920  58.800  1.00  0.00           H
ATOM   4273  HB2 PRO A 919      25.870  53.540  58.380  1.00  0.00           H
ATOM   4274  CG  PRO A 919      24.680  55.150  59.000  1.00  0.00           C
ATOM   4275  HG1 PRO A 919      24.450  54.500  59.870  1.00  0.00           H
ATOM   4276  HG2 PRO A 919      25.000  56.180  59.250  1.00  0.00           H
ATOM   4277  C   PRO A 919      26.380  53.980  55.940  1.00  0.00           C
ATOM   4278  O   PRO A 919      27.440  54.010  55.410  1.00  0.00           O
ATOM   4279  N   ALA A 920      25.540  52.940  55.700  1.00  0.00           N
ATOM   4280  HN  ALA A 920      24.730  52.880  56.270  1.00  0.00           H
ATOM   4281  CA  ALA A 920      25.870  51.860  54.750  1.00  0.00           C
ATOM   4282  HA  ALA A 920      26.820  51.510  55.140  1.00  0.00           H
ATOM   4283  CB  ALA A 920      24.680  50.830  54.840  1.00  0.00           C
ATOM   4284  HB1 ALA A 920      24.660  50.540  55.920  1.00  0.00           H
ATOM   4285  HB2 ALA A 920      24.860  50.010  54.120  1.00  0.00           H
ATOM   4286  HB3 ALA A 920      23.720  51.320  54.570  1.00  0.00           H
ATOM   4287  C   ALA A 920      26.010  52.300  53.280  1.00  0.00           C
ATOM   4288  O   ALA A 920      26.910  51.850  52.550  1.00  0.00           O
ATOM   4289  N   LEU A 921      25.200  53.180  52.760  1.00  0.00           N
ATOM   4290  HN  LEU A 921      24.360  53.460  53.220  1.00  0.00           H
ATOM   4291  CA  LEU A 921      25.450  53.800  51.440  1.00  0.00           C
ATOM   4292  HA  LEU A 921      25.690  53.040  50.710  1.00  0.00           H
ATOM   4293  CB  LEU A 921      24.240  54.570  50.960  1.00  0.00           C
ATOM   4294  HB1 LEU A 921      23.910  55.340  51.700  1.00  0.00           H
ATOM   4295  HB2 LEU A 921      23.440  53.790  50.890  1.00  0.00           H
ATOM   4296  CG  LEU A 921      24.340  55.410  49.660  1.00  0.00           C
ATOM   4297  HG  LEU A 921      25.030  56.270  49.790  1.00  0.00           H
ATOM   4298  CD1 LEU A 921      24.880  54.580  48.480  1.00  0.00           C
ATOM   4299 HD11 LEU A 921      24.200  53.730  48.290  1.00  0.00           H
ATOM   4300 HD12 LEU A 921      25.890  54.160  48.640  1.00  0.00           H
ATOM   4301 HD13 LEU A 921      24.800  55.280  47.620  1.00  0.00           H
ATOM   4302  CD2 LEU A 921      22.960  55.950  49.220  1.00  0.00           C
ATOM   4303 HD21 LEU A 921      22.300  55.110  48.890  1.00  0.00           H
ATOM   4304 HD22 LEU A 921      23.110  56.540  48.290  1.00  0.00           H
ATOM   4305 HD23 LEU A 921      22.450  56.580  49.980  1.00  0.00           H
ATOM   4306  C   LEU A 921      26.680  54.630  51.360  1.00  0.00           C
ATOM   4307  O   LEU A 921      27.470  54.550  50.390  1.00  0.00           O
ATOM   4308  N   LEU A 922      26.970  55.510  52.360  1.00  0.00           N
ATOM   4309  HN  LEU A 922      26.310  55.630  53.100  1.00  0.00           H
ATOM   4310  CA  LEU A 922      28.260  56.170  52.470  1.00  0.00           C
ATOM   4311  HA  LEU A 922      28.430  56.790  51.610  1.00  0.00           H
ATOM   4312  CB  LEU A 922      28.350  57.110  53.710  1.00  0.00           C
ATOM   4313  HB1 LEU A 922      29.380  57.540  53.720  1.00  0.00           H
ATOM   4314  HB2 LEU A 922      28.220  56.590  54.690  1.00  0.00           H
ATOM   4315  CG  LEU A 922      27.390  58.290  53.650  1.00  0.00           C
ATOM   4316  HG  LEU A 922      26.470  57.790  53.260  1.00  0.00           H
ATOM   4317  CD1 LEU A 922      27.070  58.800  55.030  1.00  0.00           C
ATOM   4318 HD11 LEU A 922      27.920  59.290  55.550  1.00  0.00           H
ATOM   4319 HD12 LEU A 922      26.770  58.000  55.730  1.00  0.00           H
ATOM   4320 HD13 LEU A 922      26.270  59.570  55.070  1.00  0.00           H
ATOM   4321  CD2 LEU A 922      27.840  59.430  52.760  1.00  0.00           C
ATOM   4322 HD21 LEU A 922      28.830  59.810  53.120  1.00  0.00           H
ATOM   4323 HD22 LEU A 922      27.040  60.200  52.750  1.00  0.00           H
ATOM   4324 HD23 LEU A 922      27.960  58.920  51.780  1.00  0.00           H
ATOM   4325  C   LEU A 922      29.420  55.190  52.520  1.00  0.00           C
ATOM   4326  O   LEU A 922      30.420  55.400  51.920  1.00  0.00           O
ATOM   4327  N   CYS A 923      29.370  54.090  53.280  1.00  0.00           N
ATOM   4328  HN  CYS A 923      28.510  53.910  53.750  1.00  0.00           H
ATOM   4329  CA  CYS A 923      30.420  53.100  53.420  1.00  0.00           C
ATOM   4330  HA  CYS A 923      31.320  53.670  53.660  1.00  0.00           H
ATOM   4331  CB  CYS A 923      30.150  52.120  54.660  1.00  0.00           C
ATOM   4332  HB1 CYS A 923      29.100  51.770  54.510  1.00  0.00           H
ATOM   4333  HB2 CYS A 923      30.000  52.750  55.580  1.00  0.00           H
ATOM   4334  SG  CYS A 923      31.130  50.590  54.770  1.00  0.00           S
ATOM   4335  HG1 CYS A 923      30.710  50.210  55.960  1.00  0.00           H
ATOM   4336  C   CYS A 923      30.670  52.310  52.130  1.00  0.00           C
ATOM   4337  O   CYS A 923      31.810  52.050  51.820  1.00  0.00           O
ATOM   4338  N   THR A 924      29.590  52.010  51.360  1.00  0.00           N
ATOM   4339  HN  THR A 924      28.680  52.110  51.760  1.00  0.00           H
ATOM   4340  CA  THR A 924      29.630  51.470  50.030  1.00  0.00           C
ATOM   4341  HA  THR A 924      30.100  50.500  50.080  1.00  0.00           H
ATOM   4342  CB  THR A 924      28.190  51.270  49.540  1.00  0.00           C
ATOM   4343  HB  THR A 924      27.610  52.210  49.560  1.00  0.00           H
ATOM   4344  OG1 THR A 924      27.490  50.390  50.430  1.00  0.00           O
ATOM   4345  HG1 THR A 924      27.220  50.950  51.160  1.00  0.00           H
ATOM   4346  CG2 THR A 924      28.110  50.530  48.170  1.00  0.00           C
ATOM   4347 HG21 THR A 924      28.500  51.110  47.320  1.00  0.00           H
ATOM   4348 HG22 THR A 924      27.090  50.160  47.940  1.00  0.00           H
ATOM   4349 HG23 THR A 924      28.680  49.580  48.180  1.00  0.00           H
ATOM   4350  C   THR A 924      30.490  52.170  49.040  1.00  0.00           C
ATOM   4351  O   THR A 924      31.060  51.510  48.180  1.00  0.00           O
ATOM   4352  N   ILE A 925      30.630  53.500  49.160  1.00  0.00           N
ATOM   4353  HN  ILE A 925      30.160  54.050  49.840  1.00  0.00           H
ATOM   4354  CA  ILE A 925      31.570  54.300  48.380  1.00  0.00           C
ATOM   4355  HA  ILE A 925      31.280  54.110  47.360  1.00  0.00           H
ATOM   4356  CB  ILE A 925      31.300  55.790  48.600  1.00  0.00           C
ATOM   4357  HB  ILE A 925      31.380  55.980  49.690  1.00  0.00           H
ATOM   4358  CG2 ILE A 925      32.350  56.690  47.870  1.00  0.00           C
ATOM   4359 HG21 ILE A 925      32.870  56.270  46.990  1.00  0.00           H
ATOM   4360 HG22 ILE A 925      33.190  56.840  48.590  1.00  0.00           H
ATOM   4361 HG23 ILE A 925      31.930  57.710  47.710  1.00  0.00           H
ATOM   4362  CG1 ILE A 925      29.890  56.240  48.100  1.00  0.00           C
ATOM   4363 HG11 ILE A 925      29.710  57.340  48.210  1.00  0.00           H
ATOM   4364 HG12 ILE A 925      29.130  55.990  48.870  1.00  0.00           H
ATOM   4365  CD  ILE A 925      29.480  55.750  46.700  1.00  0.00           C
ATOM   4366  HD1 ILE A 925      29.350  54.650  46.760  1.00  0.00           H
ATOM   4367  HD2 ILE A 925      30.360  56.040  46.090  1.00  0.00           H
ATOM   4368  HD3 ILE A 925      28.620  56.380  46.390  1.00  0.00           H
ATOM   4369  C   ILE A 925      33.010  53.880  48.520  1.00  0.00           C
ATOM   4370  O   ILE A 925      33.640  53.710  47.500  1.00  0.00           O
ATOM   4371  N   LEU A 926      33.410  53.660  49.720  1.00  0.00           N
ATOM   4372  HN  LEU A 926      32.810  53.670  50.510  1.00  0.00           H
ATOM   4373  CA  LEU A 926      34.740  53.200  50.120  1.00  0.00           C
ATOM   4374  HA  LEU A 926      35.420  53.970  49.790  1.00  0.00           H
ATOM   4375  CB  LEU A 926      34.840  53.030  51.680  1.00  0.00           C
ATOM   4376  HB1 LEU A 926      35.910  52.770  51.870  1.00  0.00           H
ATOM   4377  HB2 LEU A 926      34.180  52.250  52.120  1.00  0.00           H
ATOM   4378  CG  LEU A 926      34.540  54.330  52.400  1.00  0.00           C
ATOM   4379  HG  LEU A 926      33.540  54.700  52.070  1.00  0.00           H
ATOM   4380  CD1 LEU A 926      34.570  54.040  53.850  1.00  0.00           C
ATOM   4381 HD11 LEU A 926      33.880  54.780  54.310  1.00  0.00           H
ATOM   4382 HD12 LEU A 926      35.590  53.970  54.300  1.00  0.00           H
ATOM   4383 HD13 LEU A 926      33.990  53.090  53.900  1.00  0.00           H
ATOM   4384  CD2 LEU A 926      35.520  55.410  52.020  1.00  0.00           C
ATOM   4385 HD21 LEU A 926      36.420  55.160  52.610  1.00  0.00           H
ATOM   4386 HD22 LEU A 926      35.140  56.420  52.340  1.00  0.00           H
ATOM   4387 HD23 LEU A 926      35.860  55.330  50.980  1.00  0.00           H
ATOM   4388  C   LEU A 926      35.050  51.830  49.540  1.00  0.00           C
ATOM   4389  O   LEU A 926      36.160  51.640  49.000  1.00  0.00           O
ATOM   4390  N   ILE A 927      34.110  50.850  49.670  1.00  0.00           N
ATOM   4391  HN  ILE A 927      33.350  50.910  50.320  1.00  0.00           H
ATOM   4392  CA  ILE A 927      34.210  49.510  49.020  1.00  0.00           C
ATOM   4393  HA  ILE A 927      35.110  48.970  49.280  1.00  0.00           H
ATOM   4394  CB  ILE A 927      32.970  48.570  49.330  1.00  0.00           C
ATOM   4395  HB  ILE A 927      32.060  48.850  48.760  1.00  0.00           H
ATOM   4396  CG2 ILE A 927      33.370  47.200  48.760  1.00  0.00           C
ATOM   4397 HG21 ILE A 927      34.350  46.840  49.130  1.00  0.00           H
ATOM   4398 HG22 ILE A 927      33.270  47.270  47.660  1.00  0.00           H
ATOM   4399 HG23 ILE A 927      32.730  46.320  48.990  1.00  0.00           H
ATOM   4400  CG1 ILE A 927      32.720  48.470  50.890  1.00  0.00           C
ATOM   4401 HG11 ILE A 927      32.150  47.530  51.010  1.00  0.00           H
ATOM   4402 HG12 ILE A 927      32.220  49.400  51.230  1.00  0.00           H
ATOM   4403  CD  ILE A 927      34.030  48.300  51.680  1.00  0.00           C
ATOM   4404  HD1 ILE A 927      34.680  49.200  51.650  1.00  0.00           H
ATOM   4405  HD2 ILE A 927      34.690  47.470  51.370  1.00  0.00           H
ATOM   4406  HD3 ILE A 927      33.820  48.110  52.750  1.00  0.00           H
ATOM   4407  C   ILE A 927      34.350  49.580  47.470  1.00  0.00           C
ATOM   4408  O   ILE A 927      35.190  48.880  46.910  1.00  0.00           O
ATOM   4409  N   PHE A 928      33.610  50.520  46.850  1.00  0.00           N
ATOM   4410  HN  PHE A 928      32.850  50.950  47.320  1.00  0.00           H
ATOM   4411  CA  PHE A 928      33.810  50.880  45.510  1.00  0.00           C
ATOM   4412  HA  PHE A 928      33.760  49.930  45.010  1.00  0.00           H
ATOM   4413  CB  PHE A 928      32.650  51.750  45.060  1.00  0.00           C
ATOM   4414  HB1 PHE A 928      32.640  52.630  45.740  1.00  0.00           H
ATOM   4415  HB2 PHE A 928      31.760  51.170  45.390  1.00  0.00           H
ATOM   4416  CG  PHE A 928      32.670  51.960  43.570  1.00  0.00           C
ATOM   4417  CD1 PHE A 928      32.080  51.000  42.740  1.00  0.00           C
ATOM   4418  HD1 PHE A 928      31.690  50.130  43.230  1.00  0.00           H
ATOM   4419  CE1 PHE A 928      31.890  51.280  41.370  1.00  0.00           C
ATOM   4420  HE1 PHE A 928      31.300  50.620  40.750  1.00  0.00           H
ATOM   4421  CZ  PHE A 928      32.450  52.440  40.840  1.00  0.00           C
ATOM   4422  HZ  PHE A 928      32.320  52.510  39.770  1.00  0.00           H
ATOM   4423  CD2 PHE A 928      33.040  53.190  43.090  1.00  0.00           C
ATOM   4424  HD2 PHE A 928      33.400  53.990  43.720  1.00  0.00           H
ATOM   4425  CE2 PHE A 928      32.900  53.470  41.700  1.00  0.00           C
ATOM   4426  HE2 PHE A 928      33.230  54.410  41.290  1.00  0.00           H
ATOM   4427  C   PHE A 928      35.200  51.430  45.120  1.00  0.00           C
ATOM   4428  O   PHE A 928      35.880  50.920  44.210  1.00  0.00           O
ATOM   4429  N   MET A 929      35.700  52.480  45.840  1.00  0.00           N
ATOM   4430  HN  MET A 929      35.230  52.740  46.690  1.00  0.00           H
ATOM   4431  CA  MET A 929      36.900  53.180  45.470  1.00  0.00           C
ATOM   4432  HA  MET A 929      36.950  53.420  44.410  1.00  0.00           H
ATOM   4433  CB  MET A 929      37.070  54.580  46.230  1.00  0.00           C
ATOM   4434  HB1 MET A 929      38.010  55.040  45.840  1.00  0.00           H
ATOM   4435  HB2 MET A 929      37.130  54.430  47.330  1.00  0.00           H
ATOM   4436  CG  MET A 929      35.870  55.530  45.920  1.00  0.00           C
ATOM   4437  HG1 MET A 929      36.100  56.460  46.480  1.00  0.00           H
ATOM   4438  HG2 MET A 929      34.870  55.090  46.150  1.00  0.00           H
ATOM   4439  SD  MET A 929      35.910  56.050  44.130  1.00  0.00           S
ATOM   4440  CE  MET A 929      34.610  57.350  44.480  1.00  0.00           C
ATOM   4441  HE1 MET A 929      34.530  58.260  43.860  1.00  0.00           H
ATOM   4442  HE2 MET A 929      34.630  57.800  45.500  1.00  0.00           H
ATOM   4443  HE3 MET A 929      33.620  56.830  44.540  1.00  0.00           H
ATOM   4444  C   MET A 929      38.120  52.400  45.690  1.00  0.00           C
ATOM   4445  O   MET A 929      39.080  52.530  44.950  1.00  0.00           O
ATOM   4446  N   ASP A 930      38.160  51.630  46.830  1.00  0.00           N
ATOM   4447  HN  ASP A 930      37.480  51.670  47.550  1.00  0.00           H
ATOM   4448  CA  ASP A 930      39.280  50.620  47.070  1.00  0.00           C
ATOM   4449  HA  ASP A 930      40.230  51.110  46.990  1.00  0.00           H
ATOM   4450  CB  ASP A 930      39.240  49.970  48.530  1.00  0.00           C
ATOM   4451  HB1 ASP A 930      39.670  48.940  48.530  1.00  0.00           H
ATOM   4452  HB2 ASP A 930      38.170  49.990  48.820  1.00  0.00           H
ATOM   4453  CG  ASP A 930      40.010  50.840  49.480  1.00  0.00           C
ATOM   4454  OD1 ASP A 930      39.880  50.720  50.680  1.00  0.00           O
ATOM   4455  OD2 ASP A 930      40.940  51.600  49.010  1.00  0.00           O
ATOM   4456  C   ASP A 930      39.360  49.540  45.980  1.00  0.00           C
ATOM   4457  O   ASP A 930      40.430  49.380  45.470  1.00  0.00           O
ATOM   4458  N   GLN A 931      38.270  48.830  45.610  1.00  0.00           N
ATOM   4459  HN  GLN A 931      37.360  48.950  46.000  1.00  0.00           H
ATOM   4460  CA  GLN A 931      38.210  47.880  44.430  1.00  0.00           C
ATOM   4461  HA  GLN A 931      38.950  47.100  44.600  1.00  0.00           H
ATOM   4462  CB  GLN A 931      36.850  47.190  44.350  1.00  0.00           C
ATOM   4463  HB1 GLN A 931      36.520  46.700  43.400  1.00  0.00           H
ATOM   4464  HB2 GLN A 931      36.080  47.950  44.610  1.00  0.00           H
ATOM   4465  CG  GLN A 931      36.630  46.100  45.540  1.00  0.00           C
ATOM   4466  HG1 GLN A 931      35.670  45.550  45.640  1.00  0.00           H
ATOM   4467  HG2 GLN A 931      36.690  46.670  46.490  1.00  0.00           H
ATOM   4468  CD  GLN A 931      37.750  45.010  45.560  1.00  0.00           C
ATOM   4469  OE1 GLN A 931      38.690  45.080  46.340  1.00  0.00           O
ATOM   4470  NE2 GLN A 931      37.670  44.010  44.690  1.00  0.00           N
ATOM   4471 HE21 GLN A 931      38.250  43.180  44.750  1.00  0.00           H
ATOM   4472 HE22 GLN A 931      36.940  43.960  44.010  1.00  0.00           H
ATOM   4473  C   GLN A 931      38.390  48.470  43.080  1.00  0.00           C
ATOM   4474  O   GLN A 931      39.190  47.850  42.280  1.00  0.00           O
ATOM   4475  N   GLN A 932      37.750  49.600  42.760  1.00  0.00           N
ATOM   4476  HN  GLN A 932      37.120  50.020  43.410  1.00  0.00           H
ATOM   4477  CA  GLN A 932      37.880  50.250  41.450  1.00  0.00           C
ATOM   4478  HA  GLN A 932      37.900  49.370  40.830  1.00  0.00           H
ATOM   4479  CB  GLN A 932      36.740  51.090  41.070  1.00  0.00           C
ATOM   4480  HB1 GLN A 932      36.950  51.450  40.050  1.00  0.00           H
ATOM   4481  HB2 GLN A 932      36.640  51.980  41.720  1.00  0.00           H
ATOM   4482  CG  GLN A 932      35.310  50.380  41.090  1.00  0.00           C
ATOM   4483  HG1 GLN A 932      34.670  51.050  40.480  1.00  0.00           H
ATOM   4484  HG2 GLN A 932      34.840  50.270  42.100  1.00  0.00           H
ATOM   4485  CD  GLN A 932      35.360  49.070  40.410  1.00  0.00           C
ATOM   4486  OE1 GLN A 932      35.570  47.950  40.900  1.00  0.00           O
ATOM   4487  NE2 GLN A 932      35.400  49.170  39.070  1.00  0.00           N
ATOM   4488 HE21 GLN A 932      35.560  48.320  38.570  1.00  0.00           H
ATOM   4489 HE22 GLN A 932      35.290  50.070  38.670  1.00  0.00           H
ATOM   4490  C   GLN A 932      39.250  50.860  41.160  1.00  0.00           C
ATOM   4491  O   GLN A 932      39.820  50.550  40.120  1.00  0.00           O
ATOM   4492  N   ILE A 933      39.890  51.630  42.080  1.00  0.00           N
ATOM   4493  HN  ILE A 933      39.450  51.930  42.930  1.00  0.00           H
ATOM   4494  CA  ILE A 933      41.290  52.260  41.940  1.00  0.00           C
ATOM   4495  HA  ILE A 933      41.280  52.800  41.000  1.00  0.00           H
ATOM   4496  CB  ILE A 933      41.600  53.240  42.960  1.00  0.00           C
ATOM   4497  HB  ILE A 933      41.290  52.800  43.930  1.00  0.00           H
ATOM   4498  CG2 ILE A 933      43.080  53.810  42.960  1.00  0.00           C
ATOM   4499 HG21 ILE A 933      43.850  53.050  43.170  1.00  0.00           H
ATOM   4500 HG22 ILE A 933      43.120  54.650  43.700  1.00  0.00           H
ATOM   4501 HG23 ILE A 933      43.440  54.280  42.020  1.00  0.00           H
ATOM   4502  CG1 ILE A 933      40.620  54.560  42.940  1.00  0.00           C
ATOM   4503 HG11 ILE A 933      40.840  55.160  43.850  1.00  0.00           H
ATOM   4504 HG12 ILE A 933      39.550  54.280  42.860  1.00  0.00           H
ATOM   4505  CD  ILE A 933      40.800  55.450  41.700  1.00  0.00           C
ATOM   4506  HD1 ILE A 933      40.130  56.330  41.860  1.00  0.00           H
ATOM   4507  HD2 ILE A 933      40.390  54.830  40.860  1.00  0.00           H
ATOM   4508  HD3 ILE A 933      41.860  55.750  41.660  1.00  0.00           H
ATOM   4509  C   ILE A 933      42.440  51.130  41.870  1.00  0.00           C
ATOM   4510  O   ILE A 933      43.250  51.220  40.960  1.00  0.00           O
ATOM   4511  N   THR A 934      42.370  50.090  42.680  1.00  0.00           N
ATOM   4512  HN  THR A 934      41.770  50.030  43.480  1.00  0.00           H
ATOM   4513  CA  THR A 934      43.350  49.020  42.540  1.00  0.00           C
ATOM   4514  HA  THR A 934      44.350  49.370  42.690  1.00  0.00           H
ATOM   4515  CB  THR A 934      43.180  47.970  43.630  1.00  0.00           C
ATOM   4516  HB  THR A 934      42.180  47.500  43.500  1.00  0.00           H
ATOM   4517  OG1 THR A 934      43.170  48.560  44.900  1.00  0.00           O
ATOM   4518  HG1 THR A 934      42.230  48.490  45.120  1.00  0.00           H
ATOM   4519  CG2 THR A 934      44.280  46.960  43.510  1.00  0.00           C
ATOM   4520 HG21 THR A 934      45.210  47.390  43.960  1.00  0.00           H
ATOM   4521 HG22 THR A 934      44.540  46.650  42.480  1.00  0.00           H
ATOM   4522 HG23 THR A 934      44.130  46.070  44.150  1.00  0.00           H
ATOM   4523  C   THR A 934      43.230  48.250  41.200  1.00  0.00           C
ATOM   4524  O   THR A 934      44.270  48.070  40.500  1.00  0.00           O
ATOM   4525  N   ALA A 935      41.990  47.910  40.760  1.00  0.00           N
ATOM   4526  HN  ALA A 935      41.130  48.010  41.270  1.00  0.00           H
ATOM   4527  CA  ALA A 935      41.740  47.150  39.590  1.00  0.00           C
ATOM   4528  HA  ALA A 935      42.230  46.180  39.590  1.00  0.00           H
ATOM   4529  CB  ALA A 935      40.120  46.780  39.590  1.00  0.00           C
ATOM   4530  HB1 ALA A 935      39.430  47.650  39.470  1.00  0.00           H
ATOM   4531  HB2 ALA A 935      39.770  46.310  40.530  1.00  0.00           H
ATOM   4532  HB3 ALA A 935      39.900  46.070  38.780  1.00  0.00           H
ATOM   4533  C   ALA A 935      42.180  47.840  38.310  1.00  0.00           C
ATOM   4534  O   ALA A 935      42.850  47.220  37.480  1.00  0.00           O
ATOM   4535  N   VAL A 936      41.730  49.120  38.210  1.00  0.00           N
ATOM   4536  HN  VAL A 936      41.080  49.610  38.800  1.00  0.00           H
ATOM   4537  CA  VAL A 936      42.120  49.870  37.050  1.00  0.00           C
ATOM   4538  HA  VAL A 936      41.830  49.360  36.150  1.00  0.00           H
ATOM   4539  CB  VAL A 936      41.380  51.230  36.940  1.00  0.00           C
ATOM   4540  HB  VAL A 936      41.720  51.880  37.790  1.00  0.00           H
ATOM   4541  CG1 VAL A 936      41.830  52.010  35.660  1.00  0.00           C
ATOM   4542 HG11 VAL A 936      42.900  52.310  35.740  1.00  0.00           H
ATOM   4543 HG12 VAL A 936      41.280  52.960  35.510  1.00  0.00           H
ATOM   4544 HG13 VAL A 936      41.710  51.490  34.690  1.00  0.00           H
ATOM   4545  CG2 VAL A 936      39.880  51.060  36.920  1.00  0.00           C
ATOM   4546 HG21 VAL A 936      39.620  50.880  35.860  1.00  0.00           H
ATOM   4547 HG22 VAL A 936      39.420  52.000  37.300  1.00  0.00           H
ATOM   4548 HG23 VAL A 936      39.450  50.190  37.470  1.00  0.00           H
ATOM   4549  C   VAL A 936      43.650  50.040  36.880  1.00  0.00           C
ATOM   4550  O   VAL A 936      44.090  49.890  35.730  1.00  0.00           O
ATOM   4551  N   ILE A 937      44.390  50.280  37.970  1.00  0.00           N
ATOM   4552  HN  ILE A 937      43.970  50.310  38.870  1.00  0.00           H
ATOM   4553  CA  ILE A 937      45.850  50.360  37.930  1.00  0.00           C
ATOM   4554  HA  ILE A 937      46.130  51.100  37.190  1.00  0.00           H
ATOM   4555  CB  ILE A 937      46.340  50.870  39.320  1.00  0.00           C
ATOM   4556  HB  ILE A 937      45.930  50.200  40.110  1.00  0.00           H
ATOM   4557  CG2 ILE A 937      47.840  50.580  39.540  1.00  0.00           C
ATOM   4558 HG21 ILE A 937      48.390  51.040  38.690  1.00  0.00           H
ATOM   4559 HG22 ILE A 937      48.050  49.490  39.650  1.00  0.00           H
ATOM   4560 HG23 ILE A 937      48.110  51.050  40.510  1.00  0.00           H
ATOM   4561  CG1 ILE A 937      45.960  52.320  39.700  1.00  0.00           C
ATOM   4562 HG11 ILE A 937      46.030  52.490  40.800  1.00  0.00           H
ATOM   4563 HG12 ILE A 937      44.910  52.490  39.370  1.00  0.00           H
ATOM   4564  CD  ILE A 937      46.740  53.520  39.180  1.00  0.00           C
ATOM   4565  HD1 ILE A 937      46.190  54.490  39.240  1.00  0.00           H
ATOM   4566  HD2 ILE A 937      46.840  53.460  38.080  1.00  0.00           H
ATOM   4567  HD3 ILE A 937      47.780  53.590  39.580  1.00  0.00           H
ATOM   4568  C   ILE A 937      46.520  49.010  37.550  1.00  0.00           C
ATOM   4569  O   ILE A 937      47.560  49.020  36.880  1.00  0.00           O
ATOM   4570  N   ILE A 938      45.920  47.840  37.920  1.00  0.00           N
ATOM   4571  HN  ILE A 938      45.090  47.850  38.470  1.00  0.00           H
ATOM   4572  CA  ILE A 938      46.390  46.590  37.400  1.00  0.00           C
ATOM   4573  HA  ILE A 938      47.460  46.550  37.340  1.00  0.00           H
ATOM   4574  CB  ILE A 938      46.090  45.400  38.380  1.00  0.00           C
ATOM   4575  HB  ILE A 938      45.000  45.340  38.540  1.00  0.00           H
ATOM   4576  CG2 ILE A 938      46.630  43.970  37.990  1.00  0.00           C
ATOM   4577 HG21 ILE A 938      47.640  44.010  37.510  1.00  0.00           H
ATOM   4578 HG22 ILE A 938      45.980  43.510  37.220  1.00  0.00           H
ATOM   4579 HG23 ILE A 938      46.720  43.350  38.910  1.00  0.00           H
ATOM   4580  CG1 ILE A 938      46.780  45.750  39.710  1.00  0.00           C
ATOM   4581 HG11 ILE A 938      46.610  44.850  40.340  1.00  0.00           H
ATOM   4582 HG12 ILE A 938      46.220  46.590  40.150  1.00  0.00           H
ATOM   4583  CD  ILE A 938      48.310  46.030  39.690  1.00  0.00           C
ATOM   4584  HD1 ILE A 938      48.590  47.090  39.500  1.00  0.00           H
ATOM   4585  HD2 ILE A 938      48.850  45.270  39.110  1.00  0.00           H
ATOM   4586  HD3 ILE A 938      48.670  45.890  40.730  1.00  0.00           H
ATOM   4587  C   ILE A 938      45.970  46.180  36.040  1.00  0.00           C
ATOM   4588  O   ILE A 938      46.510  45.310  35.310  1.00  0.00           O
ATOM   4589  N   ASN A 939      44.930  46.810  35.510  1.00  0.00           N
ATOM   4590  HN  ASN A 939      44.430  47.470  36.050  1.00  0.00           H
ATOM   4591  CA  ASN A 939      44.510  46.560  34.170  1.00  0.00           C
ATOM   4592  HA  ASN A 939      44.690  45.530  33.920  1.00  0.00           H
ATOM   4593  CB  ASN A 939      42.990  46.830  34.120  1.00  0.00           C
ATOM   4594  HB1 ASN A 939      42.780  47.910  34.150  1.00  0.00           H
ATOM   4595  HB2 ASN A 939      42.560  46.350  35.030  1.00  0.00           H
ATOM   4596  CG  ASN A 939      42.440  46.100  32.800  1.00  0.00           C
ATOM   4597  OD1 ASN A 939      43.040  45.220  32.160  1.00  0.00           O
ATOM   4598  ND2 ASN A 939      41.350  46.590  32.320  1.00  0.00           N
ATOM   4599 HD21 ASN A 939      40.660  47.190  32.740  1.00  0.00           H
ATOM   4600 HD22 ASN A 939      41.140  46.150  31.450  1.00  0.00           H
ATOM   4601  C   ASN A 939      45.230  47.410  33.140  1.00  0.00           C
ATOM   4602  O   ASN A 939      44.620  48.050  32.260  1.00  0.00           O
ATOM   4603  N   ARG A 940      46.630  47.350  33.230  1.00  0.00           N
ATOM   4604  HN  ARG A 940      46.920  46.680  33.910  1.00  0.00           H
ATOM   4605  CA  ARG A 940      47.510  48.180  32.470  1.00  0.00           C
ATOM   4606  HA  ARG A 940      46.910  48.790  31.810  1.00  0.00           H
ATOM   4607  CB  ARG A 940      48.420  49.040  33.350  1.00  0.00           C
ATOM   4608  HB1 ARG A 940      49.270  49.480  32.800  1.00  0.00           H
ATOM   4609  HB2 ARG A 940      48.780  48.360  34.150  1.00  0.00           H
ATOM   4610  CG  ARG A 940      47.570  50.300  33.850  1.00  0.00           C
ATOM   4611  HG1 ARG A 940      46.850  49.920  34.610  1.00  0.00           H
ATOM   4612  HG2 ARG A 940      47.020  50.790  33.030  1.00  0.00           H
ATOM   4613  CD  ARG A 940      48.400  51.510  34.400  1.00  0.00           C
ATOM   4614  HD1 ARG A 940      47.620  52.240  34.730  1.00  0.00           H
ATOM   4615  HD2 ARG A 940      49.110  51.900  33.640  1.00  0.00           H
ATOM   4616  NE  ARG A 940      49.240  51.020  35.510  1.00  0.00           N
ATOM   4617  HE  ARG A 940      49.010  50.110  35.880  1.00  0.00           H
ATOM   4618  CZ  ARG A 940      50.120  51.760  36.160  1.00  0.00           C
ATOM   4619  NH1 ARG A 940      50.680  52.890  35.810  1.00  0.00           N
ATOM   4620 HH11 ARG A 940      50.440  53.170  34.880  1.00  0.00           H
ATOM   4621 HH12 ARG A 940      51.450  53.330  36.260  1.00  0.00           H
ATOM   4622  NH2 ARG A 940      50.570  51.310  37.330  1.00  0.00           N
ATOM   4623 HH21 ARG A 940      50.540  50.300  37.430  1.00  0.00           H
ATOM   4624 HH22 ARG A 940      51.440  51.680  37.620  1.00  0.00           H
ATOM   4625  C   ARG A 940      48.270  47.420  31.500  1.00  0.00           C
ATOM   4626  O   ARG A 940      48.470  46.190  31.540  1.00  0.00           O
ATOM   4627  N   LYS A 941      48.620  48.200  30.450  1.00  0.00           N
ATOM   4628  HN  LYS A 941      48.540  49.190  30.350  1.00  0.00           H
ATOM   4629  CA  LYS A 941      49.120  47.710  29.180  1.00  0.00           C
ATOM   4630  HA  LYS A 941      48.370  47.060  28.740  1.00  0.00           H
ATOM   4631  CB  LYS A 941      49.380  48.830  28.280  1.00  0.00           C
ATOM   4632  HB1 LYS A 941      50.110  48.580  27.480  1.00  0.00           H
ATOM   4633  HB2 LYS A 941      49.890  49.680  28.790  1.00  0.00           H
ATOM   4634  CG  LYS A 941      48.150  49.370  27.630  1.00  0.00           C
ATOM   4635  HG1 LYS A 941      48.610  50.090  26.920  1.00  0.00           H
ATOM   4636  HG2 LYS A 941      47.480  49.880  28.370  1.00  0.00           H
ATOM   4637  CD  LYS A 941      47.460  48.370  26.660  1.00  0.00           C
ATOM   4638  HD1 LYS A 941      47.240  47.460  27.250  1.00  0.00           H
ATOM   4639  HD2 LYS A 941      48.210  48.040  25.900  1.00  0.00           H
ATOM   4640  CE  LYS A 941      46.230  48.850  26.020  1.00  0.00           C
ATOM   4641  HE1 LYS A 941      46.370  49.810  25.490  1.00  0.00           H
ATOM   4642  HE2 LYS A 941      45.390  48.980  26.750  1.00  0.00           H
ATOM   4643  NZ  LYS A 941      45.800  47.830  25.000  1.00  0.00           N
ATOM   4644  HZ1 LYS A 941      45.590  46.930  25.490  1.00  0.00           H
ATOM   4645  HZ2 LYS A 941      46.590  47.700  24.330  1.00  0.00           H
ATOM   4646  HZ3 LYS A 941      44.930  48.100  24.500  1.00  0.00           H
ATOM   4647  C   LYS A 941      50.430  46.820  29.330  1.00  0.00           C
ATOM   4648  O   LYS A 941      50.570  45.800  28.710  1.00  0.00           O
ATOM   4649  N   GLU A 942      51.330  47.220  30.180  1.00  0.00           N
ATOM   4650  HN  GLU A 942      51.120  48.090  30.610  1.00  0.00           H
ATOM   4651  CA  GLU A 942      52.550  46.630  30.580  1.00  0.00           C
ATOM   4652  HA  GLU A 942      53.080  46.520  29.640  1.00  0.00           H
ATOM   4653  CB  GLU A 942      53.200  47.680  31.450  1.00  0.00           C
ATOM   4654  HB1 GLU A 942      53.200  48.540  30.740  1.00  0.00           H
ATOM   4655  HB2 GLU A 942      54.210  47.400  31.790  1.00  0.00           H
ATOM   4656  CG  GLU A 942      52.370  48.010  32.670  1.00  0.00           C
ATOM   4657  HG1 GLU A 942      52.190  47.050  33.200  1.00  0.00           H
ATOM   4658  HG2 GLU A 942      51.390  48.530  32.540  1.00  0.00           H
ATOM   4659  CD  GLU A 942      53.040  48.940  33.740  1.00  0.00           C
ATOM   4660  OE1 GLU A 942      53.620  48.410  34.650  1.00  0.00           O
ATOM   4661  OE2 GLU A 942      52.980  50.200  33.610  1.00  0.00           O
ATOM   4662  C   GLU A 942      52.380  45.280  31.340  1.00  0.00           C
ATOM   4663  O   GLU A 942      53.250  44.420  31.450  1.00  0.00           O
ATOM   4664  N   HSD A 943      51.160  44.930  31.830  1.00  0.00           N
ATOM   4665  HN  HSD A 943      50.400  45.550  31.610  1.00  0.00           H
ATOM   4666  CA  HSD A 943      50.910  43.570  32.390  1.00  0.00           C
ATOM   4667  HA  HSD A 943      51.820  43.100  32.720  1.00  0.00           H
ATOM   4668  CB  HSD A 943      49.770  43.640  33.510  1.00  0.00           C
ATOM   4669  HB1 HSD A 943      49.420  42.650  33.880  1.00  0.00           H
ATOM   4670  HB2 HSD A 943      48.890  44.030  32.940  1.00  0.00           H
ATOM   4671  ND1 HSD A 943      49.340  44.880  35.710  1.00  0.00           N
ATOM   4672  HD1 HSD A 943      48.370  45.100  35.590  1.00  0.00           H
ATOM   4673  CG  HSD A 943      50.190  44.380  34.730  1.00  0.00           C
ATOM   4674  CE1 HSD A 943      50.070  45.630  36.590  1.00  0.00           C
ATOM   4675  HE1 HSD A 943      49.670  46.070  37.510  1.00  0.00           H
ATOM   4676  NE2 HSD A 943      51.380  45.630  36.290  1.00  0.00           N
ATOM   4677  CD2 HSD A 943      51.400  44.860  35.090  1.00  0.00           C
ATOM   4678  HD2 HSD A 943      52.310  44.840  34.510  1.00  0.00           H
ATOM   4679  C   HSD A 943      50.420  42.570  31.300  1.00  0.00           C
ATOM   4680  O   HSD A 943      50.410  41.370  31.540  1.00  0.00           O
ATOM   4681  N   LYS A 944      50.130  42.990  30.080  1.00  0.00           N
ATOM   4682  HN  LYS A 944      50.340  43.940  29.850  1.00  0.00           H
ATOM   4683  CA  LYS A 944      49.650  42.200  28.980  1.00  0.00           C
ATOM   4684  HA  LYS A 944      49.080  42.830  28.310  1.00  0.00           H
ATOM   4685  CB  LYS A 944      50.790  41.710  28.070  1.00  0.00           C
ATOM   4686  HB1 LYS A 944      50.380  40.970  27.350  1.00  0.00           H
ATOM   4687  HB2 LYS A 944      51.500  41.140  28.710  1.00  0.00           H
ATOM   4688  CG  LYS A 944      51.490  42.920  27.370  1.00  0.00           C
ATOM   4689  HG1 LYS A 944      52.360  42.400  26.900  1.00  0.00           H
ATOM   4690  HG2 LYS A 944      51.860  43.690  28.080  1.00  0.00           H
ATOM   4691  CD  LYS A 944      50.670  43.600  26.250  1.00  0.00           C
ATOM   4692  HD1 LYS A 944      49.660  43.780  26.650  1.00  0.00           H
ATOM   4693  HD2 LYS A 944      50.630  42.750  25.530  1.00  0.00           H
ATOM   4694  CE  LYS A 944      51.430  44.780  25.660  1.00  0.00           C
ATOM   4695  HE1 LYS A 944      52.500  44.530  25.500  1.00  0.00           H
ATOM   4696  HE2 LYS A 944      51.360  45.610  26.400  1.00  0.00           H
ATOM   4697  NZ  LYS A 944      50.670  45.100  24.420  1.00  0.00           N
ATOM   4698  HZ1 LYS A 944      50.700  46.120  24.290  1.00  0.00           H
ATOM   4699  HZ2 LYS A 944      49.680  44.860  24.590  1.00  0.00           H
ATOM   4700  HZ3 LYS A 944      51.070  44.540  23.640  1.00  0.00           H
ATOM   4701  C   LYS A 944      48.580  41.190  29.240  1.00  0.00           C
ATOM   4702  O   LYS A 944      48.710  39.990  28.900  1.00  0.00           O
ATOM   4703  N   LEU A 945      47.470  41.720  29.730  1.00  0.00           N
ATOM   4704  HN  LEU A 945      47.440  42.710  29.880  1.00  0.00           H
ATOM   4705  CA  LEU A 945      46.380  40.980  30.110  1.00  0.00           C
ATOM   4706  HA  LEU A 945      46.810  40.060  30.500  1.00  0.00           H
ATOM   4707  CB  LEU A 945      45.650  41.620  31.390  1.00  0.00           C
ATOM   4708  HB1 LEU A 945      44.630  41.210  31.520  1.00  0.00           H
ATOM   4709  HB2 LEU A 945      45.330  42.680  31.260  1.00  0.00           H
ATOM   4710  CG  LEU A 945      46.460  41.680  32.690  1.00  0.00           C
ATOM   4711  HG  LEU A 945      47.530  41.950  32.560  1.00  0.00           H
ATOM   4712  CD1 LEU A 945      45.950  42.650  33.780  1.00  0.00           C
ATOM   4713 HD11 LEU A 945      45.860  43.650  33.300  1.00  0.00           H
ATOM   4714 HD12 LEU A 945      46.690  42.740  34.610  1.00  0.00           H
ATOM   4715 HD13 LEU A 945      44.940  42.270  34.030  1.00  0.00           H
ATOM   4716  CD2 LEU A 945      46.550  40.280  33.410  1.00  0.00           C
ATOM   4717 HD21 LEU A 945      47.150  39.600  32.780  1.00  0.00           H
ATOM   4718 HD22 LEU A 945      45.550  39.840  33.620  1.00  0.00           H
ATOM   4719 HD23 LEU A 945      47.120  40.390  34.360  1.00  0.00           H
ATOM   4720  C   LEU A 945      45.390  40.650  29.020  1.00  0.00           C
ATOM   4721  O   LEU A 945      44.890  41.560  28.320  1.00  0.00           O
ATOM   4722  N   LYS A 946      45.020  39.380  28.890  1.00  0.00           N
ATOM   4723  HN  LYS A 946      45.180  38.710  29.610  1.00  0.00           H
ATOM   4724  CA  LYS A 946      43.970  39.030  27.850  1.00  0.00           C
ATOM   4725  HA  LYS A 946      44.070  39.730  27.030  1.00  0.00           H
ATOM   4726  CB  LYS A 946      44.060  37.580  27.330  1.00  0.00           C
ATOM   4727  HB1 LYS A 946      43.100  37.260  26.900  1.00  0.00           H
ATOM   4728  HB2 LYS A 946      44.400  36.890  28.140  1.00  0.00           H
ATOM   4729  CG  LYS A 946      45.040  37.400  26.160  1.00  0.00           C
ATOM   4730  HG1 LYS A 946      45.970  37.930  26.480  1.00  0.00           H
ATOM   4731  HG2 LYS A 946      44.730  38.060  25.320  1.00  0.00           H
ATOM   4732  CD  LYS A 946      45.300  35.950  25.780  1.00  0.00           C
ATOM   4733  HD1 LYS A 946      44.390  35.310  25.880  1.00  0.00           H
ATOM   4734  HD2 LYS A 946      45.990  35.460  26.510  1.00  0.00           H
ATOM   4735  CE  LYS A 946      45.850  35.680  24.380  1.00  0.00           C
ATOM   4736  HE1 LYS A 946      45.230  36.150  23.580  1.00  0.00           H
ATOM   4737  HE2 LYS A 946      45.830  34.600  24.170  1.00  0.00           H
ATOM   4738  NZ  LYS A 946      47.270  36.210  24.390  1.00  0.00           N
ATOM   4739  HZ1 LYS A 946      47.700  35.830  25.260  1.00  0.00           H
ATOM   4740  HZ2 LYS A 946      47.320  37.250  24.400  1.00  0.00           H
ATOM   4741  HZ3 LYS A 946      47.710  35.890  23.500  1.00  0.00           H
ATOM   4742  C   LYS A 946      42.650  39.320  28.450  1.00  0.00           C
ATOM   4743  O   LYS A 946      42.470  39.060  29.590  1.00  0.00           O
ATOM   4744  N   LYS A 947      41.740  39.910  27.720  1.00  0.00           N
ATOM   4745  HN  LYS A 947      42.000  40.180  26.790  1.00  0.00           H
ATOM   4746  CA  LYS A 947      40.300  40.120  28.150  1.00  0.00           C
ATOM   4747  HA  LYS A 947      39.960  40.900  27.490  1.00  0.00           H
ATOM   4748  CB  LYS A 947      39.400  38.870  27.880  1.00  0.00           C
ATOM   4749  HB1 LYS A 947      38.350  39.070  28.210  1.00  0.00           H
ATOM   4750  HB2 LYS A 947      39.780  38.090  28.590  1.00  0.00           H
ATOM   4751  CG  LYS A 947      39.500  38.480  26.430  1.00  0.00           C
ATOM   4752  HG1 LYS A 947      40.560  38.300  26.210  1.00  0.00           H
ATOM   4753  HG2 LYS A 947      39.090  39.290  25.800  1.00  0.00           H
ATOM   4754  CD  LYS A 947      38.660  37.210  26.120  1.00  0.00           C
ATOM   4755  HD1 LYS A 947      37.590  37.410  26.290  1.00  0.00           H
ATOM   4756  HD2 LYS A 947      39.020  36.500  26.910  1.00  0.00           H
ATOM   4757  CE  LYS A 947      38.860  36.560  24.690  1.00  0.00           C
ATOM   4758  HE1 LYS A 947      38.440  35.540  24.800  1.00  0.00           H
ATOM   4759  HE2 LYS A 947      39.970  36.380  24.590  1.00  0.00           H
ATOM   4760  NZ  LYS A 947      38.430  37.290  23.540  1.00  0.00           N
ATOM   4761  HZ1 LYS A 947      39.060  38.080  23.300  1.00  0.00           H
ATOM   4762  HZ2 LYS A 947      37.450  37.590  23.700  1.00  0.00           H
ATOM   4763  HZ3 LYS A 947      38.480  36.660  22.710  1.00  0.00           H
ATOM   4764  C   LYS A 947      39.970  40.990  29.460  1.00  0.00           C
ATOM   4765  O   LYS A 947      38.970  40.810  30.090  1.00  0.00           O
ATOM   4766  N   GLY A 948      40.770  42.010  29.810  1.00  0.00           N
ATOM   4767  HN  GLY A 948      41.560  42.220  29.240  1.00  0.00           H
ATOM   4768  CA  GLY A 948      40.590  42.870  31.050  1.00  0.00           C
ATOM   4769  HA1 GLY A 948      39.620  43.340  31.020  1.00  0.00           H
ATOM   4770  HA2 GLY A 948      41.380  43.570  30.830  1.00  0.00           H
ATOM   4771  C   GLY A 948      40.650  42.210  32.420  1.00  0.00           C
ATOM   4772  O   GLY A 948      41.490  41.280  32.550  1.00  0.00           O
ATOM   4773  N   ALA A 949      39.960  42.740  33.410  1.00  0.00           N
ATOM   4774  HN  ALA A 949      39.390  43.520  33.160  1.00  0.00           H
ATOM   4775  CA  ALA A 949      40.140  42.330  34.770  1.00  0.00           C
ATOM   4776  HA  ALA A 949      40.540  41.340  34.920  1.00  0.00           H
ATOM   4777  CB  ALA A 949      41.010  43.390  35.560  1.00  0.00           C
ATOM   4778  HB1 ALA A 949      40.610  44.410  35.430  1.00  0.00           H
ATOM   4779  HB2 ALA A 949      42.090  43.390  35.290  1.00  0.00           H
ATOM   4780  HB3 ALA A 949      41.100  43.190  36.650  1.00  0.00           H
ATOM   4781  C   ALA A 949      38.900  42.110  35.510  1.00  0.00           C
ATOM   4782  O   ALA A 949      38.910  41.930  36.730  1.00  0.00           O
ATOM   4783  N   GLY A 950      37.740  41.930  34.760  1.00  0.00           N
ATOM   4784  HN  GLY A 950      37.830  42.030  33.770  1.00  0.00           H
ATOM   4785  CA  GLY A 950      36.370  41.510  35.170  1.00  0.00           C
ATOM   4786  HA1 GLY A 950      36.450  40.450  35.350  1.00  0.00           H
ATOM   4787  HA2 GLY A 950      35.770  41.640  34.280  1.00  0.00           H
ATOM   4788  C   GLY A 950      35.820  42.290  36.350  1.00  0.00           C
ATOM   4789  O   GLY A 950      35.420  41.670  37.350  1.00  0.00           O
ATOM   4790  N   TYR A 951      35.740  43.610  36.300  1.00  0.00           N
ATOM   4791  HN  TYR A 951      35.980  43.890  35.380  1.00  0.00           H
ATOM   4792  CA  TYR A 951      35.380  44.640  37.260  1.00  0.00           C
ATOM   4793  HA  TYR A 951      36.160  44.650  38.000  1.00  0.00           H
ATOM   4794  CB  TYR A 951      35.130  46.000  36.540  1.00  0.00           C
ATOM   4795  HB1 TYR A 951      34.720  46.740  37.260  1.00  0.00           H
ATOM   4796  HB2 TYR A 951      34.380  45.810  35.750  1.00  0.00           H
ATOM   4797  CG  TYR A 951      36.510  46.530  36.020  1.00  0.00           C
ATOM   4798  CD1 TYR A 951      37.790  46.000  36.480  1.00  0.00           C
ATOM   4799  HD1 TYR A 951      37.870  45.210  37.200  1.00  0.00           H
ATOM   4800  CE1 TYR A 951      38.910  46.610  35.990  1.00  0.00           C
ATOM   4801  HE1 TYR A 951      39.870  46.220  36.340  1.00  0.00           H
ATOM   4802  CZ  TYR A 951      38.850  47.690  35.140  1.00  0.00           C
ATOM   4803  OH  TYR A 951      40.000  48.010  34.430  1.00  0.00           O
ATOM   4804  HH  TYR A 951      39.730  48.540  33.680  1.00  0.00           H
ATOM   4805  CD2 TYR A 951      36.400  47.540  35.140  1.00  0.00           C
ATOM   4806  HD2 TYR A 951      35.390  47.820  34.910  1.00  0.00           H
ATOM   4807  CE2 TYR A 951      37.630  48.200  34.650  1.00  0.00           C
ATOM   4808  HE2 TYR A 951      37.480  49.040  33.990  1.00  0.00           H
ATOM   4809  C   TYR A 951      34.100  44.260  38.000  1.00  0.00           C
ATOM   4810  O   TYR A 951      34.050  44.200  39.210  1.00  0.00           O
ATOM   4811  N   HSD A 952      32.920  44.070  37.360  1.00  0.00           N
ATOM   4812  HN  HSD A 952      32.910  44.140  36.370  1.00  0.00           H
ATOM   4813  CA  HSD A 952      31.750  43.750  38.050  1.00  0.00           C
ATOM   4814  HA  HSD A 952      31.630  44.450  38.860  1.00  0.00           H
ATOM   4815  CB  HSD A 952      30.490  43.900  37.230  1.00  0.00           C
ATOM   4816  HB1 HSD A 952      29.620  43.560  37.840  1.00  0.00           H
ATOM   4817  HB2 HSD A 952      30.380  43.240  36.330  1.00  0.00           H
ATOM   4818  ND1 HSD A 952      30.090  45.730  35.410  1.00  0.00           N
ATOM   4819  HD1 HSD A 952      30.310  45.210  34.580  1.00  0.00           H
ATOM   4820  CG  HSD A 952      30.230  45.290  36.760  1.00  0.00           C
ATOM   4821  CE1 HSD A 952      29.650  47.020  35.500  1.00  0.00           C
ATOM   4822  HE1 HSD A 952      29.510  47.650  34.630  1.00  0.00           H
ATOM   4823  NE2 HSD A 952      29.400  47.380  36.770  1.00  0.00           N
ATOM   4824  CD2 HSD A 952      29.740  46.290  37.510  1.00  0.00           C
ATOM   4825  HD2 HSD A 952      29.620  46.260  38.590  1.00  0.00           H
ATOM   4826  C   HSD A 952      31.770  42.400  38.780  1.00  0.00           C
ATOM   4827  O   HSD A 952      31.130  42.270  39.830  1.00  0.00           O
ATOM   4828  N   LEU A 953      32.460  41.320  38.280  1.00  0.00           N
ATOM   4829  HN  LEU A 953      33.050  41.340  37.480  1.00  0.00           H
ATOM   4830  CA  LEU A 953      32.600  40.100  39.070  1.00  0.00           C
ATOM   4831  HA  LEU A 953      31.620  39.780  39.390  1.00  0.00           H
ATOM   4832  CB  LEU A 953      33.110  39.030  38.060  1.00  0.00           C
ATOM   4833  HB1 LEU A 953      34.030  39.430  37.570  1.00  0.00           H
ATOM   4834  HB2 LEU A 953      32.380  38.920  37.240  1.00  0.00           H
ATOM   4835  CG  LEU A 953      33.500  37.720  38.650  1.00  0.00           C
ATOM   4836  HG  LEU A 953      34.420  37.820  39.280  1.00  0.00           H
ATOM   4837  CD1 LEU A 953      32.420  37.040  39.480  1.00  0.00           C
ATOM   4838 HD11 LEU A 953      32.820  36.080  39.870  1.00  0.00           H
ATOM   4839 HD12 LEU A 953      31.540  36.780  38.850  1.00  0.00           H
ATOM   4840 HD13 LEU A 953      32.050  37.700  40.280  1.00  0.00           H
ATOM   4841  CD2 LEU A 953      33.870  36.890  37.480  1.00  0.00           C
ATOM   4842 HD21 LEU A 953      32.980  36.620  36.850  1.00  0.00           H
ATOM   4843 HD22 LEU A 953      34.220  35.860  37.680  1.00  0.00           H
ATOM   4844 HD23 LEU A 953      34.640  37.400  36.880  1.00  0.00           H
ATOM   4845  C   LEU A 953      33.490  40.260  40.310  1.00  0.00           C
ATOM   4846  O   LEU A 953      33.240  39.630  41.380  1.00  0.00           O
ATOM   4847  N   ASP A 954      34.540  41.110  40.250  1.00  0.00           N
ATOM   4848  HN  ASP A 954      34.770  41.520  39.370  1.00  0.00           H
ATOM   4849  CA  ASP A 954      35.450  41.310  41.340  1.00  0.00           C
ATOM   4850  HA  ASP A 954      35.940  40.420  41.730  1.00  0.00           H
ATOM   4851  CB  ASP A 954      36.480  42.370  40.880  1.00  0.00           C
ATOM   4852  HB1 ASP A 954      37.200  42.470  41.730  1.00  0.00           H
ATOM   4853  HB2 ASP A 954      36.180  43.400  40.560  1.00  0.00           H
ATOM   4854  CG  ASP A 954      37.460  41.760  39.830  1.00  0.00           C
ATOM   4855  OD1 ASP A 954      37.510  40.580  39.620  1.00  0.00           O
ATOM   4856  OD2 ASP A 954      37.960  42.770  39.100  1.00  0.00           O
ATOM   4857  HD2 ASP A 954      38.420  42.470  38.310  1.00  0.00           H
ATOM   4858  C   ASP A 954      34.740  41.910  42.520  1.00  0.00           C
ATOM   4859  O   ASP A 954      34.660  41.380  43.620  1.00  0.00           O
ATOM   4860  N   LEU A 955      33.950  42.960  42.240  1.00  0.00           N
ATOM   4861  HN  LEU A 955      33.960  43.350  41.330  1.00  0.00           H
ATOM   4862  CA  LEU A 955      32.990  43.520  43.100  1.00  0.00           C
ATOM   4863  HA  LEU A 955      33.510  43.770  44.010  1.00  0.00           H
ATOM   4864  CB  LEU A 955      32.530  44.940  42.510  1.00  0.00           C
ATOM   4865  HB1 LEU A 955      32.020  44.710  41.540  1.00  0.00           H
ATOM   4866  HB2 LEU A 955      33.420  45.620  42.400  1.00  0.00           H
ATOM   4867  CG  LEU A 955      31.630  45.730  43.490  1.00  0.00           C
ATOM   4868  HG  LEU A 955      30.700  45.160  43.600  1.00  0.00           H
ATOM   4869  CD1 LEU A 955      32.140  45.940  44.860  1.00  0.00           C
ATOM   4870 HD11 LEU A 955      31.410  46.350  45.590  1.00  0.00           H
ATOM   4871 HD12 LEU A 955      32.950  46.700  44.910  1.00  0.00           H
ATOM   4872 HD13 LEU A 955      32.530  45.040  45.400  1.00  0.00           H
ATOM   4873  CD2 LEU A 955      31.080  47.070  42.880  1.00  0.00           C
ATOM   4874 HD21 LEU A 955      30.310  47.550  43.510  1.00  0.00           H
ATOM   4875 HD22 LEU A 955      30.620  46.940  41.880  1.00  0.00           H
ATOM   4876 HD23 LEU A 955      31.960  47.720  42.660  1.00  0.00           H
ATOM   4877  C   LEU A 955      31.840  42.710  43.610  1.00  0.00           C
ATOM   4878  O   LEU A 955      31.490  42.660  44.820  1.00  0.00           O
ATOM   4879  N   LEU A 956      31.210  41.960  42.670  1.00  0.00           N
ATOM   4880  HN  LEU A 956      31.340  42.150  41.700  1.00  0.00           H
ATOM   4881  CA  LEU A 956      30.170  40.940  43.030  1.00  0.00           C
ATOM   4882  HA  LEU A 956      29.400  41.480  43.540  1.00  0.00           H
ATOM   4883  CB  LEU A 956      29.660  40.350  41.710  1.00  0.00           C
ATOM   4884  HB1 LEU A 956      30.600  39.920  41.290  1.00  0.00           H
ATOM   4885  HB2 LEU A 956      29.410  41.160  40.990  1.00  0.00           H
ATOM   4886  CG  LEU A 956      28.540  39.260  41.670  1.00  0.00           C
ATOM   4887  HG  LEU A 956      28.230  39.240  40.600  1.00  0.00           H
ATOM   4888  CD1 LEU A 956      28.970  37.770  41.830  1.00  0.00           C
ATOM   4889 HD11 LEU A 956      29.360  37.460  40.840  1.00  0.00           H
ATOM   4890 HD12 LEU A 956      28.040  37.180  42.050  1.00  0.00           H
ATOM   4891 HD13 LEU A 956      29.560  37.710  42.760  1.00  0.00           H
ATOM   4892  CD2 LEU A 956      27.370  39.630  42.550  1.00  0.00           C
ATOM   4893 HD21 LEU A 956      27.670  39.340  43.580  1.00  0.00           H
ATOM   4894 HD22 LEU A 956      26.470  39.030  42.300  1.00  0.00           H
ATOM   4895 HD23 LEU A 956      27.170  40.710  42.360  1.00  0.00           H
ATOM   4896  C   LEU A 956      30.680  39.940  44.120  1.00  0.00           C
ATOM   4897  O   LEU A 956      30.120  39.790  45.160  1.00  0.00           O
ATOM   4898  N   MET A 957      31.830  39.310  43.810  1.00  0.00           N
ATOM   4899  HN  MET A 957      32.310  39.410  42.950  1.00  0.00           H
ATOM   4900  CA  MET A 957      32.440  38.380  44.790  1.00  0.00           C
ATOM   4901  HA  MET A 957      31.710  37.600  44.960  1.00  0.00           H
ATOM   4902  CB  MET A 957      33.660  37.630  44.360  1.00  0.00           C
ATOM   4903  HB1 MET A 957      34.230  37.030  45.110  1.00  0.00           H
ATOM   4904  HB2 MET A 957      34.330  38.370  43.900  1.00  0.00           H
ATOM   4905  CG  MET A 957      33.200  36.560  43.230  1.00  0.00           C
ATOM   4906  HG1 MET A 957      34.200  36.080  43.100  1.00  0.00           H
ATOM   4907  HG2 MET A 957      32.910  36.860  42.200  1.00  0.00           H
ATOM   4908  SD  MET A 957      32.020  35.310  43.740  1.00  0.00           S
ATOM   4909  CE  MET A 957      32.590  35.020  45.470  1.00  0.00           C
ATOM   4910  HE1 MET A 957      33.690  34.920  45.580  1.00  0.00           H
ATOM   4911  HE2 MET A 957      32.140  34.020  45.630  1.00  0.00           H
ATOM   4912  HE3 MET A 957      32.370  35.790  46.230  1.00  0.00           H
ATOM   4913  C   MET A 957      32.710  38.940  46.150  1.00  0.00           C
ATOM   4914  O   MET A 957      32.420  38.300  47.200  1.00  0.00           O
ATOM   4915  N   VAL A 958      33.240  40.130  46.290  1.00  0.00           N
ATOM   4916  HN  VAL A 958      33.310  40.700  45.470  1.00  0.00           H
ATOM   4917  CA  VAL A 958      33.270  40.910  47.600  1.00  0.00           C
ATOM   4918  HA  VAL A 958      33.740  40.340  48.390  1.00  0.00           H
ATOM   4919  CB  VAL A 958      34.030  42.240  47.390  1.00  0.00           C
ATOM   4920  HB  VAL A 958      33.660  42.610  46.400  1.00  0.00           H
ATOM   4921  CG1 VAL A 958      33.810  43.370  48.390  1.00  0.00           C
ATOM   4922 HG11 VAL A 958      34.460  44.270  48.280  1.00  0.00           H
ATOM   4923 HG12 VAL A 958      33.890  42.980  49.430  1.00  0.00           H
ATOM   4924 HG13 VAL A 958      32.770  43.770  48.360  1.00  0.00           H
ATOM   4925  CG2 VAL A 958      35.560  41.980  47.140  1.00  0.00           C
ATOM   4926 HG21 VAL A 958      35.780  41.210  46.360  1.00  0.00           H
ATOM   4927 HG22 VAL A 958      36.070  41.690  48.090  1.00  0.00           H
ATOM   4928 HG23 VAL A 958      36.090  42.910  46.910  1.00  0.00           H
ATOM   4929  C   VAL A 958      31.930  41.180  48.160  1.00  0.00           C
ATOM   4930  O   VAL A 958      31.730  40.990  49.380  1.00  0.00           O
ATOM   4931  N   GLY A 959      30.840  41.610  47.390  1.00  0.00           N
ATOM   4932  HN  GLY A 959      31.070  41.980  46.490  1.00  0.00           H
ATOM   4933  CA  GLY A 959      29.630  41.990  48.110  1.00  0.00           C
ATOM   4934  HA1 GLY A 959      28.960  42.300  47.330  1.00  0.00           H
ATOM   4935  HA2 GLY A 959      29.820  42.830  48.760  1.00  0.00           H
ATOM   4936  C   GLY A 959      28.840  40.940  48.900  1.00  0.00           C
ATOM   4937  O   GLY A 959      28.410  41.200  50.000  1.00  0.00           O
ATOM   4938  N   VAL A 960      28.680  39.790  48.340  1.00  0.00           N
ATOM   4939  HN  VAL A 960      29.170  39.640  47.480  1.00  0.00           H
ATOM   4940  CA  VAL A 960      28.230  38.580  48.990  1.00  0.00           C
ATOM   4941  HA  VAL A 960      27.330  38.820  49.520  1.00  0.00           H
ATOM   4942  CB  VAL A 960      27.870  37.530  48.010  1.00  0.00           C
ATOM   4943  HB  VAL A 960      27.510  36.550  48.390  1.00  0.00           H
ATOM   4944  CG1 VAL A 960      26.790  38.060  47.110  1.00  0.00           C
ATOM   4945 HG11 VAL A 960      26.930  39.080  46.680  1.00  0.00           H
ATOM   4946 HG12 VAL A 960      25.800  38.060  47.600  1.00  0.00           H
ATOM   4947 HG13 VAL A 960      26.660  37.320  46.300  1.00  0.00           H
ATOM   4948  CG2 VAL A 960      29.170  37.120  47.160  1.00  0.00           C
ATOM   4949 HG21 VAL A 960      30.040  36.930  47.810  1.00  0.00           H
ATOM   4950 HG22 VAL A 960      29.460  37.930  46.440  1.00  0.00           H
ATOM   4951 HG23 VAL A 960      28.970  36.230  46.530  1.00  0.00           H
ATOM   4952  C   VAL A 960      29.120  38.100  50.130  1.00  0.00           C
ATOM   4953  O   VAL A 960      28.710  37.600  51.130  1.00  0.00           O
ATOM   4954  N   MET A 961      30.460  38.140  49.940  1.00  0.00           N
ATOM   4955  HN  MET A 961      30.810  38.460  49.070  1.00  0.00           H
ATOM   4956  CA  MET A 961      31.380  37.770  51.050  1.00  0.00           C
ATOM   4957  HA  MET A 961      31.080  36.850  51.540  1.00  0.00           H
ATOM   4958  CB  MET A 961      32.850  37.660  50.660  1.00  0.00           C
ATOM   4959  HB1 MET A 961      33.530  37.490  51.520  1.00  0.00           H
ATOM   4960  HB2 MET A 961      33.090  38.630  50.150  1.00  0.00           H
ATOM   4961  CG  MET A 961      33.240  36.430  49.770  1.00  0.00           C
ATOM   4962  HG1 MET A 961      34.300  36.230  50.010  1.00  0.00           H
ATOM   4963  HG2 MET A 961      33.240  36.780  48.720  1.00  0.00           H
ATOM   4964  SD  MET A 961      32.250  34.950  49.910  1.00  0.00           S
ATOM   4965  CE  MET A 961      32.740  34.200  51.540  1.00  0.00           C
ATOM   4966  HE1 MET A 961      33.780  33.820  51.450  1.00  0.00           H
ATOM   4967  HE2 MET A 961      32.030  33.400  51.870  1.00  0.00           H
ATOM   4968  HE3 MET A 961      32.650  35.010  52.300  1.00  0.00           H
ATOM   4969  C   MET A 961      31.260  38.750  52.200  1.00  0.00           C
ATOM   4970  O   MET A 961      31.300  38.320  53.340  1.00  0.00           O
ATOM   4971  N   LEU A 962      30.980  40.080  51.950  1.00  0.00           N
ATOM   4972  HN  LEU A 962      30.820  40.340  51.000  1.00  0.00           H
ATOM   4973  CA  LEU A 962      30.790  41.100  52.930  1.00  0.00           C
ATOM   4974  HA  LEU A 962      31.530  41.000  53.710  1.00  0.00           H
ATOM   4975  CB  LEU A 962      30.720  42.560  52.260  1.00  0.00           C
ATOM   4976  HB1 LEU A 962      30.000  42.780  51.440  1.00  0.00           H
ATOM   4977  HB2 LEU A 962      31.690  42.620  51.710  1.00  0.00           H
ATOM   4978  CG  LEU A 962      30.660  43.750  53.310  1.00  0.00           C
ATOM   4979  HG  LEU A 962      31.020  43.300  54.250  1.00  0.00           H
ATOM   4980  CD1 LEU A 962      31.370  45.000  52.850  1.00  0.00           C
ATOM   4981 HD11 LEU A 962      31.140  45.870  53.510  1.00  0.00           H
ATOM   4982 HD12 LEU A 962      30.970  45.250  51.840  1.00  0.00           H
ATOM   4983 HD13 LEU A 962      32.460  44.820  52.840  1.00  0.00           H
ATOM   4984  CD2 LEU A 962      29.170  44.130  53.550  1.00  0.00           C
ATOM   4985 HD21 LEU A 962      28.880  44.890  52.790  1.00  0.00           H
ATOM   4986 HD22 LEU A 962      29.020  44.580  54.560  1.00  0.00           H
ATOM   4987 HD23 LEU A 962      28.490  43.270  53.420  1.00  0.00           H
ATOM   4988  C   LEU A 962      29.490  40.750  53.750  1.00  0.00           C
ATOM   4989  O   LEU A 962      29.430  40.840  54.970  1.00  0.00           O
ATOM   4990  N   GLY A 963      28.400  40.310  53.080  1.00  0.00           N
ATOM   4991  HN  GLY A 963      28.340  40.320  52.090  1.00  0.00           H
ATOM   4992  CA  GLY A 963      27.140  39.840  53.710  1.00  0.00           C
ATOM   4993  HA1 GLY A 963      26.550  39.580  52.840  1.00  0.00           H
ATOM   4994  HA2 GLY A 963      26.690  40.610  54.310  1.00  0.00           H
ATOM   4995  C   GLY A 963      27.430  38.620  54.590  1.00  0.00           C
ATOM   4996  O   GLY A 963      27.180  38.570  55.810  1.00  0.00           O
ATOM   4997  N   VAL A 964      28.050  37.500  53.990  1.00  0.00           N
ATOM   4998  HN  VAL A 964      28.340  37.530  53.050  1.00  0.00           H
ATOM   4999  CA  VAL A 964      28.310  36.260  54.770  1.00  0.00           C
ATOM   5000  HA  VAL A 964      27.390  35.950  55.250  1.00  0.00           H
ATOM   5001  CB  VAL A 964      28.760  35.070  53.860  1.00  0.00           C
ATOM   5002  HB  VAL A 964      29.660  35.510  53.360  1.00  0.00           H
ATOM   5003  CG1 VAL A 964      29.040  33.830  54.700  1.00  0.00           C
ATOM   5004 HG11 VAL A 964      30.070  33.860  55.110  1.00  0.00           H
ATOM   5005 HG12 VAL A 964      29.040  32.930  54.040  1.00  0.00           H
ATOM   5006 HG13 VAL A 964      28.410  33.690  55.610  1.00  0.00           H
ATOM   5007  CG2 VAL A 964      27.770  34.760  52.720  1.00  0.00           C
ATOM   5008 HG21 VAL A 964      26.740  34.590  53.120  1.00  0.00           H
ATOM   5009 HG22 VAL A 964      27.930  33.820  52.150  1.00  0.00           H
ATOM   5010 HG23 VAL A 964      27.660  35.540  51.940  1.00  0.00           H
ATOM   5011  C   VAL A 964      29.140  36.480  56.090  1.00  0.00           C
ATOM   5012  O   VAL A 964      28.770  36.060  57.120  1.00  0.00           O
ATOM   5013  N   CYS A 965      30.220  37.350  55.960  1.00  0.00           N
ATOM   5014  HN  CYS A 965      30.440  37.590  55.010  1.00  0.00           H
ATOM   5015  CA  CYS A 965      31.040  37.740  57.030  1.00  0.00           C
ATOM   5016  HA  CYS A 965      31.370  36.800  57.440  1.00  0.00           H
ATOM   5017  CB  CYS A 965      32.390  38.350  56.550  1.00  0.00           C
ATOM   5018  HB1 CYS A 965      32.910  38.870  57.380  1.00  0.00           H
ATOM   5019  HB2 CYS A 965      32.210  39.130  55.780  1.00  0.00           H
ATOM   5020  SG  CYS A 965      33.600  37.160  55.840  1.00  0.00           S
ATOM   5021  HG1 CYS A 965      32.750  36.740  54.920  1.00  0.00           H
ATOM   5022  C   CYS A 965      30.410  38.690  57.980  1.00  0.00           C
ATOM   5023  O   CYS A 965      30.760  38.750  59.140  1.00  0.00           O
ATOM   5024  N   SER A 966      29.520  39.560  57.490  1.00  0.00           N
ATOM   5025  HN  SER A 966      29.240  39.510  56.530  1.00  0.00           H
ATOM   5026  CA  SER A 966      28.760  40.400  58.350  1.00  0.00           C
ATOM   5027  HA  SER A 966      29.500  40.890  58.970  1.00  0.00           H
ATOM   5028  CB  SER A 966      27.830  41.480  57.690  1.00  0.00           C
ATOM   5029  HB1 SER A 966      27.270  42.050  58.470  1.00  0.00           H
ATOM   5030  HB2 SER A 966      27.030  41.130  57.000  1.00  0.00           H
ATOM   5031  OG  SER A 966      28.570  42.470  56.930  1.00  0.00           O
ATOM   5032  HG1 SER A 966      28.960  42.000  56.180  1.00  0.00           H
ATOM   5033  C   SER A 966      27.860  39.700  59.350  1.00  0.00           C
ATOM   5034  O   SER A 966      27.800  39.970  60.530  1.00  0.00           O
ATOM   5035  N   VAL A 967      27.100  38.640  58.890  1.00  0.00           N
ATOM   5036  HN  VAL A 967      27.170  38.210  57.990  1.00  0.00           H
ATOM   5037  CA  VAL A 967      26.060  38.100  59.780  1.00  0.00           C
ATOM   5038  HA  VAL A 967      25.610  38.930  60.300  1.00  0.00           H
ATOM   5039  CB  VAL A 967      24.990  37.370  58.940  1.00  0.00           C
ATOM   5040  HB  VAL A 967      24.810  38.020  58.060  1.00  0.00           H
ATOM   5041  CG1 VAL A 967      25.310  35.920  58.480  1.00  0.00           C
ATOM   5042 HG11 VAL A 967      26.270  35.890  57.930  1.00  0.00           H
ATOM   5043 HG12 VAL A 967      24.610  35.570  57.700  1.00  0.00           H
ATOM   5044 HG13 VAL A 967      25.300  35.260  59.380  1.00  0.00           H
ATOM   5045  CG2 VAL A 967      23.710  37.270  59.800  1.00  0.00           C
ATOM   5046 HG21 VAL A 967      23.810  36.870  60.820  1.00  0.00           H
ATOM   5047 HG22 VAL A 967      23.000  36.550  59.320  1.00  0.00           H
ATOM   5048 HG23 VAL A 967      23.200  38.250  59.750  1.00  0.00           H
ATOM   5049  C   VAL A 967      26.750  37.230  60.860  1.00  0.00           C
ATOM   5050  O   VAL A 967      26.170  37.170  61.960  1.00  0.00           O
ATOM   5051  N   MET A 968      28.020  36.750  60.590  1.00  0.00           N
ATOM   5052  HN  MET A 968      28.350  36.870  59.660  1.00  0.00           H
ATOM   5053  CA  MET A 968      28.910  35.920  61.480  1.00  0.00           C
ATOM   5054  HA  MET A 968      28.300  35.450  62.230  1.00  0.00           H
ATOM   5055  CB  MET A 968      29.540  34.820  60.610  1.00  0.00           C
ATOM   5056  HB1 MET A 968      30.280  34.230  61.210  1.00  0.00           H
ATOM   5057  HB2 MET A 968      30.030  35.250  59.710  1.00  0.00           H
ATOM   5058  CG  MET A 968      28.550  33.730  60.100  1.00  0.00           C
ATOM   5059  HG1 MET A 968      27.890  34.170  59.320  1.00  0.00           H
ATOM   5060  HG2 MET A 968      27.930  33.400  60.960  1.00  0.00           H
[truncated: 6,873,249 more chars]
