# Supplementary material for: CryoEM and computational modeling structural insights into the pH regulator NBCn1
Source: Nat Commun. 2025 Nov 11;16:9932. doi: 10.1038/s41467-025-64868-z (PMC12606367; doi:10.1038/s41467-025-64868-z)
Supplement: Supplementary file 7 — Supplementary Data 5 [file 41467_2025_64868_MOESM7_ESM.zip › 100ns_z_restr_MD_NBCn1_2NaCO3/hNBCn1_OF/z-restr_hNBCn1_OF_2NaCO3_last_step_58.pdb]

REMARK    GENERATED BY TRJCONV
TITLE     Title t= 101000.00000 step= 50500000
REMARK    THIS IS A SIMULATION BOX
CRYST1   92.571   92.571  103.988  90.00  90.00  90.00 P 1           1
MODEL        1
ATOM      1  N   LEU A 585      27.740  42.420  33.810  1.00  0.00           N
ATOM      2  HT1 LEU A 585      26.810  42.120  33.480  1.00  0.00           H
ATOM      3  HT2 LEU A 585      28.210  42.790  32.960  1.00  0.00           H
ATOM      4  HT3 LEU A 585      27.710  43.230  34.450  1.00  0.00           H
ATOM      5  CA  LEU A 585      28.390  41.290  34.480  1.00  0.00           C
ATOM      6  HA  LEU A 585      29.380  41.620  34.740  1.00  0.00           H
ATOM      7  CB  LEU A 585      27.500  40.910  35.690  1.00  0.00           C
ATOM      8  HB1 LEU A 585      26.470  40.620  35.400  1.00  0.00           H
ATOM      9  HB2 LEU A 585      27.470  41.790  36.370  1.00  0.00           H
ATOM     10  CG  LEU A 585      28.140  39.700  36.480  1.00  0.00           C
ATOM     11  HG  LEU A 585      28.100  38.790  35.840  1.00  0.00           H
ATOM     12  CD1 LEU A 585      29.590  39.870  37.040  1.00  0.00           C
ATOM     13 HD11 LEU A 585      29.940  38.990  37.630  1.00  0.00           H
ATOM     14 HD12 LEU A 585      29.570  40.740  37.730  1.00  0.00           H
ATOM     15 HD13 LEU A 585      30.230  40.090  36.160  1.00  0.00           H
ATOM     16  CD2 LEU A 585      27.120  39.340  37.550  1.00  0.00           C
ATOM     17 HD21 LEU A 585      26.330  38.650  37.160  1.00  0.00           H
ATOM     18 HD22 LEU A 585      26.600  40.170  38.060  1.00  0.00           H
ATOM     19 HD23 LEU A 585      27.550  38.670  38.340  1.00  0.00           H
ATOM     20  C   LEU A 585      28.800  40.130  33.640  1.00  0.00           C
ATOM     21  O   LEU A 585      29.950  39.780  33.660  1.00  0.00           O
ATOM     22  N   ILE A 586      27.850  39.510  32.940  1.00  0.00           N
ATOM     23  HN  ILE A 586      26.900  39.830  32.970  1.00  0.00           H
ATOM     24  CA  ILE A 586      28.080  38.240  32.170  1.00  0.00           C
ATOM     25  HA  ILE A 586      28.170  37.450  32.900  1.00  0.00           H
ATOM     26  CB  ILE A 586      26.860  37.870  31.430  1.00  0.00           C
ATOM     27  HB  ILE A 586      26.040  37.980  32.180  1.00  0.00           H
ATOM     28  CG2 ILE A 586      26.490  38.940  30.350  1.00  0.00           C
ATOM     29 HG21 ILE A 586      25.510  38.650  29.930  1.00  0.00           H
ATOM     30 HG22 ILE A 586      27.170  38.860  29.480  1.00  0.00           H
ATOM     31 HG23 ILE A 586      26.350  39.960  30.750  1.00  0.00           H
ATOM     32  CG1 ILE A 586      26.770  36.460  30.900  1.00  0.00           C
ATOM     33 HG11 ILE A 586      27.460  36.370  30.030  1.00  0.00           H
ATOM     34 HG12 ILE A 586      25.770  36.230  30.460  1.00  0.00           H
ATOM     35  CD  ILE A 586      26.960  35.200  31.730  1.00  0.00           C
ATOM     36  HD1 ILE A 586      27.930  35.240  32.280  1.00  0.00           H
ATOM     37  HD2 ILE A 586      26.840  34.230  31.220  1.00  0.00           H
ATOM     38  HD3 ILE A 586      26.290  35.200  32.610  1.00  0.00           H
ATOM     39  C   ILE A 586      29.270  38.190  31.190  1.00  0.00           C
ATOM     40  O   ILE A 586      29.860  37.180  30.980  1.00  0.00           O
ATOM     41  N   LEU A 587      29.610  39.400  30.590  1.00  0.00           N
ATOM     42  HN  LEU A 587      28.960  40.130  30.750  1.00  0.00           H
ATOM     43  CA  LEU A 587      30.750  39.620  29.750  1.00  0.00           C
ATOM     44  HA  LEU A 587      30.720  38.800  29.050  1.00  0.00           H
ATOM     45  CB  LEU A 587      30.630  40.920  28.930  1.00  0.00           C
ATOM     46  HB1 LEU A 587      31.560  41.020  28.330  1.00  0.00           H
ATOM     47  HB2 LEU A 587      30.580  41.760  29.670  1.00  0.00           H
ATOM     48  CG  LEU A 587      29.390  41.100  28.120  1.00  0.00           C
ATOM     49  HG  LEU A 587      28.470  41.050  28.760  1.00  0.00           H
ATOM     50  CD1 LEU A 587      29.510  42.280  27.200  1.00  0.00           C
ATOM     51 HD11 LEU A 587      28.650  42.260  26.500  1.00  0.00           H
ATOM     52 HD12 LEU A 587      30.390  42.090  26.530  1.00  0.00           H
ATOM     53 HD13 LEU A 587      29.560  43.230  27.770  1.00  0.00           H
ATOM     54  CD2 LEU A 587      29.280  39.890  27.120  1.00  0.00           C
ATOM     55 HD21 LEU A 587      29.120  38.930  27.640  1.00  0.00           H
ATOM     56 HD22 LEU A 587      30.160  39.920  26.430  1.00  0.00           H
ATOM     57 HD23 LEU A 587      28.370  40.120  26.520  1.00  0.00           H
ATOM     58  C   LEU A 587      32.160  39.460  30.240  1.00  0.00           C
ATOM     59  O   LEU A 587      33.050  39.000  29.540  1.00  0.00           O
ATOM     60  N   ASP A 588      32.380  40.000  31.430  1.00  0.00           N
ATOM     61  HN  ASP A 588      31.600  40.510  31.780  1.00  0.00           H
ATOM     62  CA  ASP A 588      33.580  39.720  32.160  1.00  0.00           C
ATOM     63  HA  ASP A 588      34.410  39.900  31.500  1.00  0.00           H
ATOM     64  CB  ASP A 588      33.600  40.600  33.500  1.00  0.00           C
ATOM     65  HB1 ASP A 588      34.560  40.430  34.030  1.00  0.00           H
ATOM     66  HB2 ASP A 588      32.700  40.290  34.060  1.00  0.00           H
ATOM     67  CG  ASP A 588      33.450  42.080  33.230  1.00  0.00           C
ATOM     68  OD1 ASP A 588      33.100  42.810  34.130  1.00  0.00           O
ATOM     69  OD2 ASP A 588      33.910  42.600  32.150  1.00  0.00           O
ATOM     70  C   ASP A 588      33.710  38.240  32.580  1.00  0.00           C
ATOM     71  O   ASP A 588      34.770  37.670  32.530  1.00  0.00           O
ATOM     72  N   ILE A 589      32.550  37.580  32.890  1.00  0.00           N
ATOM     73  HN  ILE A 589      31.660  38.020  33.050  1.00  0.00           H
ATOM     74  CA  ILE A 589      32.590  36.140  33.140  1.00  0.00           C
ATOM     75  HA  ILE A 589      33.440  36.010  33.790  1.00  0.00           H
ATOM     76  CB  ILE A 589      31.250  35.590  33.650  1.00  0.00           C
ATOM     77  HB  ILE A 589      30.510  36.090  33.000  1.00  0.00           H
ATOM     78  CG2 ILE A 589      31.060  34.090  33.590  1.00  0.00           C
ATOM     79 HG21 ILE A 589      30.120  33.760  34.080  1.00  0.00           H
ATOM     80 HG22 ILE A 589      31.850  33.660  34.230  1.00  0.00           H
ATOM     81 HG23 ILE A 589      31.100  33.870  32.490  1.00  0.00           H
ATOM     82  CG1 ILE A 589      31.010  36.180  35.010  1.00  0.00           C
ATOM     83 HG11 ILE A 589      31.130  37.280  35.140  1.00  0.00           H
ATOM     84 HG12 ILE A 589      31.810  35.730  35.640  1.00  0.00           H
ATOM     85  CD  ILE A 589      29.650  36.000  35.530  1.00  0.00           C
ATOM     86  HD1 ILE A 589      29.510  34.990  35.990  1.00  0.00           H
ATOM     87  HD2 ILE A 589      28.920  36.220  34.730  1.00  0.00           H
ATOM     88  HD3 ILE A 589      29.430  36.770  36.310  1.00  0.00           H
ATOM     89  C   ILE A 589      33.070  35.310  31.950  1.00  0.00           C
ATOM     90  O   ILE A 589      34.060  34.610  32.000  1.00  0.00           O
ATOM     91  N   LYS A 590      32.380  35.580  30.800  1.00  0.00           N
ATOM     92  HN  LYS A 590      31.600  36.200  30.860  1.00  0.00           H
ATOM     93  CA  LYS A 590      32.730  35.010  29.560  1.00  0.00           C
ATOM     94  HA  LYS A 590      32.540  33.940  29.630  1.00  0.00           H
ATOM     95  CB  LYS A 590      31.750  35.430  28.420  1.00  0.00           C
ATOM     96  HB1 LYS A 590      32.320  35.390  27.470  1.00  0.00           H
ATOM     97  HB2 LYS A 590      31.430  36.470  28.670  1.00  0.00           H
ATOM     98  CG  LYS A 590      30.500  34.590  28.460  1.00  0.00           C
ATOM     99  HG1 LYS A 590      30.050  34.590  29.480  1.00  0.00           H
ATOM    100  HG2 LYS A 590      30.610  33.510  28.240  1.00  0.00           H
ATOM    101  CD  LYS A 590      29.390  35.010  27.480  1.00  0.00           C
ATOM    102  HD1 LYS A 590      29.290  36.110  27.470  1.00  0.00           H
ATOM    103  HD2 LYS A 590      28.450  34.640  27.950  1.00  0.00           H
ATOM    104  CE  LYS A 590      29.470  34.270  26.150  1.00  0.00           C
ATOM    105  HE1 LYS A 590      29.480  33.170  26.290  1.00  0.00           H
ATOM    106  HE2 LYS A 590      30.310  34.610  25.530  1.00  0.00           H
ATOM    107  NZ  LYS A 590      28.400  34.690  25.270  1.00  0.00           N
ATOM    108  HZ1 LYS A 590      28.420  34.080  24.410  1.00  0.00           H
ATOM    109  HZ2 LYS A 590      28.410  35.690  25.000  1.00  0.00           H
ATOM    110  HZ3 LYS A 590      27.460  34.420  25.630  1.00  0.00           H
ATOM    111  C   LYS A 590      34.180  35.160  29.100  1.00  0.00           C
ATOM    112  O   LYS A 590      34.760  34.270  28.480  1.00  0.00           O
ATOM    113  N   ARG A 591      34.810  36.340  29.440  1.00  0.00           N
ATOM    114  HN  ARG A 591      34.210  37.090  29.710  1.00  0.00           H
ATOM    115  CA  ARG A 591      36.220  36.550  29.090  1.00  0.00           C
ATOM    116  HA  ARG A 591      36.350  36.310  28.050  1.00  0.00           H
ATOM    117  CB  ARG A 591      36.700  38.060  29.180  1.00  0.00           C
ATOM    118  HB1 ARG A 591      37.810  38.040  29.110  1.00  0.00           H
ATOM    119  HB2 ARG A 591      36.330  38.470  30.150  1.00  0.00           H
ATOM    120  CG  ARG A 591      36.110  38.840  27.980  1.00  0.00           C
ATOM    121  HG1 ARG A 591      35.170  38.260  27.760  1.00  0.00           H
ATOM    122  HG2 ARG A 591      36.790  38.730  27.100  1.00  0.00           H
ATOM    123  CD  ARG A 591      35.630  40.300  28.100  1.00  0.00           C
ATOM    124  HD1 ARG A 591      36.520  40.960  28.120  1.00  0.00           H
ATOM    125  HD2 ARG A 591      35.070  40.520  29.040  1.00  0.00           H
ATOM    126  NE  ARG A 591      34.760  40.670  26.940  1.00  0.00           N
ATOM    127  HE  ARG A 591      34.520  39.970  26.270  1.00  0.00           H
ATOM    128  CZ  ARG A 591      33.940  41.710  26.850  1.00  0.00           C
ATOM    129  NH1 ARG A 591      33.930  42.720  27.660  1.00  0.00           N
ATOM    130 HH11 ARG A 591      33.350  43.490  27.430  1.00  0.00           H
ATOM    131 HH12 ARG A 591      34.340  42.570  28.550  1.00  0.00           H
ATOM    132  NH2 ARG A 591      33.310  41.790  25.710  1.00  0.00           N
ATOM    133 HH21 ARG A 591      33.420  41.040  25.050  1.00  0.00           H
ATOM    134 HH22 ARG A 591      32.680  42.530  25.480  1.00  0.00           H
ATOM    135  C   ARG A 591      37.260  35.720  29.860  1.00  0.00           C
ATOM    136  O   ARG A 591      38.340  35.580  29.340  1.00  0.00           O
ATOM    137  N   LYS A 592      36.930  35.310  31.080  1.00  0.00           N
ATOM    138  HN  LYS A 592      36.030  35.550  31.450  1.00  0.00           H
ATOM    139  CA  LYS A 592      37.820  34.490  31.900  1.00  0.00           C
ATOM    140  HA  LYS A 592      38.840  34.560  31.530  1.00  0.00           H
ATOM    141  CB  LYS A 592      37.840  35.130  33.300  1.00  0.00           C
ATOM    142  HB1 LYS A 592      38.540  34.510  33.900  1.00  0.00           H
ATOM    143  HB2 LYS A 592      36.850  35.060  33.790  1.00  0.00           H
ATOM    144  CG  LYS A 592      38.220  36.690  33.360  1.00  0.00           C
ATOM    145  HG1 LYS A 592      38.000  37.020  34.400  1.00  0.00           H
ATOM    146  HG2 LYS A 592      37.500  37.220  32.700  1.00  0.00           H
ATOM    147  CD  LYS A 592      39.660  37.000  32.900  1.00  0.00           C
ATOM    148  HD1 LYS A 592      39.740  36.620  31.870  1.00  0.00           H
ATOM    149  HD2 LYS A 592      40.360  36.480  33.590  1.00  0.00           H
ATOM    150  CE  LYS A 592      40.200  38.470  32.930  1.00  0.00           C
ATOM    151  HE1 LYS A 592      40.180  38.960  33.920  1.00  0.00           H
ATOM    152  HE2 LYS A 592      39.650  38.990  32.110  1.00  0.00           H
ATOM    153  NZ  LYS A 592      41.670  38.510  32.500  1.00  0.00           N
ATOM    154  HZ1 LYS A 592      41.940  39.510  32.620  1.00  0.00           H
ATOM    155  HZ2 LYS A 592      41.710  38.160  31.520  1.00  0.00           H
ATOM    156  HZ3 LYS A 592      42.280  37.860  33.030  1.00  0.00           H
ATOM    157  C   LYS A 592      37.450  33.010  31.930  1.00  0.00           C
ATOM    158  O   LYS A 592      38.350  32.140  32.050  1.00  0.00           O
ATOM    159  N   ALA A 593      36.140  32.650  31.810  1.00  0.00           N
ATOM    160  HN  ALA A 593      35.530  33.420  31.630  1.00  0.00           H
ATOM    161  CA  ALA A 593      35.620  31.320  32.110  1.00  0.00           C
ATOM    162  HA  ALA A 593      36.040  31.190  33.090  1.00  0.00           H
ATOM    163  CB  ALA A 593      34.120  31.340  32.360  1.00  0.00           C
ATOM    164  HB1 ALA A 593      33.990  32.000  33.240  1.00  0.00           H
ATOM    165  HB2 ALA A 593      33.660  30.360  32.560  1.00  0.00           H
ATOM    166  HB3 ALA A 593      33.630  31.840  31.490  1.00  0.00           H
ATOM    167  C   ALA A 593      36.230  30.080  31.380  1.00  0.00           C
ATOM    168  O   ALA A 593      36.570  29.020  31.960  1.00  0.00           O
ATOM    169  N   PRO A 594      36.370  30.200  30.070  1.00  0.00           N
ATOM    170  CD  PRO A 594      35.560  31.070  29.220  1.00  0.00           C
ATOM    171  HD1 PRO A 594      36.150  31.970  28.960  1.00  0.00           H
ATOM    172  HD2 PRO A 594      34.570  31.230  29.700  1.00  0.00           H
ATOM    173  CA  PRO A 594      36.950  29.160  29.240  1.00  0.00           C
ATOM    174  HA  PRO A 594      36.530  28.180  29.460  1.00  0.00           H
ATOM    175  CB  PRO A 594      36.460  29.420  27.680  1.00  0.00           C
ATOM    176  HB1 PRO A 594      36.310  28.470  27.120  1.00  0.00           H
ATOM    177  HB2 PRO A 594      37.170  30.130  27.230  1.00  0.00           H
ATOM    178  CG  PRO A 594      35.190  30.290  27.990  1.00  0.00           C
ATOM    179  HG1 PRO A 594      34.950  30.940  27.110  1.00  0.00           H
ATOM    180  HG2 PRO A 594      34.340  29.590  28.140  1.00  0.00           H
ATOM    181  C   PRO A 594      38.500  29.030  29.260  1.00  0.00           C
ATOM    182  O   PRO A 594      39.020  28.240  28.500  1.00  0.00           O
ATOM    183  N   PHE A 595      39.220  29.970  29.970  1.00  0.00           N
ATOM    184  HN  PHE A 595      38.720  30.730  30.380  1.00  0.00           H
ATOM    185  CA  PHE A 595      40.670  30.050  30.150  1.00  0.00           C
ATOM    186  HA  PHE A 595      41.090  29.350  29.430  1.00  0.00           H
ATOM    187  CB  PHE A 595      41.090  31.490  29.880  1.00  0.00           C
ATOM    188  HB1 PHE A 595      42.190  31.620  29.840  1.00  0.00           H
ATOM    189  HB2 PHE A 595      40.720  32.220  30.630  1.00  0.00           H
ATOM    190  CG  PHE A 595      40.640  31.960  28.490  1.00  0.00           C
ATOM    191  CD1 PHE A 595      40.730  31.110  27.330  1.00  0.00           C
ATOM    192  HD1 PHE A 595      41.130  30.120  27.390  1.00  0.00           H
ATOM    193  CE1 PHE A 595      40.110  31.520  26.180  1.00  0.00           C
ATOM    194  HE1 PHE A 595      40.040  30.980  25.260  1.00  0.00           H
ATOM    195  CZ  PHE A 595      39.800  32.870  26.050  1.00  0.00           C
ATOM    196  HZ  PHE A 595      39.240  33.140  25.160  1.00  0.00           H
ATOM    197  CD2 PHE A 595      40.350  33.350  28.350  1.00  0.00           C
ATOM    198  HD2 PHE A 595      40.220  33.910  29.270  1.00  0.00           H
ATOM    199  CE2 PHE A 595      39.850  33.780  27.080  1.00  0.00           C
ATOM    200  HE2 PHE A 595      39.400  34.760  27.090  1.00  0.00           H
ATOM    201  C   PHE A 595      41.070  29.700  31.530  1.00  0.00           C
ATOM    202  O   PHE A 595      42.230  29.750  31.900  1.00  0.00           O
ATOM    203  N   PHE A 596      40.070  29.290  32.360  1.00  0.00           N
ATOM    204  HN  PHE A 596      39.240  28.990  31.900  1.00  0.00           H
ATOM    205  CA  PHE A 596      40.170  28.960  33.760  1.00  0.00           C
ATOM    206  HA  PHE A 596      40.530  29.850  34.260  1.00  0.00           H
ATOM    207  CB  PHE A 596      38.700  28.720  34.280  1.00  0.00           C
ATOM    208  HB1 PHE A 596      38.300  27.860  33.680  1.00  0.00           H
ATOM    209  HB2 PHE A 596      38.100  29.610  33.990  1.00  0.00           H
ATOM    210  CG  PHE A 596      38.620  28.500  35.720  1.00  0.00           C
ATOM    211  CD1 PHE A 596      37.910  29.360  36.530  1.00  0.00           C
ATOM    212  HD1 PHE A 596      37.650  30.330  36.140  1.00  0.00           H
ATOM    213  CE1 PHE A 596      37.840  29.180  37.940  1.00  0.00           C
ATOM    214  HE1 PHE A 596      37.280  29.920  38.490  1.00  0.00           H
ATOM    215  CZ  PHE A 596      38.450  28.090  38.500  1.00  0.00           C
ATOM    216  HZ  PHE A 596      38.300  27.960  39.560  1.00  0.00           H
ATOM    217  CD2 PHE A 596      39.170  27.370  36.300  1.00  0.00           C
ATOM    218  HD2 PHE A 596      39.640  26.600  35.700  1.00  0.00           H
ATOM    219  CE2 PHE A 596      39.100  27.130  37.670  1.00  0.00           C
ATOM    220  HE2 PHE A 596      39.500  26.270  38.200  1.00  0.00           H
ATOM    221  C   PHE A 596      41.090  27.780  33.960  1.00  0.00           C
ATOM    222  O   PHE A 596      42.120  27.880  34.660  1.00  0.00           O
ATOM    223  N   LEU A 597      40.830  26.700  33.230  1.00  0.00           N
ATOM    224  HN  LEU A 597      39.980  26.640  32.710  1.00  0.00           H
ATOM    225  CA  LEU A 597      41.590  25.490  33.370  1.00  0.00           C
ATOM    226  HA  LEU A 597      41.680  25.350  34.440  1.00  0.00           H
ATOM    227  CB  LEU A 597      40.840  24.290  32.730  1.00  0.00           C
ATOM    228  HB1 LEU A 597      40.570  24.580  31.690  1.00  0.00           H
ATOM    229  HB2 LEU A 597      39.830  24.070  33.160  1.00  0.00           H
ATOM    230  CG  LEU A 597      41.490  22.950  32.650  1.00  0.00           C
ATOM    231  HG  LEU A 597      42.280  23.010  31.870  1.00  0.00           H
ATOM    232  CD1 LEU A 597      42.050  22.500  34.050  1.00  0.00           C
ATOM    233 HD11 LEU A 597      42.800  23.190  34.490  1.00  0.00           H
ATOM    234 HD12 LEU A 597      42.500  21.480  34.020  1.00  0.00           H
ATOM    235 HD13 LEU A 597      41.210  22.430  34.780  1.00  0.00           H
ATOM    236  CD2 LEU A 597      40.460  22.060  31.950  1.00  0.00           C
ATOM    237 HD21 LEU A 597      39.770  22.530  31.220  1.00  0.00           H
ATOM    238 HD22 LEU A 597      39.740  21.610  32.670  1.00  0.00           H
ATOM    239 HD23 LEU A 597      40.870  21.270  31.280  1.00  0.00           H
ATOM    240  C   LEU A 597      43.010  25.550  32.850  1.00  0.00           C
ATOM    241  O   LEU A 597      43.970  25.130  33.410  1.00  0.00           O
ATOM    242  N   SER A 598      43.160  26.120  31.600  1.00  0.00           N
ATOM    243  HN  SER A 598      42.390  26.480  31.080  1.00  0.00           H
ATOM    244  CA  SER A 598      44.410  26.450  31.070  1.00  0.00           C
ATOM    245  HA  SER A 598      44.800  25.480  30.800  1.00  0.00           H
ATOM    246  CB  SER A 598      44.370  27.280  29.710  1.00  0.00           C
ATOM    247  HB1 SER A 598      45.420  27.550  29.470  1.00  0.00           H
ATOM    248  HB2 SER A 598      43.840  28.220  29.980  1.00  0.00           H
ATOM    249  OG  SER A 598      43.770  26.600  28.640  1.00  0.00           O
ATOM    250  HG1 SER A 598      42.820  26.550  28.810  1.00  0.00           H
ATOM    251  C   SER A 598      45.360  27.240  31.960  1.00  0.00           C
ATOM    252  O   SER A 598      46.520  26.870  32.120  1.00  0.00           O
ATOM    253  N   ASP A 599      44.870  28.380  32.550  1.00  0.00           N
ATOM    254  HN  ASP A 599      43.940  28.630  32.320  1.00  0.00           H
ATOM    255  CA  ASP A 599      45.660  29.100  33.600  1.00  0.00           C
ATOM    256  HA  ASP A 599      46.550  29.310  33.020  1.00  0.00           H
ATOM    257  CB  ASP A 599      44.800  30.370  34.040  1.00  0.00           C
ATOM    258  HB1 ASP A 599      45.050  30.740  35.060  1.00  0.00           H
ATOM    259  HB2 ASP A 599      43.780  29.930  34.120  1.00  0.00           H
ATOM    260  CG  ASP A 599      44.870  31.460  33.050  1.00  0.00           C
ATOM    261  OD1 ASP A 599      45.890  31.570  32.310  1.00  0.00           O
ATOM    262  OD2 ASP A 599      44.050  32.390  33.060  1.00  0.00           O
ATOM    263  C   ASP A 599      45.990  28.300  34.790  1.00  0.00           C
ATOM    264  O   ASP A 599      47.120  28.350  35.250  1.00  0.00           O
ATOM    265  N   PHE A 600      45.050  27.500  35.290  1.00  0.00           N
ATOM    266  HN  PHE A 600      44.130  27.460  34.930  1.00  0.00           H
ATOM    267  CA  PHE A 600      45.230  26.620  36.450  1.00  0.00           C
ATOM    268  HA  PHE A 600      45.490  27.190  37.330  1.00  0.00           H
ATOM    269  CB  PHE A 600      43.850  26.070  36.780  1.00  0.00           C
ATOM    270  HB1 PHE A 600      43.380  25.720  35.830  1.00  0.00           H
ATOM    271  HB2 PHE A 600      43.190  26.870  37.180  1.00  0.00           H
ATOM    272  CG  PHE A 600      43.670  24.960  37.820  1.00  0.00           C
ATOM    273  CD1 PHE A 600      42.960  23.750  37.590  1.00  0.00           C
ATOM    274  HD1 PHE A 600      42.500  23.390  36.680  1.00  0.00           H
ATOM    275  CE1 PHE A 600      42.900  22.770  38.600  1.00  0.00           C
ATOM    276  HE1 PHE A 600      42.500  21.790  38.350  1.00  0.00           H
ATOM    277  CZ  PHE A 600      43.610  22.970  39.770  1.00  0.00           C
ATOM    278  HZ  PHE A 600      43.740  22.190  40.520  1.00  0.00           H
ATOM    279  CD2 PHE A 600      44.260  25.180  39.050  1.00  0.00           C
ATOM    280  HD2 PHE A 600      44.900  26.030  39.220  1.00  0.00           H
ATOM    281  CE2 PHE A 600      44.300  24.140  39.980  1.00  0.00           C
ATOM    282  HE2 PHE A 600      44.830  24.290  40.910  1.00  0.00           H
ATOM    283  C   PHE A 600      46.350  25.580  36.290  1.00  0.00           C
ATOM    284  O   PHE A 600      46.990  25.220  37.280  1.00  0.00           O
ATOM    285  N   LYS A 601      46.700  25.120  35.080  1.00  0.00           N
ATOM    286  HN  LYS A 601      46.150  25.400  34.310  1.00  0.00           H
ATOM    287  CA  LYS A 601      47.820  24.210  34.760  1.00  0.00           C
ATOM    288  HA  LYS A 601      47.950  23.530  35.590  1.00  0.00           H
ATOM    289  CB  LYS A 601      47.430  23.440  33.480  1.00  0.00           C
ATOM    290  HB1 LYS A 601      48.250  22.700  33.330  1.00  0.00           H
ATOM    291  HB2 LYS A 601      47.240  24.080  32.590  1.00  0.00           H
ATOM    292  CG  LYS A 601      46.240  22.550  33.720  1.00  0.00           C
ATOM    293  HG1 LYS A 601      45.400  23.230  33.970  1.00  0.00           H
ATOM    294  HG2 LYS A 601      46.420  21.940  34.630  1.00  0.00           H
ATOM    295  CD  LYS A 601      45.800  21.830  32.430  1.00  0.00           C
ATOM    296  HD1 LYS A 601      45.360  22.650  31.810  1.00  0.00           H
ATOM    297  HD2 LYS A 601      45.010  21.110  32.730  1.00  0.00           H
ATOM    298  CE  LYS A 601      46.980  21.040  31.790  1.00  0.00           C
ATOM    299  HE1 LYS A 601      47.300  20.430  32.660  1.00  0.00           H
ATOM    300  HE2 LYS A 601      47.760  21.760  31.440  1.00  0.00           H
ATOM    301  NZ  LYS A 601      46.560  20.180  30.660  1.00  0.00           N
ATOM    302  HZ1 LYS A 601      45.910  19.400  30.890  1.00  0.00           H
ATOM    303  HZ2 LYS A 601      47.440  19.800  30.260  1.00  0.00           H
ATOM    304  HZ3 LYS A 601      46.080  20.770  29.960  1.00  0.00           H
ATOM    305  C   LYS A 601      49.140  24.930  34.500  1.00  0.00           C
ATOM    306  O   LYS A 601      50.060  24.240  34.050  1.00  0.00           O
ATOM    307  N   ASP A 602      49.210  26.280  34.510  1.00  0.00           N
ATOM    308  HN  ASP A 602      48.350  26.780  34.580  1.00  0.00           H
ATOM    309  CA  ASP A 602      50.430  27.010  34.480  1.00  0.00           C
ATOM    310  HA  ASP A 602      51.170  26.510  33.860  1.00  0.00           H
ATOM    311  CB  ASP A 602      50.200  28.430  34.050  1.00  0.00           C
ATOM    312  HB1 ASP A 602      51.110  29.060  34.170  1.00  0.00           H
ATOM    313  HB2 ASP A 602      49.430  29.020  34.590  1.00  0.00           H
ATOM    314  CG  ASP A 602      50.010  28.580  32.550  1.00  0.00           C
ATOM    315  OD1 ASP A 602      50.490  27.720  31.790  1.00  0.00           O
ATOM    316  OD2 ASP A 602      49.520  29.670  32.160  1.00  0.00           O
ATOM    317  C   ASP A 602      51.060  27.270  35.870  1.00  0.00           C
ATOM    318  O   ASP A 602      52.170  27.740  35.950  1.00  0.00           O
ATOM    319  N   ALA A 603      50.360  26.920  36.940  1.00  0.00           N
ATOM    320  HN  ALA A 603      49.500  26.420  36.890  1.00  0.00           H
ATOM    321  CA  ALA A 603      50.900  27.030  38.280  1.00  0.00           C
ATOM    322  HA  ALA A 603      51.030  28.090  38.440  1.00  0.00           H
ATOM    323  CB  ALA A 603      49.930  26.460  39.250  1.00  0.00           C
ATOM    324  HB1 ALA A 603      49.590  25.470  38.900  1.00  0.00           H
ATOM    325  HB2 ALA A 603      49.080  27.180  39.260  1.00  0.00           H
ATOM    326  HB3 ALA A 603      50.210  26.490  40.330  1.00  0.00           H
ATOM    327  C   ALA A 603      52.250  26.340  38.480  1.00  0.00           C
ATOM    328  O   ALA A 603      53.060  26.870  39.210  1.00  0.00           O
ATOM    329  N   LEU A 604      52.580  25.160  37.880  1.00  0.00           N
ATOM    330  HN  LEU A 604      51.910  24.710  37.290  1.00  0.00           H
ATOM    331  CA  LEU A 604      53.770  24.420  38.140  1.00  0.00           C
ATOM    332  HA  LEU A 604      54.220  24.680  39.090  1.00  0.00           H
ATOM    333  CB  LEU A 604      53.570  22.920  38.320  1.00  0.00           C
ATOM    334  HB1 LEU A 604      54.540  22.420  38.070  1.00  0.00           H
ATOM    335  HB2 LEU A 604      52.800  22.550  37.620  1.00  0.00           H
ATOM    336  CG  LEU A 604      53.280  22.480  39.800  1.00  0.00           C
ATOM    337  HG  LEU A 604      52.410  23.100  40.110  1.00  0.00           H
ATOM    338  CD1 LEU A 604      52.850  21.070  39.740  1.00  0.00           C
ATOM    339 HD11 LEU A 604      52.540  20.810  40.780  1.00  0.00           H
ATOM    340 HD12 LEU A 604      53.710  20.420  39.490  1.00  0.00           H
ATOM    341 HD13 LEU A 604      51.960  20.820  39.130  1.00  0.00           H
ATOM    342  CD2 LEU A 604      54.450  22.720  40.800  1.00  0.00           C
ATOM    343 HD21 LEU A 604      54.280  22.110  41.720  1.00  0.00           H
ATOM    344 HD22 LEU A 604      54.660  23.800  40.960  1.00  0.00           H
ATOM    345 HD23 LEU A 604      55.320  22.260  40.300  1.00  0.00           H
ATOM    346  C   LEU A 604      54.800  24.780  37.150  1.00  0.00           C
ATOM    347  O   LEU A 604      55.980  24.420  37.310  1.00  0.00           O
ATOM    348  N   SER A 605      54.330  25.530  36.150  1.00  0.00           N
ATOM    349  HN  SER A 605      53.350  25.680  36.090  1.00  0.00           H
ATOM    350  CA  SER A 605      55.200  26.010  35.060  1.00  0.00           C
ATOM    351  HA  SER A 605      55.960  25.330  34.720  1.00  0.00           H
ATOM    352  CB  SER A 605      54.340  26.230  33.770  1.00  0.00           C
ATOM    353  HB1 SER A 605      54.980  26.760  33.040  1.00  0.00           H
ATOM    354  HB2 SER A 605      53.410  26.780  34.050  1.00  0.00           H
ATOM    355  OG  SER A 605      53.880  24.990  33.270  1.00  0.00           O
ATOM    356  HG1 SER A 605      54.060  25.060  32.320  1.00  0.00           H
ATOM    357  C   SER A 605      55.860  27.320  35.300  1.00  0.00           C
ATOM    358  O   SER A 605      56.680  27.880  34.530  1.00  0.00           O
ATOM    359  N   LEU A 606      55.490  27.910  36.470  1.00  0.00           N
ATOM    360  HN  LEU A 606      54.890  27.450  37.130  1.00  0.00           H
ATOM    361  CA  LEU A 606      56.010  29.220  36.950  1.00  0.00           C
ATOM    362  HA  LEU A 606      56.920  29.360  36.380  1.00  0.00           H
ATOM    363  CB  LEU A 606      54.920  30.250  36.850  1.00  0.00           C
ATOM    364  HB1 LEU A 606      54.030  29.800  37.360  1.00  0.00           H
ATOM    365  HB2 LEU A 606      54.550  30.400  35.810  1.00  0.00           H
ATOM    366  CG  LEU A 606      55.070  31.800  37.370  1.00  0.00           C
ATOM    367  HG  LEU A 606      55.950  31.910  38.050  1.00  0.00           H
ATOM    368  CD1 LEU A 606      55.560  32.680  36.160  1.00  0.00           C
ATOM    369 HD11 LEU A 606      56.450  32.190  35.720  1.00  0.00           H
ATOM    370 HD12 LEU A 606      55.750  33.700  36.540  1.00  0.00           H
ATOM    371 HD13 LEU A 606      54.730  32.640  35.410  1.00  0.00           H
ATOM    372  CD2 LEU A 606      53.820  32.460  37.970  1.00  0.00           C
ATOM    373 HD21 LEU A 606      54.060  33.490  38.330  1.00  0.00           H
ATOM    374 HD22 LEU A 606      53.620  31.800  38.840  1.00  0.00           H
ATOM    375 HD23 LEU A 606      52.970  32.510  37.250  1.00  0.00           H
ATOM    376  C   LEU A 606      56.480  29.040  38.360  1.00  0.00           C
ATOM    377  O   LEU A 606      55.910  28.280  39.140  1.00  0.00           O
ATOM    378  N   GLN A 607      57.580  29.730  38.840  1.00  0.00           N
ATOM    379  HN  GLN A 607      58.090  30.370  38.280  1.00  0.00           H
ATOM    380  CA  GLN A 607      57.830  29.860  40.220  1.00  0.00           C
ATOM    381  HA  GLN A 607      57.790  28.860  40.620  1.00  0.00           H
ATOM    382  CB  GLN A 607      59.180  30.570  40.310  1.00  0.00           C
ATOM    383  HB1 GLN A 607      59.310  31.390  39.570  1.00  0.00           H
ATOM    384  HB2 GLN A 607      59.800  29.740  39.910  1.00  0.00           H
ATOM    385  CG  GLN A 607      59.690  31.120  41.670  1.00  0.00           C
ATOM    386  HG1 GLN A 607      58.990  31.850  42.140  1.00  0.00           H
ATOM    387  HG2 GLN A 607      60.740  31.440  41.480  1.00  0.00           H
ATOM    388  CD  GLN A 607      59.720  30.130  42.820  1.00  0.00           C
ATOM    389  OE1 GLN A 607      59.130  30.430  43.860  1.00  0.00           O
ATOM    390  NE2 GLN A 607      60.370  28.910  42.690  1.00  0.00           N
ATOM    391 HE21 GLN A 607      60.040  28.230  43.340  1.00  0.00           H
ATOM    392 HE22 GLN A 607      60.750  28.660  41.800  1.00  0.00           H
ATOM    393  C   GLN A 607      56.810  30.660  41.090  1.00  0.00           C
ATOM    394  O   GLN A 607      56.700  31.870  40.990  1.00  0.00           O
ATOM    395  N   CYS A 608      56.080  29.990  42.050  1.00  0.00           N
ATOM    396  HN  CYS A 608      56.140  28.990  42.110  1.00  0.00           H
ATOM    397  CA  CYS A 608      54.950  30.570  42.790  1.00  0.00           C
ATOM    398  HA  CYS A 608      54.880  31.610  42.510  1.00  0.00           H
ATOM    399  CB  CYS A 608      53.630  29.730  42.470  1.00  0.00           C
ATOM    400  HB1 CYS A 608      52.920  30.200  43.190  1.00  0.00           H
ATOM    401  HB2 CYS A 608      53.800  28.670  42.730  1.00  0.00           H
ATOM    402  SG  CYS A 608      53.010  30.070  40.780  1.00  0.00           S
ATOM    403  HG1 CYS A 608      53.910  29.430  40.060  1.00  0.00           H
ATOM    404  C   CYS A 608      55.250  30.500  44.290  1.00  0.00           C
ATOM    405  O   CYS A 608      54.750  31.400  45.040  1.00  0.00           O
ATOM    406  N   LEU A 609      56.020  29.440  44.740  1.00  0.00           N
ATOM    407  HN  LEU A 609      56.590  28.920  44.120  1.00  0.00           H
ATOM    408  CA  LEU A 609      56.260  29.120  46.170  1.00  0.00           C
ATOM    409  HA  LEU A 609      55.290  28.980  46.630  1.00  0.00           H
ATOM    410  CB  LEU A 609      57.170  27.890  46.370  1.00  0.00           C
ATOM    411  HB1 LEU A 609      58.170  28.080  45.910  1.00  0.00           H
ATOM    412  HB2 LEU A 609      56.600  27.060  45.870  1.00  0.00           H
ATOM    413  CG  LEU A 609      57.360  27.410  47.820  1.00  0.00           C
ATOM    414  HG  LEU A 609      58.050  28.030  48.450  1.00  0.00           H
ATOM    415  CD1 LEU A 609      55.990  27.240  48.510  1.00  0.00           C
ATOM    416 HD11 LEU A 609      55.390  28.160  48.570  1.00  0.00           H
ATOM    417 HD12 LEU A 609      56.140  26.930  49.570  1.00  0.00           H
ATOM    418 HD13 LEU A 609      55.360  26.490  47.980  1.00  0.00           H
ATOM    419  CD2 LEU A 609      58.060  26.050  47.780  1.00  0.00           C
ATOM    420 HD21 LEU A 609      58.090  25.570  48.790  1.00  0.00           H
ATOM    421 HD22 LEU A 609      59.110  26.310  47.550  1.00  0.00           H
ATOM    422 HD23 LEU A 609      57.680  25.320  47.030  1.00  0.00           H
ATOM    423  C   LEU A 609      56.820  30.290  46.930  1.00  0.00           C
ATOM    424  O   LEU A 609      56.320  30.660  48.030  1.00  0.00           O
ATOM    425  N   ALA A 610      57.850  30.980  46.340  1.00  0.00           N
ATOM    426  HN  ALA A 610      58.170  30.600  45.470  1.00  0.00           H
ATOM    427  CA  ALA A 610      58.410  32.130  47.050  1.00  0.00           C
ATOM    428  HA  ALA A 610      58.840  31.850  48.010  1.00  0.00           H
ATOM    429  CB  ALA A 610      59.570  32.840  46.190  1.00  0.00           C
ATOM    430  HB1 ALA A 610      60.350  32.060  46.210  1.00  0.00           H
ATOM    431  HB2 ALA A 610      60.100  33.680  46.670  1.00  0.00           H
ATOM    432  HB3 ALA A 610      59.240  33.060  45.140  1.00  0.00           H
ATOM    433  C   ALA A 610      57.460  33.310  47.290  1.00  0.00           C
ATOM    434  O   ALA A 610      57.260  33.810  48.380  1.00  0.00           O
ATOM    435  N   SER A 611      56.620  33.580  46.270  1.00  0.00           N
ATOM    436  HN  SER A 611      56.500  33.070  45.420  1.00  0.00           H
ATOM    437  CA  SER A 611      55.580  34.560  46.490  1.00  0.00           C
ATOM    438  HA  SER A 611      56.000  35.480  46.860  1.00  0.00           H
ATOM    439  CB  SER A 611      54.790  34.870  45.230  1.00  0.00           C
ATOM    440  HB1 SER A 611      53.960  35.590  45.420  1.00  0.00           H
ATOM    441  HB2 SER A 611      54.410  33.910  44.830  1.00  0.00           H
ATOM    442  OG  SER A 611      55.660  35.520  44.210  1.00  0.00           O
ATOM    443  HG1 SER A 611      56.110  34.860  43.680  1.00  0.00           H
ATOM    444  C   SER A 611      54.520  34.250  47.560  1.00  0.00           C
ATOM    445  O   SER A 611      54.220  35.120  48.350  1.00  0.00           O
ATOM    446  N   ILE A 612      53.970  33.000  47.610  1.00  0.00           N
ATOM    447  HN  ILE A 612      54.180  32.350  46.890  1.00  0.00           H
ATOM    448  CA  ILE A 612      53.070  32.590  48.680  1.00  0.00           C
ATOM    449  HA  ILE A 612      52.220  33.250  48.670  1.00  0.00           H
ATOM    450  CB  ILE A 612      52.680  31.130  48.550  1.00  0.00           C
ATOM    451  HB  ILE A 612      53.580  30.530  48.350  1.00  0.00           H
ATOM    452  CG2 ILE A 612      51.960  30.490  49.770  1.00  0.00           C
ATOM    453 HG21 ILE A 612      51.050  31.020  50.110  1.00  0.00           H
ATOM    454 HG22 ILE A 612      52.740  30.430  50.550  1.00  0.00           H
ATOM    455 HG23 ILE A 612      51.570  29.460  49.540  1.00  0.00           H
ATOM    456  CG1 ILE A 612      51.670  30.960  47.340  1.00  0.00           C
ATOM    457 HG11 ILE A 612      52.030  31.550  46.470  1.00  0.00           H
ATOM    458 HG12 ILE A 612      50.610  31.220  47.590  1.00  0.00           H
ATOM    459  CD  ILE A 612      51.700  29.470  46.810  1.00  0.00           C
ATOM    460  HD1 ILE A 612      52.710  29.200  46.430  1.00  0.00           H
ATOM    461  HD2 ILE A 612      50.950  29.380  46.010  1.00  0.00           H
ATOM    462  HD3 ILE A 612      51.480  28.850  47.710  1.00  0.00           H
ATOM    463  C   ILE A 612      53.720  32.780  50.020  1.00  0.00           C
ATOM    464  O   ILE A 612      53.110  33.290  50.960  1.00  0.00           O
ATOM    465  N   LEU A 613      55.000  32.410  50.210  1.00  0.00           N
ATOM    466  HN  LEU A 613      55.470  32.040  49.400  1.00  0.00           H
ATOM    467  CA  LEU A 613      55.770  32.590  51.470  1.00  0.00           C
ATOM    468  HA  LEU A 613      55.180  32.110  52.240  1.00  0.00           H
ATOM    469  CB  LEU A 613      57.230  32.040  51.340  1.00  0.00           C
ATOM    470  HB1 LEU A 613      57.930  32.300  52.160  1.00  0.00           H
ATOM    471  HB2 LEU A 613      57.710  32.370  50.390  1.00  0.00           H
ATOM    472  CG  LEU A 613      57.260  30.530  51.310  1.00  0.00           C
ATOM    473  HG  LEU A 613      56.720  30.080  50.470  1.00  0.00           H
ATOM    474  CD1 LEU A 613      58.660  30.060  51.140  1.00  0.00           C
ATOM    475 HD11 LEU A 613      59.170  30.670  50.360  1.00  0.00           H
ATOM    476 HD12 LEU A 613      58.650  29.000  50.780  1.00  0.00           H
ATOM    477 HD13 LEU A 613      59.260  30.070  52.080  1.00  0.00           H
ATOM    478  CD2 LEU A 613      56.780  29.960  52.670  1.00  0.00           C
ATOM    479 HD21 LEU A 613      57.360  30.510  53.450  1.00  0.00           H
ATOM    480 HD22 LEU A 613      56.990  28.880  52.800  1.00  0.00           H
ATOM    481 HD23 LEU A 613      55.700  30.190  52.880  1.00  0.00           H
ATOM    482  C   LEU A 613      55.860  34.070  51.840  1.00  0.00           C
ATOM    483  O   LEU A 613      55.650  34.440  53.020  1.00  0.00           O
ATOM    484  N   PHE A 614      56.210  34.970  50.950  1.00  0.00           N
ATOM    485  HN  PHE A 614      56.400  34.660  50.020  1.00  0.00           H
ATOM    486  CA  PHE A 614      56.430  36.360  51.220  1.00  0.00           C
ATOM    487  HA  PHE A 614      57.060  36.570  52.070  1.00  0.00           H
ATOM    488  CB  PHE A 614      57.210  36.900  49.960  1.00  0.00           C
ATOM    489  HB1 PHE A 614      56.780  36.410  49.060  1.00  0.00           H
ATOM    490  HB2 PHE A 614      58.270  36.610  50.100  1.00  0.00           H
ATOM    491  CG  PHE A 614      57.130  38.400  49.750  1.00  0.00           C
ATOM    492  CD1 PHE A 614      57.180  38.890  48.430  1.00  0.00           C
ATOM    493  HD1 PHE A 614      57.250  38.200  47.600  1.00  0.00           H
ATOM    494  CE1 PHE A 614      57.090  40.210  48.130  1.00  0.00           C
ATOM    495  HE1 PHE A 614      57.090  40.560  47.110  1.00  0.00           H
ATOM    496  CZ  PHE A 614      57.150  41.180  49.190  1.00  0.00           C
ATOM    497  HZ  PHE A 614      57.160  42.250  49.010  1.00  0.00           H
ATOM    498  CD2 PHE A 614      57.120  39.350  50.810  1.00  0.00           C
ATOM    499  HD2 PHE A 614      57.190  39.040  51.840  1.00  0.00           H
ATOM    500  CE2 PHE A 614      57.060  40.710  50.520  1.00  0.00           C
ATOM    501  HE2 PHE A 614      57.090  41.370  51.380  1.00  0.00           H
ATOM    502  C   PHE A 614      55.090  37.050  51.510  1.00  0.00           C
ATOM    503  O   PHE A 614      55.080  37.870  52.430  1.00  0.00           O
ATOM    504  N   LEU A 615      54.060  36.740  50.820  1.00  0.00           N
ATOM    505  HN  LEU A 615      54.190  36.130  50.060  1.00  0.00           H
ATOM    506  CA  LEU A 615      52.740  37.270  51.010  1.00  0.00           C
ATOM    507  HA  LEU A 615      52.860  38.320  51.280  1.00  0.00           H
ATOM    508  CB  LEU A 615      51.930  37.070  49.700  1.00  0.00           C
ATOM    509  HB1 LEU A 615      50.980  37.590  49.910  1.00  0.00           H
ATOM    510  HB2 LEU A 615      51.800  35.980  49.570  1.00  0.00           H
ATOM    511  CG  LEU A 615      52.590  37.610  48.400  1.00  0.00           C
ATOM    512  HG  LEU A 615      53.620  37.190  48.320  1.00  0.00           H
ATOM    513  CD1 LEU A 615      51.880  37.020  47.200  1.00  0.00           C
ATOM    514 HD11 LEU A 615      50.790  37.220  47.180  1.00  0.00           H
ATOM    515 HD12 LEU A 615      51.960  35.920  47.420  1.00  0.00           H
ATOM    516 HD13 LEU A 615      52.390  37.310  46.270  1.00  0.00           H
ATOM    517  CD2 LEU A 615      52.670  39.180  48.270  1.00  0.00           C
ATOM    518 HD21 LEU A 615      53.050  39.490  47.270  1.00  0.00           H
ATOM    519 HD22 LEU A 615      53.430  39.550  48.990  1.00  0.00           H
ATOM    520 HD23 LEU A 615      51.660  39.550  48.540  1.00  0.00           H
ATOM    521  C   LEU A 615      52.100  36.800  52.250  1.00  0.00           C
ATOM    522  O   LEU A 615      51.270  37.550  52.860  1.00  0.00           O
ATOM    523  N   TYR A 616      52.280  35.580  52.710  1.00  0.00           N
ATOM    524  HN  TYR A 616      52.810  34.940  52.160  1.00  0.00           H
ATOM    525  CA  TYR A 616      51.880  35.120  54.030  1.00  0.00           C
ATOM    526  HA  TYR A 616      50.810  35.210  54.160  1.00  0.00           H
ATOM    527  CB  TYR A 616      52.050  33.570  54.110  1.00  0.00           C
ATOM    528  HB1 TYR A 616      53.110  33.330  53.890  1.00  0.00           H
ATOM    529  HB2 TYR A 616      51.400  33.130  53.320  1.00  0.00           H
ATOM    530  CG  TYR A 616      51.660  32.900  55.460  1.00  0.00           C
ATOM    531  CD1 TYR A 616      50.300  32.920  55.860  1.00  0.00           C
ATOM    532  HD1 TYR A 616      49.590  33.540  55.350  1.00  0.00           H
ATOM    533  CE1 TYR A 616      49.930  32.250  57.000  1.00  0.00           C
ATOM    534  HE1 TYR A 616      48.930  32.470  57.370  1.00  0.00           H
ATOM    535  CZ  TYR A 616      50.860  31.400  57.670  1.00  0.00           C
ATOM    536  OH  TYR A 616      50.360  30.670  58.680  1.00  0.00           O
ATOM    537  HH  TYR A 616      49.430  30.860  58.830  1.00  0.00           H
ATOM    538  CD2 TYR A 616      52.580  32.170  56.230  1.00  0.00           C
ATOM    539  HD2 TYR A 616      53.640  32.200  56.000  1.00  0.00           H
ATOM    540  CE2 TYR A 616      52.190  31.470  57.360  1.00  0.00           C
ATOM    541  HE2 TYR A 616      52.920  30.810  57.810  1.00  0.00           H
ATOM    542  C   TYR A 616      52.460  35.900  55.270  1.00  0.00           C
ATOM    543  O   TYR A 616      51.860  36.190  56.260  1.00  0.00           O
ATOM    544  N   CYS A 617      53.720  36.220  55.210  1.00  0.00           N
ATOM    545  HN  CYS A 617      54.280  35.930  54.450  1.00  0.00           H
ATOM    546  CA  CYS A 617      54.340  37.010  56.270  1.00  0.00           C
ATOM    547  HA  CYS A 617      54.020  36.690  57.260  1.00  0.00           H
ATOM    548  CB  CYS A 617      55.900  36.600  56.170  1.00  0.00           C
ATOM    549  HB1 CYS A 617      56.290  37.160  55.300  1.00  0.00           H
ATOM    550  HB2 CYS A 617      56.070  35.530  55.910  1.00  0.00           H
ATOM    551  SG  CYS A 617      56.850  36.930  57.670  1.00  0.00           S
ATOM    552  HG1 CYS A 617      56.240  35.920  58.270  1.00  0.00           H
ATOM    553  C   CYS A 617      54.170  38.530  56.150  1.00  0.00           C
ATOM    554  O   CYS A 617      54.190  39.200  57.150  1.00  0.00           O
ATOM    555  N   ALA A 618      54.080  39.080  54.900  1.00  0.00           N
ATOM    556  HN  ALA A 618      54.100  38.480  54.100  1.00  0.00           H
ATOM    557  CA  ALA A 618      53.740  40.450  54.650  1.00  0.00           C
ATOM    558  HA  ALA A 618      54.430  41.120  55.150  1.00  0.00           H
ATOM    559  CB  ALA A 618      53.930  40.810  53.150  1.00  0.00           C
ATOM    560  HB1 ALA A 618      53.320  40.170  52.480  1.00  0.00           H
ATOM    561  HB2 ALA A 618      55.000  40.540  53.000  1.00  0.00           H
ATOM    562  HB3 ALA A 618      53.770  41.900  52.950  1.00  0.00           H
ATOM    563  C   ALA A 618      52.330  40.880  54.960  1.00  0.00           C
ATOM    564  O   ALA A 618      52.050  41.990  55.450  1.00  0.00           O
ATOM    565  N   CYS A 619      51.320  39.990  54.670  1.00  0.00           N
ATOM    566  HN  CYS A 619      51.470  39.070  54.290  1.00  0.00           H
ATOM    567  CA  CYS A 619      49.920  40.310  54.830  1.00  0.00           C
ATOM    568  HA  CYS A 619      49.780  41.340  54.520  1.00  0.00           H
ATOM    569  CB  CYS A 619      48.970  39.370  54.050  1.00  0.00           C
ATOM    570  HB1 CYS A 619      49.220  38.330  54.360  1.00  0.00           H
ATOM    571  HB2 CYS A 619      49.230  39.320  52.960  1.00  0.00           H
ATOM    572  SG  CYS A 619      47.240  39.510  54.190  1.00  0.00           S
ATOM    573  HG1 CYS A 619      47.280  40.680  53.580  1.00  0.00           H
ATOM    574  C   CYS A 619      49.440  40.190  56.330  1.00  0.00           C
ATOM    575  O   CYS A 619      48.510  40.870  56.800  1.00  0.00           O
ATOM    576  N   MET A 620      50.010  39.280  57.180  1.00  0.00           N
ATOM    577  HN  MET A 620      50.630  38.580  56.820  1.00  0.00           H
ATOM    578  CA  MET A 620      49.660  39.010  58.590  1.00  0.00           C
ATOM    579  HA  MET A 620      48.700  38.530  58.670  1.00  0.00           H
ATOM    580  CB  MET A 620      50.560  37.900  59.140  1.00  0.00           C
ATOM    581  HB1 MET A 620      51.650  38.150  59.210  1.00  0.00           H
ATOM    582  HB2 MET A 620      50.550  37.010  58.480  1.00  0.00           H
ATOM    583  CG  MET A 620      50.150  37.480  60.560  1.00  0.00           C
ATOM    584  HG1 MET A 620      50.180  38.380  61.220  1.00  0.00           H
ATOM    585  HG2 MET A 620      51.010  36.900  60.980  1.00  0.00           H
ATOM    586  SD  MET A 620      48.650  36.450  60.650  1.00  0.00           S
ATOM    587  CE  MET A 620      49.270  34.760  60.290  1.00  0.00           C
ATOM    588  HE1 MET A 620      49.890  34.850  59.380  1.00  0.00           H
ATOM    589  HE2 MET A 620      48.380  34.140  60.040  1.00  0.00           H
ATOM    590  HE3 MET A 620      49.880  34.360  61.130  1.00  0.00           H
ATOM    591  C   MET A 620      49.530  40.210  59.600  1.00  0.00           C
ATOM    592  O   MET A 620      48.530  40.460  60.300  1.00  0.00           O
ATOM    593  N   SER A 621      50.490  41.160  59.530  1.00  0.00           N
ATOM    594  HN  SER A 621      51.330  41.080  59.000  1.00  0.00           H
ATOM    595  CA  SER A 621      50.470  42.360  60.370  1.00  0.00           C
ATOM    596  HA  SER A 621      50.330  42.030  61.390  1.00  0.00           H
ATOM    597  CB  SER A 621      51.810  43.190  60.370  1.00  0.00           C
ATOM    598  HB1 SER A 621      52.070  43.410  59.320  1.00  0.00           H
ATOM    599  HB2 SER A 621      52.580  42.570  60.880  1.00  0.00           H
ATOM    600  OG  SER A 621      51.740  44.430  61.120  1.00  0.00           O
ATOM    601  HG1 SER A 621      51.690  45.090  60.420  1.00  0.00           H
ATOM    602  C   SER A 621      49.290  43.290  60.130  1.00  0.00           C
ATOM    603  O   SER A 621      48.720  43.750  61.130  1.00  0.00           O
ATOM    604  N   PRO A 622      48.830  43.690  58.950  1.00  0.00           N
ATOM    605  CD  PRO A 622      49.770  43.810  57.790  1.00  0.00           C
ATOM    606  HD1 PRO A 622      50.110  42.830  57.400  1.00  0.00           H
ATOM    607  HD2 PRO A 622      50.750  44.270  58.040  1.00  0.00           H
ATOM    608  CA  PRO A 622      47.580  44.400  58.750  1.00  0.00           C
ATOM    609  HA  PRO A 622      47.700  45.410  59.130  1.00  0.00           H
ATOM    610  CB  PRO A 622      47.510  44.360  57.150  1.00  0.00           C
ATOM    611  HB1 PRO A 622      46.690  44.960  56.700  1.00  0.00           H
ATOM    612  HB2 PRO A 622      47.170  43.340  56.920  1.00  0.00           H
ATOM    613  CG  PRO A 622      48.960  44.540  56.710  1.00  0.00           C
ATOM    614  HG1 PRO A 622      49.040  44.260  55.640  1.00  0.00           H
ATOM    615  HG2 PRO A 622      49.130  45.620  56.900  1.00  0.00           H
ATOM    616  C   PRO A 622      46.410  43.720  59.420  1.00  0.00           C
ATOM    617  O   PRO A 622      45.720  44.380  60.210  1.00  0.00           O
ATOM    618  N   VAL A 623      46.170  42.420  59.190  1.00  0.00           N
ATOM    619  HN  VAL A 623      46.620  41.870  58.490  1.00  0.00           H
ATOM    620  CA  VAL A 623      45.030  41.700  59.720  1.00  0.00           C
ATOM    621  HA  VAL A 623      44.210  42.260  59.300  1.00  0.00           H
ATOM    622  CB  VAL A 623      45.090  40.320  59.100  1.00  0.00           C
ATOM    623  HB  VAL A 623      46.030  39.780  59.360  1.00  0.00           H
ATOM    624  CG1 VAL A 623      43.970  39.430  59.560  1.00  0.00           C
ATOM    625 HG11 VAL A 623      42.990  39.800  59.190  1.00  0.00           H
ATOM    626 HG12 VAL A 623      43.780  39.330  60.660  1.00  0.00           H
ATOM    627 HG13 VAL A 623      44.140  38.410  59.160  1.00  0.00           H
ATOM    628  CG2 VAL A 623      44.930  40.470  57.560  1.00  0.00           C
ATOM    629 HG21 VAL A 623      43.920  40.790  57.270  1.00  0.00           H
ATOM    630 HG22 VAL A 623      45.350  39.500  57.220  1.00  0.00           H
ATOM    631 HG23 VAL A 623      45.540  41.320  57.200  1.00  0.00           H
ATOM    632  C   VAL A 623      44.950  41.610  61.260  1.00  0.00           C
ATOM    633  O   VAL A 623      43.880  41.800  61.850  1.00  0.00           O
ATOM    634  N   ILE A 624      46.060  41.250  61.940  1.00  0.00           N
ATOM    635  HN  ILE A 624      46.820  40.980  61.350  1.00  0.00           H
ATOM    636  CA  ILE A 624      46.240  41.210  63.390  1.00  0.00           C
ATOM    637  HA  ILE A 624      45.460  40.570  63.800  1.00  0.00           H
ATOM    638  CB  ILE A 624      47.420  40.380  63.640  1.00  0.00           C
ATOM    639  HB  ILE A 624      48.280  40.840  63.120  1.00  0.00           H
ATOM    640  CG2 ILE A 624      47.800  40.320  65.190  1.00  0.00           C
ATOM    641 HG21 ILE A 624      46.860  40.160  65.760  1.00  0.00           H
ATOM    642 HG22 ILE A 624      48.220  41.320  65.470  1.00  0.00           H
ATOM    643 HG23 ILE A 624      48.550  39.500  65.230  1.00  0.00           H
ATOM    644  CG1 ILE A 624      47.330  38.940  63.090  1.00  0.00           C
ATOM    645 HG11 ILE A 624      48.180  38.340  63.450  1.00  0.00           H
ATOM    646 HG12 ILE A 624      47.560  38.870  62.010  1.00  0.00           H
ATOM    647  CD  ILE A 624      46.050  38.200  63.460  1.00  0.00           C
ATOM    648  HD1 ILE A 624      45.980  37.140  63.130  1.00  0.00           H
ATOM    649  HD2 ILE A 624      45.050  38.630  63.210  1.00  0.00           H
ATOM    650  HD3 ILE A 624      46.040  38.170  64.570  1.00  0.00           H
ATOM    651  C   ILE A 624      46.250  42.600  64.060  1.00  0.00           C
ATOM    652  O   ILE A 624      45.640  42.760  65.050  1.00  0.00           O
ATOM    653  N   THR A 625      46.920  43.600  63.410  1.00  0.00           N
ATOM    654  HN  THR A 625      47.270  43.550  62.480  1.00  0.00           H
ATOM    655  CA  THR A 625      46.850  44.940  63.950  1.00  0.00           C
ATOM    656  HA  THR A 625      47.020  44.830  65.010  1.00  0.00           H
ATOM    657  CB  THR A 625      47.840  45.870  63.200  1.00  0.00           C
ATOM    658  HB  THR A 625      47.570  45.820  62.120  1.00  0.00           H
ATOM    659  OG1 THR A 625      49.190  45.400  63.240  1.00  0.00           O
ATOM    660  HG1 THR A 625      49.190  44.630  62.680  1.00  0.00           H
ATOM    661  CG2 THR A 625      47.870  47.360  63.740  1.00  0.00           C
ATOM    662 HG21 THR A 625      48.110  47.530  64.810  1.00  0.00           H
ATOM    663 HG22 THR A 625      46.970  47.900  63.420  1.00  0.00           H
ATOM    664 HG23 THR A 625      48.650  47.910  63.150  1.00  0.00           H
ATOM    665  C   THR A 625      45.500  45.570  63.810  1.00  0.00           C
ATOM    666  O   THR A 625      44.990  46.170  64.730  1.00  0.00           O
ATOM    667  N   PHE A 626      44.750  45.320  62.720  1.00  0.00           N
ATOM    668  HN  PHE A 626      45.110  44.810  61.940  1.00  0.00           H
ATOM    669  CA  PHE A 626      43.320  45.780  62.610  1.00  0.00           C
ATOM    670  HA  PHE A 626      43.370  46.860  62.730  1.00  0.00           H
ATOM    671  CB  PHE A 626      42.890  45.470  61.140  1.00  0.00           C
ATOM    672  HB1 PHE A 626      42.960  44.370  61.040  1.00  0.00           H
ATOM    673  HB2 PHE A 626      43.570  45.940  60.400  1.00  0.00           H
ATOM    674  CG  PHE A 626      41.490  45.910  60.850  1.00  0.00           C
ATOM    675  CD1 PHE A 626      40.470  45.080  61.130  1.00  0.00           C
ATOM    676  HD1 PHE A 626      40.660  44.120  61.610  1.00  0.00           H
ATOM    677  CE1 PHE A 626      39.110  45.530  60.920  1.00  0.00           C
ATOM    678  HE1 PHE A 626      38.280  44.830  61.050  1.00  0.00           H
ATOM    679  CZ  PHE A 626      38.870  46.750  60.300  1.00  0.00           C
ATOM    680  HZ  PHE A 626      37.850  47.040  60.120  1.00  0.00           H
ATOM    681  CD2 PHE A 626      41.230  47.160  60.200  1.00  0.00           C
ATOM    682  HD2 PHE A 626      42.070  47.810  60.030  1.00  0.00           H
ATOM    683  CE2 PHE A 626      39.930  47.640  60.110  1.00  0.00           C
ATOM    684  HE2 PHE A 626      39.560  48.480  59.530  1.00  0.00           H
ATOM    685  C   PHE A 626      42.390  45.200  63.660  1.00  0.00           C
ATOM    686  O   PHE A 626      41.600  45.900  64.210  1.00  0.00           O
ATOM    687  N   GLY A 627      42.730  43.980  64.040  1.00  0.00           N
ATOM    688  HN  GLY A 627      43.440  43.530  63.520  1.00  0.00           H
ATOM    689  CA  GLY A 627      41.990  43.220  64.980  1.00  0.00           C
ATOM    690  HA1 GLY A 627      42.260  42.230  64.680  1.00  0.00           H
ATOM    691  HA2 GLY A 627      40.940  43.470  64.970  1.00  0.00           H
ATOM    692  C   GLY A 627      42.440  43.500  66.390  1.00  0.00           C
ATOM    693  O   GLY A 627      41.790  43.140  67.300  1.00  0.00           O
ATOM    694  N   GLY A 628      43.590  44.170  66.540  1.00  0.00           N
ATOM    695  HN  GLY A 628      44.080  44.310  65.690  1.00  0.00           H
ATOM    696  CA  GLY A 628      44.040  44.760  67.740  1.00  0.00           C
ATOM    697  HA1 GLY A 628      45.120  44.830  67.670  1.00  0.00           H
ATOM    698  HA2 GLY A 628      43.690  44.150  68.560  1.00  0.00           H
ATOM    699  C   GLY A 628      43.430  46.120  68.060  1.00  0.00           C
ATOM    700  O   GLY A 628      42.640  46.250  69.020  1.00  0.00           O
ATOM    701  N   LEU A 629      43.640  47.150  67.200  1.00  0.00           N
ATOM    702  HN  LEU A 629      44.250  46.970  66.440  1.00  0.00           H
ATOM    703  CA  LEU A 629      43.180  48.540  67.330  1.00  0.00           C
ATOM    704  HA  LEU A 629      43.610  48.810  68.290  1.00  0.00           H
ATOM    705  CB  LEU A 629      43.690  49.380  66.190  1.00  0.00           C
ATOM    706  HB1 LEU A 629      43.210  50.390  66.130  1.00  0.00           H
ATOM    707  HB2 LEU A 629      43.390  49.030  65.180  1.00  0.00           H
ATOM    708  CG  LEU A 629      45.260  49.610  66.120  1.00  0.00           C
ATOM    709  HG  LEU A 629      45.790  48.640  66.090  1.00  0.00           H
ATOM    710  CD1 LEU A 629      45.610  50.210  64.730  1.00  0.00           C
ATOM    711 HD11 LEU A 629      45.000  49.700  63.960  1.00  0.00           H
ATOM    712 HD12 LEU A 629      46.670  49.920  64.550  1.00  0.00           H
ATOM    713 HD13 LEU A 629      45.480  51.320  64.700  1.00  0.00           H
ATOM    714  CD2 LEU A 629      45.660  50.530  67.240  1.00  0.00           C
ATOM    715 HD21 LEU A 629      46.740  50.720  67.100  1.00  0.00           H
ATOM    716 HD22 LEU A 629      45.550  50.020  68.220  1.00  0.00           H
ATOM    717 HD23 LEU A 629      45.000  51.420  67.140  1.00  0.00           H
ATOM    718  C   LEU A 629      41.600  48.540  67.460  1.00  0.00           C
ATOM    719  O   LEU A 629      41.000  49.140  68.320  1.00  0.00           O
ATOM    720  N   LEU A 630      40.830  47.800  66.650  1.00  0.00           N
ATOM    721  HN  LEU A 630      41.310  47.390  65.880  1.00  0.00           H
ATOM    722  CA  LEU A 630      39.380  47.620  66.680  1.00  0.00           C
ATOM    723  HA  LEU A 630      38.890  48.550  66.880  1.00  0.00           H
ATOM    724  CB  LEU A 630      38.940  47.090  65.250  1.00  0.00           C
ATOM    725  HB1 LEU A 630      39.340  46.050  65.240  1.00  0.00           H
ATOM    726  HB2 LEU A 630      39.430  47.680  64.450  1.00  0.00           H
ATOM    727  CG  LEU A 630      37.430  47.190  65.150  1.00  0.00           C
ATOM    728  HG  LEU A 630      36.820  46.590  65.860  1.00  0.00           H
ATOM    729  CD1 LEU A 630      36.880  48.590  65.180  1.00  0.00           C
ATOM    730 HD11 LEU A 630      35.780  48.590  65.040  1.00  0.00           H
ATOM    731 HD12 LEU A 630      37.410  49.270  64.470  1.00  0.00           H
ATOM    732 HD13 LEU A 630      36.980  49.120  66.160  1.00  0.00           H
ATOM    733  CD2 LEU A 630      37.090  46.510  63.790  1.00  0.00           C
ATOM    734 HD21 LEU A 630      36.030  46.510  63.470  1.00  0.00           H
ATOM    735 HD22 LEU A 630      37.460  45.480  63.960  1.00  0.00           H
ATOM    736 HD23 LEU A 630      37.770  47.010  63.060  1.00  0.00           H
ATOM    737  C   LEU A 630      38.930  46.640  67.770  1.00  0.00           C
ATOM    738  O   LEU A 630      37.920  46.910  68.370  1.00  0.00           O
ATOM    739  N   GLY A 631      39.710  45.680  68.200  1.00  0.00           N
ATOM    740  HN  GLY A 631      40.600  45.470  67.780  1.00  0.00           H
ATOM    741  CA  GLY A 631      39.510  44.870  69.360  1.00  0.00           C
ATOM    742  HA1 GLY A 631      40.230  44.070  69.390  1.00  0.00           H
ATOM    743  HA2 GLY A 631      38.480  44.580  69.210  1.00  0.00           H
ATOM    744  C   GLY A 631      39.420  45.590  70.680  1.00  0.00           C
ATOM    745  O   GLY A 631      38.510  45.410  71.480  1.00  0.00           O
ATOM    746  N   GLU A 632      40.410  46.430  70.980  1.00  0.00           N
ATOM    747  HN  GLU A 632      41.260  46.460  70.460  1.00  0.00           H
ATOM    748  CA  GLU A 632      40.470  47.360  72.070  1.00  0.00           C
ATOM    749  HA  GLU A 632      40.270  46.920  73.040  1.00  0.00           H
ATOM    750  CB  GLU A 632      41.890  48.080  72.100  1.00  0.00           C
ATOM    751  HB1 GLU A 632      41.800  48.900  72.850  1.00  0.00           H
ATOM    752  HB2 GLU A 632      42.130  48.420  71.070  1.00  0.00           H
ATOM    753  CG  GLU A 632      42.950  47.100  72.570  1.00  0.00           C
ATOM    754  HG1 GLU A 632      43.360  46.480  71.750  1.00  0.00           H
ATOM    755  HG2 GLU A 632      42.650  46.390  73.390  1.00  0.00           H
ATOM    756  CD  GLU A 632      44.200  47.740  73.110  1.00  0.00           C
ATOM    757  OE1 GLU A 632      44.200  48.430  74.170  1.00  0.00           O
ATOM    758  OE2 GLU A 632      45.310  47.580  72.520  1.00  0.00           O
ATOM    759  C   GLU A 632      39.410  48.460  71.980  1.00  0.00           C
ATOM    760  O   GLU A 632      38.640  48.680  72.890  1.00  0.00           O
ATOM    761  N   ALA A 633      39.290  49.090  70.820  1.00  0.00           N
ATOM    762  HN  ALA A 633      39.930  48.920  70.080  1.00  0.00           H
ATOM    763  CA  ALA A 633      38.280  50.020  70.480  1.00  0.00           C
ATOM    764  HA  ALA A 633      38.350  50.910  71.100  1.00  0.00           H
ATOM    765  CB  ALA A 633      38.360  50.470  69.010  1.00  0.00           C
ATOM    766  HB1 ALA A 633      38.600  49.540  68.430  1.00  0.00           H
ATOM    767  HB2 ALA A 633      39.300  50.980  68.740  1.00  0.00           H
ATOM    768  HB3 ALA A 633      37.440  50.960  68.620  1.00  0.00           H
ATOM    769  C   ALA A 633      36.870  49.560  70.760  1.00  0.00           C
ATOM    770  O   ALA A 633      36.170  50.300  71.360  1.00  0.00           O
ATOM    771  N   THR A 634      36.480  48.290  70.360  1.00  0.00           N
ATOM    772  HN  THR A 634      37.000  47.710  69.750  1.00  0.00           H
ATOM    773  CA  THR A 634      35.200  47.810  70.790  1.00  0.00           C
ATOM    774  HA  THR A 634      34.570  48.660  70.590  1.00  0.00           H
ATOM    775  CB  THR A 634      34.800  46.600  69.990  1.00  0.00           C
ATOM    776  HB  THR A 634      33.870  46.150  70.400  1.00  0.00           H
ATOM    777  OG1 THR A 634      35.790  45.600  70.000  1.00  0.00           O
ATOM    778  HG1 THR A 634      36.480  45.880  69.380  1.00  0.00           H
ATOM    779  CG2 THR A 634      34.490  47.010  68.510  1.00  0.00           C
ATOM    780 HG21 THR A 634      35.360  47.590  68.150  1.00  0.00           H
ATOM    781 HG22 THR A 634      33.630  47.710  68.490  1.00  0.00           H
ATOM    782 HG23 THR A 634      34.210  46.080  67.960  1.00  0.00           H
ATOM    783  C   THR A 634      35.120  47.290  72.190  1.00  0.00           C
ATOM    784  O   THR A 634      34.080  46.940  72.670  1.00  0.00           O
ATOM    785  N   GLU A 635      36.300  47.120  72.920  1.00  0.00           N
ATOM    786  HN  GLU A 635      37.140  47.540  72.590  1.00  0.00           H
ATOM    787  CA  GLU A 635      36.380  46.500  74.210  1.00  0.00           C
ATOM    788  HA  GLU A 635      37.450  46.490  74.330  1.00  0.00           H
ATOM    789  CB  GLU A 635      35.570  47.160  75.370  1.00  0.00           C
ATOM    790  HB1 GLU A 635      36.020  46.720  76.270  1.00  0.00           H
ATOM    791  HB2 GLU A 635      34.480  46.930  75.370  1.00  0.00           H
ATOM    792  CG  GLU A 635      35.930  48.700  75.470  1.00  0.00           C
ATOM    793  HG1 GLU A 635      35.460  49.350  74.710  1.00  0.00           H
ATOM    794  HG2 GLU A 635      37.020  48.870  75.410  1.00  0.00           H
ATOM    795  CD  GLU A 635      35.510  49.260  76.820  1.00  0.00           C
ATOM    796  OE1 GLU A 635      36.300  49.280  77.790  1.00  0.00           O
ATOM    797  OE2 GLU A 635      34.320  49.760  76.900  1.00  0.00           O
ATOM    798  C   GLU A 635      36.240  44.990  74.120  1.00  0.00           C
ATOM    799  O   GLU A 635      36.100  44.310  75.110  1.00  0.00           O
ATOM    800  N   GLY A 636      36.300  44.450  72.920  1.00  0.00           N
ATOM    801  HN  GLY A 636      36.490  45.190  72.280  1.00  0.00           H
ATOM    802  CA  GLY A 636      36.460  42.950  72.800  1.00  0.00           C
ATOM    803  HA1 GLY A 636      36.310  42.430  73.730  1.00  0.00           H
ATOM    804  HA2 GLY A 636      37.440  42.810  72.340  1.00  0.00           H
ATOM    805  C   GLY A 636      35.460  42.300  71.910  1.00  0.00           C
ATOM    806  O   GLY A 636      35.340  41.050  71.880  1.00  0.00           O
ATOM    807  N   ARG A 637      34.630  43.070  71.150  1.00  0.00           N
ATOM    808  HN  ARG A 637      34.870  44.040  71.080  1.00  0.00           H
ATOM    809  CA  ARG A 637      33.560  42.520  70.340  1.00  0.00           C
ATOM    810  HA  ARG A 637      33.290  41.550  70.750  1.00  0.00           H
ATOM    811  CB  ARG A 637      32.370  43.520  70.270  1.00  0.00           C
ATOM    812  HB1 ARG A 637      31.670  43.150  69.490  1.00  0.00           H
ATOM    813  HB2 ARG A 637      32.700  44.550  69.980  1.00  0.00           H
ATOM    814  CG  ARG A 637      31.550  43.640  71.560  1.00  0.00           C
ATOM    815  HG1 ARG A 637      31.440  42.670  72.070  1.00  0.00           H
ATOM    816  HG2 ARG A 637      30.540  44.000  71.260  1.00  0.00           H
ATOM    817  CD  ARG A 637      32.060  44.700  72.460  1.00  0.00           C
ATOM    818  HD1 ARG A 637      31.970  45.740  72.060  1.00  0.00           H
ATOM    819  HD2 ARG A 637      33.130  44.500  72.730  1.00  0.00           H
ATOM    820  NE  ARG A 637      31.350  44.510  73.740  1.00  0.00           N
ATOM    821  HE  ARG A 637      30.700  43.740  73.740  1.00  0.00           H
ATOM    822  CZ  ARG A 637      31.270  45.450  74.690  1.00  0.00           C
ATOM    823  NH1 ARG A 637      32.010  46.520  74.550  1.00  0.00           N
ATOM    824 HH11 ARG A 637      32.670  46.460  73.780  1.00  0.00           H
ATOM    825 HH12 ARG A 637      32.200  47.060  75.360  1.00  0.00           H
ATOM    826  NH2 ARG A 637      30.480  45.220  75.740  1.00  0.00           N
ATOM    827 HH21 ARG A 637      30.120  44.300  75.900  1.00  0.00           H
ATOM    828 HH22 ARG A 637      30.170  46.000  76.280  1.00  0.00           H
ATOM    829  C   ARG A 637      34.080  42.130  69.000  1.00  0.00           C
ATOM    830  O   ARG A 637      33.360  41.540  68.170  1.00  0.00           O
ATOM    831  N   ILE A 638      35.310  42.530  68.700  1.00  0.00           N
ATOM    832  HN  ILE A 638      35.810  43.090  69.360  1.00  0.00           H
ATOM    833  CA  ILE A 638      36.010  42.200  67.470  1.00  0.00           C
ATOM    834  HA  ILE A 638      35.480  41.360  67.030  1.00  0.00           H
ATOM    835  CB  ILE A 638      36.040  43.270  66.420  1.00  0.00           C
ATOM    836  HB  ILE A 638      36.530  44.100  66.970  1.00  0.00           H
ATOM    837  CG2 ILE A 638      36.830  42.820  65.180  1.00  0.00           C
ATOM    838 HG21 ILE A 638      36.480  41.840  64.790  1.00  0.00           H
ATOM    839 HG22 ILE A 638      37.890  42.620  65.440  1.00  0.00           H
ATOM    840 HG23 ILE A 638      36.840  43.590  64.380  1.00  0.00           H
ATOM    841  CG1 ILE A 638      34.620  43.720  65.970  1.00  0.00           C
ATOM    842 HG11 ILE A 638      34.840  44.450  65.170  1.00  0.00           H
ATOM    843 HG12 ILE A 638      34.040  44.160  66.800  1.00  0.00           H
ATOM    844  CD  ILE A 638      33.730  42.750  65.150  1.00  0.00           C
ATOM    845  HD1 ILE A 638      34.290  42.430  64.250  1.00  0.00           H
ATOM    846  HD2 ILE A 638      32.830  43.270  64.760  1.00  0.00           H
ATOM    847  HD3 ILE A 638      33.350  41.860  65.690  1.00  0.00           H
ATOM    848  C   ILE A 638      37.370  41.710  67.810  1.00  0.00           C
ATOM    849  O   ILE A 638      38.140  42.430  68.440  1.00  0.00           O
ATOM    850  N   SER A 639      37.730  40.510  67.330  1.00  0.00           N
ATOM    851  HN  SER A 639      37.100  39.940  66.800  1.00  0.00           H
ATOM    852  CA  SER A 639      38.930  39.830  67.750  1.00  0.00           C
ATOM    853  HA  SER A 639      39.370  40.390  68.570  1.00  0.00           H
ATOM    854  CB  SER A 639      38.560  38.440  68.350  1.00  0.00           C
ATOM    855  HB1 SER A 639      37.880  38.630  69.220  1.00  0.00           H
ATOM    856  HB2 SER A 639      39.380  37.810  68.770  1.00  0.00           H
ATOM    857  OG  SER A 639      37.890  37.700  67.310  1.00  0.00           O
ATOM    858  HG1 SER A 639      37.120  38.210  67.050  1.00  0.00           H
ATOM    859  C   SER A 639      39.900  39.660  66.520  1.00  0.00           C
ATOM    860  O   SER A 639      39.400  39.630  65.430  1.00  0.00           O
ATOM    861  N   ALA A 640      41.210  39.570  66.750  1.00  0.00           N
ATOM    862  HN  ALA A 640      41.490  39.660  67.710  1.00  0.00           H
ATOM    863  CA  ALA A 640      42.200  39.020  65.830  1.00  0.00           C
ATOM    864  HA  ALA A 640      42.110  39.640  64.960  1.00  0.00           H
ATOM    865  CB  ALA A 640      43.640  39.280  66.360  1.00  0.00           C
ATOM    866  HB1 ALA A 640      44.410  38.750  65.770  1.00  0.00           H
ATOM    867  HB2 ALA A 640      43.620  38.880  67.400  1.00  0.00           H
ATOM    868  HB3 ALA A 640      43.920  40.360  66.260  1.00  0.00           H
ATOM    869  C   ALA A 640      41.940  37.680  65.300  1.00  0.00           C
ATOM    870  O   ALA A 640      42.170  37.570  64.060  1.00  0.00           O
ATOM    871  N   ILE A 641      41.420  36.690  66.060  1.00  0.00           N
ATOM    872  HN  ILE A 641      41.240  36.840  67.030  1.00  0.00           H
ATOM    873  CA  ILE A 641      41.060  35.420  65.340  1.00  0.00           C
ATOM    874  HA  ILE A 641      41.950  35.170  64.790  1.00  0.00           H
ATOM    875  CB  ILE A 641      40.890  34.250  66.320  1.00  0.00           C
ATOM    876  HB  ILE A 641      41.780  34.180  66.980  1.00  0.00           H
ATOM    877  CG2 ILE A 641      39.590  34.450  67.130  1.00  0.00           C
ATOM    878 HG21 ILE A 641      39.550  35.440  67.630  1.00  0.00           H
ATOM    879 HG22 ILE A 641      39.430  33.680  67.920  1.00  0.00           H
ATOM    880 HG23 ILE A 641      38.820  34.440  66.350  1.00  0.00           H
ATOM    881  CG1 ILE A 641      40.850  32.940  65.640  1.00  0.00           C
ATOM    882 HG11 ILE A 641      39.920  32.850  65.030  1.00  0.00           H
ATOM    883 HG12 ILE A 641      40.890  32.170  66.440  1.00  0.00           H
ATOM    884  CD  ILE A 641      42.080  32.590  64.710  1.00  0.00           C
ATOM    885  HD1 ILE A 641      42.990  32.920  65.260  1.00  0.00           H
ATOM    886  HD2 ILE A 641      42.080  33.200  63.780  1.00  0.00           H
ATOM    887  HD3 ILE A 641      42.070  31.500  64.500  1.00  0.00           H
ATOM    888  C   ILE A 641      39.960  35.540  64.260  1.00  0.00           C
ATOM    889  O   ILE A 641      40.100  35.040  63.160  1.00  0.00           O
ATOM    890  N   GLU A 642      38.860  36.330  64.560  1.00  0.00           N
ATOM    891  HN  GLU A 642      38.820  36.860  65.410  1.00  0.00           H
ATOM    892  CA  GLU A 642      37.810  36.710  63.610  1.00  0.00           C
ATOM    893  HA  GLU A 642      37.240  35.840  63.300  1.00  0.00           H
ATOM    894  CB  GLU A 642      36.680  37.550  64.230  1.00  0.00           C
ATOM    895  HB1 GLU A 642      35.970  37.950  63.480  1.00  0.00           H
ATOM    896  HB2 GLU A 642      37.090  38.420  64.800  1.00  0.00           H
ATOM    897  CG  GLU A 642      35.890  36.730  65.260  1.00  0.00           C
ATOM    898  HG1 GLU A 642      36.640  36.220  65.910  1.00  0.00           H
ATOM    899  HG2 GLU A 642      35.160  36.080  64.720  1.00  0.00           H
ATOM    900  CD  GLU A 642      34.950  37.520  66.200  1.00  0.00           C
ATOM    901  OE1 GLU A 642      33.710  37.230  66.260  1.00  0.00           O
ATOM    902  OE2 GLU A 642      35.460  38.450  66.840  1.00  0.00           O
ATOM    903  C   GLU A 642      38.370  37.360  62.380  1.00  0.00           C
ATOM    904  O   GLU A 642      38.150  36.980  61.270  1.00  0.00           O
ATOM    905  N   SER A 643      39.210  38.440  62.570  1.00  0.00           N
ATOM    906  HN  SER A 643      39.170  38.860  63.470  1.00  0.00           H
ATOM    907  CA  SER A 643      39.920  39.250  61.620  1.00  0.00           C
ATOM    908  HA  SER A 643      39.230  39.730  60.950  1.00  0.00           H
ATOM    909  CB  SER A 643      40.940  40.320  62.260  1.00  0.00           C
ATOM    910  HB1 SER A 643      41.240  41.000  61.430  1.00  0.00           H
ATOM    911  HB2 SER A 643      41.780  39.860  62.820  1.00  0.00           H
ATOM    912  OG  SER A 643      40.300  41.220  63.140  1.00  0.00           O
ATOM    913  HG1 SER A 643      40.180  40.890  64.030  1.00  0.00           H
ATOM    914  C   SER A 643      40.740  38.380  60.680  1.00  0.00           C
ATOM    915  O   SER A 643      40.560  38.420  59.490  1.00  0.00           O
ATOM    916  N   LEU A 644      41.440  37.410  61.220  1.00  0.00           N
ATOM    917  HN  LEU A 644      41.520  37.400  62.210  1.00  0.00           H
ATOM    918  CA  LEU A 644      42.240  36.390  60.530  1.00  0.00           C
ATOM    919  HA  LEU A 644      42.910  36.870  59.830  1.00  0.00           H
ATOM    920  CB  LEU A 644      43.080  35.570  61.530  1.00  0.00           C
ATOM    921  HB1 LEU A 644      42.420  35.180  62.330  1.00  0.00           H
ATOM    922  HB2 LEU A 644      43.640  36.360  62.100  1.00  0.00           H
ATOM    923  CG  LEU A 644      44.140  34.540  61.060  1.00  0.00           C
ATOM    924  HG  LEU A 644      43.530  33.650  60.810  1.00  0.00           H
ATOM    925  CD1 LEU A 644      44.890  35.070  59.840  1.00  0.00           C
ATOM    926 HD11 LEU A 644      44.150  35.010  59.010  1.00  0.00           H
ATOM    927 HD12 LEU A 644      45.790  34.460  59.620  1.00  0.00           H
ATOM    928 HD13 LEU A 644      45.160  36.130  60.070  1.00  0.00           H
ATOM    929  CD2 LEU A 644      45.070  34.160  62.250  1.00  0.00           C
ATOM    930 HD21 LEU A 644      45.580  33.180  62.100  1.00  0.00           H
ATOM    931 HD22 LEU A 644      44.530  33.970  63.210  1.00  0.00           H
ATOM    932 HD23 LEU A 644      45.800  35.000  62.250  1.00  0.00           H
ATOM    933  C   LEU A 644      41.380  35.450  59.670  1.00  0.00           C
ATOM    934  O   LEU A 644      41.580  35.260  58.490  1.00  0.00           O
ATOM    935  N   PHE A 645      40.310  34.930  60.230  1.00  0.00           N
ATOM    936  HN  PHE A 645      40.110  35.110  61.190  1.00  0.00           H
ATOM    937  CA  PHE A 645      39.270  34.140  59.630  1.00  0.00           C
ATOM    938  HA  PHE A 645      39.750  33.250  59.250  1.00  0.00           H
ATOM    939  CB  PHE A 645      38.390  33.730  60.890  1.00  0.00           C
ATOM    940  HB1 PHE A 645      38.130  34.720  61.300  1.00  0.00           H
ATOM    941  HB2 PHE A 645      39.100  33.280  61.620  1.00  0.00           H
ATOM    942  CG  PHE A 645      37.270  32.750  60.590  1.00  0.00           C
ATOM    943  CD1 PHE A 645      35.970  32.950  61.030  1.00  0.00           C
ATOM    944  HD1 PHE A 645      35.680  33.840  61.580  1.00  0.00           H
ATOM    945  CE1 PHE A 645      35.030  31.970  60.760  1.00  0.00           C
ATOM    946  HE1 PHE A 645      34.010  32.130  61.080  1.00  0.00           H
ATOM    947  CZ  PHE A 645      35.360  30.800  60.010  1.00  0.00           C
ATOM    948  HZ  PHE A 645      34.490  30.180  59.870  1.00  0.00           H
ATOM    949  CD2 PHE A 645      37.560  31.630  59.740  1.00  0.00           C
ATOM    950  HD2 PHE A 645      38.580  31.580  59.380  1.00  0.00           H
ATOM    951  CE2 PHE A 645      36.640  30.590  59.590  1.00  0.00           C
ATOM    952  HE2 PHE A 645      36.980  29.690  59.110  1.00  0.00           H
ATOM    953  C   PHE A 645      38.550  34.780  58.470  1.00  0.00           C
ATOM    954  O   PHE A 645      38.400  34.240  57.390  1.00  0.00           O
ATOM    955  N   GLY A 646      38.160  36.090  58.640  1.00  0.00           N
ATOM    956  HN  GLY A 646      38.320  36.560  59.500  1.00  0.00           H
ATOM    957  CA  GLY A 646      37.500  36.940  57.670  1.00  0.00           C
ATOM    958  HA1 GLY A 646      37.290  37.840  58.230  1.00  0.00           H
ATOM    959  HA2 GLY A 646      36.600  36.420  57.340  1.00  0.00           H
ATOM    960  C   GLY A 646      38.350  37.310  56.480  1.00  0.00           C
ATOM    961  O   GLY A 646      37.910  37.290  55.380  1.00  0.00           O
ATOM    962  N   ALA A 647      39.640  37.530  56.760  1.00  0.00           N
ATOM    963  HN  ALA A 647      39.970  37.500  57.690  1.00  0.00           H
ATOM    964  CA  ALA A 647      40.630  37.830  55.740  1.00  0.00           C
ATOM    965  HA  ALA A 647      40.390  38.610  55.030  1.00  0.00           H
ATOM    966  CB  ALA A 647      41.910  38.260  56.480  1.00  0.00           C
ATOM    967  HB1 ALA A 647      41.850  39.240  57.000  1.00  0.00           H
ATOM    968  HB2 ALA A 647      42.740  38.210  55.750  1.00  0.00           H
ATOM    969  HB3 ALA A 647      42.120  37.510  57.260  1.00  0.00           H
ATOM    970  C   ALA A 647      40.840  36.580  54.830  1.00  0.00           C
ATOM    971  O   ALA A 647      40.800  36.710  53.590  1.00  0.00           O
ATOM    972  N   SER A 648      40.930  35.370  55.430  1.00  0.00           N
ATOM    973  HN  SER A 648      40.860  35.410  56.420  1.00  0.00           H
ATOM    974  CA  SER A 648      40.910  34.100  54.700  1.00  0.00           C
ATOM    975  HA  SER A 648      41.700  34.160  53.970  1.00  0.00           H
ATOM    976  CB  SER A 648      41.210  32.970  55.760  1.00  0.00           C
ATOM    977  HB1 SER A 648      40.320  33.060  56.400  1.00  0.00           H
ATOM    978  HB2 SER A 648      42.070  33.290  56.380  1.00  0.00           H
ATOM    979  OG  SER A 648      41.320  31.630  55.260  1.00  0.00           O
ATOM    980  HG1 SER A 648      42.150  31.550  54.770  1.00  0.00           H
ATOM    981  C   SER A 648      39.620  33.810  53.980  1.00  0.00           C
ATOM    982  O   SER A 648      39.660  33.410  52.850  1.00  0.00           O
ATOM    983  N   LEU A 649      38.460  34.030  54.540  1.00  0.00           N
ATOM    984  HN  LEU A 649      38.450  34.390  55.460  1.00  0.00           H
ATOM    985  CA  LEU A 649      37.150  33.770  53.950  1.00  0.00           C
ATOM    986  HA  LEU A 649      37.230  32.780  53.540  1.00  0.00           H
ATOM    987  CB  LEU A 649      35.980  33.880  54.980  1.00  0.00           C
ATOM    988  HB1 LEU A 649      36.050  34.920  55.370  1.00  0.00           H
ATOM    989  HB2 LEU A 649      36.220  33.340  55.930  1.00  0.00           H
ATOM    990  CG  LEU A 649      34.660  33.300  54.430  1.00  0.00           C
ATOM    991  HG  LEU A 649      34.270  34.030  53.690  1.00  0.00           H
ATOM    992  CD1 LEU A 649      34.730  31.980  53.670  1.00  0.00           C
ATOM    993 HD11 LEU A 649      35.300  31.280  54.330  1.00  0.00           H
ATOM    994 HD12 LEU A 649      35.200  32.080  52.680  1.00  0.00           H
ATOM    995 HD13 LEU A 649      33.710  31.560  53.490  1.00  0.00           H
ATOM    996  CD2 LEU A 649      33.570  33.310  55.600  1.00  0.00           C
ATOM    997 HD21 LEU A 649      33.270  34.360  55.780  1.00  0.00           H
ATOM    998 HD22 LEU A 649      33.910  32.930  56.590  1.00  0.00           H
ATOM    999 HD23 LEU A 649      32.730  32.740  55.150  1.00  0.00           H
ATOM   1000  C   LEU A 649      36.930  34.610  52.760  1.00  0.00           C
ATOM   1001  O   LEU A 649      36.470  34.110  51.760  1.00  0.00           O
ATOM   1002  N   THR A 650      37.260  35.950  52.830  1.00  0.00           N
ATOM   1003  HN  THR A 650      37.480  36.320  53.720  1.00  0.00           H
ATOM   1004  CA  THR A 650      37.210  36.790  51.630  1.00  0.00           C
ATOM   1005  HA  THR A 650      36.160  36.860  51.380  1.00  0.00           H
ATOM   1006  CB  THR A 650      37.450  38.310  51.980  1.00  0.00           C
ATOM   1007  HB  THR A 650      38.540  38.470  52.190  1.00  0.00           H
ATOM   1008  OG1 THR A 650      36.810  38.740  53.150  1.00  0.00           O
ATOM   1009  HG1 THR A 650      37.110  38.120  53.790  1.00  0.00           H
ATOM   1010  CG2 THR A 650      36.840  39.210  50.880  1.00  0.00           C
ATOM   1011 HG21 THR A 650      37.040  38.820  49.850  1.00  0.00           H
ATOM   1012 HG22 THR A 650      36.990  40.290  51.110  1.00  0.00           H
ATOM   1013 HG23 THR A 650      35.750  39.060  51.020  1.00  0.00           H
ATOM   1014  C   THR A 650      38.100  36.310  50.530  1.00  0.00           C
ATOM   1015  O   THR A 650      37.740  36.160  49.360  1.00  0.00           O
ATOM   1016  N   GLY A 651      39.410  36.070  50.920  1.00  0.00           N
ATOM   1017  HN  GLY A 651      39.610  36.180  51.890  1.00  0.00           H
ATOM   1018  CA  GLY A 651      40.510  35.740  50.080  1.00  0.00           C
ATOM   1019  HA1 GLY A 651      41.380  35.670  50.720  1.00  0.00           H
ATOM   1020  HA2 GLY A 651      40.600  36.480  49.310  1.00  0.00           H
ATOM   1021  C   GLY A 651      40.470  34.380  49.380  1.00  0.00           C
ATOM   1022  O   GLY A 651      40.710  34.460  48.180  1.00  0.00           O
ATOM   1023  N   ILE A 652      40.170  33.260  49.910  1.00  0.00           N
ATOM   1024  HN  ILE A 652      39.930  33.290  50.880  1.00  0.00           H
ATOM   1025  CA  ILE A 652      39.990  32.040  49.130  1.00  0.00           C
ATOM   1026  HA  ILE A 652      40.820  31.690  48.520  1.00  0.00           H
ATOM   1027  CB  ILE A 652      39.780  30.850  50.080  1.00  0.00           C
ATOM   1028  HB  ILE A 652      40.670  30.970  50.740  1.00  0.00           H
ATOM   1029  CG2 ILE A 652      38.550  30.950  50.950  1.00  0.00           C
ATOM   1030 HG21 ILE A 652      37.620  30.730  50.380  1.00  0.00           H
ATOM   1031 HG22 ILE A 652      38.520  31.950  51.420  1.00  0.00           H
ATOM   1032 HG23 ILE A 652      38.590  30.280  51.840  1.00  0.00           H
ATOM   1033  CG1 ILE A 652      39.990  29.510  49.300  1.00  0.00           C
ATOM   1034 HG11 ILE A 652      41.020  29.470  48.890  1.00  0.00           H
ATOM   1035 HG12 ILE A 652      39.420  29.310  48.360  1.00  0.00           H
ATOM   1036  CD  ILE A 652      39.760  28.270  50.190  1.00  0.00           C
ATOM   1037  HD1 ILE A 652      39.740  27.320  49.600  1.00  0.00           H
ATOM   1038  HD2 ILE A 652      38.900  28.270  50.890  1.00  0.00           H
ATOM   1039  HD3 ILE A 652      40.700  28.190  50.790  1.00  0.00           H
ATOM   1040  C   ILE A 652      38.900  32.070  48.020  1.00  0.00           C
ATOM   1041  O   ILE A 652      39.190  31.720  46.840  1.00  0.00           O
ATOM   1042  N   ALA A 653      37.740  32.630  48.370  1.00  0.00           N
ATOM   1043  HN  ALA A 653      37.620  32.870  49.330  1.00  0.00           H
ATOM   1044  CA  ALA A 653      36.620  32.940  47.460  1.00  0.00           C
ATOM   1045  HA  ALA A 653      36.410  32.030  46.930  1.00  0.00           H
ATOM   1046  CB  ALA A 653      35.460  33.480  48.320  1.00  0.00           C
ATOM   1047  HB1 ALA A 653      35.850  34.310  48.930  1.00  0.00           H
ATOM   1048  HB2 ALA A 653      35.000  32.690  48.960  1.00  0.00           H
ATOM   1049  HB3 ALA A 653      34.570  33.760  47.700  1.00  0.00           H
ATOM   1050  C   ALA A 653      36.970  34.030  46.440  1.00  0.00           C
ATOM   1051  O   ALA A 653      36.720  33.840  45.250  1.00  0.00           O
ATOM   1052  N   TYR A 654      37.580  35.200  46.820  1.00  0.00           N
ATOM   1053  HN  TYR A 654      37.540  35.460  47.780  1.00  0.00           H
ATOM   1054  CA  TYR A 654      38.000  36.230  45.890  1.00  0.00           C
ATOM   1055  HA  TYR A 654      37.110  36.640  45.410  1.00  0.00           H
ATOM   1056  CB  TYR A 654      38.740  37.300  46.740  1.00  0.00           C
ATOM   1057  HB1 TYR A 654      39.620  36.840  47.240  1.00  0.00           H
ATOM   1058  HB2 TYR A 654      38.020  37.730  47.480  1.00  0.00           H
ATOM   1059  CG  TYR A 654      39.230  38.440  45.870  1.00  0.00           C
ATOM   1060  CD1 TYR A 654      40.490  38.460  45.290  1.00  0.00           C
ATOM   1061  HD1 TYR A 654      41.230  37.680  45.430  1.00  0.00           H
ATOM   1062  CE1 TYR A 654      40.630  39.340  44.240  1.00  0.00           C
ATOM   1063  HE1 TYR A 654      41.590  39.230  43.750  1.00  0.00           H
ATOM   1064  CZ  TYR A 654      39.650  40.250  43.780  1.00  0.00           C
ATOM   1065  OH  TYR A 654      39.880  41.040  42.670  1.00  0.00           O
ATOM   1066  HH  TYR A 654      40.580  40.640  42.140  1.00  0.00           H
ATOM   1067  CD2 TYR A 654      38.170  39.240  45.450  1.00  0.00           C
ATOM   1068  HD2 TYR A 654      37.150  39.010  45.730  1.00  0.00           H
ATOM   1069  CE2 TYR A 654      38.380  40.240  44.490  1.00  0.00           C
ATOM   1070  HE2 TYR A 654      37.610  40.900  44.140  1.00  0.00           H
ATOM   1071  C   TYR A 654      38.960  35.640  44.850  1.00  0.00           C
ATOM   1072  O   TYR A 654      38.660  35.710  43.660  1.00  0.00           O
ATOM   1073  N   SER A 655      40.090  35.020  45.200  1.00  0.00           N
ATOM   1074  HN  SER A 655      40.290  34.830  46.150  1.00  0.00           H
ATOM   1075  CA  SER A 655      41.050  34.350  44.390  1.00  0.00           C
ATOM   1076  HA  SER A 655      41.490  35.040  43.670  1.00  0.00           H
ATOM   1077  CB  SER A 655      42.150  33.750  45.290  1.00  0.00           C
ATOM   1078  HB1 SER A 655      42.920  33.220  44.670  1.00  0.00           H
ATOM   1079  HB2 SER A 655      41.730  32.980  45.970  1.00  0.00           H
ATOM   1080  OG  SER A 655      42.800  34.760  46.040  1.00  0.00           O
ATOM   1081  HG1 SER A 655      42.150  35.100  46.660  1.00  0.00           H
ATOM   1082  C   SER A 655      40.400  33.340  43.420  1.00  0.00           C
ATOM   1083  O   SER A 655      40.890  33.370  42.290  1.00  0.00           O
ATOM   1084  N   LEU A 656      39.580  32.470  43.890  1.00  0.00           N
ATOM   1085  HN  LEU A 656      39.240  32.580  44.820  1.00  0.00           H
ATOM   1086  CA  LEU A 656      38.850  31.440  43.090  1.00  0.00           C
ATOM   1087  HA  LEU A 656      39.580  30.790  42.620  1.00  0.00           H
ATOM   1088  CB  LEU A 656      37.960  30.510  43.900  1.00  0.00           C
ATOM   1089  HB1 LEU A 656      37.170  31.090  44.400  1.00  0.00           H
ATOM   1090  HB2 LEU A 656      38.550  30.090  44.750  1.00  0.00           H
ATOM   1091  CG  LEU A 656      37.280  29.300  43.080  1.00  0.00           C
ATOM   1092  HG  LEU A 656      36.630  29.750  42.320  1.00  0.00           H
ATOM   1093  CD1 LEU A 656      38.270  28.390  42.390  1.00  0.00           C
ATOM   1094 HD11 LEU A 656      38.920  27.890  43.140  1.00  0.00           H
ATOM   1095 HD12 LEU A 656      39.000  28.890  41.720  1.00  0.00           H
ATOM   1096 HD13 LEU A 656      37.810  27.550  41.820  1.00  0.00           H
ATOM   1097  CD2 LEU A 656      36.230  28.590  43.920  1.00  0.00           C
ATOM   1098 HD21 LEU A 656      35.740  27.790  43.340  1.00  0.00           H
ATOM   1099 HD22 LEU A 656      35.430  29.290  44.240  1.00  0.00           H
ATOM   1100 HD23 LEU A 656      36.660  28.090  44.820  1.00  0.00           H
ATOM   1101  C   LEU A 656      37.980  32.020  41.950  1.00  0.00           C
ATOM   1102  O   LEU A 656      38.070  31.570  40.840  1.00  0.00           O
ATOM   1103  N   PHE A 657      37.140  32.970  42.320  1.00  0.00           N
ATOM   1104  HN  PHE A 657      37.230  33.240  43.270  1.00  0.00           H
ATOM   1105  CA  PHE A 657      36.120  33.480  41.450  1.00  0.00           C
ATOM   1106  HA  PHE A 657      36.080  32.740  40.660  1.00  0.00           H
ATOM   1107  CB  PHE A 657      34.770  33.610  42.210  1.00  0.00           C
ATOM   1108  HB1 PHE A 657      33.990  33.990  41.520  1.00  0.00           H
ATOM   1109  HB2 PHE A 657      34.900  34.310  43.060  1.00  0.00           H
ATOM   1110  CG  PHE A 657      34.270  32.210  42.690  1.00  0.00           C
ATOM   1111  CD1 PHE A 657      34.020  31.170  41.770  1.00  0.00           C
ATOM   1112  HD1 PHE A 657      34.190  31.420  40.730  1.00  0.00           H
ATOM   1113  CE1 PHE A 657      33.570  29.970  42.240  1.00  0.00           C
ATOM   1114  HE1 PHE A 657      33.410  29.100  41.620  1.00  0.00           H
ATOM   1115  CZ  PHE A 657      33.130  29.890  43.600  1.00  0.00           C
ATOM   1116  HZ  PHE A 657      32.850  28.910  43.940  1.00  0.00           H
ATOM   1117  CD2 PHE A 657      34.000  32.010  44.090  1.00  0.00           C
ATOM   1118  HD2 PHE A 657      34.250  32.820  44.750  1.00  0.00           H
ATOM   1119  CE2 PHE A 657      33.440  30.890  44.550  1.00  0.00           C
ATOM   1120  HE2 PHE A 657      33.170  30.740  45.580  1.00  0.00           H
ATOM   1121  C   PHE A 657      36.270  34.890  40.820  1.00  0.00           C
ATOM   1122  O   PHE A 657      35.650  35.240  39.770  1.00  0.00           O
ATOM   1123  N   ALA A 658      37.140  35.830  41.310  1.00  0.00           N
ATOM   1124  HN  ALA A 658      37.600  35.630  42.170  1.00  0.00           H
ATOM   1125  CA  ALA A 658      37.430  37.160  40.760  1.00  0.00           C
ATOM   1126  HA  ALA A 658      36.480  37.630  40.590  1.00  0.00           H
ATOM   1127  CB  ALA A 658      38.160  37.910  41.880  1.00  0.00           C
ATOM   1128  HB1 ALA A 658      38.340  38.950  41.510  1.00  0.00           H
ATOM   1129  HB2 ALA A 658      39.180  37.540  42.090  1.00  0.00           H
ATOM   1130  HB3 ALA A 658      37.570  38.060  42.810  1.00  0.00           H
ATOM   1131  C   ALA A 658      38.090  37.190  39.480  1.00  0.00           C
ATOM   1132  O   ALA A 658      38.940  36.330  39.170  1.00  0.00           O
ATOM   1133  N   GLY A 659      37.770  38.160  38.620  1.00  0.00           N
ATOM   1134  HN  GLY A 659      37.200  38.940  38.840  1.00  0.00           H
ATOM   1135  CA  GLY A 659      38.380  38.260  37.290  1.00  0.00           C
ATOM   1136  HA1 GLY A 659      37.690  38.870  36.740  1.00  0.00           H
ATOM   1137  HA2 GLY A 659      38.340  37.260  36.860  1.00  0.00           H
ATOM   1138  C   GLY A 659      39.790  38.680  37.390  1.00  0.00           C
ATOM   1139  O   GLY A 659      40.540  38.390  36.450  1.00  0.00           O
ATOM   1140  N   GLN A 660      40.250  39.390  38.440  1.00  0.00           N
ATOM   1141  HN  GLN A 660      39.670  39.510  39.250  1.00  0.00           H
ATOM   1142  CA  GLN A 660      41.650  39.640  38.640  1.00  0.00           C
ATOM   1143  HA  GLN A 660      42.270  39.200  37.870  1.00  0.00           H
ATOM   1144  CB  GLN A 660      41.900  41.150  38.690  1.00  0.00           C
ATOM   1145  HB1 GLN A 660      41.560  41.580  39.660  1.00  0.00           H
ATOM   1146  HB2 GLN A 660      41.160  41.460  37.920  1.00  0.00           H
ATOM   1147  CG  GLN A 660      43.340  41.690  38.440  1.00  0.00           C
ATOM   1148  HG1 GLN A 660      43.680  42.390  39.230  1.00  0.00           H
ATOM   1149  HG2 GLN A 660      43.330  42.270  37.500  1.00  0.00           H
ATOM   1150  CD  GLN A 660      44.460  40.610  38.430  1.00  0.00           C
ATOM   1151  OE1 GLN A 660      44.860  40.230  39.550  1.00  0.00           O
ATOM   1152  NE2 GLN A 660      45.020  40.220  37.330  1.00  0.00           N
ATOM   1153 HE21 GLN A 660      45.760  39.550  37.260  1.00  0.00           H
ATOM   1154 HE22 GLN A 660      44.430  40.420  36.560  1.00  0.00           H
ATOM   1155  C   GLN A 660      41.930  39.040  39.950  1.00  0.00           C
ATOM   1156  O   GLN A 660      41.390  39.540  40.920  1.00  0.00           O
ATOM   1157  N   PRO A 661      42.620  37.880  40.060  1.00  0.00           N
ATOM   1158  CD  PRO A 661      42.660  36.970  38.920  1.00  0.00           C
ATOM   1159  HD1 PRO A 661      43.140  37.420  38.020  1.00  0.00           H
ATOM   1160  HD2 PRO A 661      41.590  36.770  38.670  1.00  0.00           H
ATOM   1161  CA  PRO A 661      42.690  37.070  41.280  1.00  0.00           C
ATOM   1162  HA  PRO A 661      41.850  37.290  41.920  1.00  0.00           H
ATOM   1163  CB  PRO A 661      42.750  35.640  40.760  1.00  0.00           C
ATOM   1164  HB1 PRO A 661      41.670  35.420  40.660  1.00  0.00           H
ATOM   1165  HB2 PRO A 661      43.190  34.840  41.400  1.00  0.00           H
ATOM   1166  CG  PRO A 661      43.300  35.680  39.330  1.00  0.00           C
ATOM   1167  HG1 PRO A 661      44.390  35.760  39.550  1.00  0.00           H
ATOM   1168  HG2 PRO A 661      42.950  34.820  38.730  1.00  0.00           H
ATOM   1169  C   PRO A 661      43.890  37.330  42.080  1.00  0.00           C
ATOM   1170  O   PRO A 661      44.080  36.670  43.060  1.00  0.00           O
ATOM   1171  N   LEU A 662      44.810  38.260  41.710  1.00  0.00           N
ATOM   1172  HN  LEU A 662      44.620  38.860  40.920  1.00  0.00           H
ATOM   1173  CA  LEU A 662      46.080  38.560  42.400  1.00  0.00           C
ATOM   1174  HA  LEU A 662      46.280  37.780  43.130  1.00  0.00           H
ATOM   1175  CB  LEU A 662      47.230  38.660  41.350  1.00  0.00           C
ATOM   1176  HB1 LEU A 662      48.170  38.890  41.900  1.00  0.00           H
ATOM   1177  HB2 LEU A 662      46.980  39.540  40.710  1.00  0.00           H
ATOM   1178  CG  LEU A 662      47.390  37.470  40.460  1.00  0.00           C
ATOM   1179  HG  LEU A 662      46.410  37.350  39.970  1.00  0.00           H
ATOM   1180  CD1 LEU A 662      48.350  37.840  39.280  1.00  0.00           C
ATOM   1181 HD11 LEU A 662      49.410  37.950  39.570  1.00  0.00           H
ATOM   1182 HD12 LEU A 662      48.180  38.770  38.690  1.00  0.00           H
ATOM   1183 HD13 LEU A 662      48.370  36.930  38.640  1.00  0.00           H
ATOM   1184  CD2 LEU A 662      47.890  36.210  41.210  1.00  0.00           C
ATOM   1185 HD21 LEU A 662      48.930  36.220  41.580  1.00  0.00           H
ATOM   1186 HD22 LEU A 662      47.790  35.420  40.420  1.00  0.00           H
ATOM   1187 HD23 LEU A 662      47.210  35.970  42.060  1.00  0.00           H
ATOM   1188  C   LEU A 662      46.060  39.830  43.200  1.00  0.00           C
ATOM   1189  O   LEU A 662      47.110  40.300  43.660  1.00  0.00           O
ATOM   1190  N   THR A 663      44.880  40.370  43.540  1.00  0.00           N
ATOM   1191  HN  THR A 663      44.000  39.990  43.280  1.00  0.00           H
ATOM   1192  CA  THR A 663      44.750  41.510  44.390  1.00  0.00           C
ATOM   1193  HA  THR A 663      45.660  42.050  44.170  1.00  0.00           H
ATOM   1194  CB  THR A 663      43.580  42.490  44.260  1.00  0.00           C
ATOM   1195  HB  THR A 663      43.740  43.250  45.050  1.00  0.00           H
ATOM   1196  OG1 THR A 663      42.370  41.790  44.480  1.00  0.00           O
ATOM   1197  HG1 THR A 663      42.510  41.470  45.380  1.00  0.00           H
ATOM   1198  CG2 THR A 663      43.490  43.030  42.840  1.00  0.00           C
ATOM   1199 HG21 THR A 663      43.420  42.130  42.200  1.00  0.00           H
ATOM   1200 HG22 THR A 663      44.440  43.540  42.590  1.00  0.00           H
ATOM   1201 HG23 THR A 663      42.720  43.840  42.850  1.00  0.00           H
ATOM   1202  C   THR A 663      44.900  41.120  45.870  1.00  0.00           C
ATOM   1203  O   THR A 663      44.020  40.370  46.350  1.00  0.00           O
ATOM   1204  N   ILE A 664      45.860  41.610  46.620  1.00  0.00           N
ATOM   1205  HN  ILE A 664      46.490  42.310  46.310  1.00  0.00           H
ATOM   1206  CA  ILE A 664      46.050  41.190  48.010  1.00  0.00           C
ATOM   1207  HA  ILE A 664      45.710  40.180  48.200  1.00  0.00           H
ATOM   1208  CB  ILE A 664      47.520  41.130  48.410  1.00  0.00           C
ATOM   1209  HB  ILE A 664      47.990  42.120  48.190  1.00  0.00           H
ATOM   1210  CG2 ILE A 664      47.710  40.880  49.910  1.00  0.00           C
ATOM   1211 HG21 ILE A 664      48.780  40.670  50.180  1.00  0.00           H
ATOM   1212 HG22 ILE A 664      47.140  39.980  50.210  1.00  0.00           H
ATOM   1213 HG23 ILE A 664      47.340  41.750  50.500  1.00  0.00           H
ATOM   1214  CG1 ILE A 664      48.290  40.110  47.580  1.00  0.00           C
ATOM   1215 HG11 ILE A 664      49.350  40.410  47.670  1.00  0.00           H
ATOM   1216 HG12 ILE A 664      48.040  40.320  46.530  1.00  0.00           H
ATOM   1217  CD  ILE A 664      48.050  38.660  47.940  1.00  0.00           C
ATOM   1218  HD1 ILE A 664      48.440  37.920  47.210  1.00  0.00           H
ATOM   1219  HD2 ILE A 664      46.980  38.400  48.060  1.00  0.00           H
ATOM   1220  HD3 ILE A 664      48.420  38.420  48.960  1.00  0.00           H
ATOM   1221  C   ILE A 664      45.270  42.050  48.960  1.00  0.00           C
ATOM   1222  O   ILE A 664      45.410  43.280  48.940  1.00  0.00           O
ATOM   1223  N   LEU A 665      44.380  41.490  49.790  1.00  0.00           N
ATOM   1224  HN  LEU A 665      44.210  40.520  49.660  1.00  0.00           H
ATOM   1225  CA  LEU A 665      43.580  42.160  50.770  1.00  0.00           C
ATOM   1226  HA  LEU A 665      43.290  43.060  50.230  1.00  0.00           H
ATOM   1227  CB  LEU A 665      42.270  41.480  51.120  1.00  0.00           C
ATOM   1228  HB1 LEU A 665      41.500  42.210  51.450  1.00  0.00           H
ATOM   1229  HB2 LEU A 665      42.390  40.650  51.850  1.00  0.00           H
ATOM   1230  CG  LEU A 665      41.650  40.680  50.000  1.00  0.00           C
ATOM   1231  HG  LEU A 665      42.380  39.890  49.710  1.00  0.00           H
ATOM   1232  CD1 LEU A 665      40.400  39.940  50.390  1.00  0.00           C
ATOM   1233 HD11 LEU A 665      40.580  39.120  51.130  1.00  0.00           H
ATOM   1234 HD12 LEU A 665      40.070  39.330  49.520  1.00  0.00           H
ATOM   1235 HD13 LEU A 665      39.550  40.590  50.680  1.00  0.00           H
ATOM   1236  CD2 LEU A 665      41.280  41.520  48.780  1.00  0.00           C
ATOM   1237 HD21 LEU A 665      42.150  41.940  48.230  1.00  0.00           H
ATOM   1238 HD22 LEU A 665      40.660  42.420  48.980  1.00  0.00           H
ATOM   1239 HD23 LEU A 665      40.790  40.920  47.990  1.00  0.00           H
ATOM   1240  C   LEU A 665      44.350  42.650  51.960  1.00  0.00           C
ATOM   1241  O   LEU A 665      45.210  41.950  52.490  1.00  0.00           O
ATOM   1242  N   GLY A 666      43.920  43.830  52.470  1.00  0.00           N
ATOM   1243  HN  GLY A 666      43.220  44.330  51.980  1.00  0.00           H
ATOM   1244  CA  GLY A 666      44.500  44.320  53.650  1.00  0.00           C
ATOM   1245  HA1 GLY A 666      45.300  45.000  53.390  1.00  0.00           H
ATOM   1246  HA2 GLY A 666      44.850  43.600  54.370  1.00  0.00           H
ATOM   1247  C   GLY A 666      43.470  45.140  54.330  1.00  0.00           C
ATOM   1248  O   GLY A 666      42.270  45.210  54.000  1.00  0.00           O
ATOM   1249  N   SER A 667      43.930  45.780  55.450  1.00  0.00           N
ATOM   1250  HN  SER A 667      44.870  45.610  55.740  1.00  0.00           H
ATOM   1251  CA  SER A 667      43.180  46.790  56.110  1.00  0.00           C
ATOM   1252  HA  SER A 667      42.210  47.000  55.670  1.00  0.00           H
ATOM   1253  CB  SER A 667      43.210  46.390  57.580  1.00  0.00           C
ATOM   1254  HB1 SER A 667      42.470  45.580  57.770  1.00  0.00           H
ATOM   1255  HB2 SER A 667      42.890  47.280  58.170  1.00  0.00           H
ATOM   1256  OG  SER A 667      44.510  45.980  57.900  1.00  0.00           O
ATOM   1257  HG1 SER A 667      45.110  46.710  58.040  1.00  0.00           H
ATOM   1258  C   SER A 667      43.840  48.170  55.930  1.00  0.00           C
ATOM   1259  O   SER A 667      45.060  48.330  55.830  1.00  0.00           O
ATOM   1260  N   THR A 668      42.960  49.240  55.950  1.00  0.00           N
ATOM   1261  HN  THR A 668      42.000  49.120  56.170  1.00  0.00           H
ATOM   1262  CA  THR A 668      43.360  50.600  55.760  1.00  0.00           C
ATOM   1263  HA  THR A 668      44.430  50.630  55.910  1.00  0.00           H
ATOM   1264  CB  THR A 668      43.030  50.960  54.340  1.00  0.00           C
ATOM   1265  HB  THR A 668      43.400  50.240  53.570  1.00  0.00           H
ATOM   1266  OG1 THR A 668      43.650  52.220  54.080  1.00  0.00           O
ATOM   1267  HG1 THR A 668      42.980  52.540  53.470  1.00  0.00           H
ATOM   1268  CG2 THR A 668      41.520  51.170  54.200  1.00  0.00           C
ATOM   1269 HG21 THR A 668      41.070  52.150  54.440  1.00  0.00           H
ATOM   1270 HG22 THR A 668      41.120  50.350  54.830  1.00  0.00           H
ATOM   1271 HG23 THR A 668      41.210  50.950  53.160  1.00  0.00           H
ATOM   1272  C   THR A 668      42.690  51.510  56.760  1.00  0.00           C
ATOM   1273  O   THR A 668      41.860  51.100  57.530  1.00  0.00           O
ATOM   1274  N   GLY A 669      43.170  52.750  56.850  1.00  0.00           N
ATOM   1275  HN  GLY A 669      43.870  53.060  56.210  1.00  0.00           H
ATOM   1276  CA  GLY A 669      42.830  53.730  57.870  1.00  0.00           C
ATOM   1277  HA1 GLY A 669      43.390  54.640  57.790  1.00  0.00           H
ATOM   1278  HA2 GLY A 669      42.820  53.220  58.820  1.00  0.00           H
ATOM   1279  C   GLY A 669      41.400  54.180  57.710  1.00  0.00           C
ATOM   1280  O   GLY A 669      40.710  54.050  58.740  1.00  0.00           O
ATOM   1281  N   PRO A 670      40.800  54.700  56.670  1.00  0.00           N
ATOM   1282  CD  PRO A 670      41.540  55.240  55.510  1.00  0.00           C
ATOM   1283  HD1 PRO A 670      41.680  54.470  54.730  1.00  0.00           H
ATOM   1284  HD2 PRO A 670      42.510  55.730  55.760  1.00  0.00           H
ATOM   1285  CA  PRO A 670      39.440  55.110  56.690  1.00  0.00           C
ATOM   1286  HA  PRO A 670      39.340  55.890  57.430  1.00  0.00           H
ATOM   1287  CB  PRO A 670      39.160  55.700  55.320  1.00  0.00           C
ATOM   1288  HB1 PRO A 670      38.410  56.530  55.260  1.00  0.00           H
ATOM   1289  HB2 PRO A 670      38.980  54.900  54.570  1.00  0.00           H
ATOM   1290  CG  PRO A 670      40.560  56.320  55.000  1.00  0.00           C
ATOM   1291  HG1 PRO A 670      40.590  56.320  53.880  1.00  0.00           H
ATOM   1292  HG2 PRO A 670      40.750  57.340  55.370  1.00  0.00           H
ATOM   1293  C   PRO A 670      38.450  54.030  57.000  1.00  0.00           C
ATOM   1294  O   PRO A 670      37.410  54.390  57.590  1.00  0.00           O
ATOM   1295  N   VAL A 671      38.630  52.790  56.550  1.00  0.00           N
ATOM   1296  HN  VAL A 671      39.380  52.460  55.970  1.00  0.00           H
ATOM   1297  CA  VAL A 671      37.720  51.670  56.890  1.00  0.00           C
ATOM   1298  HA  VAL A 671      36.720  52.010  56.710  1.00  0.00           H
ATOM   1299  CB  VAL A 671      38.100  50.460  56.020  1.00  0.00           C
ATOM   1300  HB  VAL A 671      39.190  50.390  56.170  1.00  0.00           H
ATOM   1301  CG1 VAL A 671      37.300  49.290  56.600  1.00  0.00           C
ATOM   1302 HG11 VAL A 671      37.620  48.830  57.550  1.00  0.00           H
ATOM   1303 HG12 VAL A 671      37.400  48.400  55.930  1.00  0.00           H
ATOM   1304 HG13 VAL A 671      36.210  49.490  56.610  1.00  0.00           H
ATOM   1305  CG2 VAL A 671      37.720  50.690  54.590  1.00  0.00           C
ATOM   1306 HG21 VAL A 671      38.540  51.240  54.090  1.00  0.00           H
ATOM   1307 HG22 VAL A 671      36.850  51.350  54.380  1.00  0.00           H
ATOM   1308 HG23 VAL A 671      37.570  49.660  54.220  1.00  0.00           H
ATOM   1309  C   VAL A 671      37.830  51.410  58.420  1.00  0.00           C
ATOM   1310  O   VAL A 671      36.870  51.240  59.180  1.00  0.00           O
ATOM   1311  N   LEU A 672      39.020  51.440  59.020  1.00  0.00           N
ATOM   1312  HN  LEU A 672      39.820  51.620  58.460  1.00  0.00           H
ATOM   1313  CA  LEU A 672      39.250  51.410  60.490  1.00  0.00           C
ATOM   1314  HA  LEU A 672      38.760  50.480  60.760  1.00  0.00           H
ATOM   1315  CB  LEU A 672      40.780  51.500  60.780  1.00  0.00           C
ATOM   1316  HB1 LEU A 672      41.270  52.300  60.190  1.00  0.00           H
ATOM   1317  HB2 LEU A 672      41.230  50.570  60.370  1.00  0.00           H
ATOM   1318  CG  LEU A 672      41.120  51.500  62.300  1.00  0.00           C
ATOM   1319  HG  LEU A 672      40.790  52.470  62.720  1.00  0.00           H
ATOM   1320  CD1 LEU A 672      40.470  50.380  63.140  1.00  0.00           C
ATOM   1321 HD11 LEU A 672      40.790  50.260  64.200  1.00  0.00           H
ATOM   1322 HD12 LEU A 672      40.880  49.430  62.750  1.00  0.00           H
ATOM   1323 HD13 LEU A 672      39.380  50.210  63.020  1.00  0.00           H
ATOM   1324  CD2 LEU A 672      42.580  51.410  62.430  1.00  0.00           C
ATOM   1325 HD21 LEU A 672      43.030  50.440  62.130  1.00  0.00           H
ATOM   1326 HD22 LEU A 672      42.980  51.590  63.450  1.00  0.00           H
ATOM   1327 HD23 LEU A 672      43.130  52.080  61.740  1.00  0.00           H
ATOM   1328  C   LEU A 672      38.560  52.620  61.230  1.00  0.00           C
ATOM   1329  O   LEU A 672      37.850  52.440  62.250  1.00  0.00           O
ATOM   1330  N   VAL A 673      38.660  53.890  60.700  1.00  0.00           N
ATOM   1331  HN  VAL A 673      39.320  54.120  59.980  1.00  0.00           H
ATOM   1332  CA  VAL A 673      37.920  55.080  61.230  1.00  0.00           C
ATOM   1333  HA  VAL A 673      38.050  55.230  62.290  1.00  0.00           H
ATOM   1334  CB  VAL A 673      38.310  56.340  60.410  1.00  0.00           C
ATOM   1335  HB  VAL A 673      38.180  56.240  59.310  1.00  0.00           H
ATOM   1336  CG1 VAL A 673      37.310  57.470  60.830  1.00  0.00           C
ATOM   1337 HG11 VAL A 673      36.260  57.150  60.740  1.00  0.00           H
ATOM   1338 HG12 VAL A 673      37.340  58.350  60.130  1.00  0.00           H
ATOM   1339 HG13 VAL A 673      37.450  57.900  61.840  1.00  0.00           H
ATOM   1340  CG2 VAL A 673      39.700  56.760  60.650  1.00  0.00           C
ATOM   1341 HG21 VAL A 673      39.970  57.490  59.860  1.00  0.00           H
ATOM   1342 HG22 VAL A 673      40.330  55.840  60.760  1.00  0.00           H
ATOM   1343 HG23 VAL A 673      39.760  57.270  61.640  1.00  0.00           H
ATOM   1344  C   VAL A 673      36.400  54.840  61.160  1.00  0.00           C
ATOM   1345  O   VAL A 673      35.720  55.000  62.180  1.00  0.00           O
ATOM   1346  N   PHE A 674      35.870  54.360  60.000  1.00  0.00           N
ATOM   1347  HN  PHE A 674      36.340  54.360  59.130  1.00  0.00           H
ATOM   1348  CA  PHE A 674      34.400  54.040  59.860  1.00  0.00           C
ATOM   1349  HA  PHE A 674      33.950  54.930  60.260  1.00  0.00           H
ATOM   1350  CB  PHE A 674      34.070  53.530  58.380  1.00  0.00           C
ATOM   1351  HB1 PHE A 674      34.640  52.610  58.130  1.00  0.00           H
ATOM   1352  HB2 PHE A 674      34.370  54.370  57.720  1.00  0.00           H
ATOM   1353  CG  PHE A 674      32.660  53.180  58.060  1.00  0.00           C
ATOM   1354  CD1 PHE A 674      31.830  54.060  57.360  1.00  0.00           C
ATOM   1355  HD1 PHE A 674      32.200  55.040  57.120  1.00  0.00           H
ATOM   1356  CE1 PHE A 674      30.430  53.890  57.140  1.00  0.00           C
ATOM   1357  HE1 PHE A 674      29.830  54.660  56.690  1.00  0.00           H
ATOM   1358  CZ  PHE A 674      29.880  52.600  57.490  1.00  0.00           C
ATOM   1359  HZ  PHE A 674      28.840  52.340  57.390  1.00  0.00           H
ATOM   1360  CD2 PHE A 674      32.010  52.020  58.570  1.00  0.00           C
ATOM   1361  HD2 PHE A 674      32.560  51.330  59.180  1.00  0.00           H
ATOM   1362  CE2 PHE A 674      30.670  51.740  58.210  1.00  0.00           C
ATOM   1363  HE2 PHE A 674      30.280  50.920  58.800  1.00  0.00           H
ATOM   1364  C   PHE A 674      33.970  53.010  60.870  1.00  0.00           C
ATOM   1365  O   PHE A 674      32.950  53.190  61.570  1.00  0.00           O
ATOM   1366  N   GLU A 675      34.740  51.870  60.980  1.00  0.00           N
ATOM   1367  HN  GLU A 675      35.470  51.770  60.300  1.00  0.00           H
ATOM   1368  CA  GLU A 675      34.500  50.830  62.020  1.00  0.00           C
ATOM   1369  HA  GLU A 675      33.480  50.480  62.000  1.00  0.00           H
ATOM   1370  CB  GLU A 675      35.340  49.550  61.990  1.00  0.00           C
ATOM   1371  HB1 GLU A 675      35.130  48.890  62.860  1.00  0.00           H
ATOM   1372  HB2 GLU A 675      36.430  49.760  62.010  1.00  0.00           H
ATOM   1373  CG  GLU A 675      35.120  48.690  60.740  1.00  0.00           C
ATOM   1374  HG1 GLU A 675      36.070  48.360  60.260  1.00  0.00           H
ATOM   1375  HG2 GLU A 675      34.570  49.320  60.000  1.00  0.00           H
ATOM   1376  CD  GLU A 675      34.360  47.420  60.870  1.00  0.00           C
ATOM   1377  OE1 GLU A 675      34.820  46.380  60.320  1.00  0.00           O
ATOM   1378  OE2 GLU A 675      33.370  47.490  61.540  1.00  0.00           O
ATOM   1379  C   GLU A 675      34.550  51.370  63.480  1.00  0.00           C
ATOM   1380  O   GLU A 675      33.770  51.010  64.350  1.00  0.00           O
ATOM   1381  N   LYS A 676      35.570  52.120  63.840  1.00  0.00           N
ATOM   1382  HN  LYS A 676      36.310  52.220  63.170  1.00  0.00           H
ATOM   1383  CA  LYS A 676      35.800  52.660  65.200  1.00  0.00           C
ATOM   1384  HA  LYS A 676      35.770  51.870  65.940  1.00  0.00           H
ATOM   1385  CB  LYS A 676      37.180  53.420  65.450  1.00  0.00           C
ATOM   1386  HB1 LYS A 676      37.190  54.110  66.330  1.00  0.00           H
ATOM   1387  HB2 LYS A 676      37.470  54.020  64.550  1.00  0.00           H
ATOM   1388  CG  LYS A 676      38.230  52.400  65.660  1.00  0.00           C
ATOM   1389  HG1 LYS A 676      38.030  51.580  64.940  1.00  0.00           H
ATOM   1390  HG2 LYS A 676      38.080  52.000  66.690  1.00  0.00           H
ATOM   1391  CD  LYS A 676      39.630  53.010  65.570  1.00  0.00           C
ATOM   1392  HD1 LYS A 676      39.660  53.470  64.550  1.00  0.00           H
ATOM   1393  HD2 LYS A 676      40.400  52.210  65.580  1.00  0.00           H
ATOM   1394  CE  LYS A 676      39.910  54.060  66.660  1.00  0.00           C
ATOM   1395  HE1 LYS A 676      39.940  53.550  67.650  1.00  0.00           H
ATOM   1396  HE2 LYS A 676      39.090  54.790  66.510  1.00  0.00           H
ATOM   1397  NZ  LYS A 676      41.140  54.800  66.410  1.00  0.00           N
ATOM   1398  HZ1 LYS A 676      41.200  55.740  66.870  1.00  0.00           H
ATOM   1399  HZ2 LYS A 676      41.130  54.950  65.390  1.00  0.00           H
ATOM   1400  HZ3 LYS A 676      42.030  54.310  66.640  1.00  0.00           H
ATOM   1401  C   LYS A 676      34.680  53.670  65.500  1.00  0.00           C
ATOM   1402  O   LYS A 676      34.130  53.690  66.570  1.00  0.00           O
ATOM   1403  N   ILE A 677      34.250  54.470  64.500  1.00  0.00           N
ATOM   1404  HN  ILE A 677      34.750  54.360  63.640  1.00  0.00           H
ATOM   1405  CA  ILE A 677      33.170  55.460  64.600  1.00  0.00           C
ATOM   1406  HA  ILE A 677      33.340  55.990  65.530  1.00  0.00           H
ATOM   1407  CB  ILE A 677      33.210  56.580  63.550  1.00  0.00           C
ATOM   1408  HB  ILE A 677      33.290  56.050  62.580  1.00  0.00           H
ATOM   1409  CG2 ILE A 677      31.980  57.460  63.700  1.00  0.00           C
ATOM   1410 HG21 ILE A 677      31.710  57.840  62.690  1.00  0.00           H
ATOM   1411 HG22 ILE A 677      32.110  58.280  64.450  1.00  0.00           H
ATOM   1412 HG23 ILE A 677      30.990  57.070  64.010  1.00  0.00           H
ATOM   1413  CG1 ILE A 677      34.500  57.430  63.670  1.00  0.00           C
ATOM   1414 HG11 ILE A 677      35.500  56.940  63.630  1.00  0.00           H
ATOM   1415 HG12 ILE A 677      34.380  57.890  64.670  1.00  0.00           H
ATOM   1416  CD  ILE A 677      34.550  58.620  62.690  1.00  0.00           C
ATOM   1417  HD1 ILE A 677      35.480  59.210  62.860  1.00  0.00           H
ATOM   1418  HD2 ILE A 677      33.700  59.290  62.950  1.00  0.00           H
ATOM   1419  HD3 ILE A 677      34.470  58.330  61.630  1.00  0.00           H
ATOM   1420  C   ILE A 677      31.840  54.770  64.860  1.00  0.00           C
ATOM   1421  O   ILE A 677      31.010  55.220  65.690  1.00  0.00           O
ATOM   1422  N   LEU A 678      31.620  53.570  64.260  1.00  0.00           N
ATOM   1423  HN  LEU A 678      32.220  53.200  63.550  1.00  0.00           H
ATOM   1424  CA  LEU A 678      30.470  52.800  64.500  1.00  0.00           C
ATOM   1425  HA  LEU A 678      29.610  53.430  64.290  1.00  0.00           H
ATOM   1426  CB  LEU A 678      30.450  51.570  63.550  1.00  0.00           C
ATOM   1427  HB1 LEU A 678      31.400  51.020  63.710  1.00  0.00           H
ATOM   1428  HB2 LEU A 678      30.380  51.930  62.500  1.00  0.00           H
ATOM   1429  CG  LEU A 678      29.310  50.590  63.850  1.00  0.00           C
ATOM   1430  HG  LEU A 678      29.500  50.150  64.850  1.00  0.00           H
ATOM   1431  CD1 LEU A 678      27.970  51.230  63.810  1.00  0.00           C
ATOM   1432 HD11 LEU A 678      27.850  51.460  62.730  1.00  0.00           H
ATOM   1433 HD12 LEU A 678      27.830  52.120  64.450  1.00  0.00           H
ATOM   1434 HD13 LEU A 678      27.240  50.440  64.090  1.00  0.00           H
ATOM   1435  CD2 LEU A 678      29.380  49.380  62.810  1.00  0.00           C
ATOM   1436 HD21 LEU A 678      28.640  48.620  63.180  1.00  0.00           H
ATOM   1437 HD22 LEU A 678      30.420  49.010  62.750  1.00  0.00           H
ATOM   1438 HD23 LEU A 678      29.050  49.720  61.820  1.00  0.00           H
ATOM   1439  C   LEU A 678      30.370  52.310  65.950  1.00  0.00           C
ATOM   1440  O   LEU A 678      29.280  52.400  66.510  1.00  0.00           O
ATOM   1441  N   TYR A 679      31.440  51.840  66.530  1.00  0.00           N
ATOM   1442  HN  TYR A 679      32.250  51.700  65.970  1.00  0.00           H
ATOM   1443  CA  TYR A 679      31.450  51.600  67.940  1.00  0.00           C
ATOM   1444  HA  TYR A 679      30.560  51.000  68.090  1.00  0.00           H
ATOM   1445  CB  TYR A 679      32.760  50.860  68.460  1.00  0.00           C
ATOM   1446  HB1 TYR A 679      33.680  51.470  68.410  1.00  0.00           H
ATOM   1447  HB2 TYR A 679      32.910  49.970  67.820  1.00  0.00           H
ATOM   1448  CG  TYR A 679      32.570  50.350  69.940  1.00  0.00           C
ATOM   1449  CD1 TYR A 679      33.260  51.050  70.990  1.00  0.00           C
ATOM   1450  HD1 TYR A 679      33.840  51.930  70.800  1.00  0.00           H
ATOM   1451  CE1 TYR A 679      33.050  50.780  72.330  1.00  0.00           C
ATOM   1452  HE1 TYR A 679      33.650  51.240  73.100  1.00  0.00           H
ATOM   1453  CZ  TYR A 679      32.060  49.830  72.670  1.00  0.00           C
ATOM   1454  OH  TYR A 679      31.850  49.630  74.080  1.00  0.00           O
ATOM   1455  HH  TYR A 679      32.500  50.110  74.600  1.00  0.00           H
ATOM   1456  CD2 TYR A 679      31.650  49.350  70.290  1.00  0.00           C
ATOM   1457  HD2 TYR A 679      31.430  48.650  69.500  1.00  0.00           H
ATOM   1458  CE2 TYR A 679      31.460  49.070  71.670  1.00  0.00           C
ATOM   1459  HE2 TYR A 679      30.760  48.300  71.970  1.00  0.00           H
ATOM   1460  C   TYR A 679      31.240  52.880  68.790  1.00  0.00           C
ATOM   1461  O   TYR A 679      30.440  52.890  69.730  1.00  0.00           O
ATOM   1462  N   LYS A 680      31.910  53.940  68.480  1.00  0.00           N
ATOM   1463  HN  LYS A 680      32.600  53.890  67.780  1.00  0.00           H
ATOM   1464  CA  LYS A 680      31.680  55.210  69.250  1.00  0.00           C
ATOM   1465  HA  LYS A 680      31.950  55.070  70.280  1.00  0.00           H
ATOM   1466  CB  LYS A 680      32.740  56.240  68.840  1.00  0.00           C
ATOM   1467  HB1 LYS A 680      32.510  57.210  69.320  1.00  0.00           H
ATOM   1468  HB2 LYS A 680      32.630  56.370  67.740  1.00  0.00           H
ATOM   1469  CG  LYS A 680      34.210  55.900  69.260  1.00  0.00           C
ATOM   1470  HG1 LYS A 680      34.530  55.000  68.690  1.00  0.00           H
ATOM   1471  HG2 LYS A 680      34.300  55.630  70.340  1.00  0.00           H
ATOM   1472  CD  LYS A 680      35.170  56.990  68.870  1.00  0.00           C
ATOM   1473  HD1 LYS A 680      36.190  56.670  69.190  1.00  0.00           H
ATOM   1474  HD2 LYS A 680      34.970  57.940  69.410  1.00  0.00           H
ATOM   1475  CE  LYS A 680      35.280  57.420  67.420  1.00  0.00           C
ATOM   1476  HE1 LYS A 680      34.430  58.070  67.110  1.00  0.00           H
ATOM   1477  HE2 LYS A 680      35.230  56.480  66.830  1.00  0.00           H
ATOM   1478  NZ  LYS A 680      36.560  58.070  67.220  1.00  0.00           N
ATOM   1479  HZ1 LYS A 680      37.400  57.720  67.710  1.00  0.00           H
ATOM   1480  HZ2 LYS A 680      36.540  59.060  67.560  1.00  0.00           H
ATOM   1481  HZ3 LYS A 680      36.800  58.130  66.220  1.00  0.00           H
ATOM   1482  C   LYS A 680      30.240  55.730  69.250  1.00  0.00           C
ATOM   1483  O   LYS A 680      29.790  56.200  70.320  1.00  0.00           O
ATOM   1484  N   PHE A 681      29.540  55.780  68.100  1.00  0.00           N
ATOM   1485  HN  PHE A 681      30.020  55.600  67.250  1.00  0.00           H
ATOM   1486  CA  PHE A 681      28.100  56.020  68.090  1.00  0.00           C
ATOM   1487  HA  PHE A 681      27.820  56.950  68.550  1.00  0.00           H
ATOM   1488  CB  PHE A 681      27.480  55.950  66.630  1.00  0.00           C
ATOM   1489  HB1 PHE A 681      26.410  55.650  66.690  1.00  0.00           H
ATOM   1490  HB2 PHE A 681      28.110  55.230  66.070  1.00  0.00           H
ATOM   1491  CG  PHE A 681      27.370  57.290  66.000  1.00  0.00           C
ATOM   1492  CD1 PHE A 681      28.530  57.930  65.450  1.00  0.00           C
ATOM   1493  HD1 PHE A 681      29.490  57.440  65.520  1.00  0.00           H
ATOM   1494  CE1 PHE A 681      28.390  59.200  64.940  1.00  0.00           C
ATOM   1495  HE1 PHE A 681      29.270  59.610  64.470  1.00  0.00           H
ATOM   1496  CZ  PHE A 681      27.240  59.900  65.010  1.00  0.00           C
ATOM   1497  HZ  PHE A 681      27.160  60.900  64.620  1.00  0.00           H
ATOM   1498  CD2 PHE A 681      26.140  58.020  65.970  1.00  0.00           C
ATOM   1499  HD2 PHE A 681      25.230  57.580  66.360  1.00  0.00           H
ATOM   1500  CE2 PHE A 681      26.080  59.350  65.540  1.00  0.00           C
ATOM   1501  HE2 PHE A 681      25.150  59.910  65.510  1.00  0.00           H
ATOM   1502  C   PHE A 681      27.370  54.980  68.950  1.00  0.00           C
ATOM   1503  O   PHE A 681      26.550  55.510  69.730  1.00  0.00           O
ATOM   1504  N   CYS A 682      27.660  53.660  68.930  1.00  0.00           N
ATOM   1505  HN  CYS A 682      28.330  53.310  68.290  1.00  0.00           H
ATOM   1506  CA  CYS A 682      26.960  52.650  69.780  1.00  0.00           C
ATOM   1507  HA  CYS A 682      25.890  52.770  69.690  1.00  0.00           H
ATOM   1508  CB  CYS A 682      27.320  51.250  69.280  1.00  0.00           C
ATOM   1509  HB1 CYS A 682      26.930  50.470  69.960  1.00  0.00           H
ATOM   1510  HB2 CYS A 682      28.410  51.140  69.240  1.00  0.00           H
ATOM   1511  SG  CYS A 682      26.670  50.950  67.680  1.00  0.00           S
ATOM   1512  HG1 CYS A 682      27.860  50.940  67.080  1.00  0.00           H
ATOM   1513  C   CYS A 682      27.250  52.900  71.270  1.00  0.00           C
ATOM   1514  O   CYS A 682      26.400  52.790  72.170  1.00  0.00           O
ATOM   1515  N   ARG A 683      28.530  53.220  71.520  1.00  0.00           N
ATOM   1516  HN  ARG A 683      29.120  53.230  70.710  1.00  0.00           H
ATOM   1517  CA  ARG A 683      28.930  53.610  72.910  1.00  0.00           C
ATOM   1518  HA  ARG A 683      28.720  52.740  73.520  1.00  0.00           H
ATOM   1519  CB  ARG A 683      30.460  53.710  72.930  1.00  0.00           C
ATOM   1520  HB1 ARG A 683      30.820  54.460  72.190  1.00  0.00           H
ATOM   1521  HB2 ARG A 683      30.870  52.740  72.570  1.00  0.00           H
ATOM   1522  CG  ARG A 683      31.080  54.210  74.250  1.00  0.00           C
ATOM   1523  HG1 ARG A 683      31.110  53.390  75.000  1.00  0.00           H
ATOM   1524  HG2 ARG A 683      30.400  54.900  74.810  1.00  0.00           H
ATOM   1525  CD  ARG A 683      32.480  54.810  74.180  1.00  0.00           C
ATOM   1526  HD1 ARG A 683      33.090  54.180  73.500  1.00  0.00           H
ATOM   1527  HD2 ARG A 683      32.830  54.910  75.230  1.00  0.00           H
ATOM   1528  NE  ARG A 683      32.370  56.180  73.550  1.00  0.00           N
ATOM   1529  HE  ARG A 683      31.570  56.760  73.400  1.00  0.00           H
ATOM   1530  CZ  ARG A 683      33.370  56.960  73.290  1.00  0.00           C
ATOM   1531  NH1 ARG A 683      34.590  56.550  73.360  1.00  0.00           N
ATOM   1532 HH11 ARG A 683      34.910  55.980  74.120  1.00  0.00           H
ATOM   1533 HH12 ARG A 683      35.220  57.020  72.740  1.00  0.00           H
ATOM   1534  NH2 ARG A 683      33.120  58.170  72.780  1.00  0.00           N
ATOM   1535 HH21 ARG A 683      33.910  58.770  72.660  1.00  0.00           H
ATOM   1536 HH22 ARG A 683      32.160  58.390  72.590  1.00  0.00           H
ATOM   1537  C   ARG A 683      28.250  54.900  73.520  1.00  0.00           C
ATOM   1538  O   ARG A 683      27.700  54.900  74.590  1.00  0.00           O
ATOM   1539  N   ASP A 684      28.360  56.030  72.770  1.00  0.00           N
ATOM   1540  HN  ASP A 684      28.800  55.910  71.890  1.00  0.00           H
ATOM   1541  CA  ASP A 684      27.750  57.320  73.050  1.00  0.00           C
ATOM   1542  HA  ASP A 684      28.040  57.620  74.050  1.00  0.00           H
ATOM   1543  CB  ASP A 684      28.230  58.440  72.100  1.00  0.00           C
ATOM   1544  HB1 ASP A 684      27.700  59.370  72.340  1.00  0.00           H
ATOM   1545  HB2 ASP A 684      27.900  58.000  71.120  1.00  0.00           H
ATOM   1546  CG  ASP A 684      29.740  58.680  72.180  1.00  0.00           C
ATOM   1547  OD1 ASP A 684      30.150  59.510  71.350  1.00  0.00           O
ATOM   1548  OD2 ASP A 684      30.440  58.150  73.130  1.00  0.00           O
ATOM   1549  C   ASP A 684      26.250  57.340  73.170  1.00  0.00           C
ATOM   1550  O   ASP A 684      25.650  58.000  74.080  1.00  0.00           O
ATOM   1551  N   TYR A 685      25.570  56.660  72.200  1.00  0.00           N
ATOM   1552  HN  TYR A 685      26.070  56.250  71.460  1.00  0.00           H
ATOM   1553  CA  TYR A 685      24.160  56.830  72.110  1.00  0.00           C
ATOM   1554  HA  TYR A 685      23.690  57.590  72.730  1.00  0.00           H
ATOM   1555  CB  TYR A 685      23.740  57.230  70.640  1.00  0.00           C
ATOM   1556  HB1 TYR A 685      22.660  57.370  70.450  1.00  0.00           H
ATOM   1557  HB2 TYR A 685      24.070  56.440  69.930  1.00  0.00           H
ATOM   1558  CG  TYR A 685      24.460  58.570  70.370  1.00  0.00           C
ATOM   1559  CD1 TYR A 685      25.500  58.740  69.480  1.00  0.00           C
ATOM   1560  HD1 TYR A 685      25.930  57.910  68.940  1.00  0.00           H
ATOM   1561  CE1 TYR A 685      26.140  59.960  69.340  1.00  0.00           C
ATOM   1562  HE1 TYR A 685      26.960  60.010  68.630  1.00  0.00           H
ATOM   1563  CZ  TYR A 685      25.750  61.080  70.030  1.00  0.00           C
ATOM   1564  OH  TYR A 685      26.260  62.290  69.830  1.00  0.00           O
ATOM   1565  HH  TYR A 685      26.780  62.290  69.020  1.00  0.00           H
ATOM   1566  CD2 TYR A 685      23.960  59.740  71.040  1.00  0.00           C
ATOM   1567  HD2 TYR A 685      23.160  59.470  71.710  1.00  0.00           H
ATOM   1568  CE2 TYR A 685      24.620  60.940  70.890  1.00  0.00           C
ATOM   1569  HE2 TYR A 685      24.300  61.860  71.380  1.00  0.00           H
ATOM   1570  C   TYR A 685      23.350  55.590  72.400  1.00  0.00           C
ATOM   1571  O   TYR A 685      22.140  55.530  72.370  1.00  0.00           O
ATOM   1572  N   GLN A 686      24.050  54.530  72.880  1.00  0.00           N
ATOM   1573  HN  GLN A 686      25.040  54.660  72.840  1.00  0.00           H
ATOM   1574  CA  GLN A 686      23.500  53.240  73.260  1.00  0.00           C
ATOM   1575  HA  GLN A 686      24.360  52.620  73.470  1.00  0.00           H
ATOM   1576  CB  GLN A 686      22.600  53.380  74.540  1.00  0.00           C
ATOM   1577  HB1 GLN A 686      22.490  52.350  74.940  1.00  0.00           H
ATOM   1578  HB2 GLN A 686      21.600  53.790  74.280  1.00  0.00           H
ATOM   1579  CG  GLN A 686      23.170  54.260  75.710  1.00  0.00           C
ATOM   1580  HG1 GLN A 686      22.640  54.070  76.670  1.00  0.00           H
ATOM   1581  HG2 GLN A 686      22.900  55.250  75.280  1.00  0.00           H
ATOM   1582  CD  GLN A 686      24.730  54.160  75.830  1.00  0.00           C
ATOM   1583  OE1 GLN A 686      25.330  53.150  75.640  1.00  0.00           O
ATOM   1584  NE2 GLN A 686      25.240  55.300  76.290  1.00  0.00           N
ATOM   1585 HE21 GLN A 686      26.160  55.310  76.650  1.00  0.00           H
ATOM   1586 HE22 GLN A 686      24.740  56.170  76.240  1.00  0.00           H
ATOM   1587  C   GLN A 686      22.680  52.550  72.210  1.00  0.00           C
ATOM   1588  O   GLN A 686      21.520  52.220  72.290  1.00  0.00           O
ATOM   1589  N   LEU A 687      23.390  51.980  71.190  1.00  0.00           N
ATOM   1590  HN  LEU A 687      24.360  51.860  71.400  1.00  0.00           H
ATOM   1591  CA  LEU A 687      22.830  51.130  70.160  1.00  0.00           C
ATOM   1592  HA  LEU A 687      21.780  50.900  70.250  1.00  0.00           H
ATOM   1593  CB  LEU A 687      23.020  51.760  68.750  1.00  0.00           C
ATOM   1594  HB1 LEU A 687      22.540  51.110  67.980  1.00  0.00           H
ATOM   1595  HB2 LEU A 687      24.120  51.750  68.560  1.00  0.00           H
ATOM   1596  CG  LEU A 687      22.470  53.230  68.460  1.00  0.00           C
ATOM   1597  HG  LEU A 687      21.530  53.390  69.010  1.00  0.00           H
ATOM   1598  CD1 LEU A 687      23.510  54.320  68.780  1.00  0.00           C
ATOM   1599 HD11 LEU A 687      23.640  54.390  69.880  1.00  0.00           H
ATOM   1600 HD12 LEU A 687      23.220  55.290  68.340  1.00  0.00           H
ATOM   1601 HD13 LEU A 687      24.480  54.020  68.320  1.00  0.00           H
ATOM   1602  CD2 LEU A 687      22.090  53.410  66.920  1.00  0.00           C
ATOM   1603 HD21 LEU A 687      21.570  54.370  66.770  1.00  0.00           H
ATOM   1604 HD22 LEU A 687      21.420  52.610  66.530  1.00  0.00           H
ATOM   1605 HD23 LEU A 687      23.020  53.340  66.320  1.00  0.00           H
ATOM   1606  C   LEU A 687      23.460  49.780  70.280  1.00  0.00           C
ATOM   1607  O   LEU A 687      24.550  49.640  70.710  1.00  0.00           O
ATOM   1608  N   SER A 688      22.700  48.720  69.760  1.00  0.00           N
ATOM   1609  HN  SER A 688      21.900  48.870  69.200  1.00  0.00           H
ATOM   1610  CA  SER A 688      23.070  47.300  69.830  1.00  0.00           C
ATOM   1611  HA  SER A 688      23.680  47.150  70.700  1.00  0.00           H
ATOM   1612  CB  SER A 688      21.780  46.370  69.860  1.00  0.00           C
ATOM   1613  HB1 SER A 688      21.070  46.600  69.040  1.00  0.00           H
ATOM   1614  HB2 SER A 688      21.000  46.680  70.590  1.00  0.00           H
ATOM   1615  OG  SER A 688      22.010  44.950  69.820  1.00  0.00           O
ATOM   1616  HG1 SER A 688      21.550  44.620  70.600  1.00  0.00           H
ATOM   1617  C   SER A 688      23.930  46.920  68.670  1.00  0.00           C
ATOM   1618  O   SER A 688      23.530  46.760  67.580  1.00  0.00           O
ATOM   1619  N   TYR A 689      25.260  46.910  69.040  1.00  0.00           N
ATOM   1620  HN  TYR A 689      25.500  46.900  70.020  1.00  0.00           H
ATOM   1621  CA  TYR A 689      26.380  46.830  68.110  1.00  0.00           C
ATOM   1622  HA  TYR A 689      26.310  47.710  67.480  1.00  0.00           H
ATOM   1623  CB  TYR A 689      27.700  47.010  68.960  1.00  0.00           C
ATOM   1624  HB1 TYR A 689      27.790  46.100  69.610  1.00  0.00           H
ATOM   1625  HB2 TYR A 689      27.510  47.910  69.590  1.00  0.00           H
ATOM   1626  CG  TYR A 689      29.100  47.100  68.230  1.00  0.00           C
ATOM   1627  CD1 TYR A 689      29.410  48.010  67.250  1.00  0.00           C
ATOM   1628  HD1 TYR A 689      28.810  48.900  67.320  1.00  0.00           H
ATOM   1629  CE1 TYR A 689      30.580  47.940  66.490  1.00  0.00           C
ATOM   1630  HE1 TYR A 689      30.730  48.680  65.720  1.00  0.00           H
ATOM   1631  CZ  TYR A 689      31.370  46.780  66.680  1.00  0.00           C
ATOM   1632  OH  TYR A 689      32.400  46.650  65.900  1.00  0.00           O
ATOM   1633  HH  TYR A 689      32.450  47.380  65.280  1.00  0.00           H
ATOM   1634  CD2 TYR A 689      29.950  45.990  68.410  1.00  0.00           C
ATOM   1635  HD2 TYR A 689      29.740  45.190  69.100  1.00  0.00           H
ATOM   1636  CE2 TYR A 689      31.090  45.750  67.570  1.00  0.00           C
ATOM   1637  HE2 TYR A 689      31.840  44.960  67.610  1.00  0.00           H
ATOM   1638  C   TYR A 689      26.510  45.710  67.230  1.00  0.00           C
ATOM   1639  O   TYR A 689      26.840  45.910  66.050  1.00  0.00           O
ATOM   1640  N   LEU A 690      26.290  44.410  67.580  1.00  0.00           N
ATOM   1641  HN  LEU A 690      25.980  44.320  68.530  1.00  0.00           H
ATOM   1642  CA  LEU A 690      26.580  43.250  66.720  1.00  0.00           C
ATOM   1643  HA  LEU A 690      27.580  43.440  66.340  1.00  0.00           H
ATOM   1644  CB  LEU A 690      26.540  41.890  67.450  1.00  0.00           C
ATOM   1645  HB1 LEU A 690      26.830  41.010  66.840  1.00  0.00           H
ATOM   1646  HB2 LEU A 690      25.460  41.660  67.580  1.00  0.00           H
ATOM   1647  CG  LEU A 690      27.380  41.850  68.720  1.00  0.00           C
ATOM   1648  HG  LEU A 690      27.130  42.820  69.210  1.00  0.00           H
ATOM   1649  CD1 LEU A 690      26.890  40.800  69.670  1.00  0.00           C
ATOM   1650 HD11 LEU A 690      25.820  40.930  69.940  1.00  0.00           H
ATOM   1651 HD12 LEU A 690      27.450  40.900  70.630  1.00  0.00           H
ATOM   1652 HD13 LEU A 690      27.120  39.760  69.330  1.00  0.00           H
ATOM   1653  CD2 LEU A 690      28.890  41.720  68.440  1.00  0.00           C
ATOM   1654 HD21 LEU A 690      29.190  40.730  68.030  1.00  0.00           H
ATOM   1655 HD22 LEU A 690      29.520  41.910  69.330  1.00  0.00           H
ATOM   1656 HD23 LEU A 690      29.330  42.470  67.770  1.00  0.00           H
ATOM   1657  C   LEU A 690      25.570  43.250  65.620  1.00  0.00           C
ATOM   1658  O   LEU A 690      25.880  43.180  64.450  1.00  0.00           O
ATOM   1659  N   SER A 691      24.280  43.260  65.970  1.00  0.00           N
ATOM   1660  HN  SER A 691      24.070  43.160  66.940  1.00  0.00           H
ATOM   1661  CA  SER A 691      23.070  43.380  65.180  1.00  0.00           C
ATOM   1662  HA  SER A 691      23.080  42.530  64.510  1.00  0.00           H
ATOM   1663  CB  SER A 691      21.730  43.360  66.000  1.00  0.00           C
ATOM   1664  HB1 SER A 691      21.770  44.030  66.900  1.00  0.00           H
ATOM   1665  HB2 SER A 691      21.810  42.370  66.510  1.00  0.00           H
ATOM   1666  OG  SER A 691      20.510  43.480  65.230  1.00  0.00           O
ATOM   1667  HG1 SER A 691      20.700  44.380  64.940  1.00  0.00           H
ATOM   1668  C   SER A 691      23.080  44.610  64.280  1.00  0.00           C
ATOM   1669  O   SER A 691      22.680  44.540  63.060  1.00  0.00           O
ATOM   1670  N   LEU A 692      23.480  45.760  64.760  1.00  0.00           N
ATOM   1671  HN  LEU A 692      23.710  45.880  65.720  1.00  0.00           H
ATOM   1672  CA  LEU A 692      23.750  46.920  63.930  1.00  0.00           C
ATOM   1673  HA  LEU A 692      22.850  47.000  63.310  1.00  0.00           H
ATOM   1674  CB  LEU A 692      23.830  48.290  64.710  1.00  0.00           C
ATOM   1675  HB1 LEU A 692      24.860  48.190  65.130  1.00  0.00           H
ATOM   1676  HB2 LEU A 692      22.940  48.340  65.360  1.00  0.00           H
ATOM   1677  CG  LEU A 692      23.940  49.620  63.840  1.00  0.00           C
ATOM   1678  HG  LEU A 692      24.780  49.590  63.110  1.00  0.00           H
ATOM   1679  CD1 LEU A 692      22.680  49.730  62.970  1.00  0.00           C
ATOM   1680 HD11 LEU A 692      22.470  48.840  62.350  1.00  0.00           H
ATOM   1681 HD12 LEU A 692      22.800  50.610  62.300  1.00  0.00           H
ATOM   1682 HD13 LEU A 692      21.740  49.970  63.530  1.00  0.00           H
ATOM   1683  CD2 LEU A 692      24.070  50.770  64.780  1.00  0.00           C
ATOM   1684 HD21 LEU A 692      23.250  50.940  65.510  1.00  0.00           H
ATOM   1685 HD22 LEU A 692      24.260  51.740  64.260  1.00  0.00           H
ATOM   1686 HD23 LEU A 692      24.950  50.620  65.440  1.00  0.00           H
ATOM   1687  C   LEU A 692      24.890  46.730  62.950  1.00  0.00           C
ATOM   1688  O   LEU A 692      24.770  47.110  61.750  1.00  0.00           O
ATOM   1689  N   ARG A 693      26.090  46.160  63.320  1.00  0.00           N
ATOM   1690  HN  ARG A 693      26.170  45.840  64.260  1.00  0.00           H
ATOM   1691  CA  ARG A 693      27.190  45.900  62.280  1.00  0.00           C
ATOM   1692  HA  ARG A 693      27.290  46.850  61.780  1.00  0.00           H
ATOM   1693  CB  ARG A 693      28.440  45.490  63.150  1.00  0.00           C
ATOM   1694  HB1 ARG A 693      28.310  44.470  63.580  1.00  0.00           H
ATOM   1695  HB2 ARG A 693      28.660  46.130  64.030  1.00  0.00           H
ATOM   1696  CG  ARG A 693      29.830  45.400  62.400  1.00  0.00           C
ATOM   1697  HG1 ARG A 693      29.760  46.290  61.720  1.00  0.00           H
ATOM   1698  HG2 ARG A 693      29.750  44.600  61.640  1.00  0.00           H
ATOM   1699  CD  ARG A 693      31.100  45.420  63.190  1.00  0.00           C
ATOM   1700  HD1 ARG A 693      31.120  44.690  64.020  1.00  0.00           H
ATOM   1701  HD2 ARG A 693      31.240  46.400  63.680  1.00  0.00           H
ATOM   1702  NE  ARG A 693      32.260  45.180  62.280  1.00  0.00           N
ATOM   1703  HE  ARG A 693      32.770  46.010  62.020  1.00  0.00           H
ATOM   1704  CZ  ARG A 693      32.510  44.110  61.590  1.00  0.00           C
ATOM   1705  NH1 ARG A 693      31.850  42.970  61.780  1.00  0.00           N
ATOM   1706 HH11 ARG A 693      32.190  42.190  61.270  1.00  0.00           H
ATOM   1707 HH12 ARG A 693      31.460  42.820  62.690  1.00  0.00           H
ATOM   1708  NH2 ARG A 693      33.390  44.100  60.640  1.00  0.00           N
ATOM   1709 HH21 ARG A 693      33.870  44.930  60.340  1.00  0.00           H
ATOM   1710 HH22 ARG A 693      33.390  43.340  59.990  1.00  0.00           H
ATOM   1711  C   ARG A 693      26.880  44.830  61.190  1.00  0.00           C
ATOM   1712  O   ARG A 693      27.280  44.970  60.070  1.00  0.00           O
ATOM   1713  N   THR A 694      26.080  43.830  61.550  1.00  0.00           N
ATOM   1714  HN  THR A 694      25.810  43.690  62.500  1.00  0.00           H
ATOM   1715  CA  THR A 694      25.440  42.900  60.570  1.00  0.00           C
ATOM   1716  HA  THR A 694      26.170  42.440  59.930  1.00  0.00           H
ATOM   1717  CB  THR A 694      24.740  41.630  61.280  1.00  0.00           C
ATOM   1718  HB  THR A 694      24.030  41.910  62.080  1.00  0.00           H
ATOM   1719  OG1 THR A 694      25.770  40.910  61.950  1.00  0.00           O
ATOM   1720  HG1 THR A 694      26.280  40.480  61.240  1.00  0.00           H
ATOM   1721  CG2 THR A 694      24.130  40.700  60.230  1.00  0.00           C
ATOM   1722 HG21 THR A 694      23.950  39.700  60.710  1.00  0.00           H
ATOM   1723 HG22 THR A 694      24.750  40.590  59.320  1.00  0.00           H
ATOM   1724 HG23 THR A 694      23.160  41.090  59.850  1.00  0.00           H
ATOM   1725  C   THR A 694      24.450  43.590  59.680  1.00  0.00           C
ATOM   1726  O   THR A 694      24.550  43.410  58.460  1.00  0.00           O
ATOM   1727  N   SER A 695      23.560  44.420  60.180  1.00  0.00           N
ATOM   1728  HN  SER A 695      23.620  44.700  61.140  1.00  0.00           H
ATOM   1729  CA  SER A 695      22.680  45.260  59.380  1.00  0.00           C
ATOM   1730  HA  SER A 695      22.180  44.600  58.700  1.00  0.00           H
ATOM   1731  CB  SER A 695      21.750  46.090  60.340  1.00  0.00           C
ATOM   1732  HB1 SER A 695      21.060  46.760  59.770  1.00  0.00           H
ATOM   1733  HB2 SER A 695      22.270  46.810  61.010  1.00  0.00           H
ATOM   1734  OG  SER A 695      20.920  45.270  61.100  1.00  0.00           O
ATOM   1735  HG1 SER A 695      21.430  45.060  61.880  1.00  0.00           H
ATOM   1736  C   SER A 695      23.270  46.280  58.420  1.00  0.00           C
ATOM   1737  O   SER A 695      22.890  46.290  57.230  1.00  0.00           O
ATOM   1738  N   ILE A 696      24.340  47.050  58.880  1.00  0.00           N
ATOM   1739  HN  ILE A 696      24.660  46.930  59.820  1.00  0.00           H
ATOM   1740  CA  ILE A 696      25.100  48.100  58.070  1.00  0.00           C
ATOM   1741  HA  ILE A 696      24.410  48.710  57.510  1.00  0.00           H
ATOM   1742  CB  ILE A 696      25.980  48.990  58.910  1.00  0.00           C
ATOM   1743  HB  ILE A 696      26.600  48.460  59.660  1.00  0.00           H
ATOM   1744  CG2 ILE A 696      26.720  49.870  57.930  1.00  0.00           C
ATOM   1745 HG21 ILE A 696      27.690  49.400  57.670  1.00  0.00           H
ATOM   1746 HG22 ILE A 696      26.920  50.860  58.360  1.00  0.00           H
ATOM   1747 HG23 ILE A 696      26.170  49.880  56.970  1.00  0.00           H
ATOM   1748  CG1 ILE A 696      25.080  49.950  59.720  1.00  0.00           C
ATOM   1749 HG11 ILE A 696      24.120  49.530  60.090  1.00  0.00           H
ATOM   1750 HG12 ILE A 696      24.640  50.670  59.000  1.00  0.00           H
ATOM   1751  CD  ILE A 696      25.760  50.700  60.850  1.00  0.00           C
ATOM   1752  HD1 ILE A 696      26.600  51.290  60.420  1.00  0.00           H
ATOM   1753  HD2 ILE A 696      26.260  49.930  61.480  1.00  0.00           H
ATOM   1754  HD3 ILE A 696      25.050  51.390  61.350  1.00  0.00           H
ATOM   1755  C   ILE A 696      25.740  47.340  56.980  1.00  0.00           C
ATOM   1756  O   ILE A 696      25.710  47.810  55.810  1.00  0.00           O
ATOM   1757  N   GLY A 697      26.250  46.130  57.220  1.00  0.00           N
ATOM   1758  HN  GLY A 697      26.280  45.950  58.200  1.00  0.00           H
ATOM   1759  CA  GLY A 697      26.930  45.300  56.270  1.00  0.00           C
ATOM   1760  HA1 GLY A 697      27.450  44.460  56.700  1.00  0.00           H
ATOM   1761  HA2 GLY A 697      27.510  45.910  55.580  1.00  0.00           H
ATOM   1762  C   GLY A 697      26.000  44.580  55.370  1.00  0.00           C
ATOM   1763  O   GLY A 697      26.300  44.450  54.170  1.00  0.00           O
ATOM   1764  N   LEU A 698      24.760  44.120  55.780  1.00  0.00           N
ATOM   1765  HN  LEU A 698      24.550  44.190  56.750  1.00  0.00           H
ATOM   1766  CA  LEU A 698      23.790  43.640  54.810  1.00  0.00           C
ATOM   1767  HA  LEU A 698      24.290  42.860  54.240  1.00  0.00           H
ATOM   1768  CB  LEU A 698      22.600  43.120  55.680  1.00  0.00           C
ATOM   1769  HB1 LEU A 698      21.660  43.110  55.100  1.00  0.00           H
ATOM   1770  HB2 LEU A 698      22.480  43.820  56.530  1.00  0.00           H
ATOM   1771  CG  LEU A 698      22.830  41.740  56.280  1.00  0.00           C
ATOM   1772  HG  LEU A 698      23.820  41.650  56.790  1.00  0.00           H
ATOM   1773  CD1 LEU A 698      21.840  41.480  57.460  1.00  0.00           C
ATOM   1774 HD11 LEU A 698      22.270  40.580  57.960  1.00  0.00           H
ATOM   1775 HD12 LEU A 698      20.820  41.300  57.060  1.00  0.00           H
ATOM   1776 HD13 LEU A 698      21.690  42.290  58.200  1.00  0.00           H
ATOM   1777  CD2 LEU A 698      22.790  40.530  55.290  1.00  0.00           C
ATOM   1778 HD21 LEU A 698      23.040  39.590  55.830  1.00  0.00           H
ATOM   1779 HD22 LEU A 698      23.590  40.680  54.540  1.00  0.00           H
ATOM   1780 HD23 LEU A 698      21.750  40.460  54.900  1.00  0.00           H
ATOM   1781  C   LEU A 698      23.180  44.750  53.870  1.00  0.00           C
ATOM   1782  O   LEU A 698      23.150  44.580  52.720  1.00  0.00           O
ATOM   1783  N   TRP A 699      23.050  46.010  54.370  1.00  0.00           N
ATOM   1784  HN  TRP A 699      23.130  46.210  55.340  1.00  0.00           H
ATOM   1785  CA  TRP A 699      22.890  47.180  53.540  1.00  0.00           C
ATOM   1786  HA  TRP A 699      22.160  46.980  52.750  1.00  0.00           H
ATOM   1787  CB  TRP A 699      22.610  48.450  54.400  1.00  0.00           C
ATOM   1788  HB1 TRP A 699      23.000  49.400  53.970  1.00  0.00           H
ATOM   1789  HB2 TRP A 699      23.270  48.200  55.270  1.00  0.00           H
ATOM   1790  CG  TRP A 699      21.240  48.580  54.960  1.00  0.00           C
ATOM   1791  CD1 TRP A 699      20.990  48.740  56.280  1.00  0.00           C
ATOM   1792  HD1 TRP A 699      21.750  48.600  57.030  1.00  0.00           H
ATOM   1793  NE1 TRP A 699      19.690  49.150  56.450  1.00  0.00           N
ATOM   1794  HE1 TRP A 699      19.240  49.700  57.110  1.00  0.00           H
ATOM   1795  CE2 TRP A 699      19.070  49.150  55.250  1.00  0.00           C
ATOM   1796  CD2 TRP A 699      20.010  48.680  54.290  1.00  0.00           C
ATOM   1797  CE3 TRP A 699      19.610  48.620  53.040  1.00  0.00           C
ATOM   1798  HE3 TRP A 699      20.310  48.290  52.280  1.00  0.00           H
ATOM   1799  CZ3 TRP A 699      18.360  49.070  52.660  1.00  0.00           C
ATOM   1800  HZ3 TRP A 699      18.080  49.010  51.630  1.00  0.00           H
ATOM   1801  CZ2 TRP A 699      17.780  49.470  54.960  1.00  0.00           C
ATOM   1802  HZ2 TRP A 699      17.020  49.700  55.710  1.00  0.00           H
ATOM   1803  CH2 TRP A 699      17.370  49.380  53.620  1.00  0.00           C
ATOM   1804  HH2 TRP A 699      16.430  49.740  53.240  1.00  0.00           H
ATOM   1805  C   TRP A 699      24.050  47.580  52.600  1.00  0.00           C
ATOM   1806  O   TRP A 699      23.740  47.870  51.410  1.00  0.00           O
ATOM   1807  N   THR A 700      25.260  47.510  53.110  1.00  0.00           N
ATOM   1808  HN  THR A 700      25.260  47.410  54.100  1.00  0.00           H
ATOM   1809  CA  THR A 700      26.490  47.700  52.270  1.00  0.00           C
ATOM   1810  HA  THR A 700      26.380  48.580  51.660  1.00  0.00           H
ATOM   1811  CB  THR A 700      27.690  47.760  53.130  1.00  0.00           C
ATOM   1812  HB  THR A 700      27.930  46.800  53.620  1.00  0.00           H
ATOM   1813  OG1 THR A 700      27.540  48.670  54.190  1.00  0.00           O
ATOM   1814  HG1 THR A 700      26.840  48.370  54.780  1.00  0.00           H
ATOM   1815  CG2 THR A 700      28.980  48.150  52.330  1.00  0.00           C
ATOM   1816 HG21 THR A 700      29.790  48.480  53.020  1.00  0.00           H
ATOM   1817 HG22 THR A 700      28.720  48.870  51.520  1.00  0.00           H
ATOM   1818 HG23 THR A 700      29.440  47.260  51.860  1.00  0.00           H
ATOM   1819  C   THR A 700      26.630  46.600  51.250  1.00  0.00           C
ATOM   1820  O   THR A 700      26.870  46.850  50.090  1.00  0.00           O
ATOM   1821  N   SER A 701      26.520  45.270  51.610  1.00  0.00           N
ATOM   1822  HN  SER A 701      26.310  45.080  52.570  1.00  0.00           H
ATOM   1823  CA  SER A 701      26.640  44.090  50.750  1.00  0.00           C
ATOM   1824  HA  SER A 701      27.600  44.120  50.240  1.00  0.00           H
ATOM   1825  CB  SER A 701      26.490  42.690  51.430  1.00  0.00           C
ATOM   1826  HB1 SER A 701      25.500  42.510  51.900  1.00  0.00           H
ATOM   1827  HB2 SER A 701      27.230  42.630  52.260  1.00  0.00           H
ATOM   1828  OG  SER A 701      26.710  41.530  50.520  1.00  0.00           O
ATOM   1829  HG1 SER A 701      27.550  41.660  50.060  1.00  0.00           H
ATOM   1830  C   SER A 701      25.640  44.080  49.560  1.00  0.00           C
ATOM   1831  O   SER A 701      25.970  43.840  48.430  1.00  0.00           O
ATOM   1832  N   PHE A 702      24.350  44.380  49.860  1.00  0.00           N
ATOM   1833  HN  PHE A 702      24.080  44.440  50.810  1.00  0.00           H
ATOM   1834  CA  PHE A 702      23.290  44.760  48.900  1.00  0.00           C
ATOM   1835  HA  PHE A 702      23.150  43.900  48.250  1.00  0.00           H
ATOM   1836  CB  PHE A 702      21.890  44.700  49.610  1.00  0.00           C
ATOM   1837  HB1 PHE A 702      21.910  45.350  50.510  1.00  0.00           H
ATOM   1838  HB2 PHE A 702      21.770  43.640  49.950  1.00  0.00           H
ATOM   1839  CG  PHE A 702      20.620  45.090  48.840  1.00  0.00           C
ATOM   1840  CD1 PHE A 702      20.090  46.450  48.930  1.00  0.00           C
ATOM   1841  HD1 PHE A 702      20.510  47.160  49.630  1.00  0.00           H
ATOM   1842  CE1 PHE A 702      18.900  46.770  48.260  1.00  0.00           C
ATOM   1843  HE1 PHE A 702      18.390  47.710  48.400  1.00  0.00           H
ATOM   1844  CZ  PHE A 702      18.350  45.830  47.360  1.00  0.00           C
ATOM   1845  HZ  PHE A 702      17.400  46.030  46.910  1.00  0.00           H
ATOM   1846  CD2 PHE A 702      20.030  44.180  47.950  1.00  0.00           C
ATOM   1847  HD2 PHE A 702      20.530  43.230  47.780  1.00  0.00           H
ATOM   1848  CE2 PHE A 702      18.910  44.580  47.190  1.00  0.00           C
ATOM   1849  HE2 PHE A 702      18.510  43.900  46.450  1.00  0.00           H
ATOM   1850  C   PHE A 702      23.480  45.980  48.010  1.00  0.00           C
ATOM   1851  O   PHE A 702      23.220  45.860  46.810  1.00  0.00           O
ATOM   1852  N   LEU A 703      24.030  47.120  48.490  1.00  0.00           N
ATOM   1853  HN  LEU A 703      24.210  47.250  49.460  1.00  0.00           H
ATOM   1854  CA  LEU A 703      24.270  48.250  47.600  1.00  0.00           C
ATOM   1855  HA  LEU A 703      23.440  48.320  46.920  1.00  0.00           H
ATOM   1856  CB  LEU A 703      24.390  49.500  48.500  1.00  0.00           C
ATOM   1857  HB1 LEU A 703      24.820  50.320  47.870  1.00  0.00           H
ATOM   1858  HB2 LEU A 703      25.180  49.190  49.230  1.00  0.00           H
ATOM   1859  CG  LEU A 703      23.090  50.020  49.090  1.00  0.00           C
ATOM   1860  HG  LEU A 703      22.570  49.210  49.660  1.00  0.00           H
ATOM   1861  CD1 LEU A 703      23.360  51.170  50.110  1.00  0.00           C
ATOM   1862 HD11 LEU A 703      23.660  52.100  49.580  1.00  0.00           H
ATOM   1863 HD12 LEU A 703      24.210  51.050  50.810  1.00  0.00           H
ATOM   1864 HD13 LEU A 703      22.360  51.330  50.580  1.00  0.00           H
ATOM   1865  CD2 LEU A 703      22.100  50.400  48.020  1.00  0.00           C
ATOM   1866 HD21 LEU A 703      21.770  49.590  47.330  1.00  0.00           H
ATOM   1867 HD22 LEU A 703      22.620  51.150  47.390  1.00  0.00           H
ATOM   1868 HD23 LEU A 703      21.230  50.940  48.460  1.00  0.00           H
ATOM   1869  C   LEU A 703      25.520  48.070  46.790  1.00  0.00           C
ATOM   1870  O   LEU A 703      25.710  48.630  45.750  1.00  0.00           O
ATOM   1871  N   CYS A 704      26.480  47.170  47.160  1.00  0.00           N
ATOM   1872  HN  CYS A 704      26.630  46.910  48.110  1.00  0.00           H
ATOM   1873  CA  CYS A 704      27.470  46.690  46.190  1.00  0.00           C
ATOM   1874  HA  CYS A 704      27.950  47.500  45.670  1.00  0.00           H
ATOM   1875  CB  CYS A 704      28.460  45.750  46.860  1.00  0.00           C
ATOM   1876  HB1 CYS A 704      29.290  45.520  46.140  1.00  0.00           H
ATOM   1877  HB2 CYS A 704      27.970  44.790  47.130  1.00  0.00           H
ATOM   1878  SG  CYS A 704      29.220  46.350  48.350  1.00  0.00           S
ATOM   1879  HG1 CYS A 704      28.320  45.920  49.230  1.00  0.00           H
ATOM   1880  C   CYS A 704      26.780  45.830  45.040  1.00  0.00           C
ATOM   1881  O   CYS A 704      27.040  46.010  43.900  1.00  0.00           O
ATOM   1882  N   ILE A 705      25.860  44.880  45.320  1.00  0.00           N
ATOM   1883  HN  ILE A 705      25.530  44.800  46.250  1.00  0.00           H
ATOM   1884  CA  ILE A 705      25.090  44.110  44.350  1.00  0.00           C
ATOM   1885  HA  ILE A 705      25.720  43.600  43.620  1.00  0.00           H
ATOM   1886  CB  ILE A 705      24.190  43.040  45.020  1.00  0.00           C
ATOM   1887  HB  ILE A 705      23.530  43.510  45.760  1.00  0.00           H
ATOM   1888  CG2 ILE A 705      23.280  42.350  43.910  1.00  0.00           C
ATOM   1889 HG21 ILE A 705      23.880  41.920  43.070  1.00  0.00           H
ATOM   1890 HG22 ILE A 705      22.430  42.930  43.500  1.00  0.00           H
ATOM   1891 HG23 ILE A 705      22.880  41.450  44.430  1.00  0.00           H
ATOM   1892  CG1 ILE A 705      25.130  41.990  45.640  1.00  0.00           C
ATOM   1893 HG11 ILE A 705      26.060  42.420  46.080  1.00  0.00           H
ATOM   1894 HG12 ILE A 705      25.510  41.320  44.850  1.00  0.00           H
ATOM   1895  CD  ILE A 705      24.390  41.040  46.680  1.00  0.00           C
ATOM   1896  HD1 ILE A 705      23.400  40.700  46.300  1.00  0.00           H
ATOM   1897  HD2 ILE A 705      24.270  41.640  47.600  1.00  0.00           H
ATOM   1898  HD3 ILE A 705      25.020  40.150  46.890  1.00  0.00           H
ATOM   1899  C   ILE A 705      24.230  44.940  43.440  1.00  0.00           C
ATOM   1900  O   ILE A 705      24.150  44.720  42.250  1.00  0.00           O
ATOM   1901  N   VAL A 706      23.640  46.030  43.920  1.00  0.00           N
ATOM   1902  HN  VAL A 706      23.750  46.200  44.890  1.00  0.00           H
ATOM   1903  CA  VAL A 706      22.890  47.070  43.170  1.00  0.00           C
ATOM   1904  HA  VAL A 706      22.250  46.550  42.470  1.00  0.00           H
ATOM   1905  CB  VAL A 706      21.850  47.890  44.070  1.00  0.00           C
ATOM   1906  HB  VAL A 706      22.320  48.140  45.050  1.00  0.00           H
ATOM   1907  CG1 VAL A 706      21.540  49.260  43.470  1.00  0.00           C
ATOM   1908 HG11 VAL A 706      22.450  49.890  43.390  1.00  0.00           H
ATOM   1909 HG12 VAL A 706      20.820  49.790  44.130  1.00  0.00           H
ATOM   1910 HG13 VAL A 706      21.050  49.110  42.490  1.00  0.00           H
ATOM   1911  CG2 VAL A 706      20.680  46.940  44.330  1.00  0.00           C
ATOM   1912 HG21 VAL A 706      20.000  47.530  44.980  1.00  0.00           H
ATOM   1913 HG22 VAL A 706      20.890  45.960  44.800  1.00  0.00           H
ATOM   1914 HG23 VAL A 706      20.110  46.690  43.410  1.00  0.00           H
ATOM   1915  C   VAL A 706      23.700  47.920  42.220  1.00  0.00           C
ATOM   1916  O   VAL A 706      23.340  48.160  41.070  1.00  0.00           O
ATOM   1917  N   LEU A 707      24.850  48.350  42.780  1.00  0.00           N
ATOM   1918  HN  LEU A 707      25.070  48.100  43.720  1.00  0.00           H
ATOM   1919  CA  LEU A 707      25.890  49.080  42.090  1.00  0.00           C
ATOM   1920  HA  LEU A 707      25.380  50.000  41.800  1.00  0.00           H
ATOM   1921  CB  LEU A 707      26.920  49.610  43.070  1.00  0.00           C
ATOM   1922  HB1 LEU A 707      27.320  48.850  43.770  1.00  0.00           H
ATOM   1923  HB2 LEU A 707      26.550  50.480  43.660  1.00  0.00           H
ATOM   1924  CG  LEU A 707      28.210  50.140  42.440  1.00  0.00           C
ATOM   1925  HG  LEU A 707      28.760  49.440  41.770  1.00  0.00           H
ATOM   1926  CD1 LEU A 707      27.820  51.430  41.610  1.00  0.00           C
ATOM   1927 HD11 LEU A 707      27.110  51.170  40.810  1.00  0.00           H
ATOM   1928 HD12 LEU A 707      28.740  51.940  41.250  1.00  0.00           H
ATOM   1929 HD13 LEU A 707      27.270  52.120  42.300  1.00  0.00           H
ATOM   1930  CD2 LEU A 707      29.190  50.480  43.490  1.00  0.00           C
ATOM   1931 HD21 LEU A 707      28.610  51.040  44.260  1.00  0.00           H
ATOM   1932 HD22 LEU A 707      30.030  51.060  43.060  1.00  0.00           H
ATOM   1933 HD23 LEU A 707      29.600  49.550  43.960  1.00  0.00           H
ATOM   1934  C   LEU A 707      26.360  48.240  40.850  1.00  0.00           C
ATOM   1935  O   LEU A 707      26.450  48.690  39.730  1.00  0.00           O
ATOM   1936  N   VAL A 708      26.560  46.860  40.960  1.00  0.00           N
ATOM   1937  HN  VAL A 708      26.700  46.540  41.900  1.00  0.00           H
ATOM   1938  CA  VAL A 708      26.670  45.850  39.860  1.00  0.00           C
ATOM   1939  HA  VAL A 708      27.450  46.190  39.190  1.00  0.00           H
ATOM   1940  CB  VAL A 708      27.020  44.420  40.340  1.00  0.00           C
ATOM   1941  HB  VAL A 708      26.290  44.060  41.100  1.00  0.00           H
ATOM   1942  CG1 VAL A 708      26.970  43.330  39.240  1.00  0.00           C
ATOM   1943 HG11 VAL A 708      25.940  43.030  38.970  1.00  0.00           H
ATOM   1944 HG12 VAL A 708      27.490  42.400  39.590  1.00  0.00           H
ATOM   1945 HG13 VAL A 708      27.450  43.660  38.290  1.00  0.00           H
ATOM   1946  CG2 VAL A 708      28.450  44.400  40.980  1.00  0.00           C
ATOM   1947 HG21 VAL A 708      29.190  44.770  40.230  1.00  0.00           H
ATOM   1948 HG22 VAL A 708      28.740  43.380  41.290  1.00  0.00           H
ATOM   1949 HG23 VAL A 708      28.440  44.990  41.920  1.00  0.00           H
ATOM   1950  C   VAL A 708      25.480  45.750  38.930  1.00  0.00           C
ATOM   1951  O   VAL A 708      25.530  45.810  37.690  1.00  0.00           O
ATOM   1952  N   ALA A 709      24.270  45.560  39.500  1.00  0.00           N
ATOM   1953  HN  ALA A 709      23.960  45.500  40.450  1.00  0.00           H
ATOM   1954  CA  ALA A 709      23.040  45.390  38.750  1.00  0.00           C
ATOM   1955  HA  ALA A 709      23.260  44.610  38.040  1.00  0.00           H
ATOM   1956  CB  ALA A 709      21.830  45.230  39.700  1.00  0.00           C
ATOM   1957  HB1 ALA A 709      21.820  46.100  40.400  1.00  0.00           H
ATOM   1958  HB2 ALA A 709      21.870  44.300  40.310  1.00  0.00           H
ATOM   1959  HB3 ALA A 709      20.910  45.090  39.100  1.00  0.00           H
ATOM   1960  C   ALA A 709      22.680  46.460  37.770  1.00  0.00           C
ATOM   1961  O   ALA A 709      22.280  46.220  36.610  1.00  0.00           O
ATOM   1962  N   THR A 710      22.960  47.720  38.100  1.00  0.00           N
ATOM   1963  HN  THR A 710      23.290  47.880  39.030  1.00  0.00           H
ATOM   1964  CA  THR A 710      22.740  48.900  37.250  1.00  0.00           C
ATOM   1965  HA  THR A 710      21.840  48.650  36.700  1.00  0.00           H
ATOM   1966  CB  THR A 710      22.400  50.070  38.210  1.00  0.00           C
ATOM   1967  HB  THR A 710      21.590  49.820  38.920  1.00  0.00           H
ATOM   1968  OG1 THR A 710      21.970  51.200  37.490  1.00  0.00           O
ATOM   1969  HG1 THR A 710      21.340  50.910  36.820  1.00  0.00           H
ATOM   1970  CG2 THR A 710      23.630  50.680  38.900  1.00  0.00           C
ATOM   1971 HG21 THR A 710      24.130  49.870  39.480  1.00  0.00           H
ATOM   1972 HG22 THR A 710      23.140  51.290  39.690  1.00  0.00           H
ATOM   1973 HG23 THR A 710      24.300  51.260  38.240  1.00  0.00           H
ATOM   1974  C   THR A 710      23.830  49.190  36.220  1.00  0.00           C
ATOM   1975  O   THR A 710      23.740  49.920  35.250  1.00  0.00           O
ATOM   1976  N   ASP A 711      25.010  48.560  36.470  1.00  0.00           N
ATOM   1977  HN  ASP A 711      25.050  48.030  37.320  1.00  0.00           H
ATOM   1978  CA  ASP A 711      26.220  48.550  35.660  1.00  0.00           C
ATOM   1979  HA  ASP A 711      26.850  47.770  36.050  1.00  0.00           H
ATOM   1980  CB  ASP A 711      25.880  48.040  34.220  1.00  0.00           C
ATOM   1981  HB1 ASP A 711      25.150  48.740  33.760  1.00  0.00           H
ATOM   1982  HB2 ASP A 711      25.450  47.060  34.500  1.00  0.00           H
ATOM   1983  CG  ASP A 711      26.970  47.890  33.110  1.00  0.00           C
ATOM   1984  OD1 ASP A 711      26.600  47.100  32.160  1.00  0.00           O
ATOM   1985  OD2 ASP A 711      28.090  48.500  33.120  1.00  0.00           O
ATOM   1986  C   ASP A 711      27.220  49.740  35.700  1.00  0.00           C
ATOM   1987  O   ASP A 711      26.850  50.890  35.440  1.00  0.00           O
ATOM   1988  N   ALA A 712      28.410  49.490  36.200  1.00  0.00           N
ATOM   1989  HN  ALA A 712      28.700  48.530  36.210  1.00  0.00           H
ATOM   1990  CA  ALA A 712      29.360  50.490  36.630  1.00  0.00           C
ATOM   1991  HA  ALA A 712      28.850  51.430  36.450  1.00  0.00           H
ATOM   1992  CB  ALA A 712      29.720  50.160  38.100  1.00  0.00           C
ATOM   1993  HB1 ALA A 712      30.120  51.050  38.620  1.00  0.00           H
ATOM   1994  HB2 ALA A 712      30.410  49.280  38.130  1.00  0.00           H
ATOM   1995  HB3 ALA A 712      28.820  49.850  38.650  1.00  0.00           H
ATOM   1996  C   ALA A 712      30.650  50.480  35.760  1.00  0.00           C
ATOM   1997  O   ALA A 712      31.750  51.000  36.150  1.00  0.00           O
ATOM   1998  N   SER A 713      30.610  49.830  34.590  1.00  0.00           N
ATOM   1999  HN  SER A 713      29.690  49.620  34.260  1.00  0.00           H
ATOM   2000  CA  SER A 713      31.760  49.690  33.730  1.00  0.00           C
ATOM   2001  HA  SER A 713      32.640  49.460  34.300  1.00  0.00           H
ATOM   2002  CB  SER A 713      31.560  48.620  32.600  1.00  0.00           C
ATOM   2003  HB1 SER A 713      31.320  47.760  33.250  1.00  0.00           H
ATOM   2004  HB2 SER A 713      32.430  48.420  31.930  1.00  0.00           H
ATOM   2005  OG  SER A 713      30.490  48.860  31.760  1.00  0.00           O
ATOM   2006  HG1 SER A 713      29.710  48.840  32.310  1.00  0.00           H
ATOM   2007  C   SER A 713      32.190  51.000  33.100  1.00  0.00           C
ATOM   2008  O   SER A 713      33.360  51.230  32.810  1.00  0.00           O
ATOM   2009  N   SER A 714      31.200  51.960  32.970  1.00  0.00           N
ATOM   2010  HN  SER A 714      30.260  51.630  32.980  1.00  0.00           H
ATOM   2011  CA  SER A 714      31.400  53.380  32.650  1.00  0.00           C
ATOM   2012  HA  SER A 714      31.890  53.480  31.690  1.00  0.00           H
ATOM   2013  CB  SER A 714      30.100  54.160  32.630  1.00  0.00           C
ATOM   2014  HB1 SER A 714      29.630  53.720  31.720  1.00  0.00           H
ATOM   2015  HB2 SER A 714      30.230  55.270  32.560  1.00  0.00           H
ATOM   2016  OG  SER A 714      29.230  53.750  33.730  1.00  0.00           O
ATOM   2017  HG1 SER A 714      28.660  53.010  33.490  1.00  0.00           H
ATOM   2018  C   SER A 714      32.290  54.220  33.620  1.00  0.00           C
ATOM   2019  O   SER A 714      33.170  54.930  33.140  1.00  0.00           O
ATOM   2020  N   LEU A 715      32.180  54.100  34.980  1.00  0.00           N
ATOM   2021  HN  LEU A 715      31.530  53.430  35.330  1.00  0.00           H
ATOM   2022  CA  LEU A 715      33.080  54.710  35.920  1.00  0.00           C
ATOM   2023  HA  LEU A 715      33.000  55.780  35.760  1.00  0.00           H
ATOM   2024  CB  LEU A 715      32.600  54.350  37.340  1.00  0.00           C
ATOM   2025  HB1 LEU A 715      33.370  54.670  38.080  1.00  0.00           H
ATOM   2026  HB2 LEU A 715      32.690  53.250  37.350  1.00  0.00           H
ATOM   2027  CG  LEU A 715      31.160  54.820  37.660  1.00  0.00           C
ATOM   2028  HG  LEU A 715      30.530  54.150  37.040  1.00  0.00           H
ATOM   2029  CD1 LEU A 715      30.720  54.520  39.080  1.00  0.00           C
ATOM   2030 HD11 LEU A 715      30.750  53.440  39.300  1.00  0.00           H
ATOM   2031 HD12 LEU A 715      29.680  54.890  39.170  1.00  0.00           H
ATOM   2032 HD13 LEU A 715      31.370  55.060  39.800  1.00  0.00           H
ATOM   2033  CD2 LEU A 715      30.960  56.260  37.340  1.00  0.00           C
ATOM   2034 HD21 LEU A 715      31.660  56.970  37.820  1.00  0.00           H
ATOM   2035 HD22 LEU A 715      29.920  56.500  37.650  1.00  0.00           H
ATOM   2036 HD23 LEU A 715      30.990  56.460  36.250  1.00  0.00           H
ATOM   2037  C   LEU A 715      34.580  54.410  35.750  1.00  0.00           C
ATOM   2038  O   LEU A 715      35.400  55.310  35.830  1.00  0.00           O
ATOM   2039  N   VAL A 716      34.950  53.150  35.440  1.00  0.00           N
ATOM   2040  HN  VAL A 716      34.210  52.490  35.430  1.00  0.00           H
ATOM   2041  CA  VAL A 716      36.290  52.690  35.340  1.00  0.00           C
ATOM   2042  HA  VAL A 716      36.840  53.360  35.970  1.00  0.00           H
ATOM   2043  CB  VAL A 716      36.400  51.190  35.660  1.00  0.00           C
ATOM   2044  HB  VAL A 716      37.370  50.820  35.270  1.00  0.00           H
ATOM   2045  CG1 VAL A 716      36.540  51.170  37.180  1.00  0.00           C
ATOM   2046 HG11 VAL A 716      37.280  51.950  37.490  1.00  0.00           H
ATOM   2047 HG12 VAL A 716      36.860  50.180  37.570  1.00  0.00           H
ATOM   2048 HG13 VAL A 716      35.520  51.480  37.510  1.00  0.00           H
ATOM   2049  CG2 VAL A 716      35.230  50.420  35.150  1.00  0.00           C
ATOM   2050 HG21 VAL A 716      34.240  50.760  35.550  1.00  0.00           H
ATOM   2051 HG22 VAL A 716      35.250  49.350  35.490  1.00  0.00           H
ATOM   2052 HG23 VAL A 716      35.170  50.530  34.060  1.00  0.00           H
ATOM   2053  C   VAL A 716      36.850  52.990  33.960  1.00  0.00           C
ATOM   2054  O   VAL A 716      38.060  52.680  33.680  1.00  0.00           O
ATOM   2055  N   CYS A 717      36.100  53.690  33.070  1.00  0.00           N
ATOM   2056  HN  CYS A 717      35.120  53.850  33.220  1.00  0.00           H
ATOM   2057  CA  CYS A 717      36.510  54.220  31.760  1.00  0.00           C
ATOM   2058  HA  CYS A 717      37.510  53.860  31.520  1.00  0.00           H
ATOM   2059  CB  CYS A 717      35.470  53.890  30.620  1.00  0.00           C
ATOM   2060  HB1 CYS A 717      36.010  54.290  29.730  1.00  0.00           H
ATOM   2061  HB2 CYS A 717      34.560  54.440  30.920  1.00  0.00           H
ATOM   2062  SG  CYS A 717      35.150  52.200  30.270  1.00  0.00           S
ATOM   2063  HG1 CYS A 717      34.750  51.870  31.490  1.00  0.00           H
ATOM   2064  C   CYS A 717      36.770  55.720  31.870  1.00  0.00           C
ATOM   2065  O   CYS A 717      37.450  56.330  31.050  1.00  0.00           O
ATOM   2066  N   TYR A 718      36.250  56.390  32.910  1.00  0.00           N
ATOM   2067  HN  TYR A 718      35.850  55.860  33.660  1.00  0.00           H
ATOM   2068  CA  TYR A 718      36.340  57.850  33.200  1.00  0.00           C
ATOM   2069  HA  TYR A 718      36.670  58.320  32.280  1.00  0.00           H
ATOM   2070  CB  TYR A 718      34.990  58.400  33.570  1.00  0.00           C
ATOM   2071  HB1 TYR A 718      35.050  59.480  33.830  1.00  0.00           H
ATOM   2072  HB2 TYR A 718      34.560  57.810  34.410  1.00  0.00           H
ATOM   2073  CG  TYR A 718      34.070  58.370  32.390  1.00  0.00           C
ATOM   2074  CD1 TYR A 718      34.520  58.640  31.110  1.00  0.00           C
ATOM   2075  HD1 TYR A 718      35.520  58.960  30.860  1.00  0.00           H
ATOM   2076  CE1 TYR A 718      33.620  58.900  30.080  1.00  0.00           C
ATOM   2077  HE1 TYR A 718      34.060  59.220  29.140  1.00  0.00           H
ATOM   2078  CZ  TYR A 718      32.220  58.640  30.220  1.00  0.00           C
ATOM   2079  OH  TYR A 718      31.260  58.850  29.240  1.00  0.00           O
ATOM   2080  HH  TYR A 718      30.470  59.160  29.690  1.00  0.00           H
ATOM   2081  CD2 TYR A 718      32.670  58.110  32.620  1.00  0.00           C
ATOM   2082  HD2 TYR A 718      32.270  58.060  33.630  1.00  0.00           H
ATOM   2083  CE2 TYR A 718      31.790  58.290  31.550  1.00  0.00           C
ATOM   2084  HE2 TYR A 718      30.740  58.050  31.690  1.00  0.00           H
ATOM   2085  C   TYR A 718      37.350  58.200  34.260  1.00  0.00           C
ATOM   2086  O   TYR A 718      37.560  59.330  34.630  1.00  0.00           O
ATOM   2087  N   ILE A 719      38.160  57.230  34.640  1.00  0.00           N
ATOM   2088  HN  ILE A 719      38.130  56.350  34.170  1.00  0.00           H
ATOM   2089  CA  ILE A 719      39.130  57.280  35.750  1.00  0.00           C
ATOM   2090  HA  ILE A 719      38.520  57.710  36.540  1.00  0.00           H
ATOM   2091  CB  ILE A 719      39.540  55.870  36.310  1.00  0.00           C
ATOM   2092  HB  ILE A 719      38.570  55.340  36.470  1.00  0.00           H
ATOM   2093  CG2 ILE A 719      40.280  55.080  35.170  1.00  0.00           C
ATOM   2094 HG21 ILE A 719      39.720  55.170  34.210  1.00  0.00           H
ATOM   2095 HG22 ILE A 719      40.330  54.020  35.500  1.00  0.00           H
ATOM   2096 HG23 ILE A 719      41.310  55.470  35.080  1.00  0.00           H
ATOM   2097  CG1 ILE A 719      40.340  55.770  37.530  1.00  0.00           C
ATOM   2098 HG11 ILE A 719      41.330  56.260  37.350  1.00  0.00           H
ATOM   2099 HG12 ILE A 719      40.550  54.700  37.750  1.00  0.00           H
ATOM   2100  CD  ILE A 719      39.480  56.260  38.660  1.00  0.00           C
ATOM   2101  HD1 ILE A 719      40.110  56.040  39.560  1.00  0.00           H
ATOM   2102  HD2 ILE A 719      38.490  55.760  38.680  1.00  0.00           H
ATOM   2103  HD3 ILE A 719      39.180  57.340  38.760  1.00  0.00           H
ATOM   2104  C   ILE A 719      40.300  58.230  35.450  1.00  0.00           C
ATOM   2105  O   ILE A 719      40.800  58.880  36.370  1.00  0.00           O
ATOM   2106  N   THR A 720      40.760  58.540  34.200  1.00  0.00           N
ATOM   2107  HN  THR A 720      40.380  58.030  33.440  1.00  0.00           H
ATOM   2108  CA  THR A 720      41.790  59.470  33.760  1.00  0.00           C
ATOM   2109  HA  THR A 720      41.790  59.440  32.690  1.00  0.00           H
ATOM   2110  CB  THR A 720      41.720  60.930  34.180  1.00  0.00           C
ATOM   2111  HB  THR A 720      42.550  61.530  33.740  1.00  0.00           H
ATOM   2112  OG1 THR A 720      41.930  61.190  35.580  1.00  0.00           O
ATOM   2113  HG1 THR A 720      41.500  60.420  35.940  1.00  0.00           H
ATOM   2114  CG2 THR A 720      40.450  61.520  33.570  1.00  0.00           C
ATOM   2115 HG21 THR A 720      40.220  62.540  33.970  1.00  0.00           H
ATOM   2116 HG22 THR A 720      39.560  60.950  33.920  1.00  0.00           H
ATOM   2117 HG23 THR A 720      40.410  61.440  32.470  1.00  0.00           H
ATOM   2118  C   THR A 720      43.170  58.960  34.120  1.00  0.00           C
ATOM   2119  O   THR A 720      43.380  58.460  35.220  1.00  0.00           O
ATOM   2120  N   ARG A 721      44.100  59.130  33.170  1.00  0.00           N
ATOM   2121  HN  ARG A 721      43.990  59.610  32.310  1.00  0.00           H
ATOM   2122  CA  ARG A 721      45.480  58.630  33.360  1.00  0.00           C
ATOM   2123  HA  ARG A 721      45.390  57.590  33.620  1.00  0.00           H
ATOM   2124  CB  ARG A 721      46.320  58.700  32.060  1.00  0.00           C
ATOM   2125  HB1 ARG A 721      47.290  58.210  32.250  1.00  0.00           H
ATOM   2126  HB2 ARG A 721      46.460  59.770  31.760  1.00  0.00           H
ATOM   2127  CG  ARG A 721      45.770  57.820  30.910  1.00  0.00           C
ATOM   2128  HG1 ARG A 721      46.200  58.300  30.000  1.00  0.00           H
ATOM   2129  HG2 ARG A 721      44.660  57.890  30.830  1.00  0.00           H
ATOM   2130  CD  ARG A 721      46.150  56.330  30.920  1.00  0.00           C
ATOM   2131  HD1 ARG A 721      47.210  56.360  31.230  1.00  0.00           H
ATOM   2132  HD2 ARG A 721      46.060  55.980  29.870  1.00  0.00           H
ATOM   2133  NE  ARG A 721      45.270  55.520  31.840  1.00  0.00           N
ATOM   2134  HE  ARG A 721      45.690  55.140  32.670  1.00  0.00           H
ATOM   2135  CZ  ARG A 721      44.020  55.120  31.620  1.00  0.00           C
ATOM   2136  NH1 ARG A 721      43.250  55.550  30.590  1.00  0.00           N
ATOM   2137 HH11 ARG A 721      42.300  55.270  30.590  1.00  0.00           H
ATOM   2138 HH12 ARG A 721      43.540  56.250  29.940  1.00  0.00           H
ATOM   2139  NH2 ARG A 721      43.490  54.360  32.480  1.00  0.00           N
ATOM   2140 HH21 ARG A 721      44.100  54.070  33.230  1.00  0.00           H
ATOM   2141 HH22 ARG A 721      42.590  53.920  32.460  1.00  0.00           H
ATOM   2142  C   ARG A 721      46.260  59.380  34.380  1.00  0.00           C
ATOM   2143  O   ARG A 721      47.190  58.970  35.040  1.00  0.00           O
ATOM   2144  N   PHE A 722      45.890  60.720  34.590  1.00  0.00           N
ATOM   2145  HN  PHE A 722      45.350  61.140  33.860  1.00  0.00           H
ATOM   2146  CA  PHE A 722      46.370  61.720  35.490  1.00  0.00           C
ATOM   2147  HA  PHE A 722      47.430  61.860  35.330  1.00  0.00           H
ATOM   2148  CB  PHE A 722      45.590  63.110  35.330  1.00  0.00           C
ATOM   2149  HB1 PHE A 722      44.530  62.850  35.490  1.00  0.00           H
ATOM   2150  HB2 PHE A 722      45.740  63.570  34.320  1.00  0.00           H
ATOM   2151  CG  PHE A 722      45.990  64.210  36.320  1.00  0.00           C
ATOM   2152  CD1 PHE A 722      47.350  64.650  36.320  1.00  0.00           C
ATOM   2153  HD1 PHE A 722      48.090  64.170  35.690  1.00  0.00           H
ATOM   2154  CE1 PHE A 722      47.780  65.650  37.190  1.00  0.00           C
ATOM   2155  HE1 PHE A 722      48.810  65.970  37.250  1.00  0.00           H
ATOM   2156  CZ  PHE A 722      46.900  66.210  38.090  1.00  0.00           C
ATOM   2157  HZ  PHE A 722      47.280  67.030  38.690  1.00  0.00           H
ATOM   2158  CD2 PHE A 722      45.140  64.780  37.240  1.00  0.00           C
ATOM   2159  HD2 PHE A 722      44.130  64.390  37.280  1.00  0.00           H
ATOM   2160  CE2 PHE A 722      45.530  65.780  38.140  1.00  0.00           C
ATOM   2161  HE2 PHE A 722      44.850  66.170  38.880  1.00  0.00           H
ATOM   2162  C   PHE A 722      46.280  61.140  36.910  1.00  0.00           C
ATOM   2163  O   PHE A 722      47.190  61.000  37.690  1.00  0.00           O
ATOM   2164  N   THR A 723      44.990  60.760  37.330  1.00  0.00           N
ATOM   2165  HN  THR A 723      44.210  60.870  36.710  1.00  0.00           H
ATOM   2166  CA  THR A 723      44.660  60.110  38.580  1.00  0.00           C
ATOM   2167  HA  THR A 723      45.030  60.690  39.410  1.00  0.00           H
ATOM   2168  CB  THR A 723      43.120  59.970  38.740  1.00  0.00           C
ATOM   2169  HB  THR A 723      42.620  59.350  37.960  1.00  0.00           H
ATOM   2170  OG1 THR A 723      42.500  61.250  38.510  1.00  0.00           O
ATOM   2171  HG1 THR A 723      42.270  61.270  37.580  1.00  0.00           H
ATOM   2172  CG2 THR A 723      42.720  59.470  40.140  1.00  0.00           C
ATOM   2173 HG21 THR A 723      43.070  58.420  40.280  1.00  0.00           H
ATOM   2174 HG22 THR A 723      41.610  59.420  40.160  1.00  0.00           H
ATOM   2175 HG23 THR A 723      43.100  60.130  40.950  1.00  0.00           H
ATOM   2176  C   THR A 723      45.330  58.730  38.710  1.00  0.00           C
ATOM   2177  O   THR A 723      45.850  58.450  39.760  1.00  0.00           O
ATOM   2178  N   GLU A 724      45.330  57.910  37.730  1.00  0.00           N
ATOM   2179  HN  GLU A 724      44.910  58.280  36.900  1.00  0.00           H
ATOM   2180  CA  GLU A 724      45.950  56.620  37.710  1.00  0.00           C
ATOM   2181  HA  GLU A 724      45.500  55.950  38.430  1.00  0.00           H
ATOM   2182  CB  GLU A 724      45.630  55.940  36.340  1.00  0.00           C
ATOM   2183  HB1 GLU A 724      46.140  56.510  35.530  1.00  0.00           H
ATOM   2184  HB2 GLU A 724      44.560  55.990  36.060  1.00  0.00           H
ATOM   2185  CG  GLU A 724      46.060  54.480  36.110  1.00  0.00           C
ATOM   2186  HG1 GLU A 724      45.290  53.880  36.640  1.00  0.00           H
ATOM   2187  HG2 GLU A 724      47.110  54.250  36.410  1.00  0.00           H
ATOM   2188  CD  GLU A 724      46.150  54.090  34.640  1.00  0.00           C
ATOM   2189  OE1 GLU A 724      45.650  52.990  34.220  1.00  0.00           O
ATOM   2190  OE2 GLU A 724      46.810  54.800  33.860  1.00  0.00           O
ATOM   2191  C   GLU A 724      47.480  56.730  38.060  1.00  0.00           C
ATOM   2192  O   GLU A 724      47.950  56.010  38.970  1.00  0.00           O
ATOM   2193  N   GLU A 725      48.260  57.660  37.360  1.00  0.00           N
ATOM   2194  HN  GLU A 725      47.940  58.150  36.550  1.00  0.00           H
ATOM   2195  CA  GLU A 725      49.670  57.990  37.770  1.00  0.00           C
ATOM   2196  HA  GLU A 725      50.360  57.170  37.640  1.00  0.00           H
ATOM   2197  CB  GLU A 725      49.980  59.050  36.690  1.00  0.00           C
ATOM   2198  HB1 GLU A 725      49.240  59.870  36.640  1.00  0.00           H
ATOM   2199  HB2 GLU A 725      50.020  58.490  35.720  1.00  0.00           H
ATOM   2200  CG  GLU A 725      51.350  59.760  36.900  1.00  0.00           C
ATOM   2201  HG1 GLU A 725      52.050  58.940  37.190  1.00  0.00           H
ATOM   2202  HG2 GLU A 725      51.240  60.410  37.800  1.00  0.00           H
ATOM   2203  CD  GLU A 725      51.630  60.550  35.690  1.00  0.00           C
ATOM   2204  OE1 GLU A 725      50.800  61.480  35.430  1.00  0.00           O
ATOM   2205  OE2 GLU A 725      52.650  60.320  35.060  1.00  0.00           O
ATOM   2206  C   GLU A 725      49.810  58.680  39.110  1.00  0.00           C
ATOM   2207  O   GLU A 725      50.710  58.320  39.870  1.00  0.00           O
ATOM   2208  N   ALA A 726      48.930  59.700  39.460  1.00  0.00           N
ATOM   2209  HN  ALA A 726      48.320  60.080  38.770  1.00  0.00           H
ATOM   2210  CA  ALA A 726      49.000  60.510  40.660  1.00  0.00           C
ATOM   2211  HA  ALA A 726      50.050  60.770  40.780  1.00  0.00           H
ATOM   2212  CB  ALA A 726      48.130  61.720  40.550  1.00  0.00           C
ATOM   2213  HB1 ALA A 726      47.100  61.430  40.250  1.00  0.00           H
ATOM   2214  HB2 ALA A 726      48.330  62.360  39.660  1.00  0.00           H
ATOM   2215  HB3 ALA A 726      48.070  62.420  41.410  1.00  0.00           H
ATOM   2216  C   ALA A 726      48.600  59.830  42.000  1.00  0.00           C
ATOM   2217  O   ALA A 726      49.300  60.050  42.990  1.00  0.00           O
ATOM   2218  N   PHE A 727      47.610  58.880  42.020  1.00  0.00           N
ATOM   2219  HN  PHE A 727      46.970  58.730  41.280  1.00  0.00           H
ATOM   2220  CA  PHE A 727      47.440  57.960  43.030  1.00  0.00           C
ATOM   2221  HA  PHE A 727      47.360  58.480  43.980  1.00  0.00           H
ATOM   2222  CB  PHE A 727      46.100  57.290  42.810  1.00  0.00           C
ATOM   2223  HB1 PHE A 727      46.010  56.900  41.780  1.00  0.00           H
ATOM   2224  HB2 PHE A 727      45.240  57.980  42.720  1.00  0.00           H
ATOM   2225  CG  PHE A 727      45.850  56.220  43.910  1.00  0.00           C
ATOM   2226  CD1 PHE A 727      45.530  56.700  45.240  1.00  0.00           C
ATOM   2227  HD1 PHE A 727      45.500  57.760  45.480  1.00  0.00           H
ATOM   2228  CE1 PHE A 727      45.210  55.750  46.230  1.00  0.00           C
ATOM   2229  HE1 PHE A 727      44.950  56.020  47.250  1.00  0.00           H
ATOM   2230  CZ  PHE A 727      45.080  54.390  45.940  1.00  0.00           C
ATOM   2231  HZ  PHE A 727      44.840  53.690  46.730  1.00  0.00           H
ATOM   2232  CD2 PHE A 727      45.600  54.860  43.600  1.00  0.00           C
ATOM   2233  HD2 PHE A 727      45.800  54.470  42.610  1.00  0.00           H
ATOM   2234  CE2 PHE A 727      45.240  53.970  44.610  1.00  0.00           C
ATOM   2235  HE2 PHE A 727      45.160  52.910  44.420  1.00  0.00           H
ATOM   2236  C   PHE A 727      48.590  56.990  43.190  1.00  0.00           C
ATOM   2237  O   PHE A 727      49.050  56.680  44.300  1.00  0.00           O
ATOM   2238  N   ALA A 728      49.070  56.390  42.070  1.00  0.00           N
ATOM   2239  HN  ALA A 728      48.690  56.580  41.170  1.00  0.00           H
ATOM   2240  CA  ALA A 728      50.050  55.290  42.210  1.00  0.00           C
ATOM   2241  HA  ALA A 728      49.710  54.560  42.930  1.00  0.00           H
ATOM   2242  CB  ALA A 728      50.140  54.530  40.860  1.00  0.00           C
ATOM   2243  HB1 ALA A 728      50.980  53.810  40.830  1.00  0.00           H
ATOM   2244  HB2 ALA A 728      50.430  55.280  40.100  1.00  0.00           H
ATOM   2245  HB3 ALA A 728      49.110  54.120  40.710  1.00  0.00           H
ATOM   2246  C   ALA A 728      51.430  55.880  42.720  1.00  0.00           C
ATOM   2247  O   ALA A 728      52.030  55.360  43.650  1.00  0.00           O
ATOM   2248  N   ALA A 729      51.780  57.080  42.170  1.00  0.00           N
ATOM   2249  HN  ALA A 729      51.420  57.410  41.300  1.00  0.00           H
ATOM   2250  CA  ALA A 729      52.870  57.880  42.800  1.00  0.00           C
ATOM   2251  HA  ALA A 729      53.680  57.160  42.860  1.00  0.00           H
ATOM   2252  CB  ALA A 729      53.210  59.010  41.970  1.00  0.00           C
ATOM   2253  HB1 ALA A 729      54.100  59.570  42.360  1.00  0.00           H
ATOM   2254  HB2 ALA A 729      52.370  59.670  41.670  1.00  0.00           H
ATOM   2255  HB3 ALA A 729      53.610  58.560  41.040  1.00  0.00           H
ATOM   2256  C   ALA A 729      52.660  58.280  44.260  1.00  0.00           C
ATOM   2257  O   ALA A 729      53.670  58.100  44.990  1.00  0.00           O
ATOM   2258  N   LEU A 730      51.510  58.720  44.730  1.00  0.00           N
ATOM   2259  HN  LEU A 730      50.760  58.820  44.080  1.00  0.00           H
ATOM   2260  CA  LEU A 730      51.300  59.080  46.090  1.00  0.00           C
ATOM   2261  HA  LEU A 730      52.130  59.690  46.420  1.00  0.00           H
ATOM   2262  CB  LEU A 730      49.970  59.930  46.180  1.00  0.00           C
ATOM   2263  HB1 LEU A 730      49.340  59.780  47.080  1.00  0.00           H
ATOM   2264  HB2 LEU A 730      49.380  59.450  45.370  1.00  0.00           H
ATOM   2265  CG  LEU A 730      50.180  61.420  45.920  1.00  0.00           C
ATOM   2266  HG  LEU A 730      50.910  61.460  45.080  1.00  0.00           H
ATOM   2267  CD1 LEU A 730      48.880  62.070  45.420  1.00  0.00           C
ATOM   2268 HD11 LEU A 730      48.630  61.730  44.400  1.00  0.00           H
ATOM   2269 HD12 LEU A 730      49.120  63.150  45.450  1.00  0.00           H
ATOM   2270 HD13 LEU A 730      48.030  62.000  46.130  1.00  0.00           H
ATOM   2271  CD2 LEU A 730      50.880  62.130  47.170  1.00  0.00           C
ATOM   2272 HD21 LEU A 730      51.000  63.210  47.000  1.00  0.00           H
ATOM   2273 HD22 LEU A 730      51.870  61.690  47.420  1.00  0.00           H
ATOM   2274 HD23 LEU A 730      50.290  61.970  48.100  1.00  0.00           H
ATOM   2275  C   LEU A 730      51.250  57.900  47.020  1.00  0.00           C
ATOM   2276  O   LEU A 730      51.750  57.900  48.130  1.00  0.00           O
ATOM   2277  N   ILE A 731      50.490  56.830  46.680  1.00  0.00           N
ATOM   2278  HN  ILE A 731      50.000  56.670  45.830  1.00  0.00           H
ATOM   2279  CA  ILE A 731      50.220  55.760  47.610  1.00  0.00           C
ATOM   2280  HA  ILE A 731      49.980  56.230  48.550  1.00  0.00           H
ATOM   2281  CB  ILE A 731      49.040  54.930  47.200  1.00  0.00           C
ATOM   2282  HB  ILE A 731      48.270  55.670  46.880  1.00  0.00           H
ATOM   2283  CG2 ILE A 731      49.400  53.970  46.050  1.00  0.00           C
ATOM   2284 HG21 ILE A 731      50.140  53.190  46.330  1.00  0.00           H
ATOM   2285 HG22 ILE A 731      49.770  54.590  45.210  1.00  0.00           H
ATOM   2286 HG23 ILE A 731      48.480  53.430  45.750  1.00  0.00           H
ATOM   2287  CG1 ILE A 731      48.310  54.190  48.320  1.00  0.00           C
ATOM   2288 HG11 ILE A 731      49.080  53.560  48.810  1.00  0.00           H
ATOM   2289 HG12 ILE A 731      47.540  53.530  47.880  1.00  0.00           H
ATOM   2290  CD  ILE A 731      47.730  55.020  49.540  1.00  0.00           C
ATOM   2291  HD1 ILE A 731      47.090  54.430  50.230  1.00  0.00           H
ATOM   2292  HD2 ILE A 731      46.960  55.780  49.280  1.00  0.00           H
ATOM   2293  HD3 ILE A 731      48.520  55.440  50.200  1.00  0.00           H
ATOM   2294  C   ILE A 731      51.400  54.990  48.020  1.00  0.00           C
ATOM   2295  O   ILE A 731      51.480  54.510  49.130  1.00  0.00           O
ATOM   2296  N   CYS A 732      52.390  54.890  47.110  1.00  0.00           N
ATOM   2297  HN  CYS A 732      52.290  55.320  46.210  1.00  0.00           H
ATOM   2298  CA  CYS A 732      53.690  54.170  47.430  1.00  0.00           C
ATOM   2299  HA  CYS A 732      53.520  53.130  47.660  1.00  0.00           H
ATOM   2300  CB  CYS A 732      54.560  54.300  46.140  1.00  0.00           C
ATOM   2301  HB1 CYS A 732      55.610  53.990  46.350  1.00  0.00           H
ATOM   2302  HB2 CYS A 732      54.470  55.330  45.780  1.00  0.00           H
ATOM   2303  SG  CYS A 732      54.100  53.230  44.720  1.00  0.00           S
ATOM   2304  HG1 CYS A 732      53.110  54.080  44.560  1.00  0.00           H
ATOM   2305  C   CYS A 732      54.450  54.810  48.540  1.00  0.00           C
ATOM   2306  O   CYS A 732      54.870  54.100  49.490  1.00  0.00           O
ATOM   2307  N   ILE A 733      54.540  56.170  48.520  1.00  0.00           N
ATOM   2308  HN  ILE A 733      54.070  56.660  47.780  1.00  0.00           H
ATOM   2309  CA  ILE A 733      55.160  57.060  49.510  1.00  0.00           C
ATOM   2310  HA  ILE A 733      56.180  56.730  49.680  1.00  0.00           H
ATOM   2311  CB  ILE A 733      55.140  58.530  49.030  1.00  0.00           C
ATOM   2312  HB  ILE A 733      54.120  58.810  48.710  1.00  0.00           H
ATOM   2313  CG2 ILE A 733      55.580  59.550  50.090  1.00  0.00           C
ATOM   2314 HG21 ILE A 733      56.530  59.310  50.600  1.00  0.00           H
ATOM   2315 HG22 ILE A 733      54.780  59.620  50.840  1.00  0.00           H
ATOM   2316 HG23 ILE A 733      55.640  60.580  49.700  1.00  0.00           H
ATOM   2317  CG1 ILE A 733      55.950  58.730  47.710  1.00  0.00           C
ATOM   2318 HG11 ILE A 733      55.750  59.760  47.350  1.00  0.00           H
ATOM   2319 HG12 ILE A 733      55.690  58.080  46.850  1.00  0.00           H
ATOM   2320  CD  ILE A 733      57.480  58.530  47.840  1.00  0.00           C
ATOM   2321  HD1 ILE A 733      57.970  59.470  48.180  1.00  0.00           H
ATOM   2322  HD2 ILE A 733      57.960  58.430  46.840  1.00  0.00           H
ATOM   2323  HD3 ILE A 733      57.770  57.600  48.370  1.00  0.00           H
ATOM   2324  C   ILE A 733      54.420  56.950  50.820  1.00  0.00           C
ATOM   2325  O   ILE A 733      55.140  56.900  51.830  1.00  0.00           O
ATOM   2326  N   ILE A 734      53.080  56.960  50.870  1.00  0.00           N
ATOM   2327  HN  ILE A 734      52.550  57.060  50.040  1.00  0.00           H
ATOM   2328  CA  ILE A 734      52.200  56.730  52.000  1.00  0.00           C
ATOM   2329  HA  ILE A 734      52.650  57.320  52.800  1.00  0.00           H
ATOM   2330  CB  ILE A 734      50.730  57.110  51.770  1.00  0.00           C
ATOM   2331  HB  ILE A 734      50.400  56.500  50.900  1.00  0.00           H
ATOM   2332  CG2 ILE A 734      49.830  56.960  53.030  1.00  0.00           C
ATOM   2333 HG21 ILE A 734      48.770  57.150  52.780  1.00  0.00           H
ATOM   2334 HG22 ILE A 734      50.080  57.760  53.760  1.00  0.00           H
ATOM   2335 HG23 ILE A 734      49.940  56.000  53.570  1.00  0.00           H
ATOM   2336  CG1 ILE A 734      50.590  58.600  51.280  1.00  0.00           C
ATOM   2337 HG11 ILE A 734      51.460  58.840  50.630  1.00  0.00           H
ATOM   2338 HG12 ILE A 734      50.650  59.300  52.130  1.00  0.00           H
ATOM   2339  CD  ILE A 734      49.360  58.850  50.450  1.00  0.00           C
ATOM   2340  HD1 ILE A 734      48.440  58.470  50.910  1.00  0.00           H
ATOM   2341  HD2 ILE A 734      49.410  58.390  49.440  1.00  0.00           H
ATOM   2342  HD3 ILE A 734      49.200  59.940  50.280  1.00  0.00           H
ATOM   2343  C   ILE A 734      52.290  55.380  52.660  1.00  0.00           C
ATOM   2344  O   ILE A 734      52.350  55.230  53.870  1.00  0.00           O
ATOM   2345  N   PHE A 735      52.560  54.360  51.810  1.00  0.00           N
ATOM   2346  HN  PHE A 735      52.480  54.480  50.830  1.00  0.00           H
ATOM   2347  CA  PHE A 735      52.920  53.010  52.320  1.00  0.00           C
ATOM   2348  HA  PHE A 735      52.210  52.800  53.110  1.00  0.00           H
ATOM   2349  CB  PHE A 735      52.820  51.990  51.190  1.00  0.00           C
ATOM   2350  HB1 PHE A 735      53.490  52.060  50.300  1.00  0.00           H
ATOM   2351  HB2 PHE A 735      51.820  52.040  50.690  1.00  0.00           H
ATOM   2352  CG  PHE A 735      52.870  50.540  51.760  1.00  0.00           C
ATOM   2353  CD1 PHE A 735      51.740  49.850  52.250  1.00  0.00           C
ATOM   2354  HD1 PHE A 735      50.770  50.330  52.270  1.00  0.00           H
ATOM   2355  CE1 PHE A 735      51.840  48.590  52.840  1.00  0.00           C
ATOM   2356  HE1 PHE A 735      50.950  48.180  53.290  1.00  0.00           H
ATOM   2357  CZ  PHE A 735      53.020  47.860  52.850  1.00  0.00           C
ATOM   2358  HZ  PHE A 735      53.110  46.900  53.340  1.00  0.00           H
ATOM   2359  CD2 PHE A 735      54.110  49.830  51.830  1.00  0.00           C
ATOM   2360  HD2 PHE A 735      54.980  50.310  51.420  1.00  0.00           H
ATOM   2361  CE2 PHE A 735      54.160  48.560  52.330  1.00  0.00           C
ATOM   2362  HE2 PHE A 735      55.110  48.030  52.320  1.00  0.00           H
ATOM   2363  C   PHE A 735      54.340  52.970  52.900  1.00  0.00           C
ATOM   2364  O   PHE A 735      54.600  52.210  53.850  1.00  0.00           O
ATOM   2365  N   ILE A 736      55.330  53.720  52.440  1.00  0.00           N
ATOM   2366  HN  ILE A 736      55.300  54.100  51.520  1.00  0.00           H
ATOM   2367  CA  ILE A 736      56.610  53.950  53.070  1.00  0.00           C
ATOM   2368  HA  ILE A 736      57.090  53.040  53.380  1.00  0.00           H
ATOM   2369  CB  ILE A 736      57.580  54.490  52.020  1.00  0.00           C
ATOM   2370  HB  ILE A 736      57.140  55.240  51.340  1.00  0.00           H
ATOM   2371  CG2 ILE A 736      58.790  55.200  52.710  1.00  0.00           C
ATOM   2372 HG21 ILE A 736      59.390  55.720  51.920  1.00  0.00           H
ATOM   2373 HG22 ILE A 736      59.380  54.440  53.280  1.00  0.00           H
ATOM   2374 HG23 ILE A 736      58.560  56.000  53.450  1.00  0.00           H
ATOM   2375  CG1 ILE A 736      58.110  53.290  51.170  1.00  0.00           C
ATOM   2376 HG11 ILE A 736      57.340  52.580  50.810  1.00  0.00           H
ATOM   2377 HG12 ILE A 736      58.710  52.650  51.860  1.00  0.00           H
ATOM   2378  CD  ILE A 736      58.920  53.760  49.950  1.00  0.00           C
ATOM   2379  HD1 ILE A 736      59.230  52.870  49.360  1.00  0.00           H
ATOM   2380  HD2 ILE A 736      59.900  54.250  50.100  1.00  0.00           H
ATOM   2381  HD3 ILE A 736      58.320  54.290  49.180  1.00  0.00           H
ATOM   2382  C   ILE A 736      56.580  54.800  54.260  1.00  0.00           C
ATOM   2383  O   ILE A 736      57.170  54.580  55.310  1.00  0.00           O
ATOM   2384  N   TYR A 737      55.790  55.870  54.250  1.00  0.00           N
ATOM   2385  HN  TYR A 737      55.570  56.140  53.310  1.00  0.00           H
ATOM   2386  CA  TYR A 737      55.500  56.640  55.470  1.00  0.00           C
ATOM   2387  HA  TYR A 737      56.430  56.920  55.940  1.00  0.00           H
ATOM   2388  CB  TYR A 737      54.910  58.090  55.060  1.00  0.00           C
ATOM   2389  HB1 TYR A 737      54.340  58.070  54.100  1.00  0.00           H
ATOM   2390  HB2 TYR A 737      55.750  58.750  54.800  1.00  0.00           H
ATOM   2391  CG  TYR A 737      53.980  58.760  56.100  1.00  0.00           C
ATOM   2392  CD1 TYR A 737      52.700  59.310  55.730  1.00  0.00           C
ATOM   2393  HD1 TYR A 737      52.330  59.130  54.740  1.00  0.00           H
ATOM   2394  CE1 TYR A 737      51.970  60.140  56.620  1.00  0.00           C
ATOM   2395  HE1 TYR A 737      51.020  60.500  56.260  1.00  0.00           H
ATOM   2396  CZ  TYR A 737      52.540  60.410  57.850  1.00  0.00           C
ATOM   2397  OH  TYR A 737      51.770  61.150  58.750  1.00  0.00           O
ATOM   2398  HH  TYR A 737      52.230  61.170  59.580  1.00  0.00           H
ATOM   2399  CD2 TYR A 737      54.520  59.080  57.320  1.00  0.00           C
ATOM   2400  HD2 TYR A 737      55.510  58.720  57.530  1.00  0.00           H
ATOM   2401  CE2 TYR A 737      53.750  59.910  58.240  1.00  0.00           C
ATOM   2402  HE2 TYR A 737      54.150  60.090  59.230  1.00  0.00           H
ATOM   2403  C   TYR A 737      54.800  55.850  56.600  1.00  0.00           C
ATOM   2404  O   TYR A 737      55.310  55.810  57.740  1.00  0.00           O
ATOM   2405  N   GLU A 738      53.740  55.020  56.300  1.00  0.00           N
ATOM   2406  HN  GLU A 738      53.290  55.060  55.410  1.00  0.00           H
ATOM   2407  CA  GLU A 738      53.150  54.090  57.290  1.00  0.00           C
ATOM   2408  HA  GLU A 738      52.880  54.750  58.120  1.00  0.00           H
ATOM   2409  CB  GLU A 738      51.850  53.370  56.820  1.00  0.00           C
ATOM   2410  HB1 GLU A 738      52.050  52.810  55.900  1.00  0.00           H
ATOM   2411  HB2 GLU A 738      51.180  54.210  56.550  1.00  0.00           H
ATOM   2412  CG  GLU A 738      51.280  52.430  57.910  1.00  0.00           C
ATOM   2413  HG1 GLU A 738      51.040  53.080  58.780  1.00  0.00           H
ATOM   2414  HG2 GLU A 738      52.080  51.760  58.270  1.00  0.00           H
ATOM   2415  CD  GLU A 738      50.060  51.590  57.600  1.00  0.00           C
ATOM   2416  OE1 GLU A 738      50.100  50.370  57.880  1.00  0.00           O
ATOM   2417  OE2 GLU A 738      49.060  52.180  57.160  1.00  0.00           O
ATOM   2418  C   GLU A 738      54.170  53.130  57.960  1.00  0.00           C
ATOM   2419  O   GLU A 738      54.140  53.070  59.200  1.00  0.00           O
ATOM   2420  N   ALA A 739      54.960  52.370  57.240  1.00  0.00           N
ATOM   2421  HN  ALA A 739      54.870  52.370  56.240  1.00  0.00           H
ATOM   2422  CA  ALA A 739      55.970  51.620  57.780  1.00  0.00           C
ATOM   2423  HA  ALA A 739      55.560  50.860  58.440  1.00  0.00           H
ATOM   2424  CB  ALA A 739      56.690  50.860  56.650  1.00  0.00           C
ATOM   2425  HB1 ALA A 739      57.100  51.590  55.930  1.00  0.00           H
ATOM   2426  HB2 ALA A 739      55.990  50.300  55.990  1.00  0.00           H
ATOM   2427  HB3 ALA A 739      57.490  50.180  57.010  1.00  0.00           H
ATOM   2428  C   ALA A 739      56.950  52.410  58.700  1.00  0.00           C
ATOM   2429  O   ALA A 739      57.330  51.770  59.720  1.00  0.00           O
ATOM   2430  N   LEU A 740      57.400  53.630  58.410  1.00  0.00           N
ATOM   2431  HN  LEU A 740      57.340  53.980  57.470  1.00  0.00           H
ATOM   2432  CA  LEU A 740      58.200  54.400  59.380  1.00  0.00           C
ATOM   2433  HA  LEU A 740      58.930  53.660  59.680  1.00  0.00           H
ATOM   2434  CB  LEU A 740      58.890  55.590  58.750  1.00  0.00           C
ATOM   2435  HB1 LEU A 740      59.430  56.260  59.450  1.00  0.00           H
ATOM   2436  HB2 LEU A 740      58.030  56.200  58.400  1.00  0.00           H
ATOM   2437  CG  LEU A 740      59.830  55.140  57.560  1.00  0.00           C
ATOM   2438  HG  LEU A 740      59.450  54.200  57.100  1.00  0.00           H
ATOM   2439  CD1 LEU A 740      59.960  56.340  56.550  1.00  0.00           C
ATOM   2440 HD11 LEU A 740      60.520  57.140  57.050  1.00  0.00           H
ATOM   2441 HD12 LEU A 740      58.940  56.770  56.380  1.00  0.00           H
ATOM   2442 HD13 LEU A 740      60.230  56.110  55.500  1.00  0.00           H
ATOM   2443  CD2 LEU A 740      61.250  54.950  58.230  1.00  0.00           C
ATOM   2444 HD21 LEU A 740      61.910  54.740  57.370  1.00  0.00           H
ATOM   2445 HD22 LEU A 740      61.110  54.210  59.060  1.00  0.00           H
ATOM   2446 HD23 LEU A 740      61.580  55.900  58.720  1.00  0.00           H
ATOM   2447  C   LEU A 740      57.390  54.780  60.590  1.00  0.00           C
ATOM   2448  O   LEU A 740      57.870  54.610  61.710  1.00  0.00           O
ATOM   2449  N   GLU A 741      56.160  55.290  60.440  1.00  0.00           N
ATOM   2450  HN  GLU A 741      55.860  55.490  59.510  1.00  0.00           H
ATOM   2451  CA  GLU A 741      55.200  55.580  61.500  1.00  0.00           C
ATOM   2452  HA  GLU A 741      55.420  56.440  62.100  1.00  0.00           H
ATOM   2453  CB  GLU A 741      53.740  55.820  60.840  1.00  0.00           C
ATOM   2454  HB1 GLU A 741      52.910  55.670  61.560  1.00  0.00           H
ATOM   2455  HB2 GLU A 741      53.530  55.090  60.030  1.00  0.00           H
ATOM   2456  CG  GLU A 741      53.510  57.270  60.400  1.00  0.00           C
ATOM   2457  HG1 GLU A 741      53.970  57.410  59.390  1.00  0.00           H
ATOM   2458  HG2 GLU A 741      54.090  57.870  61.130  1.00  0.00           H
ATOM   2459  CD  GLU A 741      52.090  57.800  60.500  1.00  0.00           C
ATOM   2460  OE1 GLU A 741      51.880  58.840  61.120  1.00  0.00           O
ATOM   2461  OE2 GLU A 741      51.210  57.210  59.780  1.00  0.00           O
ATOM   2462  C   GLU A 741      55.010  54.360  62.450  1.00  0.00           C
ATOM   2463  O   GLU A 741      55.120  54.480  63.710  1.00  0.00           O
ATOM   2464  N   LYS A 742      54.780  53.180  61.850  1.00  0.00           N
ATOM   2465  HN  LYS A 742      54.760  53.000  60.870  1.00  0.00           H
ATOM   2466  CA  LYS A 742      54.600  51.930  62.700  1.00  0.00           C
ATOM   2467  HA  LYS A 742      53.840  52.120  63.440  1.00  0.00           H
ATOM   2468  CB  LYS A 742      54.210  50.820  61.700  1.00  0.00           C
ATOM   2469  HB1 LYS A 742      54.350  49.870  62.270  1.00  0.00           H
ATOM   2470  HB2 LYS A 742      54.860  50.780  60.800  1.00  0.00           H
ATOM   2471  CG  LYS A 742      52.810  50.850  61.220  1.00  0.00           C
ATOM   2472  HG1 LYS A 742      52.780  50.200  60.330  1.00  0.00           H
ATOM   2473  HG2 LYS A 742      52.570  51.860  60.830  1.00  0.00           H
ATOM   2474  CD  LYS A 742      51.800  50.390  62.250  1.00  0.00           C
ATOM   2475  HD1 LYS A 742      51.440  51.230  62.890  1.00  0.00           H
ATOM   2476  HD2 LYS A 742      52.210  49.640  62.950  1.00  0.00           H
ATOM   2477  CE  LYS A 742      50.580  49.650  61.590  1.00  0.00           C
ATOM   2478  HE1 LYS A 742      49.990  49.170  62.400  1.00  0.00           H
ATOM   2479  HE2 LYS A 742      51.040  48.840  60.980  1.00  0.00           H
ATOM   2480  NZ  LYS A 742      49.740  50.580  60.810  1.00  0.00           N
ATOM   2481  HZ1 LYS A 742      48.740  50.330  60.950  1.00  0.00           H
ATOM   2482  HZ2 LYS A 742      50.050  50.630  59.810  1.00  0.00           H
ATOM   2483  HZ3 LYS A 742      49.900  51.500  61.270  1.00  0.00           H
ATOM   2484  C   LYS A 742      55.850  51.510  63.500  1.00  0.00           C
ATOM   2485  O   LYS A 742      55.760  51.200  64.740  1.00  0.00           O
ATOM   2486  N   LEU A 743      57.030  51.600  62.920  1.00  0.00           N
ATOM   2487  HN  LEU A 743      57.040  51.940  61.980  1.00  0.00           H
ATOM   2488  CA  LEU A 743      58.340  51.440  63.600  1.00  0.00           C
ATOM   2489  HA  LEU A 743      58.310  50.390  63.850  1.00  0.00           H
ATOM   2490  CB  LEU A 743      59.480  51.700  62.600  1.00  0.00           C
ATOM   2491  HB1 LEU A 743      59.550  52.750  62.240  1.00  0.00           H
ATOM   2492  HB2 LEU A 743      59.250  51.070  61.710  1.00  0.00           H
ATOM   2493  CG  LEU A 743      60.900  51.330  63.100  1.00  0.00           C
ATOM   2494  HG  LEU A 743      61.140  51.970  63.980  1.00  0.00           H
ATOM   2495  CD1 LEU A 743      61.080  49.820  63.320  1.00  0.00           C
ATOM   2496 HD11 LEU A 743      60.310  49.490  64.050  1.00  0.00           H
ATOM   2497 HD12 LEU A 743      62.110  49.600  63.680  1.00  0.00           H
ATOM   2498 HD13 LEU A 743      60.930  49.340  62.340  1.00  0.00           H
ATOM   2499  CD2 LEU A 743      61.830  51.760  61.970  1.00  0.00           C
ATOM   2500 HD21 LEU A 743      61.610  52.780  61.610  1.00  0.00           H
ATOM   2501 HD22 LEU A 743      61.670  51.090  61.100  1.00  0.00           H
ATOM   2502 HD23 LEU A 743      62.860  51.530  62.300  1.00  0.00           H
ATOM   2503  C   LEU A 743      58.550  52.410  64.830  1.00  0.00           C
ATOM   2504  O   LEU A 743      59.050  51.950  65.880  1.00  0.00           O
ATOM   2505  N   PHE A 744      58.140  53.720  64.720  1.00  0.00           N
ATOM   2506  HN  PHE A 744      57.730  53.930  63.830  1.00  0.00           H
ATOM   2507  CA  PHE A 744      58.090  54.660  65.810  1.00  0.00           C
ATOM   2508  HA  PHE A 744      59.090  54.570  66.220  1.00  0.00           H
ATOM   2509  CB  PHE A 744      57.910  56.090  65.310  1.00  0.00           C
ATOM   2510  HB1 PHE A 744      57.180  56.200  64.470  1.00  0.00           H
ATOM   2511  HB2 PHE A 744      58.890  56.410  64.900  1.00  0.00           H
ATOM   2512  CG  PHE A 744      57.620  57.120  66.380  1.00  0.00           C
ATOM   2513  CD1 PHE A 744      56.590  58.080  66.150  1.00  0.00           C
ATOM   2514  HD1 PHE A 744      56.100  57.990  65.190  1.00  0.00           H
ATOM   2515  CE1 PHE A 744      56.150  58.870  67.240  1.00  0.00           C
ATOM   2516  HE1 PHE A 744      55.410  59.670  67.230  1.00  0.00           H
ATOM   2517  CZ  PHE A 744      56.910  59.020  68.380  1.00  0.00           C
ATOM   2518  HZ  PHE A 744      56.650  59.710  69.170  1.00  0.00           H
ATOM   2519  CD2 PHE A 744      58.420  57.210  67.540  1.00  0.00           C
ATOM   2520  HD2 PHE A 744      59.140  56.400  67.660  1.00  0.00           H
ATOM   2521  CE2 PHE A 744      57.990  58.120  68.550  1.00  0.00           C
ATOM   2522  HE2 PHE A 744      58.570  58.120  69.470  1.00  0.00           H
ATOM   2523  C   PHE A 744      57.030  54.250  66.870  1.00  0.00           C
ATOM   2524  O   PHE A 744      57.420  54.220  68.010  1.00  0.00           O
ATOM   2525  N   ASP A 745      55.790  53.840  66.480  1.00  0.00           N
ATOM   2526  HN  ASP A 745      55.520  53.880  65.510  1.00  0.00           H
ATOM   2527  CA  ASP A 745      54.760  53.460  67.360  1.00  0.00           C
ATOM   2528  HA  ASP A 745      54.660  54.260  68.060  1.00  0.00           H
ATOM   2529  CB  ASP A 745      53.510  53.230  66.420  1.00  0.00           C
ATOM   2530  HB1 ASP A 745      53.530  52.340  65.770  1.00  0.00           H
ATOM   2531  HB2 ASP A 745      53.470  54.060  65.680  1.00  0.00           H
ATOM   2532  CG  ASP A 745      52.120  53.330  67.110  1.00  0.00           C
ATOM   2533  OD1 ASP A 745      51.210  52.640  66.580  1.00  0.00           O
ATOM   2534  OD2 ASP A 745      51.920  54.280  67.900  1.00  0.00           O
ATOM   2535  C   ASP A 745      55.220  52.250  68.150  1.00  0.00           C
ATOM   2536  O   ASP A 745      55.080  52.230  69.380  1.00  0.00           O
ATOM   2537  N   LEU A 746      55.860  51.280  67.510  1.00  0.00           N
ATOM   2538  HN  LEU A 746      56.000  51.420  66.530  1.00  0.00           H
ATOM   2539  CA  LEU A 746      56.440  50.140  68.250  1.00  0.00           C
ATOM   2540  HA  LEU A 746      55.590  49.630  68.690  1.00  0.00           H
ATOM   2541  CB  LEU A 746      57.150  49.240  67.180  1.00  0.00           C
ATOM   2542  HB1 LEU A 746      58.090  49.790  66.930  1.00  0.00           H
ATOM   2543  HB2 LEU A 746      56.580  49.070  66.240  1.00  0.00           H
ATOM   2544  CG  LEU A 746      57.340  47.810  67.700  1.00  0.00           C
ATOM   2545  HG  LEU A 746      57.700  47.910  68.740  1.00  0.00           H
ATOM   2546  CD1 LEU A 746      56.020  46.930  67.740  1.00  0.00           C
ATOM   2547 HD11 LEU A 746      55.840  46.870  66.640  1.00  0.00           H
ATOM   2548 HD12 LEU A 746      55.240  47.550  68.240  1.00  0.00           H
ATOM   2549 HD13 LEU A 746      56.160  45.930  68.160  1.00  0.00           H
ATOM   2550  CD2 LEU A 746      58.440  47.030  66.860  1.00  0.00           C
ATOM   2551 HD21 LEU A 746      58.280  47.080  65.770  1.00  0.00           H
ATOM   2552 HD22 LEU A 746      58.400  45.960  67.180  1.00  0.00           H
ATOM   2553 HD23 LEU A 746      59.450  47.440  67.060  1.00  0.00           H
ATOM   2554  C   LEU A 746      57.450  50.470  69.470  1.00  0.00           C
ATOM   2555  O   LEU A 746      57.460  49.730  70.460  1.00  0.00           O
ATOM   2556  N   GLY A 747      58.250  51.540  69.270  1.00  0.00           N
ATOM   2557  HN  GLY A 747      58.340  51.940  68.360  1.00  0.00           H
ATOM   2558  CA  GLY A 747      59.050  52.060  70.400  1.00  0.00           C
ATOM   2559  HA1 GLY A 747      59.650  52.860  69.990  1.00  0.00           H
ATOM   2560  HA2 GLY A 747      59.620  51.230  70.770  1.00  0.00           H
ATOM   2561  C   GLY A 747      58.300  52.690  71.550  1.00  0.00           C
ATOM   2562  O   GLY A 747      58.560  52.430  72.710  1.00  0.00           O
ATOM   2563  N   GLU A 748      57.240  53.490  71.310  1.00  0.00           N
ATOM   2564  HN  GLU A 748      57.060  53.820  70.380  1.00  0.00           H
ATOM   2565  CA  GLU A 748      56.190  53.870  72.310  1.00  0.00           C
ATOM   2566  HA  GLU A 748      56.710  54.360  73.120  1.00  0.00           H
ATOM   2567  CB  GLU A 748      55.190  54.820  71.690  1.00  0.00           C
ATOM   2568  HB1 GLU A 748      54.410  55.000  72.460  1.00  0.00           H
ATOM   2569  HB2 GLU A 748      54.740  54.190  70.880  1.00  0.00           H
ATOM   2570  CG  GLU A 748      55.760  56.150  71.120  1.00  0.00           C
ATOM   2571  HG1 GLU A 748      56.280  55.930  70.170  1.00  0.00           H
ATOM   2572  HG2 GLU A 748      56.480  56.460  71.920  1.00  0.00           H
ATOM   2573  CD  GLU A 748      54.710  57.190  71.000  1.00  0.00           C
ATOM   2574  OE1 GLU A 748      54.660  58.160  71.800  1.00  0.00           O
ATOM   2575  OE2 GLU A 748      53.820  57.040  70.070  1.00  0.00           O
ATOM   2576  C   GLU A 748      55.440  52.700  72.890  1.00  0.00           C
ATOM   2577  O   GLU A 748      55.070  52.680  74.100  1.00  0.00           O
ATOM   2578  N   THR A 749      55.150  51.680  72.030  1.00  0.00           N
ATOM   2579  HN  THR A 749      55.430  51.820  71.080  1.00  0.00           H
ATOM   2580  CA  THR A 749      54.300  50.540  72.410  1.00  0.00           C
ATOM   2581  HA  THR A 749      53.390  50.940  72.800  1.00  0.00           H
ATOM   2582  CB  THR A 749      54.110  49.660  71.170  1.00  0.00           C
ATOM   2583  HB  THR A 749      55.060  49.370  70.670  1.00  0.00           H
ATOM   2584  OG1 THR A 749      53.250  50.420  70.310  1.00  0.00           O
ATOM   2585  HG1 THR A 749      53.730  51.240  70.160  1.00  0.00           H
ATOM   2586  CG2 THR A 749      53.340  48.380  71.450  1.00  0.00           C
ATOM   2587 HG21 THR A 749      52.340  48.550  71.910  1.00  0.00           H
ATOM   2588 HG22 THR A 749      53.870  47.720  72.160  1.00  0.00           H
ATOM   2589 HG23 THR A 749      53.080  47.940  70.470  1.00  0.00           H
ATOM   2590  C   THR A 749      54.850  49.770  73.510  1.00  0.00           C
ATOM   2591  O   THR A 749      54.240  49.230  74.440  1.00  0.00           O
ATOM   2592  N   TYR A 750      56.220  49.600  73.480  1.00  0.00           N
ATOM   2593  HN  TYR A 750      56.640  50.040  72.690  1.00  0.00           H
ATOM   2594  CA  TYR A 750      56.960  48.920  74.490  1.00  0.00           C
ATOM   2595  HA  TYR A 750      56.360  48.370  75.200  1.00  0.00           H
ATOM   2596  CB  TYR A 750      58.120  48.160  73.790  1.00  0.00           C
ATOM   2597  HB1 TYR A 750      58.910  47.800  74.470  1.00  0.00           H
ATOM   2598  HB2 TYR A 750      58.530  48.930  73.100  1.00  0.00           H
ATOM   2599  CG  TYR A 750      57.520  46.900  73.130  1.00  0.00           C
ATOM   2600  CD1 TYR A 750      57.580  46.660  71.710  1.00  0.00           C
ATOM   2601  HD1 TYR A 750      58.110  47.430  71.180  1.00  0.00           H
ATOM   2602  CE1 TYR A 750      56.870  45.600  71.110  1.00  0.00           C
ATOM   2603  HE1 TYR A 750      56.790  45.370  70.060  1.00  0.00           H
ATOM   2604  CZ  TYR A 750      56.190  44.670  71.960  1.00  0.00           C
ATOM   2605  OH  TYR A 750      55.550  43.520  71.480  1.00  0.00           O
ATOM   2606  HH  TYR A 750      55.640  43.540  70.530  1.00  0.00           H
ATOM   2607  CD2 TYR A 750      56.850  46.000  73.940  1.00  0.00           C
ATOM   2608  HD2 TYR A 750      56.850  46.130  75.010  1.00  0.00           H
ATOM   2609  CE2 TYR A 750      56.190  44.910  73.360  1.00  0.00           C
ATOM   2610  HE2 TYR A 750      55.600  44.290  74.010  1.00  0.00           H
ATOM   2611  C   TYR A 750      57.480  49.960  75.420  1.00  0.00           C
ATOM   2612  O   TYR A 750      58.410  49.650  76.130  1.00  0.00           O
ATOM   2613  N   ALA A 751      56.990  51.160  75.370  1.00  0.00           N
ATOM   2614  HN  ALA A 751      56.140  51.380  74.910  1.00  0.00           H
ATOM   2615  CA  ALA A 751      57.450  52.360  76.140  1.00  0.00           C
ATOM   2616  HA  ALA A 751      57.060  53.220  75.630  1.00  0.00           H
ATOM   2617  CB  ALA A 751      56.820  52.420  77.550  1.00  0.00           C
ATOM   2618  HB1 ALA A 751      57.060  51.590  78.260  1.00  0.00           H
ATOM   2619  HB2 ALA A 751      55.730  52.590  77.360  1.00  0.00           H
ATOM   2620  HB3 ALA A 751      57.160  53.260  78.190  1.00  0.00           H
ATOM   2621  C   ALA A 751      58.960  52.640  76.290  1.00  0.00           C
ATOM   2622  O   ALA A 751      59.450  52.660  77.430  1.00  0.00           O
ATOM   2623  N   PHE A 752      59.810  52.780  75.250  1.00  0.00           N
ATOM   2624  HN  PHE A 752      59.340  52.740  74.360  1.00  0.00           H
ATOM   2625  CA  PHE A 752      61.220  53.020  75.270  1.00  0.00           C
ATOM   2626  HA  PHE A 752      61.380  53.500  76.220  1.00  0.00           H
ATOM   2627  CB  PHE A 752      61.650  53.750  73.970  1.00  0.00           C
ATOM   2628  HB1 PHE A 752      61.030  53.430  73.120  1.00  0.00           H
ATOM   2629  HB2 PHE A 752      62.730  53.680  73.720  1.00  0.00           H
ATOM   2630  CG  PHE A 752      61.380  55.240  74.180  1.00  0.00           C
ATOM   2631  CD1 PHE A 752      60.210  55.810  73.680  1.00  0.00           C
ATOM   2632  HD1 PHE A 752      59.640  55.150  73.060  1.00  0.00           H
ATOM   2633  CE1 PHE A 752      59.980  57.210  73.770  1.00  0.00           C
ATOM   2634  HE1 PHE A 752      59.150  57.720  73.320  1.00  0.00           H
ATOM   2635  CZ  PHE A 752      60.900  57.990  74.510  1.00  0.00           C
ATOM   2636  HZ  PHE A 752      60.750  59.060  74.630  1.00  0.00           H
ATOM   2637  CD2 PHE A 752      62.380  56.070  74.740  1.00  0.00           C
ATOM   2638  HD2 PHE A 752      63.330  55.680  75.070  1.00  0.00           H
ATOM   2639  CE2 PHE A 752      62.110  57.410  74.930  1.00  0.00           C
ATOM   2640  HE2 PHE A 752      62.790  58.040  75.490  1.00  0.00           H
ATOM   2641  C   PHE A 752      62.090  51.760  75.410  1.00  0.00           C
ATOM   2642  O   PHE A 752      62.890  51.700  76.360  1.00  0.00           O
ATOM   2643  N   PRO A 822      61.970  50.610  74.740  1.00  0.00           N
ATOM   2644  CD  PRO A 822      61.280  50.480  73.470  1.00  0.00           C
ATOM   2645  HD1 PRO A 822      61.610  51.310  72.820  1.00  0.00           H
ATOM   2646  HD2 PRO A 822      60.180  50.460  73.610  1.00  0.00           H
ATOM   2647  CA  PRO A 822      62.810  49.420  74.900  1.00  0.00           C
ATOM   2648  HA  PRO A 822      62.740  49.020  75.900  1.00  0.00           H
ATOM   2649  CB  PRO A 822      62.110  48.380  73.970  1.00  0.00           C
ATOM   2650  HB1 PRO A 822      61.320  47.850  74.540  1.00  0.00           H
ATOM   2651  HB2 PRO A 822      62.880  47.640  73.640  1.00  0.00           H
ATOM   2652  CG  PRO A 822      61.570  49.090  72.790  1.00  0.00           C
ATOM   2653  HG1 PRO A 822      62.430  49.240  72.090  1.00  0.00           H
ATOM   2654  HG2 PRO A 822      60.730  48.700  72.190  1.00  0.00           H
ATOM   2655  C   PRO A 822      64.230  49.660  74.500  1.00  0.00           C
ATOM   2656  O   PRO A 822      64.490  50.260  73.480  1.00  0.00           O
ATOM   2657  N   ASP A 823      65.240  49.060  75.200  1.00  0.00           N
ATOM   2658  HN  ASP A 823      64.920  48.460  75.930  1.00  0.00           H
ATOM   2659  CA  ASP A 823      66.670  49.170  75.030  1.00  0.00           C
ATOM   2660  HA  ASP A 823      66.930  50.210  74.910  1.00  0.00           H
ATOM   2661  CB  ASP A 823      67.450  48.390  76.150  1.00  0.00           C
ATOM   2662  HB1 ASP A 823      67.210  49.010  77.050  1.00  0.00           H
ATOM   2663  HB2 ASP A 823      68.530  48.330  75.940  1.00  0.00           H
ATOM   2664  CG  ASP A 823      66.850  46.980  76.460  1.00  0.00           C
ATOM   2665  OD1 ASP A 823      65.910  46.430  75.780  1.00  0.00           O
ATOM   2666  OD2 ASP A 823      67.400  46.460  77.480  1.00  0.00           O
ATOM   2667  C   ASP A 823      67.030  48.700  73.590  1.00  0.00           C
ATOM   2668  O   ASP A 823      67.840  49.240  72.870  1.00  0.00           O
ATOM   2669  N   VAL A 824      66.460  47.630  73.080  1.00  0.00           N
ATOM   2670  HN  VAL A 824      66.200  46.920  73.730  1.00  0.00           H
ATOM   2671  CA  VAL A 824      66.580  47.260  71.670  1.00  0.00           C
ATOM   2672  HA  VAL A 824      67.630  47.210  71.380  1.00  0.00           H
ATOM   2673  CB  VAL A 824      66.140  45.810  71.450  1.00  0.00           C
ATOM   2674  HB  VAL A 824      66.390  45.540  70.390  1.00  0.00           H
ATOM   2675  CG1 VAL A 824      66.990  44.770  72.190  1.00  0.00           C
ATOM   2676 HG11 VAL A 824      66.580  43.760  71.970  1.00  0.00           H
ATOM   2677 HG12 VAL A 824      66.960  44.900  73.300  1.00  0.00           H
ATOM   2678 HG13 VAL A 824      68.070  44.740  71.960  1.00  0.00           H
ATOM   2679  CG2 VAL A 824      64.620  45.640  71.840  1.00  0.00           C
ATOM   2680 HG21 VAL A 824      64.010  46.390  71.290  1.00  0.00           H
ATOM   2681 HG22 VAL A 824      64.520  45.810  72.930  1.00  0.00           H
ATOM   2682 HG23 VAL A 824      64.290  44.590  71.700  1.00  0.00           H
ATOM   2683  C   VAL A 824      65.870  48.140  70.560  1.00  0.00           C
ATOM   2684  O   VAL A 824      66.030  47.860  69.390  1.00  0.00           O
ATOM   2685  N   LEU A 825      65.200  49.270  70.900  1.00  0.00           N
ATOM   2686  HN  LEU A 825      65.260  49.750  71.760  1.00  0.00           H
ATOM   2687  CA  LEU A 825      64.660  50.110  69.750  1.00  0.00           C
ATOM   2688  HA  LEU A 825      63.920  49.490  69.270  1.00  0.00           H
ATOM   2689  CB  LEU A 825      63.830  51.290  70.340  1.00  0.00           C
ATOM   2690  HB1 LEU A 825      64.450  51.900  71.020  1.00  0.00           H
ATOM   2691  HB2 LEU A 825      63.010  50.770  70.900  1.00  0.00           H
ATOM   2692  CG  LEU A 825      63.060  52.300  69.410  1.00  0.00           C
ATOM   2693  HG  LEU A 825      63.850  52.830  68.820  1.00  0.00           H
ATOM   2694  CD1 LEU A 825      62.080  51.570  68.510  1.00  0.00           C
ATOM   2695 HD11 LEU A 825      61.610  52.200  67.740  1.00  0.00           H
ATOM   2696 HD12 LEU A 825      61.240  51.240  69.150  1.00  0.00           H
ATOM   2697 HD13 LEU A 825      62.610  50.700  68.040  1.00  0.00           H
ATOM   2698  CD2 LEU A 825      62.460  53.450  70.260  1.00  0.00           C
ATOM   2699 HD21 LEU A 825      61.780  54.040  69.620  1.00  0.00           H
ATOM   2700 HD22 LEU A 825      63.150  54.170  70.740  1.00  0.00           H
ATOM   2701 HD23 LEU A 825      61.830  52.920  71.010  1.00  0.00           H
ATOM   2702  C   LEU A 825      65.560  50.740  68.700  1.00  0.00           C
ATOM   2703  O   LEU A 825      65.330  50.690  67.480  1.00  0.00           O
ATOM   2704  N   PHE A 826      66.770  51.300  69.010  1.00  0.00           N
ATOM   2705  HN  PHE A 826      67.180  51.390  69.920  1.00  0.00           H
ATOM   2706  CA  PHE A 826      67.640  51.590  67.920  1.00  0.00           C
ATOM   2707  HA  PHE A 826      67.050  52.210  67.260  1.00  0.00           H
ATOM   2708  CB  PHE A 826      68.900  52.340  68.430  1.00  0.00           C
ATOM   2709  HB1 PHE A 826      69.420  51.590  69.070  1.00  0.00           H
ATOM   2710  HB2 PHE A 826      68.710  53.120  69.210  1.00  0.00           H
ATOM   2711  CG  PHE A 826      69.840  52.990  67.470  1.00  0.00           C
ATOM   2712  CD1 PHE A 826      69.370  53.790  66.420  1.00  0.00           C
ATOM   2713  HD1 PHE A 826      68.320  54.020  66.400  1.00  0.00           H
ATOM   2714  CE1 PHE A 826      70.280  54.350  65.510  1.00  0.00           C
ATOM   2715  HE1 PHE A 826      69.990  55.130  64.820  1.00  0.00           H
ATOM   2716  CZ  PHE A 826      71.650  54.090  65.580  1.00  0.00           C
ATOM   2717  HZ  PHE A 826      72.380  54.610  64.980  1.00  0.00           H
ATOM   2718  CD2 PHE A 826      71.200  52.580  67.470  1.00  0.00           C
ATOM   2719  HD2 PHE A 826      71.630  51.860  68.150  1.00  0.00           H
ATOM   2720  CE2 PHE A 826      72.070  53.230  66.620  1.00  0.00           C
ATOM   2721  HE2 PHE A 826      73.140  53.070  66.670  1.00  0.00           H
ATOM   2722  C   PHE A 826      68.180  50.400  67.070  1.00  0.00           C
ATOM   2723  O   PHE A 826      68.300  50.430  65.830  1.00  0.00           O
ATOM   2724  N   TRP A 827      68.430  49.220  67.750  1.00  0.00           N
ATOM   2725  HN  TRP A 827      68.380  49.170  68.750  1.00  0.00           H
ATOM   2726  CA  TRP A 827      68.660  47.940  67.000  1.00  0.00           C
ATOM   2727  HA  TRP A 827      69.500  48.230  66.390  1.00  0.00           H
ATOM   2728  CB  TRP A 827      69.230  46.850  68.010  1.00  0.00           C
ATOM   2729  HB1 TRP A 827      68.600  46.790  68.920  1.00  0.00           H
ATOM   2730  HB2 TRP A 827      70.250  47.130  68.350  1.00  0.00           H
ATOM   2731  CG  TRP A 827      69.400  45.520  67.360  1.00  0.00           C
ATOM   2732  CD1 TRP A 827      68.740  44.400  67.840  1.00  0.00           C
ATOM   2733  HD1 TRP A 827      68.010  44.400  68.650  1.00  0.00           H
ATOM   2734  NE1 TRP A 827      69.060  43.320  67.060  1.00  0.00           N
ATOM   2735  HE1 TRP A 827      68.790  42.400  67.170  1.00  0.00           H
ATOM   2736  CE2 TRP A 827      69.960  43.710  66.080  1.00  0.00           C
ATOM   2737  CD2 TRP A 827      70.170  45.100  66.210  1.00  0.00           C
ATOM   2738  CE3 TRP A 827      71.070  45.780  65.360  1.00  0.00           C
ATOM   2739  HE3 TRP A 827      71.050  46.860  65.390  1.00  0.00           H
ATOM   2740  CZ3 TRP A 827      71.700  45.040  64.360  1.00  0.00           C
ATOM   2741  HZ3 TRP A 827      72.230  45.600  63.610  1.00  0.00           H
ATOM   2742  CZ2 TRP A 827      70.680  43.010  65.160  1.00  0.00           C
ATOM   2743  HZ2 TRP A 827      70.600  41.950  65.330  1.00  0.00           H
ATOM   2744  CH2 TRP A 827      71.500  43.640  64.320  1.00  0.00           C
ATOM   2745  HH2 TRP A 827      72.040  43.040  63.600  1.00  0.00           H
ATOM   2746  C   TRP A 827      67.540  47.510  66.070  1.00  0.00           C
ATOM   2747  O   TRP A 827      67.700  46.940  65.010  1.00  0.00           O
ATOM   2748  N   CYS A 828      66.290  47.860  66.420  1.00  0.00           N
ATOM   2749  HN  CYS A 828      66.250  48.250  67.340  1.00  0.00           H
ATOM   2750  CA  CYS A 828      65.160  47.800  65.580  1.00  0.00           C
ATOM   2751  HA  CYS A 828      65.050  46.790  65.210  1.00  0.00           H
ATOM   2752  CB  CYS A 828      63.810  48.060  66.340  1.00  0.00           C
ATOM   2753  HB1 CYS A 828      63.010  47.880  65.600  1.00  0.00           H
ATOM   2754  HB2 CYS A 828      63.780  49.140  66.610  1.00  0.00           H
ATOM   2755  SG  CYS A 828      63.510  47.050  67.760  1.00  0.00           S
ATOM   2756  HG1 CYS A 828      64.280  47.670  68.630  1.00  0.00           H
ATOM   2757  C   CYS A 828      65.210  48.660  64.360  1.00  0.00           C
ATOM   2758  O   CYS A 828      64.960  48.200  63.280  1.00  0.00           O
ATOM   2759  N   VAL A 829      65.670  49.920  64.480  1.00  0.00           N
ATOM   2760  HN  VAL A 829      66.000  50.150  65.390  1.00  0.00           H
ATOM   2761  CA  VAL A 829      65.880  50.860  63.380  1.00  0.00           C
ATOM   2762  HA  VAL A 829      65.000  50.920  62.760  1.00  0.00           H
ATOM   2763  CB  VAL A 829      66.200  52.220  63.870  1.00  0.00           C
ATOM   2764  HB  VAL A 829      67.040  52.250  64.590  1.00  0.00           H
ATOM   2765  CG1 VAL A 829      66.560  53.170  62.770  1.00  0.00           C
ATOM   2766 HG11 VAL A 829      66.630  54.210  63.140  1.00  0.00           H
ATOM   2767 HG12 VAL A 829      65.960  53.040  61.850  1.00  0.00           H
ATOM   2768 HG13 VAL A 829      67.580  52.930  62.390  1.00  0.00           H
ATOM   2769  CG2 VAL A 829      64.940  52.740  64.520  1.00  0.00           C
ATOM   2770 HG21 VAL A 829      64.940  53.780  64.870  1.00  0.00           H
ATOM   2771 HG22 VAL A 829      64.640  52.020  65.310  1.00  0.00           H
ATOM   2772 HG23 VAL A 829      64.130  52.610  63.760  1.00  0.00           H
ATOM   2773  C   VAL A 829      66.980  50.380  62.430  1.00  0.00           C
ATOM   2774  O   VAL A 829      66.830  50.340  61.210  1.00  0.00           O
ATOM   2775  N   ILE A 830      68.140  49.860  63.020  1.00  0.00           N
ATOM   2776  HN  ILE A 830      68.130  49.850  64.020  1.00  0.00           H
ATOM   2777  CA  ILE A 830      69.190  49.160  62.280  1.00  0.00           C
ATOM   2778  HA  ILE A 830      69.430  49.830  61.460  1.00  0.00           H
ATOM   2779  CB  ILE A 830      70.360  48.880  63.170  1.00  0.00           C
ATOM   2780  HB  ILE A 830      70.020  48.310  64.050  1.00  0.00           H
ATOM   2781  CG2 ILE A 830      71.400  48.030  62.430  1.00  0.00           C
ATOM   2782 HG21 ILE A 830      72.160  47.660  63.160  1.00  0.00           H
ATOM   2783 HG22 ILE A 830      71.820  48.590  61.570  1.00  0.00           H
ATOM   2784 HG23 ILE A 830      70.990  47.170  61.850  1.00  0.00           H
ATOM   2785  CG1 ILE A 830      71.050  50.250  63.710  1.00  0.00           C
ATOM   2786 HG11 ILE A 830      70.260  50.940  64.070  1.00  0.00           H
ATOM   2787 HG12 ILE A 830      71.520  50.760  62.840  1.00  0.00           H
ATOM   2788  CD  ILE A 830      72.120  50.020  64.800  1.00  0.00           C
ATOM   2789  HD1 ILE A 830      72.470  50.980  65.220  1.00  0.00           H
ATOM   2790  HD2 ILE A 830      72.990  49.450  64.420  1.00  0.00           H
ATOM   2791  HD3 ILE A 830      71.720  49.460  65.670  1.00  0.00           H
ATOM   2792  C   ILE A 830      68.680  47.920  61.540  1.00  0.00           C
ATOM   2793  O   ILE A 830      68.850  47.780  60.330  1.00  0.00           O
ATOM   2794  N   LEU A 831      67.890  47.060  62.260  1.00  0.00           N
ATOM   2795  HN  LEU A 831      67.520  47.230  63.170  1.00  0.00           H
ATOM   2796  CA  LEU A 831      67.230  45.940  61.590  1.00  0.00           C
ATOM   2797  HA  LEU A 831      68.000  45.250  61.270  1.00  0.00           H
ATOM   2798  CB  LEU A 831      66.290  45.020  62.440  1.00  0.00           C
ATOM   2799  HB1 LEU A 831      65.600  44.340  61.900  1.00  0.00           H
ATOM   2800  HB2 LEU A 831      65.570  45.560  63.100  1.00  0.00           H
ATOM   2801  CG  LEU A 831      67.150  44.070  63.300  1.00  0.00           C
ATOM   2802  HG  LEU A 831      68.130  44.560  63.530  1.00  0.00           H
ATOM   2803  CD1 LEU A 831      66.460  43.760  64.720  1.00  0.00           C
ATOM   2804 HD11 LEU A 831      66.390  44.730  65.250  1.00  0.00           H
ATOM   2805 HD12 LEU A 831      67.010  43.010  65.320  1.00  0.00           H
ATOM   2806 HD13 LEU A 831      65.430  43.420  64.450  1.00  0.00           H
ATOM   2807  CD2 LEU A 831      67.540  42.790  62.640  1.00  0.00           C
ATOM   2808 HD21 LEU A 831      67.700  43.060  61.570  1.00  0.00           H
ATOM   2809 HD22 LEU A 831      66.690  42.060  62.650  1.00  0.00           H
ATOM   2810 HD23 LEU A 831      68.380  42.310  63.170  1.00  0.00           H
ATOM   2811  C   LEU A 831      66.310  46.280  60.400  1.00  0.00           C
ATOM   2812  O   LEU A 831      66.420  45.620  59.350  1.00  0.00           O
ATOM   2813  N   PHE A 832      65.560  47.380  60.490  1.00  0.00           N
ATOM   2814  HN  PHE A 832      65.440  48.000  61.270  1.00  0.00           H
ATOM   2815  CA  PHE A 832      64.810  48.060  59.380  1.00  0.00           C
ATOM   2816  HA  PHE A 832      64.070  47.300  59.180  1.00  0.00           H
ATOM   2817  CB  PHE A 832      63.980  49.250  59.870  1.00  0.00           C
ATOM   2818  HB1 PHE A 832      64.710  49.920  60.370  1.00  0.00           H
ATOM   2819  HB2 PHE A 832      63.380  48.940  60.760  1.00  0.00           H
ATOM   2820  CG  PHE A 832      63.200  50.010  58.810  1.00  0.00           C
ATOM   2821  CD1 PHE A 832      61.800  49.830  58.770  1.00  0.00           C
ATOM   2822  HD1 PHE A 832      61.430  48.950  59.300  1.00  0.00           H
ATOM   2823  CE1 PHE A 832      60.940  50.640  58.050  1.00  0.00           C
ATOM   2824  HE1 PHE A 832      59.930  50.300  57.920  1.00  0.00           H
ATOM   2825  CZ  PHE A 832      61.540  51.610  57.250  1.00  0.00           C
ATOM   2826  HZ  PHE A 832      60.880  52.160  56.580  1.00  0.00           H
ATOM   2827  CD2 PHE A 832      63.740  51.160  58.200  1.00  0.00           C
ATOM   2828  HD2 PHE A 832      64.790  51.390  58.320  1.00  0.00           H
ATOM   2829  CE2 PHE A 832      62.890  51.890  57.350  1.00  0.00           C
ATOM   2830  HE2 PHE A 832      63.340  52.630  56.700  1.00  0.00           H
ATOM   2831  C   PHE A 832      65.610  48.280  58.110  1.00  0.00           C
ATOM   2832  O   PHE A 832      65.410  47.790  57.020  1.00  0.00           O
ATOM   2833  N   PHE A 833      66.690  49.090  58.300  1.00  0.00           N
ATOM   2834  HN  PHE A 833      66.810  49.620  59.140  1.00  0.00           H
ATOM   2835  CA  PHE A 833      67.560  49.450  57.220  1.00  0.00           C
ATOM   2836  HA  PHE A 833      66.860  49.710  56.440  1.00  0.00           H
ATOM   2837  CB  PHE A 833      68.410  50.700  57.530  1.00  0.00           C
ATOM   2838  HB1 PHE A 833      69.170  50.970  56.770  1.00  0.00           H
ATOM   2839  HB2 PHE A 833      68.900  50.510  58.510  1.00  0.00           H
ATOM   2840  CG  PHE A 833      67.520  51.910  57.680  1.00  0.00           C
ATOM   2841  CD1 PHE A 833      67.300  52.500  58.910  1.00  0.00           C
ATOM   2842  HD1 PHE A 833      67.770  51.980  59.740  1.00  0.00           H
ATOM   2843  CE1 PHE A 833      66.570  53.710  58.990  1.00  0.00           C
ATOM   2844  HE1 PHE A 833      66.590  54.290  59.900  1.00  0.00           H
ATOM   2845  CZ  PHE A 833      65.920  54.220  57.910  1.00  0.00           C
ATOM   2846  HZ  PHE A 833      65.210  55.040  58.040  1.00  0.00           H
ATOM   2847  CD2 PHE A 833      66.950  52.520  56.520  1.00  0.00           C
ATOM   2848  HD2 PHE A 833      67.060  52.010  55.570  1.00  0.00           H
ATOM   2849  CE2 PHE A 833      66.090  53.620  56.640  1.00  0.00           C
ATOM   2850  HE2 PHE A 833      65.470  53.910  55.810  1.00  0.00           H
ATOM   2851  C   PHE A 833      68.280  48.360  56.620  1.00  0.00           C
ATOM   2852  O   PHE A 833      68.240  48.150  55.400  1.00  0.00           O
ATOM   2853  N   THR A 834      68.850  47.500  57.470  1.00  0.00           N
ATOM   2854  HN  THR A 834      68.710  47.660  58.450  1.00  0.00           H
ATOM   2855  CA  THR A 834      69.560  46.280  57.050  1.00  0.00           C
ATOM   2856  HA  THR A 834      70.350  46.540  56.380  1.00  0.00           H
ATOM   2857  CB  THR A 834      70.160  45.570  58.230  1.00  0.00           C
ATOM   2858  HB  THR A 834      69.370  45.040  58.800  1.00  0.00           H
ATOM   2859  OG1 THR A 834      70.780  46.510  59.140  1.00  0.00           O
ATOM   2860  HG1 THR A 834      70.090  46.900  59.680  1.00  0.00           H
ATOM   2861  CG2 THR A 834      71.360  44.670  57.830  1.00  0.00           C
ATOM   2862 HG21 THR A 834      71.660  44.240  58.810  1.00  0.00           H
ATOM   2863 HG22 THR A 834      72.130  45.270  57.280  1.00  0.00           H
ATOM   2864 HG23 THR A 834      71.110  43.820  57.150  1.00  0.00           H
ATOM   2865  C   THR A 834      68.650  45.330  56.270  1.00  0.00           C
ATOM   2866  O   THR A 834      69.010  44.680  55.300  1.00  0.00           O
ATOM   2867  N   THR A 835      67.380  45.260  56.670  1.00  0.00           N
ATOM   2868  HN  THR A 835      67.020  45.830  57.420  1.00  0.00           H
ATOM   2869  CA  THR A 835      66.390  44.470  56.000  1.00  0.00           C
ATOM   2870  HA  THR A 835      66.780  43.470  55.920  1.00  0.00           H
ATOM   2871  CB  THR A 835      65.010  44.330  56.680  1.00  0.00           C
ATOM   2872  HB  THR A 835      64.530  45.320  56.850  1.00  0.00           H
ATOM   2873  OG1 THR A 835      65.230  43.750  57.970  1.00  0.00           O
ATOM   2874  HG1 THR A 835      65.630  44.440  58.500  1.00  0.00           H
ATOM   2875  CG2 THR A 835      64.140  43.250  55.900  1.00  0.00           C
ATOM   2876 HG21 THR A 835      63.840  43.750  54.940  1.00  0.00           H
ATOM   2877 HG22 THR A 835      63.330  42.820  56.500  1.00  0.00           H
ATOM   2878 HG23 THR A 835      64.860  42.440  55.690  1.00  0.00           H
ATOM   2879  C   THR A 835      66.070  44.900  54.610  1.00  0.00           C
ATOM   2880  O   THR A 835      66.250  44.120  53.660  1.00  0.00           O
ATOM   2881  N   PHE A 836      65.880  46.200  54.510  1.00  0.00           N
ATOM   2882  HN  PHE A 836      66.040  46.840  55.260  1.00  0.00           H
ATOM   2883  CA  PHE A 836      65.750  46.870  53.190  1.00  0.00           C
ATOM   2884  HA  PHE A 836      64.940  46.380  52.700  1.00  0.00           H
ATOM   2885  CB  PHE A 836      65.340  48.390  53.490  1.00  0.00           C
ATOM   2886  HB1 PHE A 836      65.880  48.790  54.370  1.00  0.00           H
ATOM   2887  HB2 PHE A 836      64.260  48.440  53.790  1.00  0.00           H
ATOM   2888  CG  PHE A 836      65.370  49.280  52.340  1.00  0.00           C
ATOM   2889  CD1 PHE A 836      64.590  49.060  51.230  1.00  0.00           C
ATOM   2890  HD1 PHE A 836      63.900  48.230  51.310  1.00  0.00           H
ATOM   2891  CE1 PHE A 836      64.450  49.880  50.100  1.00  0.00           C
ATOM   2892  HE1 PHE A 836      63.790  49.590  49.290  1.00  0.00           H
ATOM   2893  CZ  PHE A 836      65.170  51.060  50.090  1.00  0.00           C
ATOM   2894  HZ  PHE A 836      65.250  51.730  49.240  1.00  0.00           H
ATOM   2895  CD2 PHE A 836      65.940  50.620  52.430  1.00  0.00           C
ATOM   2896  HD2 PHE A 836      66.510  50.950  53.290  1.00  0.00           H
ATOM   2897  CE2 PHE A 836      65.840  51.440  51.240  1.00  0.00           C
ATOM   2898  HE2 PHE A 836      66.370  52.380  51.280  1.00  0.00           H
ATOM   2899  C   PHE A 836      66.950  46.740  52.210  1.00  0.00           C
ATOM   2900  O   PHE A 836      66.810  46.410  51.010  1.00  0.00           O
ATOM   2901  N   PHE A 837      68.160  46.930  52.760  1.00  0.00           N
ATOM   2902  HN  PHE A 837      68.250  47.160  53.720  1.00  0.00           H
ATOM   2903  CA  PHE A 837      69.400  46.860  51.950  1.00  0.00           C
ATOM   2904  HA  PHE A 837      69.180  47.460  51.080  1.00  0.00           H
ATOM   2905  CB  PHE A 837      70.690  47.450  52.710  1.00  0.00           C
ATOM   2906  HB1 PHE A 837      71.620  47.360  52.100  1.00  0.00           H
ATOM   2907  HB2 PHE A 837      70.810  46.910  53.680  1.00  0.00           H
ATOM   2908  CG  PHE A 837      70.470  48.930  53.120  1.00  0.00           C
ATOM   2909  CD1 PHE A 837      71.060  49.450  54.310  1.00  0.00           C
ATOM   2910  HD1 PHE A 837      71.700  48.800  54.890  1.00  0.00           H
ATOM   2911  CE1 PHE A 837      71.020  50.810  54.590  1.00  0.00           C
ATOM   2912  HE1 PHE A 837      71.520  51.210  55.450  1.00  0.00           H
ATOM   2913  CZ  PHE A 837      70.220  51.680  53.820  1.00  0.00           C
ATOM   2914  HZ  PHE A 837      70.130  52.730  54.030  1.00  0.00           H
ATOM   2915  CD2 PHE A 837      69.750  49.810  52.340  1.00  0.00           C
ATOM   2916  HD2 PHE A 837      69.430  49.560  51.340  1.00  0.00           H
ATOM   2917  CE2 PHE A 837      69.660  51.160  52.650  1.00  0.00           C
ATOM   2918  HE2 PHE A 837      69.300  51.850  51.900  1.00  0.00           H
ATOM   2919  C   PHE A 837      69.650  45.490  51.580  1.00  0.00           C
ATOM   2920  O   PHE A 837      70.100  45.270  50.460  1.00  0.00           O
ATOM   2921  N   LEU A 838      69.480  44.460  52.430  1.00  0.00           N
ATOM   2922  HN  LEU A 838      69.150  44.700  53.340  1.00  0.00           H
ATOM   2923  CA  LEU A 838      69.800  43.060  52.080  1.00  0.00           C
ATOM   2924  HA  LEU A 838      70.800  43.100  51.690  1.00  0.00           H
ATOM   2925  CB  LEU A 838      69.850  42.130  53.410  1.00  0.00           C
ATOM   2926  HB1 LEU A 838      68.900  42.310  53.980  1.00  0.00           H
ATOM   2927  HB2 LEU A 838      70.580  42.410  54.200  1.00  0.00           H
ATOM   2928  CG  LEU A 838      70.120  40.560  53.040  1.00  0.00           C
ATOM   2929  HG  LEU A 838      69.290  40.190  52.410  1.00  0.00           H
ATOM   2930  CD1 LEU A 838      71.430  40.480  52.200  1.00  0.00           C
ATOM   2931 HD11 LEU A 838      71.150  40.890  51.210  1.00  0.00           H
ATOM   2932 HD12 LEU A 838      71.640  39.400  52.030  1.00  0.00           H
ATOM   2933 HD13 LEU A 838      72.290  41.030  52.620  1.00  0.00           H
ATOM   2934  CD2 LEU A 838      70.280  39.730  54.260  1.00  0.00           C
ATOM   2935 HD21 LEU A 838      69.520  39.920  55.050  1.00  0.00           H
ATOM   2936 HD22 LEU A 838      71.330  39.880  54.600  1.00  0.00           H
ATOM   2937 HD23 LEU A 838      70.190  38.640  54.020  1.00  0.00           H
ATOM   2938  C   LEU A 838      68.780  42.510  51.110  1.00  0.00           C
ATOM   2939  O   LEU A 838      69.140  41.840  50.140  1.00  0.00           O
ATOM   2940  N   SER A 839      67.480  42.770  51.340  1.00  0.00           N
ATOM   2941  HN  SER A 839      67.180  43.130  52.220  1.00  0.00           H
ATOM   2942  CA  SER A 839      66.420  42.290  50.400  1.00  0.00           C
ATOM   2943  HA  SER A 839      66.590  41.220  50.350  1.00  0.00           H
ATOM   2944  CB  SER A 839      65.000  42.320  50.930  1.00  0.00           C
ATOM   2945  HB1 SER A 839      64.930  41.640  51.810  1.00  0.00           H
ATOM   2946  HB2 SER A 839      64.360  41.820  50.180  1.00  0.00           H
ATOM   2947  OG  SER A 839      64.670  43.660  51.340  1.00  0.00           O
ATOM   2948  HG1 SER A 839      64.990  43.780  52.240  1.00  0.00           H
ATOM   2949  C   SER A 839      66.550  42.760  48.980  1.00  0.00           C
ATOM   2950  O   SER A 839      66.310  41.980  48.040  1.00  0.00           O
ATOM   2951  N   SER A 840      67.090  43.990  48.800  1.00  0.00           N
ATOM   2952  HN  SER A 840      67.080  44.580  49.600  1.00  0.00           H
ATOM   2953  CA  SER A 840      67.360  44.630  47.520  1.00  0.00           C
ATOM   2954  HA  SER A 840      66.490  44.480  46.900  1.00  0.00           H
ATOM   2955  CB  SER A 840      67.620  46.170  47.670  1.00  0.00           C
ATOM   2956  HB1 SER A 840      67.690  46.630  46.660  1.00  0.00           H
ATOM   2957  HB2 SER A 840      68.550  46.520  48.160  1.00  0.00           H
ATOM   2958  OG  SER A 840      66.520  46.720  48.290  1.00  0.00           O
ATOM   2959  HG1 SER A 840      66.610  46.480  49.220  1.00  0.00           H
ATOM   2960  C   SER A 840      68.650  44.120  46.980  1.00  0.00           C
ATOM   2961  O   SER A 840      68.850  43.990  45.770  1.00  0.00           O
ATOM   2962  N   PHE A 841      69.690  43.760  47.790  1.00  0.00           N
ATOM   2963  HN  PHE A 841      69.560  43.880  48.770  1.00  0.00           H
ATOM   2964  CA  PHE A 841      70.950  43.120  47.350  1.00  0.00           C
ATOM   2965  HA  PHE A 841      71.300  43.880  46.670  1.00  0.00           H
ATOM   2966  CB  PHE A 841      71.900  43.040  48.550  1.00  0.00           C
ATOM   2967  HB1 PHE A 841      71.350  42.550  49.380  1.00  0.00           H
ATOM   2968  HB2 PHE A 841      72.050  44.090  48.920  1.00  0.00           H
ATOM   2969  CG  PHE A 841      73.260  42.530  48.310  1.00  0.00           C
ATOM   2970  CD1 PHE A 841      74.180  43.210  47.400  1.00  0.00           C
ATOM   2971  HD1 PHE A 841      74.060  44.210  47.020  1.00  0.00           H
ATOM   2972  CE1 PHE A 841      75.510  42.700  47.240  1.00  0.00           C
ATOM   2973  HE1 PHE A 841      76.180  43.320  46.660  1.00  0.00           H
ATOM   2974  CZ  PHE A 841      75.820  41.490  47.890  1.00  0.00           C
ATOM   2975  HZ  PHE A 841      76.760  41.080  47.540  1.00  0.00           H
ATOM   2976  CD2 PHE A 841      73.670  41.330  48.950  1.00  0.00           C
ATOM   2977  HD2 PHE A 841      72.940  40.810  49.550  1.00  0.00           H
ATOM   2978  CE2 PHE A 841      74.930  40.840  48.780  1.00  0.00           C
ATOM   2979  HE2 PHE A 841      75.140  39.850  49.160  1.00  0.00           H
ATOM   2980  C   PHE A 841      70.790  41.770  46.750  1.00  0.00           C
ATOM   2981  O   PHE A 841      71.440  41.480  45.780  1.00  0.00           O
ATOM   2982  N   LEU A 842      69.880  40.990  47.350  1.00  0.00           N
ATOM   2983  HN  LEU A 842      69.360  41.310  48.130  1.00  0.00           H
ATOM   2984  CA  LEU A 842      69.590  39.610  46.910  1.00  0.00           C
ATOM   2985  HA  LEU A 842      70.510  39.160  46.570  1.00  0.00           H
ATOM   2986  CB  LEU A 842      69.180  38.730  48.060  1.00  0.00           C
ATOM   2987  HB1 LEU A 842      68.640  37.790  47.830  1.00  0.00           H
ATOM   2988  HB2 LEU A 842      68.450  39.340  48.650  1.00  0.00           H
ATOM   2989  CG  LEU A 842      70.350  38.380  48.990  1.00  0.00           C
ATOM   2990  HG  LEU A 842      70.780  39.380  49.150  1.00  0.00           H
ATOM   2991  CD1 LEU A 842      69.820  37.700  50.280  1.00  0.00           C
ATOM   2992 HD11 LEU A 842      69.410  38.480  50.950  1.00  0.00           H
ATOM   2993 HD12 LEU A 842      70.630  37.340  50.950  1.00  0.00           H
ATOM   2994 HD13 LEU A 842      69.090  36.910  50.060  1.00  0.00           H
ATOM   2995  CD2 LEU A 842      71.350  37.360  48.360  1.00  0.00           C
ATOM   2996 HD21 LEU A 842      70.920  36.340  48.380  1.00  0.00           H
ATOM   2997 HD22 LEU A 842      72.300  37.310  48.920  1.00  0.00           H
ATOM   2998 HD23 LEU A 842      71.620  37.700  47.340  1.00  0.00           H
ATOM   2999  C   LEU A 842      68.620  39.510  45.710  1.00  0.00           C
ATOM   3000  O   LEU A 842      68.280  38.390  45.350  1.00  0.00           O
ATOM   3001  N   LYS A 843      68.130  40.670  45.120  1.00  0.00           N
ATOM   3002  HN  LYS A 843      68.340  41.500  45.620  1.00  0.00           H
ATOM   3003  CA  LYS A 843      67.570  40.730  43.860  1.00  0.00           C
ATOM   3004  HA  LYS A 843      67.320  39.770  43.450  1.00  0.00           H
ATOM   3005  CB  LYS A 843      66.260  41.670  43.790  1.00  0.00           C
ATOM   3006  HB1 LYS A 843      66.020  41.820  42.710  1.00  0.00           H
ATOM   3007  HB2 LYS A 843      66.560  42.620  44.270  1.00  0.00           H
ATOM   3008  CG  LYS A 843      65.100  40.970  44.510  1.00  0.00           C
ATOM   3009  HG1 LYS A 843      64.240  41.670  44.510  1.00  0.00           H
ATOM   3010  HG2 LYS A 843      65.340  40.840  45.590  1.00  0.00           H
ATOM   3011  CD  LYS A 843      64.650  39.590  43.810  1.00  0.00           C
ATOM   3012  HD1 LYS A 843      65.450  38.890  44.160  1.00  0.00           H
ATOM   3013  HD2 LYS A 843      64.740  39.650  42.700  1.00  0.00           H
ATOM   3014  CE  LYS A 843      63.270  39.020  44.220  1.00  0.00           C
ATOM   3015  HE1 LYS A 843      62.500  39.660  43.750  1.00  0.00           H
ATOM   3016  HE2 LYS A 843      63.160  38.890  45.320  1.00  0.00           H
ATOM   3017  NZ  LYS A 843      63.110  37.700  43.650  1.00  0.00           N
ATOM   3018  HZ1 LYS A 843      63.390  37.840  42.660  1.00  0.00           H
ATOM   3019  HZ2 LYS A 843      62.150  37.310  43.800  1.00  0.00           H
ATOM   3020  HZ3 LYS A 843      63.780  37.060  44.130  1.00  0.00           H
ATOM   3021  C   LYS A 843      68.530  41.040  42.740  1.00  0.00           C
ATOM   3022  O   LYS A 843      68.030  41.330  41.670  1.00  0.00           O
ATOM   3023  N   GLN A 844      69.830  41.020  43.050  1.00  0.00           N
ATOM   3024  HN  GLN A 844      70.180  40.790  43.950  1.00  0.00           H
ATOM   3025  CA  GLN A 844      70.900  41.220  42.040  1.00  0.00           C
ATOM   3026  HA  GLN A 844      70.470  41.600  41.130  1.00  0.00           H
ATOM   3027  CB  GLN A 844      71.810  42.340  42.500  1.00  0.00           C
ATOM   3028  HB1 GLN A 844      72.520  42.450  41.650  1.00  0.00           H
ATOM   3029  HB2 GLN A 844      72.480  42.110  43.350  1.00  0.00           H
ATOM   3030  CG  GLN A 844      70.990  43.660  42.800  1.00  0.00           C
ATOM   3031  HG1 GLN A 844      71.720  44.500  42.860  1.00  0.00           H
ATOM   3032  HG2 GLN A 844      70.540  43.470  43.800  1.00  0.00           H
ATOM   3033  CD  GLN A 844      69.830  43.980  41.910  1.00  0.00           C
ATOM   3034  OE1 GLN A 844      69.820  43.920  40.700  1.00  0.00           O
ATOM   3035  NE2 GLN A 844      68.770  44.550  42.590  1.00  0.00           N
ATOM   3036 HE21 GLN A 844      68.090  45.070  42.070  1.00  0.00           H
ATOM   3037 HE22 GLN A 844      68.740  44.510  43.600  1.00  0.00           H
ATOM   3038  C   GLN A 844      71.700  40.000  41.680  1.00  0.00           C
ATOM   3039  O   GLN A 844      72.880  40.180  41.260  1.00  0.00           O
ATOM   3040  N   PHE A 845      71.110  38.720  41.920  1.00  0.00           N
ATOM   3041  HN  PHE A 845      70.190  38.590  42.280  1.00  0.00           H
ATOM   3042  CA  PHE A 845      71.920  37.540  41.720  1.00  0.00           C
ATOM   3043  HA  PHE A 845      72.910  37.820  41.410  1.00  0.00           H
ATOM   3044  CB  PHE A 845      72.190  36.840  43.120  1.00  0.00           C
ATOM   3045  HB1 PHE A 845      72.560  35.820  42.950  1.00  0.00           H
ATOM   3046  HB2 PHE A 845      71.280  36.760  43.770  1.00  0.00           H
ATOM   3047  CG  PHE A 845      73.270  37.550  43.780  1.00  0.00           C
ATOM   3048  CD1 PHE A 845      72.930  38.540  44.710  1.00  0.00           C
ATOM   3049  HD1 PHE A 845      71.900  38.830  44.750  1.00  0.00           H
ATOM   3050  CE1 PHE A 845      73.900  39.200  45.480  1.00  0.00           C
ATOM   3051  HE1 PHE A 845      73.550  39.980  46.160  1.00  0.00           H
ATOM   3052  CZ  PHE A 845      75.220  38.860  45.310  1.00  0.00           C
ATOM   3053  HZ  PHE A 845      75.930  39.520  45.810  1.00  0.00           H
ATOM   3054  CD2 PHE A 845      74.620  37.230  43.580  1.00  0.00           C
ATOM   3055  HD2 PHE A 845      74.990  36.390  43.010  1.00  0.00           H
ATOM   3056  CE2 PHE A 845      75.590  37.820  44.370  1.00  0.00           C
ATOM   3057  HE2 PHE A 845      76.620  37.490  44.260  1.00  0.00           H
ATOM   3058  C   PHE A 845      71.460  36.580  40.630  1.00  0.00           C
ATOM   3059  O   PHE A 845      72.130  35.570  40.350  1.00  0.00           O
ATOM   3060  N   LYS A 846      70.330  36.990  39.960  1.00  0.00           N
ATOM   3061  HN  LYS A 846      69.800  37.780  40.260  1.00  0.00           H
ATOM   3062  CA  LYS A 846      69.720  36.130  38.960  1.00  0.00           C
ATOM   3063  HA  LYS A 846      69.570  35.170  39.420  1.00  0.00           H
ATOM   3064  CB  LYS A 846      68.320  36.600  38.650  1.00  0.00           C
ATOM   3065  HB1 LYS A 846      68.490  37.680  38.460  1.00  0.00           H
ATOM   3066  HB2 LYS A 846      67.840  36.610  39.640  1.00  0.00           H
ATOM   3067  CG  LYS A 846      67.570  35.850  37.530  1.00  0.00           C
ATOM   3068  HG1 LYS A 846      68.290  35.580  36.720  1.00  0.00           H
ATOM   3069  HG2 LYS A 846      66.910  36.570  36.990  1.00  0.00           H
ATOM   3070  CD  LYS A 846      66.640  34.650  37.850  1.00  0.00           C
ATOM   3071  HD1 LYS A 846      67.290  33.820  38.190  1.00  0.00           H
ATOM   3072  HD2 LYS A 846      66.130  34.300  36.920  1.00  0.00           H
ATOM   3073  CE  LYS A 846      65.570  34.890  38.830  1.00  0.00           C
ATOM   3074  HE1 LYS A 846      64.780  35.630  38.610  1.00  0.00           H
ATOM   3075  HE2 LYS A 846      65.990  35.210  39.820  1.00  0.00           H
ATOM   3076  NZ  LYS A 846      64.940  33.600  39.100  1.00  0.00           N
ATOM   3077  HZ1 LYS A 846      65.670  32.860  39.050  1.00  0.00           H
ATOM   3078  HZ2 LYS A 846      64.290  33.220  38.370  1.00  0.00           H
ATOM   3079  HZ3 LYS A 846      64.390  33.540  39.980  1.00  0.00           H
ATOM   3080  C   LYS A 846      70.520  35.870  37.680  1.00  0.00           C
ATOM   3081  O   LYS A 846      70.510  34.760  37.180  1.00  0.00           O
ATOM   3082  N   THR A 847      71.200  36.940  37.180  1.00  0.00           N
ATOM   3083  HN  THR A 847      71.230  37.820  37.660  1.00  0.00           H
ATOM   3084  CA  THR A 847      71.850  36.890  35.860  1.00  0.00           C
ATOM   3085  HA  THR A 847      71.830  35.870  35.520  1.00  0.00           H
ATOM   3086  CB  THR A 847      71.390  37.870  34.770  1.00  0.00           C
ATOM   3087  HB  THR A 847      72.120  38.050  33.950  1.00  0.00           H
ATOM   3088  OG1 THR A 847      70.990  39.190  35.140  1.00  0.00           O
ATOM   3089  HG1 THR A 847      71.770  39.740  35.170  1.00  0.00           H
ATOM   3090  CG2 THR A 847      70.130  37.200  34.090  1.00  0.00           C
ATOM   3091 HG21 THR A 847      70.430  36.230  33.640  1.00  0.00           H
ATOM   3092 HG22 THR A 847      69.670  37.790  33.260  1.00  0.00           H
ATOM   3093 HG23 THR A 847      69.410  36.930  34.890  1.00  0.00           H
ATOM   3094  C   THR A 847      73.350  37.130  36.070  1.00  0.00           C
ATOM   3095  O   THR A 847      74.140  37.040  35.150  1.00  0.00           O
ATOM   3096  N   LYS A 848      73.850  37.300  37.350  1.00  0.00           N
ATOM   3097  HN  LYS A 848      73.220  37.300  38.130  1.00  0.00           H
ATOM   3098  CA  LYS A 848      75.180  37.750  37.560  1.00  0.00           C
ATOM   3099  HA  LYS A 848      75.320  38.650  36.970  1.00  0.00           H
ATOM   3100  CB  LYS A 848      75.250  38.310  39.090  1.00  0.00           C
ATOM   3101  HB1 LYS A 848      74.580  37.710  39.740  1.00  0.00           H
ATOM   3102  HB2 LYS A 848      74.790  39.320  39.060  1.00  0.00           H
ATOM   3103  CG  LYS A 848      76.640  38.370  39.760  1.00  0.00           C
ATOM   3104  HG1 LYS A 848      77.480  38.710  39.100  1.00  0.00           H
ATOM   3105  HG2 LYS A 848      76.910  37.310  39.980  1.00  0.00           H
ATOM   3106  CD  LYS A 848      76.840  39.170  41.090  1.00  0.00           C
ATOM   3107  HD1 LYS A 848      77.330  38.550  41.880  1.00  0.00           H
ATOM   3108  HD2 LYS A 848      75.860  39.240  41.600  1.00  0.00           H
ATOM   3109  CE  LYS A 848      77.500  40.540  41.030  1.00  0.00           C
ATOM   3110  HE1 LYS A 848      78.390  40.650  40.390  1.00  0.00           H
ATOM   3111  HE2 LYS A 848      77.810  40.890  42.030  1.00  0.00           H
ATOM   3112  NZ  LYS A 848      76.490  41.570  40.640  1.00  0.00           N
ATOM   3113  HZ1 LYS A 848      76.910  42.520  40.570  1.00  0.00           H
ATOM   3114  HZ2 LYS A 848      75.650  41.630  41.250  1.00  0.00           H
ATOM   3115  HZ3 LYS A 848      76.090  41.390  39.690  1.00  0.00           H
ATOM   3116  C   LYS A 848      76.330  36.650  37.330  1.00  0.00           C
ATOM   3117  O   LYS A 848      76.340  35.510  37.860  1.00  0.00           O
ATOM   3118  N   ARG A 849      77.270  37.080  36.500  1.00  0.00           N
ATOM   3119  HN  ARG A 849      77.220  38.050  36.240  1.00  0.00           H
ATOM   3120  CA  ARG A 849      78.420  36.490  35.890  1.00  0.00           C
ATOM   3121  HA  ARG A 849      78.080  35.870  35.070  1.00  0.00           H
ATOM   3122  CB  ARG A 849      79.300  37.480  35.100  1.00  0.00           C
ATOM   3123  HB1 ARG A 849      80.240  36.990  34.800  1.00  0.00           H
ATOM   3124  HB2 ARG A 849      79.520  38.400  35.700  1.00  0.00           H
ATOM   3125  CG  ARG A 849      78.570  37.870  33.750  1.00  0.00           C
ATOM   3126  HG1 ARG A 849      77.490  38.160  33.780  1.00  0.00           H
ATOM   3127  HG2 ARG A 849      78.750  36.920  33.200  1.00  0.00           H
ATOM   3128  CD  ARG A 849      79.330  39.000  33.010  1.00  0.00           C
ATOM   3129  HD1 ARG A 849      78.970  39.050  31.960  1.00  0.00           H
ATOM   3130  HD2 ARG A 849      80.420  38.750  33.000  1.00  0.00           H
ATOM   3131  NE  ARG A 849      79.080  40.270  33.750  1.00  0.00           N
ATOM   3132  HE  ARG A 849      78.570  40.240  34.610  1.00  0.00           H
ATOM   3133  CZ  ARG A 849      79.270  41.430  33.160  1.00  0.00           C
ATOM   3134  NH1 ARG A 849      79.740  41.600  31.940  1.00  0.00           N
ATOM   3135 HH11 ARG A 849      80.060  40.790  31.440  1.00  0.00           H
ATOM   3136 HH12 ARG A 849      80.110  42.490  31.690  1.00  0.00           H
ATOM   3137  NH2 ARG A 849      79.010  42.560  33.810  1.00  0.00           N
ATOM   3138 HH21 ARG A 849      78.680  42.570  34.760  1.00  0.00           H
ATOM   3139 HH22 ARG A 849      79.460  43.410  33.530  1.00  0.00           H
ATOM   3140  C   ARG A 849      79.280  35.720  36.820  1.00  0.00           C
ATOM   3141  O   ARG A 849      79.300  36.050  38.070  1.00  0.00           O
ATOM   3142  N   TYR A 850      79.970  34.730  36.250  1.00  0.00           N
ATOM   3143  HN  TYR A 850      80.000  34.630  35.270  1.00  0.00           H
ATOM   3144  CA  TYR A 850      80.700  33.670  36.990  1.00  0.00           C
ATOM   3145  HA  TYR A 850      81.340  33.230  36.240  1.00  0.00           H
ATOM   3146  CB  TYR A 850      81.680  34.410  37.970  1.00  0.00           C
ATOM   3147  HB1 TYR A 850      80.980  34.880  38.690  1.00  0.00           H
ATOM   3148  HB2 TYR A 850      82.300  35.120  37.400  1.00  0.00           H
ATOM   3149  CG  TYR A 850      82.700  33.550  38.710  1.00  0.00           C
ATOM   3150  CD1 TYR A 850      83.710  32.850  38.020  1.00  0.00           C
ATOM   3151  HD1 TYR A 850      83.760  32.860  36.930  1.00  0.00           H
ATOM   3152  CE1 TYR A 850      84.650  32.150  38.700  1.00  0.00           C
ATOM   3153  HE1 TYR A 850      85.350  31.520  38.190  1.00  0.00           H
ATOM   3154  CZ  TYR A 850      84.630  32.110  40.030  1.00  0.00           C
ATOM   3155  OH  TYR A 850      85.470  31.220  40.680  1.00  0.00           O
ATOM   3156  HH  TYR A 850      85.950  30.660  40.060  1.00  0.00           H
ATOM   3157  CD2 TYR A 850      82.760  33.620  40.120  1.00  0.00           C
ATOM   3158  HD2 TYR A 850      81.980  34.100  40.700  1.00  0.00           H
ATOM   3159  CE2 TYR A 850      83.730  32.850  40.770  1.00  0.00           C
ATOM   3160  HE2 TYR A 850      83.870  32.900  41.840  1.00  0.00           H
ATOM   3161  C   TYR A 850      79.880  32.530  37.580  1.00  0.00           C
ATOM   3162  O   TYR A 850      80.040  31.320  37.220  1.00  0.00           O
ATOM   3163  N   PHE A 851      79.020  32.950  38.510  1.00  0.00           N
ATOM   3164  HN  PHE A 851      78.870  33.930  38.600  1.00  0.00           H
ATOM   3165  CA  PHE A 851      78.350  31.970  39.380  1.00  0.00           C
ATOM   3166  HA  PHE A 851      79.180  31.440  39.810  1.00  0.00           H
ATOM   3167  CB  PHE A 851      77.470  32.600  40.430  1.00  0.00           C
ATOM   3168  HB1 PHE A 851      77.060  31.820  41.100  1.00  0.00           H
ATOM   3169  HB2 PHE A 851      76.610  33.240  40.120  1.00  0.00           H
ATOM   3170  CG  PHE A 851      78.380  33.420  41.340  1.00  0.00           C
ATOM   3171  CD1 PHE A 851      79.450  32.820  42.080  1.00  0.00           C
ATOM   3172  HD1 PHE A 851      79.640  31.760  41.940  1.00  0.00           H
ATOM   3173  CE1 PHE A 851      80.300  33.580  42.830  1.00  0.00           C
ATOM   3174  HE1 PHE A 851      81.030  33.120  43.460  1.00  0.00           H
ATOM   3175  CZ  PHE A 851      80.070  34.990  42.930  1.00  0.00           C
ATOM   3176  HZ  PHE A 851      80.730  35.530  43.590  1.00  0.00           H
ATOM   3177  CD2 PHE A 851      78.220  34.830  41.430  1.00  0.00           C
ATOM   3178  HD2 PHE A 851      77.450  35.370  40.900  1.00  0.00           H
ATOM   3179  CE2 PHE A 851      79.090  35.600  42.200  1.00  0.00           C
ATOM   3180  HE2 PHE A 851      79.000  36.670  42.180  1.00  0.00           H
ATOM   3181  C   PHE A 851      77.500  30.910  38.600  1.00  0.00           C
ATOM   3182  O   PHE A 851      76.990  31.160  37.550  1.00  0.00           O
ATOM   3183  N   PRO A 852      77.340  29.700  39.180  1.00  0.00           N
ATOM   3184  CD  PRO A 852      78.100  29.190  40.330  1.00  0.00           C
ATOM   3185  HD1 PRO A 852      77.800  29.670  41.280  1.00  0.00           H
ATOM   3186  HD2 PRO A 852      79.200  29.230  40.180  1.00  0.00           H
ATOM   3187  CA  PRO A 852      76.340  28.700  38.840  1.00  0.00           C
ATOM   3188  HA  PRO A 852      76.690  28.230  37.920  1.00  0.00           H
ATOM   3189  CB  PRO A 852      76.360  27.640  39.990  1.00  0.00           C
ATOM   3190  HB1 PRO A 852      76.140  26.640  39.560  1.00  0.00           H
ATOM   3191  HB2 PRO A 852      75.720  27.940  40.840  1.00  0.00           H
ATOM   3192  CG  PRO A 852      77.790  27.670  40.370  1.00  0.00           C
ATOM   3193  HG1 PRO A 852      77.800  27.100  41.340  1.00  0.00           H
ATOM   3194  HG2 PRO A 852      78.430  27.150  39.630  1.00  0.00           H
ATOM   3195  C   PRO A 852      74.920  29.220  38.520  1.00  0.00           C
ATOM   3196  O   PRO A 852      74.370  29.880  39.380  1.00  0.00           O
ATOM   3197  N   THR A 853      74.280  28.930  37.290  1.00  0.00           N
ATOM   3198  HN  THR A 853      74.820  28.630  36.510  1.00  0.00           H
ATOM   3199  CA  THR A 853      72.940  29.460  36.960  1.00  0.00           C
ATOM   3200  HA  THR A 853      72.980  30.530  36.830  1.00  0.00           H
ATOM   3201  CB  THR A 853      72.550  28.920  35.540  1.00  0.00           C
ATOM   3202  HB  THR A 853      72.220  27.870  35.710  1.00  0.00           H
ATOM   3203  OG1 THR A 853      73.530  28.910  34.510  1.00  0.00           O
ATOM   3204  HG1 THR A 853      74.370  28.510  34.770  1.00  0.00           H
ATOM   3205  CG2 THR A 853      71.420  29.780  34.930  1.00  0.00           C
ATOM   3206 HG21 THR A 853      70.430  29.530  35.370  1.00  0.00           H
ATOM   3207 HG22 THR A 853      71.400  29.660  33.830  1.00  0.00           H
ATOM   3208 HG23 THR A 853      71.580  30.880  34.950  1.00  0.00           H
ATOM   3209  C   THR A 853      71.790  29.200  37.930  1.00  0.00           C
ATOM   3210  O   THR A 853      71.110  30.120  38.310  1.00  0.00           O
ATOM   3211  N   LYS A 854      71.560  27.950  38.350  1.00  0.00           N
ATOM   3212  HN  LYS A 854      72.190  27.190  38.200  1.00  0.00           H
ATOM   3213  CA  LYS A 854      70.400  27.550  39.150  1.00  0.00           C
ATOM   3214  HA  LYS A 854      69.500  27.930  38.700  1.00  0.00           H
ATOM   3215  CB  LYS A 854      70.160  25.990  39.150  1.00  0.00           C
ATOM   3216  HB1 LYS A 854      69.170  25.770  39.570  1.00  0.00           H
ATOM   3217  HB2 LYS A 854      70.980  25.440  39.650  1.00  0.00           H
ATOM   3218  CG  LYS A 854      70.140  25.390  37.770  1.00  0.00           C
ATOM   3219  HG1 LYS A 854      69.680  24.390  37.820  1.00  0.00           H
ATOM   3220  HG2 LYS A 854      71.200  25.330  37.410  1.00  0.00           H
ATOM   3221  CD  LYS A 854      69.270  26.140  36.800  1.00  0.00           C
ATOM   3222  HD1 LYS A 854      69.230  25.550  35.870  1.00  0.00           H
ATOM   3223  HD2 LYS A 854      69.700  27.130  36.560  1.00  0.00           H
ATOM   3224  CE  LYS A 854      67.780  26.320  37.290  1.00  0.00           C
ATOM   3225  HE1 LYS A 854      67.640  27.250  37.890  1.00  0.00           H
ATOM   3226  HE2 LYS A 854      67.500  25.410  37.840  1.00  0.00           H
ATOM   3227  NZ  LYS A 854      66.870  26.450  36.180  1.00  0.00           N
ATOM   3228  HZ1 LYS A 854      67.110  27.270  35.590  1.00  0.00           H
ATOM   3229  HZ2 LYS A 854      65.890  26.550  36.490  1.00  0.00           H
ATOM   3230  HZ3 LYS A 854      66.910  25.590  35.580  1.00  0.00           H
ATOM   3231  C   LYS A 854      70.400  28.130  40.560  1.00  0.00           C
ATOM   3232  O   LYS A 854      69.500  28.720  41.120  1.00  0.00           O
ATOM   3233  N   VAL A 855      71.530  28.020  41.200  1.00  0.00           N
ATOM   3234  HN  VAL A 855      72.290  27.630  40.690  1.00  0.00           H
ATOM   3235  CA  VAL A 855      71.880  28.390  42.580  1.00  0.00           C
ATOM   3236  HA  VAL A 855      71.030  27.980  43.110  1.00  0.00           H
ATOM   3237  CB  VAL A 855      73.240  27.890  43.130  1.00  0.00           C
ATOM   3238  HB  VAL A 855      73.960  28.290  42.390  1.00  0.00           H
ATOM   3239  CG1 VAL A 855      73.440  28.350  44.560  1.00  0.00           C
ATOM   3240 HG11 VAL A 855      73.130  29.410  44.700  1.00  0.00           H
ATOM   3241 HG12 VAL A 855      74.520  28.220  44.720  1.00  0.00           H
ATOM   3242 HG13 VAL A 855      73.010  27.760  45.390  1.00  0.00           H
ATOM   3243  CG2 VAL A 855      73.340  26.350  43.180  1.00  0.00           C
ATOM   3244 HG21 VAL A 855      72.830  26.000  44.100  1.00  0.00           H
ATOM   3245 HG22 VAL A 855      74.430  26.110  43.140  1.00  0.00           H
ATOM   3246 HG23 VAL A 855      72.790  25.870  42.330  1.00  0.00           H
ATOM   3247  C   VAL A 855      71.780  29.930  42.730  1.00  0.00           C
ATOM   3248  O   VAL A 855      71.020  30.330  43.620  1.00  0.00           O
ATOM   3249  N   ARG A 856      72.320  30.710  41.760  1.00  0.00           N
ATOM   3250  HN  ARG A 856      72.770  30.180  41.050  1.00  0.00           H
ATOM   3251  CA  ARG A 856      72.220  32.160  41.750  1.00  0.00           C
ATOM   3252  HA  ARG A 856      72.400  32.400  42.790  1.00  0.00           H
ATOM   3253  CB  ARG A 856      73.290  32.760  40.920  1.00  0.00           C
ATOM   3254  HB1 ARG A 856      74.230  32.190  41.040  1.00  0.00           H
ATOM   3255  HB2 ARG A 856      73.470  33.780  41.280  1.00  0.00           H
ATOM   3256  CG  ARG A 856      72.950  32.720  39.360  1.00  0.00           C
ATOM   3257  HG1 ARG A 856      72.050  33.360  39.260  1.00  0.00           H
ATOM   3258  HG2 ARG A 856      72.690  31.660  39.190  1.00  0.00           H
ATOM   3259  CD  ARG A 856      73.950  33.280  38.470  1.00  0.00           C
ATOM   3260  HD1 ARG A 856      74.880  32.710  38.640  1.00  0.00           H
ATOM   3261  HD2 ARG A 856      74.090  34.360  38.680  1.00  0.00           H
ATOM   3262  NE  ARG A 856      73.380  33.230  37.120  1.00  0.00           N
ATOM   3263  HE  ARG A 856      72.430  33.500  36.930  1.00  0.00           H
ATOM   3264  CZ  ARG A 856      74.010  33.460  35.960  1.00  0.00           C
ATOM   3265  NH1 ARG A 856      75.370  33.520  35.960  1.00  0.00           N
ATOM   3266 HH11 ARG A 856      75.790  33.500  36.870  1.00  0.00           H
ATOM   3267 HH12 ARG A 856      75.780  34.010  35.190  1.00  0.00           H
ATOM   3268  NH2 ARG A 856      73.290  33.680  34.850  1.00  0.00           N
ATOM   3269 HH21 ARG A 856      73.790  33.750  33.990  1.00  0.00           H
ATOM   3270 HH22 ARG A 856      72.320  33.450  34.960  1.00  0.00           H
ATOM   3271  C   ARG A 856      70.780  32.560  41.420  1.00  0.00           C
ATOM   3272  O   ARG A 856      70.210  33.430  42.120  1.00  0.00           O
ATOM   3273  N   SER A 857      70.110  31.890  40.490  1.00  0.00           N
ATOM   3274  HN  SER A 857      70.630  31.190  40.000  1.00  0.00           H
ATOM   3275  CA  SER A 857      68.680  32.110  40.170  1.00  0.00           C
ATOM   3276  HA  SER A 857      68.620  33.140  39.890  1.00  0.00           H
ATOM   3277  CB  SER A 857      68.280  31.250  38.980  1.00  0.00           C
ATOM   3278  HB1 SER A 857      68.470  30.180  39.210  1.00  0.00           H
ATOM   3279  HB2 SER A 857      68.920  31.610  38.160  1.00  0.00           H
ATOM   3280  OG  SER A 857      66.920  31.510  38.530  1.00  0.00           O
ATOM   3281  HG1 SER A 857      66.860  31.110  37.670  1.00  0.00           H
ATOM   3282  C   SER A 857      67.690  31.830  41.320  1.00  0.00           C
ATOM   3283  O   SER A 857      66.810  32.680  41.520  1.00  0.00           O
ATOM   3284  N   THR A 858      67.950  30.720  42.030  1.00  0.00           N
ATOM   3285  HN  THR A 858      68.470  30.030  41.540  1.00  0.00           H
ATOM   3286  CA  THR A 858      67.140  30.200  43.140  1.00  0.00           C
ATOM   3287  HA  THR A 858      66.100  30.330  42.890  1.00  0.00           H
ATOM   3288  CB  THR A 858      67.290  28.680  43.380  1.00  0.00           C
ATOM   3289  HB  THR A 858      68.340  28.360  43.580  1.00  0.00           H
ATOM   3290  OG1 THR A 858      66.840  27.990  42.270  1.00  0.00           O
ATOM   3291  HG1 THR A 858      66.150  28.450  41.800  1.00  0.00           H
ATOM   3292  CG2 THR A 858      66.360  28.380  44.620  1.00  0.00           C
ATOM   3293 HG21 THR A 858      65.550  29.130  44.640  1.00  0.00           H
ATOM   3294 HG22 THR A 858      66.880  28.500  45.590  1.00  0.00           H
ATOM   3295 HG23 THR A 858      65.980  27.320  44.580  1.00  0.00           H
ATOM   3296  C   THR A 858      67.360  30.990  44.380  1.00  0.00           C
ATOM   3297  O   THR A 858      66.450  31.250  45.130  1.00  0.00           O
ATOM   3298  N   ILE A 859      68.550  31.520  44.660  1.00  0.00           N
ATOM   3299  HN  ILE A 859      69.400  31.260  44.180  1.00  0.00           H
ATOM   3300  CA  ILE A 859      68.790  32.400  45.790  1.00  0.00           C
ATOM   3301  HA  ILE A 859      68.210  32.100  46.650  1.00  0.00           H
ATOM   3302  CB  ILE A 859      70.200  32.440  46.340  1.00  0.00           C
ATOM   3303  HB  ILE A 859      70.350  33.120  47.210  1.00  0.00           H
ATOM   3304  CG2 ILE A 859      70.500  30.990  46.890  1.00  0.00           C
ATOM   3305 HG21 ILE A 859      70.030  30.900  47.890  1.00  0.00           H
ATOM   3306 HG22 ILE A 859      71.590  30.800  46.810  1.00  0.00           H
ATOM   3307 HG23 ILE A 859      70.120  30.150  46.260  1.00  0.00           H
ATOM   3308  CG1 ILE A 859      71.390  33.030  45.450  1.00  0.00           C
ATOM   3309 HG11 ILE A 859      71.000  32.870  44.420  1.00  0.00           H
ATOM   3310 HG12 ILE A 859      72.280  32.380  45.520  1.00  0.00           H
ATOM   3311  CD  ILE A 859      71.930  34.390  45.910  1.00  0.00           C
ATOM   3312  HD1 ILE A 859      72.710  34.740  45.210  1.00  0.00           H
ATOM   3313  HD2 ILE A 859      72.480  34.280  46.870  1.00  0.00           H
ATOM   3314  HD3 ILE A 859      71.080  35.100  45.990  1.00  0.00           H
ATOM   3315  C   ILE A 859      68.280  33.840  45.640  1.00  0.00           C
ATOM   3316  O   ILE A 859      67.780  34.530  46.550  1.00  0.00           O
ATOM   3317  N   SER A 860      68.260  34.250  44.310  1.00  0.00           N
ATOM   3318  HN  SER A 860      68.870  33.840  43.640  1.00  0.00           H
ATOM   3319  CA  SER A 860      67.570  35.430  43.800  1.00  0.00           C
ATOM   3320  HA  SER A 860      67.870  36.170  44.510  1.00  0.00           H
ATOM   3321  CB  SER A 860      68.010  35.900  42.390  1.00  0.00           C
ATOM   3322  HB1 SER A 860      67.550  35.290  41.590  1.00  0.00           H
ATOM   3323  HB2 SER A 860      69.110  35.770  42.290  1.00  0.00           H
ATOM   3324  OG  SER A 860      67.720  37.290  42.180  1.00  0.00           O
ATOM   3325  HG1 SER A 860      66.800  37.500  42.320  1.00  0.00           H
ATOM   3326  C   SER A 860      66.050  35.220  43.890  1.00  0.00           C
ATOM   3327  O   SER A 860      65.400  36.220  44.210  1.00  0.00           O
ATOM   3328  N   ASP A 861      65.390  34.030  43.650  1.00  0.00           N
ATOM   3329  HN  ASP A 861      66.040  33.370  43.310  1.00  0.00           H
ATOM   3330  CA  ASP A 861      63.980  33.690  43.940  1.00  0.00           C
ATOM   3331  HA  ASP A 861      63.360  34.420  43.450  1.00  0.00           H
ATOM   3332  CB  ASP A 861      63.500  32.280  43.390  1.00  0.00           C
ATOM   3333  HB1 ASP A 861      62.470  31.940  43.600  1.00  0.00           H
ATOM   3334  HB2 ASP A 861      64.250  31.520  43.670  1.00  0.00           H
ATOM   3335  CG  ASP A 861      63.450  32.320  41.860  1.00  0.00           C
ATOM   3336  OD1 ASP A 861      63.460  33.470  41.320  1.00  0.00           O
ATOM   3337  OD2 ASP A 861      63.410  31.290  41.180  1.00  0.00           O
ATOM   3338  C   ASP A 861      63.510  33.730  45.410  1.00  0.00           C
ATOM   3339  O   ASP A 861      62.580  34.440  45.740  1.00  0.00           O
ATOM   3340  N   PHE A 862      64.320  33.120  46.350  1.00  0.00           N
ATOM   3341  HN  PHE A 862      65.140  32.580  46.170  1.00  0.00           H
ATOM   3342  CA  PHE A 862      63.900  33.040  47.730  1.00  0.00           C
ATOM   3343  HA  PHE A 862      62.860  33.330  47.790  1.00  0.00           H
ATOM   3344  CB  PHE A 862      64.120  31.660  48.300  1.00  0.00           C
ATOM   3345  HB1 PHE A 862      64.130  31.700  49.410  1.00  0.00           H
ATOM   3346  HB2 PHE A 862      65.110  31.270  47.960  1.00  0.00           H
ATOM   3347  CG  PHE A 862      63.000  30.710  47.880  1.00  0.00           C
ATOM   3348  CD1 PHE A 862      63.180  30.060  46.600  1.00  0.00           C
ATOM   3349  HD1 PHE A 862      64.100  30.180  46.050  1.00  0.00           H
ATOM   3350  CE1 PHE A 862      62.190  29.220  46.130  1.00  0.00           C
ATOM   3351  HE1 PHE A 862      62.440  28.630  45.260  1.00  0.00           H
ATOM   3352  CZ  PHE A 862      61.130  28.770  46.990  1.00  0.00           C
ATOM   3353  HZ  PHE A 862      60.470  27.960  46.710  1.00  0.00           H
ATOM   3354  CD2 PHE A 862      61.930  30.350  48.630  1.00  0.00           C
ATOM   3355  HD2 PHE A 862      61.650  30.780  49.580  1.00  0.00           H
ATOM   3356  CE2 PHE A 862      61.010  29.400  48.220  1.00  0.00           C
ATOM   3357  HE2 PHE A 862      60.200  29.090  48.850  1.00  0.00           H
ATOM   3358  C   PHE A 862      64.390  34.140  48.650  1.00  0.00           C
ATOM   3359  O   PHE A 862      64.170  34.180  49.850  1.00  0.00           O
ATOM   3360  N   ALA A 863      64.800  35.220  48.060  1.00  0.00           N
ATOM   3361  HN  ALA A 863      64.610  35.240  47.090  1.00  0.00           H
ATOM   3362  CA  ALA A 863      65.180  36.500  48.700  1.00  0.00           C
ATOM   3363  HA  ALA A 863      66.190  36.290  49.020  1.00  0.00           H
ATOM   3364  CB  ALA A 863      65.490  37.570  47.640  1.00  0.00           C
ATOM   3365  HB1 ALA A 863      65.890  38.480  48.140  1.00  0.00           H
ATOM   3366  HB2 ALA A 863      64.490  37.940  47.330  1.00  0.00           H
ATOM   3367  HB3 ALA A 863      65.960  37.240  46.690  1.00  0.00           H
ATOM   3368  C   ALA A 863      64.560  37.140  49.940  1.00  0.00           C
ATOM   3369  O   ALA A 863      65.230  37.290  51.010  1.00  0.00           O
ATOM   3370  N   VAL A 864      63.280  37.560  49.840  1.00  0.00           N
ATOM   3371  HN  VAL A 864      62.730  37.270  49.060  1.00  0.00           H
ATOM   3372  CA  VAL A 864      62.550  38.250  50.890  1.00  0.00           C
ATOM   3373  HA  VAL A 864      63.100  39.140  51.160  1.00  0.00           H
ATOM   3374  CB  VAL A 864      61.150  38.820  50.510  1.00  0.00           C
ATOM   3375  HB  VAL A 864      60.470  38.020  50.160  1.00  0.00           H
ATOM   3376  CG1 VAL A 864      60.610  39.580  51.800  1.00  0.00           C
ATOM   3377 HG11 VAL A 864      60.240  38.890  52.590  1.00  0.00           H
ATOM   3378 HG12 VAL A 864      59.740  40.230  51.580  1.00  0.00           H
ATOM   3379 HG13 VAL A 864      61.480  40.150  52.220  1.00  0.00           H
ATOM   3380  CG2 VAL A 864      61.370  39.870  49.430  1.00  0.00           C
ATOM   3381 HG21 VAL A 864      60.450  40.460  49.240  1.00  0.00           H
ATOM   3382 HG22 VAL A 864      61.750  39.300  48.550  1.00  0.00           H
ATOM   3383 HG23 VAL A 864      62.120  40.630  49.730  1.00  0.00           H
ATOM   3384  C   VAL A 864      62.480  37.330  52.080  1.00  0.00           C
ATOM   3385  O   VAL A 864      62.850  37.700  53.240  1.00  0.00           O
ATOM   3386  N   PHE A 865      62.200  36.000  51.850  1.00  0.00           N
ATOM   3387  HN  PHE A 865      61.950  35.620  50.960  1.00  0.00           H
ATOM   3388  CA  PHE A 865      62.040  35.000  52.880  1.00  0.00           C
ATOM   3389  HA  PHE A 865      61.500  35.470  53.690  1.00  0.00           H
ATOM   3390  CB  PHE A 865      61.380  33.690  52.280  1.00  0.00           C
ATOM   3391  HB1 PHE A 865      61.700  33.700  51.210  1.00  0.00           H
ATOM   3392  HB2 PHE A 865      60.280  33.770  52.180  1.00  0.00           H
ATOM   3393  CG  PHE A 865      61.740  32.340  52.830  1.00  0.00           C
ATOM   3394  CD1 PHE A 865      62.760  31.570  52.160  1.00  0.00           C
ATOM   3395  HD1 PHE A 865      63.310  32.020  51.350  1.00  0.00           H
ATOM   3396  CE1 PHE A 865      63.130  30.290  52.660  1.00  0.00           C
ATOM   3397  HE1 PHE A 865      63.980  29.810  52.190  1.00  0.00           H
ATOM   3398  CZ  PHE A 865      62.480  29.760  53.820  1.00  0.00           C
ATOM   3399  HZ  PHE A 865      62.850  28.810  54.180  1.00  0.00           H
ATOM   3400  CD2 PHE A 865      61.100  31.710  53.880  1.00  0.00           C
ATOM   3401  HD2 PHE A 865      60.300  32.270  54.370  1.00  0.00           H
ATOM   3402  CE2 PHE A 865      61.520  30.510  54.420  1.00  0.00           C
ATOM   3403  HE2 PHE A 865      61.040  30.170  55.340  1.00  0.00           H
ATOM   3404  C   PHE A 865      63.440  34.660  53.560  1.00  0.00           C
ATOM   3405  O   PHE A 865      63.560  34.710  54.770  1.00  0.00           O
ATOM   3406  N   LEU A 866      64.620  34.410  52.800  1.00  0.00           N
ATOM   3407  HN  LEU A 866      64.470  34.340  51.810  1.00  0.00           H
ATOM   3408  CA  LEU A 866      66.020  34.370  53.180  1.00  0.00           C
ATOM   3409  HA  LEU A 866      66.110  33.550  53.880  1.00  0.00           H
ATOM   3410  CB  LEU A 866      66.930  34.090  52.000  1.00  0.00           C
ATOM   3411  HB1 LEU A 866      67.950  34.280  52.410  1.00  0.00           H
ATOM   3412  HB2 LEU A 866      66.740  34.830  51.200  1.00  0.00           H
ATOM   3413  CG  LEU A 866      67.020  32.610  51.450  1.00  0.00           C
ATOM   3414  HG  LEU A 866      65.960  32.320  51.370  1.00  0.00           H
ATOM   3415  CD1 LEU A 866      67.670  32.600  50.060  1.00  0.00           C
ATOM   3416 HD11 LEU A 866      67.320  31.700  49.530  1.00  0.00           H
ATOM   3417 HD12 LEU A 866      68.780  32.700  50.040  1.00  0.00           H
ATOM   3418 HD13 LEU A 866      67.260  33.490  49.520  1.00  0.00           H
ATOM   3419  CD2 LEU A 866      67.770  31.730  52.390  1.00  0.00           C
ATOM   3420 HD21 LEU A 866      68.840  32.000  52.430  1.00  0.00           H
ATOM   3421 HD22 LEU A 866      67.530  30.660  52.230  1.00  0.00           H
ATOM   3422 HD23 LEU A 866      67.350  31.840  53.420  1.00  0.00           H
ATOM   3423  C   LEU A 866      66.430  35.640  53.980  1.00  0.00           C
ATOM   3424  O   LEU A 866      66.900  35.530  55.060  1.00  0.00           O
ATOM   3425  N   THR A 867      65.990  36.860  53.520  1.00  0.00           N
ATOM   3426  HN  THR A 867      65.500  36.930  52.650  1.00  0.00           H
ATOM   3427  CA  THR A 867      66.200  38.100  54.350  1.00  0.00           C
ATOM   3428  HA  THR A 867      67.270  38.150  54.420  1.00  0.00           H
ATOM   3429  CB  THR A 867      65.740  39.370  53.670  1.00  0.00           C
ATOM   3430  HB  THR A 867      64.620  39.360  53.760  1.00  0.00           H
ATOM   3431  OG1 THR A 867      65.970  39.520  52.270  1.00  0.00           O
ATOM   3432  HG1 THR A 867      65.680  38.740  51.800  1.00  0.00           H
ATOM   3433  CG2 THR A 867      66.320  40.550  54.390  1.00  0.00           C
ATOM   3434 HG21 THR A 867      67.410  40.650  54.230  1.00  0.00           H
ATOM   3435 HG22 THR A 867      66.300  40.460  55.500  1.00  0.00           H
ATOM   3436 HG23 THR A 867      65.770  41.490  54.170  1.00  0.00           H
ATOM   3437  C   THR A 867      65.590  38.090  55.770  1.00  0.00           C
ATOM   3438  O   THR A 867      66.280  38.230  56.780  1.00  0.00           O
ATOM   3439  N   ILE A 868      64.330  37.680  55.850  1.00  0.00           N
ATOM   3440  HN  ILE A 868      63.670  37.560  55.110  1.00  0.00           H
ATOM   3441  CA  ILE A 868      63.770  37.230  57.120  1.00  0.00           C
ATOM   3442  HA  ILE A 868      63.800  38.090  57.770  1.00  0.00           H
ATOM   3443  CB  ILE A 868      62.320  36.930  56.950  1.00  0.00           C
ATOM   3444  HB  ILE A 868      62.200  36.110  56.210  1.00  0.00           H
ATOM   3445  CG2 ILE A 868      61.530  36.510  58.270  1.00  0.00           C
ATOM   3446 HG21 ILE A 868      61.830  37.220  59.080  1.00  0.00           H
ATOM   3447 HG22 ILE A 868      61.840  35.520  58.670  1.00  0.00           H
ATOM   3448 HG23 ILE A 868      60.430  36.400  58.180  1.00  0.00           H
ATOM   3449  CG1 ILE A 868      61.640  38.130  56.360  1.00  0.00           C
ATOM   3450 HG11 ILE A 868      62.190  38.550  55.490  1.00  0.00           H
ATOM   3451 HG12 ILE A 868      61.620  38.970  57.090  1.00  0.00           H
ATOM   3452  CD  ILE A 868      60.150  37.760  56.050  1.00  0.00           C
ATOM   3453  HD1 ILE A 868      59.690  38.490  55.370  1.00  0.00           H
ATOM   3454  HD2 ILE A 868      59.530  37.620  56.970  1.00  0.00           H
ATOM   3455  HD3 ILE A 868      60.210  36.720  55.660  1.00  0.00           H
ATOM   3456  C   ILE A 868      64.430  36.140  57.890  1.00  0.00           C
ATOM   3457  O   ILE A 868      64.770  36.340  59.090  1.00  0.00           O
ATOM   3458  N   VAL A 869      64.770  34.990  57.320  1.00  0.00           N
ATOM   3459  HN  VAL A 869      64.620  34.870  56.340  1.00  0.00           H
ATOM   3460  CA  VAL A 869      65.390  33.790  57.910  1.00  0.00           C
ATOM   3461  HA  VAL A 869      64.710  33.490  58.700  1.00  0.00           H
ATOM   3462  CB  VAL A 869      65.570  32.650  56.830  1.00  0.00           C
ATOM   3463  HB  VAL A 869      65.940  33.120  55.900  1.00  0.00           H
ATOM   3464  CG1 VAL A 869      66.660  31.550  57.090  1.00  0.00           C
ATOM   3465 HG11 VAL A 869      66.540  30.780  56.300  1.00  0.00           H
ATOM   3466 HG12 VAL A 869      66.580  31.070  58.080  1.00  0.00           H
ATOM   3467 HG13 VAL A 869      67.710  31.930  57.040  1.00  0.00           H
ATOM   3468  CG2 VAL A 869      64.270  31.940  56.410  1.00  0.00           C
ATOM   3469 HG21 VAL A 869      63.810  31.400  57.250  1.00  0.00           H
ATOM   3470 HG22 VAL A 869      64.460  31.330  55.500  1.00  0.00           H
ATOM   3471 HG23 VAL A 869      63.600  32.740  56.040  1.00  0.00           H
ATOM   3472  C   VAL A 869      66.790  34.110  58.490  1.00  0.00           C
ATOM   3473  O   VAL A 869      67.150  33.730  59.600  1.00  0.00           O
ATOM   3474  N   ILE A 870      67.550  34.910  57.740  1.00  0.00           N
ATOM   3475  HN  ILE A 870      67.140  35.070  56.840  1.00  0.00           H
ATOM   3476  CA  ILE A 870      68.860  35.430  58.060  1.00  0.00           C
ATOM   3477  HA  ILE A 870      69.420  34.580  58.430  1.00  0.00           H
ATOM   3478  CB  ILE A 870      69.470  36.100  56.830  1.00  0.00           C
ATOM   3479  HB  ILE A 870      68.640  36.670  56.360  1.00  0.00           H
ATOM   3480  CG2 ILE A 870      70.670  37.080  57.170  1.00  0.00           C
ATOM   3481 HG21 ILE A 870      71.580  36.530  57.520  1.00  0.00           H
ATOM   3482 HG22 ILE A 870      70.460  37.900  57.900  1.00  0.00           H
ATOM   3483 HG23 ILE A 870      71.040  37.520  56.230  1.00  0.00           H
ATOM   3484  CG1 ILE A 870      69.900  35.020  55.780  1.00  0.00           C
ATOM   3485 HG11 ILE A 870      69.130  34.250  55.550  1.00  0.00           H
ATOM   3486 HG12 ILE A 870      70.750  34.450  56.200  1.00  0.00           H
ATOM   3487  CD  ILE A 870      70.400  35.650  54.470  1.00  0.00           C
ATOM   3488  HD1 ILE A 870      71.430  35.990  54.680  1.00  0.00           H
ATOM   3489  HD2 ILE A 870      69.770  36.470  54.070  1.00  0.00           H
ATOM   3490  HD3 ILE A 870      70.460  34.840  53.710  1.00  0.00           H
ATOM   3491  C   ILE A 870      68.840  36.300  59.320  1.00  0.00           C
ATOM   3492  O   ILE A 870      69.690  36.220  60.230  1.00  0.00           O
ATOM   3493  N   MET A 871      67.890  37.250  59.400  1.00  0.00           N
ATOM   3494  HN  MET A 871      67.400  37.490  58.560  1.00  0.00           H
ATOM   3495  CA  MET A 871      67.590  38.010  60.540  1.00  0.00           C
ATOM   3496  HA  MET A 871      68.510  38.440  60.920  1.00  0.00           H
ATOM   3497  CB  MET A 871      66.570  39.210  60.160  1.00  0.00           C
ATOM   3498  HB1 MET A 871      66.330  39.740  61.100  1.00  0.00           H
ATOM   3499  HB2 MET A 871      65.680  38.780  59.650  1.00  0.00           H
ATOM   3500  CG  MET A 871      67.340  40.230  59.230  1.00  0.00           C
ATOM   3501  HG1 MET A 871      66.720  41.070  58.840  1.00  0.00           H
ATOM   3502  HG2 MET A 871      67.660  39.580  58.370  1.00  0.00           H
ATOM   3503  SD  MET A 871      68.810  40.970  59.920  1.00  0.00           S
ATOM   3504  CE  MET A 871      69.070  41.860  58.290  1.00  0.00           C
ATOM   3505  HE1 MET A 871      68.700  41.250  57.440  1.00  0.00           H
ATOM   3506  HE2 MET A 871      70.130  42.180  58.270  1.00  0.00           H
ATOM   3507  HE3 MET A 871      68.420  42.760  58.200  1.00  0.00           H
ATOM   3508  C   MET A 871      67.050  37.170  61.770  1.00  0.00           C
ATOM   3509  O   MET A 871      67.470  37.380  62.920  1.00  0.00           O
ATOM   3510  N   VAL A 872      66.090  36.250  61.640  1.00  0.00           N
ATOM   3511  HN  VAL A 872      65.610  36.200  60.760  1.00  0.00           H
ATOM   3512  CA  VAL A 872      65.660  35.400  62.700  1.00  0.00           C
ATOM   3513  HA  VAL A 872      65.280  36.090  63.440  1.00  0.00           H
ATOM   3514  CB  VAL A 872      64.550  34.380  62.260  1.00  0.00           C
ATOM   3515  HB  VAL A 872      64.880  33.680  61.470  1.00  0.00           H
ATOM   3516  CG1 VAL A 872      64.090  33.550  63.470  1.00  0.00           C
ATOM   3517 HG11 VAL A 872      64.760  32.700  63.700  1.00  0.00           H
ATOM   3518 HG12 VAL A 872      63.090  33.130  63.230  1.00  0.00           H
ATOM   3519 HG13 VAL A 872      63.990  34.240  64.340  1.00  0.00           H
ATOM   3520  CG2 VAL A 872      63.350  35.250  61.740  1.00  0.00           C
ATOM   3521 HG21 VAL A 872      62.590  34.730  61.120  1.00  0.00           H
ATOM   3522 HG22 VAL A 872      63.740  36.050  61.090  1.00  0.00           H
ATOM   3523 HG23 VAL A 872      62.900  35.630  62.680  1.00  0.00           H
ATOM   3524  C   VAL A 872      66.800  34.570  63.360  1.00  0.00           C
ATOM   3525  O   VAL A 872      66.970  34.400  64.580  1.00  0.00           O
ATOM   3526  N   THR A 873      67.620  34.020  62.470  1.00  0.00           N
ATOM   3527  HN  THR A 873      67.340  34.060  61.510  1.00  0.00           H
ATOM   3528  CA  THR A 873      68.860  33.410  62.770  1.00  0.00           C
ATOM   3529  HA  THR A 873      68.700  32.560  63.420  1.00  0.00           H
ATOM   3530  CB  THR A 873      69.590  32.630  61.600  1.00  0.00           C
ATOM   3531  HB  THR A 873      70.120  33.430  61.040  1.00  0.00           H
ATOM   3532  OG1 THR A 873      68.650  32.000  60.750  1.00  0.00           O
ATOM   3533  HG1 THR A 873      68.160  32.630  60.230  1.00  0.00           H
ATOM   3534  CG2 THR A 873      70.350  31.390  62.200  1.00  0.00           C
ATOM   3535 HG21 THR A 873      71.090  30.920  61.510  1.00  0.00           H
ATOM   3536 HG22 THR A 873      69.640  30.580  62.490  1.00  0.00           H
ATOM   3537 HG23 THR A 873      70.840  31.670  63.160  1.00  0.00           H
ATOM   3538  C   THR A 873      69.880  34.310  63.490  1.00  0.00           C
ATOM   3539  O   THR A 873      70.380  33.950  64.550  1.00  0.00           O
ATOM   3540  N   ILE A 874      70.230  35.540  63.010  1.00  0.00           N
ATOM   3541  HN  ILE A 874      69.910  35.750  62.080  1.00  0.00           H
ATOM   3542  CA  ILE A 874      70.990  36.520  63.760  1.00  0.00           C
ATOM   3543  HA  ILE A 874      71.910  35.980  63.930  1.00  0.00           H
ATOM   3544  CB  ILE A 874      71.390  37.640  62.760  1.00  0.00           C
ATOM   3545  HB  ILE A 874      70.520  38.070  62.240  1.00  0.00           H
ATOM   3546  CG2 ILE A 874      72.010  38.800  63.600  1.00  0.00           C
ATOM   3547 HG21 ILE A 874      72.860  38.420  64.210  1.00  0.00           H
ATOM   3548 HG22 ILE A 874      71.230  39.130  64.320  1.00  0.00           H
ATOM   3549 HG23 ILE A 874      72.310  39.660  62.960  1.00  0.00           H
ATOM   3550  CG1 ILE A 874      72.390  37.130  61.660  1.00  0.00           C
ATOM   3551 HG11 ILE A 874      71.910  36.260  61.150  1.00  0.00           H
ATOM   3552 HG12 ILE A 874      73.330  36.810  62.140  1.00  0.00           H
ATOM   3553  CD  ILE A 874      72.600  38.180  60.540  1.00  0.00           C
ATOM   3554  HD1 ILE A 874      73.370  37.750  59.850  1.00  0.00           H
ATOM   3555  HD2 ILE A 874      72.980  39.150  60.930  1.00  0.00           H
ATOM   3556  HD3 ILE A 874      71.700  38.480  59.950  1.00  0.00           H
ATOM   3557  C   ILE A 874      70.330  36.820  65.130  1.00  0.00           C
ATOM   3558  O   ILE A 874      70.960  36.710  66.170  1.00  0.00           O
ATOM   3559  N   ASP A 875      69.010  37.120  65.190  1.00  0.00           N
ATOM   3560  HN  ASP A 875      68.570  37.310  64.310  1.00  0.00           H
ATOM   3561  CA  ASP A 875      68.310  37.460  66.370  1.00  0.00           C
ATOM   3562  HA  ASP A 875      68.690  38.410  66.740  1.00  0.00           H
ATOM   3563  CB  ASP A 875      66.790  37.630  65.990  1.00  0.00           C
ATOM   3564  HB1 ASP A 875      66.380  36.860  65.310  1.00  0.00           H
ATOM   3565  HB2 ASP A 875      66.730  38.550  65.360  1.00  0.00           H
ATOM   3566  CG  ASP A 875      65.840  37.930  67.160  1.00  0.00           C
ATOM   3567  OD1 ASP A 875      65.260  36.890  67.610  1.00  0.00           O
ATOM   3568  OD2 ASP A 875      65.590  39.150  67.600  1.00  0.00           O
ATOM   3569  C   ASP A 875      68.370  36.380  67.440  1.00  0.00           C
ATOM   3570  O   ASP A 875      68.660  36.640  68.640  1.00  0.00           O
ATOM   3571  N   TYR A 876      68.130  35.120  66.970  1.00  0.00           N
ATOM   3572  HN  TYR A 876      67.970  34.980  66.000  1.00  0.00           H
ATOM   3573  CA  TYR A 876      68.280  33.980  67.690  1.00  0.00           C
ATOM   3574  HA  TYR A 876      67.590  34.030  68.530  1.00  0.00           H
ATOM   3575  CB  TYR A 876      67.740  32.830  66.870  1.00  0.00           C
ATOM   3576  HB1 TYR A 876      68.270  32.890  65.900  1.00  0.00           H
ATOM   3577  HB2 TYR A 876      66.650  32.760  66.640  1.00  0.00           H
ATOM   3578  CG  TYR A 876      68.090  31.510  67.390  1.00  0.00           C
ATOM   3579  CD1 TYR A 876      68.690  30.490  66.530  1.00  0.00           C
ATOM   3580  HD1 TYR A 876      69.020  30.710  65.520  1.00  0.00           H
ATOM   3581  CE1 TYR A 876      68.990  29.190  66.990  1.00  0.00           C
ATOM   3582  HE1 TYR A 876      69.540  28.500  66.370  1.00  0.00           H
ATOM   3583  CZ  TYR A 876      68.540  28.780  68.290  1.00  0.00           C
ATOM   3584  OH  TYR A 876      68.720  27.390  68.670  1.00  0.00           O
ATOM   3585  HH  TYR A 876      68.370  27.090  69.510  1.00  0.00           H
ATOM   3586  CD2 TYR A 876      67.730  31.110  68.680  1.00  0.00           C
ATOM   3587  HD2 TYR A 876      67.300  31.840  69.360  1.00  0.00           H
ATOM   3588  CE2 TYR A 876      67.930  29.820  69.120  1.00  0.00           C
ATOM   3589  HE2 TYR A 876      67.710  29.610  70.160  1.00  0.00           H
ATOM   3590  C   TYR A 876      69.640  33.880  68.380  1.00  0.00           C
ATOM   3591  O   TYR A 876      69.680  33.710  69.570  1.00  0.00           O
ATOM   3592  N   LEU A 877      70.750  34.050  67.660  1.00  0.00           N
ATOM   3593  HN  LEU A 877      70.720  34.180  66.670  1.00  0.00           H
ATOM   3594  CA  LEU A 877      72.080  33.630  68.200  1.00  0.00           C
ATOM   3595  HA  LEU A 877      71.970  33.000  69.060  1.00  0.00           H
ATOM   3596  CB  LEU A 877      72.930  32.990  67.040  1.00  0.00           C
ATOM   3597  HB1 LEU A 877      73.870  32.780  67.600  1.00  0.00           H
ATOM   3598  HB2 LEU A 877      73.050  33.790  66.290  1.00  0.00           H
ATOM   3599  CG  LEU A 877      72.340  31.660  66.420  1.00  0.00           C
ATOM   3600  HG  LEU A 877      71.350  31.910  66.020  1.00  0.00           H
ATOM   3601  CD1 LEU A 877      73.210  31.100  65.340  1.00  0.00           C
ATOM   3602 HD11 LEU A 877      73.260  31.910  64.570  1.00  0.00           H
ATOM   3603 HD12 LEU A 877      72.800  30.130  64.990  1.00  0.00           H
ATOM   3604 HD13 LEU A 877      74.260  31.050  65.730  1.00  0.00           H
ATOM   3605  CD2 LEU A 877      72.070  30.570  67.490  1.00  0.00           C
ATOM   3606 HD21 LEU A 877      71.500  30.880  68.390  1.00  0.00           H
ATOM   3607 HD22 LEU A 877      73.020  30.090  67.810  1.00  0.00           H
ATOM   3608 HD23 LEU A 877      71.540  29.660  67.140  1.00  0.00           H
ATOM   3609  C   LEU A 877      72.860  34.850  68.640  1.00  0.00           C
ATOM   3610  O   LEU A 877      73.820  34.710  69.460  1.00  0.00           O
ATOM   3611  N   VAL A 878      72.450  36.100  68.260  1.00  0.00           N
ATOM   3612  HN  VAL A 878      71.770  36.290  67.550  1.00  0.00           H
ATOM   3613  CA  VAL A 878      73.000  37.270  68.980  1.00  0.00           C
ATOM   3614  HA  VAL A 878      74.030  37.030  69.200  1.00  0.00           H
ATOM   3615  CB  VAL A 878      72.990  38.570  68.150  1.00  0.00           C
ATOM   3616  HB  VAL A 878      73.180  38.130  67.150  1.00  0.00           H
ATOM   3617  CG1 VAL A 878      71.580  39.280  68.100  1.00  0.00           C
ATOM   3618 HG11 VAL A 878      71.290  39.810  69.020  1.00  0.00           H
ATOM   3619 HG12 VAL A 878      70.790  38.640  67.650  1.00  0.00           H
ATOM   3620 HG13 VAL A 878      71.610  40.010  67.260  1.00  0.00           H
ATOM   3621  CG2 VAL A 878      74.190  39.490  68.560  1.00  0.00           C
ATOM   3622 HG21 VAL A 878      74.210  40.350  67.880  1.00  0.00           H
ATOM   3623 HG22 VAL A 878      75.120  38.890  68.450  1.00  0.00           H
ATOM   3624 HG23 VAL A 878      74.140  39.910  69.590  1.00  0.00           H
ATOM   3625  C   VAL A 878      72.260  37.410  70.240  1.00  0.00           C
ATOM   3626  O   VAL A 878      72.750  37.940  71.230  1.00  0.00           O
ATOM   3627  N   GLY A 879      71.100  36.720  70.360  1.00  0.00           N
ATOM   3628  HN  GLY A 879      70.830  36.170  69.570  1.00  0.00           H
ATOM   3629  CA  GLY A 879      70.410  36.460  71.610  1.00  0.00           C
ATOM   3630  HA1 GLY A 879      71.110  36.000  72.290  1.00  0.00           H
ATOM   3631  HA2 GLY A 879      69.510  35.900  71.430  1.00  0.00           H
ATOM   3632  C   GLY A 879      69.890  37.610  72.340  1.00  0.00           C
ATOM   3633  O   GLY A 879      69.580  37.430  73.570  1.00  0.00           O
ATOM   3634  N   VAL A 880      69.800  38.810  71.780  1.00  0.00           N
ATOM   3635  HN  VAL A 880      70.090  38.910  70.830  1.00  0.00           H
ATOM   3636  CA  VAL A 880      69.160  39.990  72.420  1.00  0.00           C
ATOM   3637  HA  VAL A 880      68.970  39.800  73.460  1.00  0.00           H
ATOM   3638  CB  VAL A 880      70.110  41.220  72.420  1.00  0.00           C
ATOM   3639  HB  VAL A 880      71.000  40.900  73.010  1.00  0.00           H
ATOM   3640  CG1 VAL A 880      70.520  41.700  71.080  1.00  0.00           C
ATOM   3641 HG11 VAL A 880      71.250  41.010  70.600  1.00  0.00           H
ATOM   3642 HG12 VAL A 880      71.080  42.670  71.070  1.00  0.00           H
ATOM   3643 HG13 VAL A 880      69.650  41.980  70.440  1.00  0.00           H
ATOM   3644  CG2 VAL A 880      69.520  42.330  73.300  1.00  0.00           C
ATOM   3645 HG21 VAL A 880      68.440  42.580  73.300  1.00  0.00           H
ATOM   3646 HG22 VAL A 880      70.140  43.240  73.140  1.00  0.00           H
ATOM   3647 HG23 VAL A 880      69.730  42.090  74.360  1.00  0.00           H
ATOM   3648  C   VAL A 880      67.810  40.130  71.650  1.00  0.00           C
ATOM   3649  O   VAL A 880      67.940  40.260  70.450  1.00  0.00           O
ATOM   3650  N   PRO A 881      66.650  40.110  72.290  1.00  0.00           N
ATOM   3651  CD  PRO A 881      66.490  40.140  73.740  1.00  0.00           C
ATOM   3652  HD1 PRO A 881      66.680  41.100  74.240  1.00  0.00           H
ATOM   3653  HD2 PRO A 881      67.060  39.300  74.190  1.00  0.00           H
ATOM   3654  CA  PRO A 881      65.420  39.860  71.600  1.00  0.00           C
ATOM   3655  HA  PRO A 881      65.640  39.140  70.820  1.00  0.00           H
ATOM   3656  CB  PRO A 881      64.580  39.160  72.690  1.00  0.00           C
ATOM   3657  HB1 PRO A 881      64.890  38.100  72.680  1.00  0.00           H
ATOM   3658  HB2 PRO A 881      63.500  39.300  72.500  1.00  0.00           H
ATOM   3659  CG  PRO A 881      65.090  39.790  73.940  1.00  0.00           C
ATOM   3660  HG1 PRO A 881      64.510  40.630  74.380  1.00  0.00           H
ATOM   3661  HG2 PRO A 881      65.040  39.080  74.780  1.00  0.00           H
ATOM   3662  C   PRO A 881      64.550  40.970  71.020  1.00  0.00           C
ATOM   3663  O   PRO A 881      63.770  41.620  71.760  1.00  0.00           O
ATOM   3664  N   SER A 882      64.610  41.310  69.720  1.00  0.00           N
ATOM   3665  HN  SER A 882      65.370  40.940  69.190  1.00  0.00           H
ATOM   3666  CA  SER A 882      63.600  42.130  69.130  1.00  0.00           C
ATOM   3667  HA  SER A 882      63.810  43.120  69.500  1.00  0.00           H
ATOM   3668  CB  SER A 882      63.860  42.170  67.570  1.00  0.00           C
ATOM   3669  HB1 SER A 882      64.890  42.540  67.430  1.00  0.00           H
ATOM   3670  HB2 SER A 882      63.150  42.820  67.030  1.00  0.00           H
ATOM   3671  OG  SER A 882      63.820  40.870  66.940  1.00  0.00           O
ATOM   3672  HG1 SER A 882      64.690  40.520  67.140  1.00  0.00           H
ATOM   3673  C   SER A 882      62.110  41.780  69.270  1.00  0.00           C
ATOM   3674  O   SER A 882      61.870  40.570  69.260  1.00  0.00           O
ATOM   3675  N   PRO A 883      61.160  42.720  69.250  1.00  0.00           N
ATOM   3676  CD  PRO A 883      61.390  44.050  69.700  1.00  0.00           C
ATOM   3677  HD1 PRO A 883      61.830  44.700  68.900  1.00  0.00           H
ATOM   3678  HD2 PRO A 883      62.100  44.080  70.550  1.00  0.00           H
ATOM   3679  CA  PRO A 883      59.690  42.450  69.140  1.00  0.00           C
ATOM   3680  HA  PRO A 883      59.370  42.000  70.080  1.00  0.00           H
ATOM   3681  CB  PRO A 883      59.130  43.850  69.090  1.00  0.00           C
ATOM   3682  HB1 PRO A 883      58.050  43.830  69.330  1.00  0.00           H
ATOM   3683  HB2 PRO A 883      59.250  44.170  68.030  1.00  0.00           H
ATOM   3684  CG  PRO A 883      59.990  44.660  70.060  1.00  0.00           C
ATOM   3685  HG1 PRO A 883      59.840  45.750  69.850  1.00  0.00           H
ATOM   3686  HG2 PRO A 883      59.560  44.360  71.040  1.00  0.00           H
ATOM   3687  C   PRO A 883      59.140  41.550  68.020  1.00  0.00           C
ATOM   3688  O   PRO A 883      59.360  41.900  66.880  1.00  0.00           O
ATOM   3689  N   LYS A 884      58.430  40.490  68.290  1.00  0.00           N
ATOM   3690  HN  LYS A 884      58.220  40.260  69.240  1.00  0.00           H
ATOM   3691  CA  LYS A 884      57.890  39.580  67.270  1.00  0.00           C
ATOM   3692  HA  LYS A 884      58.570  39.710  66.450  1.00  0.00           H
ATOM   3693  CB  LYS A 884      58.100  38.130  67.760  1.00  0.00           C
ATOM   3694  HB1 LYS A 884      57.780  37.460  66.940  1.00  0.00           H
ATOM   3695  HB2 LYS A 884      57.510  37.810  68.640  1.00  0.00           H
ATOM   3696  CG  LYS A 884      59.520  37.780  68.160  1.00  0.00           C
ATOM   3697  HG1 LYS A 884      59.600  36.690  68.380  1.00  0.00           H
ATOM   3698  HG2 LYS A 884      59.650  38.340  69.100  1.00  0.00           H
ATOM   3699  CD  LYS A 884      60.560  38.220  67.100  1.00  0.00           C
ATOM   3700  HD1 LYS A 884      60.580  39.330  67.100  1.00  0.00           H
ATOM   3701  HD2 LYS A 884      60.210  37.900  66.100  1.00  0.00           H
ATOM   3702  CE  LYS A 884      62.020  37.690  67.180  1.00  0.00           C
ATOM   3703  HE1 LYS A 884      62.640  37.830  66.270  1.00  0.00           H
ATOM   3704  HE2 LYS A 884      62.090  36.600  67.390  1.00  0.00           H
ATOM   3705  NZ  LYS A 884      62.820  38.420  68.190  1.00  0.00           N
ATOM   3706  HZ1 LYS A 884      62.770  39.450  68.100  1.00  0.00           H
ATOM   3707  HZ2 LYS A 884      63.820  38.100  68.130  1.00  0.00           H
ATOM   3708  HZ3 LYS A 884      62.430  38.150  69.110  1.00  0.00           H
ATOM   3709  C   LYS A 884      56.500  40.010  66.890  1.00  0.00           C
ATOM   3710  O   LYS A 884      55.840  40.780  67.540  1.00  0.00           O
ATOM   3711  N   LEU A 885      55.970  39.480  65.750  1.00  0.00           N
ATOM   3712  HN  LEU A 885      56.560  39.100  65.040  1.00  0.00           H
ATOM   3713  CA  LEU A 885      54.610  39.610  65.420  1.00  0.00           C
ATOM   3714  HA  LEU A 885      54.300  40.620  65.590  1.00  0.00           H
ATOM   3715  CB  LEU A 885      54.520  39.240  63.860  1.00  0.00           C
ATOM   3716  HB1 LEU A 885      54.960  38.240  63.700  1.00  0.00           H
ATOM   3717  HB2 LEU A 885      55.100  40.030  63.350  1.00  0.00           H
ATOM   3718  CG  LEU A 885      53.080  39.230  63.100  1.00  0.00           C
ATOM   3719  HG  LEU A 885      52.650  38.240  63.380  1.00  0.00           H
ATOM   3720  CD1 LEU A 885      52.080  40.320  63.710  1.00  0.00           C
ATOM   3721 HD11 LEU A 885      52.570  41.300  63.660  1.00  0.00           H
ATOM   3722 HD12 LEU A 885      51.800  40.100  64.760  1.00  0.00           H
ATOM   3723 HD13 LEU A 885      51.120  40.370  63.140  1.00  0.00           H
ATOM   3724  CD2 LEU A 885      53.210  39.310  61.550  1.00  0.00           C
ATOM   3725 HD21 LEU A 885      52.310  38.860  61.060  1.00  0.00           H
ATOM   3726 HD22 LEU A 885      54.070  38.760  61.140  1.00  0.00           H
ATOM   3727 HD23 LEU A 885      53.200  40.360  61.190  1.00  0.00           H
ATOM   3728  C   LEU A 885      53.700  38.650  66.240  1.00  0.00           C
ATOM   3729  O   LEU A 885      53.970  37.440  66.190  1.00  0.00           O
ATOM   3730  N   HSD A 886      52.640  39.030  67.000  1.00  0.00           N
ATOM   3731  HN  HSD A 886      52.490  40.020  67.010  1.00  0.00           H
ATOM   3732  CA  HSD A 886      51.880  38.180  67.880  1.00  0.00           C
ATOM   3733  HA  HSD A 886      52.450  37.290  68.110  1.00  0.00           H
ATOM   3734  CB  HSD A 886      51.540  38.710  69.320  1.00  0.00           C
ATOM   3735  HB1 HSD A 886      51.000  39.670  69.170  1.00  0.00           H
ATOM   3736  HB2 HSD A 886      52.540  38.900  69.770  1.00  0.00           H
ATOM   3737  ND1 HSD A 886      50.790  36.600  70.530  1.00  0.00           N
ATOM   3738  HD1 HSD A 886      51.480  36.070  70.050  1.00  0.00           H
ATOM   3739  CG  HSD A 886      50.620  37.920  70.260  1.00  0.00           C
ATOM   3740  CE1 HSD A 886      49.830  36.230  71.380  1.00  0.00           C
ATOM   3741  HE1 HSD A 886      49.690  35.250  71.840  1.00  0.00           H
ATOM   3742  NE2 HSD A 886      49.090  37.270  71.770  1.00  0.00           N
ATOM   3743  CD2 HSD A 886      49.570  38.350  71.030  1.00  0.00           C
ATOM   3744  HD2 HSD A 886      49.140  39.340  71.030  1.00  0.00           H
ATOM   3745  C   HSD A 886      50.700  37.540  67.200  1.00  0.00           C
ATOM   3746  O   HSD A 886      49.630  38.130  67.130  1.00  0.00           O
ATOM   3747  N   VAL A 887      50.830  36.330  66.680  1.00  0.00           N
ATOM   3748  HN  VAL A 887      51.720  35.930  66.490  1.00  0.00           H
ATOM   3749  CA  VAL A 887      49.710  35.750  65.900  1.00  0.00           C
ATOM   3750  HA  VAL A 887      49.120  36.570  65.520  1.00  0.00           H
ATOM   3751  CB  VAL A 887      50.250  34.880  64.730  1.00  0.00           C
ATOM   3752  HB  VAL A 887      50.950  34.150  65.190  1.00  0.00           H
ATOM   3753  CG1 VAL A 887      49.170  34.000  63.990  1.00  0.00           C
ATOM   3754 HG11 VAL A 887      48.680  33.300  64.690  1.00  0.00           H
ATOM   3755 HG12 VAL A 887      49.750  33.340  63.320  1.00  0.00           H
ATOM   3756 HG13 VAL A 887      48.500  34.510  63.260  1.00  0.00           H
ATOM   3757  CG2 VAL A 887      50.980  35.720  63.710  1.00  0.00           C
ATOM   3758 HG21 VAL A 887      52.040  35.830  64.010  1.00  0.00           H
ATOM   3759 HG22 VAL A 887      50.500  36.720  63.590  1.00  0.00           H
ATOM   3760 HG23 VAL A 887      51.090  35.240  62.710  1.00  0.00           H
ATOM   3761  C   VAL A 887      48.790  34.960  66.780  1.00  0.00           C
ATOM   3762  O   VAL A 887      49.400  34.420  67.690  1.00  0.00           O
ATOM   3763  N   PRO A 888      47.420  34.870  66.620  1.00  0.00           N
ATOM   3764  CD  PRO A 888      46.720  35.810  65.800  1.00  0.00           C
ATOM   3765  HD1 PRO A 888      47.040  35.670  64.750  1.00  0.00           H
ATOM   3766  HD2 PRO A 888      46.860  36.870  66.140  1.00  0.00           H
ATOM   3767  CA  PRO A 888      46.600  33.860  67.390  1.00  0.00           C
ATOM   3768  HA  PRO A 888      46.460  34.350  68.340  1.00  0.00           H
ATOM   3769  CB  PRO A 888      45.380  33.920  66.400  1.00  0.00           C
ATOM   3770  HB1 PRO A 888      44.420  33.520  66.790  1.00  0.00           H
ATOM   3771  HB2 PRO A 888      45.670  33.350  65.490  1.00  0.00           H
ATOM   3772  CG  PRO A 888      45.250  35.430  66.060  1.00  0.00           C
ATOM   3773  HG1 PRO A 888      44.570  35.500  65.180  1.00  0.00           H
ATOM   3774  HG2 PRO A 888      44.760  35.850  66.960  1.00  0.00           H
ATOM   3775  C   PRO A 888      47.250  32.450  67.640  1.00  0.00           C
ATOM   3776  O   PRO A 888      47.760  31.910  66.640  1.00  0.00           O
ATOM   3777  N   GLU A 889      47.280  31.960  68.950  1.00  0.00           N
ATOM   3778  HN  GLU A 889      47.020  32.500  69.750  1.00  0.00           H
ATOM   3779  CA  GLU A 889      47.800  30.750  69.310  1.00  0.00           C
ATOM   3780  HA  GLU A 889      48.390  30.440  68.470  1.00  0.00           H
ATOM   3781  CB  GLU A 889      48.640  30.880  70.580  1.00  0.00           C
ATOM   3782  HB1 GLU A 889      49.190  29.940  70.770  1.00  0.00           H
ATOM   3783  HB2 GLU A 889      48.110  31.130  71.530  1.00  0.00           H
ATOM   3784  CG  GLU A 889      49.710  32.040  70.440  1.00  0.00           C
ATOM   3785  HG1 GLU A 889      49.270  33.060  70.280  1.00  0.00           H
ATOM   3786  HG2 GLU A 889      50.350  31.850  69.560  1.00  0.00           H
ATOM   3787  CD  GLU A 889      50.500  32.210  71.720  1.00  0.00           C
ATOM   3788  OE1 GLU A 889      49.950  32.790  72.680  1.00  0.00           O
ATOM   3789  OE2 GLU A 889      51.640  31.680  71.820  1.00  0.00           O
ATOM   3790  C   GLU A 889      46.660  29.680  69.570  1.00  0.00           C
ATOM   3791  O   GLU A 889      46.910  28.550  70.010  1.00  0.00           O
ATOM   3792  N   LYS A 890      45.440  30.260  69.420  1.00  0.00           N
ATOM   3793  HN  LYS A 890      45.330  31.090  68.870  1.00  0.00           H
ATOM   3794  CA  LYS A 890      44.250  29.450  69.670  1.00  0.00           C
ATOM   3795  HA  LYS A 890      44.520  28.510  69.210  1.00  0.00           H
ATOM   3796  CB  LYS A 890      43.960  29.280  71.150  1.00  0.00           C
ATOM   3797  HB1 LYS A 890      44.770  28.810  71.740  1.00  0.00           H
ATOM   3798  HB2 LYS A 890      43.040  28.660  71.240  1.00  0.00           H
ATOM   3799  CG  LYS A 890      43.900  30.660  71.860  1.00  0.00           C
ATOM   3800  HG1 LYS A 890      43.090  31.230  71.360  1.00  0.00           H
ATOM   3801  HG2 LYS A 890      44.880  31.140  71.630  1.00  0.00           H
ATOM   3802  CD  LYS A 890      43.780  30.650  73.390  1.00  0.00           C
ATOM   3803  HD1 LYS A 890      43.970  31.610  73.920  1.00  0.00           H
ATOM   3804  HD2 LYS A 890      44.550  29.940  73.780  1.00  0.00           H
ATOM   3805  CE  LYS A 890      42.510  30.030  74.070  1.00  0.00           C
ATOM   3806  HE1 LYS A 890      41.660  30.500  73.520  1.00  0.00           H
ATOM   3807  HE2 LYS A 890      42.550  30.250  75.150  1.00  0.00           H
ATOM   3808  NZ  LYS A 890      42.330  28.600  73.830  1.00  0.00           N
ATOM   3809  HZ1 LYS A 890      41.930  28.610  72.870  1.00  0.00           H
ATOM   3810  HZ2 LYS A 890      41.610  28.310  74.520  1.00  0.00           H
ATOM   3811  HZ3 LYS A 890      43.150  27.960  73.780  1.00  0.00           H
ATOM   3812  C   LYS A 890      42.990  29.960  68.900  1.00  0.00           C
ATOM   3813  O   LYS A 890      43.020  31.140  68.410  1.00  0.00           O
ATOM   3814  N   PHE A 891      41.940  29.120  68.630  1.00  0.00           N
ATOM   3815  HN  PHE A 891      41.860  28.200  68.990  1.00  0.00           H
ATOM   3816  CA  PHE A 891      40.730  29.430  67.890  1.00  0.00           C
ATOM   3817  HA  PHE A 891      41.060  30.080  67.090  1.00  0.00           H
ATOM   3818  CB  PHE A 891      40.080  28.150  67.270  1.00  0.00           C
ATOM   3819  HB1 PHE A 891      39.070  28.450  66.910  1.00  0.00           H
ATOM   3820  HB2 PHE A 891      39.900  27.340  68.020  1.00  0.00           H
ATOM   3821  CG  PHE A 891      40.910  27.580  66.130  1.00  0.00           C
ATOM   3822  CD1 PHE A 891      41.470  26.260  66.050  1.00  0.00           C
ATOM   3823  HD1 PHE A 891      41.100  25.520  66.740  1.00  0.00           H
ATOM   3824  CE1 PHE A 891      42.280  25.830  65.040  1.00  0.00           C
ATOM   3825  HE1 PHE A 891      42.690  24.840  65.140  1.00  0.00           H
ATOM   3826  CZ  PHE A 891      42.610  26.690  64.000  1.00  0.00           C
ATOM   3827  HZ  PHE A 891      43.190  26.270  63.190  1.00  0.00           H
ATOM   3828  CD2 PHE A 891      41.190  28.410  64.990  1.00  0.00           C
ATOM   3829  HD2 PHE A 891      40.740  29.390  65.010  1.00  0.00           H
ATOM   3830  CE2 PHE A 891      42.030  27.990  63.910  1.00  0.00           C
ATOM   3831  HE2 PHE A 891      42.200  28.640  63.070  1.00  0.00           H
ATOM   3832  C   PHE A 891      39.790  30.210  68.650  1.00  0.00           C
ATOM   3833  O   PHE A 891      38.980  30.910  68.060  1.00  0.00           O
ATOM   3834  N   GLU A 892      39.850  30.210  69.940  1.00  0.00           N
ATOM   3835  HN  GLU A 892      40.460  29.560  70.370  1.00  0.00           H
ATOM   3836  CA  GLU A 892      38.890  30.910  70.760  1.00  0.00           C
ATOM   3837  HA  GLU A 892      37.930  30.740  70.320  1.00  0.00           H
ATOM   3838  CB  GLU A 892      38.850  30.360  72.190  1.00  0.00           C
ATOM   3839  HB1 GLU A 892      38.070  30.980  72.680  1.00  0.00           H
ATOM   3840  HB2 GLU A 892      39.860  30.540  72.610  1.00  0.00           H
ATOM   3841  CG  GLU A 892      38.410  28.920  72.460  1.00  0.00           C
ATOM   3842  HG1 GLU A 892      37.550  28.700  71.790  1.00  0.00           H
ATOM   3843  HG2 GLU A 892      38.040  28.750  73.500  1.00  0.00           H
ATOM   3844  CD  GLU A 892      39.550  27.950  72.230  1.00  0.00           C
ATOM   3845  OE1 GLU A 892      40.730  28.300  71.810  1.00  0.00           O
ATOM   3846  OE2 GLU A 892      39.340  26.760  72.590  1.00  0.00           O
ATOM   3847  C   GLU A 892      39.190  32.390  70.760  1.00  0.00           C
ATOM   3848  O   GLU A 892      40.350  32.770  70.990  1.00  0.00           O
ATOM   3849  N   PRO A 893      38.240  33.280  70.410  1.00  0.00           N
ATOM   3850  CD  PRO A 893      36.880  33.000  69.820  1.00  0.00           C
ATOM   3851  HD1 PRO A 893      36.230  32.470  70.550  1.00  0.00           H
ATOM   3852  HD2 PRO A 893      37.170  32.330  68.980  1.00  0.00           H
ATOM   3853  CA  PRO A 893      38.330  34.750  70.620  1.00  0.00           C
ATOM   3854  HA  PRO A 893      39.100  35.120  69.960  1.00  0.00           H
ATOM   3855  CB  PRO A 893      36.990  35.330  70.210  1.00  0.00           C
ATOM   3856  HB1 PRO A 893      37.160  36.240  69.590  1.00  0.00           H
ATOM   3857  HB2 PRO A 893      36.310  35.590  71.060  1.00  0.00           H
ATOM   3858  CG  PRO A 893      36.310  34.320  69.330  1.00  0.00           C
ATOM   3859  HG1 PRO A 893      35.200  34.290  69.460  1.00  0.00           H
ATOM   3860  HG2 PRO A 893      36.630  34.460  68.280  1.00  0.00           H
ATOM   3861  C   PRO A 893      38.610  35.140  72.130  1.00  0.00           C
ATOM   3862  O   PRO A 893      38.340  34.410  73.080  1.00  0.00           O
ATOM   3863  N   THR A 894      39.230  36.290  72.300  1.00  0.00           N
ATOM   3864  HN  THR A 894      39.520  36.880  71.550  1.00  0.00           H
ATOM   3865  CA  THR A 894      39.770  36.630  73.600  1.00  0.00           C
ATOM   3866  HA  THR A 894      40.450  35.890  74.010  1.00  0.00           H
ATOM   3867  CB  THR A 894      40.660  37.870  73.500  1.00  0.00           C
ATOM   3868  HB  THR A 894      40.720  38.410  74.460  1.00  0.00           H
ATOM   3869  OG1 THR A 894      40.230  38.670  72.410  1.00  0.00           O
ATOM   3870  HG1 THR A 894      39.610  39.260  72.830  1.00  0.00           H
ATOM   3871  CG2 THR A 894      42.060  37.430  73.120  1.00  0.00           C
ATOM   3872 HG21 THR A 894      42.720  38.320  73.060  1.00  0.00           H
ATOM   3873 HG22 THR A 894      42.110  36.840  72.170  1.00  0.00           H
ATOM   3874 HG23 THR A 894      42.520  36.810  73.910  1.00  0.00           H
ATOM   3875  C   THR A 894      38.770  36.960  74.690  1.00  0.00           C
ATOM   3876  O   THR A 894      39.020  36.570  75.850  1.00  0.00           O
ATOM   3877  N   HSD A 895      37.540  37.420  74.360  1.00  0.00           N
ATOM   3878  HN  HSD A 895      37.400  37.660  73.400  1.00  0.00           H
ATOM   3879  CA  HSD A 895      36.340  37.550  75.190  1.00  0.00           C
ATOM   3880  HA  HSD A 895      36.280  36.650  75.780  1.00  0.00           H
ATOM   3881  CB  HSD A 895      36.300  38.860  76.070  1.00  0.00           C
ATOM   3882  HB1 HSD A 895      35.290  39.010  76.480  1.00  0.00           H
ATOM   3883  HB2 HSD A 895      36.420  39.740  75.410  1.00  0.00           H
ATOM   3884  ND1 HSD A 895      36.900  38.640  78.560  1.00  0.00           N
ATOM   3885  HD1 HSD A 895      36.060  38.180  78.870  1.00  0.00           H
ATOM   3886  CG  HSD A 895      37.250  38.870  77.280  1.00  0.00           C
ATOM   3887  CE1 HSD A 895      38.020  38.950  79.310  1.00  0.00           C
ATOM   3888  HE1 HSD A 895      38.020  38.960  80.400  1.00  0.00           H
ATOM   3889  NE2 HSD A 895      39.000  39.510  78.600  1.00  0.00           N
ATOM   3890  CD2 HSD A 895      38.490  39.430  77.310  1.00  0.00           C
ATOM   3891  HD2 HSD A 895      39.210  39.820  76.600  1.00  0.00           H
ATOM   3892  C   HSD A 895      35.150  37.630  74.340  1.00  0.00           C
ATOM   3893  O   HSD A 895      34.610  38.710  74.090  1.00  0.00           O
ATOM   3894  N   PRO A 896      34.560  36.600  73.730  1.00  0.00           N
ATOM   3895  CD  PRO A 896      34.920  35.240  73.930  1.00  0.00           C
ATOM   3896  HD1 PRO A 896      35.010  34.930  74.990  1.00  0.00           H
ATOM   3897  HD2 PRO A 896      35.900  34.960  73.490  1.00  0.00           H
ATOM   3898  CA  PRO A 896      33.410  36.730  72.840  1.00  0.00           C
ATOM   3899  HA  PRO A 896      33.540  37.450  72.040  1.00  0.00           H
ATOM   3900  CB  PRO A 896      33.340  35.330  72.230  1.00  0.00           C
ATOM   3901  HB1 PRO A 896      34.090  35.360  71.400  1.00  0.00           H
ATOM   3902  HB2 PRO A 896      32.290  35.090  71.940  1.00  0.00           H
ATOM   3903  CG  PRO A 896      33.890  34.380  73.290  1.00  0.00           C
ATOM   3904  HG1 PRO A 896      33.050  34.300  74.000  1.00  0.00           H
ATOM   3905  HG2 PRO A 896      34.300  33.440  72.860  1.00  0.00           H
ATOM   3906  C   PRO A 896      32.180  37.160  73.610  1.00  0.00           C
ATOM   3907  O   PRO A 896      31.970  36.750  74.770  1.00  0.00           O
ATOM   3908  N   GLU A 897      31.360  38.100  73.040  1.00  0.00           N
ATOM   3909  HN  GLU A 897      31.490  38.330  72.080  1.00  0.00           H
ATOM   3910  CA  GLU A 897      30.200  38.610  73.760  1.00  0.00           C
ATOM   3911  HA  GLU A 897      30.310  38.370  74.810  1.00  0.00           H
ATOM   3912  CB  GLU A 897      30.130  40.120  73.590  1.00  0.00           C
ATOM   3913  HB1 GLU A 897      29.930  40.450  72.540  1.00  0.00           H
ATOM   3914  HB2 GLU A 897      31.150  40.490  73.810  1.00  0.00           H
ATOM   3915  CG  GLU A 897      29.050  40.810  74.600  1.00  0.00           C
ATOM   3916  HG1 GLU A 897      29.290  40.170  75.460  1.00  0.00           H
ATOM   3917  HG2 GLU A 897      28.060  40.620  74.110  1.00  0.00           H
ATOM   3918  CD  GLU A 897      29.150  42.340  74.850  1.00  0.00           C
ATOM   3919  OE1 GLU A 897      29.480  42.630  76.040  1.00  0.00           O
ATOM   3920  OE2 GLU A 897      28.920  43.170  73.940  1.00  0.00           O
ATOM   3921  C   GLU A 897      29.000  37.870  73.170  1.00  0.00           C
ATOM   3922  O   GLU A 897      27.910  38.100  73.650  1.00  0.00           O
ATOM   3923  N   ARG A 898      29.150  37.010  72.170  1.00  0.00           N
ATOM   3924  HN  ARG A 898      30.070  36.750  71.900  1.00  0.00           H
ATOM   3925  CA  ARG A 898      28.160  36.170  71.590  1.00  0.00           C
ATOM   3926  HA  ARG A 898      27.280  36.230  72.220  1.00  0.00           H
ATOM   3927  CB  ARG A 898      27.490  36.530  70.220  1.00  0.00           C
ATOM   3928  HB1 ARG A 898      26.910  37.460  70.420  1.00  0.00           H
ATOM   3929  HB2 ARG A 898      26.850  35.800  69.670  1.00  0.00           H
ATOM   3930  CG  ARG A 898      28.500  36.990  69.080  1.00  0.00           C
ATOM   3931  HG1 ARG A 898      29.040  37.900  69.400  1.00  0.00           H
ATOM   3932  HG2 ARG A 898      28.000  37.290  68.140  1.00  0.00           H
ATOM   3933  CD  ARG A 898      29.590  35.860  68.780  1.00  0.00           C
ATOM   3934  HD1 ARG A 898      29.080  34.910  68.490  1.00  0.00           H
ATOM   3935  HD2 ARG A 898      30.220  35.720  69.680  1.00  0.00           H
ATOM   3936  NE  ARG A 898      30.370  36.410  67.650  1.00  0.00           N
ATOM   3937  HE  ARG A 898      31.150  36.990  67.880  1.00  0.00           H
ATOM   3938  CZ  ARG A 898      30.190  36.130  66.350  1.00  0.00           C
ATOM   3939  NH1 ARG A 898      29.100  35.630  65.840  1.00  0.00           N
ATOM   3940 HH11 ARG A 898      28.340  35.420  66.460  1.00  0.00           H
ATOM   3941 HH12 ARG A 898      29.040  35.470  64.860  1.00  0.00           H
ATOM   3942  NH2 ARG A 898      31.130  36.480  65.450  1.00  0.00           N
ATOM   3943 HH21 ARG A 898      31.930  36.920  65.850  1.00  0.00           H
ATOM   3944 HH22 ARG A 898      31.080  36.110  64.520  1.00  0.00           H
ATOM   3945  C   ARG A 898      28.480  34.680  71.750  1.00  0.00           C
ATOM   3946  O   ARG A 898      29.600  34.250  71.740  1.00  0.00           O
ATOM   3947  N   GLY A 899      27.400  33.830  71.890  1.00  0.00           N
ATOM   3948  HN  GLY A 899      26.460  34.170  71.850  1.00  0.00           H
ATOM   3949  CA  GLY A 899      27.580  32.360  72.030  1.00  0.00           C
ATOM   3950  HA1 GLY A 899      26.740  31.920  72.550  1.00  0.00           H
ATOM   3951  HA2 GLY A 899      28.500  32.040  72.500  1.00  0.00           H
ATOM   3952  C   GLY A 899      27.690  31.670  70.730  1.00  0.00           C
ATOM   3953  O   GLY A 899      28.420  30.730  70.640  1.00  0.00           O
ATOM   3954  N   TRP A 900      26.910  32.090  69.700  1.00  0.00           N
ATOM   3955  HN  TRP A 900      26.320  32.860  69.950  1.00  0.00           H
ATOM   3956  CA  TRP A 900      26.720  31.390  68.410  1.00  0.00           C
ATOM   3957  HA  TRP A 900      27.270  30.470  68.490  1.00  0.00           H
ATOM   3958  CB  TRP A 900      25.230  30.990  68.300  1.00  0.00           C
ATOM   3959  HB1 TRP A 900      24.530  31.740  68.730  1.00  0.00           H
ATOM   3960  HB2 TRP A 900      25.100  30.130  69.000  1.00  0.00           H
ATOM   3961  CG  TRP A 900      24.690  30.740  66.930  1.00  0.00           C
ATOM   3962  CD1 TRP A 900      23.830  31.540  66.200  1.00  0.00           C
ATOM   3963  HD1 TRP A 900      23.600  32.520  66.600  1.00  0.00           H
ATOM   3964  NE1 TRP A 900      23.480  30.870  65.100  1.00  0.00           N
ATOM   3965  HE1 TRP A 900      22.960  31.180  64.340  1.00  0.00           H
ATOM   3966  CE2 TRP A 900      24.080  29.670  64.980  1.00  0.00           C
ATOM   3967  CD2 TRP A 900      24.920  29.530  66.100  1.00  0.00           C
ATOM   3968  CE3 TRP A 900      25.740  28.430  66.260  1.00  0.00           C
ATOM   3969  HE3 TRP A 900      26.350  28.270  67.150  1.00  0.00           H
ATOM   3970  CZ3 TRP A 900      25.720  27.430  65.270  1.00  0.00           C
ATOM   3971  HZ3 TRP A 900      26.390  26.590  65.230  1.00  0.00           H
ATOM   3972  CZ2 TRP A 900      24.150  28.780  63.940  1.00  0.00           C
ATOM   3973  HZ2 TRP A 900      23.510  28.800  63.060  1.00  0.00           H
ATOM   3974  CH2 TRP A 900      24.920  27.640  64.080  1.00  0.00           C
ATOM   3975  HH2 TRP A 900      25.090  26.970  63.250  1.00  0.00           H
ATOM   3976  C   TRP A 900      27.390  32.070  67.210  1.00  0.00           C
ATOM   3977  O   TRP A 900      27.710  33.260  67.350  1.00  0.00           O
ATOM   3978  N   ILE A 901      27.640  31.360  66.070  1.00  0.00           N
ATOM   3979  HN  ILE A 901      27.370  30.410  65.930  1.00  0.00           H
ATOM   3980  CA  ILE A 901      28.600  31.850  65.110  1.00  0.00           C
ATOM   3981  HA  ILE A 901      29.390  32.270  65.700  1.00  0.00           H
ATOM   3982  CB  ILE A 901      29.050  30.600  64.290  1.00  0.00           C
ATOM   3983  HB  ILE A 901      29.560  30.990  63.390  1.00  0.00           H
ATOM   3984  CG2 ILE A 901      30.120  29.750  65.030  1.00  0.00           C
ATOM   3985 HG21 ILE A 901      30.050  28.750  64.570  1.00  0.00           H
ATOM   3986 HG22 ILE A 901      29.840  29.470  66.070  1.00  0.00           H
ATOM   3987 HG23 ILE A 901      31.140  30.220  64.990  1.00  0.00           H
ATOM   3988  CG1 ILE A 901      27.910  29.630  63.720  1.00  0.00           C
ATOM   3989 HG11 ILE A 901      27.000  30.230  63.540  1.00  0.00           H
ATOM   3990 HG12 ILE A 901      27.780  28.870  64.530  1.00  0.00           H
ATOM   3991  CD  ILE A 901      28.220  28.950  62.400  1.00  0.00           C
ATOM   3992  HD1 ILE A 901      28.290  29.610  61.500  1.00  0.00           H
ATOM   3993  HD2 ILE A 901      27.570  28.060  62.200  1.00  0.00           H
ATOM   3994  HD3 ILE A 901      29.230  28.520  62.570  1.00  0.00           H
ATOM   3995  C   ILE A 901      27.930  32.920  64.150  1.00  0.00           C
ATOM   3996  O   ILE A 901      28.620  33.730  63.570  1.00  0.00           O
ATOM   3997  N   ILE A 902      26.580  32.910  64.070  1.00  0.00           N
ATOM   3998  HN  ILE A 902      26.010  32.270  64.560  1.00  0.00           H
ATOM   3999  CA  ILE A 902      25.800  33.960  63.370  1.00  0.00           C
ATOM   4000  HA  ILE A 902      26.410  34.420  62.600  1.00  0.00           H
ATOM   4001  CB  ILE A 902      24.470  33.370  62.800  1.00  0.00           C
ATOM   4002  HB  ILE A 902      23.920  32.930  63.650  1.00  0.00           H
ATOM   4003  CG2 ILE A 902      23.610  34.370  62.020  1.00  0.00           C
ATOM   4004 HG21 ILE A 902      24.180  35.020  61.320  1.00  0.00           H
ATOM   4005 HG22 ILE A 902      23.080  35.040  62.720  1.00  0.00           H
ATOM   4006 HG23 ILE A 902      22.850  33.770  61.470  1.00  0.00           H
ATOM   4007  CG1 ILE A 902      24.820  32.130  61.860  1.00  0.00           C
ATOM   4008 HG11 ILE A 902      25.430  31.370  62.390  1.00  0.00           H
ATOM   4009 HG12 ILE A 902      25.510  32.440  61.050  1.00  0.00           H
ATOM   4010  CD  ILE A 902      23.560  31.510  61.230  1.00  0.00           C
ATOM   4011  HD1 ILE A 902      22.690  31.770  61.870  1.00  0.00           H
ATOM   4012  HD2 ILE A 902      23.590  30.410  61.050  1.00  0.00           H
ATOM   4013  HD3 ILE A 902      23.340  32.030  60.280  1.00  0.00           H
ATOM   4014  C   ILE A 902      25.630  34.990  64.370  1.00  0.00           C
ATOM   4015  O   ILE A 902      25.350  34.740  65.560  1.00  0.00           O
ATOM   4016  N   SER A 903      25.740  36.210  63.940  1.00  0.00           N
ATOM   4017  HN  SER A 903      25.790  36.300  62.940  1.00  0.00           H
ATOM   4018  CA  SER A 903      25.470  37.320  64.810  1.00  0.00           C
ATOM   4019  HA  SER A 903      26.160  37.370  65.640  1.00  0.00           H
ATOM   4020  CB  SER A 903      25.670  38.680  64.020  1.00  0.00           C
ATOM   4021  HB1 SER A 903      24.890  38.770  63.230  1.00  0.00           H
ATOM   4022  HB2 SER A 903      26.640  38.590  63.470  1.00  0.00           H
ATOM   4023  OG  SER A 903      25.710  39.820  64.870  1.00  0.00           O
ATOM   4024  HG1 SER A 903      25.110  40.440  64.430  1.00  0.00           H
ATOM   4025  C   SER A 903      23.980  37.330  65.240  1.00  0.00           C
ATOM   4026  O   SER A 903      23.140  36.910  64.470  1.00  0.00           O
ATOM   4027  N   PRO A 904      23.650  37.950  66.420  1.00  0.00           N
ATOM   4028  CD  PRO A 904      24.620  38.180  67.590  1.00  0.00           C
ATOM   4029  HD1 PRO A 904      25.380  38.930  67.280  1.00  0.00           H
ATOM   4030  HD2 PRO A 904      25.200  37.240  67.740  1.00  0.00           H
ATOM   4031  CA  PRO A 904      22.450  38.690  66.600  1.00  0.00           C
ATOM   4032  HA  PRO A 904      21.760  37.880  66.770  1.00  0.00           H
ATOM   4033  CB  PRO A 904      22.820  39.610  67.820  1.00  0.00           C
ATOM   4034  HB1 PRO A 904      21.950  40.100  68.310  1.00  0.00           H
ATOM   4035  HB2 PRO A 904      23.380  40.480  67.420  1.00  0.00           H
ATOM   4036  CG  PRO A 904      23.770  38.720  68.770  1.00  0.00           C
ATOM   4037  HG1 PRO A 904      24.490  39.320  69.360  1.00  0.00           H
ATOM   4038  HG2 PRO A 904      23.260  37.870  69.270  1.00  0.00           H
ATOM   4039  C   PRO A 904      21.950  39.520  65.430  1.00  0.00           C
ATOM   4040  O   PRO A 904      22.700  40.200  64.710  1.00  0.00           O
ATOM   4041  N   LEU A 905      20.580  39.500  65.190  1.00  0.00           N
ATOM   4042  HN  LEU A 905      19.890  39.080  65.770  1.00  0.00           H
ATOM   4043  CA  LEU A 905      19.990  40.400  64.240  1.00  0.00           C
ATOM   4044  HA  LEU A 905      20.480  41.360  64.110  1.00  0.00           H
ATOM   4045  CB  LEU A 905      19.900  39.730  62.840  1.00  0.00           C
ATOM   4046  HB1 LEU A 905      19.170  38.890  62.850  1.00  0.00           H
ATOM   4047  HB2 LEU A 905      20.850  39.210  62.580  1.00  0.00           H
ATOM   4048  CG  LEU A 905      19.530  40.580  61.580  1.00  0.00           C
ATOM   4049  HG  LEU A 905      18.450  40.850  61.680  1.00  0.00           H
ATOM   4050  CD1 LEU A 905      20.400  41.820  61.380  1.00  0.00           C
ATOM   4051 HD11 LEU A 905      20.070  42.420  60.500  1.00  0.00           H
ATOM   4052 HD12 LEU A 905      21.450  41.560  61.130  1.00  0.00           H
ATOM   4053 HD13 LEU A 905      20.320  42.460  62.280  1.00  0.00           H
ATOM   4054  CD2 LEU A 905      19.730  39.640  60.370  1.00  0.00           C
ATOM   4055 HD21 LEU A 905      19.360  40.150  59.460  1.00  0.00           H
ATOM   4056 HD22 LEU A 905      19.290  38.630  60.540  1.00  0.00           H
ATOM   4057 HD23 LEU A 905      20.800  39.370  60.270  1.00  0.00           H
ATOM   4058  C   LEU A 905      18.550  40.720  64.700  1.00  0.00           C
ATOM   4059  O   LEU A 905      17.900  39.960  65.400  1.00  0.00           O
ATOM   4060  N   GLY A 906      18.040  41.900  64.430  1.00  0.00           N
ATOM   4061  HN  GLY A 906      18.540  42.560  63.870  1.00  0.00           H
ATOM   4062  CA  GLY A 906      16.660  42.460  64.740  1.00  0.00           C
ATOM   4063  HA1 GLY A 906      16.040  41.610  64.910  1.00  0.00           H
ATOM   4064  HA2 GLY A 906      16.400  43.050  63.870  1.00  0.00           H
ATOM   4065  C   GLY A 906      16.540  43.280  65.950  1.00  0.00           C
ATOM   4066  O   GLY A 906      15.510  43.880  66.270  1.00  0.00           O
ATOM   4067  N   ASP A 907      17.650  43.420  66.710  1.00  0.00           N
ATOM   4068  HN  ASP A 907      18.480  42.910  66.500  1.00  0.00           H
ATOM   4069  CA  ASP A 907      17.710  44.170  67.890  1.00  0.00           C
ATOM   4070  HA  ASP A 907      16.760  44.120  68.410  1.00  0.00           H
ATOM   4071  CB  ASP A 907      18.760  43.550  68.810  1.00  0.00           C
ATOM   4072  HB1 ASP A 907      19.170  44.260  69.560  1.00  0.00           H
ATOM   4073  HB2 ASP A 907      19.600  43.290  68.120  1.00  0.00           H
ATOM   4074  CG  ASP A 907      18.380  42.230  69.510  1.00  0.00           C
ATOM   4075  OD1 ASP A 907      19.040  41.860  70.510  1.00  0.00           O
ATOM   4076  OD2 ASP A 907      17.480  41.500  68.950  1.00  0.00           O
ATOM   4077  C   ASP A 907      17.950  45.690  67.690  1.00  0.00           C
ATOM   4078  O   ASP A 907      18.410  46.450  68.570  1.00  0.00           O
ATOM   4079  N   ASN A 908      17.590  46.260  66.510  1.00  0.00           N
ATOM   4080  HN  ASN A 908      17.100  45.720  65.820  1.00  0.00           H
ATOM   4081  CA  ASN A 908      17.710  47.640  66.120  1.00  0.00           C
ATOM   4082  HA  ASN A 908      17.980  48.180  67.020  1.00  0.00           H
ATOM   4083  CB  ASN A 908      18.670  47.790  64.990  1.00  0.00           C
ATOM   4084  HB1 ASN A 908      18.890  48.860  64.780  1.00  0.00           H
ATOM   4085  HB2 ASN A 908      18.290  47.380  64.030  1.00  0.00           H
ATOM   4086  CG  ASN A 908      19.940  47.000  65.200  1.00  0.00           C
ATOM   4087  OD1 ASN A 908      20.150  46.000  64.470  1.00  0.00           O
ATOM   4088  ND2 ASN A 908      20.780  47.330  66.140  1.00  0.00           N
ATOM   4089 HD21 ASN A 908      21.740  47.060  66.270  1.00  0.00           H
ATOM   4090 HD22 ASN A 908      20.390  47.900  66.870  1.00  0.00           H
ATOM   4091  C   ASN A 908      16.290  47.990  65.670  1.00  0.00           C
ATOM   4092  O   ASN A 908      15.760  47.190  64.950  1.00  0.00           O
ATOM   4093  N   PRO A 909      15.630  49.070  66.080  1.00  0.00           N
ATOM   4094  CD  PRO A 909      15.790  49.750  67.420  1.00  0.00           C
ATOM   4095  HD1 PRO A 909      16.580  50.530  67.370  1.00  0.00           H
ATOM   4096  HD2 PRO A 909      16.020  49.000  68.210  1.00  0.00           H
ATOM   4097  CA  PRO A 909      14.440  49.610  65.450  1.00  0.00           C
ATOM   4098  HA  PRO A 909      13.670  48.860  65.560  1.00  0.00           H
ATOM   4099  CB  PRO A 909      13.950  50.810  66.320  1.00  0.00           C
ATOM   4100  HB1 PRO A 909      12.850  50.940  66.250  1.00  0.00           H
ATOM   4101  HB2 PRO A 909      14.520  51.750  66.160  1.00  0.00           H
ATOM   4102  CG  PRO A 909      14.390  50.420  67.710  1.00  0.00           C
ATOM   4103  HG1 PRO A 909      14.670  51.260  68.380  1.00  0.00           H
ATOM   4104  HG2 PRO A 909      13.680  49.640  68.090  1.00  0.00           H
ATOM   4105  C   PRO A 909      14.570  49.930  63.940  1.00  0.00           C
ATOM   4106  O   PRO A 909      15.660  50.370  63.460  1.00  0.00           O
ATOM   4107  N   TRP A 910      13.390  50.060  63.280  1.00  0.00           N
ATOM   4108  HN  TRP A 910      12.550  50.010  63.800  1.00  0.00           H
ATOM   4109  CA  TRP A 910      13.300  50.500  61.940  1.00  0.00           C
ATOM   4110  HA  TRP A 910      13.820  49.790  61.300  1.00  0.00           H
ATOM   4111  CB  TRP A 910      11.790  50.310  61.630  1.00  0.00           C
ATOM   4112  HB1 TRP A 910      11.260  50.900  62.400  1.00  0.00           H
ATOM   4113  HB2 TRP A 910      11.510  49.250  61.810  1.00  0.00           H
ATOM   4114  CG  TRP A 910      11.270  50.820  60.290  1.00  0.00           C
ATOM   4115  CD1 TRP A 910      10.220  51.610  60.050  1.00  0.00           C
ATOM   4116  HD1 TRP A 910       9.590  52.100  60.760  1.00  0.00           H
ATOM   4117  NE1 TRP A 910       9.870  51.560  58.720  1.00  0.00           N
ATOM   4118  HE1 TRP A 910       9.240  52.090  58.190  1.00  0.00           H
ATOM   4119  CE2 TRP A 910      10.750  50.670  58.150  1.00  0.00           C
ATOM   4120  CD2 TRP A 910      11.690  50.270  59.090  1.00  0.00           C
ATOM   4121  CE3 TRP A 910      12.750  49.470  58.720  1.00  0.00           C
ATOM   4122  HE3 TRP A 910      13.620  49.350  59.340  1.00  0.00           H
ATOM   4123  CZ3 TRP A 910      12.790  49.020  57.410  1.00  0.00           C
ATOM   4124  HZ3 TRP A 910      13.680  48.520  57.070  1.00  0.00           H
ATOM   4125  CZ2 TRP A 910      10.640  50.060  56.910  1.00  0.00           C
ATOM   4126  HZ2 TRP A 910       9.870  50.290  56.190  1.00  0.00           H
ATOM   4127  CH2 TRP A 910      11.760  49.250  56.540  1.00  0.00           C
ATOM   4128  HH2 TRP A 910      11.760  48.920  55.520  1.00  0.00           H
ATOM   4129  C   TRP A 910      13.900  51.880  61.490  1.00  0.00           C
ATOM   4130  O   TRP A 910      14.490  52.030  60.410  1.00  0.00           O
ATOM   4131  N   TRP A 911      13.720  52.970  62.280  1.00  0.00           N
ATOM   4132  HN  TRP A 911      13.230  52.760  63.120  1.00  0.00           H
ATOM   4133  CA  TRP A 911      14.350  54.370  62.140  1.00  0.00           C
ATOM   4134  HA  TRP A 911      14.100  54.750  61.160  1.00  0.00           H
ATOM   4135  CB  TRP A 911      13.780  55.260  63.340  1.00  0.00           C
ATOM   4136  HB1 TRP A 911      14.020  54.820  64.320  1.00  0.00           H
ATOM   4137  HB2 TRP A 911      12.670  55.290  63.340  1.00  0.00           H
ATOM   4138  CG  TRP A 911      14.090  56.710  63.320  1.00  0.00           C
ATOM   4139  CD1 TRP A 911      14.330  57.450  64.510  1.00  0.00           C
ATOM   4140  HD1 TRP A 911      14.260  57.110  65.540  1.00  0.00           H
ATOM   4141  NE1 TRP A 911      14.640  58.710  64.120  1.00  0.00           N
ATOM   4142  HE1 TRP A 911      14.790  59.490  64.690  1.00  0.00           H
ATOM   4143  CE2 TRP A 911      14.440  58.930  62.810  1.00  0.00           C
ATOM   4144  CD2 TRP A 911      14.180  57.670  62.230  1.00  0.00           C
ATOM   4145  CE3 TRP A 911      14.120  57.570  60.800  1.00  0.00           C
ATOM   4146  HE3 TRP A 911      13.980  56.650  60.250  1.00  0.00           H
ATOM   4147  CZ3 TRP A 911      14.250  58.700  60.060  1.00  0.00           C
ATOM   4148  HZ3 TRP A 911      14.130  58.570  58.990  1.00  0.00           H
ATOM   4149  CZ2 TRP A 911      14.710  60.000  62.070  1.00  0.00           C
ATOM   4150  HZ2 TRP A 911      15.060  60.940  62.490  1.00  0.00           H
ATOM   4151  CH2 TRP A 911      14.580  59.950  60.640  1.00  0.00           C
ATOM   4152  HH2 TRP A 911      14.690  60.820  60.010  1.00  0.00           H
ATOM   4153  C   TRP A 911      15.890  54.330  62.200  1.00  0.00           C
ATOM   4154  O   TRP A 911      16.660  54.960  61.540  1.00  0.00           O
ATOM   4155  N   THR A 912      16.410  53.460  63.090  1.00  0.00           N
ATOM   4156  HN  THR A 912      15.840  53.110  63.830  1.00  0.00           H
ATOM   4157  CA  THR A 912      17.810  53.030  63.060  1.00  0.00           C
ATOM   4158  HA  THR A 912      18.490  53.860  63.050  1.00  0.00           H
ATOM   4159  CB  THR A 912      18.270  52.240  64.240  1.00  0.00           C
ATOM   4160  HB  THR A 912      17.560  51.380  64.300  1.00  0.00           H
ATOM   4161  OG1 THR A 912      18.040  52.980  65.430  1.00  0.00           O
ATOM   4162  HG1 THR A 912      17.140  53.310  65.430  1.00  0.00           H
ATOM   4163  CG2 THR A 912      19.710  51.770  64.220  1.00  0.00           C
ATOM   4164 HG21 THR A 912      20.410  52.630  64.120  1.00  0.00           H
ATOM   4165 HG22 THR A 912      19.940  51.020  63.430  1.00  0.00           H
ATOM   4166 HG23 THR A 912      19.750  51.190  65.160  1.00  0.00           H
ATOM   4167  C   THR A 912      18.140  52.270  61.800  1.00  0.00           C
ATOM   4168  O   THR A 912      19.130  52.550  61.090  1.00  0.00           O
ATOM   4169  N   LEU A 913      17.380  51.240  61.410  1.00  0.00           N
ATOM   4170  HN  LEU A 913      16.790  50.830  62.090  1.00  0.00           H
ATOM   4171  CA  LEU A 913      17.660  50.440  60.170  1.00  0.00           C
ATOM   4172  HA  LEU A 913      18.710  50.220  60.190  1.00  0.00           H
ATOM   4173  CB  LEU A 913      16.860  49.160  60.020  1.00  0.00           C
ATOM   4174  HB1 LEU A 913      17.030  48.830  58.970  1.00  0.00           H
ATOM   4175  HB2 LEU A 913      15.840  49.580  60.080  1.00  0.00           H
ATOM   4176  CG  LEU A 913      17.150  48.110  61.150  1.00  0.00           C
ATOM   4177  HG  LEU A 913      16.810  48.510  62.130  1.00  0.00           H
ATOM   4178  CD1 LEU A 913      16.380  46.820  61.080  1.00  0.00           C
ATOM   4179 HD11 LEU A 913      16.310  46.570  59.990  1.00  0.00           H
ATOM   4180 HD12 LEU A 913      15.310  46.930  61.350  1.00  0.00           H
ATOM   4181 HD13 LEU A 913      16.890  45.980  61.580  1.00  0.00           H
ATOM   4182  CD2 LEU A 913      18.670  47.750  61.160  1.00  0.00           C
ATOM   4183 HD21 LEU A 913      18.890  46.950  61.900  1.00  0.00           H
ATOM   4184 HD22 LEU A 913      19.150  48.720  61.450  1.00  0.00           H
ATOM   4185 HD23 LEU A 913      18.820  47.390  60.130  1.00  0.00           H
ATOM   4186  C   LEU A 913      17.610  51.280  58.870  1.00  0.00           C
ATOM   4187  O   LEU A 913      18.510  51.160  58.030  1.00  0.00           O
ATOM   4188  N   LEU A 914      16.710  52.280  58.690  1.00  0.00           N
ATOM   4189  HN  LEU A 914      16.100  52.440  59.460  1.00  0.00           H
ATOM   4190  CA  LEU A 914      16.530  53.210  57.570  1.00  0.00           C
ATOM   4191  HA  LEU A 914      16.490  52.710  56.610  1.00  0.00           H
ATOM   4192  CB  LEU A 914      15.250  54.150  57.660  1.00  0.00           C
ATOM   4193  HB1 LEU A 914      15.500  54.970  56.970  1.00  0.00           H
ATOM   4194  HB2 LEU A 914      15.190  54.590  58.670  1.00  0.00           H
ATOM   4195  CG  LEU A 914      13.900  53.480  57.390  1.00  0.00           C
ATOM   4196  HG  LEU A 914      13.800  52.700  58.190  1.00  0.00           H
ATOM   4197  CD1 LEU A 914      12.720  54.420  57.690  1.00  0.00           C
ATOM   4198 HD11 LEU A 914      11.860  53.740  57.870  1.00  0.00           H
ATOM   4199 HD12 LEU A 914      12.470  55.030  56.790  1.00  0.00           H
ATOM   4200 HD13 LEU A 914      12.870  55.040  58.590  1.00  0.00           H
ATOM   4201  CD2 LEU A 914      13.880  52.890  55.930  1.00  0.00           C
ATOM   4202 HD21 LEU A 914      12.990  52.260  55.760  1.00  0.00           H
ATOM   4203 HD22 LEU A 914      14.720  52.170  55.800  1.00  0.00           H
ATOM   4204 HD23 LEU A 914      13.980  53.720  55.200  1.00  0.00           H
ATOM   4205  C   LEU A 914      17.730  54.140  57.440  1.00  0.00           C
ATOM   4206  O   LEU A 914      18.250  54.380  56.370  1.00  0.00           O
ATOM   4207  N   ILE A 915      18.190  54.660  58.600  1.00  0.00           N
ATOM   4208  HN  ILE A 915      17.670  54.550  59.450  1.00  0.00           H
ATOM   4209  CA  ILE A 915      19.360  55.570  58.600  1.00  0.00           C
ATOM   4210  HA  ILE A 915      19.400  56.200  57.730  1.00  0.00           H
ATOM   4211  CB  ILE A 915      19.180  56.630  59.710  1.00  0.00           C
ATOM   4212  HB  ILE A 915      19.030  56.200  60.720  1.00  0.00           H
ATOM   4213  CG2 ILE A 915      20.320  57.610  59.550  1.00  0.00           C
ATOM   4214 HG21 ILE A 915      19.940  58.590  59.920  1.00  0.00           H
ATOM   4215 HG22 ILE A 915      20.540  57.690  58.470  1.00  0.00           H
ATOM   4216 HG23 ILE A 915      21.160  57.380  60.240  1.00  0.00           H
ATOM   4217  CG1 ILE A 915      17.770  57.370  59.560  1.00  0.00           C
ATOM   4218 HG11 ILE A 915      17.460  58.060  60.360  1.00  0.00           H
ATOM   4219 HG12 ILE A 915      17.000  56.590  59.730  1.00  0.00           H
ATOM   4220  CD  ILE A 915      17.470  57.960  58.150  1.00  0.00           C
ATOM   4221  HD1 ILE A 915      16.430  58.360  58.170  1.00  0.00           H
ATOM   4222  HD2 ILE A 915      17.390  57.140  57.400  1.00  0.00           H
ATOM   4223  HD3 ILE A 915      18.180  58.760  57.860  1.00  0.00           H
ATOM   4224  C   ILE A 915      20.700  54.900  58.640  1.00  0.00           C
ATOM   4225  O   ILE A 915      21.710  55.450  58.140  1.00  0.00           O
ATOM   4226  N   ALA A 916      20.780  53.630  59.040  1.00  0.00           N
ATOM   4227  HN  ALA A 916      20.020  53.070  59.350  1.00  0.00           H
ATOM   4228  CA  ALA A 916      21.940  52.720  58.890  1.00  0.00           C
ATOM   4229  HA  ALA A 916      22.710  53.220  59.460  1.00  0.00           H
ATOM   4230  CB  ALA A 916      21.670  51.460  59.650  1.00  0.00           C
ATOM   4231  HB1 ALA A 916      20.590  51.260  59.480  1.00  0.00           H
ATOM   4232  HB2 ALA A 916      21.970  51.600  60.710  1.00  0.00           H
ATOM   4233  HB3 ALA A 916      22.340  50.650  59.310  1.00  0.00           H
ATOM   4234  C   ALA A 916      22.310  52.570  57.460  1.00  0.00           C
ATOM   4235  O   ALA A 916      23.480  52.140  57.220  1.00  0.00           O
ATOM   4236  N   ALA A 917      21.400  52.690  56.440  1.00  0.00           N
ATOM   4237  HN  ALA A 917      20.430  52.690  56.690  1.00  0.00           H
ATOM   4238  CA  ALA A 917      21.720  52.880  55.070  1.00  0.00           C
ATOM   4239  HA  ALA A 917      22.230  51.970  54.780  1.00  0.00           H
ATOM   4240  CB  ALA A 917      20.410  52.880  54.220  1.00  0.00           C
ATOM   4241  HB1 ALA A 917      20.680  52.980  53.140  1.00  0.00           H
ATOM   4242  HB2 ALA A 917      19.770  53.690  54.620  1.00  0.00           H
ATOM   4243  HB3 ALA A 917      19.960  51.870  54.350  1.00  0.00           H
ATOM   4244  C   ALA A 917      22.620  54.050  54.740  1.00  0.00           C
ATOM   4245  O   ALA A 917      23.490  53.810  53.910  1.00  0.00           O
ATOM   4246  N   ILE A 918      22.540  55.210  55.420  1.00  0.00           N
ATOM   4247  HN  ILE A 918      21.900  55.310  56.170  1.00  0.00           H
ATOM   4248  CA  ILE A 918      23.470  56.310  55.230  1.00  0.00           C
ATOM   4249  HA  ILE A 918      23.510  56.470  54.170  1.00  0.00           H
ATOM   4250  CB  ILE A 918      22.800  57.530  55.910  1.00  0.00           C
ATOM   4251  HB  ILE A 918      22.520  57.250  56.950  1.00  0.00           H
ATOM   4252  CG2 ILE A 918      23.800  58.630  56.180  1.00  0.00           C
ATOM   4253 HG21 ILE A 918      24.270  58.970  55.230  1.00  0.00           H
ATOM   4254 HG22 ILE A 918      24.610  58.210  56.790  1.00  0.00           H
ATOM   4255 HG23 ILE A 918      23.290  59.460  56.720  1.00  0.00           H
ATOM   4256  CG1 ILE A 918      21.680  57.970  54.980  1.00  0.00           C
ATOM   4257 HG11 ILE A 918      20.880  57.210  55.050  1.00  0.00           H
ATOM   4258 HG12 ILE A 918      22.000  57.920  53.910  1.00  0.00           H
ATOM   4259  CD  ILE A 918      21.030  59.320  55.280  1.00  0.00           C
ATOM   4260  HD1 ILE A 918      20.080  59.450  54.720  1.00  0.00           H
ATOM   4261  HD2 ILE A 918      21.810  60.050  54.990  1.00  0.00           H
ATOM   4262  HD3 ILE A 918      20.760  59.490  56.350  1.00  0.00           H
ATOM   4263  C   ILE A 918      24.930  56.010  55.450  1.00  0.00           C
ATOM   4264  O   ILE A 918      25.710  56.230  54.540  1.00  0.00           O
ATOM   4265  N   PRO A 919      25.400  55.290  56.550  1.00  0.00           N
ATOM   4266  CD  PRO A 919      24.780  55.370  57.880  1.00  0.00           C
ATOM   4267  HD1 PRO A 919      24.060  54.530  57.870  1.00  0.00           H
ATOM   4268  HD2 PRO A 919      24.400  56.380  58.090  1.00  0.00           H
ATOM   4269  CA  PRO A 919      26.730  54.730  56.630  1.00  0.00           C
ATOM   4270  HA  PRO A 919      27.470  55.520  56.580  1.00  0.00           H
ATOM   4271  CB  PRO A 919      26.770  54.130  58.010  1.00  0.00           C
ATOM   4272  HB1 PRO A 919      27.770  53.930  58.450  1.00  0.00           H
ATOM   4273  HB2 PRO A 919      26.250  53.150  58.070  1.00  0.00           H
ATOM   4274  CG  PRO A 919      25.990  55.140  58.780  1.00  0.00           C
ATOM   4275  HG1 PRO A 919      25.730  54.740  59.770  1.00  0.00           H
ATOM   4276  HG2 PRO A 919      26.560  56.080  58.960  1.00  0.00           H
ATOM   4277  C   PRO A 919      27.000  53.680  55.570  1.00  0.00           C
ATOM   4278  O   PRO A 919      28.110  53.680  55.040  1.00  0.00           O
ATOM   4279  N   ALA A 920      26.020  52.840  55.230  1.00  0.00           N
ATOM   4280  HN  ALA A 920      25.130  52.890  55.680  1.00  0.00           H
ATOM   4281  CA  ALA A 920      26.220  51.770  54.260  1.00  0.00           C
ATOM   4282  HA  ALA A 920      26.990  51.100  54.620  1.00  0.00           H
ATOM   4283  CB  ALA A 920      24.910  50.940  54.180  1.00  0.00           C
ATOM   4284  HB1 ALA A 920      24.640  50.600  55.200  1.00  0.00           H
ATOM   4285  HB2 ALA A 920      25.080  50.080  53.510  1.00  0.00           H
ATOM   4286  HB3 ALA A 920      24.090  51.600  53.810  1.00  0.00           H
ATOM   4287  C   ALA A 920      26.620  52.200  52.830  1.00  0.00           C
ATOM   4288  O   ALA A 920      27.560  51.780  52.270  1.00  0.00           O
ATOM   4289  N   LEU A 921      25.980  53.340  52.350  1.00  0.00           N
ATOM   4290  HN  LEU A 921      25.210  53.700  52.870  1.00  0.00           H
ATOM   4291  CA  LEU A 921      26.280  54.180  51.180  1.00  0.00           C
ATOM   4292  HA  LEU A 921      26.210  53.590  50.270  1.00  0.00           H
ATOM   4293  CB  LEU A 921      25.400  55.480  50.990  1.00  0.00           C
ATOM   4294  HB1 LEU A 921      25.830  55.940  50.080  1.00  0.00           H
ATOM   4295  HB2 LEU A 921      25.410  56.220  51.820  1.00  0.00           H
ATOM   4296  CG  LEU A 921      23.900  55.230  50.670  1.00  0.00           C
ATOM   4297  HG  LEU A 921      23.570  54.370  51.260  1.00  0.00           H
ATOM   4298  CD1 LEU A 921      23.080  56.460  50.940  1.00  0.00           C
ATOM   4299 HD11 LEU A 921      23.590  57.360  50.530  1.00  0.00           H
ATOM   4300 HD12 LEU A 921      23.090  56.710  52.020  1.00  0.00           H
ATOM   4301 HD13 LEU A 921      22.000  56.420  50.700  1.00  0.00           H
ATOM   4302  CD2 LEU A 921      23.760  54.980  49.140  1.00  0.00           C
ATOM   4303 HD21 LEU A 921      24.330  54.050  48.900  1.00  0.00           H
ATOM   4304 HD22 LEU A 921      24.250  55.820  48.600  1.00  0.00           H
ATOM   4305 HD23 LEU A 921      22.730  54.850  48.740  1.00  0.00           H
ATOM   4306  C   LEU A 921      27.690  54.740  51.220  1.00  0.00           C
ATOM   4307  O   LEU A 921      28.480  54.580  50.260  1.00  0.00           O
ATOM   4308  N   LEU A 922      28.060  55.320  52.430  1.00  0.00           N
ATOM   4309  HN  LEU A 922      27.510  55.220  53.250  1.00  0.00           H
ATOM   4310  CA  LEU A 922      29.370  55.850  52.490  1.00  0.00           C
ATOM   4311  HA  LEU A 922      29.550  56.480  51.630  1.00  0.00           H
ATOM   4312  CB  LEU A 922      29.440  56.750  53.760  1.00  0.00           C
ATOM   4313  HB1 LEU A 922      29.270  56.120  54.660  1.00  0.00           H
ATOM   4314  HB2 LEU A 922      28.600  57.480  53.710  1.00  0.00           H
ATOM   4315  CG  LEU A 922      30.840  57.370  53.870  1.00  0.00           C
ATOM   4316  HG  LEU A 922      31.560  56.590  53.540  1.00  0.00           H
ATOM   4317  CD1 LEU A 922      31.000  58.530  52.880  1.00  0.00           C
ATOM   4318 HD11 LEU A 922      32.000  59.010  52.920  1.00  0.00           H
ATOM   4319 HD12 LEU A 922      30.190  59.230  53.150  1.00  0.00           H
ATOM   4320 HD13 LEU A 922      30.700  58.310  51.830  1.00  0.00           H
ATOM   4321  CD2 LEU A 922      31.190  57.830  55.310  1.00  0.00           C
ATOM   4322 HD21 LEU A 922      30.330  58.320  55.820  1.00  0.00           H
ATOM   4323 HD22 LEU A 922      32.090  58.460  55.390  1.00  0.00           H
ATOM   4324 HD23 LEU A 922      31.290  56.910  55.920  1.00  0.00           H
ATOM   4325  C   LEU A 922      30.430  54.670  52.440  1.00  0.00           C
ATOM   4326  O   LEU A 922      31.440  54.820  51.870  1.00  0.00           O
ATOM   4327  N   CYS A 923      30.220  53.500  53.040  1.00  0.00           N
ATOM   4328  HN  CYS A 923      29.340  53.370  53.490  1.00  0.00           H
ATOM   4329  CA  CYS A 923      31.110  52.340  53.020  1.00  0.00           C
ATOM   4330  HA  CYS A 923      32.120  52.620  53.300  1.00  0.00           H
ATOM   4331  CB  CYS A 923      30.480  51.320  54.050  1.00  0.00           C
ATOM   4332  HB1 CYS A 923      29.630  50.800  53.560  1.00  0.00           H
ATOM   4333  HB2 CYS A 923      30.210  51.870  54.980  1.00  0.00           H
ATOM   4334  SG  CYS A 923      31.650  50.040  54.720  1.00  0.00           S
ATOM   4335  HG1 CYS A 923      30.690  49.260  55.180  1.00  0.00           H
ATOM   4336  C   CYS A 923      31.120  51.730  51.620  1.00  0.00           C
ATOM   4337  O   CYS A 923      32.100  51.220  51.160  1.00  0.00           O
ATOM   4338  N   THR A 924      29.960  51.820  50.930  1.00  0.00           N
ATOM   4339  HN  THR A 924      29.170  52.160  51.410  1.00  0.00           H
ATOM   4340  CA  THR A 924      29.900  51.340  49.600  1.00  0.00           C
ATOM   4341  HA  THR A 924      30.410  50.380  49.630  1.00  0.00           H
ATOM   4342  CB  THR A 924      28.520  51.260  49.090  1.00  0.00           C
ATOM   4343  HB  THR A 924      28.010  52.240  49.140  1.00  0.00           H
ATOM   4344  OG1 THR A 924      27.720  50.370  49.900  1.00  0.00           O
ATOM   4345  HG1 THR A 924      27.660  50.810  50.760  1.00  0.00           H
ATOM   4346  CG2 THR A 924      28.250  50.700  47.710  1.00  0.00           C
ATOM   4347 HG21 THR A 924      28.490  51.440  46.910  1.00  0.00           H
ATOM   4348 HG22 THR A 924      27.140  50.690  47.720  1.00  0.00           H
ATOM   4349 HG23 THR A 924      28.630  49.680  47.530  1.00  0.00           H
ATOM   4350  C   THR A 924      30.740  52.080  48.580  1.00  0.00           C
ATOM   4351  O   THR A 924      31.420  51.410  47.790  1.00  0.00           O
ATOM   4352  N   ILE A 925      30.810  53.380  48.630  1.00  0.00           N
ATOM   4353  HN  ILE A 925      30.260  53.890  49.280  1.00  0.00           H
ATOM   4354  CA  ILE A 925      31.760  54.100  47.790  1.00  0.00           C
ATOM   4355  HA  ILE A 925      31.630  53.750  46.780  1.00  0.00           H
ATOM   4356  CB  ILE A 925      31.490  55.620  47.780  1.00  0.00           C
ATOM   4357  HB  ILE A 925      30.510  55.810  47.290  1.00  0.00           H
ATOM   4358  CG2 ILE A 925      31.530  56.310  49.120  1.00  0.00           C
ATOM   4359 HG21 ILE A 925      30.580  56.190  49.680  1.00  0.00           H
ATOM   4360 HG22 ILE A 925      31.600  57.420  49.000  1.00  0.00           H
ATOM   4361 HG23 ILE A 925      32.410  55.960  49.720  1.00  0.00           H
ATOM   4362  CG1 ILE A 925      32.610  56.230  46.920  1.00  0.00           C
ATOM   4363 HG11 ILE A 925      32.620  55.610  45.980  1.00  0.00           H
ATOM   4364 HG12 ILE A 925      33.560  56.330  47.480  1.00  0.00           H
ATOM   4365  CD  ILE A 925      32.160  57.690  46.520  1.00  0.00           C
ATOM   4366  HD1 ILE A 925      31.150  57.660  46.070  1.00  0.00           H
ATOM   4367  HD2 ILE A 925      32.860  58.090  45.740  1.00  0.00           H
ATOM   4368  HD3 ILE A 925      32.160  58.330  47.420  1.00  0.00           H
ATOM   4369  C   ILE A 925      33.250  53.750  48.180  1.00  0.00           C
ATOM   4370  O   ILE A 925      34.050  53.370  47.300  1.00  0.00           O
ATOM   4371  N   LEU A 926      33.620  53.730  49.480  1.00  0.00           N
ATOM   4372  HN  LEU A 926      32.980  54.060  50.170  1.00  0.00           H
ATOM   4373  CA  LEU A 926      35.000  53.330  49.920  1.00  0.00           C
ATOM   4374  HA  LEU A 926      35.660  53.960  49.350  1.00  0.00           H
ATOM   4375  CB  LEU A 926      35.220  53.360  51.470  1.00  0.00           C
ATOM   4376  HB1 LEU A 926      36.270  53.090  51.710  1.00  0.00           H
ATOM   4377  HB2 LEU A 926      34.500  52.590  51.830  1.00  0.00           H
ATOM   4378  CG  LEU A 926      34.830  54.630  52.190  1.00  0.00           C
ATOM   4379  HG  LEU A 926      33.800  54.890  51.870  1.00  0.00           H
ATOM   4380  CD1 LEU A 926      35.040  54.440  53.690  1.00  0.00           C
ATOM   4381 HD11 LEU A 926      36.140  54.430  53.820  1.00  0.00           H
ATOM   4382 HD12 LEU A 926      34.780  53.370  53.900  1.00  0.00           H
ATOM   4383 HD13 LEU A 926      34.540  55.190  54.340  1.00  0.00           H
ATOM   4384  CD2 LEU A 926      35.730  55.770  51.730  1.00  0.00           C
ATOM   4385 HD21 LEU A 926      35.650  56.680  52.360  1.00  0.00           H
ATOM   4386 HD22 LEU A 926      35.810  55.970  50.650  1.00  0.00           H
ATOM   4387 HD23 LEU A 926      36.770  55.450  51.980  1.00  0.00           H
ATOM   4388  C   LEU A 926      35.400  51.910  49.460  1.00  0.00           C
ATOM   4389  O   LEU A 926      36.420  51.740  48.850  1.00  0.00           O
ATOM   4390  N   ILE A 927      34.480  50.860  49.660  1.00  0.00           N
ATOM   4391  HN  ILE A 927      33.640  50.880  50.180  1.00  0.00           H
ATOM   4392  CA  ILE A 927      34.850  49.510  49.230  1.00  0.00           C
ATOM   4393  HA  ILE A 927      35.880  49.290  49.480  1.00  0.00           H
ATOM   4394  CB  ILE A 927      33.870  48.520  49.870  1.00  0.00           C
ATOM   4395  HB  ILE A 927      32.860  48.890  49.600  1.00  0.00           H
ATOM   4396  CG2 ILE A 927      33.920  47.090  49.190  1.00  0.00           C
ATOM   4397 HG21 ILE A 927      33.110  46.470  49.650  1.00  0.00           H
ATOM   4398 HG22 ILE A 927      34.930  46.640  49.270  1.00  0.00           H
ATOM   4399 HG23 ILE A 927      33.730  47.090  48.100  1.00  0.00           H
ATOM   4400  CG1 ILE A 927      34.070  48.250  51.370  1.00  0.00           C
ATOM   4401 HG11 ILE A 927      33.430  47.410  51.700  1.00  0.00           H
ATOM   4402 HG12 ILE A 927      33.740  49.140  51.940  1.00  0.00           H
ATOM   4403  CD  ILE A 927      35.460  47.900  51.860  1.00  0.00           C
ATOM   4404  HD1 ILE A 927      36.180  48.700  51.580  1.00  0.00           H
ATOM   4405  HD2 ILE A 927      35.810  47.000  51.330  1.00  0.00           H
ATOM   4406  HD3 ILE A 927      35.340  47.770  52.960  1.00  0.00           H
ATOM   4407  C   ILE A 927      34.860  49.270  47.670  1.00  0.00           C
ATOM   4408  O   ILE A 927      35.760  48.570  47.170  1.00  0.00           O
ATOM   4409  N   PHE A 928      33.910  49.910  46.920  1.00  0.00           N
ATOM   4410  HN  PHE A 928      33.140  50.420  47.300  1.00  0.00           H
ATOM   4411  CA  PHE A 928      33.900  50.050  45.500  1.00  0.00           C
ATOM   4412  HA  PHE A 928      33.920  49.060  45.070  1.00  0.00           H
ATOM   4413  CB  PHE A 928      32.590  50.740  45.050  1.00  0.00           C
ATOM   4414  HB1 PHE A 928      32.300  51.540  45.760  1.00  0.00           H
ATOM   4415  HB2 PHE A 928      31.740  50.040  45.130  1.00  0.00           H
ATOM   4416  CG  PHE A 928      32.750  51.280  43.560  1.00  0.00           C
ATOM   4417  CD1 PHE A 928      32.730  50.430  42.450  1.00  0.00           C
ATOM   4418  HD1 PHE A 928      32.780  49.360  42.460  1.00  0.00           H
ATOM   4419  CE1 PHE A 928      32.730  51.090  41.160  1.00  0.00           C
ATOM   4420  HE1 PHE A 928      32.660  50.590  40.200  1.00  0.00           H
ATOM   4421  CZ  PHE A 928      32.640  52.520  41.090  1.00  0.00           C
ATOM   4422  HZ  PHE A 928      32.660  53.050  40.140  1.00  0.00           H
ATOM   4423  CD2 PHE A 928      32.810  52.680  43.500  1.00  0.00           C
ATOM   4424  HD2 PHE A 928      32.660  53.360  44.340  1.00  0.00           H
ATOM   4425  CE2 PHE A 928      32.760  53.240  42.210  1.00  0.00           C
ATOM   4426  HE2 PHE A 928      32.830  54.320  42.130  1.00  0.00           H
ATOM   4427  C   PHE A 928      35.180  50.680  44.960  1.00  0.00           C
ATOM   4428  O   PHE A 928      35.900  50.060  44.200  1.00  0.00           O
ATOM   4429  N   MET A 929      35.590  51.810  45.510  1.00  0.00           N
ATOM   4430  HN  MET A 929      35.190  52.130  46.360  1.00  0.00           H
ATOM   4431  CA  MET A 929      36.830  52.460  45.020  1.00  0.00           C
ATOM   4432  HA  MET A 929      36.670  52.790  44.000  1.00  0.00           H
ATOM   4433  CB  MET A 929      36.980  53.820  45.670  1.00  0.00           C
ATOM   4434  HB1 MET A 929      36.730  53.550  46.720  1.00  0.00           H
ATOM   4435  HB2 MET A 929      36.250  54.580  45.310  1.00  0.00           H
ATOM   4436  CG  MET A 929      38.370  54.460  45.660  1.00  0.00           C
ATOM   4437  HG1 MET A 929      39.110  53.780  46.130  1.00  0.00           H
ATOM   4438  HG2 MET A 929      38.300  55.390  46.250  1.00  0.00           H
ATOM   4439  SD  MET A 929      38.990  54.950  43.970  1.00  0.00           S
ATOM   4440  CE  MET A 929      40.610  55.820  44.210  1.00  0.00           C
ATOM   4441  HE1 MET A 929      41.160  55.460  45.110  1.00  0.00           H
ATOM   4442  HE2 MET A 929      40.400  56.910  44.280  1.00  0.00           H
ATOM   4443  HE3 MET A 929      41.290  55.670  43.340  1.00  0.00           H
ATOM   4444  C   MET A 929      38.110  51.730  45.120  1.00  0.00           C
ATOM   4445  O   MET A 929      38.800  51.540  44.120  1.00  0.00           O
ATOM   4446  N   ASP A 930      38.470  51.110  46.260  1.00  0.00           N
ATOM   4447  HN  ASP A 930      37.790  51.040  47.000  1.00  0.00           H
ATOM   4448  CA  ASP A 930      39.740  50.460  46.520  1.00  0.00           C
ATOM   4449  HA  ASP A 930      40.500  51.100  46.100  1.00  0.00           H
ATOM   4450  CB  ASP A 930      39.880  50.120  48.010  1.00  0.00           C
ATOM   4451  HB1 ASP A 930      40.620  49.290  48.130  1.00  0.00           H
ATOM   4452  HB2 ASP A 930      38.930  49.740  48.420  1.00  0.00           H
ATOM   4453  CG  ASP A 930      40.340  51.290  48.780  1.00  0.00           C
ATOM   4454  OD1 ASP A 930      40.670  52.390  48.260  1.00  0.00           O
ATOM   4455  OD2 ASP A 930      40.390  51.100  50.010  1.00  0.00           O
ATOM   4456  C   ASP A 930      39.930  49.180  45.640  1.00  0.00           C
ATOM   4457  O   ASP A 930      40.990  48.870  45.170  1.00  0.00           O
ATOM   4458  N   GLN A 931      38.830  48.400  45.480  1.00  0.00           N
ATOM   4459  HN  GLN A 931      37.970  48.610  45.920  1.00  0.00           H
ATOM   4460  CA  GLN A 931      38.630  47.300  44.520  1.00  0.00           C
ATOM   4461  HA  GLN A 931      39.470  46.660  44.750  1.00  0.00           H
ATOM   4462  CB  GLN A 931      37.250  46.600  44.730  1.00  0.00           C
ATOM   4463  HB1 GLN A 931      36.920  46.090  43.810  1.00  0.00           H
ATOM   4464  HB2 GLN A 931      36.520  47.390  44.990  1.00  0.00           H
ATOM   4465  CG  GLN A 931      37.160  45.510  45.770  1.00  0.00           C
ATOM   4466  HG1 GLN A 931      36.330  44.790  45.580  1.00  0.00           H
ATOM   4467  HG2 GLN A 931      37.040  45.960  46.780  1.00  0.00           H
ATOM   4468  CD  GLN A 931      38.490  44.680  45.920  1.00  0.00           C
ATOM   4469  OE1 GLN A 931      39.310  44.820  46.870  1.00  0.00           O
ATOM   4470  NE2 GLN A 931      38.680  43.840  44.830  1.00  0.00           N
ATOM   4471 HE21 GLN A 931      39.460  43.220  44.890  1.00  0.00           H
ATOM   4472 HE22 GLN A 931      37.980  43.890  44.110  1.00  0.00           H
ATOM   4473  C   GLN A 931      38.870  47.690  43.110  1.00  0.00           C
ATOM   4474  O   GLN A 931      39.760  47.170  42.400  1.00  0.00           O
ATOM   4475  N   GLN A 932      38.110  48.760  42.700  1.00  0.00           N
ATOM   4476  HN  GLN A 932      37.390  49.090  43.300  1.00  0.00           H
ATOM   4477  CA  GLN A 932      38.160  49.190  41.290  1.00  0.00           C
ATOM   4478  HA  GLN A 932      38.220  48.310  40.670  1.00  0.00           H
ATOM   4479  CB  GLN A 932      36.830  49.940  40.830  1.00  0.00           C
ATOM   4480  HB1 GLN A 932      36.750  50.390  39.810  1.00  0.00           H
ATOM   4481  HB2 GLN A 932      36.590  50.750  41.550  1.00  0.00           H
ATOM   4482  CG  GLN A 932      35.590  48.950  40.920  1.00  0.00           C
ATOM   4483  HG1 GLN A 932      34.720  49.390  40.400  1.00  0.00           H
ATOM   4484  HG2 GLN A 932      35.280  48.820  41.980  1.00  0.00           H
ATOM   4485  CD  GLN A 932      35.900  47.510  40.380  1.00  0.00           C
ATOM   4486  OE1 GLN A 932      36.240  46.670  41.190  1.00  0.00           O
ATOM   4487  NE2 GLN A 932      35.310  47.130  39.240  1.00  0.00           N
ATOM   4488 HE21 GLN A 932      35.370  46.140  39.090  1.00  0.00           H
ATOM   4489 HE22 GLN A 932      34.710  47.770  38.780  1.00  0.00           H
ATOM   4490  C   GLN A 932      39.450  49.910  40.840  1.00  0.00           C
ATOM   4491  O   GLN A 932      39.860  49.600  39.740  1.00  0.00           O
ATOM   4492  N   ILE A 933      40.100  50.770  41.660  1.00  0.00           N
ATOM   4493  HN  ILE A 933      39.640  51.010  42.520  1.00  0.00           H
ATOM   4494  CA  ILE A 933      41.350  51.390  41.320  1.00  0.00           C
ATOM   4495  HA  ILE A 933      41.270  51.710  40.280  1.00  0.00           H
ATOM   4496  CB  ILE A 933      41.490  52.500  42.410  1.00  0.00           C
ATOM   4497  HB  ILE A 933      40.500  53.010  42.520  1.00  0.00           H
ATOM   4498  CG2 ILE A 933      42.080  52.000  43.770  1.00  0.00           C
ATOM   4499 HG21 ILE A 933      42.090  52.840  44.500  1.00  0.00           H
ATOM   4500 HG22 ILE A 933      43.100  51.580  43.740  1.00  0.00           H
ATOM   4501 HG23 ILE A 933      41.460  51.210  44.280  1.00  0.00           H
ATOM   4502  CG1 ILE A 933      42.410  53.510  41.830  1.00  0.00           C
ATOM   4503 HG11 ILE A 933      43.310  53.000  41.420  1.00  0.00           H
ATOM   4504 HG12 ILE A 933      42.830  54.220  42.570  1.00  0.00           H
ATOM   4505  CD  ILE A 933      41.780  54.490  40.800  1.00  0.00           C
ATOM   4506  HD1 ILE A 933      41.580  53.880  39.900  1.00  0.00           H
ATOM   4507  HD2 ILE A 933      42.450  55.260  40.390  1.00  0.00           H
ATOM   4508  HD3 ILE A 933      40.890  54.990  41.250  1.00  0.00           H
ATOM   4509  C   ILE A 933      42.570  50.470  41.280  1.00  0.00           C
ATOM   4510  O   ILE A 933      43.450  50.590  40.420  1.00  0.00           O
ATOM   4511  N   THR A 934      42.650  49.500  42.200  1.00  0.00           N
ATOM   4512  HN  THR A 934      42.100  49.590  43.020  1.00  0.00           H
ATOM   4513  CA  THR A 934      43.570  48.400  42.130  1.00  0.00           C
ATOM   4514  HA  THR A 934      44.580  48.770  42.000  1.00  0.00           H
ATOM   4515  CB  THR A 934      43.610  47.590  43.410  1.00  0.00           C
ATOM   4516  HB  THR A 934      42.700  46.980  43.570  1.00  0.00           H
ATOM   4517  OG1 THR A 934      43.690  48.400  44.550  1.00  0.00           O
ATOM   4518  HG1 THR A 934      42.840  48.350  45.010  1.00  0.00           H
ATOM   4519  CG2 THR A 934      44.990  46.800  43.370  1.00  0.00           C
ATOM   4520 HG21 THR A 934      45.860  47.460  43.110  1.00  0.00           H
ATOM   4521 HG22 THR A 934      44.870  45.960  42.650  1.00  0.00           H
ATOM   4522 HG23 THR A 934      45.040  46.430  44.420  1.00  0.00           H
ATOM   4523  C   THR A 934      43.400  47.450  40.970  1.00  0.00           C
ATOM   4524  O   THR A 934      44.380  47.130  40.340  1.00  0.00           O
ATOM   4525  N   ALA A 935      42.190  47.100  40.610  1.00  0.00           N
ATOM   4526  HN  ALA A 935      41.380  47.310  41.140  1.00  0.00           H
ATOM   4527  CA  ALA A 935      41.980  46.420  39.430  1.00  0.00           C
ATOM   4528  HA  ALA A 935      42.440  45.440  39.440  1.00  0.00           H
ATOM   4529  CB  ALA A 935      40.500  45.990  39.360  1.00  0.00           C
ATOM   4530  HB1 ALA A 935      40.280  45.220  40.130  1.00  0.00           H
ATOM   4531  HB2 ALA A 935      40.360  45.450  38.400  1.00  0.00           H
ATOM   4532  HB3 ALA A 935      39.750  46.800  39.410  1.00  0.00           H
ATOM   4533  C   ALA A 935      42.470  47.150  38.130  1.00  0.00           C
ATOM   4534  O   ALA A 935      43.170  46.580  37.360  1.00  0.00           O
ATOM   4535  N   VAL A 936      42.160  48.460  38.100  1.00  0.00           N
ATOM   4536  HN  VAL A 936      41.660  48.890  38.850  1.00  0.00           H
ATOM   4537  CA  VAL A 936      42.560  49.390  37.070  1.00  0.00           C
ATOM   4538  HA  VAL A 936      42.290  48.950  36.130  1.00  0.00           H
ATOM   4539  CB  VAL A 936      41.830  50.720  37.260  1.00  0.00           C
ATOM   4540  HB  VAL A 936      41.950  51.030  38.320  1.00  0.00           H
ATOM   4541  CG1 VAL A 936      42.520  51.820  36.450  1.00  0.00           C
ATOM   4542 HG11 VAL A 936      43.490  52.020  36.960  1.00  0.00           H
ATOM   4543 HG12 VAL A 936      41.900  52.730  36.550  1.00  0.00           H
ATOM   4544 HG13 VAL A 936      42.780  51.540  35.410  1.00  0.00           H
ATOM   4545  CG2 VAL A 936      40.350  50.620  36.830  1.00  0.00           C
ATOM   4546 HG21 VAL A 936      39.650  51.400  37.210  1.00  0.00           H
ATOM   4547 HG22 VAL A 936      39.810  49.730  37.220  1.00  0.00           H
ATOM   4548 HG23 VAL A 936      40.290  50.640  35.730  1.00  0.00           H
ATOM   4549  C   VAL A 936      44.110  49.480  36.940  1.00  0.00           C
ATOM   4550  O   VAL A 936      44.620  49.350  35.840  1.00  0.00           O
ATOM   4551  N   ILE A 937      44.820  49.560  38.100  1.00  0.00           N
ATOM   4552  HN  ILE A 937      44.320  49.830  38.900  1.00  0.00           H
ATOM   4553  CA  ILE A 937      46.290  49.560  38.180  1.00  0.00           C
ATOM   4554  HA  ILE A 937      46.620  50.410  37.610  1.00  0.00           H
ATOM   4555  CB  ILE A 937      46.840  49.850  39.600  1.00  0.00           C
ATOM   4556  HB  ILE A 937      45.890  49.910  40.190  1.00  0.00           H
ATOM   4557  CG2 ILE A 937      47.710  48.720  40.230  1.00  0.00           C
ATOM   4558 HG21 ILE A 937      47.190  47.760  40.390  1.00  0.00           H
ATOM   4559 HG22 ILE A 937      48.150  49.070  41.190  1.00  0.00           H
ATOM   4560 HG23 ILE A 937      48.550  48.440  39.560  1.00  0.00           H
ATOM   4561  CG1 ILE A 937      47.520  51.250  39.650  1.00  0.00           C
ATOM   4562 HG11 ILE A 937      48.280  51.350  38.840  1.00  0.00           H
ATOM   4563 HG12 ILE A 937      47.970  51.460  40.650  1.00  0.00           H
ATOM   4564  CD  ILE A 937      46.390  52.280  39.570  1.00  0.00           C
ATOM   4565  HD1 ILE A 937      45.690  52.040  40.390  1.00  0.00           H
ATOM   4566  HD2 ILE A 937      45.790  52.280  38.640  1.00  0.00           H
ATOM   4567  HD3 ILE A 937      46.740  53.340  39.660  1.00  0.00           H
ATOM   4568  C   ILE A 937      46.980  48.280  37.540  1.00  0.00           C
ATOM   4569  O   ILE A 937      47.980  48.370  36.880  1.00  0.00           O
ATOM   4570  N   ILE A 938      46.470  47.040  37.850  1.00  0.00           N
ATOM   4571  HN  ILE A 938      45.640  46.940  38.400  1.00  0.00           H
ATOM   4572  CA  ILE A 938      46.900  45.780  37.330  1.00  0.00           C
ATOM   4573  HA  ILE A 938      47.980  45.760  37.420  1.00  0.00           H
ATOM   4574  CB  ILE A 938      46.310  44.630  38.240  1.00  0.00           C
ATOM   4575  HB  ILE A 938      45.230  44.800  38.090  1.00  0.00           H
ATOM   4576  CG2 ILE A 938      46.660  43.320  37.780  1.00  0.00           C
ATOM   4577 HG21 ILE A 938      46.230  42.630  38.540  1.00  0.00           H
ATOM   4578 HG22 ILE A 938      47.750  43.140  37.900  1.00  0.00           H
ATOM   4579 HG23 ILE A 938      46.190  43.060  36.800  1.00  0.00           H
ATOM   4580  CG1 ILE A 938      46.630  44.810  39.820  1.00  0.00           C
ATOM   4581 HG11 ILE A 938      45.990  44.020  40.260  1.00  0.00           H
ATOM   4582 HG12 ILE A 938      46.220  45.720  40.320  1.00  0.00           H
ATOM   4583  CD  ILE A 938      48.090  44.530  40.320  1.00  0.00           C
ATOM   4584  HD1 ILE A 938      48.380  43.450  40.300  1.00  0.00           H
ATOM   4585  HD2 ILE A 938      48.250  44.930  41.340  1.00  0.00           H
ATOM   4586  HD3 ILE A 938      48.710  44.950  39.500  1.00  0.00           H
ATOM   4587  C   ILE A 938      46.630  45.650  35.880  1.00  0.00           C
ATOM   4588  O   ILE A 938      47.290  44.930  35.120  1.00  0.00           O
ATOM   4589  N   ASN A 939      45.660  46.320  35.370  1.00  0.00           N
ATOM   4590  HN  ASN A 939      45.110  46.950  35.910  1.00  0.00           H
ATOM   4591  CA  ASN A 939      45.400  46.460  33.870  1.00  0.00           C
ATOM   4592  HA  ASN A 939      45.570  45.470  33.470  1.00  0.00           H
ATOM   4593  CB  ASN A 939      43.940  46.890  33.700  1.00  0.00           C
ATOM   4594  HB1 ASN A 939      43.790  47.980  33.890  1.00  0.00           H
ATOM   4595  HB2 ASN A 939      43.250  46.440  34.460  1.00  0.00           H
ATOM   4596  CG  ASN A 939      43.380  46.440  32.290  1.00  0.00           C
ATOM   4597  OD1 ASN A 939      43.830  45.440  31.690  1.00  0.00           O
ATOM   4598  ND2 ASN A 939      42.360  47.200  31.790  1.00  0.00           N
ATOM   4599 HD21 ASN A 939      41.990  47.960  32.330  1.00  0.00           H
ATOM   4600 HD22 ASN A 939      41.710  46.920  31.070  1.00  0.00           H
ATOM   4601  C   ASN A 939      46.500  47.290  33.100  1.00  0.00           C
ATOM   4602  O   ASN A 939      46.480  47.170  31.890  1.00  0.00           O
ATOM   4603  N   ARG A 940      47.330  48.210  33.710  1.00  0.00           N
ATOM   4604  HN  ARG A 940      47.270  48.310  34.700  1.00  0.00           H
ATOM   4605  CA  ARG A 940      48.500  48.870  33.030  1.00  0.00           C
ATOM   4606  HA  ARG A 940      48.150  49.700  32.440  1.00  0.00           H
ATOM   4607  CB  ARG A 940      49.440  49.540  34.140  1.00  0.00           C
ATOM   4608  HB1 ARG A 940      50.380  49.940  33.710  1.00  0.00           H
ATOM   4609  HB2 ARG A 940      49.620  48.710  34.850  1.00  0.00           H
ATOM   4610  CG  ARG A 940      48.840  50.760  34.820  1.00  0.00           C
ATOM   4611  HG1 ARG A 940      47.970  50.330  35.350  1.00  0.00           H
ATOM   4612  HG2 ARG A 940      48.280  51.350  34.050  1.00  0.00           H
ATOM   4613  CD  ARG A 940      49.530  51.490  35.960  1.00  0.00           C
ATOM   4614  HD1 ARG A 940      48.840  52.150  36.520  1.00  0.00           H
ATOM   4615  HD2 ARG A 940      50.390  52.090  35.570  1.00  0.00           H
ATOM   4616  NE  ARG A 940      50.080  50.440  36.910  1.00  0.00           N
ATOM   4617  HE  ARG A 940      49.770  49.490  36.850  1.00  0.00           H
ATOM   4618  CZ  ARG A 940      50.910  50.730  37.870  1.00  0.00           C
ATOM   4619  NH1 ARG A 940      51.270  51.940  38.220  1.00  0.00           N
ATOM   4620 HH11 ARG A 940      50.880  52.760  37.820  1.00  0.00           H
ATOM   4621 HH12 ARG A 940      52.190  51.930  38.610  1.00  0.00           H
ATOM   4622  NH2 ARG A 940      51.540  49.770  38.490  1.00  0.00           N
ATOM   4623 HH21 ARG A 940      51.540  48.860  38.090  1.00  0.00           H
ATOM   4624 HH22 ARG A 940      52.130  49.990  39.270  1.00  0.00           H
ATOM   4625  C   ARG A 940      49.420  47.940  32.140  1.00  0.00           C
ATOM   4626  O   ARG A 940      49.620  46.720  32.330  1.00  0.00           O
ATOM   4627  N   LYS A 941      50.150  48.610  31.170  1.00  0.00           N
ATOM   4628  HN  LYS A 941      50.060  49.590  31.070  1.00  0.00           H
ATOM   4629  CA  LYS A 941      51.040  47.920  30.200  1.00  0.00           C
ATOM   4630  HA  LYS A 941      50.350  47.200  29.790  1.00  0.00           H
ATOM   4631  CB  LYS A 941      51.320  48.780  28.980  1.00  0.00           C
ATOM   4632  HB1 LYS A 941      51.970  48.360  28.180  1.00  0.00           H
ATOM   4633  HB2 LYS A 941      51.800  49.730  29.280  1.00  0.00           H
ATOM   4634  CG  LYS A 941      50.060  49.180  28.130  1.00  0.00           C
ATOM   4635  HG1 LYS A 941      49.280  49.560  28.830  1.00  0.00           H
ATOM   4636  HG2 LYS A 941      49.520  48.280  27.760  1.00  0.00           H
ATOM   4637  CD  LYS A 941      50.380  50.100  26.940  1.00  0.00           C
ATOM   4638  HD1 LYS A 941      50.870  49.560  26.100  1.00  0.00           H
ATOM   4639  HD2 LYS A 941      51.090  50.880  27.290  1.00  0.00           H
ATOM   4640  CE  LYS A 941      49.110  50.870  26.490  1.00  0.00           C
ATOM   4641  HE1 LYS A 941      48.260  50.170  26.430  1.00  0.00           H
ATOM   4642  HE2 LYS A 941      49.210  51.470  25.560  1.00  0.00           H
ATOM   4643  NZ  LYS A 941      48.850  51.910  27.440  1.00  0.00           N
ATOM   4644  HZ1 LYS A 941      48.270  51.730  28.280  1.00  0.00           H
ATOM   4645  HZ2 LYS A 941      48.300  52.630  26.930  1.00  0.00           H
ATOM   4646  HZ3 LYS A 941      49.720  52.430  27.710  1.00  0.00           H
ATOM   4647  C   LYS A 941      52.230  47.060  30.670  1.00  0.00           C
ATOM   4648  O   LYS A 941      52.470  45.960  30.230  1.00  0.00           O
ATOM   4649  N   GLU A 942      52.860  47.560  31.800  1.00  0.00           N
ATOM   4650  HN  GLU A 942      52.580  48.370  32.290  1.00  0.00           H
ATOM   4651  CA  GLU A 942      53.950  46.940  32.520  1.00  0.00           C
ATOM   4652  HA  GLU A 942      54.740  46.790  31.790  1.00  0.00           H
ATOM   4653  CB  GLU A 942      54.430  47.900  33.650  1.00  0.00           C
ATOM   4654  HB1 GLU A 942      54.380  48.910  33.190  1.00  0.00           H
ATOM   4655  HB2 GLU A 942      55.520  47.710  33.750  1.00  0.00           H
ATOM   4656  CG  GLU A 942      53.670  47.950  34.970  1.00  0.00           C
ATOM   4657  HG1 GLU A 942      53.700  46.970  35.500  1.00  0.00           H
ATOM   4658  HG2 GLU A 942      52.610  48.250  34.850  1.00  0.00           H
ATOM   4659  CD  GLU A 942      54.470  48.870  35.920  1.00  0.00           C
ATOM   4660  OE1 GLU A 942      55.000  48.380  36.990  1.00  0.00           O
ATOM   4661  OE2 GLU A 942      54.470  50.040  35.570  1.00  0.00           O
ATOM   4662  C   GLU A 942      53.550  45.480  32.970  1.00  0.00           C
ATOM   4663  O   GLU A 942      54.380  44.560  32.920  1.00  0.00           O
ATOM   4664  N   HSD A 943      52.330  45.260  33.360  1.00  0.00           N
ATOM   4665  HN  HSD A 943      51.660  45.980  33.190  1.00  0.00           H
ATOM   4666  CA  HSD A 943      51.880  44.010  33.960  1.00  0.00           C
ATOM   4667  HA  HSD A 943      52.720  43.550  34.450  1.00  0.00           H
ATOM   4668  CB  HSD A 943      50.780  44.210  35.060  1.00  0.00           C
ATOM   4669  HB1 HSD A 943      50.920  43.210  35.510  1.00  0.00           H
ATOM   4670  HB2 HSD A 943      49.780  44.400  34.630  1.00  0.00           H
ATOM   4671  ND1 HSD A 943      52.270  45.030  36.940  1.00  0.00           N
ATOM   4672  HD1 HSD A 943      52.930  44.290  37.010  1.00  0.00           H
ATOM   4673  CG  HSD A 943      51.170  45.220  36.160  1.00  0.00           C
ATOM   4674  CE1 HSD A 943      52.320  46.090  37.850  1.00  0.00           C
ATOM   4675  HE1 HSD A 943      52.960  46.080  38.730  1.00  0.00           H
ATOM   4676  NE2 HSD A 943      51.290  46.960  37.620  1.00  0.00           N
ATOM   4677  CD2 HSD A 943      50.630  46.370  36.500  1.00  0.00           C
ATOM   4678  HD2 HSD A 943      49.780  46.850  36.030  1.00  0.00           H
ATOM   4679  C   HSD A 943      51.400  42.940  32.960  1.00  0.00           C
ATOM   4680  O   HSD A 943      51.310  41.760  33.310  1.00  0.00           O
ATOM   4681  N   LYS A 944      51.330  43.260  31.650  1.00  0.00           N
ATOM   4682  HN  LYS A 944      51.530  44.220  31.450  1.00  0.00           H
ATOM   4683  CA  LYS A 944      50.940  42.270  30.640  1.00  0.00           C
ATOM   4684  HA  LYS A 944      50.620  42.940  29.850  1.00  0.00           H
ATOM   4685  CB  LYS A 944      52.290  41.590  30.080  1.00  0.00           C
ATOM   4686  HB1 LYS A 944      51.980  40.920  29.240  1.00  0.00           H
ATOM   4687  HB2 LYS A 944      52.790  40.990  30.870  1.00  0.00           H
ATOM   4688  CG  LYS A 944      53.290  42.620  29.560  1.00  0.00           C
ATOM   4689  HG1 LYS A 944      54.240  42.120  29.260  1.00  0.00           H
ATOM   4690  HG2 LYS A 944      53.650  43.310  30.350  1.00  0.00           H
ATOM   4691  CD  LYS A 944      52.920  43.450  28.380  1.00  0.00           C
ATOM   4692  HD1 LYS A 944      51.960  43.930  28.640  1.00  0.00           H
ATOM   4693  HD2 LYS A 944      52.740  42.810  27.490  1.00  0.00           H
ATOM   4694  CE  LYS A 944      53.980  44.460  27.940  1.00  0.00           C
ATOM   4695  HE1 LYS A 944      54.960  43.960  27.860  1.00  0.00           H
ATOM   4696  HE2 LYS A 944      54.020  45.340  28.610  1.00  0.00           H
ATOM   4697  NZ  LYS A 944      53.740  44.990  26.590  1.00  0.00           N
ATOM   4698  HZ1 LYS A 944      53.700  44.320  25.790  1.00  0.00           H
ATOM   4699  HZ2 LYS A 944      54.510  45.640  26.330  1.00  0.00           H
ATOM   4700  HZ3 LYS A 944      52.780  45.390  26.570  1.00  0.00           H
ATOM   4701  C   LYS A 944      49.880  41.250  30.880  1.00  0.00           C
ATOM   4702  O   LYS A 944      50.120  40.030  30.780  1.00  0.00           O
ATOM   4703  N   LEU A 945      48.640  41.760  31.050  1.00  0.00           N
ATOM   4704  HN  LEU A 945      48.460  42.740  31.040  1.00  0.00           H
ATOM   4705  CA  LEU A 945      47.460  41.060  31.390  1.00  0.00           C
ATOM   4706  HA  LEU A 945      47.710  40.070  31.740  1.00  0.00           H
ATOM   4707  CB  LEU A 945      46.670  41.840  32.450  1.00  0.00           C
ATOM   4708  HB1 LEU A 945      46.350  42.850  32.070  1.00  0.00           H
ATOM   4709  HB2 LEU A 945      47.270  41.990  33.360  1.00  0.00           H
ATOM   4710  CG  LEU A 945      45.190  41.300  32.710  1.00  0.00           C
ATOM   4711  HG  LEU A 945      44.530  41.360  31.820  1.00  0.00           H
ATOM   4712  CD1 LEU A 945      45.050  39.910  33.360  1.00  0.00           C
ATOM   4713 HD11 LEU A 945      45.440  40.010  34.400  1.00  0.00           H
ATOM   4714 HD12 LEU A 945      45.570  39.110  32.800  1.00  0.00           H
ATOM   4715 HD13 LEU A 945      43.970  39.670  33.370  1.00  0.00           H
ATOM   4716  CD2 LEU A 945      44.570  42.360  33.640  1.00  0.00           C
ATOM   4717 HD21 LEU A 945      45.150  42.500  34.580  1.00  0.00           H
ATOM   4718 HD22 LEU A 945      43.560  42.050  34.000  1.00  0.00           H
ATOM   4719 HD23 LEU A 945      44.420  43.350  33.140  1.00  0.00           H
ATOM   4720  C   LEU A 945      46.530  40.880  30.150  1.00  0.00           C
ATOM   4721  O   LEU A 945      46.320  41.690  29.290  1.00  0.00           O
ATOM   4722  N   LYS A 946      46.080  39.570  30.020  1.00  0.00           N
ATOM   4723  HN  LYS A 946      46.310  38.920  30.760  1.00  0.00           H
ATOM   4724  CA  LYS A 946      45.310  39.130  28.860  1.00  0.00           C
ATOM   4725  HA  LYS A 946      45.560  39.760  28.020  1.00  0.00           H
ATOM   4726  CB  LYS A 946      45.630  37.590  28.520  1.00  0.00           C
ATOM   4727  HB1 LYS A 946      46.730  37.380  28.510  1.00  0.00           H
ATOM   4728  HB2 LYS A 946      45.330  37.450  27.470  1.00  0.00           H
ATOM   4729  CG  LYS A 946      44.880  36.540  29.370  1.00  0.00           C
ATOM   4730  HG1 LYS A 946      43.810  36.620  29.080  1.00  0.00           H
ATOM   4731  HG2 LYS A 946      44.880  36.860  30.430  1.00  0.00           H
ATOM   4732  CD  LYS A 946      45.320  35.050  29.220  1.00  0.00           C
ATOM   4733  HD1 LYS A 946      46.430  35.140  29.290  1.00  0.00           H
ATOM   4734  HD2 LYS A 946      45.200  34.710  28.170  1.00  0.00           H
ATOM   4735  CE  LYS A 946      44.690  34.080  30.140  1.00  0.00           C
ATOM   4736  HE1 LYS A 946      45.110  33.090  29.850  1.00  0.00           H
ATOM   4737  HE2 LYS A 946      43.590  34.020  29.970  1.00  0.00           H
ATOM   4738  NZ  LYS A 946      45.060  34.250  31.500  1.00  0.00           N
ATOM   4739  HZ1 LYS A 946      44.600  35.120  31.830  1.00  0.00           H
ATOM   4740  HZ2 LYS A 946      46.070  34.420  31.720  1.00  0.00           H
ATOM   4741  HZ3 LYS A 946      44.800  33.490  32.150  1.00  0.00           H
ATOM   4742  C   LYS A 946      43.780  39.250  29.230  1.00  0.00           C
ATOM   4743  O   LYS A 946      43.380  39.040  30.380  1.00  0.00           O
ATOM   4744  N   LYS A 947      42.930  39.700  28.230  1.00  0.00           N
ATOM   4745  HN  LYS A 947      43.310  39.850  27.320  1.00  0.00           H
ATOM   4746  CA  LYS A 947      41.550  39.950  28.380  1.00  0.00           C
ATOM   4747  HA  LYS A 947      41.170  40.520  27.550  1.00  0.00           H
ATOM   4748  CB  LYS A 947      40.820  38.560  28.430  1.00  0.00           C
ATOM   4749  HB1 LYS A 947      39.720  38.630  28.330  1.00  0.00           H
ATOM   4750  HB2 LYS A 947      40.940  38.080  29.430  1.00  0.00           H
ATOM   4751  CG  LYS A 947      41.230  37.580  27.410  1.00  0.00           C
ATOM   4752  HG1 LYS A 947      40.560  36.710  27.620  1.00  0.00           H
ATOM   4753  HG2 LYS A 947      42.280  37.270  27.600  1.00  0.00           H
ATOM   4754  CD  LYS A 947      41.100  38.070  25.930  1.00  0.00           C
ATOM   4755  HD1 LYS A 947      41.500  39.100  25.790  1.00  0.00           H
ATOM   4756  HD2 LYS A 947      40.020  38.100  25.680  1.00  0.00           H
ATOM   4757  CE  LYS A 947      41.790  37.070  24.990  1.00  0.00           C
ATOM   4758  HE1 LYS A 947      41.360  36.050  25.050  1.00  0.00           H
ATOM   4759  HE2 LYS A 947      42.870  36.950  25.280  1.00  0.00           H
ATOM   4760  NZ  LYS A 947      41.640  37.510  23.570  1.00  0.00           N
ATOM   4761  HZ1 LYS A 947      42.300  38.300  23.460  1.00  0.00           H
ATOM   4762  HZ2 LYS A 947      40.670  37.770  23.310  1.00  0.00           H
ATOM   4763  HZ3 LYS A 947      41.920  36.720  22.940  1.00  0.00           H
ATOM   4764  C   LYS A 947      41.070  40.740  29.620  1.00  0.00           C
ATOM   4765  O   LYS A 947      40.080  40.450  30.260  1.00  0.00           O
ATOM   4766  N   GLY A 948      41.750  41.930  29.870  1.00  0.00           N
ATOM   4767  HN  GLY A 948      42.610  41.950  29.370  1.00  0.00           H
ATOM   4768  CA  GLY A 948      41.410  42.810  30.950  1.00  0.00           C
ATOM   4769  HA1 GLY A 948      40.410  43.220  30.880  1.00  0.00           H
ATOM   4770  HA2 GLY A 948      42.240  43.490  31.080  1.00  0.00           H
ATOM   4771  C   GLY A 948      41.270  42.200  32.280  1.00  0.00           C
ATOM   4772  O   GLY A 948      41.680  41.060  32.510  1.00  0.00           O
ATOM   4773  N   ALA A 949      40.750  42.940  33.270  1.00  0.00           N
ATOM   4774  HN  ALA A 949      40.360  43.840  33.060  1.00  0.00           H
ATOM   4775  CA  ALA A 949      40.790  42.630  34.690  1.00  0.00           C
ATOM   4776  HA  ALA A 949      41.660  42.000  34.870  1.00  0.00           H
ATOM   4777  CB  ALA A 949      41.060  44.040  35.330  1.00  0.00           C
ATOM   4778  HB1 ALA A 949      41.950  44.500  34.840  1.00  0.00           H
ATOM   4779  HB2 ALA A 949      41.300  44.010  36.410  1.00  0.00           H
ATOM   4780  HB3 ALA A 949      40.250  44.760  35.090  1.00  0.00           H
ATOM   4781  C   ALA A 949      39.440  42.070  35.260  1.00  0.00           C
ATOM   4782  O   ALA A 949      39.470  41.540  36.330  1.00  0.00           O
ATOM   4783  N   GLY A 950      38.410  42.060  34.430  1.00  0.00           N
ATOM   4784  HN  GLY A 950      38.400  42.640  33.620  1.00  0.00           H
ATOM   4785  CA  GLY A 950      37.140  41.410  34.790  1.00  0.00           C
ATOM   4786  HA1 GLY A 950      37.500  40.440  35.110  1.00  0.00           H
ATOM   4787  HA2 GLY A 950      36.510  41.330  33.910  1.00  0.00           H
ATOM   4788  C   GLY A 950      36.290  42.000  35.930  1.00  0.00           C
ATOM   4789  O   GLY A 950      36.030  41.430  36.980  1.00  0.00           O
ATOM   4790  N   TYR A 951      35.940  43.310  35.740  1.00  0.00           N
ATOM   4791  HN  TYR A 951      36.180  43.760  34.890  1.00  0.00           H
ATOM   4792  CA  TYR A 951      35.640  44.250  36.730  1.00  0.00           C
ATOM   4793  HA  TYR A 951      36.480  44.280  37.390  1.00  0.00           H
ATOM   4794  CB  TYR A 951      35.210  45.700  36.050  1.00  0.00           C
ATOM   4795  HB1 TYR A 951      34.650  46.360  36.760  1.00  0.00           H
ATOM   4796  HB2 TYR A 951      34.500  45.410  35.250  1.00  0.00           H
ATOM   4797  CG  TYR A 951      36.380  46.450  35.540  1.00  0.00           C
ATOM   4798  CD1 TYR A 951      36.320  47.000  34.280  1.00  0.00           C
ATOM   4799  HD1 TYR A 951      35.480  46.690  33.670  1.00  0.00           H
ATOM   4800  CE1 TYR A 951      37.510  47.590  33.720  1.00  0.00           C
ATOM   4801  HE1 TYR A 951      37.580  48.010  32.730  1.00  0.00           H
ATOM   4802  CZ  TYR A 951      38.610  47.780  34.510  1.00  0.00           C
ATOM   4803  OH  TYR A 951      39.620  48.560  34.000  1.00  0.00           O
ATOM   4804  HH  TYR A 951      39.260  49.080  33.270  1.00  0.00           H
ATOM   4805  CD2 TYR A 951      37.550  46.690  36.330  1.00  0.00           C
ATOM   4806  HD2 TYR A 951      37.640  46.270  37.320  1.00  0.00           H
ATOM   4807  CE2 TYR A 951      38.690  47.310  35.830  1.00  0.00           C
ATOM   4808  HE2 TYR A 951      39.490  47.640  36.460  1.00  0.00           H
ATOM   4809  C   TYR A 951      34.430  43.950  37.590  1.00  0.00           C
ATOM   4810  O   TYR A 951      34.500  44.140  38.830  1.00  0.00           O
ATOM   4811  N   HSD A 952      33.270  43.630  36.980  1.00  0.00           N
ATOM   4812  HN  HSD A 952      33.260  43.590  35.980  1.00  0.00           H
ATOM   4813  CA  HSD A 952      32.090  43.540  37.860  1.00  0.00           C
ATOM   4814  HA  HSD A 952      32.040  44.440  38.450  1.00  0.00           H
ATOM   4815  CB  HSD A 952      30.740  43.390  37.060  1.00  0.00           C
ATOM   4816  HB1 HSD A 952      29.960  43.120  37.810  1.00  0.00           H
ATOM   4817  HB2 HSD A 952      30.730  42.500  36.390  1.00  0.00           H
ATOM   4818  ND1 HSD A 952      30.110  44.930  35.040  1.00  0.00           N
ATOM   4819  HD1 HSD A 952      30.440  44.330  34.310  1.00  0.00           H
ATOM   4820  CG  HSD A 952      30.210  44.660  36.410  1.00  0.00           C
ATOM   4821  CE1 HSD A 952      29.470  46.090  34.910  1.00  0.00           C
ATOM   4822  HE1 HSD A 952      29.330  46.660  33.980  1.00  0.00           H
ATOM   4823  NE2 HSD A 952      29.130  46.660  36.070  1.00  0.00           N
ATOM   4824  CD2 HSD A 952      29.650  45.740  37.020  1.00  0.00           C
ATOM   4825  HD2 HSD A 952      29.540  45.930  38.080  1.00  0.00           H
ATOM   4826  C   HSD A 952      32.180  42.340  38.850  1.00  0.00           C
ATOM   4827  O   HSD A 952      31.660  42.420  39.970  1.00  0.00           O
ATOM   4828  N   LEU A 953      32.890  41.290  38.460  1.00  0.00           N
ATOM   4829  HN  LEU A 953      33.410  41.280  37.620  1.00  0.00           H
ATOM   4830  CA  LEU A 953      33.430  40.250  39.330  1.00  0.00           C
ATOM   4831  HA  LEU A 953      32.550  39.810  39.800  1.00  0.00           H
ATOM   4832  CB  LEU A 953      34.220  39.090  38.590  1.00  0.00           C
ATOM   4833  HB1 LEU A 953      34.590  38.390  39.370  1.00  0.00           H
ATOM   4834  HB2 LEU A 953      35.100  39.560  38.100  1.00  0.00           H
ATOM   4835  CG  LEU A 953      33.460  38.320  37.540  1.00  0.00           C
ATOM   4836  HG  LEU A 953      33.180  39.020  36.730  1.00  0.00           H
ATOM   4837  CD1 LEU A 953      34.280  37.240  36.930  1.00  0.00           C
ATOM   4838 HD11 LEU A 953      34.370  36.350  37.570  1.00  0.00           H
ATOM   4839 HD12 LEU A 953      35.260  37.620  36.570  1.00  0.00           H
ATOM   4840 HD13 LEU A 953      33.860  36.880  35.970  1.00  0.00           H
ATOM   4841  CD2 LEU A 953      32.240  37.660  38.190  1.00  0.00           C
ATOM   4842 HD21 LEU A 953      31.500  38.380  38.600  1.00  0.00           H
ATOM   4843 HD22 LEU A 953      32.650  36.920  38.920  1.00  0.00           H
ATOM   4844 HD23 LEU A 953      31.780  36.940  37.480  1.00  0.00           H
ATOM   4845  C   LEU A 953      34.390  40.710  40.450  1.00  0.00           C
ATOM   4846  O   LEU A 953      34.440  40.230  41.530  1.00  0.00           O
ATOM   4847  N   ASP A 954      35.320  41.640  40.150  1.00  0.00           N
ATOM   4848  HN  ASP A 954      35.400  41.920  39.200  1.00  0.00           H
ATOM   4849  CA  ASP A 954      36.280  42.250  41.150  1.00  0.00           C
ATOM   4850  HA  ASP A 954      36.800  41.470  41.690  1.00  0.00           H
ATOM   4851  CB  ASP A 954      37.390  43.070  40.470  1.00  0.00           C
ATOM   4852  HB1 ASP A 954      38.170  43.410  41.180  1.00  0.00           H
ATOM   4853  HB2 ASP A 954      36.980  43.890  39.860  1.00  0.00           H
ATOM   4854  CG  ASP A 954      38.160  42.240  39.400  1.00  0.00           C
ATOM   4855  OD1 ASP A 954      38.150  41.050  39.230  1.00  0.00           O
ATOM   4856  OD2 ASP A 954      38.790  43.020  38.510  1.00  0.00           O
ATOM   4857  HD2 ASP A 954      38.990  42.390  37.810  1.00  0.00           H
ATOM   4858  C   ASP A 954      35.500  42.930  42.330  1.00  0.00           C
ATOM   4859  O   ASP A 954      35.630  42.710  43.550  1.00  0.00           O
ATOM   4860  N   LEU A 955      34.510  43.760  41.860  1.00  0.00           N
ATOM   4861  HN  LEU A 955      34.480  43.980  40.890  1.00  0.00           H
ATOM   4862  CA  LEU A 955      33.590  44.510  42.700  1.00  0.00           C
ATOM   4863  HA  LEU A 955      34.220  45.050  43.380  1.00  0.00           H
ATOM   4864  CB  LEU A 955      32.690  45.440  41.860  1.00  0.00           C
ATOM   4865  HB1 LEU A 955      32.270  44.990  40.920  1.00  0.00           H
ATOM   4866  HB2 LEU A 955      33.390  46.250  41.580  1.00  0.00           H
ATOM   4867  CG  LEU A 955      31.500  46.160  42.660  1.00  0.00           C
ATOM   4868  HG  LEU A 955      30.710  45.420  42.930  1.00  0.00           H
ATOM   4869  CD1 LEU A 955      32.090  46.910  43.920  1.00  0.00           C
ATOM   4870 HD11 LEU A 955      33.010  47.430  43.560  1.00  0.00           H
ATOM   4871 HD12 LEU A 955      32.440  46.220  44.720  1.00  0.00           H
ATOM   4872 HD13 LEU A 955      31.320  47.620  44.280  1.00  0.00           H
ATOM   4873  CD2 LEU A 955      30.730  47.150  41.840  1.00  0.00           C
ATOM   4874 HD21 LEU A 955      31.320  48.020  41.510  1.00  0.00           H
ATOM   4875 HD22 LEU A 955      29.840  47.480  42.410  1.00  0.00           H
ATOM   4876 HD23 LEU A 955      30.500  46.650  40.880  1.00  0.00           H
ATOM   4877  C   LEU A 955      32.670  43.530  43.450  1.00  0.00           C
ATOM   4878  O   LEU A 955      32.530  43.580  44.660  1.00  0.00           O
ATOM   4879  N   LEU A 956      32.060  42.540  42.780  1.00  0.00           N
ATOM   4880  HN  LEU A 956      32.190  42.490  41.790  1.00  0.00           H
ATOM   4881  CA  LEU A 956      31.050  41.730  43.350  1.00  0.00           C
ATOM   4882  HA  LEU A 956      30.370  42.270  43.990  1.00  0.00           H
ATOM   4883  CB  LEU A 956      30.290  40.890  42.290  1.00  0.00           C
ATOM   4884  HB1 LEU A 956      31.030  40.290  41.710  1.00  0.00           H
ATOM   4885  HB2 LEU A 956      29.720  41.590  41.630  1.00  0.00           H
ATOM   4886  CG  LEU A 956      29.230  39.870  42.730  1.00  0.00           C
ATOM   4887  HG  LEU A 956      29.780  39.260  43.480  1.00  0.00           H
ATOM   4888  CD1 LEU A 956      27.990  40.350  43.520  1.00  0.00           C
ATOM   4889 HD11 LEU A 956      28.370  41.070  44.280  1.00  0.00           H
ATOM   4890 HD12 LEU A 956      27.560  39.520  44.110  1.00  0.00           H
ATOM   4891 HD13 LEU A 956      27.060  40.750  43.040  1.00  0.00           H
ATOM   4892  CD2 LEU A 956      28.780  39.030  41.550  1.00  0.00           C
ATOM   4893 HD21 LEU A 956      27.940  38.390  41.890  1.00  0.00           H
ATOM   4894 HD22 LEU A 956      29.620  38.370  41.220  1.00  0.00           H
ATOM   4895 HD23 LEU A 956      28.430  39.680  40.720  1.00  0.00           H
ATOM   4896  C   LEU A 956      31.560  40.650  44.360  1.00  0.00           C
ATOM   4897  O   LEU A 956      30.870  40.300  45.300  1.00  0.00           O
ATOM   4898  N   MET A 957      32.760  40.120  44.110  1.00  0.00           N
ATOM   4899  HN  MET A 957      33.280  40.350  43.310  1.00  0.00           H
ATOM   4900  CA  MET A 957      33.340  39.190  45.050  1.00  0.00           C
ATOM   4901  HA  MET A 957      32.560  38.460  45.190  1.00  0.00           H
ATOM   4902  CB  MET A 957      34.530  38.430  44.330  1.00  0.00           C
ATOM   4903  HB1 MET A 957      35.080  37.890  45.120  1.00  0.00           H
ATOM   4904  HB2 MET A 957      35.130  39.200  43.800  1.00  0.00           H
ATOM   4905  CG  MET A 957      34.110  37.260  43.400  1.00  0.00           C
ATOM   4906  HG1 MET A 957      34.980  36.710  42.970  1.00  0.00           H
ATOM   4907  HG2 MET A 957      33.630  37.930  42.650  1.00  0.00           H
ATOM   4908  SD  MET A 957      32.940  36.120  44.180  1.00  0.00           S
ATOM   4909  CE  MET A 957      33.600  35.730  45.830  1.00  0.00           C
ATOM   4910  HE1 MET A 957      33.600  36.540  46.580  1.00  0.00           H
ATOM   4911  HE2 MET A 957      34.640  35.400  45.610  1.00  0.00           H
ATOM   4912  HE3 MET A 957      32.970  34.940  46.280  1.00  0.00           H
ATOM   4913  C   MET A 957      33.750  39.720  46.470  1.00  0.00           C
ATOM   4914  O   MET A 957      33.510  39.050  47.470  1.00  0.00           O
ATOM   4915  N   VAL A 958      34.220  40.980  46.530  1.00  0.00           N
ATOM   4916  HN  VAL A 958      34.470  41.630  45.810  1.00  0.00           H
ATOM   4917  CA  VAL A 958      34.260  41.610  47.890  1.00  0.00           C
ATOM   4918  HA  VAL A 958      34.570  40.870  48.620  1.00  0.00           H
ATOM   4919  CB  VAL A 958      35.210  42.800  47.950  1.00  0.00           C
ATOM   4920  HB  VAL A 958      35.080  43.580  47.160  1.00  0.00           H
ATOM   4921  CG1 VAL A 958      35.100  43.460  49.330  1.00  0.00           C
ATOM   4922 HG11 VAL A 958      34.040  43.810  49.360  1.00  0.00           H
ATOM   4923 HG12 VAL A 958      35.800  44.320  49.450  1.00  0.00           H
ATOM   4924 HG13 VAL A 958      35.350  42.660  50.050  1.00  0.00           H
ATOM   4925  CG2 VAL A 958      36.630  42.270  47.670  1.00  0.00           C
ATOM   4926 HG21 VAL A 958      36.760  41.350  48.270  1.00  0.00           H
ATOM   4927 HG22 VAL A 958      37.440  42.910  48.070  1.00  0.00           H
ATOM   4928 HG23 VAL A 958      36.760  42.090  46.580  1.00  0.00           H
ATOM   4929  C   VAL A 958      32.820  41.980  48.330  1.00  0.00           C
ATOM   4930  O   VAL A 958      32.480  41.820  49.490  1.00  0.00           O
ATOM   4931  N   GLY A 959      31.890  42.370  47.380  1.00  0.00           N
ATOM   4932  HN  GLY A 959      32.250  42.540  46.450  1.00  0.00           H
ATOM   4933  CA  GLY A 959      30.530  42.740  47.650  1.00  0.00           C
ATOM   4934  HA1 GLY A 959      30.210  43.080  46.680  1.00  0.00           H
ATOM   4935  HA2 GLY A 959      30.670  43.580  48.300  1.00  0.00           H
ATOM   4936  C   GLY A 959      29.740  41.690  48.470  1.00  0.00           C
ATOM   4937  O   GLY A 959      29.080  41.920  49.470  1.00  0.00           O
ATOM   4938  N   VAL A 960      29.730  40.470  47.950  1.00  0.00           N
ATOM   4939  HN  VAL A 960      30.200  40.220  47.100  1.00  0.00           H
ATOM   4940  CA  VAL A 960      28.970  39.310  48.540  1.00  0.00           C
ATOM   4941  HA  VAL A 960      27.960  39.640  48.750  1.00  0.00           H
ATOM   4942  CB  VAL A 960      28.890  38.160  47.540  1.00  0.00           C
ATOM   4943  HB  VAL A 960      28.340  38.610  46.700  1.00  0.00           H
ATOM   4944  CG1 VAL A 960      30.150  37.600  46.820  1.00  0.00           C
ATOM   4945 HG11 VAL A 960      30.820  37.080  47.550  1.00  0.00           H
ATOM   4946 HG12 VAL A 960      30.760  38.350  46.270  1.00  0.00           H
ATOM   4947 HG13 VAL A 960      29.930  36.820  46.070  1.00  0.00           H
ATOM   4948  CG2 VAL A 960      27.960  37.080  48.150  1.00  0.00           C
ATOM   4949 HG21 VAL A 960      28.490  36.430  48.880  1.00  0.00           H
ATOM   4950 HG22 VAL A 960      27.590  36.440  47.310  1.00  0.00           H
ATOM   4951 HG23 VAL A 960      27.100  37.570  48.630  1.00  0.00           H
ATOM   4952  C   VAL A 960      29.620  38.850  49.910  1.00  0.00           C
ATOM   4953  O   VAL A 960      28.960  38.680  50.920  1.00  0.00           O
ATOM   4954  N   MET A 961      30.930  38.710  49.880  1.00  0.00           N
ATOM   4955  HN  MET A 961      31.460  38.800  49.040  1.00  0.00           H
ATOM   4956  CA  MET A 961      31.740  38.200  50.970  1.00  0.00           C
ATOM   4957  HA  MET A 961      31.190  37.360  51.360  1.00  0.00           H
ATOM   4958  CB  MET A 961      33.050  37.700  50.430  1.00  0.00           C
ATOM   4959  HB1 MET A 961      33.710  37.430  51.270  1.00  0.00           H
ATOM   4960  HB2 MET A 961      33.500  38.600  49.960  1.00  0.00           H
ATOM   4961  CG  MET A 961      32.970  36.570  49.440  1.00  0.00           C
ATOM   4962  HG1 MET A 961      34.000  36.180  49.330  1.00  0.00           H
ATOM   4963  HG2 MET A 961      32.580  36.980  48.490  1.00  0.00           H
ATOM   4964  SD  MET A 961      31.900  35.100  49.720  1.00  0.00           S
ATOM   4965  CE  MET A 961      32.590  34.330  51.250  1.00  0.00           C
ATOM   4966  HE1 MET A 961      33.660  34.050  51.090  1.00  0.00           H
ATOM   4967  HE2 MET A 961      32.100  33.360  51.500  1.00  0.00           H
ATOM   4968  HE3 MET A 961      32.610  34.960  52.170  1.00  0.00           H
ATOM   4969  C   MET A 961      31.900  39.130  52.110  1.00  0.00           C
ATOM   4970  O   MET A 961      32.000  38.610  53.190  1.00  0.00           O
ATOM   4971  N   LEU A 962      31.830  40.480  51.930  1.00  0.00           N
ATOM   4972  HN  LEU A 962      31.840  40.790  50.980  1.00  0.00           H
ATOM   4973  CA  LEU A 962      31.600  41.500  52.980  1.00  0.00           C
ATOM   4974  HA  LEU A 962      32.420  41.380  53.690  1.00  0.00           H
ATOM   4975  CB  LEU A 962      31.590  43.000  52.450  1.00  0.00           C
ATOM   4976  HB1 LEU A 962      30.890  43.060  51.590  1.00  0.00           H
ATOM   4977  HB2 LEU A 962      32.640  43.150  52.110  1.00  0.00           H
ATOM   4978  CG  LEU A 962      31.180  44.150  53.430  1.00  0.00           C
ATOM   4979  HG  LEU A 962      31.640  43.790  54.370  1.00  0.00           H
ATOM   4980  CD1 LEU A 962      31.950  45.440  53.070  1.00  0.00           C
ATOM   4981 HD11 LEU A 962      31.470  46.020  52.240  1.00  0.00           H
ATOM   4982 HD12 LEU A 962      32.970  45.290  52.680  1.00  0.00           H
ATOM   4983 HD13 LEU A 962      32.120  46.090  53.960  1.00  0.00           H
ATOM   4984  CD2 LEU A 962      29.620  44.430  53.560  1.00  0.00           C
ATOM   4985 HD21 LEU A 962      29.330  45.250  54.260  1.00  0.00           H
ATOM   4986 HD22 LEU A 962      29.120  43.520  53.940  1.00  0.00           H
ATOM   4987 HD23 LEU A 962      29.140  44.720  52.610  1.00  0.00           H
ATOM   4988  C   LEU A 962      30.320  41.090  53.690  1.00  0.00           C
ATOM   4989  O   LEU A 962      30.210  41.150  54.920  1.00  0.00           O
ATOM   4990  N   GLY A 963      29.280  40.630  52.920  1.00  0.00           N
ATOM   4991  HN  GLY A 963      29.370  40.430  51.950  1.00  0.00           H
ATOM   4992  CA  GLY A 963      28.020  40.330  53.630  1.00  0.00           C
ATOM   4993  HA1 GLY A 963      27.270  40.300  52.840  1.00  0.00           H
ATOM   4994  HA2 GLY A 963      27.880  41.130  54.330  1.00  0.00           H
ATOM   4995  C   GLY A 963      28.050  39.050  54.370  1.00  0.00           C
ATOM   4996  O   GLY A 963      27.430  38.940  55.390  1.00  0.00           O
ATOM   4997  N   VAL A 964      28.860  38.060  53.890  1.00  0.00           N
ATOM   4998  HN  VAL A 964      29.160  38.150  52.940  1.00  0.00           H
ATOM   4999  CA  VAL A 964      28.960  36.750  54.510  1.00  0.00           C
ATOM   5000  HA  VAL A 964      27.980  36.360  54.750  1.00  0.00           H
ATOM   5001  CB  VAL A 964      29.520  35.630  53.670  1.00  0.00           C
ATOM   5002  HB  VAL A 964      30.510  35.860  53.230  1.00  0.00           H
ATOM   5003  CG1 VAL A 964      29.690  34.420  54.620  1.00  0.00           C
ATOM   5004 HG11 VAL A 964      29.960  33.510  54.060  1.00  0.00           H
ATOM   5005 HG12 VAL A 964      28.800  34.080  55.190  1.00  0.00           H
ATOM   5006 HG13 VAL A 964      30.550  34.590  55.310  1.00  0.00           H
ATOM   5007  CG2 VAL A 964      28.710  35.210  52.460  1.00  0.00           C
ATOM   5008 HG21 VAL A 964      28.870  35.950  51.650  1.00  0.00           H
ATOM   5009 HG22 VAL A 964      27.630  34.980  52.620  1.00  0.00           H
ATOM   5010 HG23 VAL A 964      29.070  34.250  52.020  1.00  0.00           H
ATOM   5011  C   VAL A 964      29.750  36.870  55.800  1.00  0.00           C
ATOM   5012  O   VAL A 964      29.350  36.360  56.840  1.00  0.00           O
ATOM   5013  N   CYS A 965      30.750  37.730  55.840  1.00  0.00           N
ATOM   5014  HN  CYS A 965      31.000  38.210  55.010  1.00  0.00           H
ATOM   5015  CA  CYS A 965      31.520  38.090  57.000  1.00  0.00           C
ATOM   5016  HA  CYS A 965      31.830  37.160  57.480  1.00  0.00           H
ATOM   5017  CB  CYS A 965      32.750  38.950  56.690  1.00  0.00           C
ATOM   5018  HB1 CYS A 965      33.220  39.360  57.600  1.00  0.00           H
ATOM   5019  HB2 CYS A 965      32.350  39.820  56.120  1.00  0.00           H
ATOM   5020  SG  CYS A 965      34.100  38.040  55.810  1.00  0.00           S
ATOM   5021  HG1 CYS A 965      33.450  37.870  54.660  1.00  0.00           H
ATOM   5022  C   CYS A 965      30.650  38.810  58.060  1.00  0.00           C
ATOM   5023  O   CYS A 965      30.650  38.480  59.250  1.00  0.00           O
ATOM   5024  N   SER A 966      29.890  39.820  57.530  1.00  0.00           N
ATOM   5025  HN  SER A 966      30.000  39.940  56.550  1.00  0.00           H
ATOM   5026  CA  SER A 966      28.900  40.510  58.390  1.00  0.00           C
ATOM   5027  HA  SER A 966      29.330  40.920  59.290  1.00  0.00           H
ATOM   5028  CB  SER A 966      28.110  41.620  57.560  1.00  0.00           C
ATOM   5029  HB1 SER A 966      27.430  42.190  58.230  1.00  0.00           H
ATOM   5030  HB2 SER A 966      27.500  41.220  56.720  1.00  0.00           H
ATOM   5031  OG  SER A 966      29.060  42.520  56.990  1.00  0.00           O
ATOM   5032  HG1 SER A 966      29.560  42.060  56.310  1.00  0.00           H
ATOM   5033  C   SER A 966      27.880  39.570  58.970  1.00  0.00           C
ATOM   5034  O   SER A 966      27.380  39.740  60.110  1.00  0.00           O
ATOM   5035  N   VAL A 967      27.470  38.490  58.240  1.00  0.00           N
ATOM   5036  HN  VAL A 967      27.760  38.390  57.290  1.00  0.00           H
ATOM   5037  CA  VAL A 967      26.530  37.430  58.720  1.00  0.00           C
ATOM   5038  HA  VAL A 967      25.700  37.990  59.100  1.00  0.00           H
ATOM   5039  CB  VAL A 967      25.970  36.570  57.600  1.00  0.00           C
ATOM   5040  HB  VAL A 967      26.860  36.230  57.020  1.00  0.00           H
ATOM   5041  CG1 VAL A 967      25.220  35.340  58.060  1.00  0.00           C
ATOM   5042 HG11 VAL A 967      25.830  34.740  58.770  1.00  0.00           H
ATOM   5043 HG12 VAL A 967      24.820  34.720  57.210  1.00  0.00           H
ATOM   5044 HG13 VAL A 967      24.360  35.610  58.690  1.00  0.00           H
ATOM   5045  CG2 VAL A 967      24.960  37.420  56.800  1.00  0.00           C
ATOM   5046 HG21 VAL A 967      24.030  37.710  57.330  1.00  0.00           H
ATOM   5047 HG22 VAL A 967      24.530  37.010  55.850  1.00  0.00           H
ATOM   5048 HG23 VAL A 967      25.380  38.420  56.610  1.00  0.00           H
ATOM   5049  C   VAL A 967      27.190  36.640  59.950  1.00  0.00           C
ATOM   5050  O   VAL A 967      26.490  36.460  60.930  1.00  0.00           O
ATOM   5051  N   MET A 968      28.510  36.320  59.850  1.00  0.00           N
ATOM   5052  HN  MET A 968      28.940  36.530  58.980  1.00  0.00           H
ATOM   5053  CA  MET A 968      29.190  35.460  60.810  1.00  0.00           C
ATOM   5054  HA  MET A 968      28.410  34.910  61.310  1.00  0.00           H
ATOM   5055  CB  MET A 968      30.210  34.500  60.110  1.00  0.00           C
ATOM   5056  HB1 MET A 968      30.830  33.980  60.850  1.00  0.00           H
ATOM   5057  HB2 MET A 968      30.870  35.180  59.530  1.00  0.00           H
ATOM   5058  CG  MET A 968      29.530  33.600  59.150  1.00  0.00           C
ATOM   5059  HG1 MET A 968      30.300  32.990  58.640  1.00  0.00           H
ATOM   5060  HG2 MET A 968      29.010  34.190  58.360  1.00  0.00           H
[truncated: 6,873,249 more chars]
