# Supplementary material for: CryoEM and computational modeling structural insights into the pH regulator NBCn1
Source: Nat Commun. 2025 Nov 11;16:9932. doi: 10.1038/s41467-025-64868-z (PMC12606367; doi:10.1038/s41467-025-64868-z)
Supplement: Supplementary file 7 — Supplementary Data 5 [file 41467_2025_64868_MOESM7_ESM.zip › 100ns_z_restr_MD_NBCn1_2NaCO3/hNBCn1_OF/z-restr_hNBCn1_OF_2NaCO3_last_step_55.pdb]

REMARK    GENERATED BY TRJCONV
TITLE     Title t= 101000.00000 step= 50500000
REMARK    THIS IS A SIMULATION BOX
CRYST1   92.536   92.536  104.389  90.00  90.00  90.00 P 1           1
MODEL        1
ATOM      1  N   LEU A 585      28.790  42.070  33.040  1.00  0.00           N
ATOM      2  HT1 LEU A 585      28.610  42.990  33.480  1.00  0.00           H
ATOM      3  HT2 LEU A 585      27.920  41.780  32.530  1.00  0.00           H
ATOM      4  HT3 LEU A 585      29.570  42.130  32.350  1.00  0.00           H
ATOM      5  CA  LEU A 585      29.170  41.240  34.200  1.00  0.00           C
ATOM      6  HA  LEU A 585      30.070  41.570  34.700  1.00  0.00           H
ATOM      7  CB  LEU A 585      27.920  41.080  35.200  1.00  0.00           C
ATOM      8  HB1 LEU A 585      27.030  40.630  34.710  1.00  0.00           H
ATOM      9  HB2 LEU A 585      27.660  42.040  35.690  1.00  0.00           H
ATOM     10  CG  LEU A 585      28.200  40.120  36.410  1.00  0.00           C
ATOM     11  HG  LEU A 585      28.250  39.050  36.130  1.00  0.00           H
ATOM     12  CD1 LEU A 585      29.530  40.430  37.120  1.00  0.00           C
ATOM     13 HD11 LEU A 585      30.400  40.340  36.430  1.00  0.00           H
ATOM     14 HD12 LEU A 585      29.690  39.870  38.070  1.00  0.00           H
ATOM     15 HD13 LEU A 585      29.500  41.480  37.490  1.00  0.00           H
ATOM     16  CD2 LEU A 585      26.980  40.230  37.460  1.00  0.00           C
ATOM     17 HD21 LEU A 585      26.960  41.270  37.850  1.00  0.00           H
ATOM     18 HD22 LEU A 585      27.080  39.420  38.220  1.00  0.00           H
ATOM     19 HD23 LEU A 585      26.060  40.220  36.860  1.00  0.00           H
ATOM     20  C   LEU A 585      29.600  39.840  33.620  1.00  0.00           C
ATOM     21  O   LEU A 585      30.720  39.370  33.910  1.00  0.00           O
ATOM     22  N   ILE A 586      28.730  39.260  32.800  1.00  0.00           N
ATOM     23  HN  ILE A 586      27.850  39.640  32.520  1.00  0.00           H
ATOM     24  CA  ILE A 586      29.060  37.960  32.370  1.00  0.00           C
ATOM     25  HA  ILE A 586      29.260  37.340  33.230  1.00  0.00           H
ATOM     26  CB  ILE A 586      27.890  37.330  31.560  1.00  0.00           C
ATOM     27  HB  ILE A 586      27.700  37.930  30.640  1.00  0.00           H
ATOM     28  CG2 ILE A 586      28.110  35.810  31.200  1.00  0.00           C
ATOM     29 HG21 ILE A 586      28.730  35.670  30.290  1.00  0.00           H
ATOM     30 HG22 ILE A 586      27.130  35.350  30.990  1.00  0.00           H
ATOM     31 HG23 ILE A 586      28.410  35.280  32.120  1.00  0.00           H
ATOM     32  CG1 ILE A 586      26.530  37.300  32.380  1.00  0.00           C
ATOM     33 HG11 ILE A 586      25.780  36.780  31.730  1.00  0.00           H
ATOM     34 HG12 ILE A 586      26.010  38.260  32.460  1.00  0.00           H
ATOM     35  CD  ILE A 586      26.530  36.810  33.850  1.00  0.00           C
ATOM     36  HD1 ILE A 586      26.780  35.730  34.000  1.00  0.00           H
ATOM     37  HD2 ILE A 586      25.570  37.130  34.310  1.00  0.00           H
ATOM     38  HD3 ILE A 586      27.310  37.320  34.460  1.00  0.00           H
ATOM     39  C   ILE A 586      30.220  37.750  31.410  1.00  0.00           C
ATOM     40  O   ILE A 586      30.940  36.770  31.530  1.00  0.00           O
ATOM     41  N   LEU A 587      30.370  38.710  30.450  1.00  0.00           N
ATOM     42  HN  LEU A 587      29.680  39.390  30.230  1.00  0.00           H
ATOM     43  CA  LEU A 587      31.490  38.720  29.560  1.00  0.00           C
ATOM     44  HA  LEU A 587      31.530  37.820  28.970  1.00  0.00           H
ATOM     45  CB  LEU A 587      31.390  39.870  28.480  1.00  0.00           C
ATOM     46  HB1 LEU A 587      31.050  40.790  29.000  1.00  0.00           H
ATOM     47  HB2 LEU A 587      30.600  39.570  27.770  1.00  0.00           H
ATOM     48  CG  LEU A 587      32.730  39.980  27.630  1.00  0.00           C
ATOM     49  HG  LEU A 587      33.560  40.160  28.360  1.00  0.00           H
ATOM     50  CD1 LEU A 587      33.110  38.650  26.850  1.00  0.00           C
ATOM     51 HD11 LEU A 587      32.370  38.570  26.020  1.00  0.00           H
ATOM     52 HD12 LEU A 587      33.000  37.790  27.550  1.00  0.00           H
ATOM     53 HD13 LEU A 587      34.160  38.660  26.460  1.00  0.00           H
ATOM     54  CD2 LEU A 587      32.660  41.100  26.530  1.00  0.00           C
ATOM     55 HD21 LEU A 587      31.790  40.960  25.860  1.00  0.00           H
ATOM     56 HD22 LEU A 587      33.590  41.170  25.930  1.00  0.00           H
ATOM     57 HD23 LEU A 587      32.720  42.140  26.930  1.00  0.00           H
ATOM     58  C   LEU A 587      32.820  38.690  30.370  1.00  0.00           C
ATOM     59  O   LEU A 587      33.730  37.970  30.060  1.00  0.00           O
ATOM     60  N   ASP A 588      32.880  39.570  31.450  1.00  0.00           N
ATOM     61  HN  ASP A 588      32.090  40.160  31.600  1.00  0.00           H
ATOM     62  CA  ASP A 588      33.990  39.600  32.390  1.00  0.00           C
ATOM     63  HA  ASP A 588      34.840  39.750  31.770  1.00  0.00           H
ATOM     64  CB  ASP A 588      33.730  40.650  33.500  1.00  0.00           C
ATOM     65  HB1 ASP A 588      34.260  40.450  34.470  1.00  0.00           H
ATOM     66  HB2 ASP A 588      32.690  40.720  33.890  1.00  0.00           H
ATOM     67  CG  ASP A 588      34.150  41.960  33.090  1.00  0.00           C
ATOM     68  OD1 ASP A 588      33.340  42.880  33.350  1.00  0.00           O
ATOM     69  OD2 ASP A 588      35.340  42.200  32.760  1.00  0.00           O
ATOM     70  C   ASP A 588      34.240  38.200  32.980  1.00  0.00           C
ATOM     71  O   ASP A 588      35.370  37.820  33.130  1.00  0.00           O
ATOM     72  N   ILE A 589      33.160  37.390  33.250  1.00  0.00           N
ATOM     73  HN  ILE A 589      32.230  37.700  33.070  1.00  0.00           H
ATOM     74  CA  ILE A 589      33.350  35.980  33.730  1.00  0.00           C
ATOM     75  HA  ILE A 589      34.010  35.950  34.580  1.00  0.00           H
ATOM     76  CB  ILE A 589      32.080  35.360  34.290  1.00  0.00           C
ATOM     77  HB  ILE A 589      31.250  35.590  33.600  1.00  0.00           H
ATOM     78  CG2 ILE A 589      32.090  33.780  34.500  1.00  0.00           C
ATOM     79 HG21 ILE A 589      32.830  33.500  35.270  1.00  0.00           H
ATOM     80 HG22 ILE A 589      32.430  33.210  33.610  1.00  0.00           H
ATOM     81 HG23 ILE A 589      31.080  33.420  34.790  1.00  0.00           H
ATOM     82  CG1 ILE A 589      31.660  36.080  35.640  1.00  0.00           C
ATOM     83 HG11 ILE A 589      32.230  37.040  35.650  1.00  0.00           H
ATOM     84 HG12 ILE A 589      31.970  35.460  36.500  1.00  0.00           H
ATOM     85  CD  ILE A 589      30.160  36.350  35.850  1.00  0.00           C
ATOM     86  HD1 ILE A 589      29.920  37.200  35.180  1.00  0.00           H
ATOM     87  HD2 ILE A 589      29.980  36.770  36.860  1.00  0.00           H
ATOM     88  HD3 ILE A 589      29.510  35.490  35.550  1.00  0.00           H
ATOM     89  C   ILE A 589      34.000  35.140  32.680  1.00  0.00           C
ATOM     90  O   ILE A 589      35.010  34.470  33.030  1.00  0.00           O
ATOM     91  N   LYS A 590      33.470  35.110  31.450  1.00  0.00           N
ATOM     92  HN  LYS A 590      32.680  35.700  31.280  1.00  0.00           H
ATOM     93  CA  LYS A 590      33.760  34.150  30.450  1.00  0.00           C
ATOM     94  HA  LYS A 590      33.770  33.150  30.840  1.00  0.00           H
ATOM     95  CB  LYS A 590      32.650  34.210  29.420  1.00  0.00           C
ATOM     96  HB1 LYS A 590      32.920  33.520  28.580  1.00  0.00           H
ATOM     97  HB2 LYS A 590      32.600  35.240  29.020  1.00  0.00           H
ATOM     98  CG  LYS A 590      31.170  33.770  29.800  1.00  0.00           C
ATOM     99  HG1 LYS A 590      30.390  34.040  29.060  1.00  0.00           H
ATOM    100  HG2 LYS A 590      30.890  34.340  30.720  1.00  0.00           H
ATOM    101  CD  LYS A 590      31.020  32.260  30.100  1.00  0.00           C
ATOM    102  HD1 LYS A 590      30.060  32.100  30.620  1.00  0.00           H
ATOM    103  HD2 LYS A 590      31.880  32.080  30.790  1.00  0.00           H
ATOM    104  CE  LYS A 590      31.190  31.360  28.910  1.00  0.00           C
ATOM    105  HE1 LYS A 590      30.760  30.360  29.130  1.00  0.00           H
ATOM    106  HE2 LYS A 590      32.210  31.420  28.500  1.00  0.00           H
ATOM    107  NZ  LYS A 590      30.310  31.840  27.890  1.00  0.00           N
ATOM    108  HZ1 LYS A 590      29.280  31.840  28.030  1.00  0.00           H
ATOM    109  HZ2 LYS A 590      30.540  31.150  27.140  1.00  0.00           H
ATOM    110  HZ3 LYS A 590      30.580  32.770  27.510  1.00  0.00           H
ATOM    111  C   LYS A 590      35.140  34.230  29.770  1.00  0.00           C
ATOM    112  O   LYS A 590      35.700  33.200  29.290  1.00  0.00           O
ATOM    113  N   ARG A 591      35.780  35.420  29.810  1.00  0.00           N
ATOM    114  HN  ARG A 591      35.340  36.240  30.130  1.00  0.00           H
ATOM    115  CA  ARG A 591      37.060  35.600  29.220  1.00  0.00           C
ATOM    116  HA  ARG A 591      37.150  34.910  28.400  1.00  0.00           H
ATOM    117  CB  ARG A 591      37.170  37.070  28.730  1.00  0.00           C
ATOM    118  HB1 ARG A 591      36.420  37.320  27.950  1.00  0.00           H
ATOM    119  HB2 ARG A 591      38.190  37.080  28.290  1.00  0.00           H
ATOM    120  CG  ARG A 591      37.250  38.090  29.850  1.00  0.00           C
ATOM    121  HG1 ARG A 591      38.260  38.120  30.280  1.00  0.00           H
ATOM    122  HG2 ARG A 591      36.570  37.940  30.710  1.00  0.00           H
ATOM    123  CD  ARG A 591      36.970  39.520  29.420  1.00  0.00           C
ATOM    124  HD1 ARG A 591      37.110  40.210  30.270  1.00  0.00           H
ATOM    125  HD2 ARG A 591      35.930  39.520  29.020  1.00  0.00           H
ATOM    126  NE  ARG A 591      37.820  39.900  28.250  1.00  0.00           N
ATOM    127  HE  ARG A 591      38.340  39.270  27.680  1.00  0.00           H
ATOM    128  CZ  ARG A 591      37.990  41.110  27.860  1.00  0.00           C
ATOM    129  NH1 ARG A 591      37.280  42.130  28.350  1.00  0.00           N
ATOM    130 HH11 ARG A 591      37.350  43.070  28.040  1.00  0.00           H
ATOM    131 HH12 ARG A 591      36.580  42.080  29.070  1.00  0.00           H
ATOM    132  NH2 ARG A 591      38.770  41.360  26.820  1.00  0.00           N
ATOM    133 HH21 ARG A 591      39.100  40.600  26.250  1.00  0.00           H
ATOM    134 HH22 ARG A 591      38.760  42.310  26.500  1.00  0.00           H
ATOM    135  C   ARG A 591      38.220  35.140  30.230  1.00  0.00           C
ATOM    136  O   ARG A 591      39.410  35.310  30.040  1.00  0.00           O
ATOM    137  N   LYS A 592      37.830  34.590  31.360  1.00  0.00           N
ATOM    138  HN  LYS A 592      36.860  34.590  31.560  1.00  0.00           H
ATOM    139  CA  LYS A 592      38.750  34.090  32.340  1.00  0.00           C
ATOM    140  HA  LYS A 592      39.750  34.090  31.940  1.00  0.00           H
ATOM    141  CB  LYS A 592      38.730  35.010  33.540  1.00  0.00           C
ATOM    142  HB1 LYS A 592      39.460  34.720  34.320  1.00  0.00           H
ATOM    143  HB2 LYS A 592      37.670  34.880  33.860  1.00  0.00           H
ATOM    144  CG  LYS A 592      38.810  36.520  33.370  1.00  0.00           C
ATOM    145  HG1 LYS A 592      38.430  36.990  34.300  1.00  0.00           H
ATOM    146  HG2 LYS A 592      38.150  36.880  32.570  1.00  0.00           H
ATOM    147  CD  LYS A 592      40.240  37.030  33.150  1.00  0.00           C
ATOM    148  HD1 LYS A 592      40.540  36.820  32.100  1.00  0.00           H
ATOM    149  HD2 LYS A 592      41.050  36.480  33.670  1.00  0.00           H
ATOM    150  CE  LYS A 592      40.510  38.500  33.390  1.00  0.00           C
ATOM    151  HE1 LYS A 592      39.670  39.150  33.060  1.00  0.00           H
ATOM    152  HE2 LYS A 592      41.480  38.600  32.850  1.00  0.00           H
ATOM    153  NZ  LYS A 592      40.810  38.760  34.850  1.00  0.00           N
ATOM    154  HZ1 LYS A 592      40.040  38.520  35.500  1.00  0.00           H
ATOM    155  HZ2 LYS A 592      40.890  39.800  34.880  1.00  0.00           H
ATOM    156  HZ3 LYS A 592      41.630  38.240  35.220  1.00  0.00           H
ATOM    157  C   LYS A 592      38.330  32.630  32.820  1.00  0.00           C
ATOM    158  O   LYS A 592      39.200  31.780  33.040  1.00  0.00           O
ATOM    159  N   ALA A 593      37.040  32.440  33.180  1.00  0.00           N
ATOM    160  HN  ALA A 593      36.420  33.210  33.100  1.00  0.00           H
ATOM    161  CA  ALA A 593      36.530  31.240  33.800  1.00  0.00           C
ATOM    162  HA  ALA A 593      36.860  31.200  34.820  1.00  0.00           H
ATOM    163  CB  ALA A 593      35.000  31.480  34.000  1.00  0.00           C
ATOM    164  HB1 ALA A 593      34.650  30.680  34.690  1.00  0.00           H
ATOM    165  HB2 ALA A 593      34.430  31.480  33.050  1.00  0.00           H
ATOM    166  HB3 ALA A 593      34.810  32.450  34.510  1.00  0.00           H
ATOM    167  C   ALA A 593      36.760  29.880  33.130  1.00  0.00           C
ATOM    168  O   ALA A 593      37.080  28.940  33.870  1.00  0.00           O
ATOM    169  N   PRO A 594      36.600  29.580  31.850  1.00  0.00           N
ATOM    170  CD  PRO A 594      36.070  30.480  30.780  1.00  0.00           C
ATOM    171  HD1 PRO A 594      36.820  31.280  30.560  1.00  0.00           H
ATOM    172  HD2 PRO A 594      35.090  30.820  31.180  1.00  0.00           H
ATOM    173  CA  PRO A 594      36.990  28.260  31.290  1.00  0.00           C
ATOM    174  HA  PRO A 594      36.840  27.470  32.010  1.00  0.00           H
ATOM    175  CB  PRO A 594      36.080  28.110  30.010  1.00  0.00           C
ATOM    176  HB1 PRO A 594      35.040  27.770  30.200  1.00  0.00           H
ATOM    177  HB2 PRO A 594      36.410  27.330  29.300  1.00  0.00           H
ATOM    178  CG  PRO A 594      35.990  29.570  29.500  1.00  0.00           C
ATOM    179  HG1 PRO A 594      36.860  29.770  28.830  1.00  0.00           H
ATOM    180  HG2 PRO A 594      34.990  29.630  29.020  1.00  0.00           H
ATOM    181  C   PRO A 594      38.450  28.220  30.890  1.00  0.00           C
ATOM    182  O   PRO A 594      38.850  27.250  30.240  1.00  0.00           O
ATOM    183  N   PHE A 595      39.250  29.230  31.230  1.00  0.00           N
ATOM    184  HN  PHE A 595      38.870  30.040  31.660  1.00  0.00           H
ATOM    185  CA  PHE A 595      40.720  29.230  31.010  1.00  0.00           C
ATOM    186  HA  PHE A 595      41.020  28.460  30.310  1.00  0.00           H
ATOM    187  CB  PHE A 595      41.320  30.610  30.530  1.00  0.00           C
ATOM    188  HB1 PHE A 595      42.410  30.630  30.300  1.00  0.00           H
ATOM    189  HB2 PHE A 595      41.030  31.490  31.130  1.00  0.00           H
ATOM    190  CG  PHE A 595      40.760  30.880  29.090  1.00  0.00           C
ATOM    191  CD1 PHE A 595      39.490  31.410  28.970  1.00  0.00           C
ATOM    192  HD1 PHE A 595      39.000  31.860  29.810  1.00  0.00           H
ATOM    193  CE1 PHE A 595      39.030  31.700  27.700  1.00  0.00           C
ATOM    194  HE1 PHE A 595      38.000  32.010  27.710  1.00  0.00           H
ATOM    195  CZ  PHE A 595      39.760  31.340  26.520  1.00  0.00           C
ATOM    196  HZ  PHE A 595      39.280  31.450  25.570  1.00  0.00           H
ATOM    197  CD2 PHE A 595      41.470  30.510  27.930  1.00  0.00           C
ATOM    198  HD2 PHE A 595      42.440  30.050  28.120  1.00  0.00           H
ATOM    199  CE2 PHE A 595      41.020  30.740  26.620  1.00  0.00           C
ATOM    200  HE2 PHE A 595      41.470  30.430  25.690  1.00  0.00           H
ATOM    201  C   PHE A 595      41.470  28.860  32.300  1.00  0.00           C
ATOM    202  O   PHE A 595      42.690  28.970  32.340  1.00  0.00           O
ATOM    203  N   PHE A 596      40.720  28.410  33.320  1.00  0.00           N
ATOM    204  HN  PHE A 596      39.750  28.210  33.280  1.00  0.00           H
ATOM    205  CA  PHE A 596      41.240  28.130  34.680  1.00  0.00           C
ATOM    206  HA  PHE A 596      41.870  28.960  34.950  1.00  0.00           H
ATOM    207  CB  PHE A 596      40.110  27.770  35.670  1.00  0.00           C
ATOM    208  HB1 PHE A 596      39.650  26.880  35.190  1.00  0.00           H
ATOM    209  HB2 PHE A 596      39.410  28.630  35.630  1.00  0.00           H
ATOM    210  CG  PHE A 596      40.530  27.460  37.070  1.00  0.00           C
ATOM    211  CD1 PHE A 596      39.680  26.580  37.760  1.00  0.00           C
ATOM    212  HD1 PHE A 596      38.890  26.060  37.220  1.00  0.00           H
ATOM    213  CE1 PHE A 596      39.950  26.270  39.130  1.00  0.00           C
ATOM    214  HE1 PHE A 596      39.300  25.550  39.630  1.00  0.00           H
ATOM    215  CZ  PHE A 596      41.040  26.840  39.760  1.00  0.00           C
ATOM    216  HZ  PHE A 596      41.300  26.440  40.730  1.00  0.00           H
ATOM    217  CD2 PHE A 596      41.630  28.050  37.810  1.00  0.00           C
ATOM    218  HD2 PHE A 596      42.310  28.560  37.150  1.00  0.00           H
ATOM    219  CE2 PHE A 596      41.930  27.680  39.070  1.00  0.00           C
ATOM    220  HE2 PHE A 596      42.870  27.960  39.520  1.00  0.00           H
ATOM    221  C   PHE A 596      42.390  27.080  34.640  1.00  0.00           C
ATOM    222  O   PHE A 596      43.530  27.260  34.990  1.00  0.00           O
ATOM    223  N   LEU A 597      42.120  25.880  34.040  1.00  0.00           N
ATOM    224  HN  LEU A 597      41.230  25.520  33.760  1.00  0.00           H
ATOM    225  CA  LEU A 597      43.140  24.810  33.860  1.00  0.00           C
ATOM    226  HA  LEU A 597      43.510  24.790  34.870  1.00  0.00           H
ATOM    227  CB  LEU A 597      42.450  23.480  33.430  1.00  0.00           C
ATOM    228  HB1 LEU A 597      43.140  22.620  33.570  1.00  0.00           H
ATOM    229  HB2 LEU A 597      41.990  23.630  32.440  1.00  0.00           H
ATOM    230  CG  LEU A 597      41.160  23.100  34.260  1.00  0.00           C
ATOM    231  HG  LEU A 597      40.340  23.850  34.140  1.00  0.00           H
ATOM    232  CD1 LEU A 597      40.440  21.780  33.770  1.00  0.00           C
ATOM    233 HD11 LEU A 597      40.920  20.860  34.150  1.00  0.00           H
ATOM    234 HD12 LEU A 597      40.510  21.700  32.650  1.00  0.00           H
ATOM    235 HD13 LEU A 597      39.350  21.820  34.010  1.00  0.00           H
ATOM    236  CD2 LEU A 597      41.340  22.980  35.700  1.00  0.00           C
ATOM    237 HD21 LEU A 597      41.660  23.960  36.090  1.00  0.00           H
ATOM    238 HD22 LEU A 597      42.180  22.270  35.890  1.00  0.00           H
ATOM    239 HD23 LEU A 597      40.410  22.650  36.210  1.00  0.00           H
ATOM    240  C   LEU A 597      44.300  25.000  32.940  1.00  0.00           C
ATOM    241  O   LEU A 597      45.380  24.520  33.210  1.00  0.00           O
ATOM    242  N   SER A 598      44.090  25.810  31.860  1.00  0.00           N
ATOM    243  HN  SER A 598      43.130  26.040  31.730  1.00  0.00           H
ATOM    244  CA  SER A 598      45.130  26.240  30.950  1.00  0.00           C
ATOM    245  HA  SER A 598      45.750  25.380  30.720  1.00  0.00           H
ATOM    246  CB  SER A 598      44.620  26.770  29.640  1.00  0.00           C
ATOM    247  HB1 SER A 598      45.500  27.140  29.080  1.00  0.00           H
ATOM    248  HB2 SER A 598      44.120  27.740  29.850  1.00  0.00           H
ATOM    249  OG  SER A 598      43.870  25.930  28.770  1.00  0.00           O
ATOM    250  HG1 SER A 598      42.970  25.970  29.080  1.00  0.00           H
ATOM    251  C   SER A 598      46.030  27.270  31.630  1.00  0.00           C
ATOM    252  O   SER A 598      47.250  27.230  31.500  1.00  0.00           O
ATOM    253  N   ASP A 599      45.490  28.330  32.330  1.00  0.00           N
ATOM    254  HN  ASP A 599      44.530  28.530  32.120  1.00  0.00           H
ATOM    255  CA  ASP A 599      46.200  29.260  33.120  1.00  0.00           C
ATOM    256  HA  ASP A 599      46.940  29.650  32.440  1.00  0.00           H
ATOM    257  CB  ASP A 599      45.350  30.520  33.640  1.00  0.00           C
ATOM    258  HB1 ASP A 599      46.030  31.000  34.370  1.00  0.00           H
ATOM    259  HB2 ASP A 599      44.530  30.130  34.280  1.00  0.00           H
ATOM    260  CG  ASP A 599      44.630  31.400  32.660  1.00  0.00           C
ATOM    261  OD1 ASP A 599      44.980  31.290  31.490  1.00  0.00           O
ATOM    262  OD2 ASP A 599      43.930  32.380  33.030  1.00  0.00           O
ATOM    263  C   ASP A 599      46.970  28.550  34.280  1.00  0.00           C
ATOM    264  O   ASP A 599      48.100  28.930  34.610  1.00  0.00           O
ATOM    265  N   PHE A 600      46.350  27.530  34.970  1.00  0.00           N
ATOM    266  HN  PHE A 600      45.370  27.470  34.800  1.00  0.00           H
ATOM    267  CA  PHE A 600      46.940  26.660  35.920  1.00  0.00           C
ATOM    268  HA  PHE A 600      47.220  27.310  36.740  1.00  0.00           H
ATOM    269  CB  PHE A 600      45.780  25.760  36.530  1.00  0.00           C
ATOM    270  HB1 PHE A 600      45.400  25.260  35.620  1.00  0.00           H
ATOM    271  HB2 PHE A 600      44.960  26.390  36.940  1.00  0.00           H
ATOM    272  CG  PHE A 600      46.290  24.820  37.520  1.00  0.00           C
ATOM    273  CD1 PHE A 600      46.070  23.440  37.250  1.00  0.00           C
ATOM    274  HD1 PHE A 600      45.650  23.160  36.310  1.00  0.00           H
ATOM    275  CE1 PHE A 600      46.420  22.440  38.220  1.00  0.00           C
ATOM    276  HE1 PHE A 600      46.280  21.400  37.970  1.00  0.00           H
ATOM    277  CZ  PHE A 600      46.990  22.850  39.360  1.00  0.00           C
ATOM    278  HZ  PHE A 600      47.360  21.990  39.910  1.00  0.00           H
ATOM    279  CD2 PHE A 600      46.850  25.150  38.800  1.00  0.00           C
ATOM    280  HD2 PHE A 600      47.190  26.160  38.980  1.00  0.00           H
ATOM    281  CE2 PHE A 600      47.250  24.150  39.780  1.00  0.00           C
ATOM    282  HE2 PHE A 600      47.500  24.440  40.780  1.00  0.00           H
ATOM    283  C   PHE A 600      48.190  25.870  35.490  1.00  0.00           C
ATOM    284  O   PHE A 600      49.250  26.040  36.090  1.00  0.00           O
ATOM    285  N   LYS A 601      48.070  25.110  34.470  1.00  0.00           N
ATOM    286  HN  LYS A 601      47.160  24.900  34.150  1.00  0.00           H
ATOM    287  CA  LYS A 601      49.100  24.240  33.950  1.00  0.00           C
ATOM    288  HA  LYS A 601      49.470  23.670  34.790  1.00  0.00           H
ATOM    289  CB  LYS A 601      48.510  23.300  32.890  1.00  0.00           C
ATOM    290  HB1 LYS A 601      49.340  22.800  32.350  1.00  0.00           H
ATOM    291  HB2 LYS A 601      47.780  23.800  32.220  1.00  0.00           H
ATOM    292  CG  LYS A 601      47.810  22.100  33.640  1.00  0.00           C
ATOM    293  HG1 LYS A 601      47.080  22.570  34.320  1.00  0.00           H
ATOM    294  HG2 LYS A 601      48.500  21.610  34.370  1.00  0.00           H
ATOM    295  CD  LYS A 601      47.380  20.990  32.570  1.00  0.00           C
ATOM    296  HD1 LYS A 601      46.670  20.230  32.980  1.00  0.00           H
ATOM    297  HD2 LYS A 601      48.300  20.470  32.200  1.00  0.00           H
ATOM    298  CE  LYS A 601      46.590  21.700  31.390  1.00  0.00           C
ATOM    299  HE1 LYS A 601      47.110  22.530  30.860  1.00  0.00           H
ATOM    300  HE2 LYS A 601      45.710  22.100  31.940  1.00  0.00           H
ATOM    301  NZ  LYS A 601      46.060  20.770  30.330  1.00  0.00           N
ATOM    302  HZ1 LYS A 601      45.490  21.380  29.710  1.00  0.00           H
ATOM    303  HZ2 LYS A 601      45.390  20.090  30.740  1.00  0.00           H
ATOM    304  HZ3 LYS A 601      46.770  20.340  29.720  1.00  0.00           H
ATOM    305  C   LYS A 601      50.270  25.020  33.400  1.00  0.00           C
ATOM    306  O   LYS A 601      51.320  24.410  33.450  1.00  0.00           O
ATOM    307  N   ASP A 602      50.100  26.250  32.880  1.00  0.00           N
ATOM    308  HN  ASP A 602      49.190  26.640  32.740  1.00  0.00           H
ATOM    309  CA  ASP A 602      51.170  27.160  32.470  1.00  0.00           C
ATOM    310  HA  ASP A 602      51.920  26.540  32.000  1.00  0.00           H
ATOM    311  CB  ASP A 602      50.420  28.240  31.610  1.00  0.00           C
ATOM    312  HB1 ASP A 602      51.030  29.170  31.610  1.00  0.00           H
ATOM    313  HB2 ASP A 602      49.390  28.470  32.000  1.00  0.00           H
ATOM    314  CG  ASP A 602      50.240  27.690  30.200  1.00  0.00           C
ATOM    315  OD1 ASP A 602      49.790  28.460  29.280  1.00  0.00           O
ATOM    316  OD2 ASP A 602      50.480  26.480  29.950  1.00  0.00           O
ATOM    317  C   ASP A 602      51.720  27.880  33.740  1.00  0.00           C
ATOM    318  O   ASP A 602      52.740  28.660  33.590  1.00  0.00           O
ATOM    319  N   ALA A 603      51.180  27.690  34.950  1.00  0.00           N
ATOM    320  HN  ALA A 603      50.370  27.150  35.130  1.00  0.00           H
ATOM    321  CA  ALA A 603      51.740  28.290  36.170  1.00  0.00           C
ATOM    322  HA  ALA A 603      52.370  29.120  35.900  1.00  0.00           H
ATOM    323  CB  ALA A 603      50.590  28.980  36.910  1.00  0.00           C
ATOM    324  HB1 ALA A 603      50.980  29.540  37.780  1.00  0.00           H
ATOM    325  HB2 ALA A 603      49.800  28.230  37.160  1.00  0.00           H
ATOM    326  HB3 ALA A 603      50.060  29.690  36.240  1.00  0.00           H
ATOM    327  C   ALA A 603      52.530  27.380  37.100  1.00  0.00           C
ATOM    328  O   ALA A 603      53.130  27.830  38.140  1.00  0.00           O
ATOM    329  N   LEU A 604      52.650  26.110  36.720  1.00  0.00           N
ATOM    330  HN  LEU A 604      51.950  25.790  36.090  1.00  0.00           H
ATOM    331  CA  LEU A 604      53.540  25.130  37.480  1.00  0.00           C
ATOM    332  HA  LEU A 604      53.210  25.240  38.510  1.00  0.00           H
ATOM    333  CB  LEU A 604      53.240  23.660  37.000  1.00  0.00           C
ATOM    334  HB1 LEU A 604      53.810  23.010  37.700  1.00  0.00           H
ATOM    335  HB2 LEU A 604      53.560  23.710  35.940  1.00  0.00           H
ATOM    336  CG  LEU A 604      51.720  23.240  37.000  1.00  0.00           C
ATOM    337  HG  LEU A 604      51.210  23.720  36.130  1.00  0.00           H
ATOM    338  CD1 LEU A 604      51.450  21.750  36.800  1.00  0.00           C
ATOM    339 HD11 LEU A 604      51.950  21.040  37.500  1.00  0.00           H
ATOM    340 HD12 LEU A 604      51.660  21.370  35.770  1.00  0.00           H
ATOM    341 HD13 LEU A 604      50.360  21.690  36.950  1.00  0.00           H
ATOM    342  CD2 LEU A 604      50.860  23.810  38.140  1.00  0.00           C
ATOM    343 HD21 LEU A 604      51.310  23.400  39.070  1.00  0.00           H
ATOM    344 HD22 LEU A 604      49.780  23.540  38.080  1.00  0.00           H
ATOM    345 HD23 LEU A 604      50.860  24.920  38.240  1.00  0.00           H
ATOM    346  C   LEU A 604      55.040  25.430  37.410  1.00  0.00           C
ATOM    347  O   LEU A 604      55.820  25.330  38.360  1.00  0.00           O
ATOM    348  N   SER A 605      55.450  25.980  36.190  1.00  0.00           N
ATOM    349  HN  SER A 605      54.810  25.930  35.420  1.00  0.00           H
ATOM    350  CA  SER A 605      56.840  26.490  35.860  1.00  0.00           C
ATOM    351  HA  SER A 605      57.630  25.800  36.100  1.00  0.00           H
ATOM    352  CB  SER A 605      57.130  26.690  34.330  1.00  0.00           C
ATOM    353  HB1 SER A 605      56.990  25.700  33.840  1.00  0.00           H
ATOM    354  HB2 SER A 605      58.100  27.160  34.080  1.00  0.00           H
ATOM    355  OG  SER A 605      56.140  27.500  33.710  1.00  0.00           O
ATOM    356  HG1 SER A 605      55.330  27.010  33.860  1.00  0.00           H
ATOM    357  C   SER A 605      57.320  27.660  36.650  1.00  0.00           C
ATOM    358  O   SER A 605      58.510  27.930  36.790  1.00  0.00           O
ATOM    359  N   LEU A 606      56.420  28.510  37.200  1.00  0.00           N
ATOM    360  HN  LEU A 606      55.440  28.370  37.030  1.00  0.00           H
ATOM    361  CA  LEU A 606      56.750  29.790  37.850  1.00  0.00           C
ATOM    362  HA  LEU A 606      57.610  30.200  37.370  1.00  0.00           H
ATOM    363  CB  LEU A 606      55.610  30.790  37.670  1.00  0.00           C
ATOM    364  HB1 LEU A 606      55.950  31.730  38.160  1.00  0.00           H
ATOM    365  HB2 LEU A 606      54.640  30.470  38.100  1.00  0.00           H
ATOM    366  CG  LEU A 606      55.220  31.140  36.230  1.00  0.00           C
ATOM    367  HG  LEU A 606      54.990  30.280  35.580  1.00  0.00           H
ATOM    368  CD1 LEU A 606      53.820  31.820  36.160  1.00  0.00           C
ATOM    369 HD11 LEU A 606      53.820  32.690  36.850  1.00  0.00           H
ATOM    370 HD12 LEU A 606      52.980  31.230  36.560  1.00  0.00           H
ATOM    371 HD13 LEU A 606      53.660  32.160  35.110  1.00  0.00           H
ATOM    372  CD2 LEU A 606      56.230  32.120  35.610  1.00  0.00           C
ATOM    373 HD21 LEU A 606      55.870  32.440  34.610  1.00  0.00           H
ATOM    374 HD22 LEU A 606      57.260  31.710  35.530  1.00  0.00           H
ATOM    375 HD23 LEU A 606      56.410  33.100  36.090  1.00  0.00           H
ATOM    376  C   LEU A 606      57.120  29.640  39.350  1.00  0.00           C
ATOM    377  O   LEU A 606      56.930  28.600  40.050  1.00  0.00           O
ATOM    378  N   GLN A 607      57.750  30.790  39.890  1.00  0.00           N
ATOM    379  HN  GLN A 607      58.000  31.510  39.260  1.00  0.00           H
ATOM    380  CA  GLN A 607      58.050  30.960  41.320  1.00  0.00           C
ATOM    381  HA  GLN A 607      58.490  30.030  41.620  1.00  0.00           H
ATOM    382  CB  GLN A 607      59.180  32.060  41.490  1.00  0.00           C
ATOM    383  HB1 GLN A 607      60.070  31.770  40.900  1.00  0.00           H
ATOM    384  HB2 GLN A 607      59.570  31.960  42.520  1.00  0.00           H
ATOM    385  CG  GLN A 607      58.760  33.520  41.150  1.00  0.00           C
ATOM    386  HG1 GLN A 607      59.480  34.250  41.590  1.00  0.00           H
ATOM    387  HG2 GLN A 607      57.770  33.690  41.600  1.00  0.00           H
ATOM    388  CD  GLN A 607      58.710  33.790  39.630  1.00  0.00           C
ATOM    389  OE1 GLN A 607      59.210  33.030  38.800  1.00  0.00           O
ATOM    390  NE2 GLN A 607      58.150  34.960  39.260  1.00  0.00           N
ATOM    391 HE21 GLN A 607      58.250  35.320  38.340  1.00  0.00           H
ATOM    392 HE22 GLN A 607      57.750  35.630  39.890  1.00  0.00           H
ATOM    393  C   GLN A 607      56.840  31.060  42.330  1.00  0.00           C
ATOM    394  O   GLN A 607      56.900  31.930  43.220  1.00  0.00           O
ATOM    395  N   CYS A 608      55.750  30.220  42.150  1.00  0.00           N
ATOM    396  HN  CYS A 608      55.630  29.590  41.390  1.00  0.00           H
ATOM    397  CA  CYS A 608      54.620  30.440  43.050  1.00  0.00           C
ATOM    398  HA  CYS A 608      54.240  31.430  42.860  1.00  0.00           H
ATOM    399  CB  CYS A 608      53.370  29.560  42.550  1.00  0.00           C
ATOM    400  HB1 CYS A 608      52.530  29.620  43.260  1.00  0.00           H
ATOM    401  HB2 CYS A 608      53.740  28.510  42.640  1.00  0.00           H
ATOM    402  SG  CYS A 608      52.960  29.770  40.800  1.00  0.00           S
ATOM    403  HG1 CYS A 608      53.640  28.750  40.300  1.00  0.00           H
ATOM    404  C   CYS A 608      54.850  30.230  44.590  1.00  0.00           C
ATOM    405  O   CYS A 608      54.600  31.050  45.470  1.00  0.00           O
ATOM    406  N   LEU A 609      55.470  29.160  44.970  1.00  0.00           N
ATOM    407  HN  LEU A 609      55.660  28.450  44.300  1.00  0.00           H
ATOM    408  CA  LEU A 609      55.790  28.830  46.320  1.00  0.00           C
ATOM    409  HA  LEU A 609      54.890  28.840  46.920  1.00  0.00           H
ATOM    410  CB  LEU A 609      56.420  27.430  46.290  1.00  0.00           C
ATOM    411  HB1 LEU A 609      57.300  27.300  45.620  1.00  0.00           H
ATOM    412  HB2 LEU A 609      55.630  26.690  46.000  1.00  0.00           H
ATOM    413  CG  LEU A 609      57.140  27.070  47.570  1.00  0.00           C
ATOM    414  HG  LEU A 609      58.050  27.710  47.700  1.00  0.00           H
ATOM    415  CD1 LEU A 609      56.230  27.020  48.820  1.00  0.00           C
ATOM    416 HD11 LEU A 609      55.450  26.230  48.790  1.00  0.00           H
ATOM    417 HD12 LEU A 609      55.810  28.020  49.060  1.00  0.00           H
ATOM    418 HD13 LEU A 609      56.910  26.770  49.660  1.00  0.00           H
ATOM    419  CD2 LEU A 609      57.870  25.700  47.400  1.00  0.00           C
ATOM    420 HD21 LEU A 609      57.180  24.840  47.500  1.00  0.00           H
ATOM    421 HD22 LEU A 609      58.540  25.540  48.270  1.00  0.00           H
ATOM    422 HD23 LEU A 609      58.550  25.680  46.520  1.00  0.00           H
ATOM    423  C   LEU A 609      56.650  29.940  46.980  1.00  0.00           C
ATOM    424  O   LEU A 609      56.330  30.410  48.100  1.00  0.00           O
ATOM    425  N   ALA A 610      57.710  30.460  46.330  1.00  0.00           N
ATOM    426  HN  ALA A 610      57.910  30.300  45.360  1.00  0.00           H
ATOM    427  CA  ALA A 610      58.430  31.530  47.040  1.00  0.00           C
ATOM    428  HA  ALA A 610      58.790  31.080  47.950  1.00  0.00           H
ATOM    429  CB  ALA A 610      59.710  32.030  46.240  1.00  0.00           C
ATOM    430  HB1 ALA A 610      60.510  31.270  46.330  1.00  0.00           H
ATOM    431  HB2 ALA A 610      60.150  32.920  46.770  1.00  0.00           H
ATOM    432  HB3 ALA A 610      59.530  32.270  45.180  1.00  0.00           H
ATOM    433  C   ALA A 610      57.520  32.850  47.190  1.00  0.00           C
ATOM    434  O   ALA A 610      57.570  33.520  48.210  1.00  0.00           O
ATOM    435  N   SER A 611      56.770  33.140  46.140  1.00  0.00           N
ATOM    436  HN  SER A 611      56.790  32.610  45.300  1.00  0.00           H
ATOM    437  CA  SER A 611      55.770  34.210  46.140  1.00  0.00           C
ATOM    438  HA  SER A 611      56.340  35.110  46.380  1.00  0.00           H
ATOM    439  CB  SER A 611      55.180  34.330  44.770  1.00  0.00           C
ATOM    440  HB1 SER A 611      54.470  35.170  44.670  1.00  0.00           H
ATOM    441  HB2 SER A 611      54.710  33.390  44.450  1.00  0.00           H
ATOM    442  OG  SER A 611      56.220  34.650  43.840  1.00  0.00           O
ATOM    443  HG1 SER A 611      56.750  33.850  43.850  1.00  0.00           H
ATOM    444  C   SER A 611      54.690  34.050  47.210  1.00  0.00           C
ATOM    445  O   SER A 611      54.330  35.030  47.880  1.00  0.00           O
ATOM    446  N   ILE A 612      54.270  32.870  47.460  1.00  0.00           N
ATOM    447  HN  ILE A 612      54.660  32.140  46.920  1.00  0.00           H
ATOM    448  CA  ILE A 612      53.430  32.500  48.580  1.00  0.00           C
ATOM    449  HA  ILE A 612      52.550  33.140  48.590  1.00  0.00           H
ATOM    450  CB  ILE A 612      52.930  31.060  48.520  1.00  0.00           C
ATOM    451  HB  ILE A 612      53.860  30.470  48.370  1.00  0.00           H
ATOM    452  CG2 ILE A 612      52.210  30.570  49.800  1.00  0.00           C
ATOM    453 HG21 ILE A 612      52.690  30.680  50.800  1.00  0.00           H
ATOM    454 HG22 ILE A 612      51.850  29.530  49.780  1.00  0.00           H
ATOM    455 HG23 ILE A 612      51.270  31.140  49.910  1.00  0.00           H
ATOM    456  CG1 ILE A 612      51.980  30.750  47.320  1.00  0.00           C
ATOM    457 HG11 ILE A 612      52.280  31.400  46.480  1.00  0.00           H
ATOM    458 HG12 ILE A 612      50.990  31.080  47.720  1.00  0.00           H
ATOM    459  CD  ILE A 612      51.900  29.330  46.940  1.00  0.00           C
ATOM    460  HD1 ILE A 612      52.900  28.920  46.720  1.00  0.00           H
ATOM    461  HD2 ILE A 612      51.240  29.280  46.050  1.00  0.00           H
ATOM    462  HD3 ILE A 612      51.460  28.800  47.800  1.00  0.00           H
ATOM    463  C   ILE A 612      54.050  32.680  49.960  1.00  0.00           C
ATOM    464  O   ILE A 612      53.300  33.270  50.760  1.00  0.00           O
ATOM    465  N   LEU A 613      55.300  32.270  50.330  1.00  0.00           N
ATOM    466  HN  LEU A 613      55.890  31.740  49.720  1.00  0.00           H
ATOM    467  CA  LEU A 613      55.900  32.640  51.590  1.00  0.00           C
ATOM    468  HA  LEU A 613      55.300  32.290  52.430  1.00  0.00           H
ATOM    469  CB  LEU A 613      57.180  31.780  51.760  1.00  0.00           C
ATOM    470  HB1 LEU A 613      57.800  32.210  52.580  1.00  0.00           H
ATOM    471  HB2 LEU A 613      57.800  31.880  50.840  1.00  0.00           H
ATOM    472  CG  LEU A 613      56.860  30.280  52.070  1.00  0.00           C
ATOM    473  HG  LEU A 613      56.320  29.990  51.140  1.00  0.00           H
ATOM    474  CD1 LEU A 613      58.240  29.570  51.990  1.00  0.00           C
ATOM    475 HD11 LEU A 613      58.100  28.470  51.930  1.00  0.00           H
ATOM    476 HD12 LEU A 613      58.780  29.870  52.910  1.00  0.00           H
ATOM    477 HD13 LEU A 613      58.740  29.810  51.020  1.00  0.00           H
ATOM    478  CD2 LEU A 613      56.010  30.130  53.280  1.00  0.00           C
ATOM    479 HD21 LEU A 613      56.150  29.070  53.580  1.00  0.00           H
ATOM    480 HD22 LEU A 613      54.950  30.390  53.050  1.00  0.00           H
ATOM    481 HD23 LEU A 613      56.300  30.790  54.120  1.00  0.00           H
ATOM    482  C   LEU A 613      56.030  34.170  51.750  1.00  0.00           C
ATOM    483  O   LEU A 613      55.680  34.770  52.810  1.00  0.00           O
ATOM    484  N   PHE A 614      56.370  34.920  50.610  1.00  0.00           N
ATOM    485  HN  PHE A 614      56.730  34.540  49.760  1.00  0.00           H
ATOM    486  CA  PHE A 614      56.520  36.380  50.670  1.00  0.00           C
ATOM    487  HA  PHE A 614      57.260  36.610  51.440  1.00  0.00           H
ATOM    488  CB  PHE A 614      57.070  36.870  49.300  1.00  0.00           C
ATOM    489  HB1 PHE A 614      56.580  36.230  48.530  1.00  0.00           H
ATOM    490  HB2 PHE A 614      58.180  36.790  49.230  1.00  0.00           H
ATOM    491  CG  PHE A 614      56.820  38.290  48.920  1.00  0.00           C
ATOM    492  CD1 PHE A 614      57.200  39.330  49.800  1.00  0.00           C
ATOM    493  HD1 PHE A 614      57.670  38.990  50.710  1.00  0.00           H
ATOM    494  CE1 PHE A 614      57.070  40.710  49.510  1.00  0.00           C
ATOM    495  HE1 PHE A 614      57.480  41.460  50.180  1.00  0.00           H
ATOM    496  CZ  PHE A 614      56.400  41.050  48.340  1.00  0.00           C
ATOM    497  HZ  PHE A 614      56.230  42.070  48.050  1.00  0.00           H
ATOM    498  CD2 PHE A 614      56.230  38.730  47.710  1.00  0.00           C
ATOM    499  HD2 PHE A 614      56.010  37.910  47.040  1.00  0.00           H
ATOM    500  CE2 PHE A 614      55.840  40.080  47.500  1.00  0.00           C
ATOM    501  HE2 PHE A 614      55.350  40.370  46.590  1.00  0.00           H
ATOM    502  C   PHE A 614      55.320  37.140  51.140  1.00  0.00           C
ATOM    503  O   PHE A 614      55.370  37.870  52.100  1.00  0.00           O
ATOM    504  N   LEU A 615      54.150  36.900  50.500  1.00  0.00           N
ATOM    505  HN  LEU A 615      54.180  36.280  49.710  1.00  0.00           H
ATOM    506  CA  LEU A 615      52.890  37.540  50.740  1.00  0.00           C
ATOM    507  HA  LEU A 615      53.040  38.610  50.750  1.00  0.00           H
ATOM    508  CB  LEU A 615      51.870  37.300  49.600  1.00  0.00           C
ATOM    509  HB1 LEU A 615      50.860  37.580  49.970  1.00  0.00           H
ATOM    510  HB2 LEU A 615      51.850  36.210  49.390  1.00  0.00           H
ATOM    511  CG  LEU A 615      52.230  38.100  48.310  1.00  0.00           C
ATOM    512  HG  LEU A 615      53.340  38.020  48.270  1.00  0.00           H
ATOM    513  CD1 LEU A 615      51.550  37.490  47.120  1.00  0.00           C
ATOM    514 HD11 LEU A 615      50.470  37.400  47.380  1.00  0.00           H
ATOM    515 HD12 LEU A 615      51.940  36.470  46.990  1.00  0.00           H
ATOM    516 HD13 LEU A 615      51.620  38.100  46.190  1.00  0.00           H
ATOM    517  CD2 LEU A 615      51.900  39.520  48.470  1.00  0.00           C
ATOM    518 HD21 LEU A 615      52.580  40.190  47.920  1.00  0.00           H
ATOM    519 HD22 LEU A 615      52.180  39.750  49.520  1.00  0.00           H
ATOM    520 HD23 LEU A 615      50.800  39.640  48.330  1.00  0.00           H
ATOM    521  C   LEU A 615      52.360  37.210  52.100  1.00  0.00           C
ATOM    522  O   LEU A 615      51.920  38.090  52.860  1.00  0.00           O
ATOM    523  N   TYR A 616      52.620  35.980  52.560  1.00  0.00           N
ATOM    524  HN  TYR A 616      53.130  35.390  51.940  1.00  0.00           H
ATOM    525  CA  TYR A 616      52.190  35.430  53.830  1.00  0.00           C
ATOM    526  HA  TYR A 616      51.120  35.520  53.900  1.00  0.00           H
ATOM    527  CB  TYR A 616      52.390  33.900  53.890  1.00  0.00           C
ATOM    528  HB1 TYR A 616      53.470  33.640  53.920  1.00  0.00           H
ATOM    529  HB2 TYR A 616      51.990  33.360  53.000  1.00  0.00           H
ATOM    530  CG  TYR A 616      51.760  33.370  55.090  1.00  0.00           C
ATOM    531  CD1 TYR A 616      50.390  33.570  55.380  1.00  0.00           C
ATOM    532  HD1 TYR A 616      49.850  34.110  54.610  1.00  0.00           H
ATOM    533  CE1 TYR A 616      49.810  33.140  56.530  1.00  0.00           C
ATOM    534  HE1 TYR A 616      48.730  33.270  56.630  1.00  0.00           H
ATOM    535  CZ  TYR A 616      50.610  32.270  57.300  1.00  0.00           C
ATOM    536  OH  TYR A 616      49.920  31.590  58.340  1.00  0.00           O
ATOM    537  HH  TYR A 616      49.190  31.090  57.990  1.00  0.00           H
ATOM    538  CD2 TYR A 616      52.610  32.690  56.020  1.00  0.00           C
ATOM    539  HD2 TYR A 616      53.670  32.630  55.810  1.00  0.00           H
ATOM    540  CE2 TYR A 616      51.950  32.010  57.060  1.00  0.00           C
ATOM    541  HE2 TYR A 616      52.550  31.260  57.580  1.00  0.00           H
ATOM    542  C   TYR A 616      52.770  36.150  55.030  1.00  0.00           C
ATOM    543  O   TYR A 616      52.040  36.490  55.980  1.00  0.00           O
ATOM    544  N   CYS A 617      54.080  36.420  54.870  1.00  0.00           N
ATOM    545  HN  CYS A 617      54.620  36.010  54.150  1.00  0.00           H
ATOM    546  CA  CYS A 617      54.920  37.200  55.770  1.00  0.00           C
ATOM    547  HA  CYS A 617      54.770  36.790  56.750  1.00  0.00           H
ATOM    548  CB  CYS A 617      56.450  37.040  55.280  1.00  0.00           C
ATOM    549  HB1 CYS A 617      56.950  37.780  55.950  1.00  0.00           H
ATOM    550  HB2 CYS A 617      56.570  37.480  54.270  1.00  0.00           H
ATOM    551  SG  CYS A 617      57.190  35.390  55.740  1.00  0.00           S
ATOM    552  HG1 CYS A 617      56.660  34.700  54.740  1.00  0.00           H
ATOM    553  C   CYS A 617      54.480  38.600  55.810  1.00  0.00           C
ATOM    554  O   CYS A 617      54.170  39.160  56.840  1.00  0.00           O
ATOM    555  N   ALA A 618      54.360  39.250  54.570  1.00  0.00           N
ATOM    556  HN  ALA A 618      54.540  38.810  53.710  1.00  0.00           H
ATOM    557  CA  ALA A 618      53.870  40.570  54.540  1.00  0.00           C
ATOM    558  HA  ALA A 618      54.620  41.080  55.120  1.00  0.00           H
ATOM    559  CB  ALA A 618      54.000  40.990  53.070  1.00  0.00           C
ATOM    560  HB1 ALA A 618      53.830  42.090  52.930  1.00  0.00           H
ATOM    561  HB2 ALA A 618      53.210  40.570  52.410  1.00  0.00           H
ATOM    562  HB3 ALA A 618      55.010  40.760  52.680  1.00  0.00           H
ATOM    563  C   ALA A 618      52.410  40.930  54.990  1.00  0.00           C
ATOM    564  O   ALA A 618      52.130  41.950  55.680  1.00  0.00           O
ATOM    565  N   CYS A 619      51.340  40.170  54.630  1.00  0.00           N
ATOM    566  HN  CYS A 619      51.530  39.330  54.120  1.00  0.00           H
ATOM    567  CA  CYS A 619      50.010  40.510  54.950  1.00  0.00           C
ATOM    568  HA  CYS A 619      49.750  41.510  54.640  1.00  0.00           H
ATOM    569  CB  CYS A 619      49.100  39.610  54.080  1.00  0.00           C
ATOM    570  HB1 CYS A 619      48.080  39.550  54.530  1.00  0.00           H
ATOM    571  HB2 CYS A 619      49.470  38.560  54.110  1.00  0.00           H
ATOM    572  SG  CYS A 619      48.800  40.230  52.330  1.00  0.00           S
ATOM    573  HG1 CYS A 619      47.620  39.640  52.290  1.00  0.00           H
ATOM    574  C   CYS A 619      49.670  40.410  56.390  1.00  0.00           C
ATOM    575  O   CYS A 619      48.700  40.950  56.880  1.00  0.00           O
ATOM    576  N   MET A 620      50.450  39.640  57.170  1.00  0.00           N
ATOM    577  HN  MET A 620      51.220  39.190  56.730  1.00  0.00           H
ATOM    578  CA  MET A 620      50.280  39.180  58.510  1.00  0.00           C
ATOM    579  HA  MET A 620      49.440  38.510  58.500  1.00  0.00           H
ATOM    580  CB  MET A 620      51.530  38.370  59.050  1.00  0.00           C
ATOM    581  HB1 MET A 620      52.460  38.940  58.880  1.00  0.00           H
ATOM    582  HB2 MET A 620      51.570  37.420  58.470  1.00  0.00           H
ATOM    583  CG  MET A 620      51.350  37.760  60.470  1.00  0.00           C
ATOM    584  HG1 MET A 620      51.420  38.590  61.190  1.00  0.00           H
ATOM    585  HG2 MET A 620      52.250  37.110  60.570  1.00  0.00           H
ATOM    586  SD  MET A 620      49.860  36.720  60.640  1.00  0.00           S
ATOM    587  CE  MET A 620      50.180  35.470  59.340  1.00  0.00           C
ATOM    588  HE1 MET A 620      51.220  35.110  59.190  1.00  0.00           H
ATOM    589  HE2 MET A 620      49.710  35.840  58.400  1.00  0.00           H
ATOM    590  HE3 MET A 620      49.520  34.590  59.540  1.00  0.00           H
ATOM    591  C   MET A 620      49.930  40.320  59.470  1.00  0.00           C
ATOM    592  O   MET A 620      48.950  40.240  60.120  1.00  0.00           O
ATOM    593  N   SER A 621      50.820  41.370  59.440  1.00  0.00           N
ATOM    594  HN  SER A 621      51.690  41.170  59.000  1.00  0.00           H
ATOM    595  CA  SER A 621      50.820  42.340  60.530  1.00  0.00           C
ATOM    596  HA  SER A 621      50.690  41.740  61.420  1.00  0.00           H
ATOM    597  CB  SER A 621      52.170  43.150  60.760  1.00  0.00           C
ATOM    598  HB1 SER A 621      52.020  43.800  61.650  1.00  0.00           H
ATOM    599  HB2 SER A 621      52.360  43.810  59.890  1.00  0.00           H
ATOM    600  OG  SER A 621      53.210  42.230  60.990  1.00  0.00           O
ATOM    601  HG1 SER A 621      53.610  41.830  60.220  1.00  0.00           H
ATOM    602  C   SER A 621      49.580  43.290  60.510  1.00  0.00           C
ATOM    603  O   SER A 621      48.990  43.640  61.540  1.00  0.00           O
ATOM    604  N   PRO A 622      49.080  43.760  59.380  1.00  0.00           N
ATOM    605  CD  PRO A 622      49.800  43.930  58.120  1.00  0.00           C
ATOM    606  HD1 PRO A 622      49.530  43.200  57.320  1.00  0.00           H
ATOM    607  HD2 PRO A 622      50.910  43.930  58.240  1.00  0.00           H
ATOM    608  CA  PRO A 622      47.920  44.700  59.470  1.00  0.00           C
ATOM    609  HA  PRO A 622      48.070  45.500  60.180  1.00  0.00           H
ATOM    610  CB  PRO A 622      47.930  45.390  58.080  1.00  0.00           C
ATOM    611  HB1 PRO A 622      47.480  46.410  58.050  1.00  0.00           H
ATOM    612  HB2 PRO A 622      47.420  44.710  57.360  1.00  0.00           H
ATOM    613  CG  PRO A 622      49.370  45.320  57.610  1.00  0.00           C
ATOM    614  HG1 PRO A 622      49.370  45.470  56.500  1.00  0.00           H
ATOM    615  HG2 PRO A 622      50.070  46.050  58.090  1.00  0.00           H
ATOM    616  C   PRO A 622      46.630  43.990  59.810  1.00  0.00           C
ATOM    617  O   PRO A 622      45.860  44.700  60.480  1.00  0.00           O
ATOM    618  N   VAL A 623      46.460  42.680  59.490  1.00  0.00           N
ATOM    619  HN  VAL A 623      47.170  42.170  59.000  1.00  0.00           H
ATOM    620  CA  VAL A 623      45.300  41.840  59.830  1.00  0.00           C
ATOM    621  HA  VAL A 623      44.430  42.450  59.610  1.00  0.00           H
ATOM    622  CB  VAL A 623      45.350  40.510  59.120  1.00  0.00           C
ATOM    623  HB  VAL A 623      46.340  40.020  59.250  1.00  0.00           H
ATOM    624  CG1 VAL A 623      44.240  39.550  59.630  1.00  0.00           C
ATOM    625 HG11 VAL A 623      44.120  38.610  59.030  1.00  0.00           H
ATOM    626 HG12 VAL A 623      43.280  40.100  59.570  1.00  0.00           H
ATOM    627 HG13 VAL A 623      44.430  39.320  60.700  1.00  0.00           H
ATOM    628  CG2 VAL A 623      45.340  40.650  57.660  1.00  0.00           C
ATOM    629 HG21 VAL A 623      45.420  39.650  57.170  1.00  0.00           H
ATOM    630 HG22 VAL A 623      46.170  41.330  57.360  1.00  0.00           H
ATOM    631 HG23 VAL A 623      44.400  41.120  57.280  1.00  0.00           H
ATOM    632  C   VAL A 623      45.210  41.650  61.350  1.00  0.00           C
ATOM    633  O   VAL A 623      44.110  41.760  61.870  1.00  0.00           O
ATOM    634  N   ILE A 624      46.270  41.350  62.060  1.00  0.00           N
ATOM    635  HN  ILE A 624      47.190  41.340  61.700  1.00  0.00           H
ATOM    636  CA  ILE A 624      46.250  41.400  63.540  1.00  0.00           C
ATOM    637  HA  ILE A 624      45.400  40.860  63.940  1.00  0.00           H
ATOM    638  CB  ILE A 624      47.640  40.920  63.990  1.00  0.00           C
ATOM    639  HB  ILE A 624      48.300  41.620  63.420  1.00  0.00           H
ATOM    640  CG2 ILE A 624      47.860  41.190  65.470  1.00  0.00           C
ATOM    641 HG21 ILE A 624      48.840  40.750  65.770  1.00  0.00           H
ATOM    642 HG22 ILE A 624      47.150  40.680  66.150  1.00  0.00           H
ATOM    643 HG23 ILE A 624      47.960  42.290  65.620  1.00  0.00           H
ATOM    644  CG1 ILE A 624      47.890  39.410  63.630  1.00  0.00           C
ATOM    645 HG11 ILE A 624      47.660  39.210  62.560  1.00  0.00           H
ATOM    646 HG12 ILE A 624      47.270  38.710  64.230  1.00  0.00           H
ATOM    647  CD  ILE A 624      49.370  39.170  63.710  1.00  0.00           C
ATOM    648  HD1 ILE A 624      49.620  38.230  63.200  1.00  0.00           H
ATOM    649  HD2 ILE A 624      49.690  39.150  64.780  1.00  0.00           H
ATOM    650  HD3 ILE A 624      49.860  40.030  63.210  1.00  0.00           H
ATOM    651  C   ILE A 624      46.080  42.780  64.090  1.00  0.00           C
ATOM    652  O   ILE A 624      45.300  43.050  65.060  1.00  0.00           O
ATOM    653  N   THR A 625      46.740  43.800  63.450  1.00  0.00           N
ATOM    654  HN  THR A 625      47.320  43.590  62.660  1.00  0.00           H
ATOM    655  CA  THR A 625      46.640  45.140  63.910  1.00  0.00           C
ATOM    656  HA  THR A 625      46.940  45.080  64.940  1.00  0.00           H
ATOM    657  CB  THR A 625      47.530  46.150  63.190  1.00  0.00           C
ATOM    658  HB  THR A 625      47.230  46.290  62.130  1.00  0.00           H
ATOM    659  OG1 THR A 625      48.840  45.660  63.240  1.00  0.00           O
ATOM    660  HG1 THR A 625      48.920  44.930  62.620  1.00  0.00           H
ATOM    661  CG2 THR A 625      47.670  47.470  63.870  1.00  0.00           C
ATOM    662 HG21 THR A 625      48.460  48.050  63.350  1.00  0.00           H
ATOM    663 HG22 THR A 625      47.940  47.410  64.950  1.00  0.00           H
ATOM    664 HG23 THR A 625      46.730  48.070  63.930  1.00  0.00           H
ATOM    665  C   THR A 625      45.190  45.650  63.910  1.00  0.00           C
ATOM    666  O   THR A 625      44.700  46.290  64.880  1.00  0.00           O
ATOM    667  N   PHE A 626      44.420  45.400  62.770  1.00  0.00           N
ATOM    668  HN  PHE A 626      44.860  45.100  61.930  1.00  0.00           H
ATOM    669  CA  PHE A 626      43.040  45.900  62.610  1.00  0.00           C
ATOM    670  HA  PHE A 626      43.020  46.980  62.670  1.00  0.00           H
ATOM    671  CB  PHE A 626      42.660  45.380  61.150  1.00  0.00           C
ATOM    672  HB1 PHE A 626      42.710  44.270  61.090  1.00  0.00           H
ATOM    673  HB2 PHE A 626      43.440  45.850  60.520  1.00  0.00           H
ATOM    674  CG  PHE A 626      41.300  45.870  60.760  1.00  0.00           C
ATOM    675  CD1 PHE A 626      40.390  44.910  60.200  1.00  0.00           C
ATOM    676  HD1 PHE A 626      40.650  43.860  60.200  1.00  0.00           H
ATOM    677  CE1 PHE A 626      39.120  45.480  59.770  1.00  0.00           C
ATOM    678  HE1 PHE A 626      38.430  44.750  59.370  1.00  0.00           H
ATOM    679  CZ  PHE A 626      38.800  46.840  59.840  1.00  0.00           C
ATOM    680  HZ  PHE A 626      37.880  47.160  59.380  1.00  0.00           H
ATOM    681  CD2 PHE A 626      40.980  47.250  60.790  1.00  0.00           C
ATOM    682  HD2 PHE A 626      41.820  47.900  61.020  1.00  0.00           H
ATOM    683  CE2 PHE A 626      39.760  47.750  60.260  1.00  0.00           C
ATOM    684  HE2 PHE A 626      39.460  48.780  60.310  1.00  0.00           H
ATOM    685  C   PHE A 626      42.050  45.360  63.620  1.00  0.00           C
ATOM    686  O   PHE A 626      41.360  46.160  64.250  1.00  0.00           O
ATOM    687  N   GLY A 627      41.940  44.040  63.810  1.00  0.00           N
ATOM    688  HN  GLY A 627      42.540  43.390  63.340  1.00  0.00           H
ATOM    689  CA  GLY A 627      40.990  43.530  64.810  1.00  0.00           C
ATOM    690  HA1 GLY A 627      40.890  42.460  64.640  1.00  0.00           H
ATOM    691  HA2 GLY A 627      40.000  43.980  64.710  1.00  0.00           H
ATOM    692  C   GLY A 627      41.480  43.590  66.240  1.00  0.00           C
ATOM    693  O   GLY A 627      40.690  43.690  67.170  1.00  0.00           O
ATOM    694  N   GLY A 628      42.830  43.730  66.470  1.00  0.00           N
ATOM    695  HN  GLY A 628      43.500  43.710  65.740  1.00  0.00           H
ATOM    696  CA  GLY A 628      43.380  44.240  67.710  1.00  0.00           C
ATOM    697  HA1 GLY A 628      44.440  44.320  67.560  1.00  0.00           H
ATOM    698  HA2 GLY A 628      43.110  43.570  68.510  1.00  0.00           H
ATOM    699  C   GLY A 628      42.860  45.600  68.110  1.00  0.00           C
ATOM    700  O   GLY A 628      42.260  45.780  69.180  1.00  0.00           O
ATOM    701  N   LEU A 629      43.140  46.600  67.260  1.00  0.00           N
ATOM    702  HN  LEU A 629      43.860  46.470  66.580  1.00  0.00           H
ATOM    703  CA  LEU A 629      42.850  47.950  67.490  1.00  0.00           C
ATOM    704  HA  LEU A 629      43.330  48.290  68.380  1.00  0.00           H
ATOM    705  CB  LEU A 629      43.450  48.730  66.320  1.00  0.00           C
ATOM    706  HB1 LEU A 629      43.110  48.260  65.360  1.00  0.00           H
ATOM    707  HB2 LEU A 629      44.540  48.530  66.280  1.00  0.00           H
ATOM    708  CG  LEU A 629      43.360  50.270  66.140  1.00  0.00           C
ATOM    709  HG  LEU A 629      42.280  50.520  66.000  1.00  0.00           H
ATOM    710  CD1 LEU A 629      44.110  50.970  67.330  1.00  0.00           C
ATOM    711 HD11 LEU A 629      43.660  50.780  68.330  1.00  0.00           H
ATOM    712 HD12 LEU A 629      44.130  52.080  67.180  1.00  0.00           H
ATOM    713 HD13 LEU A 629      45.080  50.440  67.360  1.00  0.00           H
ATOM    714  CD2 LEU A 629      43.920  50.650  64.780  1.00  0.00           C
ATOM    715 HD21 LEU A 629      43.740  51.730  64.550  1.00  0.00           H
ATOM    716 HD22 LEU A 629      43.480  50.070  63.940  1.00  0.00           H
ATOM    717 HD23 LEU A 629      45.000  50.400  64.720  1.00  0.00           H
ATOM    718  C   LEU A 629      41.300  48.290  67.670  1.00  0.00           C
ATOM    719  O   LEU A 629      40.880  49.080  68.540  1.00  0.00           O
ATOM    720  N   LEU A 630      40.550  47.680  66.840  1.00  0.00           N
ATOM    721  HN  LEU A 630      40.900  47.300  66.000  1.00  0.00           H
ATOM    722  CA  LEU A 630      39.010  47.560  67.070  1.00  0.00           C
ATOM    723  HA  LEU A 630      38.670  48.580  66.990  1.00  0.00           H
ATOM    724  CB  LEU A 630      38.310  46.830  65.920  1.00  0.00           C
ATOM    725  HB1 LEU A 630      37.370  46.370  66.310  1.00  0.00           H
ATOM    726  HB2 LEU A 630      38.960  45.990  65.620  1.00  0.00           H
ATOM    727  CG  LEU A 630      37.830  47.640  64.670  1.00  0.00           C
ATOM    728  HG  LEU A 630      38.740  48.260  64.510  1.00  0.00           H
ATOM    729  CD1 LEU A 630      37.720  46.740  63.350  1.00  0.00           C
ATOM    730 HD11 LEU A 630      36.910  46.010  63.520  1.00  0.00           H
ATOM    731 HD12 LEU A 630      38.660  46.170  63.240  1.00  0.00           H
ATOM    732 HD13 LEU A 630      37.470  47.330  62.440  1.00  0.00           H
ATOM    733  CD2 LEU A 630      36.600  48.510  65.010  1.00  0.00           C
ATOM    734 HD21 LEU A 630      36.620  49.060  65.960  1.00  0.00           H
ATOM    735 HD22 LEU A 630      35.680  47.880  65.010  1.00  0.00           H
ATOM    736 HD23 LEU A 630      36.590  49.350  64.280  1.00  0.00           H
ATOM    737  C   LEU A 630      38.630  46.950  68.400  1.00  0.00           C
ATOM    738  O   LEU A 630      37.810  47.470  69.180  1.00  0.00           O
ATOM    739  N   GLY A 631      39.300  45.770  68.700  1.00  0.00           N
ATOM    740  HN  GLY A 631      39.930  45.380  68.040  1.00  0.00           H
ATOM    741  CA  GLY A 631      39.240  45.150  70.070  1.00  0.00           C
ATOM    742  HA1 GLY A 631      39.860  44.260  70.020  1.00  0.00           H
ATOM    743  HA2 GLY A 631      38.220  44.890  70.320  1.00  0.00           H
ATOM    744  C   GLY A 631      39.570  46.050  71.280  1.00  0.00           C
ATOM    745  O   GLY A 631      38.950  45.960  72.340  1.00  0.00           O
ATOM    746  N   GLU A 632      40.610  46.850  71.140  1.00  0.00           N
ATOM    747  HN  GLU A 632      41.080  46.770  70.260  1.00  0.00           H
ATOM    748  CA  GLU A 632      41.000  47.900  72.100  1.00  0.00           C
ATOM    749  HA  GLU A 632      41.040  47.460  73.080  1.00  0.00           H
ATOM    750  CB  GLU A 632      42.420  48.500  71.920  1.00  0.00           C
ATOM    751  HB1 GLU A 632      42.590  49.400  72.550  1.00  0.00           H
ATOM    752  HB2 GLU A 632      42.490  48.650  70.820  1.00  0.00           H
ATOM    753  CG  GLU A 632      43.560  47.490  72.180  1.00  0.00           C
ATOM    754  HG1 GLU A 632      44.530  48.010  72.060  1.00  0.00           H
ATOM    755  HG2 GLU A 632      43.470  46.640  71.460  1.00  0.00           H
ATOM    756  CD  GLU A 632      43.550  46.830  73.490  1.00  0.00           C
ATOM    757  OE1 GLU A 632      43.290  45.600  73.760  1.00  0.00           O
ATOM    758  OE2 GLU A 632      43.760  47.650  74.490  1.00  0.00           O
ATOM    759  C   GLU A 632      39.900  48.970  72.100  1.00  0.00           C
ATOM    760  O   GLU A 632      39.550  49.370  73.230  1.00  0.00           O
ATOM    761  N   ALA A 633      39.350  49.410  70.960  1.00  0.00           N
ATOM    762  HN  ALA A 633      39.550  48.890  70.130  1.00  0.00           H
ATOM    763  CA  ALA A 633      38.330  50.440  70.800  1.00  0.00           C
ATOM    764  HA  ALA A 633      38.670  51.250  71.440  1.00  0.00           H
ATOM    765  CB  ALA A 633      38.160  50.770  69.310  1.00  0.00           C
ATOM    766  HB1 ALA A 633      39.140  50.970  68.830  1.00  0.00           H
ATOM    767  HB2 ALA A 633      37.490  51.640  69.170  1.00  0.00           H
ATOM    768  HB3 ALA A 633      37.600  49.990  68.770  1.00  0.00           H
ATOM    769  C   ALA A 633      36.990  50.010  71.420  1.00  0.00           C
ATOM    770  O   ALA A 633      36.370  50.900  72.070  1.00  0.00           O
ATOM    771  N   THR A 634      36.530  48.790  71.280  1.00  0.00           N
ATOM    772  HN  THR A 634      37.020  48.220  70.610  1.00  0.00           H
ATOM    773  CA  THR A 634      35.300  48.260  71.780  1.00  0.00           C
ATOM    774  HA  THR A 634      34.570  49.040  71.960  1.00  0.00           H
ATOM    775  CB  THR A 634      34.780  47.180  70.830  1.00  0.00           C
ATOM    776  HB  THR A 634      33.790  46.790  71.170  1.00  0.00           H
ATOM    777  OG1 THR A 634      35.740  46.160  70.530  1.00  0.00           O
ATOM    778  HG1 THR A 634      36.510  46.660  70.280  1.00  0.00           H
ATOM    779  CG2 THR A 634      34.390  47.870  69.540  1.00  0.00           C
ATOM    780 HG21 THR A 634      35.200  48.490  69.120  1.00  0.00           H
ATOM    781 HG22 THR A 634      33.410  48.380  69.530  1.00  0.00           H
ATOM    782 HG23 THR A 634      34.210  47.050  68.800  1.00  0.00           H
ATOM    783  C   THR A 634      35.420  47.650  73.110  1.00  0.00           C
ATOM    784  O   THR A 634      34.580  46.840  73.520  1.00  0.00           O
ATOM    785  N   GLU A 635      36.510  48.040  73.840  1.00  0.00           N
ATOM    786  HN  GLU A 635      37.200  48.600  73.400  1.00  0.00           H
ATOM    787  CA  GLU A 635      36.610  47.910  75.290  1.00  0.00           C
ATOM    788  HA  GLU A 635      37.560  48.390  75.470  1.00  0.00           H
ATOM    789  CB  GLU A 635      35.340  48.530  76.000  1.00  0.00           C
ATOM    790  HB1 GLU A 635      35.500  48.280  77.070  1.00  0.00           H
ATOM    791  HB2 GLU A 635      34.450  47.990  75.630  1.00  0.00           H
ATOM    792  CG  GLU A 635      35.190  50.090  75.950  1.00  0.00           C
ATOM    793  HG1 GLU A 635      35.100  50.500  74.910  1.00  0.00           H
ATOM    794  HG2 GLU A 635      36.180  50.500  76.220  1.00  0.00           H
ATOM    795  CD  GLU A 635      34.160  50.830  76.770  1.00  0.00           C
ATOM    796  OE1 GLU A 635      34.310  50.760  77.950  1.00  0.00           O
ATOM    797  OE2 GLU A 635      33.270  51.560  76.230  1.00  0.00           O
ATOM    798  C   GLU A 635      36.770  46.410  75.660  1.00  0.00           C
ATOM    799  O   GLU A 635      36.430  46.050  76.760  1.00  0.00           O
ATOM    800  N   GLY A 636      37.250  45.510  74.650  1.00  0.00           N
ATOM    801  HN  GLY A 636      37.520  45.940  73.790  1.00  0.00           H
ATOM    802  CA  GLY A 636      37.600  44.140  74.850  1.00  0.00           C
ATOM    803  HA1 GLY A 636      37.540  43.820  75.880  1.00  0.00           H
ATOM    804  HA2 GLY A 636      38.570  44.050  74.390  1.00  0.00           H
ATOM    805  C   GLY A 636      36.710  43.170  74.050  1.00  0.00           C
ATOM    806  O   GLY A 636      36.760  41.920  74.070  1.00  0.00           O
ATOM    807  N   ARG A 637      35.790  43.740  73.220  1.00  0.00           N
ATOM    808  HN  ARG A 637      35.760  44.720  73.070  1.00  0.00           H
ATOM    809  CA  ARG A 637      34.730  42.970  72.540  1.00  0.00           C
ATOM    810  HA  ARG A 637      34.560  42.140  73.210  1.00  0.00           H
ATOM    811  CB  ARG A 637      33.440  43.790  72.370  1.00  0.00           C
ATOM    812  HB1 ARG A 637      32.610  43.270  71.850  1.00  0.00           H
ATOM    813  HB2 ARG A 637      33.670  44.720  71.820  1.00  0.00           H
ATOM    814  CG  ARG A 637      32.760  44.260  73.660  1.00  0.00           C
ATOM    815  HG1 ARG A 637      33.510  44.710  74.350  1.00  0.00           H
ATOM    816  HG2 ARG A 637      32.350  43.370  74.190  1.00  0.00           H
ATOM    817  CD  ARG A 637      31.550  45.120  73.530  1.00  0.00           C
ATOM    818  HD1 ARG A 637      30.680  44.590  73.070  1.00  0.00           H
ATOM    819  HD2 ARG A 637      31.880  46.060  73.060  1.00  0.00           H
ATOM    820  NE  ARG A 637      31.110  45.320  74.920  1.00  0.00           N
ATOM    821  HE  ARG A 637      31.330  46.210  75.320  1.00  0.00           H
ATOM    822  CZ  ARG A 637      30.380  44.500  75.720  1.00  0.00           C
ATOM    823  NH1 ARG A 637      29.730  43.530  75.270  1.00  0.00           N
ATOM    824 HH11 ARG A 637      29.860  43.180  74.350  1.00  0.00           H
ATOM    825 HH12 ARG A 637      29.330  42.890  75.930  1.00  0.00           H
ATOM    826  NH2 ARG A 637      30.290  44.840  77.040  1.00  0.00           N
ATOM    827 HH21 ARG A 637      30.890  45.560  77.390  1.00  0.00           H
ATOM    828 HH22 ARG A 637      29.760  44.160  77.550  1.00  0.00           H
ATOM    829  C   ARG A 637      35.100  42.410  71.210  1.00  0.00           C
ATOM    830  O   ARG A 637      34.360  41.560  70.650  1.00  0.00           O
ATOM    831  N   ILE A 638      36.130  43.010  70.570  1.00  0.00           N
ATOM    832  HN  ILE A 638      36.630  43.670  71.120  1.00  0.00           H
ATOM    833  CA  ILE A 638      36.540  42.500  69.250  1.00  0.00           C
ATOM    834  HA  ILE A 638      35.910  41.670  68.960  1.00  0.00           H
ATOM    835  CB  ILE A 638      36.290  43.430  68.000  1.00  0.00           C
ATOM    836  HB  ILE A 638      36.910  44.320  68.200  1.00  0.00           H
ATOM    837  CG2 ILE A 638      36.770  42.740  66.760  1.00  0.00           C
ATOM    838 HG21 ILE A 638      36.430  43.210  65.810  1.00  0.00           H
ATOM    839 HG22 ILE A 638      36.450  41.680  66.700  1.00  0.00           H
ATOM    840 HG23 ILE A 638      37.880  42.780  66.630  1.00  0.00           H
ATOM    841  CG1 ILE A 638      34.770  43.840  68.000  1.00  0.00           C
ATOM    842 HG11 ILE A 638      34.560  44.200  69.020  1.00  0.00           H
ATOM    843 HG12 ILE A 638      34.190  42.910  67.850  1.00  0.00           H
ATOM    844  CD  ILE A 638      34.480  44.870  66.950  1.00  0.00           C
ATOM    845  HD1 ILE A 638      35.150  45.760  66.930  1.00  0.00           H
ATOM    846  HD2 ILE A 638      33.420  45.220  66.970  1.00  0.00           H
ATOM    847  HD3 ILE A 638      34.620  44.570  65.890  1.00  0.00           H
ATOM    848  C   ILE A 638      37.980  41.930  69.400  1.00  0.00           C
ATOM    849  O   ILE A 638      38.680  42.180  70.360  1.00  0.00           O
ATOM    850  N   SER A 639      38.410  41.030  68.450  1.00  0.00           N
ATOM    851  HN  SER A 639      37.850  40.630  67.730  1.00  0.00           H
ATOM    852  CA  SER A 639      39.680  40.380  68.510  1.00  0.00           C
ATOM    853  HA  SER A 639      40.300  40.880  69.230  1.00  0.00           H
ATOM    854  CB  SER A 639      39.680  38.830  68.810  1.00  0.00           C
ATOM    855  HB1 SER A 639      39.380  38.840  69.880  1.00  0.00           H
ATOM    856  HB2 SER A 639      40.730  38.450  68.920  1.00  0.00           H
ATOM    857  OG  SER A 639      38.810  38.020  68.140  1.00  0.00           O
ATOM    858  HG1 SER A 639      37.940  38.410  68.190  1.00  0.00           H
ATOM    859  C   SER A 639      40.390  40.510  67.170  1.00  0.00           C
ATOM    860  O   SER A 639      39.770  40.590  66.110  1.00  0.00           O
ATOM    861  N   ALA A 640      41.690  40.330  67.300  1.00  0.00           N
ATOM    862  HN  ALA A 640      42.110  40.430  68.200  1.00  0.00           H
ATOM    863  CA  ALA A 640      42.540  40.000  66.180  1.00  0.00           C
ATOM    864  HA  ALA A 640      42.260  40.740  65.460  1.00  0.00           H
ATOM    865  CB  ALA A 640      44.010  40.190  66.570  1.00  0.00           C
ATOM    866  HB1 ALA A 640      44.390  39.470  67.330  1.00  0.00           H
ATOM    867  HB2 ALA A 640      44.280  41.220  66.910  1.00  0.00           H
ATOM    868  HB3 ALA A 640      44.610  40.050  65.650  1.00  0.00           H
ATOM    869  C   ALA A 640      42.270  38.620  65.590  1.00  0.00           C
ATOM    870  O   ALA A 640      42.470  38.440  64.390  1.00  0.00           O
ATOM    871  N   ILE A 641      41.940  37.590  66.350  1.00  0.00           N
ATOM    872  HN  ILE A 641      42.130  37.630  67.330  1.00  0.00           H
ATOM    873  CA  ILE A 641      41.650  36.200  65.780  1.00  0.00           C
ATOM    874  HA  ILE A 641      42.510  36.010  65.150  1.00  0.00           H
ATOM    875  CB  ILE A 641      41.610  35.080  66.890  1.00  0.00           C
ATOM    876  HB  ILE A 641      42.510  35.130  67.530  1.00  0.00           H
ATOM    877  CG2 ILE A 641      40.440  35.380  67.900  1.00  0.00           C
ATOM    878 HG21 ILE A 641      40.660  36.320  68.430  1.00  0.00           H
ATOM    879 HG22 ILE A 641      40.320  34.470  68.520  1.00  0.00           H
ATOM    880 HG23 ILE A 641      39.500  35.490  67.320  1.00  0.00           H
ATOM    881  CG1 ILE A 641      41.510  33.640  66.320  1.00  0.00           C
ATOM    882 HG11 ILE A 641      40.800  33.610  65.450  1.00  0.00           H
ATOM    883 HG12 ILE A 641      41.210  32.920  67.110  1.00  0.00           H
ATOM    884  CD  ILE A 641      42.830  33.070  65.910  1.00  0.00           C
ATOM    885  HD1 ILE A 641      43.580  33.730  65.440  1.00  0.00           H
ATOM    886  HD2 ILE A 641      42.820  32.120  65.350  1.00  0.00           H
ATOM    887  HD3 ILE A 641      43.380  32.710  66.810  1.00  0.00           H
ATOM    888  C   ILE A 641      40.450  36.230  64.800  1.00  0.00           C
ATOM    889  O   ILE A 641      40.520  35.630  63.750  1.00  0.00           O
ATOM    890  N   GLU A 642      39.390  36.990  65.190  1.00  0.00           N
ATOM    891  HN  GLU A 642      39.430  37.420  66.090  1.00  0.00           H
ATOM    892  CA  GLU A 642      38.200  37.220  64.340  1.00  0.00           C
ATOM    893  HA  GLU A 642      37.520  36.390  64.250  1.00  0.00           H
ATOM    894  CB  GLU A 642      37.320  38.260  65.070  1.00  0.00           C
ATOM    895  HB1 GLU A 642      36.650  38.830  64.410  1.00  0.00           H
ATOM    896  HB2 GLU A 642      38.000  38.940  65.630  1.00  0.00           H
ATOM    897  CG  GLU A 642      36.360  37.570  66.110  1.00  0.00           C
ATOM    898  HG1 GLU A 642      36.970  36.900  66.750  1.00  0.00           H
ATOM    899  HG2 GLU A 642      35.550  36.980  65.640  1.00  0.00           H
ATOM    900  CD  GLU A 642      35.700  38.640  66.990  1.00  0.00           C
ATOM    901  OE1 GLU A 642      34.470  38.820  67.010  1.00  0.00           O
ATOM    902  OE2 GLU A 642      36.510  39.070  67.910  1.00  0.00           O
ATOM    903  C   GLU A 642      38.570  37.760  62.960  1.00  0.00           C
ATOM    904  O   GLU A 642      38.090  37.350  61.920  1.00  0.00           O
ATOM    905  N   SER A 643      39.480  38.760  63.000  1.00  0.00           N
ATOM    906  HN  SER A 643      39.840  39.000  63.900  1.00  0.00           H
ATOM    907  CA  SER A 643      40.040  39.420  61.910  1.00  0.00           C
ATOM    908  HA  SER A 643      39.240  39.740  61.270  1.00  0.00           H
ATOM    909  CB  SER A 643      40.920  40.660  62.330  1.00  0.00           C
ATOM    910  HB1 SER A 643      41.830  40.360  62.900  1.00  0.00           H
ATOM    911  HB2 SER A 643      40.270  41.250  63.000  1.00  0.00           H
ATOM    912  OG  SER A 643      41.360  41.440  61.220  1.00  0.00           O
ATOM    913  HG1 SER A 643      42.320  41.500  61.300  1.00  0.00           H
ATOM    914  C   SER A 643      40.850  38.460  61.090  1.00  0.00           C
ATOM    915  O   SER A 643      40.660  38.420  59.890  1.00  0.00           O
ATOM    916  N   LEU A 644      41.630  37.570  61.730  1.00  0.00           N
ATOM    917  HN  LEU A 644      41.800  37.730  62.690  1.00  0.00           H
ATOM    918  CA  LEU A 644      42.460  36.630  61.000  1.00  0.00           C
ATOM    919  HA  LEU A 644      42.970  37.220  60.250  1.00  0.00           H
ATOM    920  CB  LEU A 644      43.490  35.930  61.890  1.00  0.00           C
ATOM    921  HB1 LEU A 644      43.920  35.040  61.380  1.00  0.00           H
ATOM    922  HB2 LEU A 644      42.940  35.670  62.820  1.00  0.00           H
ATOM    923  CG  LEU A 644      44.770  36.720  62.300  1.00  0.00           C
ATOM    924  HG  LEU A 644      44.490  37.750  62.640  1.00  0.00           H
ATOM    925  CD1 LEU A 644      45.300  36.030  63.520  1.00  0.00           C
ATOM    926 HD11 LEU A 644      44.570  36.190  64.350  1.00  0.00           H
ATOM    927 HD12 LEU A 644      46.230  36.560  63.820  1.00  0.00           H
ATOM    928 HD13 LEU A 644      45.420  34.930  63.520  1.00  0.00           H
ATOM    929  CD2 LEU A 644      45.860  36.850  61.180  1.00  0.00           C
ATOM    930 HD21 LEU A 644      45.440  37.410  60.320  1.00  0.00           H
ATOM    931 HD22 LEU A 644      46.310  35.850  61.020  1.00  0.00           H
ATOM    932 HD23 LEU A 644      46.630  37.520  61.610  1.00  0.00           H
ATOM    933  C   LEU A 644      41.590  35.550  60.290  1.00  0.00           C
ATOM    934  O   LEU A 644      41.810  35.330  59.070  1.00  0.00           O
ATOM    935  N   PHE A 645      40.620  35.080  61.030  1.00  0.00           N
ATOM    936  HN  PHE A 645      40.520  35.370  61.980  1.00  0.00           H
ATOM    937  CA  PHE A 645      39.690  34.110  60.350  1.00  0.00           C
ATOM    938  HA  PHE A 645      40.340  33.390  59.860  1.00  0.00           H
ATOM    939  CB  PHE A 645      38.620  33.570  61.300  1.00  0.00           C
ATOM    940  HB1 PHE A 645      37.820  33.030  60.730  1.00  0.00           H
ATOM    941  HB2 PHE A 645      38.150  34.290  62.010  1.00  0.00           H
ATOM    942  CG  PHE A 645      39.170  32.420  62.040  1.00  0.00           C
ATOM    943  CD1 PHE A 645      39.830  31.410  61.400  1.00  0.00           C
ATOM    944  HD1 PHE A 645      39.980  31.310  60.340  1.00  0.00           H
ATOM    945  CE1 PHE A 645      40.130  30.270  62.160  1.00  0.00           C
ATOM    946  HE1 PHE A 645      40.610  29.410  61.700  1.00  0.00           H
ATOM    947  CZ  PHE A 645      39.920  30.240  63.500  1.00  0.00           C
ATOM    948  HZ  PHE A 645      40.310  29.340  63.950  1.00  0.00           H
ATOM    949  CD2 PHE A 645      38.830  32.400  63.430  1.00  0.00           C
ATOM    950  HD2 PHE A 645      38.230  33.190  63.860  1.00  0.00           H
ATOM    951  CE2 PHE A 645      39.270  31.270  64.200  1.00  0.00           C
ATOM    952  HE2 PHE A 645      39.120  31.150  65.260  1.00  0.00           H
ATOM    953  C   PHE A 645      38.900  34.860  59.240  1.00  0.00           C
ATOM    954  O   PHE A 645      38.650  34.370  58.180  1.00  0.00           O
ATOM    955  N   GLY A 646      38.420  36.050  59.480  1.00  0.00           N
ATOM    956  HN  GLY A 646      38.390  36.460  60.380  1.00  0.00           H
ATOM    957  CA  GLY A 646      37.780  36.870  58.520  1.00  0.00           C
ATOM    958  HA1 GLY A 646      37.820  37.790  59.070  1.00  0.00           H
ATOM    959  HA2 GLY A 646      36.810  36.570  58.160  1.00  0.00           H
ATOM    960  C   GLY A 646      38.390  37.270  57.240  1.00  0.00           C
ATOM    961  O   GLY A 646      37.770  37.200  56.200  1.00  0.00           O
ATOM    962  N   ALA A 647      39.710  37.520  57.310  1.00  0.00           N
ATOM    963  HN  ALA A 647      40.070  37.420  58.230  1.00  0.00           H
ATOM    964  CA  ALA A 647      40.540  37.790  56.180  1.00  0.00           C
ATOM    965  HA  ALA A 647      40.120  38.490  55.470  1.00  0.00           H
ATOM    966  CB  ALA A 647      41.860  38.320  56.820  1.00  0.00           C
ATOM    967  HB1 ALA A 647      42.380  37.550  57.420  1.00  0.00           H
ATOM    968  HB2 ALA A 647      41.580  39.190  57.450  1.00  0.00           H
ATOM    969  HB3 ALA A 647      42.560  38.640  56.010  1.00  0.00           H
ATOM    970  C   ALA A 647      40.860  36.630  55.380  1.00  0.00           C
ATOM    971  O   ALA A 647      40.790  36.640  54.190  1.00  0.00           O
ATOM    972  N   SER A 648      41.080  35.490  56.030  1.00  0.00           N
ATOM    973  HN  SER A 648      41.050  35.520  57.030  1.00  0.00           H
ATOM    974  CA  SER A 648      41.170  34.160  55.410  1.00  0.00           C
ATOM    975  HA  SER A 648      41.860  34.080  54.580  1.00  0.00           H
ATOM    976  CB  SER A 648      41.400  33.150  56.500  1.00  0.00           C
ATOM    977  HB1 SER A 648      40.630  33.240  57.310  1.00  0.00           H
ATOM    978  HB2 SER A 648      42.350  33.320  57.040  1.00  0.00           H
ATOM    979  OG  SER A 648      41.410  31.850  56.060  1.00  0.00           O
ATOM    980  HG1 SER A 648      42.290  31.650  55.720  1.00  0.00           H
ATOM    981  C   SER A 648      39.900  33.800  54.740  1.00  0.00           C
ATOM    982  O   SER A 648      39.900  33.530  53.530  1.00  0.00           O
ATOM    983  N   LEU A 649      38.740  33.900  55.410  1.00  0.00           N
ATOM    984  HN  LEU A 649      38.670  34.150  56.370  1.00  0.00           H
ATOM    985  CA  LEU A 649      37.460  33.620  54.790  1.00  0.00           C
ATOM    986  HA  LEU A 649      37.450  32.590  54.460  1.00  0.00           H
ATOM    987  CB  LEU A 649      36.370  33.800  55.850  1.00  0.00           C
ATOM    988  HB1 LEU A 649      36.410  34.820  56.280  1.00  0.00           H
ATOM    989  HB2 LEU A 649      36.570  33.000  56.600  1.00  0.00           H
ATOM    990  CG  LEU A 649      34.860  33.540  55.540  1.00  0.00           C
ATOM    991  HG  LEU A 649      34.510  34.480  55.060  1.00  0.00           H
ATOM    992  CD1 LEU A 649      34.570  32.400  54.600  1.00  0.00           C
ATOM    993 HD11 LEU A 649      33.480  32.220  54.470  1.00  0.00           H
ATOM    994 HD12 LEU A 649      35.040  31.480  55.010  1.00  0.00           H
ATOM    995 HD13 LEU A 649      34.940  32.570  53.570  1.00  0.00           H
ATOM    996  CD2 LEU A 649      34.050  33.420  56.810  1.00  0.00           C
ATOM    997 HD21 LEU A 649      34.240  34.330  57.420  1.00  0.00           H
ATOM    998 HD22 LEU A 649      34.390  32.550  57.430  1.00  0.00           H
ATOM    999 HD23 LEU A 649      32.950  33.410  56.620  1.00  0.00           H
ATOM   1000  C   LEU A 649      37.060  34.430  53.570  1.00  0.00           C
ATOM   1001  O   LEU A 649      36.540  33.940  52.590  1.00  0.00           O
ATOM   1002  N   THR A 650      37.400  35.730  53.630  1.00  0.00           N
ATOM   1003  HN  THR A 650      37.630  36.170  54.500  1.00  0.00           H
ATOM   1004  CA  THR A 650      37.140  36.620  52.520  1.00  0.00           C
ATOM   1005  HA  THR A 650      36.160  36.400  52.130  1.00  0.00           H
ATOM   1006  CB  THR A 650      37.210  38.090  52.910  1.00  0.00           C
ATOM   1007  HB  THR A 650      38.200  38.480  53.210  1.00  0.00           H
ATOM   1008  OG1 THR A 650      36.420  38.200  54.090  1.00  0.00           O
ATOM   1009  HG1 THR A 650      37.040  37.910  54.760  1.00  0.00           H
ATOM   1010  CG2 THR A 650      36.530  39.060  51.900  1.00  0.00           C
ATOM   1011 HG21 THR A 650      37.000  38.770  50.940  1.00  0.00           H
ATOM   1012 HG22 THR A 650      36.590  40.150  52.100  1.00  0.00           H
ATOM   1013 HG23 THR A 650      35.430  38.900  51.880  1.00  0.00           H
ATOM   1014  C   THR A 650      38.180  36.290  51.440  1.00  0.00           C
ATOM   1015  O   THR A 650      37.880  36.140  50.270  1.00  0.00           O
ATOM   1016  N   GLY A 651      39.420  36.080  51.790  1.00  0.00           N
ATOM   1017  HN  GLY A 651      39.720  36.100  52.740  1.00  0.00           H
ATOM   1018  CA  GLY A 651      40.360  35.890  50.740  1.00  0.00           C
ATOM   1019  HA1 GLY A 651      41.310  35.980  51.230  1.00  0.00           H
ATOM   1020  HA2 GLY A 651      40.360  36.680  50.010  1.00  0.00           H
ATOM   1021  C   GLY A 651      40.290  34.570  50.020  1.00  0.00           C
ATOM   1022  O   GLY A 651      40.540  34.510  48.800  1.00  0.00           O
ATOM   1023  N   ILE A 652      39.950  33.410  50.660  1.00  0.00           N
ATOM   1024  HN  ILE A 652      39.830  33.400  51.650  1.00  0.00           H
ATOM   1025  CA  ILE A 652      39.760  32.140  49.960  1.00  0.00           C
ATOM   1026  HA  ILE A 652      40.620  31.800  49.400  1.00  0.00           H
ATOM   1027  CB  ILE A 652      39.380  30.960  51.020  1.00  0.00           C
ATOM   1028  HB  ILE A 652      38.660  31.420  51.740  1.00  0.00           H
ATOM   1029  CG2 ILE A 652      38.590  29.810  50.330  1.00  0.00           C
ATOM   1030 HG21 ILE A 652      38.400  28.920  50.960  1.00  0.00           H
ATOM   1031 HG22 ILE A 652      39.170  29.400  49.470  1.00  0.00           H
ATOM   1032 HG23 ILE A 652      37.580  30.180  50.030  1.00  0.00           H
ATOM   1033  CG1 ILE A 652      40.630  30.400  51.800  1.00  0.00           C
ATOM   1034 HG11 ILE A 652      41.290  31.270  51.980  1.00  0.00           H
ATOM   1035 HG12 ILE A 652      40.980  29.630  51.070  1.00  0.00           H
ATOM   1036  CD  ILE A 652      40.200  29.940  53.220  1.00  0.00           C
ATOM   1037  HD1 ILE A 652      41.160  29.700  53.730  1.00  0.00           H
ATOM   1038  HD2 ILE A 652      39.520  29.070  53.180  1.00  0.00           H
ATOM   1039  HD3 ILE A 652      39.730  30.680  53.910  1.00  0.00           H
ATOM   1040  C   ILE A 652      38.630  32.260  48.890  1.00  0.00           C
ATOM   1041  O   ILE A 652      38.790  31.960  47.700  1.00  0.00           O
ATOM   1042  N   ALA A 653      37.460  32.780  49.270  1.00  0.00           N
ATOM   1043  HN  ALA A 653      37.470  33.230  50.150  1.00  0.00           H
ATOM   1044  CA  ALA A 653      36.250  33.010  48.440  1.00  0.00           C
ATOM   1045  HA  ALA A 653      36.040  32.070  47.940  1.00  0.00           H
ATOM   1046  CB  ALA A 653      35.080  33.470  49.320  1.00  0.00           C
ATOM   1047  HB1 ALA A 653      34.650  32.530  49.740  1.00  0.00           H
ATOM   1048  HB2 ALA A 653      34.300  34.010  48.740  1.00  0.00           H
ATOM   1049  HB3 ALA A 653      35.450  34.100  50.160  1.00  0.00           H
ATOM   1050  C   ALA A 653      36.480  34.040  47.350  1.00  0.00           C
ATOM   1051  O   ALA A 653      36.080  33.900  46.210  1.00  0.00           O
ATOM   1052  N   TYR A 654      37.140  35.120  47.690  1.00  0.00           N
ATOM   1053  HN  TYR A 654      37.590  35.180  48.580  1.00  0.00           H
ATOM   1054  CA  TYR A 654      37.470  36.200  46.750  1.00  0.00           C
ATOM   1055  HA  TYR A 654      36.590  36.410  46.150  1.00  0.00           H
ATOM   1056  CB  TYR A 654      37.910  37.480  47.560  1.00  0.00           C
ATOM   1057  HB1 TYR A 654      38.840  37.170  48.080  1.00  0.00           H
ATOM   1058  HB2 TYR A 654      37.060  37.660  48.250  1.00  0.00           H
ATOM   1059  CG  TYR A 654      38.210  38.690  46.620  1.00  0.00           C
ATOM   1060  CD1 TYR A 654      39.550  39.120  46.480  1.00  0.00           C
ATOM   1061  HD1 TYR A 654      40.420  38.670  46.920  1.00  0.00           H
ATOM   1062  CE1 TYR A 654      39.760  40.220  45.660  1.00  0.00           C
ATOM   1063  HE1 TYR A 654      40.780  40.500  45.430  1.00  0.00           H
ATOM   1064  CZ  TYR A 654      38.710  40.930  45.080  1.00  0.00           C
ATOM   1065  OH  TYR A 654      38.890  41.860  44.030  1.00  0.00           O
ATOM   1066  HH  TYR A 654      39.830  41.830  43.850  1.00  0.00           H
ATOM   1067  CD2 TYR A 654      37.130  39.350  46.020  1.00  0.00           C
ATOM   1068  HD2 TYR A 654      36.140  39.050  46.310  1.00  0.00           H
ATOM   1069  CE2 TYR A 654      37.370  40.540  45.310  1.00  0.00           C
ATOM   1070  HE2 TYR A 654      36.530  40.950  44.750  1.00  0.00           H
ATOM   1071  C   TYR A 654      38.500  35.680  45.720  1.00  0.00           C
ATOM   1072  O   TYR A 654      38.380  35.950  44.510  1.00  0.00           O
ATOM   1073  N   SER A 655      39.480  34.840  46.100  1.00  0.00           N
ATOM   1074  HN  SER A 655      39.530  34.550  47.040  1.00  0.00           H
ATOM   1075  CA  SER A 655      40.470  34.330  45.130  1.00  0.00           C
ATOM   1076  HA  SER A 655      40.920  35.150  44.600  1.00  0.00           H
ATOM   1077  CB  SER A 655      41.710  33.750  45.780  1.00  0.00           C
ATOM   1078  HB1 SER A 655      42.470  33.570  44.980  1.00  0.00           H
ATOM   1079  HB2 SER A 655      41.450  32.790  46.280  1.00  0.00           H
ATOM   1080  OG  SER A 655      42.280  34.660  46.730  1.00  0.00           O
ATOM   1081  HG1 SER A 655      41.690  34.770  47.480  1.00  0.00           H
ATOM   1082  C   SER A 655      39.960  33.260  44.200  1.00  0.00           C
ATOM   1083  O   SER A 655      40.510  32.990  43.120  1.00  0.00           O
ATOM   1084  N   LEU A 656      38.880  32.570  44.700  1.00  0.00           N
ATOM   1085  HN  LEU A 656      38.650  32.650  45.670  1.00  0.00           H
ATOM   1086  CA  LEU A 656      38.090  31.650  43.890  1.00  0.00           C
ATOM   1087  HA  LEU A 656      38.790  30.970  43.430  1.00  0.00           H
ATOM   1088  CB  LEU A 656      37.090  30.740  44.590  1.00  0.00           C
ATOM   1089  HB1 LEU A 656      36.480  30.170  43.850  1.00  0.00           H
ATOM   1090  HB2 LEU A 656      36.370  31.350  45.170  1.00  0.00           H
ATOM   1091  CG  LEU A 656      37.640  29.620  45.570  1.00  0.00           C
ATOM   1092  HG  LEU A 656      38.370  30.140  46.230  1.00  0.00           H
ATOM   1093  CD1 LEU A 656      36.530  28.900  46.420  1.00  0.00           C
ATOM   1094 HD11 LEU A 656      35.710  28.510  45.780  1.00  0.00           H
ATOM   1095 HD12 LEU A 656      36.100  29.650  47.130  1.00  0.00           H
ATOM   1096 HD13 LEU A 656      36.910  28.070  47.050  1.00  0.00           H
ATOM   1097  CD2 LEU A 656      38.310  28.590  44.680  1.00  0.00           C
ATOM   1098 HD21 LEU A 656      37.620  28.100  43.940  1.00  0.00           H
ATOM   1099 HD22 LEU A 656      38.800  27.790  45.280  1.00  0.00           H
ATOM   1100 HD23 LEU A 656      39.060  29.130  44.060  1.00  0.00           H
ATOM   1101  C   LEU A 656      37.290  32.370  42.820  1.00  0.00           C
ATOM   1102  O   LEU A 656      37.380  31.890  41.680  1.00  0.00           O
ATOM   1103  N   PHE A 657      36.610  33.460  43.190  1.00  0.00           N
ATOM   1104  HN  PHE A 657      36.640  33.780  44.140  1.00  0.00           H
ATOM   1105  CA  PHE A 657      35.460  33.930  42.420  1.00  0.00           C
ATOM   1106  HA  PHE A 657      35.420  33.360  41.500  1.00  0.00           H
ATOM   1107  CB  PHE A 657      34.010  33.630  43.050  1.00  0.00           C
ATOM   1108  HB1 PHE A 657      33.110  33.990  42.510  1.00  0.00           H
ATOM   1109  HB2 PHE A 657      34.070  34.160  44.020  1.00  0.00           H
ATOM   1110  CG  PHE A 657      33.700  32.240  43.310  1.00  0.00           C
ATOM   1111  CD1 PHE A 657      33.970  31.210  42.330  1.00  0.00           C
ATOM   1112  HD1 PHE A 657      34.480  31.430  41.410  1.00  0.00           H
ATOM   1113  CE1 PHE A 657      33.710  29.860  42.610  1.00  0.00           C
ATOM   1114  HE1 PHE A 657      33.900  29.150  41.800  1.00  0.00           H
ATOM   1115  CZ  PHE A 657      33.160  29.480  43.840  1.00  0.00           C
ATOM   1116  HZ  PHE A 657      32.960  28.450  44.080  1.00  0.00           H
ATOM   1117  CD2 PHE A 657      33.200  31.890  44.560  1.00  0.00           C
ATOM   1118  HD2 PHE A 657      33.000  32.620  45.340  1.00  0.00           H
ATOM   1119  CE2 PHE A 657      32.940  30.500  44.810  1.00  0.00           C
ATOM   1120  HE2 PHE A 657      32.680  30.230  45.820  1.00  0.00           H
ATOM   1121  C   PHE A 657      35.530  35.380  41.940  1.00  0.00           C
ATOM   1122  O   PHE A 657      34.680  35.810  41.130  1.00  0.00           O
ATOM   1123  N   ALA A 658      36.590  36.160  42.170  1.00  0.00           N
ATOM   1124  HN  ALA A 658      37.250  36.040  42.900  1.00  0.00           H
ATOM   1125  CA  ALA A 658      36.710  37.520  41.620  1.00  0.00           C
ATOM   1126  HA  ALA A 658      35.720  37.940  41.540  1.00  0.00           H
ATOM   1127  CB  ALA A 658      37.630  38.380  42.530  1.00  0.00           C
ATOM   1128  HB1 ALA A 658      37.320  38.290  43.590  1.00  0.00           H
ATOM   1129  HB2 ALA A 658      37.650  39.420  42.140  1.00  0.00           H
ATOM   1130  HB3 ALA A 658      38.610  37.850  42.480  1.00  0.00           H
ATOM   1131  C   ALA A 658      37.260  37.520  40.170  1.00  0.00           C
ATOM   1132  O   ALA A 658      37.700  36.490  39.670  1.00  0.00           O
ATOM   1133  N   GLY A 659      37.030  38.620  39.370  1.00  0.00           N
ATOM   1134  HN  GLY A 659      36.660  39.380  39.900  1.00  0.00           H
ATOM   1135  CA  GLY A 659      37.410  38.640  37.980  1.00  0.00           C
ATOM   1136  HA1 GLY A 659      37.000  39.550  37.580  1.00  0.00           H
ATOM   1137  HA2 GLY A 659      36.950  37.790  37.480  1.00  0.00           H
ATOM   1138  C   GLY A 659      38.930  38.720  37.810  1.00  0.00           C
ATOM   1139  O   GLY A 659      39.530  37.880  37.140  1.00  0.00           O
ATOM   1140  N   GLN A 660      39.490  39.650  38.510  1.00  0.00           N
ATOM   1141  HN  GLN A 660      38.900  40.280  39.010  1.00  0.00           H
ATOM   1142  CA  GLN A 660      40.870  39.690  38.800  1.00  0.00           C
ATOM   1143  HA  GLN A 660      41.440  39.080  38.100  1.00  0.00           H
ATOM   1144  CB  GLN A 660      41.300  41.210  38.570  1.00  0.00           C
ATOM   1145  HB1 GLN A 660      40.590  41.910  39.030  1.00  0.00           H
ATOM   1146  HB2 GLN A 660      41.250  41.340  37.470  1.00  0.00           H
ATOM   1147  CG  GLN A 660      42.700  41.590  39.090  1.00  0.00           C
ATOM   1148  HG1 GLN A 660      42.740  41.550  40.210  1.00  0.00           H
ATOM   1149  HG2 GLN A 660      42.960  42.580  38.660  1.00  0.00           H
ATOM   1150  CD  GLN A 660      43.660  40.560  38.480  1.00  0.00           C
ATOM   1151  OE1 GLN A 660      44.150  39.640  39.170  1.00  0.00           O
ATOM   1152  NE2 GLN A 660      43.890  40.540  37.130  1.00  0.00           N
ATOM   1153 HE21 GLN A 660      44.390  39.760  36.750  1.00  0.00           H
ATOM   1154 HE22 GLN A 660      43.660  41.330  36.550  1.00  0.00           H
ATOM   1155  C   GLN A 660      41.270  39.210  40.130  1.00  0.00           C
ATOM   1156  O   GLN A 660      40.990  39.900  41.090  1.00  0.00           O
ATOM   1157  N   PRO A 661      41.860  37.940  40.340  1.00  0.00           N
ATOM   1158  CD  PRO A 661      42.080  36.980  39.240  1.00  0.00           C
ATOM   1159  HD1 PRO A 661      42.810  37.310  38.470  1.00  0.00           H
ATOM   1160  HD2 PRO A 661      41.050  36.890  38.830  1.00  0.00           H
ATOM   1161  CA  PRO A 661      41.950  37.270  41.620  1.00  0.00           C
ATOM   1162  HA  PRO A 661      41.190  37.500  42.360  1.00  0.00           H
ATOM   1163  CB  PRO A 661      41.800  35.740  41.290  1.00  0.00           C
ATOM   1164  HB1 PRO A 661      40.700  35.620  41.230  1.00  0.00           H
ATOM   1165  HB2 PRO A 661      42.260  35.060  42.040  1.00  0.00           H
ATOM   1166  CG  PRO A 661      42.510  35.680  39.890  1.00  0.00           C
ATOM   1167  HG1 PRO A 661      43.620  35.600  39.950  1.00  0.00           H
ATOM   1168  HG2 PRO A 661      42.250  34.770  39.320  1.00  0.00           H
ATOM   1169  C   PRO A 661      43.250  37.550  42.320  1.00  0.00           C
ATOM   1170  O   PRO A 661      43.530  37.110  43.450  1.00  0.00           O
ATOM   1171  N   LEU A 662      44.070  38.330  41.650  1.00  0.00           N
ATOM   1172  HN  LEU A 662      43.940  38.650  40.710  1.00  0.00           H
ATOM   1173  CA  LEU A 662      45.400  38.540  42.170  1.00  0.00           C
ATOM   1174  HA  LEU A 662      45.810  37.870  42.900  1.00  0.00           H
ATOM   1175  CB  LEU A 662      46.480  38.460  41.080  1.00  0.00           C
ATOM   1176  HB1 LEU A 662      47.530  38.580  41.440  1.00  0.00           H
ATOM   1177  HB2 LEU A 662      46.280  39.350  40.460  1.00  0.00           H
ATOM   1178  CG  LEU A 662      46.430  37.150  40.220  1.00  0.00           C
ATOM   1179  HG  LEU A 662      45.440  36.950  39.770  1.00  0.00           H
ATOM   1180  CD1 LEU A 662      47.490  37.340  39.200  1.00  0.00           C
ATOM   1181 HD11 LEU A 662      47.060  38.080  38.490  1.00  0.00           H
ATOM   1182 HD12 LEU A 662      47.570  36.440  38.560  1.00  0.00           H
ATOM   1183 HD13 LEU A 662      48.490  37.650  39.590  1.00  0.00           H
ATOM   1184  CD2 LEU A 662      46.800  35.860  40.940  1.00  0.00           C
ATOM   1185 HD21 LEU A 662      47.790  35.950  41.430  1.00  0.00           H
ATOM   1186 HD22 LEU A 662      46.930  35.030  40.210  1.00  0.00           H
ATOM   1187 HD23 LEU A 662      46.010  35.690  41.710  1.00  0.00           H
ATOM   1188  C   LEU A 662      45.440  39.890  42.870  1.00  0.00           C
ATOM   1189  O   LEU A 662      46.450  40.300  43.390  1.00  0.00           O
ATOM   1190  N   THR A 663      44.280  40.610  42.960  1.00  0.00           N
ATOM   1191  HN  THR A 663      43.510  40.200  42.500  1.00  0.00           H
ATOM   1192  CA  THR A 663      44.090  41.710  43.850  1.00  0.00           C
ATOM   1193  HA  THR A 663      44.990  42.290  43.730  1.00  0.00           H
ATOM   1194  CB  THR A 663      42.930  42.650  43.620  1.00  0.00           C
ATOM   1195  HB  THR A 663      42.810  43.330  44.480  1.00  0.00           H
ATOM   1196  OG1 THR A 663      41.750  41.920  43.400  1.00  0.00           O
ATOM   1197  HG1 THR A 663      41.780  41.380  42.610  1.00  0.00           H
ATOM   1198  CG2 THR A 663      43.290  43.500  42.310  1.00  0.00           C
ATOM   1199 HG21 THR A 663      44.150  44.150  42.560  1.00  0.00           H
ATOM   1200 HG22 THR A 663      42.410  44.150  42.070  1.00  0.00           H
ATOM   1201 HG23 THR A 663      43.470  42.860  41.420  1.00  0.00           H
ATOM   1202  C   THR A 663      43.990  41.290  45.340  1.00  0.00           C
ATOM   1203  O   THR A 663      43.160  40.480  45.760  1.00  0.00           O
ATOM   1204  N   ILE A 664      44.920  41.770  46.190  1.00  0.00           N
ATOM   1205  HN  ILE A 664      45.620  42.320  45.750  1.00  0.00           H
ATOM   1206  CA  ILE A 664      45.060  41.540  47.570  1.00  0.00           C
ATOM   1207  HA  ILE A 664      44.810  40.500  47.670  1.00  0.00           H
ATOM   1208  CB  ILE A 664      46.440  41.760  48.060  1.00  0.00           C
ATOM   1209  HB  ILE A 664      46.770  42.790  47.800  1.00  0.00           H
ATOM   1210  CG2 ILE A 664      46.510  41.600  49.600  1.00  0.00           C
ATOM   1211 HG21 ILE A 664      45.940  42.360  50.190  1.00  0.00           H
ATOM   1212 HG22 ILE A 664      47.610  41.490  49.770  1.00  0.00           H
ATOM   1213 HG23 ILE A 664      45.890  40.730  49.880  1.00  0.00           H
ATOM   1214  CG1 ILE A 664      47.480  40.790  47.440  1.00  0.00           C
ATOM   1215 HG11 ILE A 664      48.540  41.020  47.700  1.00  0.00           H
ATOM   1216 HG12 ILE A 664      47.400  40.850  46.340  1.00  0.00           H
ATOM   1217  CD  ILE A 664      47.180  39.290  47.730  1.00  0.00           C
ATOM   1218  HD1 ILE A 664      47.720  38.580  47.060  1.00  0.00           H
ATOM   1219  HD2 ILE A 664      46.090  39.100  47.620  1.00  0.00           H
ATOM   1220  HD3 ILE A 664      47.420  38.850  48.720  1.00  0.00           H
ATOM   1221  C   ILE A 664      44.110  42.300  48.510  1.00  0.00           C
ATOM   1222  O   ILE A 664      44.160  43.560  48.560  1.00  0.00           O
ATOM   1223  N   LEU A 665      43.210  41.600  49.290  1.00  0.00           N
ATOM   1224  HN  LEU A 665      43.140  40.620  49.230  1.00  0.00           H
ATOM   1225  CA  LEU A 665      42.570  42.300  50.340  1.00  0.00           C
ATOM   1226  HA  LEU A 665      42.030  43.110  49.860  1.00  0.00           H
ATOM   1227  CB  LEU A 665      41.510  41.310  50.910  1.00  0.00           C
ATOM   1228  HB1 LEU A 665      41.020  41.890  51.720  1.00  0.00           H
ATOM   1229  HB2 LEU A 665      41.990  40.450  51.420  1.00  0.00           H
ATOM   1230  CG  LEU A 665      40.520  40.650  49.950  1.00  0.00           C
ATOM   1231  HG  LEU A 665      41.080  40.010  49.230  1.00  0.00           H
ATOM   1232  CD1 LEU A 665      39.570  39.730  50.680  1.00  0.00           C
ATOM   1233 HD11 LEU A 665      38.890  39.070  50.100  1.00  0.00           H
ATOM   1234 HD12 LEU A 665      38.830  40.370  51.190  1.00  0.00           H
ATOM   1235 HD13 LEU A 665      40.080  39.170  51.490  1.00  0.00           H
ATOM   1236  CD2 LEU A 665      39.710  41.640  49.120  1.00  0.00           C
ATOM   1237 HD21 LEU A 665      40.390  42.000  48.320  1.00  0.00           H
ATOM   1238 HD22 LEU A 665      39.430  42.490  49.780  1.00  0.00           H
ATOM   1239 HD23 LEU A 665      38.750  41.280  48.710  1.00  0.00           H
ATOM   1240  C   LEU A 665      43.430  42.860  51.480  1.00  0.00           C
ATOM   1241  O   LEU A 665      44.270  42.190  52.040  1.00  0.00           O
ATOM   1242  N   GLY A 666      43.330  44.190  51.900  1.00  0.00           N
ATOM   1243  HN  GLY A 666      42.610  44.650  51.390  1.00  0.00           H
ATOM   1244  CA  GLY A 666      43.920  44.850  52.970  1.00  0.00           C
ATOM   1245  HA1 GLY A 666      44.500  45.710  52.640  1.00  0.00           H
ATOM   1246  HA2 GLY A 666      44.310  44.120  53.670  1.00  0.00           H
ATOM   1247  C   GLY A 666      42.830  45.430  53.940  1.00  0.00           C
ATOM   1248  O   GLY A 666      41.630  45.350  53.650  1.00  0.00           O
ATOM   1249  N   SER A 667      43.300  45.990  55.030  1.00  0.00           N
ATOM   1250  HN  SER A 667      44.290  45.990  55.160  1.00  0.00           H
ATOM   1251  CA  SER A 667      42.380  46.570  56.020  1.00  0.00           C
ATOM   1252  HA  SER A 667      41.370  46.280  55.800  1.00  0.00           H
ATOM   1253  CB  SER A 667      42.840  45.960  57.370  1.00  0.00           C
ATOM   1254  HB1 SER A 667      42.560  44.880  57.450  1.00  0.00           H
ATOM   1255  HB2 SER A 667      42.380  46.540  58.200  1.00  0.00           H
ATOM   1256  OG  SER A 667      44.210  46.200  57.650  1.00  0.00           O
ATOM   1257  HG1 SER A 667      44.370  46.920  58.270  1.00  0.00           H
ATOM   1258  C   SER A 667      42.580  48.070  56.090  1.00  0.00           C
ATOM   1259  O   SER A 667      43.700  48.590  56.040  1.00  0.00           O
ATOM   1260  N   THR A 668      41.470  48.750  56.060  1.00  0.00           N
ATOM   1261  HN  THR A 668      40.580  48.320  56.270  1.00  0.00           H
ATOM   1262  CA  THR A 668      41.500  50.120  55.620  1.00  0.00           C
ATOM   1263  HA  THR A 668      42.470  50.470  55.300  1.00  0.00           H
ATOM   1264  CB  THR A 668      40.630  50.240  54.360  1.00  0.00           C
ATOM   1265  HB  THR A 668      40.920  49.350  53.770  1.00  0.00           H
ATOM   1266  OG1 THR A 668      40.790  51.450  53.720  1.00  0.00           O
ATOM   1267  HG1 THR A 668      40.280  51.450  52.900  1.00  0.00           H
ATOM   1268  CG2 THR A 668      39.090  50.070  54.610  1.00  0.00           C
ATOM   1269 HG21 THR A 668      38.540  50.650  53.850  1.00  0.00           H
ATOM   1270 HG22 THR A 668      38.710  50.590  55.510  1.00  0.00           H
ATOM   1271 HG23 THR A 668      38.830  49.000  54.670  1.00  0.00           H
ATOM   1272  C   THR A 668      40.990  51.130  56.690  1.00  0.00           C
ATOM   1273  O   THR A 668      40.340  50.740  57.700  1.00  0.00           O
ATOM   1274  N   GLY A 669      41.390  52.400  56.540  1.00  0.00           N
ATOM   1275  HN  GLY A 669      41.900  52.770  55.770  1.00  0.00           H
ATOM   1276  CA  GLY A 669      41.240  53.470  57.520  1.00  0.00           C
ATOM   1277  HA1 GLY A 669      41.860  54.270  57.160  1.00  0.00           H
ATOM   1278  HA2 GLY A 669      41.530  53.300  58.550  1.00  0.00           H
ATOM   1279  C   GLY A 669      39.840  54.020  57.630  1.00  0.00           C
ATOM   1280  O   GLY A 669      39.420  54.240  58.750  1.00  0.00           O
ATOM   1281  N   PRO A 670      39.030  54.200  56.610  1.00  0.00           N
ATOM   1282  CD  PRO A 670      39.390  54.180  55.120  1.00  0.00           C
ATOM   1283  HD1 PRO A 670      39.200  53.160  54.730  1.00  0.00           H
ATOM   1284  HD2 PRO A 670      40.490  54.370  54.990  1.00  0.00           H
ATOM   1285  CA  PRO A 670      37.640  54.700  56.750  1.00  0.00           C
ATOM   1286  HA  PRO A 670      37.660  55.550  57.400  1.00  0.00           H
ATOM   1287  CB  PRO A 670      37.160  55.090  55.340  1.00  0.00           C
ATOM   1288  HB1 PRO A 670      36.550  56.010  55.440  1.00  0.00           H
ATOM   1289  HB2 PRO A 670      36.550  54.270  54.910  1.00  0.00           H
ATOM   1290  CG  PRO A 670      38.390  55.180  54.510  1.00  0.00           C
ATOM   1291  HG1 PRO A 670      38.220  55.000  53.420  1.00  0.00           H
ATOM   1292  HG2 PRO A 670      38.760  56.220  54.660  1.00  0.00           H
ATOM   1293  C   PRO A 670      36.710  53.740  57.350  1.00  0.00           C
ATOM   1294  O   PRO A 670      35.810  54.190  58.030  1.00  0.00           O
ATOM   1295  N   VAL A 671      36.900  52.420  57.090  1.00  0.00           N
ATOM   1296  HN  VAL A 671      37.680  52.130  56.550  1.00  0.00           H
ATOM   1297  CA  VAL A 671      36.240  51.330  57.830  1.00  0.00           C
ATOM   1298  HA  VAL A 671      35.180  51.430  57.650  1.00  0.00           H
ATOM   1299  CB  VAL A 671      36.500  49.970  57.270  1.00  0.00           C
ATOM   1300  HB  VAL A 671      37.610  49.890  57.290  1.00  0.00           H
ATOM   1301  CG1 VAL A 671      35.980  48.890  58.200  1.00  0.00           C
ATOM   1302 HG11 VAL A 671      36.590  48.820  59.130  1.00  0.00           H
ATOM   1303 HG12 VAL A 671      35.910  47.920  57.660  1.00  0.00           H
ATOM   1304 HG13 VAL A 671      34.970  49.080  58.590  1.00  0.00           H
ATOM   1305  CG2 VAL A 671      36.090  49.860  55.810  1.00  0.00           C
ATOM   1306 HG21 VAL A 671      35.030  49.520  55.810  1.00  0.00           H
ATOM   1307 HG22 VAL A 671      36.650  49.110  55.220  1.00  0.00           H
ATOM   1308 HG23 VAL A 671      36.120  50.830  55.280  1.00  0.00           H
ATOM   1309  C   VAL A 671      36.510  51.410  59.260  1.00  0.00           C
ATOM   1310  O   VAL A 671      35.610  51.310  60.110  1.00  0.00           O
ATOM   1311  N   LEU A 672      37.740  51.610  59.730  1.00  0.00           N
ATOM   1312  HN  LEU A 672      38.520  51.570  59.120  1.00  0.00           H
ATOM   1313  CA  LEU A 672      38.030  51.800  61.140  1.00  0.00           C
ATOM   1314  HA  LEU A 672      37.730  50.840  61.550  1.00  0.00           H
ATOM   1315  CB  LEU A 672      39.530  52.020  61.320  1.00  0.00           C
ATOM   1316  HB1 LEU A 672      39.880  52.800  60.620  1.00  0.00           H
ATOM   1317  HB2 LEU A 672      40.050  51.110  60.940  1.00  0.00           H
ATOM   1318  CG  LEU A 672      40.030  52.300  62.770  1.00  0.00           C
ATOM   1319  HG  LEU A 672      39.500  53.250  62.990  1.00  0.00           H
ATOM   1320  CD1 LEU A 672      39.730  51.030  63.570  1.00  0.00           C
ATOM   1321 HD11 LEU A 672      40.250  51.140  64.540  1.00  0.00           H
ATOM   1322 HD12 LEU A 672      39.990  50.080  63.040  1.00  0.00           H
ATOM   1323 HD13 LEU A 672      38.640  50.930  63.770  1.00  0.00           H
ATOM   1324  CD2 LEU A 672      41.580  52.660  62.720  1.00  0.00           C
ATOM   1325 HD21 LEU A 672      41.930  53.110  63.660  1.00  0.00           H
ATOM   1326 HD22 LEU A 672      41.800  53.360  61.880  1.00  0.00           H
ATOM   1327 HD23 LEU A 672      42.110  51.720  62.420  1.00  0.00           H
ATOM   1328  C   LEU A 672      37.230  53.000  61.740  1.00  0.00           C
ATOM   1329  O   LEU A 672      36.590  52.830  62.740  1.00  0.00           O
ATOM   1330  N   VAL A 673      37.300  54.150  61.090  1.00  0.00           N
ATOM   1331  HN  VAL A 673      37.840  54.270  60.260  1.00  0.00           H
ATOM   1332  CA  VAL A 673      36.600  55.340  61.530  1.00  0.00           C
ATOM   1333  HA  VAL A 673      37.070  55.660  62.460  1.00  0.00           H
ATOM   1334  CB  VAL A 673      36.820  56.510  60.570  1.00  0.00           C
ATOM   1335  HB  VAL A 673      36.620  56.280  59.500  1.00  0.00           H
ATOM   1336  CG1 VAL A 673      36.020  57.770  60.940  1.00  0.00           C
ATOM   1337 HG11 VAL A 673      36.260  58.130  61.970  1.00  0.00           H
ATOM   1338 HG12 VAL A 673      34.930  57.590  60.840  1.00  0.00           H
ATOM   1339 HG13 VAL A 673      36.390  58.600  60.300  1.00  0.00           H
ATOM   1340  CG2 VAL A 673      38.330  56.850  60.600  1.00  0.00           C
ATOM   1341 HG21 VAL A 673      39.040  56.010  60.430  1.00  0.00           H
ATOM   1342 HG22 VAL A 673      38.460  57.370  61.570  1.00  0.00           H
ATOM   1343 HG23 VAL A 673      38.610  57.680  59.930  1.00  0.00           H
ATOM   1344  C   VAL A 673      35.100  55.280  61.670  1.00  0.00           C
ATOM   1345  O   VAL A 673      34.470  55.830  62.620  1.00  0.00           O
ATOM   1346  N   PHE A 674      34.500  54.580  60.690  1.00  0.00           N
ATOM   1347  HN  PHE A 674      35.000  54.010  60.060  1.00  0.00           H
ATOM   1348  CA  PHE A 674      33.100  54.280  60.570  1.00  0.00           C
ATOM   1349  HA  PHE A 674      32.460  55.150  60.660  1.00  0.00           H
ATOM   1350  CB  PHE A 674      32.850  53.610  59.190  1.00  0.00           C
ATOM   1351  HB1 PHE A 674      33.700  52.920  59.000  1.00  0.00           H
ATOM   1352  HB2 PHE A 674      32.790  54.400  58.400  1.00  0.00           H
ATOM   1353  CG  PHE A 674      31.560  52.760  59.090  1.00  0.00           C
ATOM   1354  CD1 PHE A 674      31.490  51.440  59.390  1.00  0.00           C
ATOM   1355  HD1 PHE A 674      32.270  50.860  59.860  1.00  0.00           H
ATOM   1356  CE1 PHE A 674      30.230  50.670  59.240  1.00  0.00           C
ATOM   1357  HE1 PHE A 674      30.170  49.620  59.440  1.00  0.00           H
ATOM   1358  CZ  PHE A 674      29.120  51.300  58.750  1.00  0.00           C
ATOM   1359  HZ  PHE A 674      28.200  50.750  58.650  1.00  0.00           H
ATOM   1360  CD2 PHE A 674      30.360  53.420  58.610  1.00  0.00           C
ATOM   1361  HD2 PHE A 674      30.460  54.460  58.370  1.00  0.00           H
ATOM   1362  CE2 PHE A 674      29.140  52.690  58.500  1.00  0.00           C
ATOM   1363  HE2 PHE A 674      28.280  53.190  58.090  1.00  0.00           H
ATOM   1364  C   PHE A 674      32.670  53.380  61.780  1.00  0.00           C
ATOM   1365  O   PHE A 674      31.710  53.640  62.530  1.00  0.00           O
ATOM   1366  N   GLU A 675      33.300  52.220  61.960  1.00  0.00           N
ATOM   1367  HN  GLU A 675      33.960  51.870  61.300  1.00  0.00           H
ATOM   1368  CA  GLU A 675      33.030  51.460  63.120  1.00  0.00           C
ATOM   1369  HA  GLU A 675      31.990  51.200  63.020  1.00  0.00           H
ATOM   1370  CB  GLU A 675      33.780  50.060  63.060  1.00  0.00           C
ATOM   1371  HB1 GLU A 675      33.910  49.580  64.050  1.00  0.00           H
ATOM   1372  HB2 GLU A 675      34.760  50.120  62.530  1.00  0.00           H
ATOM   1373  CG  GLU A 675      32.920  49.060  62.290  1.00  0.00           C
ATOM   1374  HG1 GLU A 675      33.180  49.080  61.210  1.00  0.00           H
ATOM   1375  HG2 GLU A 675      31.840  49.330  62.370  1.00  0.00           H
ATOM   1376  CD  GLU A 675      33.080  47.590  62.720  1.00  0.00           C
ATOM   1377  OE1 GLU A 675      33.370  46.820  61.790  1.00  0.00           O
ATOM   1378  OE2 GLU A 675      32.810  47.210  63.880  1.00  0.00           O
ATOM   1379  C   GLU A 675      33.360  52.010  64.520  1.00  0.00           C
ATOM   1380  O   GLU A 675      32.690  51.650  65.430  1.00  0.00           O
ATOM   1381  N   LYS A 676      34.450  52.790  64.730  1.00  0.00           N
ATOM   1382  HN  LYS A 676      35.090  52.960  63.980  1.00  0.00           H
ATOM   1383  CA  LYS A 676      34.690  53.440  65.980  1.00  0.00           C
ATOM   1384  HA  LYS A 676      34.540  52.730  66.780  1.00  0.00           H
ATOM   1385  CB  LYS A 676      36.100  54.090  66.130  1.00  0.00           C
ATOM   1386  HB1 LYS A 676      36.110  54.740  67.030  1.00  0.00           H
ATOM   1387  HB2 LYS A 676      36.210  54.710  65.210  1.00  0.00           H
ATOM   1388  CG  LYS A 676      37.280  53.090  66.230  1.00  0.00           C
ATOM   1389  HG1 LYS A 676      37.190  52.310  65.460  1.00  0.00           H
ATOM   1390  HG2 LYS A 676      37.260  52.470  67.160  1.00  0.00           H
ATOM   1391  CD  LYS A 676      38.680  53.810  66.140  1.00  0.00           C
ATOM   1392  HD1 LYS A 676      38.740  54.390  65.200  1.00  0.00           H
ATOM   1393  HD2 LYS A 676      39.410  52.980  66.060  1.00  0.00           H
ATOM   1394  CE  LYS A 676      38.980  54.620  67.400  1.00  0.00           C
ATOM   1395  HE1 LYS A 676      39.210  53.880  68.190  1.00  0.00           H
ATOM   1396  HE2 LYS A 676      38.130  55.310  67.530  1.00  0.00           H
ATOM   1397  NZ  LYS A 676      40.250  55.370  67.070  1.00  0.00           N
ATOM   1398  HZ1 LYS A 676      40.390  56.130  67.770  1.00  0.00           H
ATOM   1399  HZ2 LYS A 676      40.130  55.810  66.130  1.00  0.00           H
ATOM   1400  HZ3 LYS A 676      41.000  54.660  66.970  1.00  0.00           H
ATOM   1401  C   LYS A 676      33.510  54.410  66.250  1.00  0.00           C
ATOM   1402  O   LYS A 676      32.950  54.260  67.330  1.00  0.00           O
ATOM   1403  N   ILE A 677      33.060  55.300  65.250  1.00  0.00           N
ATOM   1404  HN  ILE A 677      33.590  55.390  64.410  1.00  0.00           H
ATOM   1405  CA  ILE A 677      31.910  56.220  65.410  1.00  0.00           C
ATOM   1406  HA  ILE A 677      32.190  56.740  66.320  1.00  0.00           H
ATOM   1407  CB  ILE A 677      31.790  57.230  64.340  1.00  0.00           C
ATOM   1408  HB  ILE A 677      31.650  56.780  63.330  1.00  0.00           H
ATOM   1409  CG2 ILE A 677      30.580  58.110  64.520  1.00  0.00           C
ATOM   1410 HG21 ILE A 677      30.480  58.780  63.640  1.00  0.00           H
ATOM   1411 HG22 ILE A 677      30.690  58.660  65.480  1.00  0.00           H
ATOM   1412 HG23 ILE A 677      29.630  57.550  64.620  1.00  0.00           H
ATOM   1413  CG1 ILE A 677      33.080  58.100  64.420  1.00  0.00           C
ATOM   1414 HG11 ILE A 677      33.030  58.690  63.480  1.00  0.00           H
ATOM   1415 HG12 ILE A 677      33.960  57.430  64.440  1.00  0.00           H
ATOM   1416  CD  ILE A 677      33.480  59.050  65.590  1.00  0.00           C
ATOM   1417  HD1 ILE A 677      34.170  58.520  66.280  1.00  0.00           H
ATOM   1418  HD2 ILE A 677      32.580  59.470  66.090  1.00  0.00           H
ATOM   1419  HD3 ILE A 677      34.090  59.910  65.240  1.00  0.00           H
ATOM   1420  C   ILE A 677      30.600  55.410  65.650  1.00  0.00           C
ATOM   1421  O   ILE A 677      29.840  55.730  66.530  1.00  0.00           O
ATOM   1422  N   LEU A 678      30.360  54.260  64.950  1.00  0.00           N
ATOM   1423  HN  LEU A 678      30.960  53.990  64.200  1.00  0.00           H
ATOM   1424  CA  LEU A 678      29.200  53.420  65.170  1.00  0.00           C
ATOM   1425  HA  LEU A 678      28.340  54.070  65.230  1.00  0.00           H
ATOM   1426  CB  LEU A 678      29.050  52.340  64.020  1.00  0.00           C
ATOM   1427  HB1 LEU A 678      30.020  51.790  64.030  1.00  0.00           H
ATOM   1428  HB2 LEU A 678      29.040  52.850  63.030  1.00  0.00           H
ATOM   1429  CG  LEU A 678      27.900  51.350  63.980  1.00  0.00           C
ATOM   1430  HG  LEU A 678      27.750  50.840  64.950  1.00  0.00           H
ATOM   1431  CD1 LEU A 678      26.700  52.190  63.740  1.00  0.00           C
ATOM   1432 HD11 LEU A 678      26.690  52.890  64.610  1.00  0.00           H
ATOM   1433 HD12 LEU A 678      25.820  51.520  63.620  1.00  0.00           H
ATOM   1434 HD13 LEU A 678      26.760  52.810  62.830  1.00  0.00           H
ATOM   1435  CD2 LEU A 678      28.170  50.140  62.970  1.00  0.00           C
ATOM   1436 HD21 LEU A 678      27.410  49.320  63.040  1.00  0.00           H
ATOM   1437 HD22 LEU A 678      29.100  49.600  63.210  1.00  0.00           H
ATOM   1438 HD23 LEU A 678      28.290  50.600  61.970  1.00  0.00           H
ATOM   1439  C   LEU A 678      29.120  52.800  66.540  1.00  0.00           C
ATOM   1440  O   LEU A 678      28.110  53.010  67.190  1.00  0.00           O
ATOM   1441  N   TYR A 679      30.210  52.130  67.060  1.00  0.00           N
ATOM   1442  HN  TYR A 679      31.060  52.080  66.530  1.00  0.00           H
ATOM   1443  CA  TYR A 679      30.360  51.860  68.520  1.00  0.00           C
ATOM   1444  HA  TYR A 679      29.580  51.140  68.730  1.00  0.00           H
ATOM   1445  CB  TYR A 679      31.640  51.070  68.750  1.00  0.00           C
ATOM   1446  HB1 TYR A 679      32.480  51.680  68.330  1.00  0.00           H
ATOM   1447  HB2 TYR A 679      31.730  50.090  68.250  1.00  0.00           H
ATOM   1448  CG  TYR A 679      31.840  50.730  70.200  1.00  0.00           C
ATOM   1449  CD1 TYR A 679      32.700  51.440  71.050  1.00  0.00           C
ATOM   1450  HD1 TYR A 679      33.240  52.230  70.570  1.00  0.00           H
ATOM   1451  CE1 TYR A 679      33.020  51.070  72.380  1.00  0.00           C
ATOM   1452  HE1 TYR A 679      33.650  51.750  72.950  1.00  0.00           H
ATOM   1453  CZ  TYR A 679      32.230  50.000  72.960  1.00  0.00           C
ATOM   1454  OH  TYR A 679      32.220  49.660  74.270  1.00  0.00           O
ATOM   1455  HH  TYR A 679      32.970  50.110  74.690  1.00  0.00           H
ATOM   1456  CD2 TYR A 679      31.100  49.700  70.820  1.00  0.00           C
ATOM   1457  HD2 TYR A 679      30.330  49.310  70.180  1.00  0.00           H
ATOM   1458  CE2 TYR A 679      31.290  49.360  72.150  1.00  0.00           C
ATOM   1459  HE2 TYR A 679      30.740  48.490  72.490  1.00  0.00           H
ATOM   1460  C   TYR A 679      30.100  53.060  69.480  1.00  0.00           C
ATOM   1461  O   TYR A 679      29.210  53.050  70.360  1.00  0.00           O
ATOM   1462  N   LYS A 680      30.900  54.250  69.290  1.00  0.00           N
ATOM   1463  HN  LYS A 680      31.710  54.220  68.700  1.00  0.00           H
ATOM   1464  CA  LYS A 680      30.800  55.450  70.130  1.00  0.00           C
ATOM   1465  HA  LYS A 680      31.010  55.200  71.160  1.00  0.00           H
ATOM   1466  CB  LYS A 680      31.910  56.560  69.800  1.00  0.00           C
ATOM   1467  HB1 LYS A 680      31.650  57.430  70.450  1.00  0.00           H
ATOM   1468  HB2 LYS A 680      31.790  56.830  68.730  1.00  0.00           H
ATOM   1469  CG  LYS A 680      33.290  56.100  70.020  1.00  0.00           C
ATOM   1470  HG1 LYS A 680      33.470  55.240  69.330  1.00  0.00           H
ATOM   1471  HG2 LYS A 680      33.400  55.820  71.090  1.00  0.00           H
ATOM   1472  CD  LYS A 680      34.300  57.210  69.550  1.00  0.00           C
ATOM   1473  HD1 LYS A 680      33.830  58.110  70.000  1.00  0.00           H
ATOM   1474  HD2 LYS A 680      34.270  57.350  68.460  1.00  0.00           H
ATOM   1475  CE  LYS A 680      35.740  57.050  70.060  1.00  0.00           C
ATOM   1476  HE1 LYS A 680      36.320  56.210  69.630  1.00  0.00           H
ATOM   1477  HE2 LYS A 680      35.760  57.000  71.170  1.00  0.00           H
ATOM   1478  NZ  LYS A 680      36.350  58.290  69.860  1.00  0.00           N
ATOM   1479  HZ1 LYS A 680      37.370  58.310  70.020  1.00  0.00           H
ATOM   1480  HZ2 LYS A 680      35.910  58.940  70.550  1.00  0.00           H
ATOM   1481  HZ3 LYS A 680      36.200  58.710  68.920  1.00  0.00           H
ATOM   1482  C   LYS A 680      29.410  56.060  70.150  1.00  0.00           C
ATOM   1483  O   LYS A 680      28.950  56.470  71.260  1.00  0.00           O
ATOM   1484  N   PHE A 681      28.740  56.120  69.030  1.00  0.00           N
ATOM   1485  HN  PHE A 681      29.150  55.870  68.160  1.00  0.00           H
ATOM   1486  CA  PHE A 681      27.270  56.390  69.020  1.00  0.00           C
ATOM   1487  HA  PHE A 681      27.110  57.330  69.550  1.00  0.00           H
ATOM   1488  CB  PHE A 681      26.970  56.580  67.490  1.00  0.00           C
ATOM   1489  HB1 PHE A 681      27.180  55.600  67.020  1.00  0.00           H
ATOM   1490  HB2 PHE A 681      27.700  57.330  67.100  1.00  0.00           H
ATOM   1491  CG  PHE A 681      25.580  57.050  67.030  1.00  0.00           C
ATOM   1492  CD1 PHE A 681      25.350  58.400  66.620  1.00  0.00           C
ATOM   1493  HD1 PHE A 681      26.020  59.250  66.680  1.00  0.00           H
ATOM   1494  CE1 PHE A 681      24.100  58.670  66.030  1.00  0.00           C
ATOM   1495  HE1 PHE A 681      23.840  59.690  65.800  1.00  0.00           H
ATOM   1496  CZ  PHE A 681      23.160  57.660  65.870  1.00  0.00           C
ATOM   1497  HZ  PHE A 681      22.150  57.860  65.540  1.00  0.00           H
ATOM   1498  CD2 PHE A 681      24.660  56.040  66.860  1.00  0.00           C
ATOM   1499  HD2 PHE A 681      24.890  55.020  67.110  1.00  0.00           H
ATOM   1500  CE2 PHE A 681      23.440  56.370  66.230  1.00  0.00           C
ATOM   1501  HE2 PHE A 681      22.730  55.610  65.940  1.00  0.00           H
ATOM   1502  C   PHE A 681      26.380  55.400  69.710  1.00  0.00           C
ATOM   1503  O   PHE A 681      25.450  55.710  70.480  1.00  0.00           O
ATOM   1504  N   CYS A 682      26.670  54.110  69.580  1.00  0.00           N
ATOM   1505  HN  CYS A 682      27.350  53.770  68.940  1.00  0.00           H
ATOM   1506  CA  CYS A 682      25.910  53.000  70.190  1.00  0.00           C
ATOM   1507  HA  CYS A 682      24.860  53.240  70.050  1.00  0.00           H
ATOM   1508  CB  CYS A 682      26.340  51.540  69.690  1.00  0.00           C
ATOM   1509  HB1 CYS A 682      25.920  50.770  70.380  1.00  0.00           H
ATOM   1510  HB2 CYS A 682      27.440  51.450  69.750  1.00  0.00           H
ATOM   1511  SG  CYS A 682      25.790  51.200  67.970  1.00  0.00           S
ATOM   1512  HG1 CYS A 682      26.830  51.780  67.390  1.00  0.00           H
ATOM   1513  C   CYS A 682      26.040  53.070  71.690  1.00  0.00           C
ATOM   1514  O   CYS A 682      25.130  52.870  72.480  1.00  0.00           O
ATOM   1515  N   ARG A 683      27.210  53.430  72.230  1.00  0.00           N
ATOM   1516  HN  ARG A 683      27.970  53.460  71.580  1.00  0.00           H
ATOM   1517  CA  ARG A 683      27.240  53.810  73.670  1.00  0.00           C
ATOM   1518  HA  ARG A 683      26.970  52.940  74.250  1.00  0.00           H
ATOM   1519  CB  ARG A 683      28.720  54.100  74.120  1.00  0.00           C
ATOM   1520  HB1 ARG A 683      28.670  54.210  75.230  1.00  0.00           H
ATOM   1521  HB2 ARG A 683      29.090  55.050  73.670  1.00  0.00           H
ATOM   1522  CG  ARG A 683      29.740  53.020  73.910  1.00  0.00           C
ATOM   1523  HG1 ARG A 683      30.040  53.040  72.840  1.00  0.00           H
ATOM   1524  HG2 ARG A 683      29.440  52.010  74.210  1.00  0.00           H
ATOM   1525  CD  ARG A 683      31.080  53.340  74.690  1.00  0.00           C
ATOM   1526  HD1 ARG A 683      31.870  52.600  74.420  1.00  0.00           H
ATOM   1527  HD2 ARG A 683      30.960  53.270  75.780  1.00  0.00           H
ATOM   1528  NE  ARG A 683      31.570  54.720  74.380  1.00  0.00           N
ATOM   1529  HE  ARG A 683      31.050  55.520  74.070  1.00  0.00           H
ATOM   1530  CZ  ARG A 683      32.870  54.970  74.600  1.00  0.00           C
ATOM   1531  NH1 ARG A 683      33.790  54.200  75.120  1.00  0.00           N
ATOM   1532 HH11 ARG A 683      33.480  53.350  75.540  1.00  0.00           H
ATOM   1533 HH12 ARG A 683      34.740  54.480  75.150  1.00  0.00           H
ATOM   1534  NH2 ARG A 683      33.200  56.240  74.550  1.00  0.00           N
ATOM   1535 HH21 ARG A 683      33.960  56.430  75.190  1.00  0.00           H
ATOM   1536 HH22 ARG A 683      32.460  56.900  74.460  1.00  0.00           H
ATOM   1537  C   ARG A 683      26.340  55.010  73.960  1.00  0.00           C
ATOM   1538  O   ARG A 683      25.630  55.100  74.990  1.00  0.00           O
ATOM   1539  N   ASP A 684      26.360  56.070  73.140  1.00  0.00           N
ATOM   1540  HN  ASP A 684      26.860  55.980  72.290  1.00  0.00           H
ATOM   1541  CA  ASP A 684      25.690  57.360  73.570  1.00  0.00           C
ATOM   1542  HA  ASP A 684      25.890  57.500  74.630  1.00  0.00           H
ATOM   1543  CB  ASP A 684      26.260  58.550  72.820  1.00  0.00           C
ATOM   1544  HB1 ASP A 684      25.660  59.460  73.060  1.00  0.00           H
ATOM   1545  HB2 ASP A 684      26.090  58.360  71.740  1.00  0.00           H
ATOM   1546  CG  ASP A 684      27.740  58.750  73.080  1.00  0.00           C
ATOM   1547  OD1 ASP A 684      28.350  59.260  72.120  1.00  0.00           O
ATOM   1548  OD2 ASP A 684      28.200  58.600  74.220  1.00  0.00           O
ATOM   1549  C   ASP A 684      24.180  57.260  73.380  1.00  0.00           C
ATOM   1550  O   ASP A 684      23.460  58.040  74.040  1.00  0.00           O
ATOM   1551  N   TYR A 685      23.560  56.440  72.550  1.00  0.00           N
ATOM   1552  HN  TYR A 685      24.190  55.870  72.010  1.00  0.00           H
ATOM   1553  CA  TYR A 685      22.170  56.400  72.420  1.00  0.00           C
ATOM   1554  HA  TYR A 685      21.710  57.100  73.110  1.00  0.00           H
ATOM   1555  CB  TYR A 685      21.730  56.750  70.970  1.00  0.00           C
ATOM   1556  HB1 TYR A 685      20.640  56.730  70.750  1.00  0.00           H
ATOM   1557  HB2 TYR A 685      22.230  56.170  70.170  1.00  0.00           H
ATOM   1558  CG  TYR A 685      22.260  58.110  70.670  1.00  0.00           C
ATOM   1559  CD1 TYR A 685      21.740  59.190  71.340  1.00  0.00           C
ATOM   1560  HD1 TYR A 685      20.860  58.950  71.910  1.00  0.00           H
ATOM   1561  CE1 TYR A 685      22.160  60.490  71.050  1.00  0.00           C
ATOM   1562  HE1 TYR A 685      21.690  61.330  71.550  1.00  0.00           H
ATOM   1563  CZ  TYR A 685      23.210  60.670  70.180  1.00  0.00           C
ATOM   1564  OH  TYR A 685      23.530  61.960  69.660  1.00  0.00           O
ATOM   1565  HH  TYR A 685      24.490  62.010  69.720  1.00  0.00           H
ATOM   1566  CD2 TYR A 685      23.330  58.300  69.850  1.00  0.00           C
ATOM   1567  HD2 TYR A 685      23.770  57.510  69.260  1.00  0.00           H
ATOM   1568  CE2 TYR A 685      23.850  59.630  69.630  1.00  0.00           C
ATOM   1569  HE2 TYR A 685      24.580  59.630  68.840  1.00  0.00           H
ATOM   1570  C   TYR A 685      21.660  54.960  72.590  1.00  0.00           C
ATOM   1571  O   TYR A 685      20.470  54.710  72.440  1.00  0.00           O
ATOM   1572  N   GLN A 686      22.580  54.070  72.970  1.00  0.00           N
ATOM   1573  HN  GLN A 686      23.550  54.290  73.030  1.00  0.00           H
ATOM   1574  CA  GLN A 686      22.290  52.710  73.510  1.00  0.00           C
ATOM   1575  HA  GLN A 686      23.240  52.240  73.730  1.00  0.00           H
ATOM   1576  CB  GLN A 686      21.610  52.790  74.920  1.00  0.00           C
ATOM   1577  HB1 GLN A 686      21.570  51.720  75.220  1.00  0.00           H
ATOM   1578  HB2 GLN A 686      20.550  53.110  74.870  1.00  0.00           H
ATOM   1579  CG  GLN A 686      22.460  53.460  76.010  1.00  0.00           C
ATOM   1580  HG1 GLN A 686      22.640  54.540  75.840  1.00  0.00           H
ATOM   1581  HG2 GLN A 686      23.450  52.970  76.160  1.00  0.00           H
ATOM   1582  CD  GLN A 686      21.780  53.360  77.390  1.00  0.00           C
ATOM   1583  OE1 GLN A 686      20.580  53.370  77.440  1.00  0.00           O
ATOM   1584  NE2 GLN A 686      22.630  53.690  78.410  1.00  0.00           N
ATOM   1585 HE21 GLN A 686      22.240  53.640  79.330  1.00  0.00           H
ATOM   1586 HE22 GLN A 686      23.610  53.900  78.370  1.00  0.00           H
ATOM   1587  C   GLN A 686      21.720  51.740  72.520  1.00  0.00           C
ATOM   1588  O   GLN A 686      21.110  50.700  72.810  1.00  0.00           O
ATOM   1589  N   LEU A 687      21.900  51.970  71.140  1.00  0.00           N
ATOM   1590  HN  LEU A 687      22.110  52.920  70.880  1.00  0.00           H
ATOM   1591  CA  LEU A 687      21.670  50.920  70.090  1.00  0.00           C
ATOM   1592  HA  LEU A 687      20.660  50.550  70.180  1.00  0.00           H
ATOM   1593  CB  LEU A 687      21.850  51.470  68.640  1.00  0.00           C
ATOM   1594  HB1 LEU A 687      21.320  50.790  67.930  1.00  0.00           H
ATOM   1595  HB2 LEU A 687      22.910  51.520  68.310  1.00  0.00           H
ATOM   1596  CG  LEU A 687      21.080  52.830  68.280  1.00  0.00           C
ATOM   1597  HG  LEU A 687      20.260  53.010  69.010  1.00  0.00           H
ATOM   1598  CD1 LEU A 687      21.990  54.090  68.460  1.00  0.00           C
ATOM   1599 HD11 LEU A 687      21.300  54.940  68.280  1.00  0.00           H
ATOM   1600 HD12 LEU A 687      22.820  54.090  67.720  1.00  0.00           H
ATOM   1601 HD13 LEU A 687      22.390  54.100  69.500  1.00  0.00           H
ATOM   1602  CD2 LEU A 687      20.330  52.690  66.940  1.00  0.00           C
ATOM   1603 HD21 LEU A 687      19.850  51.710  66.710  1.00  0.00           H
ATOM   1604 HD22 LEU A 687      21.020  52.910  66.100  1.00  0.00           H
ATOM   1605 HD23 LEU A 687      19.530  53.450  66.900  1.00  0.00           H
ATOM   1606  C   LEU A 687      22.600  49.650  70.320  1.00  0.00           C
ATOM   1607  O   LEU A 687      23.660  49.780  70.910  1.00  0.00           O
ATOM   1608  N   SER A 688      22.110  48.390  69.920  1.00  0.00           N
ATOM   1609  HN  SER A 688      21.190  48.270  69.570  1.00  0.00           H
ATOM   1610  CA  SER A 688      22.890  47.240  70.110  1.00  0.00           C
ATOM   1611  HA  SER A 688      23.420  47.280  71.050  1.00  0.00           H
ATOM   1612  CB  SER A 688      21.890  46.040  70.280  1.00  0.00           C
ATOM   1613  HB1 SER A 688      21.160  45.920  69.460  1.00  0.00           H
ATOM   1614  HB2 SER A 688      21.220  46.420  71.090  1.00  0.00           H
ATOM   1615  OG  SER A 688      22.430  44.760  70.620  1.00  0.00           O
ATOM   1616  HG1 SER A 688      21.650  44.260  70.870  1.00  0.00           H
ATOM   1617  C   SER A 688      23.830  46.870  69.010  1.00  0.00           C
ATOM   1618  O   SER A 688      23.410  46.460  67.900  1.00  0.00           O
ATOM   1619  N   TYR A 689      25.130  46.950  69.270  1.00  0.00           N
ATOM   1620  HN  TYR A 689      25.430  46.910  70.230  1.00  0.00           H
ATOM   1621  CA  TYR A 689      26.230  47.210  68.320  1.00  0.00           C
ATOM   1622  HA  TYR A 689      25.900  48.050  67.720  1.00  0.00           H
ATOM   1623  CB  TYR A 689      27.480  47.650  69.150  1.00  0.00           C
ATOM   1624  HB1 TYR A 689      27.590  46.870  69.940  1.00  0.00           H
ATOM   1625  HB2 TYR A 689      27.330  48.610  69.680  1.00  0.00           H
ATOM   1626  CG  TYR A 689      28.740  47.690  68.300  1.00  0.00           C
ATOM   1627  CD1 TYR A 689      29.010  48.630  67.260  1.00  0.00           C
ATOM   1628  HD1 TYR A 689      28.250  49.390  67.210  1.00  0.00           H
ATOM   1629  CE1 TYR A 689      30.210  48.590  66.560  1.00  0.00           C
ATOM   1630  HE1 TYR A 689      30.360  49.440  65.920  1.00  0.00           H
ATOM   1631  CZ  TYR A 689      31.250  47.670  67.020  1.00  0.00           C
ATOM   1632  OH  TYR A 689      32.500  47.720  66.420  1.00  0.00           O
ATOM   1633  HH  TYR A 689      32.350  47.630  65.480  1.00  0.00           H
ATOM   1634  CD2 TYR A 689      29.780  46.780  68.620  1.00  0.00           C
ATOM   1635  HD2 TYR A 689      29.530  46.110  69.440  1.00  0.00           H
ATOM   1636  CE2 TYR A 689      30.990  46.740  67.960  1.00  0.00           C
ATOM   1637  HE2 TYR A 689      31.760  46.060  68.310  1.00  0.00           H
ATOM   1638  C   TYR A 689      26.460  46.160  67.260  1.00  0.00           C
ATOM   1639  O   TYR A 689      26.550  46.550  66.090  1.00  0.00           O
ATOM   1640  N   LEU A 690      26.480  44.870  67.690  1.00  0.00           N
ATOM   1641  HN  LEU A 690      26.310  44.550  68.610  1.00  0.00           H
ATOM   1642  CA  LEU A 690      26.710  43.810  66.760  1.00  0.00           C
ATOM   1643  HA  LEU A 690      27.550  44.130  66.150  1.00  0.00           H
ATOM   1644  CB  LEU A 690      27.330  42.610  67.500  1.00  0.00           C
ATOM   1645  HB1 LEU A 690      27.460  41.660  66.930  1.00  0.00           H
ATOM   1646  HB2 LEU A 690      26.700  42.340  68.370  1.00  0.00           H
ATOM   1647  CG  LEU A 690      28.670  42.960  68.250  1.00  0.00           C
ATOM   1648  HG  LEU A 690      28.570  43.920  68.790  1.00  0.00           H
ATOM   1649  CD1 LEU A 690      29.000  41.890  69.410  1.00  0.00           C
ATOM   1650 HD11 LEU A 690      29.910  42.150  69.990  1.00  0.00           H
ATOM   1651 HD12 LEU A 690      28.950  40.840  69.030  1.00  0.00           H
ATOM   1652 HD13 LEU A 690      28.240  42.020  70.200  1.00  0.00           H
ATOM   1653  CD2 LEU A 690      29.950  43.130  67.450  1.00  0.00           C
ATOM   1654 HD21 LEU A 690      30.870  43.260  68.060  1.00  0.00           H
ATOM   1655 HD22 LEU A 690      29.860  44.040  66.820  1.00  0.00           H
ATOM   1656 HD23 LEU A 690      29.970  42.340  66.670  1.00  0.00           H
ATOM   1657  C   LEU A 690      25.520  43.450  65.890  1.00  0.00           C
ATOM   1658  O   LEU A 690      25.680  43.260  64.670  1.00  0.00           O
ATOM   1659  N   SER A 691      24.360  43.410  66.500  1.00  0.00           N
ATOM   1660  HN  SER A 691      24.300  43.520  67.480  1.00  0.00           H
ATOM   1661  CA  SER A 691      23.050  43.390  65.760  1.00  0.00           C
ATOM   1662  HA  SER A 691      22.870  42.440  65.260  1.00  0.00           H
ATOM   1663  CB  SER A 691      21.920  43.400  66.830  1.00  0.00           C
ATOM   1664  HB1 SER A 691      20.890  43.590  66.450  1.00  0.00           H
ATOM   1665  HB2 SER A 691      22.090  44.170  67.610  1.00  0.00           H
ATOM   1666  OG  SER A 691      21.870  42.240  67.680  1.00  0.00           O
ATOM   1667  HG1 SER A 691      22.630  42.270  68.270  1.00  0.00           H
ATOM   1668  C   SER A 691      22.800  44.460  64.770  1.00  0.00           C
ATOM   1669  O   SER A 691      22.290  44.190  63.680  1.00  0.00           O
ATOM   1670  N   LEU A 692      23.050  45.810  65.190  1.00  0.00           N
ATOM   1671  HN  LEU A 692      23.250  45.970  66.160  1.00  0.00           H
ATOM   1672  CA  LEU A 692      22.920  46.960  64.330  1.00  0.00           C
ATOM   1673  HA  LEU A 692      22.060  46.760  63.700  1.00  0.00           H
ATOM   1674  CB  LEU A 692      22.920  48.320  65.120  1.00  0.00           C
ATOM   1675  HB1 LEU A 692      23.880  48.350  65.700  1.00  0.00           H
ATOM   1676  HB2 LEU A 692      22.060  48.370  65.810  1.00  0.00           H
ATOM   1677  CG  LEU A 692      22.770  49.590  64.270  1.00  0.00           C
ATOM   1678  HG  LEU A 692      23.470  49.550  63.420  1.00  0.00           H
ATOM   1679  CD1 LEU A 692      21.300  49.820  63.820  1.00  0.00           C
ATOM   1680 HD11 LEU A 692      21.020  49.120  63.000  1.00  0.00           H
ATOM   1681 HD12 LEU A 692      21.210  50.830  63.410  1.00  0.00           H
ATOM   1682 HD13 LEU A 692      20.620  49.890  64.700  1.00  0.00           H
ATOM   1683  CD2 LEU A 692      23.210  50.800  65.070  1.00  0.00           C
ATOM   1684 HD21 LEU A 692      23.020  51.830  64.700  1.00  0.00           H
ATOM   1685 HD22 LEU A 692      24.290  50.770  65.330  1.00  0.00           H
ATOM   1686 HD23 LEU A 692      22.560  50.760  65.970  1.00  0.00           H
ATOM   1687  C   LEU A 692      23.920  46.910  63.250  1.00  0.00           C
ATOM   1688  O   LEU A 692      23.490  47.130  62.120  1.00  0.00           O
ATOM   1689  N   ARG A 693      25.210  46.600  63.520  1.00  0.00           N
ATOM   1690  HN  ARG A 693      25.550  46.690  64.460  1.00  0.00           H
ATOM   1691  CA  ARG A 693      26.250  46.520  62.550  1.00  0.00           C
ATOM   1692  HA  ARG A 693      26.260  47.460  62.010  1.00  0.00           H
ATOM   1693  CB  ARG A 693      27.630  46.430  63.200  1.00  0.00           C
ATOM   1694  HB1 ARG A 693      27.640  45.640  63.990  1.00  0.00           H
ATOM   1695  HB2 ARG A 693      27.750  47.340  63.830  1.00  0.00           H
ATOM   1696  CG  ARG A 693      28.800  46.440  62.140  1.00  0.00           C
ATOM   1697  HG1 ARG A 693      29.060  47.490  61.900  1.00  0.00           H
ATOM   1698  HG2 ARG A 693      28.660  45.870  61.190  1.00  0.00           H
ATOM   1699  CD  ARG A 693      30.110  45.950  62.750  1.00  0.00           C
ATOM   1700  HD1 ARG A 693      30.460  46.680  63.500  1.00  0.00           H
ATOM   1701  HD2 ARG A 693      30.890  45.910  61.950  1.00  0.00           H
ATOM   1702  NE  ARG A 693      29.880  44.570  63.300  1.00  0.00           N
ATOM   1703  HE  ARG A 693      29.070  44.060  63.040  1.00  0.00           H
ATOM   1704  CZ  ARG A 693      30.800  44.010  64.080  1.00  0.00           C
ATOM   1705  NH1 ARG A 693      31.940  44.560  64.470  1.00  0.00           N
ATOM   1706 HH11 ARG A 693      32.700  43.950  64.700  1.00  0.00           H
ATOM   1707 HH12 ARG A 693      32.130  45.520  64.270  1.00  0.00           H
ATOM   1708  NH2 ARG A 693      30.590  42.760  64.440  1.00  0.00           N
ATOM   1709 HH21 ARG A 693      29.670  42.420  64.280  1.00  0.00           H
ATOM   1710 HH22 ARG A 693      31.200  42.380  65.140  1.00  0.00           H
ATOM   1711  C   ARG A 693      26.100  45.510  61.440  1.00  0.00           C
ATOM   1712  O   ARG A 693      26.210  45.710  60.240  1.00  0.00           O
ATOM   1713  N   THR A 694      25.690  44.270  61.860  1.00  0.00           N
ATOM   1714  HN  THR A 694      25.700  44.000  62.820  1.00  0.00           H
ATOM   1715  CA  THR A 694      25.280  43.210  60.890  1.00  0.00           C
ATOM   1716  HA  THR A 694      26.100  43.080  60.200  1.00  0.00           H
ATOM   1717  CB  THR A 694      24.960  41.900  61.580  1.00  0.00           C
ATOM   1718  HB  THR A 694      24.330  42.060  62.480  1.00  0.00           H
ATOM   1719  OG1 THR A 694      26.240  41.430  61.990  1.00  0.00           O
ATOM   1720  HG1 THR A 694      26.090  40.530  62.290  1.00  0.00           H
ATOM   1721  CG2 THR A 694      24.380  40.850  60.630  1.00  0.00           C
ATOM   1722 HG21 THR A 694      23.330  41.090  60.390  1.00  0.00           H
ATOM   1723 HG22 THR A 694      24.230  39.850  61.090  1.00  0.00           H
ATOM   1724 HG23 THR A 694      24.960  40.640  59.700  1.00  0.00           H
ATOM   1725  C   THR A 694      23.970  43.590  60.070  1.00  0.00           C
ATOM   1726  O   THR A 694      23.890  43.320  58.900  1.00  0.00           O
ATOM   1727  N   SER A 695      23.040  44.280  60.640  1.00  0.00           N
ATOM   1728  HN  SER A 695      22.990  44.410  61.620  1.00  0.00           H
ATOM   1729  CA  SER A 695      21.950  45.000  59.950  1.00  0.00           C
ATOM   1730  HA  SER A 695      21.420  44.210  59.430  1.00  0.00           H
ATOM   1731  CB  SER A 695      20.900  45.470  61.030  1.00  0.00           C
ATOM   1732  HB1 SER A 695      20.100  45.950  60.430  1.00  0.00           H
ATOM   1733  HB2 SER A 695      21.350  46.250  61.690  1.00  0.00           H
ATOM   1734  OG  SER A 695      20.410  44.420  61.850  1.00  0.00           O
ATOM   1735  HG1 SER A 695      21.070  44.270  62.530  1.00  0.00           H
ATOM   1736  C   SER A 695      22.310  45.990  58.810  1.00  0.00           C
ATOM   1737  O   SER A 695      21.800  46.000  57.680  1.00  0.00           O
ATOM   1738  N   ILE A 696      23.260  46.830  59.090  1.00  0.00           N
ATOM   1739  HN  ILE A 696      23.450  47.090  60.040  1.00  0.00           H
ATOM   1740  CA  ILE A 696      23.900  47.820  58.200  1.00  0.00           C
ATOM   1741  HA  ILE A 696      23.090  48.380  57.760  1.00  0.00           H
ATOM   1742  CB  ILE A 696      24.820  48.790  59.060  1.00  0.00           C
ATOM   1743  HB  ILE A 696      25.480  48.180  59.730  1.00  0.00           H
ATOM   1744  CG2 ILE A 696      25.700  49.700  58.210  1.00  0.00           C
ATOM   1745 HG21 ILE A 696      26.020  50.500  58.920  1.00  0.00           H
ATOM   1746 HG22 ILE A 696      25.110  50.080  57.340  1.00  0.00           H
ATOM   1747 HG23 ILE A 696      26.560  49.130  57.790  1.00  0.00           H
ATOM   1748  CG1 ILE A 696      23.910  49.710  60.010  1.00  0.00           C
ATOM   1749 HG11 ILE A 696      23.250  49.070  60.640  1.00  0.00           H
ATOM   1750 HG12 ILE A 696      23.280  50.360  59.370  1.00  0.00           H
ATOM   1751  CD  ILE A 696      24.720  50.590  60.990  1.00  0.00           C
ATOM   1752  HD1 ILE A 696      25.540  49.950  61.360  1.00  0.00           H
ATOM   1753  HD2 ILE A 696      24.180  50.920  61.910  1.00  0.00           H
ATOM   1754  HD3 ILE A 696      25.140  51.470  60.440  1.00  0.00           H
ATOM   1755  C   ILE A 696      24.760  47.070  57.170  1.00  0.00           C
ATOM   1756  O   ILE A 696      24.730  47.420  55.990  1.00  0.00           O
ATOM   1757  N   GLY A 697      25.480  46.000  57.580  1.00  0.00           N
ATOM   1758  HN  GLY A 697      25.500  45.790  58.560  1.00  0.00           H
ATOM   1759  CA  GLY A 697      26.260  45.100  56.760  1.00  0.00           C
ATOM   1760  HA1 GLY A 697      26.810  44.430  57.410  1.00  0.00           H
ATOM   1761  HA2 GLY A 697      26.880  45.740  56.150  1.00  0.00           H
ATOM   1762  C   GLY A 697      25.370  44.240  55.780  1.00  0.00           C
ATOM   1763  O   GLY A 697      25.710  44.310  54.600  1.00  0.00           O
ATOM   1764  N   LEU A 698      24.270  43.580  56.110  1.00  0.00           N
ATOM   1765  HN  LEU A 698      23.930  43.530  57.050  1.00  0.00           H
ATOM   1766  CA  LEU A 698      23.300  43.070  55.040  1.00  0.00           C
ATOM   1767  HA  LEU A 698      23.930  42.440  54.450  1.00  0.00           H
ATOM   1768  CB  LEU A 698      22.260  42.100  55.680  1.00  0.00           C
ATOM   1769  HB1 LEU A 698      21.550  41.880  54.850  1.00  0.00           H
ATOM   1770  HB2 LEU A 698      21.680  42.700  56.410  1.00  0.00           H
ATOM   1771  CG  LEU A 698      22.670  40.830  56.430  1.00  0.00           C
ATOM   1772  HG  LEU A 698      23.630  41.140  56.910  1.00  0.00           H
ATOM   1773  CD1 LEU A 698      21.760  40.270  57.530  1.00  0.00           C
ATOM   1774 HD11 LEU A 698      22.230  39.490  58.160  1.00  0.00           H
ATOM   1775 HD12 LEU A 698      20.770  39.980  57.120  1.00  0.00           H
ATOM   1776 HD13 LEU A 698      21.600  41.090  58.280  1.00  0.00           H
ATOM   1777  CD2 LEU A 698      23.200  39.770  55.430  1.00  0.00           C
ATOM   1778 HD21 LEU A 698      23.990  39.080  55.800  1.00  0.00           H
ATOM   1779 HD22 LEU A 698      23.740  40.220  54.570  1.00  0.00           H
ATOM   1780 HD23 LEU A 698      22.310  39.290  54.970  1.00  0.00           H
ATOM   1781  C   LEU A 698      22.660  44.110  54.100  1.00  0.00           C
ATOM   1782  O   LEU A 698      22.590  43.760  52.910  1.00  0.00           O
ATOM   1783  N   TRP A 699      22.270  45.320  54.570  1.00  0.00           N
ATOM   1784  HN  TRP A 699      22.210  45.610  55.530  1.00  0.00           H
ATOM   1785  CA  TRP A 699      21.860  46.350  53.650  1.00  0.00           C
ATOM   1786  HA  TRP A 699      21.000  45.990  53.090  1.00  0.00           H
ATOM   1787  CB  TRP A 699      21.400  47.620  54.370  1.00  0.00           C
ATOM   1788  HB1 TRP A 699      21.480  48.580  53.810  1.00  0.00           H
ATOM   1789  HB2 TRP A 699      21.980  47.670  55.300  1.00  0.00           H
ATOM   1790  CG  TRP A 699      19.960  47.550  54.670  1.00  0.00           C
ATOM   1791  CD1 TRP A 699      19.350  47.430  55.910  1.00  0.00           C
ATOM   1792  HD1 TRP A 699      19.890  47.250  56.830  1.00  0.00           H
ATOM   1793  NE1 TRP A 699      18.010  47.670  55.760  1.00  0.00           N
ATOM   1794  HE1 TRP A 699      17.520  48.010  56.530  1.00  0.00           H
ATOM   1795  CE2 TRP A 699      17.660  47.880  54.560  1.00  0.00           C
ATOM   1796  CD2 TRP A 699      18.840  47.850  53.770  1.00  0.00           C
ATOM   1797  CE3 TRP A 699      18.690  48.050  52.420  1.00  0.00           C
ATOM   1798  HE3 TRP A 699      19.600  47.990  51.820  1.00  0.00           H
ATOM   1799  CZ3 TRP A 699      17.510  48.320  51.760  1.00  0.00           C
ATOM   1800  HZ3 TRP A 699      17.300  48.380  50.700  1.00  0.00           H
ATOM   1801  CZ2 TRP A 699      16.470  48.300  54.010  1.00  0.00           C
ATOM   1802  HZ2 TRP A 699      15.610  48.630  54.590  1.00  0.00           H
ATOM   1803  CH2 TRP A 699      16.340  48.420  52.600  1.00  0.00           C
ATOM   1804  HH2 TRP A 699      15.380  48.560  52.140  1.00  0.00           H
ATOM   1805  C   TRP A 699      23.020  46.740  52.650  1.00  0.00           C
ATOM   1806  O   TRP A 699      22.810  46.860  51.440  1.00  0.00           O
ATOM   1807  N   THR A 700      24.270  46.770  53.160  1.00  0.00           N
ATOM   1808  HN  THR A 700      24.400  46.700  54.160  1.00  0.00           H
ATOM   1809  CA  THR A 700      25.490  47.020  52.450  1.00  0.00           C
ATOM   1810  HA  THR A 700      25.270  47.970  51.990  1.00  0.00           H
ATOM   1811  CB  THR A 700      26.740  47.100  53.300  1.00  0.00           C
ATOM   1812  HB  THR A 700      26.740  46.290  54.060  1.00  0.00           H
ATOM   1813  OG1 THR A 700      26.730  48.230  54.130  1.00  0.00           O
ATOM   1814  HG1 THR A 700      26.160  47.960  54.850  1.00  0.00           H
ATOM   1815  CG2 THR A 700      28.090  47.110  52.530  1.00  0.00           C
ATOM   1816 HG21 THR A 700      28.170  46.250  51.830  1.00  0.00           H
ATOM   1817 HG22 THR A 700      28.920  47.070  53.260  1.00  0.00           H
ATOM   1818 HG23 THR A 700      28.080  48.090  52.010  1.00  0.00           H
ATOM   1819  C   THR A 700      25.660  46.010  51.350  1.00  0.00           C
ATOM   1820  O   THR A 700      25.810  46.300  50.170  1.00  0.00           O
ATOM   1821  N   SER A 701      25.600  44.700  51.620  1.00  0.00           N
ATOM   1822  HN  SER A 701      25.440  44.370  52.550  1.00  0.00           H
ATOM   1823  CA  SER A 701      25.590  43.660  50.590  1.00  0.00           C
ATOM   1824  HA  SER A 701      26.490  43.880  50.020  1.00  0.00           H
ATOM   1825  CB  SER A 701      25.420  42.270  51.290  1.00  0.00           C
ATOM   1826  HB1 SER A 701      24.420  42.300  51.800  1.00  0.00           H
ATOM   1827  HB2 SER A 701      26.150  42.080  52.120  1.00  0.00           H
ATOM   1828  OG  SER A 701      25.520  41.220  50.370  1.00  0.00           O
ATOM   1829  HG1 SER A 701      26.460  41.010  50.320  1.00  0.00           H
ATOM   1830  C   SER A 701      24.500  43.850  49.570  1.00  0.00           C
ATOM   1831  O   SER A 701      24.730  43.730  48.330  1.00  0.00           O
ATOM   1832  N   PHE A 702      23.250  44.150  50.060  1.00  0.00           N
ATOM   1833  HN  PHE A 702      23.150  44.230  51.050  1.00  0.00           H
ATOM   1834  CA  PHE A 702      22.100  44.330  49.120  1.00  0.00           C
ATOM   1835  HA  PHE A 702      21.860  43.390  48.670  1.00  0.00           H
ATOM   1836  CB  PHE A 702      20.840  44.510  50.020  1.00  0.00           C
ATOM   1837  HB1 PHE A 702      20.950  45.460  50.590  1.00  0.00           H
ATOM   1838  HB2 PHE A 702      20.650  43.680  50.720  1.00  0.00           H
ATOM   1839  CG  PHE A 702      19.650  44.690  49.100  1.00  0.00           C
ATOM   1840  CD1 PHE A 702      19.280  43.720  48.130  1.00  0.00           C
ATOM   1841  HD1 PHE A 702      19.800  42.770  48.170  1.00  0.00           H
ATOM   1842  CE1 PHE A 702      18.240  43.940  47.310  1.00  0.00           C
ATOM   1843  HE1 PHE A 702      18.120  43.210  46.520  1.00  0.00           H
ATOM   1844  CZ  PHE A 702      17.620  45.230  47.230  1.00  0.00           C
ATOM   1845  HZ  PHE A 702      16.850  45.510  46.520  1.00  0.00           H
ATOM   1846  CD2 PHE A 702      18.850  45.870  49.180  1.00  0.00           C
ATOM   1847  HD2 PHE A 702      19.010  46.530  50.020  1.00  0.00           H
ATOM   1848  CE2 PHE A 702      17.880  46.120  48.270  1.00  0.00           C
ATOM   1849  HE2 PHE A 702      17.290  47.030  48.330  1.00  0.00           H
ATOM   1850  C   PHE A 702      22.390  45.500  48.130  1.00  0.00           C
ATOM   1851  O   PHE A 702      22.070  45.420  46.960  1.00  0.00           O
ATOM   1852  N   LEU A 703      23.050  46.550  48.680  1.00  0.00           N
ATOM   1853  HN  LEU A 703      23.170  46.520  49.670  1.00  0.00           H
ATOM   1854  CA  LEU A 703      23.440  47.700  47.900  1.00  0.00           C
ATOM   1855  HA  LEU A 703      22.650  48.000  47.230  1.00  0.00           H
ATOM   1856  CB  LEU A 703      23.760  48.850  48.840  1.00  0.00           C
ATOM   1857  HB1 LEU A 703      24.350  49.660  48.380  1.00  0.00           H
ATOM   1858  HB2 LEU A 703      24.370  48.300  49.590  1.00  0.00           H
ATOM   1859  CG  LEU A 703      22.530  49.520  49.560  1.00  0.00           C
ATOM   1860  HG  LEU A 703      21.600  48.900  49.610  1.00  0.00           H
ATOM   1861  CD1 LEU A 703      22.840  50.170  50.860  1.00  0.00           C
ATOM   1862 HD11 LEU A 703      23.630  49.700  51.470  1.00  0.00           H
ATOM   1863 HD12 LEU A 703      22.000  50.220  51.590  1.00  0.00           H
ATOM   1864 HD13 LEU A 703      23.200  51.210  50.720  1.00  0.00           H
ATOM   1865  CD2 LEU A 703      22.010  50.750  48.640  1.00  0.00           C
ATOM   1866 HD21 LEU A 703      21.520  50.400  47.710  1.00  0.00           H
ATOM   1867 HD22 LEU A 703      22.920  51.310  48.350  1.00  0.00           H
ATOM   1868 HD23 LEU A 703      21.220  51.280  49.220  1.00  0.00           H
ATOM   1869  C   LEU A 703      24.550  47.400  46.920  1.00  0.00           C
ATOM   1870  O   LEU A 703      24.510  47.860  45.790  1.00  0.00           O
ATOM   1871  N   CYS A 704      25.540  46.570  47.250  1.00  0.00           N
ATOM   1872  HN  CYS A 704      25.710  46.290  48.190  1.00  0.00           H
ATOM   1873  CA  CYS A 704      26.580  46.270  46.280  1.00  0.00           C
ATOM   1874  HA  CYS A 704      27.080  47.180  45.980  1.00  0.00           H
ATOM   1875  CB  CYS A 704      27.600  45.280  46.930  1.00  0.00           C
ATOM   1876  HB1 CYS A 704      28.310  45.000  46.130  1.00  0.00           H
ATOM   1877  HB2 CYS A 704      27.000  44.360  47.150  1.00  0.00           H
ATOM   1878  SG  CYS A 704      28.490  46.010  48.400  1.00  0.00           S
ATOM   1879  HG1 CYS A 704      27.460  45.930  49.230  1.00  0.00           H
ATOM   1880  C   CYS A 704      26.010  45.470  45.020  1.00  0.00           C
ATOM   1881  O   CYS A 704      26.400  45.710  43.910  1.00  0.00           O
ATOM   1882  N   ILE A 705      25.030  44.490  45.150  1.00  0.00           N
ATOM   1883  HN  ILE A 705      24.700  44.260  46.060  1.00  0.00           H
ATOM   1884  CA  ILE A 705      24.250  43.860  44.080  1.00  0.00           C
ATOM   1885  HA  ILE A 705      24.970  43.400  43.430  1.00  0.00           H
ATOM   1886  CB  ILE A 705      23.370  42.770  44.620  1.00  0.00           C
ATOM   1887  HB  ILE A 705      22.660  43.230  45.350  1.00  0.00           H
ATOM   1888  CG2 ILE A 705      22.520  42.130  43.540  1.00  0.00           C
ATOM   1889 HG21 ILE A 705      23.140  41.680  42.730  1.00  0.00           H
ATOM   1890 HG22 ILE A 705      21.720  42.750  43.070  1.00  0.00           H
ATOM   1891 HG23 ILE A 705      21.910  41.260  43.840  1.00  0.00           H
ATOM   1892  CG1 ILE A 705      24.120  41.690  45.370  1.00  0.00           C
ATOM   1893 HG11 ILE A 705      24.980  42.030  45.990  1.00  0.00           H
ATOM   1894 HG12 ILE A 705      24.570  40.940  44.690  1.00  0.00           H
ATOM   1895  CD  ILE A 705      23.210  40.960  46.420  1.00  0.00           C
ATOM   1896  HD1 ILE A 705      23.700  39.980  46.660  1.00  0.00           H
ATOM   1897  HD2 ILE A 705      22.220  40.690  45.990  1.00  0.00           H
ATOM   1898  HD3 ILE A 705      23.110  41.620  47.320  1.00  0.00           H
ATOM   1899  C   ILE A 705      23.470  44.880  43.300  1.00  0.00           C
ATOM   1900  O   ILE A 705      23.470  44.860  42.050  1.00  0.00           O
ATOM   1901  N   VAL A 706      22.690  45.780  44.040  1.00  0.00           N
ATOM   1902  HN  VAL A 706      22.760  45.800  45.030  1.00  0.00           H
ATOM   1903  CA  VAL A 706      21.820  46.740  43.420  1.00  0.00           C
ATOM   1904  HA  VAL A 706      21.150  46.250  42.730  1.00  0.00           H
ATOM   1905  CB  VAL A 706      20.910  47.400  44.410  1.00  0.00           C
ATOM   1906  HB  VAL A 706      21.490  47.740  45.300  1.00  0.00           H
ATOM   1907  CG1 VAL A 706      20.160  48.730  43.890  1.00  0.00           C
ATOM   1908 HG11 VAL A 706      20.940  49.520  43.860  1.00  0.00           H
ATOM   1909 HG12 VAL A 706      19.350  48.910  44.630  1.00  0.00           H
ATOM   1910 HG13 VAL A 706      19.740  48.460  42.900  1.00  0.00           H
ATOM   1911  CG2 VAL A 706      19.860  46.430  44.910  1.00  0.00           C
ATOM   1912 HG21 VAL A 706      20.320  45.480  45.270  1.00  0.00           H
ATOM   1913 HG22 VAL A 706      19.200  46.110  44.080  1.00  0.00           H
ATOM   1914 HG23 VAL A 706      19.260  46.930  45.690  1.00  0.00           H
ATOM   1915  C   VAL A 706      22.680  47.750  42.660  1.00  0.00           C
ATOM   1916  O   VAL A 706      22.450  48.100  41.540  1.00  0.00           O
ATOM   1917  N   LEU A 707      23.830  48.240  43.240  1.00  0.00           N
ATOM   1918  HN  LEU A 707      24.030  47.970  44.180  1.00  0.00           H
ATOM   1919  CA  LEU A 707      24.790  49.090  42.580  1.00  0.00           C
ATOM   1920  HA  LEU A 707      24.230  49.920  42.160  1.00  0.00           H
ATOM   1921  CB  LEU A 707      25.950  49.420  43.510  1.00  0.00           C
ATOM   1922  HB1 LEU A 707      26.590  48.540  43.700  1.00  0.00           H
ATOM   1923  HB2 LEU A 707      25.620  49.760  44.520  1.00  0.00           H
ATOM   1924  CG  LEU A 707      26.900  50.530  42.980  1.00  0.00           C
ATOM   1925  HG  LEU A 707      27.400  50.080  42.090  1.00  0.00           H
ATOM   1926  CD1 LEU A 707      26.160  51.820  42.610  1.00  0.00           C
ATOM   1927 HD11 LEU A 707      25.830  52.280  43.560  1.00  0.00           H
ATOM   1928 HD12 LEU A 707      25.320  51.610  41.930  1.00  0.00           H
ATOM   1929 HD13 LEU A 707      26.930  52.440  42.090  1.00  0.00           H
ATOM   1930  CD2 LEU A 707      27.950  50.860  44.010  1.00  0.00           C
ATOM   1931 HD21 LEU A 707      27.590  51.000  45.060  1.00  0.00           H
ATOM   1932 HD22 LEU A 707      28.560  51.730  43.690  1.00  0.00           H
ATOM   1933 HD23 LEU A 707      28.720  50.070  44.070  1.00  0.00           H
ATOM   1934  C   LEU A 707      25.390  48.480  41.360  1.00  0.00           C
ATOM   1935  O   LEU A 707      25.510  49.080  40.280  1.00  0.00           O
ATOM   1936  N   VAL A 708      25.790  47.170  41.420  1.00  0.00           N
ATOM   1937  HN  VAL A 708      25.770  46.770  42.330  1.00  0.00           H
ATOM   1938  CA  VAL A 708      26.360  46.630  40.200  1.00  0.00           C
ATOM   1939  HA  VAL A 708      26.950  47.430  39.760  1.00  0.00           H
ATOM   1940  CB  VAL A 708      27.240  45.460  40.340  1.00  0.00           C
ATOM   1941  HB  VAL A 708      27.640  45.190  39.350  1.00  0.00           H
ATOM   1942  CG1 VAL A 708      28.430  45.870  41.310  1.00  0.00           C
ATOM   1943 HG11 VAL A 708      29.090  46.670  40.880  1.00  0.00           H
ATOM   1944 HG12 VAL A 708      29.000  45.000  41.680  1.00  0.00           H
ATOM   1945 HG13 VAL A 708      28.040  46.630  42.030  1.00  0.00           H
ATOM   1946  CG2 VAL A 708      26.410  44.240  40.880  1.00  0.00           C
ATOM   1947 HG21 VAL A 708      26.080  44.340  41.930  1.00  0.00           H
ATOM   1948 HG22 VAL A 708      27.020  43.330  40.740  1.00  0.00           H
ATOM   1949 HG23 VAL A 708      25.510  44.020  40.270  1.00  0.00           H
ATOM   1950  C   VAL A 708      25.350  46.370  39.180  1.00  0.00           C
ATOM   1951  O   VAL A 708      25.610  46.710  38.000  1.00  0.00           O
ATOM   1952  N   ALA A 709      24.100  46.070  39.480  1.00  0.00           N
ATOM   1953  HN  ALA A 709      23.980  45.780  40.420  1.00  0.00           H
ATOM   1954  CA  ALA A 709      22.880  45.940  38.640  1.00  0.00           C
ATOM   1955  HA  ALA A 709      23.040  45.160  37.910  1.00  0.00           H
ATOM   1956  CB  ALA A 709      21.650  45.510  39.460  1.00  0.00           C
ATOM   1957  HB1 ALA A 709      21.590  46.250  40.290  1.00  0.00           H
ATOM   1958  HB2 ALA A 709      21.620  44.500  39.930  1.00  0.00           H
ATOM   1959  HB3 ALA A 709      20.680  45.580  38.910  1.00  0.00           H
ATOM   1960  C   ALA A 709      22.580  47.270  37.980  1.00  0.00           C
ATOM   1961  O   ALA A 709      22.350  47.360  36.800  1.00  0.00           O
ATOM   1962  N   THR A 710      22.620  48.370  38.790  1.00  0.00           N
ATOM   1963  HN  THR A 710      22.660  48.170  39.750  1.00  0.00           H
ATOM   1964  CA  THR A 710      22.460  49.800  38.340  1.00  0.00           C
ATOM   1965  HA  THR A 710      21.490  49.930  37.900  1.00  0.00           H
ATOM   1966  CB  THR A 710      22.700  50.800  39.490  1.00  0.00           C
ATOM   1967  HB  THR A 710      23.710  50.650  39.910  1.00  0.00           H
ATOM   1968  OG1 THR A 710      21.800  50.460  40.490  1.00  0.00           O
ATOM   1969  HG1 THR A 710      21.840  49.510  40.630  1.00  0.00           H
ATOM   1970  CG2 THR A 710      22.550  52.270  39.090  1.00  0.00           C
ATOM   1971 HG21 THR A 710      23.450  52.620  38.530  1.00  0.00           H
ATOM   1972 HG22 THR A 710      22.510  53.000  39.930  1.00  0.00           H
ATOM   1973 HG23 THR A 710      21.590  52.420  38.560  1.00  0.00           H
ATOM   1974  C   THR A 710      23.510  50.120  37.200  1.00  0.00           C
ATOM   1975  O   THR A 710      23.200  50.790  36.210  1.00  0.00           O
ATOM   1976  N   ASP A 711      24.740  49.670  37.480  1.00  0.00           N
ATOM   1977  HN  ASP A 711      24.940  49.090  38.270  1.00  0.00           H
ATOM   1978  CA  ASP A 711      25.870  49.890  36.600  1.00  0.00           C
ATOM   1979  HA  ASP A 711      26.520  49.170  37.070  1.00  0.00           H
ATOM   1980  CB  ASP A 711      25.710  49.440  35.130  1.00  0.00           C
ATOM   1981  HB1 ASP A 711      24.890  50.070  34.710  1.00  0.00           H
ATOM   1982  HB2 ASP A 711      25.470  48.350  35.080  1.00  0.00           H
ATOM   1983  CG  ASP A 711      26.930  49.750  34.160  1.00  0.00           C
ATOM   1984  OD1 ASP A 711      27.890  50.390  34.570  1.00  0.00           O
ATOM   1985  OD2 ASP A 711      26.830  49.320  32.960  1.00  0.00           O
ATOM   1986  C   ASP A 711      26.600  51.170  36.940  1.00  0.00           C
ATOM   1987  O   ASP A 711      26.080  52.280  36.810  1.00  0.00           O
ATOM   1988  N   ALA A 712      27.860  51.090  37.470  1.00  0.00           N
ATOM   1989  HN  ALA A 712      28.380  50.250  37.510  1.00  0.00           H
ATOM   1990  CA  ALA A 712      28.510  52.290  37.900  1.00  0.00           C
ATOM   1991  HA  ALA A 712      27.850  53.140  37.870  1.00  0.00           H
ATOM   1992  CB  ALA A 712      28.980  52.080  39.360  1.00  0.00           C
ATOM   1993  HB1 ALA A 712      29.480  52.920  39.890  1.00  0.00           H
ATOM   1994  HB2 ALA A 712      29.780  51.310  39.310  1.00  0.00           H
ATOM   1995  HB3 ALA A 712      28.170  51.650  39.990  1.00  0.00           H
ATOM   1996  C   ALA A 712      29.720  52.630  37.080  1.00  0.00           C
ATOM   1997  O   ALA A 712      30.530  53.530  37.340  1.00  0.00           O
ATOM   1998  N   SER A 713      29.840  52.110  35.840  1.00  0.00           N
ATOM   1999  HN  SER A 713      29.160  51.460  35.520  1.00  0.00           H
ATOM   2000  CA  SER A 713      30.970  52.220  35.000  1.00  0.00           C
ATOM   2001  HA  SER A 713      31.900  51.930  35.480  1.00  0.00           H
ATOM   2002  CB  SER A 713      30.890  51.270  33.780  1.00  0.00           C
ATOM   2003  HB1 SER A 713      30.990  50.230  34.150  1.00  0.00           H
ATOM   2004  HB2 SER A 713      31.820  51.390  33.190  1.00  0.00           H
ATOM   2005  OG  SER A 713      29.730  51.450  32.970  1.00  0.00           O
ATOM   2006  HG1 SER A 713      29.000  51.100  33.490  1.00  0.00           H
ATOM   2007  C   SER A 713      31.290  53.580  34.460  1.00  0.00           C
ATOM   2008  O   SER A 713      32.420  53.900  34.170  1.00  0.00           O
ATOM   2009  N   SER A 714      30.240  54.470  34.310  1.00  0.00           N
ATOM   2010  HN  SER A 714      29.330  54.080  34.380  1.00  0.00           H
ATOM   2011  CA  SER A 714      30.320  55.810  33.830  1.00  0.00           C
ATOM   2012  HA  SER A 714      30.940  55.810  32.960  1.00  0.00           H
ATOM   2013  CB  SER A 714      28.900  56.480  33.630  1.00  0.00           C
ATOM   2014  HB1 SER A 714      28.290  55.690  33.140  1.00  0.00           H
ATOM   2015  HB2 SER A 714      29.050  57.380  32.990  1.00  0.00           H
ATOM   2016  OG  SER A 714      28.300  56.970  34.830  1.00  0.00           O
ATOM   2017  HG1 SER A 714      27.390  56.700  34.700  1.00  0.00           H
ATOM   2018  C   SER A 714      31.200  56.680  34.740  1.00  0.00           C
ATOM   2019  O   SER A 714      31.960  57.580  34.280  1.00  0.00           O
ATOM   2020  N   LEU A 715      31.220  56.520  36.080  1.00  0.00           N
ATOM   2021  HN  LEU A 715      30.700  55.780  36.520  1.00  0.00           H
ATOM   2022  CA  LEU A 715      31.970  57.200  37.050  1.00  0.00           C
ATOM   2023  HA  LEU A 715      31.790  58.260  37.110  1.00  0.00           H
ATOM   2024  CB  LEU A 715      31.620  56.610  38.410  1.00  0.00           C
ATOM   2025  HB1 LEU A 715      32.250  57.100  39.180  1.00  0.00           H
ATOM   2026  HB2 LEU A 715      31.860  55.540  38.530  1.00  0.00           H
ATOM   2027  CG  LEU A 715      30.130  56.820  38.900  1.00  0.00           C
ATOM   2028  HG  LEU A 715      29.470  56.350  38.140  1.00  0.00           H
ATOM   2029  CD1 LEU A 715      29.850  55.900  40.100  1.00  0.00           C
ATOM   2030 HD11 LEU A 715      30.400  56.290  41.000  1.00  0.00           H
ATOM   2031 HD12 LEU A 715      30.000  54.860  39.760  1.00  0.00           H
ATOM   2032 HD13 LEU A 715      28.770  56.070  40.320  1.00  0.00           H
ATOM   2033  CD2 LEU A 715      29.690  58.290  39.000  1.00  0.00           C
ATOM   2034 HD21 LEU A 715      28.600  58.420  39.180  1.00  0.00           H
ATOM   2035 HD22 LEU A 715      30.030  58.970  38.190  1.00  0.00           H
ATOM   2036 HD23 LEU A 715      30.170  58.730  39.900  1.00  0.00           H
ATOM   2037  C   LEU A 715      33.460  56.910  36.670  1.00  0.00           C
ATOM   2038  O   LEU A 715      34.310  57.790  36.660  1.00  0.00           O
ATOM   2039  N   VAL A 716      33.760  55.630  36.450  1.00  0.00           N
ATOM   2040  HN  VAL A 716      33.110  54.870  36.530  1.00  0.00           H
ATOM   2041  CA  VAL A 716      35.090  55.020  36.140  1.00  0.00           C
ATOM   2042  HA  VAL A 716      35.750  55.250  36.950  1.00  0.00           H
ATOM   2043  CB  VAL A 716      35.070  53.530  36.240  1.00  0.00           C
ATOM   2044  HB  VAL A 716      34.670  53.050  35.320  1.00  0.00           H
ATOM   2045  CG1 VAL A 716      36.440  52.960  36.450  1.00  0.00           C
ATOM   2046 HG11 VAL A 716      36.870  53.180  37.440  1.00  0.00           H
ATOM   2047 HG12 VAL A 716      37.210  53.270  35.710  1.00  0.00           H
ATOM   2048 HG13 VAL A 716      36.440  51.850  36.500  1.00  0.00           H
ATOM   2049  CG2 VAL A 716      34.230  53.000  37.460  1.00  0.00           C
ATOM   2050 HG21 VAL A 716      34.770  53.140  38.430  1.00  0.00           H
ATOM   2051 HG22 VAL A 716      34.040  51.900  37.390  1.00  0.00           H
ATOM   2052 HG23 VAL A 716      33.200  53.390  37.420  1.00  0.00           H
ATOM   2053  C   VAL A 716      35.680  55.590  34.830  1.00  0.00           C
ATOM   2054  O   VAL A 716      36.920  55.740  34.740  1.00  0.00           O
ATOM   2055  N   CYS A 717      34.820  55.810  33.770  1.00  0.00           N
ATOM   2056  HN  CYS A 717      33.890  55.460  33.680  1.00  0.00           H
ATOM   2057  CA  CYS A 717      35.210  56.540  32.590  1.00  0.00           C
ATOM   2058  HA  CYS A 717      35.920  55.960  32.010  1.00  0.00           H
ATOM   2059  CB  CYS A 717      33.920  56.740  31.700  1.00  0.00           C
ATOM   2060  HB1 CYS A 717      34.120  57.510  30.920  1.00  0.00           H
ATOM   2061  HB2 CYS A 717      33.200  57.260  32.380  1.00  0.00           H
ATOM   2062  SG  CYS A 717      33.460  55.280  30.920  1.00  0.00           S
ATOM   2063  HG1 CYS A 717      33.300  54.400  31.900  1.00  0.00           H
ATOM   2064  C   CYS A 717      35.870  57.920  32.750  1.00  0.00           C
ATOM   2065  O   CYS A 717      36.790  58.340  32.050  1.00  0.00           O
ATOM   2066  N   TYR A 718      35.400  58.790  33.690  1.00  0.00           N
ATOM   2067  HN  TYR A 718      34.700  58.560  34.360  1.00  0.00           H
ATOM   2068  CA  TYR A 718      35.870  60.150  33.810  1.00  0.00           C
ATOM   2069  HA  TYR A 718      36.320  60.530  32.910  1.00  0.00           H
ATOM   2070  CB  TYR A 718      34.740  61.060  34.200  1.00  0.00           C
ATOM   2071  HB1 TYR A 718      35.020  62.130  34.250  1.00  0.00           H
ATOM   2072  HB2 TYR A 718      34.330  60.780  35.200  1.00  0.00           H
ATOM   2073  CG  TYR A 718      33.770  61.000  33.040  1.00  0.00           C
ATOM   2074  CD1 TYR A 718      32.560  60.290  33.130  1.00  0.00           C
ATOM   2075  HD1 TYR A 718      32.370  59.930  34.140  1.00  0.00           H
ATOM   2076  CE1 TYR A 718      31.790  59.960  32.010  1.00  0.00           C
ATOM   2077  HE1 TYR A 718      30.980  59.250  32.160  1.00  0.00           H
ATOM   2078  CZ  TYR A 718      32.210  60.410  30.720  1.00  0.00           C
ATOM   2079  OH  TYR A 718      31.440  60.030  29.590  1.00  0.00           O
ATOM   2080  HH  TYR A 718      30.800  59.390  29.870  1.00  0.00           H
ATOM   2081  CD2 TYR A 718      34.100  61.420  31.720  1.00  0.00           C
ATOM   2082  HD2 TYR A 718      35.030  61.950  31.550  1.00  0.00           H
ATOM   2083  CE2 TYR A 718      33.390  61.110  30.560  1.00  0.00           C
ATOM   2084  HE2 TYR A 718      33.760  61.410  29.600  1.00  0.00           H
ATOM   2085  C   TYR A 718      36.950  60.320  34.890  1.00  0.00           C
ATOM   2086  O   TYR A 718      37.340  61.410  35.310  1.00  0.00           O
ATOM   2087  N   ILE A 719      37.580  59.160  35.350  1.00  0.00           N
ATOM   2088  HN  ILE A 719      37.260  58.280  35.040  1.00  0.00           H
ATOM   2089  CA  ILE A 719      38.650  59.150  36.330  1.00  0.00           C
ATOM   2090  HA  ILE A 719      38.310  59.630  37.230  1.00  0.00           H
ATOM   2091  CB  ILE A 719      39.090  57.750  36.680  1.00  0.00           C
ATOM   2092  HB  ILE A 719      38.110  57.340  37.010  1.00  0.00           H
ATOM   2093  CG2 ILE A 719      39.610  56.960  35.490  1.00  0.00           C
ATOM   2094 HG21 ILE A 719      39.000  57.080  34.570  1.00  0.00           H
ATOM   2095 HG22 ILE A 719      39.680  55.910  35.830  1.00  0.00           H
ATOM   2096 HG23 ILE A 719      40.630  57.290  35.240  1.00  0.00           H
ATOM   2097  CG1 ILE A 719      40.110  57.690  37.800  1.00  0.00           C
ATOM   2098 HG11 ILE A 719      41.090  58.060  37.410  1.00  0.00           H
ATOM   2099 HG12 ILE A 719      40.220  56.630  38.120  1.00  0.00           H
ATOM   2100  CD  ILE A 719      39.810  58.550  38.980  1.00  0.00           C
ATOM   2101  HD1 ILE A 719      38.890  58.120  39.430  1.00  0.00           H
ATOM   2102  HD2 ILE A 719      39.570  59.620  38.790  1.00  0.00           H
ATOM   2103  HD3 ILE A 719      40.720  58.430  39.620  1.00  0.00           H
ATOM   2104  C   ILE A 719      39.810  60.030  35.980  1.00  0.00           C
ATOM   2105  O   ILE A 719      40.340  60.760  36.870  1.00  0.00           O
ATOM   2106  N   THR A 720      40.310  60.010  34.730  1.00  0.00           N
ATOM   2107  HN  THR A 720      39.850  59.430  34.070  1.00  0.00           H
ATOM   2108  CA  THR A 720      41.500  60.600  34.180  1.00  0.00           C
ATOM   2109  HA  THR A 720      41.340  60.420  33.130  1.00  0.00           H
ATOM   2110  CB  THR A 720      41.580  62.100  34.070  1.00  0.00           C
ATOM   2111  HB  THR A 720      40.640  62.490  33.630  1.00  0.00           H
ATOM   2112  OG1 THR A 720      42.550  62.490  33.140  1.00  0.00           O
ATOM   2113  HG1 THR A 720      42.200  62.640  32.260  1.00  0.00           H
ATOM   2114  CG2 THR A 720      41.860  62.780  35.420  1.00  0.00           C
ATOM   2115 HG21 THR A 720      42.480  63.700  35.350  1.00  0.00           H
ATOM   2116 HG22 THR A 720      42.470  62.020  35.950  1.00  0.00           H
ATOM   2117 HG23 THR A 720      40.890  62.990  35.910  1.00  0.00           H
ATOM   2118  C   THR A 720      42.870  60.050  34.580  1.00  0.00           C
ATOM   2119  O   THR A 720      43.100  59.580  35.730  1.00  0.00           O
ATOM   2120  N   ARG A 721      43.870  60.100  33.700  1.00  0.00           N
ATOM   2121  HN  ARG A 721      43.650  60.610  32.870  1.00  0.00           H
ATOM   2122  CA  ARG A 721      45.100  59.380  33.940  1.00  0.00           C
ATOM   2123  HA  ARG A 721      44.890  58.430  34.420  1.00  0.00           H
ATOM   2124  CB  ARG A 721      46.080  59.310  32.710  1.00  0.00           C
ATOM   2125  HB1 ARG A 721      46.950  58.710  33.010  1.00  0.00           H
ATOM   2126  HB2 ARG A 721      46.410  60.320  32.420  1.00  0.00           H
ATOM   2127  CG  ARG A 721      45.470  58.570  31.420  1.00  0.00           C
ATOM   2128  HG1 ARG A 721      46.160  58.620  30.560  1.00  0.00           H
ATOM   2129  HG2 ARG A 721      44.690  59.250  31.020  1.00  0.00           H
ATOM   2130  CD  ARG A 721      45.050  57.130  31.580  1.00  0.00           C
ATOM   2131  HD1 ARG A 721      45.790  56.570  32.180  1.00  0.00           H
ATOM   2132  HD2 ARG A 721      44.870  56.690  30.580  1.00  0.00           H
ATOM   2133  NE  ARG A 721      43.820  57.150  32.320  1.00  0.00           N
ATOM   2134  HE  ARG A 721      43.680  56.660  33.170  1.00  0.00           H
ATOM   2135  CZ  ARG A 721      42.660  57.510  31.830  1.00  0.00           C
ATOM   2136  NH1 ARG A 721      42.340  58.130  30.710  1.00  0.00           N
ATOM   2137 HH11 ARG A 721      41.360  58.310  30.570  1.00  0.00           H
ATOM   2138 HH12 ARG A 721      42.930  58.260  29.910  1.00  0.00           H
ATOM   2139  NH2 ARG A 721      41.610  57.280  32.630  1.00  0.00           N
ATOM   2140 HH21 ARG A 721      41.830  56.960  33.560  1.00  0.00           H
ATOM   2141 HH22 ARG A 721      40.730  57.610  32.310  1.00  0.00           H
ATOM   2142  C   ARG A 721      45.810  60.180  35.000  1.00  0.00           C
ATOM   2143  O   ARG A 721      46.520  59.530  35.810  1.00  0.00           O
ATOM   2144  N   PHE A 722      45.650  61.480  35.050  1.00  0.00           N
ATOM   2145  HN  PHE A 722      45.260  62.000  34.290  1.00  0.00           H
ATOM   2146  CA  PHE A 722      46.200  62.430  36.040  1.00  0.00           C
ATOM   2147  HA  PHE A 722      47.260  62.530  35.850  1.00  0.00           H
ATOM   2148  CB  PHE A 722      45.710  63.840  35.700  1.00  0.00           C
ATOM   2149  HB1 PHE A 722      44.610  63.880  35.560  1.00  0.00           H
ATOM   2150  HB2 PHE A 722      46.040  64.170  34.700  1.00  0.00           H
ATOM   2151  CG  PHE A 722      45.910  64.960  36.710  1.00  0.00           C
ATOM   2152  CD1 PHE A 722      47.120  65.550  36.730  1.00  0.00           C
ATOM   2153  HD1 PHE A 722      47.970  65.130  36.210  1.00  0.00           H
ATOM   2154  CE1 PHE A 722      47.430  66.600  37.630  1.00  0.00           C
ATOM   2155  HE1 PHE A 722      48.460  66.950  37.660  1.00  0.00           H
ATOM   2156  CZ  PHE A 722      46.380  67.080  38.460  1.00  0.00           C
ATOM   2157  HZ  PHE A 722      46.560  67.880  39.180  1.00  0.00           H
ATOM   2158  CD2 PHE A 722      44.890  65.370  37.540  1.00  0.00           C
ATOM   2159  HD2 PHE A 722      43.950  64.860  37.430  1.00  0.00           H
ATOM   2160  CE2 PHE A 722      45.070  66.490  38.360  1.00  0.00           C
ATOM   2161  HE2 PHE A 722      44.330  66.790  39.090  1.00  0.00           H
ATOM   2162  C   PHE A 722      46.000  61.920  37.450  1.00  0.00           C
ATOM   2163  O   PHE A 722      46.980  61.790  38.160  1.00  0.00           O
ATOM   2164  N   THR A 723      44.790  61.460  37.810  1.00  0.00           N
ATOM   2165  HN  THR A 723      44.030  61.460  37.170  1.00  0.00           H
ATOM   2166  CA  THR A 723      44.370  60.910  39.140  1.00  0.00           C
ATOM   2167  HA  THR A 723      44.740  61.420  40.020  1.00  0.00           H
ATOM   2168  CB  THR A 723      42.870  60.760  39.230  1.00  0.00           C
ATOM   2169  HB  THR A 723      42.410  60.050  38.510  1.00  0.00           H
ATOM   2170  OG1 THR A 723      42.280  61.940  38.780  1.00  0.00           O
ATOM   2171  HG1 THR A 723      41.440  61.790  38.330  1.00  0.00           H
ATOM   2172  CG2 THR A 723      42.510  60.380  40.670  1.00  0.00           C
ATOM   2173 HG21 THR A 723      41.420  60.220  40.690  1.00  0.00           H
ATOM   2174 HG22 THR A 723      42.740  61.250  41.320  1.00  0.00           H
ATOM   2175 HG23 THR A 723      42.950  59.420  41.060  1.00  0.00           H
ATOM   2176  C   THR A 723      45.060  59.590  39.360  1.00  0.00           C
ATOM   2177  O   THR A 723      45.550  59.260  40.440  1.00  0.00           O
ATOM   2178  N   GLU A 724      45.090  58.750  38.230  1.00  0.00           N
ATOM   2179  HN  GLU A 724      44.790  59.100  37.360  1.00  0.00           H
ATOM   2180  CA  GLU A 724      45.740  57.450  38.280  1.00  0.00           C
ATOM   2181  HA  GLU A 724      45.450  56.910  39.170  1.00  0.00           H
ATOM   2182  CB  GLU A 724      45.510  56.610  36.970  1.00  0.00           C
ATOM   2183  HB1 GLU A 724      46.090  55.670  36.900  1.00  0.00           H
ATOM   2184  HB2 GLU A 724      45.800  57.180  36.060  1.00  0.00           H
ATOM   2185  CG  GLU A 724      44.090  56.040  36.740  1.00  0.00           C
ATOM   2186  HG1 GLU A 724      43.260  56.700  37.080  1.00  0.00           H
ATOM   2187  HG2 GLU A 724      43.980  55.150  37.400  1.00  0.00           H
ATOM   2188  CD  GLU A 724      43.770  55.640  35.290  1.00  0.00           C
ATOM   2189  OE1 GLU A 724      42.610  55.800  34.880  1.00  0.00           O
ATOM   2190  OE2 GLU A 724      44.770  55.370  34.620  1.00  0.00           O
ATOM   2191  C   GLU A 724      47.220  57.480  38.510  1.00  0.00           C
ATOM   2192  O   GLU A 724      47.660  56.800  39.470  1.00  0.00           O
ATOM   2193  N   GLU A 725      47.980  58.280  37.730  1.00  0.00           N
ATOM   2194  HN  GLU A 725      47.520  58.850  37.050  1.00  0.00           H
ATOM   2195  CA  GLU A 725      49.400  58.490  37.900  1.00  0.00           C
ATOM   2196  HA  GLU A 725      49.830  57.510  38.000  1.00  0.00           H
ATOM   2197  CB  GLU A 725      49.870  59.200  36.590  1.00  0.00           C
ATOM   2198  HB1 GLU A 725      50.930  59.480  36.760  1.00  0.00           H
ATOM   2199  HB2 GLU A 725      49.160  60.030  36.430  1.00  0.00           H
ATOM   2200  CG  GLU A 725      49.910  58.190  35.330  1.00  0.00           C
ATOM   2201  HG1 GLU A 725      48.900  57.860  35.040  1.00  0.00           H
ATOM   2202  HG2 GLU A 725      50.510  57.280  35.540  1.00  0.00           H
ATOM   2203  CD  GLU A 725      50.540  58.770  34.070  1.00  0.00           C
ATOM   2204  OE1 GLU A 725      49.820  59.340  33.270  1.00  0.00           O
ATOM   2205  OE2 GLU A 725      51.740  58.540  33.770  1.00  0.00           O
ATOM   2206  C   GLU A 725      49.900  59.160  39.240  1.00  0.00           C
ATOM   2207  O   GLU A 725      50.860  58.720  39.910  1.00  0.00           O
ATOM   2208  N   ALA A 726      49.080  60.130  39.600  1.00  0.00           N
ATOM   2209  HN  ALA A 726      48.310  60.480  39.060  1.00  0.00           H
ATOM   2210  CA  ALA A 726      49.320  60.820  40.830  1.00  0.00           C
ATOM   2211  HA  ALA A 726      50.330  61.190  40.850  1.00  0.00           H
ATOM   2212  CB  ALA A 726      48.340  62.050  40.850  1.00  0.00           C
ATOM   2213  HB1 ALA A 726      47.300  61.730  41.050  1.00  0.00           H
ATOM   2214  HB2 ALA A 726      48.430  62.680  39.930  1.00  0.00           H
ATOM   2215  HB3 ALA A 726      48.620  62.840  41.590  1.00  0.00           H
ATOM   2216  C   ALA A 726      49.050  59.950  42.020  1.00  0.00           C
ATOM   2217  O   ALA A 726      49.770  59.970  42.980  1.00  0.00           O
ATOM   2218  N   PHE A 727      47.990  59.070  41.970  1.00  0.00           N
ATOM   2219  HN  PHE A 727      47.410  59.170  41.160  1.00  0.00           H
ATOM   2220  CA  PHE A 727      47.810  57.980  42.900  1.00  0.00           C
ATOM   2221  HA  PHE A 727      47.700  58.510  43.830  1.00  0.00           H
ATOM   2222  CB  PHE A 727      46.380  57.340  42.640  1.00  0.00           C
ATOM   2223  HB1 PHE A 727      46.350  56.720  41.730  1.00  0.00           H
ATOM   2224  HB2 PHE A 727      45.740  58.250  42.700  1.00  0.00           H
ATOM   2225  CG  PHE A 727      46.000  56.400  43.710  1.00  0.00           C
ATOM   2226  CD1 PHE A 727      45.090  56.810  44.670  1.00  0.00           C
ATOM   2227  HD1 PHE A 727      44.650  57.800  44.720  1.00  0.00           H
ATOM   2228  CE1 PHE A 727      44.790  55.980  45.750  1.00  0.00           C
ATOM   2229  HE1 PHE A 727      44.170  56.300  46.550  1.00  0.00           H
ATOM   2230  CZ  PHE A 727      45.210  54.640  45.790  1.00  0.00           C
ATOM   2231  HZ  PHE A 727      44.900  53.980  46.590  1.00  0.00           H
ATOM   2232  CD2 PHE A 727      46.380  55.040  43.640  1.00  0.00           C
ATOM   2233  HD2 PHE A 727      47.050  54.720  42.850  1.00  0.00           H
ATOM   2234  CE2 PHE A 727      46.080  54.190  44.730  1.00  0.00           C
ATOM   2235  HE2 PHE A 727      46.210  53.120  44.640  1.00  0.00           H
ATOM   2236  C   PHE A 727      48.890  56.970  43.030  1.00  0.00           C
ATOM   2237  O   PHE A 727      49.270  56.590  44.110  1.00  0.00           O
ATOM   2238  N   ALA A 728      49.310  56.370  41.840  1.00  0.00           N
ATOM   2239  HN  ALA A 728      48.920  56.680  40.980  1.00  0.00           H
ATOM   2240  CA  ALA A 728      50.130  55.200  41.820  1.00  0.00           C
ATOM   2241  HA  ALA A 728      49.580  54.410  42.310  1.00  0.00           H
ATOM   2242  CB  ALA A 728      50.310  54.770  40.370  1.00  0.00           C
ATOM   2243  HB1 ALA A 728      50.890  53.830  40.310  1.00  0.00           H
ATOM   2244  HB2 ALA A 728      50.780  55.540  39.720  1.00  0.00           H
ATOM   2245  HB3 ALA A 728      49.250  54.590  40.080  1.00  0.00           H
ATOM   2246  C   ALA A 728      51.500  55.480  42.480  1.00  0.00           C
ATOM   2247  O   ALA A 728      51.860  54.690  43.330  1.00  0.00           O
ATOM   2248  N   ALA A 729      52.120  56.640  42.190  1.00  0.00           N
ATOM   2249  HN  ALA A 729      51.650  57.200  41.510  1.00  0.00           H
ATOM   2250  CA  ALA A 729      53.270  57.210  42.850  1.00  0.00           C
ATOM   2251  HA  ALA A 729      54.070  56.480  42.850  1.00  0.00           H
ATOM   2252  CB  ALA A 729      53.810  58.410  42.030  1.00  0.00           C
ATOM   2253  HB1 ALA A 729      53.240  59.290  42.390  1.00  0.00           H
ATOM   2254  HB2 ALA A 729      53.660  58.240  40.940  1.00  0.00           H
ATOM   2255  HB3 ALA A 729      54.820  58.710  42.350  1.00  0.00           H
ATOM   2256  C   ALA A 729      53.120  57.570  44.300  1.00  0.00           C
ATOM   2257  O   ALA A 729      54.020  57.330  45.110  1.00  0.00           O
ATOM   2258  N   LEU A 730      51.990  58.140  44.690  1.00  0.00           N
ATOM   2259  HN  LEU A 730      51.230  58.200  44.060  1.00  0.00           H
ATOM   2260  CA  LEU A 730      51.650  58.690  45.960  1.00  0.00           C
ATOM   2261  HA  LEU A 730      52.450  59.360  46.230  1.00  0.00           H
ATOM   2262  CB  LEU A 730      50.450  59.630  45.880  1.00  0.00           C
ATOM   2263  HB1 LEU A 730      49.630  58.960  45.540  1.00  0.00           H
ATOM   2264  HB2 LEU A 730      50.680  60.320  45.040  1.00  0.00           H
ATOM   2265  CG  LEU A 730      49.990  60.440  47.160  1.00  0.00           C
ATOM   2266  HG  LEU A 730      49.400  61.310  46.800  1.00  0.00           H
ATOM   2267  CD1 LEU A 730      48.970  59.680  47.940  1.00  0.00           C
ATOM   2268 HD11 LEU A 730      48.570  60.240  48.810  1.00  0.00           H
ATOM   2269 HD12 LEU A 730      49.490  58.740  48.250  1.00  0.00           H
ATOM   2270 HD13 LEU A 730      48.110  59.400  47.290  1.00  0.00           H
ATOM   2271  CD2 LEU A 730      51.170  61.000  47.970  1.00  0.00           C
ATOM   2272 HD21 LEU A 730      51.930  60.280  48.350  1.00  0.00           H
ATOM   2273 HD22 LEU A 730      50.840  61.490  48.910  1.00  0.00           H
ATOM   2274 HD23 LEU A 730      51.670  61.850  47.460  1.00  0.00           H
ATOM   2275  C   LEU A 730      51.410  57.570  46.990  1.00  0.00           C
ATOM   2276  O   LEU A 730      52.010  57.660  48.100  1.00  0.00           O
ATOM   2277  N   ILE A 731      50.570  56.580  46.670  1.00  0.00           N
ATOM   2278  HN  ILE A 731      50.100  56.500  45.800  1.00  0.00           H
ATOM   2279  CA  ILE A 731      50.240  55.520  47.630  1.00  0.00           C
ATOM   2280  HA  ILE A 731      49.930  55.980  48.550  1.00  0.00           H
ATOM   2281  CB  ILE A 731      49.170  54.570  47.100  1.00  0.00           C
ATOM   2282  HB  ILE A 731      48.280  55.180  46.850  1.00  0.00           H
ATOM   2283  CG2 ILE A 731      49.610  53.640  45.920  1.00  0.00           C
ATOM   2284 HG21 ILE A 731      50.470  52.970  46.100  1.00  0.00           H
ATOM   2285 HG22 ILE A 731      49.830  54.330  45.080  1.00  0.00           H
ATOM   2286 HG23 ILE A 731      48.820  52.930  45.610  1.00  0.00           H
ATOM   2287  CG1 ILE A 731      48.610  53.640  48.250  1.00  0.00           C
ATOM   2288 HG11 ILE A 731      49.400  52.950  48.610  1.00  0.00           H
ATOM   2289 HG12 ILE A 731      47.820  53.020  47.750  1.00  0.00           H
ATOM   2290  CD  ILE A 731      47.910  54.410  49.350  1.00  0.00           C
ATOM   2291  HD1 ILE A 731      48.660  55.030  49.890  1.00  0.00           H
ATOM   2292  HD2 ILE A 731      47.340  53.730  50.040  1.00  0.00           H
ATOM   2293  HD3 ILE A 731      47.130  55.040  48.890  1.00  0.00           H
ATOM   2294  C   ILE A 731      51.460  54.770  48.050  1.00  0.00           C
ATOM   2295  O   ILE A 731      51.580  54.390  49.200  1.00  0.00           O
ATOM   2296  N   CYS A 732      52.440  54.660  47.170  1.00  0.00           N
ATOM   2297  HN  CYS A 732      52.360  54.790  46.190  1.00  0.00           H
ATOM   2298  CA  CYS A 732      53.660  53.930  47.560  1.00  0.00           C
ATOM   2299  HA  CYS A 732      53.530  52.950  47.990  1.00  0.00           H
ATOM   2300  CB  CYS A 732      54.540  53.810  46.210  1.00  0.00           C
ATOM   2301  HB1 CYS A 732      55.640  53.690  46.350  1.00  0.00           H
ATOM   2302  HB2 CYS A 732      54.530  54.770  45.670  1.00  0.00           H
ATOM   2303  SG  CYS A 732      53.980  52.470  45.060  1.00  0.00           S
ATOM   2304  HG1 CYS A 732      55.000  52.720  44.250  1.00  0.00           H
ATOM   2305  C   CYS A 732      54.420  54.640  48.680  1.00  0.00           C
ATOM   2306  O   CYS A 732      54.940  54.080  49.630  1.00  0.00           O
ATOM   2307  N   ILE A 733      54.520  56.050  48.540  1.00  0.00           N
ATOM   2308  HN  ILE A 733      54.110  56.420  47.700  1.00  0.00           H
ATOM   2309  CA  ILE A 733      55.060  56.950  49.590  1.00  0.00           C
ATOM   2310  HA  ILE A 733      56.030  56.540  49.850  1.00  0.00           H
ATOM   2311  CB  ILE A 733      55.270  58.440  49.100  1.00  0.00           C
ATOM   2312  HB  ILE A 733      54.300  58.990  49.160  1.00  0.00           H
ATOM   2313  CG2 ILE A 733      56.320  59.060  50.040  1.00  0.00           C
ATOM   2314 HG21 ILE A 733      56.390  58.590  51.040  1.00  0.00           H
ATOM   2315 HG22 ILE A 733      56.210  60.170  50.040  1.00  0.00           H
ATOM   2316 HG23 ILE A 733      57.330  58.780  49.690  1.00  0.00           H
ATOM   2317  CG1 ILE A 733      55.890  58.480  47.640  1.00  0.00           C
ATOM   2318 HG11 ILE A 733      55.510  57.790  46.860  1.00  0.00           H
ATOM   2319 HG12 ILE A 733      56.960  58.230  47.700  1.00  0.00           H
ATOM   2320  CD  ILE A 733      55.670  59.840  47.000  1.00  0.00           C
ATOM   2321  HD1 ILE A 733      56.040  59.650  45.970  1.00  0.00           H
ATOM   2322  HD2 ILE A 733      56.310  60.630  47.450  1.00  0.00           H
ATOM   2323  HD3 ILE A 733      54.580  60.090  46.960  1.00  0.00           H
ATOM   2324  C   ILE A 733      54.270  56.980  50.930  1.00  0.00           C
ATOM   2325  O   ILE A 733      54.770  56.800  52.010  1.00  0.00           O
ATOM   2326  N   ILE A 734      52.890  57.060  50.880  1.00  0.00           N
ATOM   2327  HN  ILE A 734      52.490  57.260  49.990  1.00  0.00           H
ATOM   2328  CA  ILE A 734      52.030  56.770  52.030  1.00  0.00           C
ATOM   2329  HA  ILE A 734      52.240  57.520  52.790  1.00  0.00           H
ATOM   2330  CB  ILE A 734      50.560  57.050  51.600  1.00  0.00           C
ATOM   2331  HB  ILE A 734      50.460  56.480  50.650  1.00  0.00           H
ATOM   2332  CG2 ILE A 734      49.600  56.450  52.620  1.00  0.00           C
ATOM   2333 HG21 ILE A 734      49.830  56.890  53.610  1.00  0.00           H
ATOM   2334 HG22 ILE A 734      49.750  55.360  52.760  1.00  0.00           H
ATOM   2335 HG23 ILE A 734      48.520  56.620  52.460  1.00  0.00           H
ATOM   2336  CG1 ILE A 734      50.290  58.520  51.320  1.00  0.00           C
ATOM   2337 HG11 ILE A 734      49.240  58.590  50.970  1.00  0.00           H
ATOM   2338 HG12 ILE A 734      51.010  58.890  50.560  1.00  0.00           H
ATOM   2339  CD  ILE A 734      50.580  59.380  52.580  1.00  0.00           C
ATOM   2340  HD1 ILE A 734      51.580  59.390  53.040  1.00  0.00           H
ATOM   2341  HD2 ILE A 734      49.860  58.980  53.330  1.00  0.00           H
ATOM   2342  HD3 ILE A 734      50.320  60.450  52.420  1.00  0.00           H
ATOM   2343  C   ILE A 734      52.190  55.430  52.680  1.00  0.00           C
ATOM   2344  O   ILE A 734      52.370  55.320  53.880  1.00  0.00           O
ATOM   2345  N   PHE A 735      52.410  54.270  51.940  1.00  0.00           N
ATOM   2346  HN  PHE A 735      52.240  54.200  50.960  1.00  0.00           H
ATOM   2347  CA  PHE A 735      52.670  52.980  52.490  1.00  0.00           C
ATOM   2348  HA  PHE A 735      51.960  52.870  53.290  1.00  0.00           H
ATOM   2349  CB  PHE A 735      52.470  51.940  51.260  1.00  0.00           C
ATOM   2350  HB1 PHE A 735      53.330  52.140  50.580  1.00  0.00           H
ATOM   2351  HB2 PHE A 735      51.580  52.180  50.650  1.00  0.00           H
ATOM   2352  CG  PHE A 735      52.400  50.550  51.610  1.00  0.00           C
ATOM   2353  CD1 PHE A 735      53.620  49.800  51.700  1.00  0.00           C
ATOM   2354  HD1 PHE A 735      54.540  50.350  51.490  1.00  0.00           H
ATOM   2355  CE1 PHE A 735      53.550  48.420  51.830  1.00  0.00           C
ATOM   2356  HE1 PHE A 735      54.390  47.750  51.870  1.00  0.00           H
ATOM   2357  CZ  PHE A 735      52.270  47.830  52.060  1.00  0.00           C
ATOM   2358  HZ  PHE A 735      52.160  46.810  52.370  1.00  0.00           H
ATOM   2359  CD2 PHE A 735      51.130  49.930  51.800  1.00  0.00           C
ATOM   2360  HD2 PHE A 735      50.220  50.470  51.590  1.00  0.00           H
ATOM   2361  CE2 PHE A 735      51.100  48.540  52.000  1.00  0.00           C
ATOM   2362  HE2 PHE A 735      50.220  48.000  52.310  1.00  0.00           H
ATOM   2363  C   PHE A 735      53.970  52.840  53.240  1.00  0.00           C
ATOM   2364  O   PHE A 735      54.030  52.210  54.300  1.00  0.00           O
ATOM   2365  N   ILE A 736      55.070  53.400  52.680  1.00  0.00           N
ATOM   2366  HN  ILE A 736      55.120  53.740  51.750  1.00  0.00           H
ATOM   2367  CA  ILE A 736      56.360  53.640  53.320  1.00  0.00           C
ATOM   2368  HA  ILE A 736      56.750  52.710  53.660  1.00  0.00           H
ATOM   2369  CB  ILE A 736      57.390  54.200  52.370  1.00  0.00           C
ATOM   2370  HB  ILE A 736      56.990  55.080  51.830  1.00  0.00           H
ATOM   2371  CG2 ILE A 736      58.680  54.700  53.080  1.00  0.00           C
ATOM   2372 HG21 ILE A 736      58.410  55.570  53.710  1.00  0.00           H
ATOM   2373 HG22 ILE A 736      59.440  55.060  52.360  1.00  0.00           H
ATOM   2374 HG23 ILE A 736      59.030  53.950  53.830  1.00  0.00           H
ATOM   2375  CG1 ILE A 736      57.760  53.150  51.340  1.00  0.00           C
ATOM   2376 HG11 ILE A 736      56.900  52.520  51.040  1.00  0.00           H
ATOM   2377 HG12 ILE A 736      58.460  52.490  51.890  1.00  0.00           H
ATOM   2378  CD  ILE A 736      58.280  53.770  50.010  1.00  0.00           C
ATOM   2379  HD1 ILE A 736      57.540  54.520  49.670  1.00  0.00           H
ATOM   2380  HD2 ILE A 736      58.410  53.000  49.240  1.00  0.00           H
ATOM   2381  HD3 ILE A 736      59.250  54.300  50.150  1.00  0.00           H
ATOM   2382  C   ILE A 736      56.320  54.440  54.580  1.00  0.00           C
ATOM   2383  O   ILE A 736      56.730  54.020  55.660  1.00  0.00           O
ATOM   2384  N   TYR A 737      55.560  55.550  54.600  1.00  0.00           N
ATOM   2385  HN  TYR A 737      55.150  55.900  53.770  1.00  0.00           H
ATOM   2386  CA  TYR A 737      55.420  56.340  55.830  1.00  0.00           C
ATOM   2387  HA  TYR A 737      56.410  56.420  56.240  1.00  0.00           H
ATOM   2388  CB  TYR A 737      54.810  57.690  55.330  1.00  0.00           C
ATOM   2389  HB1 TYR A 737      53.920  57.510  54.700  1.00  0.00           H
ATOM   2390  HB2 TYR A 737      55.500  58.220  54.630  1.00  0.00           H
ATOM   2391  CG  TYR A 737      54.550  58.700  56.420  1.00  0.00           C
ATOM   2392  CD1 TYR A 737      53.440  59.510  56.210  1.00  0.00           C
ATOM   2393  HD1 TYR A 737      52.910  59.520  55.280  1.00  0.00           H
ATOM   2394  CE1 TYR A 737      53.110  60.480  57.210  1.00  0.00           C
ATOM   2395  HE1 TYR A 737      52.250  61.100  57.070  1.00  0.00           H
ATOM   2396  CZ  TYR A 737      53.840  60.540  58.390  1.00  0.00           C
ATOM   2397  OH  TYR A 737      53.650  61.550  59.360  1.00  0.00           O
ATOM   2398  HH  TYR A 737      53.980  61.180  60.190  1.00  0.00           H
ATOM   2399  CD2 TYR A 737      55.290  58.820  57.660  1.00  0.00           C
ATOM   2400  HD2 TYR A 737      56.180  58.230  57.720  1.00  0.00           H
ATOM   2401  CE2 TYR A 737      54.940  59.750  58.590  1.00  0.00           C
ATOM   2402  HE2 TYR A 737      55.640  59.870  59.410  1.00  0.00           H
ATOM   2403  C   TYR A 737      54.570  55.640  56.910  1.00  0.00           C
ATOM   2404  O   TYR A 737      54.900  55.640  58.090  1.00  0.00           O
ATOM   2405  N   GLU A 738      53.440  55.000  56.470  1.00  0.00           N
ATOM   2406  HN  GLU A 738      53.180  54.980  55.510  1.00  0.00           H
ATOM   2407  CA  GLU A 738      52.650  54.160  57.400  1.00  0.00           C
ATOM   2408  HA  GLU A 738      52.370  54.800  58.230  1.00  0.00           H
ATOM   2409  CB  GLU A 738      51.410  53.610  56.630  1.00  0.00           C
ATOM   2410  HB1 GLU A 738      51.180  52.580  56.960  1.00  0.00           H
ATOM   2411  HB2 GLU A 738      51.690  53.580  55.560  1.00  0.00           H
ATOM   2412  CG  GLU A 738      50.160  54.500  56.720  1.00  0.00           C
ATOM   2413  HG1 GLU A 738      50.130  55.070  55.760  1.00  0.00           H
ATOM   2414  HG2 GLU A 738      50.400  55.230  57.520  1.00  0.00           H
ATOM   2415  CD  GLU A 738      48.830  53.740  57.000  1.00  0.00           C
ATOM   2416  OE1 GLU A 738      48.730  52.500  56.840  1.00  0.00           O
ATOM   2417  OE2 GLU A 738      47.890  54.490  57.360  1.00  0.00           O
ATOM   2418  C   GLU A 738      53.410  53.030  58.050  1.00  0.00           C
ATOM   2419  O   GLU A 738      53.050  52.780  59.210  1.00  0.00           O
ATOM   2420  N   ALA A 739      54.340  52.370  57.370  1.00  0.00           N
ATOM   2421  HN  ALA A 739      54.380  52.480  56.380  1.00  0.00           H
ATOM   2422  CA  ALA A 739      55.330  51.440  57.910  1.00  0.00           C
ATOM   2423  HA  ALA A 739      54.770  50.700  58.450  1.00  0.00           H
ATOM   2424  CB  ALA A 739      56.260  50.800  56.820  1.00  0.00           C
ATOM   2425  HB1 ALA A 739      57.070  51.450  56.410  1.00  0.00           H
ATOM   2426  HB2 ALA A 739      55.670  50.340  55.990  1.00  0.00           H
ATOM   2427  HB3 ALA A 739      56.830  49.910  57.190  1.00  0.00           H
ATOM   2428  C   ALA A 739      56.310  52.090  58.840  1.00  0.00           C
ATOM   2429  O   ALA A 739      56.790  51.520  59.800  1.00  0.00           O
ATOM   2430  N   LEU A 740      56.710  53.360  58.520  1.00  0.00           N
ATOM   2431  HN  LEU A 740      56.380  53.760  57.670  1.00  0.00           H
ATOM   2432  CA  LEU A 740      57.650  54.100  59.440  1.00  0.00           C
ATOM   2433  HA  LEU A 740      58.420  53.390  59.640  1.00  0.00           H
ATOM   2434  CB  LEU A 740      58.200  55.210  58.620  1.00  0.00           C
ATOM   2435  HB1 LEU A 740      57.470  56.020  58.440  1.00  0.00           H
ATOM   2436  HB2 LEU A 740      58.450  54.790  57.610  1.00  0.00           H
ATOM   2437  CG  LEU A 740      59.450  55.970  59.230  1.00  0.00           C
ATOM   2438  HG  LEU A 740      59.110  56.330  60.220  1.00  0.00           H
ATOM   2439  CD1 LEU A 740      60.740  55.070  59.320  1.00  0.00           C
ATOM   2440 HD11 LEU A 740      60.530  54.030  59.650  1.00  0.00           H
ATOM   2441 HD12 LEU A 740      61.500  55.500  60.000  1.00  0.00           H
ATOM   2442 HD13 LEU A 740      61.060  54.930  58.260  1.00  0.00           H
ATOM   2443  CD2 LEU A 740      59.660  57.200  58.330  1.00  0.00           C
ATOM   2444 HD21 LEU A 740      60.150  56.830  57.410  1.00  0.00           H
ATOM   2445 HD22 LEU A 740      60.410  57.890  58.790  1.00  0.00           H
ATOM   2446 HD23 LEU A 740      58.820  57.900  58.150  1.00  0.00           H
ATOM   2447  C   LEU A 740      57.060  54.530  60.790  1.00  0.00           C
ATOM   2448  O   LEU A 740      57.750  54.440  61.780  1.00  0.00           O
ATOM   2449  N   GLU A 741      55.770  54.930  60.800  1.00  0.00           N
ATOM   2450  HN  GLU A 741      55.280  55.160  59.960  1.00  0.00           H
ATOM   2451  CA  GLU A 741      55.060  55.230  62.090  1.00  0.00           C
ATOM   2452  HA  GLU A 741      55.650  56.020  62.520  1.00  0.00           H
ATOM   2453  CB  GLU A 741      53.670  55.870  61.900  1.00  0.00           C
ATOM   2454  HB1 GLU A 741      53.340  56.130  62.920  1.00  0.00           H
ATOM   2455  HB2 GLU A 741      52.870  55.200  61.510  1.00  0.00           H
ATOM   2456  CG  GLU A 741      53.670  57.180  61.030  1.00  0.00           C
ATOM   2457  HG1 GLU A 741      53.620  56.980  59.940  1.00  0.00           H
ATOM   2458  HG2 GLU A 741      54.670  57.680  61.110  1.00  0.00           H
ATOM   2459  CD  GLU A 741      52.570  58.030  61.570  1.00  0.00           C
ATOM   2460  OE1 GLU A 741      52.900  58.750  62.520  1.00  0.00           O
ATOM   2461  OE2 GLU A 741      51.450  57.990  61.000  1.00  0.00           O
ATOM   2462  C   GLU A 741      54.940  54.050  63.070  1.00  0.00           C
ATOM   2463  O   GLU A 741      54.690  54.210  64.240  1.00  0.00           O
ATOM   2464  N   LYS A 742      55.160  52.790  62.610  1.00  0.00           N
ATOM   2465  HN  LYS A 742      55.330  52.660  61.650  1.00  0.00           H
ATOM   2466  CA  LYS A 742      55.150  51.610  63.510  1.00  0.00           C
ATOM   2467  HA  LYS A 742      54.370  51.750  64.240  1.00  0.00           H
ATOM   2468  CB  LYS A 742      54.830  50.370  62.670  1.00  0.00           C
ATOM   2469  HB1 LYS A 742      54.870  49.400  63.220  1.00  0.00           H
ATOM   2470  HB2 LYS A 742      55.540  50.420  61.820  1.00  0.00           H
ATOM   2471  CG  LYS A 742      53.410  50.370  62.090  1.00  0.00           C
ATOM   2472  HG1 LYS A 742      53.150  49.450  61.520  1.00  0.00           H
ATOM   2473  HG2 LYS A 742      53.330  51.160  61.310  1.00  0.00           H
ATOM   2474  CD  LYS A 742      52.200  50.730  63.040  1.00  0.00           C
ATOM   2475  HD1 LYS A 742      52.130  51.820  63.310  1.00  0.00           H
ATOM   2476  HD2 LYS A 742      52.460  50.180  63.970  1.00  0.00           H
ATOM   2477  CE  LYS A 742      50.870  50.220  62.430  1.00  0.00           C
ATOM   2478  HE1 LYS A 742      50.930  49.120  62.520  1.00  0.00           H
ATOM   2479  HE2 LYS A 742      50.870  50.420  61.330  1.00  0.00           H
ATOM   2480  NZ  LYS A 742      49.730  50.770  63.210  1.00  0.00           N
ATOM   2481  HZ1 LYS A 742      50.000  51.690  63.630  1.00  0.00           H
ATOM   2482  HZ2 LYS A 742      49.390  50.170  63.990  1.00  0.00           H
ATOM   2483  HZ3 LYS A 742      48.940  51.000  62.570  1.00  0.00           H
ATOM   2484  C   LYS A 742      56.470  51.360  64.120  1.00  0.00           C
ATOM   2485  O   LYS A 742      56.520  50.680  65.170  1.00  0.00           O
ATOM   2486  N   LEU A 743      57.580  51.940  63.550  1.00  0.00           N
ATOM   2487  HN  LEU A 743      57.540  52.490  62.710  1.00  0.00           H
ATOM   2488  CA  LEU A 743      58.860  51.940  64.120  1.00  0.00           C
ATOM   2489  HA  LEU A 743      59.110  50.920  64.320  1.00  0.00           H
ATOM   2490  CB  LEU A 743      60.050  52.520  63.220  1.00  0.00           C
ATOM   2491  HB1 LEU A 743      60.830  53.070  63.790  1.00  0.00           H
ATOM   2492  HB2 LEU A 743      59.660  53.320  62.550  1.00  0.00           H
ATOM   2493  CG  LEU A 743      60.790  51.570  62.200  1.00  0.00           C
ATOM   2494  HG  LEU A 743      61.450  52.220  61.590  1.00  0.00           H
ATOM   2495  CD1 LEU A 743      61.540  50.510  63.010  1.00  0.00           C
ATOM   2496 HD11 LEU A 743      60.840  49.790  63.470  1.00  0.00           H
ATOM   2497 HD12 LEU A 743      62.200  50.850  63.840  1.00  0.00           H
ATOM   2498 HD13 LEU A 743      62.150  49.870  62.340  1.00  0.00           H
ATOM   2499  CD2 LEU A 743      59.840  50.870  61.190  1.00  0.00           C
ATOM   2500 HD21 LEU A 743      59.390  51.540  60.420  1.00  0.00           H
ATOM   2501 HD22 LEU A 743      59.010  50.450  61.790  1.00  0.00           H
ATOM   2502 HD23 LEU A 743      60.240  50.020  60.620  1.00  0.00           H
ATOM   2503  C   LEU A 743      58.920  52.860  65.380  1.00  0.00           C
ATOM   2504  O   LEU A 743      59.520  52.540  66.410  1.00  0.00           O
ATOM   2505  N   PHE A 744      58.170  53.980  65.340  1.00  0.00           N
ATOM   2506  HN  PHE A 744      57.710  54.260  64.510  1.00  0.00           H
ATOM   2507  CA  PHE A 744      57.920  54.800  66.490  1.00  0.00           C
ATOM   2508  HA  PHE A 744      58.890  54.960  66.930  1.00  0.00           H
ATOM   2509  CB  PHE A 744      57.180  56.090  66.110  1.00  0.00           C
ATOM   2510  HB1 PHE A 744      56.750  56.650  66.960  1.00  0.00           H
ATOM   2511  HB2 PHE A 744      56.430  55.900  65.320  1.00  0.00           H
ATOM   2512  CG  PHE A 744      58.120  57.010  65.400  1.00  0.00           C
ATOM   2513  CD1 PHE A 744      58.640  58.030  66.190  1.00  0.00           C
ATOM   2514  HD1 PHE A 744      58.350  58.140  67.230  1.00  0.00           H
ATOM   2515  CE1 PHE A 744      59.470  58.970  65.600  1.00  0.00           C
ATOM   2516  HE1 PHE A 744      59.850  59.770  66.220  1.00  0.00           H
ATOM   2517  CZ  PHE A 744      59.830  58.870  64.240  1.00  0.00           C
ATOM   2518  HZ  PHE A 744      60.440  59.650  63.810  1.00  0.00           H
ATOM   2519  CD2 PHE A 744      58.490  56.900  64.030  1.00  0.00           C
ATOM   2520  HD2 PHE A 744      58.120  56.090  63.420  1.00  0.00           H
ATOM   2521  CE2 PHE A 744      59.460  57.750  63.480  1.00  0.00           C
ATOM   2522  HE2 PHE A 744      59.800  57.730  62.470  1.00  0.00           H
ATOM   2523  C   PHE A 744      57.190  54.100  67.630  1.00  0.00           C
ATOM   2524  O   PHE A 744      57.570  54.140  68.820  1.00  0.00           O
ATOM   2525  N   ASP A 745      56.080  53.360  67.290  1.00  0.00           N
ATOM   2526  HN  ASP A 745      55.680  53.450  66.380  1.00  0.00           H
ATOM   2527  CA  ASP A 745      55.420  52.410  68.220  1.00  0.00           C
ATOM   2528  HA  ASP A 745      55.100  52.930  69.110  1.00  0.00           H
ATOM   2529  CB  ASP A 745      54.130  51.980  67.570  1.00  0.00           C
ATOM   2530  HB1 ASP A 745      53.680  51.070  68.020  1.00  0.00           H
ATOM   2531  HB2 ASP A 745      54.410  51.690  66.530  1.00  0.00           H
ATOM   2532  CG  ASP A 745      53.040  53.120  67.350  1.00  0.00           C
ATOM   2533  OD1 ASP A 745      51.930  52.690  67.050  1.00  0.00           O
ATOM   2534  OD2 ASP A 745      53.270  54.370  67.540  1.00  0.00           O
ATOM   2535  C   ASP A 745      56.210  51.270  68.790  1.00  0.00           C
ATOM   2536  O   ASP A 745      56.100  51.040  69.980  1.00  0.00           O
ATOM   2537  N   LEU A 746      57.050  50.650  67.970  1.00  0.00           N
ATOM   2538  HN  LEU A 746      57.240  51.030  67.070  1.00  0.00           H
ATOM   2539  CA  LEU A 746      58.010  49.710  68.380  1.00  0.00           C
ATOM   2540  HA  LEU A 746      57.480  48.950  68.930  1.00  0.00           H
ATOM   2541  CB  LEU A 746      58.800  49.260  67.030  1.00  0.00           C
ATOM   2542  HB1 LEU A 746      59.470  50.060  66.650  1.00  0.00           H
ATOM   2543  HB2 LEU A 746      57.930  49.060  66.370  1.00  0.00           H
ATOM   2544  CG  LEU A 746      59.610  47.940  67.250  1.00  0.00           C
ATOM   2545  HG  LEU A 746      60.160  48.080  68.210  1.00  0.00           H
ATOM   2546  CD1 LEU A 746      58.690  46.800  67.380  1.00  0.00           C
ATOM   2547 HD11 LEU A 746      59.190  45.810  67.370  1.00  0.00           H
ATOM   2548 HD12 LEU A 746      57.950  46.780  66.550  1.00  0.00           H
ATOM   2549 HD13 LEU A 746      58.140  46.900  68.360  1.00  0.00           H
ATOM   2550  CD2 LEU A 746      60.650  47.760  66.100  1.00  0.00           C
ATOM   2551 HD21 LEU A 746      60.130  47.300  65.230  1.00  0.00           H
ATOM   2552 HD22 LEU A 746      61.350  47.030  66.570  1.00  0.00           H
ATOM   2553 HD23 LEU A 746      61.130  48.730  65.870  1.00  0.00           H
ATOM   2554  C   LEU A 746      58.990  50.180  69.470  1.00  0.00           C
ATOM   2555  O   LEU A 746      59.130  49.560  70.510  1.00  0.00           O
ATOM   2556  N   GLY A 747      59.530  51.390  69.310  1.00  0.00           N
ATOM   2557  HN  GLY A 747      59.250  51.900  68.490  1.00  0.00           H
ATOM   2558  CA  GLY A 747      60.250  52.030  70.380  1.00  0.00           C
ATOM   2559  HA1 GLY A 747      60.730  52.930  70.030  1.00  0.00           H
ATOM   2560  HA2 GLY A 747      60.960  51.320  70.780  1.00  0.00           H
ATOM   2561  C   GLY A 747      59.420  52.390  71.600  1.00  0.00           C
ATOM   2562  O   GLY A 747      59.710  51.930  72.710  1.00  0.00           O
ATOM   2563  N   GLU A 748      58.410  53.170  71.400  1.00  0.00           N
ATOM   2564  HN  GLU A 748      58.250  53.460  70.460  1.00  0.00           H
ATOM   2565  CA  GLU A 748      57.570  53.710  72.440  1.00  0.00           C
ATOM   2566  HA  GLU A 748      58.150  54.320  73.130  1.00  0.00           H
ATOM   2567  CB  GLU A 748      56.560  54.630  71.680  1.00  0.00           C
ATOM   2568  HB1 GLU A 748      56.070  54.080  70.850  1.00  0.00           H
ATOM   2569  HB2 GLU A 748      57.330  55.330  71.300  1.00  0.00           H
ATOM   2570  CG  GLU A 748      55.510  55.230  72.590  1.00  0.00           C
ATOM   2571  HG1 GLU A 748      56.010  55.780  73.430  1.00  0.00           H
ATOM   2572  HG2 GLU A 748      54.780  54.520  73.020  1.00  0.00           H
ATOM   2573  CD  GLU A 748      54.680  56.280  71.830  1.00  0.00           C
ATOM   2574  OE1 GLU A 748      53.580  55.970  71.370  1.00  0.00           O
ATOM   2575  OE2 GLU A 748      55.170  57.440  71.630  1.00  0.00           O
ATOM   2576  C   GLU A 748      56.720  52.720  73.250  1.00  0.00           C
ATOM   2577  O   GLU A 748      56.560  52.780  74.460  1.00  0.00           O
ATOM   2578  N   THR A 749      56.200  51.630  72.680  1.00  0.00           N
ATOM   2579  HN  THR A 749      56.330  51.480  71.700  1.00  0.00           H
ATOM   2580  CA  THR A 749      55.340  50.610  73.390  1.00  0.00           C
ATOM   2581  HA  THR A 749      54.530  51.130  73.910  1.00  0.00           H
ATOM   2582  CB  THR A 749      54.840  49.570  72.400  1.00  0.00           C
ATOM   2583  HB  THR A 749      55.740  49.140  71.910  1.00  0.00           H
ATOM   2584  OG1 THR A 749      53.880  50.020  71.440  1.00  0.00           O
ATOM   2585  HG1 THR A 749      54.200  50.700  70.850  1.00  0.00           H
ATOM   2586  CG2 THR A 749      54.110  48.460  73.170  1.00  0.00           C
ATOM   2587 HG21 THR A 749      54.730  48.000  73.970  1.00  0.00           H
ATOM   2588 HG22 THR A 749      53.780  47.620  72.530  1.00  0.00           H
ATOM   2589 HG23 THR A 749      53.200  48.840  73.690  1.00  0.00           H
ATOM   2590  C   THR A 749      56.170  50.020  74.500  1.00  0.00           C
ATOM   2591  O   THR A 749      55.650  49.810  75.610  1.00  0.00           O
ATOM   2592  N   TYR A 750      57.490  49.720  74.210  1.00  0.00           N
ATOM   2593  HN  TYR A 750      57.990  49.930  73.380  1.00  0.00           H
ATOM   2594  CA  TYR A 750      58.400  48.970  75.080  1.00  0.00           C
ATOM   2595  HA  TYR A 750      57.850  48.400  75.800  1.00  0.00           H
ATOM   2596  CB  TYR A 750      59.330  48.000  74.260  1.00  0.00           C
ATOM   2597  HB1 TYR A 750      59.990  47.320  74.820  1.00  0.00           H
ATOM   2598  HB2 TYR A 750      60.010  48.610  73.630  1.00  0.00           H
ATOM   2599  CG  TYR A 750      58.580  47.110  73.290  1.00  0.00           C
ATOM   2600  CD1 TYR A 750      57.310  46.620  73.520  1.00  0.00           C
ATOM   2601  HD1 TYR A 750      56.780  46.850  74.440  1.00  0.00           H
ATOM   2602  CE1 TYR A 750      56.720  45.740  72.600  1.00  0.00           C
ATOM   2603  HE1 TYR A 750      55.810  45.210  72.810  1.00  0.00           H
ATOM   2604  CZ  TYR A 750      57.390  45.490  71.390  1.00  0.00           C
ATOM   2605  OH  TYR A 750      56.820  44.610  70.490  1.00  0.00           O
ATOM   2606  HH  TYR A 750      55.880  44.610  70.710  1.00  0.00           H
ATOM   2607  CD2 TYR A 750      59.290  46.750  72.150  1.00  0.00           C
ATOM   2608  HD2 TYR A 750      60.320  47.080  72.220  1.00  0.00           H
ATOM   2609  CE2 TYR A 750      58.680  46.110  71.140  1.00  0.00           C
ATOM   2610  HE2 TYR A 750      59.260  45.880  70.250  1.00  0.00           H
ATOM   2611  C   TYR A 750      59.220  49.900  75.910  1.00  0.00           C
ATOM   2612  O   TYR A 750      60.260  49.490  76.480  1.00  0.00           O
ATOM   2613  N   ALA A 751      58.800  51.140  75.950  1.00  0.00           N
ATOM   2614  HN  ALA A 751      57.900  51.320  75.530  1.00  0.00           H
ATOM   2615  CA  ALA A 751      59.490  52.240  76.660  1.00  0.00           C
ATOM   2616  HA  ALA A 751      59.090  53.210  76.400  1.00  0.00           H
ATOM   2617  CB  ALA A 751      59.200  52.150  78.190  1.00  0.00           C
ATOM   2618  HB1 ALA A 751      58.110  52.240  78.410  1.00  0.00           H
ATOM   2619  HB2 ALA A 751      59.720  53.040  78.600  1.00  0.00           H
ATOM   2620  HB3 ALA A 751      59.690  51.260  78.660  1.00  0.00           H
ATOM   2621  C   ALA A 751      60.910  52.420  76.350  1.00  0.00           C
ATOM   2622  O   ALA A 751      61.820  52.550  77.210  1.00  0.00           O
ATOM   2623  N   PHE A 752      61.150  52.570  75.050  1.00  0.00           N
ATOM   2624  HN  PHE A 752      60.510  52.200  74.390  1.00  0.00           H
ATOM   2625  CA  PHE A 752      62.370  53.210  74.600  1.00  0.00           C
ATOM   2626  HA  PHE A 752      62.580  53.960  75.360  1.00  0.00           H
ATOM   2627  CB  PHE A 752      62.140  54.010  73.350  1.00  0.00           C
ATOM   2628  HB1 PHE A 752      61.880  53.200  72.620  1.00  0.00           H
ATOM   2629  HB2 PHE A 752      63.110  54.450  73.030  1.00  0.00           H
ATOM   2630  CG  PHE A 752      61.140  55.170  73.360  1.00  0.00           C
ATOM   2631  CD1 PHE A 752      60.800  55.800  74.580  1.00  0.00           C
ATOM   2632  HD1 PHE A 752      61.160  55.350  75.510  1.00  0.00           H
ATOM   2633  CE1 PHE A 752      59.800  56.750  74.570  1.00  0.00           C
ATOM   2634  HE1 PHE A 752      59.480  57.050  75.560  1.00  0.00           H
ATOM   2635  CZ  PHE A 752      59.340  57.290  73.360  1.00  0.00           C
ATOM   2636  HZ  PHE A 752      58.560  58.040  73.390  1.00  0.00           H
ATOM   2637  CD2 PHE A 752      60.680  55.690  72.130  1.00  0.00           C
ATOM   2638  HD2 PHE A 752      60.940  55.360  71.130  1.00  0.00           H
ATOM   2639  CE2 PHE A 752      59.770  56.750  72.160  1.00  0.00           C
ATOM   2640  HE2 PHE A 752      59.290  57.020  71.230  1.00  0.00           H
ATOM   2641  C   PHE A 752      63.630  52.270  74.570  1.00  0.00           C
ATOM   2642  O   PHE A 752      64.750  52.770  74.780  1.00  0.00           O
ATOM   2643  N   PRO A 822      63.470  51.000  74.290  1.00  0.00           N
ATOM   2644  CD  PRO A 822      62.540  50.450  73.320  1.00  0.00           C
ATOM   2645  HD1 PRO A 822      62.420  51.120  72.440  1.00  0.00           H
ATOM   2646  HD2 PRO A 822      61.510  50.360  73.730  1.00  0.00           H
ATOM   2647  CA  PRO A 822      64.490  49.940  74.620  1.00  0.00           C
ATOM   2648  HA  PRO A 822      64.710  49.890  75.680  1.00  0.00           H
ATOM   2649  CB  PRO A 822      63.840  48.620  74.140  1.00  0.00           C
ATOM   2650  HB1 PRO A 822      63.050  48.340  74.870  1.00  0.00           H
ATOM   2651  HB2 PRO A 822      64.480  47.730  73.940  1.00  0.00           H
ATOM   2652  CG  PRO A 822      62.980  48.990  72.910  1.00  0.00           C
ATOM   2653  HG1 PRO A 822      63.570  48.940  71.960  1.00  0.00           H
ATOM   2654  HG2 PRO A 822      62.130  48.270  72.890  1.00  0.00           H
ATOM   2655  C   PRO A 822      65.810  50.210  73.950  1.00  0.00           C
ATOM   2656  O   PRO A 822      65.790  50.840  72.910  1.00  0.00           O
ATOM   2657  N   ASP A 823      66.900  49.630  74.480  1.00  0.00           N
ATOM   2658  HN  ASP A 823      66.700  49.200  75.360  1.00  0.00           H
ATOM   2659  CA  ASP A 823      68.290  49.870  74.090  1.00  0.00           C
ATOM   2660  HA  ASP A 823      68.420  50.940  74.070  1.00  0.00           H
ATOM   2661  CB  ASP A 823      69.230  49.120  75.140  1.00  0.00           C
ATOM   2662  HB1 ASP A 823      70.240  49.120  74.690  1.00  0.00           H
ATOM   2663  HB2 ASP A 823      68.890  48.080  75.270  1.00  0.00           H
ATOM   2664  CG  ASP A 823      69.290  49.880  76.410  1.00  0.00           C
ATOM   2665  OD1 ASP A 823      70.080  49.370  77.280  1.00  0.00           O
ATOM   2666  OD2 ASP A 823      68.560  50.830  76.650  1.00  0.00           O
ATOM   2667  C   ASP A 823      68.550  49.380  72.620  1.00  0.00           C
ATOM   2668  O   ASP A 823      69.440  49.890  72.000  1.00  0.00           O
ATOM   2669  N   VAL A 824      67.730  48.380  72.150  1.00  0.00           N
ATOM   2670  HN  VAL A 824      67.170  47.910  72.830  1.00  0.00           H
ATOM   2671  CA  VAL A 824      67.730  47.820  70.810  1.00  0.00           C
ATOM   2672  HA  VAL A 824      68.770  47.830  70.480  1.00  0.00           H
ATOM   2673  CB  VAL A 824      67.170  46.360  70.770  1.00  0.00           C
ATOM   2674  HB  VAL A 824      66.890  46.100  69.730  1.00  0.00           H
ATOM   2675  CG1 VAL A 824      68.120  45.330  71.420  1.00  0.00           C
ATOM   2676 HG11 VAL A 824      68.660  45.750  72.300  1.00  0.00           H
ATOM   2677 HG12 VAL A 824      68.900  45.060  70.690  1.00  0.00           H
ATOM   2678 HG13 VAL A 824      67.680  44.390  71.820  1.00  0.00           H
ATOM   2679  CG2 VAL A 824      65.720  46.290  71.500  1.00  0.00           C
ATOM   2680 HG21 VAL A 824      65.100  47.140  71.140  1.00  0.00           H
ATOM   2681 HG22 VAL A 824      65.860  46.350  72.600  1.00  0.00           H
ATOM   2682 HG23 VAL A 824      65.230  45.330  71.270  1.00  0.00           H
ATOM   2683  C   VAL A 824      66.970  48.580  69.820  1.00  0.00           C
ATOM   2684  O   VAL A 824      66.990  48.230  68.670  1.00  0.00           O
ATOM   2685  N   LEU A 825      66.290  49.680  70.130  1.00  0.00           N
ATOM   2686  HN  LEU A 825      66.240  49.770  71.120  1.00  0.00           H
ATOM   2687  CA  LEU A 825      65.670  50.540  69.150  1.00  0.00           C
ATOM   2688  HA  LEU A 825      64.930  49.890  68.700  1.00  0.00           H
ATOM   2689  CB  LEU A 825      64.820  51.560  69.850  1.00  0.00           C
ATOM   2690  HB1 LEU A 825      65.280  52.040  70.750  1.00  0.00           H
ATOM   2691  HB2 LEU A 825      64.020  51.000  70.370  1.00  0.00           H
ATOM   2692  CG  LEU A 825      64.090  52.680  69.050  1.00  0.00           C
ATOM   2693  HG  LEU A 825      64.790  53.230  68.390  1.00  0.00           H
ATOM   2694  CD1 LEU A 825      63.050  52.010  68.010  1.00  0.00           C
ATOM   2695 HD11 LEU A 825      63.520  51.280  67.330  1.00  0.00           H
ATOM   2696 HD12 LEU A 825      62.570  52.760  67.340  1.00  0.00           H
ATOM   2697 HD13 LEU A 825      62.140  51.690  68.550  1.00  0.00           H
ATOM   2698  CD2 LEU A 825      63.410  53.590  70.090  1.00  0.00           C
ATOM   2699 HD21 LEU A 825      62.790  54.350  69.580  1.00  0.00           H
ATOM   2700 HD22 LEU A 825      64.130  54.170  70.700  1.00  0.00           H
ATOM   2701 HD23 LEU A 825      62.780  52.980  70.790  1.00  0.00           H
ATOM   2702  C   LEU A 825      66.610  51.110  68.100  1.00  0.00           C
ATOM   2703  O   LEU A 825      66.270  51.080  66.920  1.00  0.00           O
ATOM   2704  N   PHE A 826      67.880  51.480  68.530  1.00  0.00           N
ATOM   2705  HN  PHE A 826      68.200  51.520  69.470  1.00  0.00           H
ATOM   2706  CA  PHE A 826      68.980  51.790  67.580  1.00  0.00           C
ATOM   2707  HA  PHE A 826      68.460  52.470  66.900  1.00  0.00           H
ATOM   2708  CB  PHE A 826      70.260  52.480  68.220  1.00  0.00           C
ATOM   2709  HB1 PHE A 826      70.520  51.860  69.120  1.00  0.00           H
ATOM   2710  HB2 PHE A 826      70.050  53.530  68.520  1.00  0.00           H
ATOM   2711  CG  PHE A 826      71.480  52.500  67.330  1.00  0.00           C
ATOM   2712  CD1 PHE A 826      72.710  52.200  67.920  1.00  0.00           C
ATOM   2713  HD1 PHE A 826      72.580  51.920  68.960  1.00  0.00           H
ATOM   2714  CE1 PHE A 826      73.900  52.150  67.250  1.00  0.00           C
ATOM   2715  HE1 PHE A 826      74.840  51.920  67.730  1.00  0.00           H
ATOM   2716  CZ  PHE A 826      73.890  52.360  65.890  1.00  0.00           C
ATOM   2717  HZ  PHE A 826      74.850  52.310  65.390  1.00  0.00           H
ATOM   2718  CD2 PHE A 826      71.610  52.950  65.940  1.00  0.00           C
ATOM   2719  HD2 PHE A 826      70.760  53.280  65.370  1.00  0.00           H
ATOM   2720  CE2 PHE A 826      72.770  52.800  65.210  1.00  0.00           C
ATOM   2721  HE2 PHE A 826      72.730  52.950  64.140  1.00  0.00           H
ATOM   2722  C   PHE A 826      69.290  50.730  66.610  1.00  0.00           C
ATOM   2723  O   PHE A 826      69.190  51.050  65.410  1.00  0.00           O
ATOM   2724  N   TRP A 827      69.430  49.470  67.070  1.00  0.00           N
ATOM   2725  HN  TRP A 827      69.530  49.430  68.050  1.00  0.00           H
ATOM   2726  CA  TRP A 827      69.510  48.300  66.230  1.00  0.00           C
ATOM   2727  HA  TRP A 827      70.300  48.460  65.510  1.00  0.00           H
ATOM   2728  CB  TRP A 827      69.790  46.960  67.020  1.00  0.00           C
ATOM   2729  HB1 TRP A 827      68.920  46.990  67.710  1.00  0.00           H
ATOM   2730  HB2 TRP A 827      70.760  47.030  67.570  1.00  0.00           H
ATOM   2731  CG  TRP A 827      69.670  45.610  66.430  1.00  0.00           C
ATOM   2732  CD1 TRP A 827      69.440  44.480  67.140  1.00  0.00           C
ATOM   2733  HD1 TRP A 827      69.000  44.420  68.120  1.00  0.00           H
ATOM   2734  NE1 TRP A 827      69.700  43.340  66.420  1.00  0.00           N
ATOM   2735  HE1 TRP A 827      69.790  42.440  66.800  1.00  0.00           H
ATOM   2736  CE2 TRP A 827      70.100  43.680  65.180  1.00  0.00           C
ATOM   2737  CD2 TRP A 827      70.140  45.090  65.120  1.00  0.00           C
ATOM   2738  CE3 TRP A 827      70.660  45.740  63.950  1.00  0.00           C
ATOM   2739  HE3 TRP A 827      70.620  46.820  63.850  1.00  0.00           H
ATOM   2740  CZ3 TRP A 827      70.950  44.890  62.820  1.00  0.00           C
ATOM   2741  HZ3 TRP A 827      71.360  45.310  61.930  1.00  0.00           H
ATOM   2742  CZ2 TRP A 827      70.430  42.910  64.100  1.00  0.00           C
ATOM   2743  HZ2 TRP A 827      70.380  41.830  64.100  1.00  0.00           H
ATOM   2744  CH2 TRP A 827      70.850  43.470  62.890  1.00  0.00           C
ATOM   2745  HH2 TRP A 827      71.150  42.840  62.080  1.00  0.00           H
ATOM   2746  C   TRP A 827      68.200  48.100  65.470  1.00  0.00           C
ATOM   2747  O   TRP A 827      68.210  47.940  64.230  1.00  0.00           O
ATOM   2748  N   CYS A 828      66.980  48.220  66.040  1.00  0.00           N
ATOM   2749  HN  CYS A 828      67.070  48.580  66.960  1.00  0.00           H
ATOM   2750  CA  CYS A 828      65.700  48.080  65.370  1.00  0.00           C
ATOM   2751  HA  CYS A 828      65.780  47.160  64.840  1.00  0.00           H
ATOM   2752  CB  CYS A 828      64.430  48.130  66.350  1.00  0.00           C
ATOM   2753  HB1 CYS A 828      63.490  48.120  65.740  1.00  0.00           H
ATOM   2754  HB2 CYS A 828      64.540  49.140  66.800  1.00  0.00           H
ATOM   2755  SG  CYS A 828      64.370  46.900  67.630  1.00  0.00           S
ATOM   2756  HG1 CYS A 828      65.470  47.390  68.200  1.00  0.00           H
ATOM   2757  C   CYS A 828      65.360  48.970  64.190  1.00  0.00           C
ATOM   2758  O   CYS A 828      64.890  48.420  63.180  1.00  0.00           O
ATOM   2759  N   VAL A 829      65.610  50.310  64.420  1.00  0.00           N
ATOM   2760  HN  VAL A 829      65.870  50.620  65.340  1.00  0.00           H
ATOM   2761  CA  VAL A 829      65.440  51.300  63.360  1.00  0.00           C
ATOM   2762  HA  VAL A 829      64.450  51.160  62.940  1.00  0.00           H
ATOM   2763  CB  VAL A 829      65.540  52.760  63.770  1.00  0.00           C
ATOM   2764  HB  VAL A 829      66.570  53.040  64.110  1.00  0.00           H
ATOM   2765  CG1 VAL A 829      65.170  53.650  62.560  1.00  0.00           C
ATOM   2766 HG11 VAL A 829      64.140  53.570  62.140  1.00  0.00           H
ATOM   2767 HG12 VAL A 829      65.780  53.560  61.630  1.00  0.00           H
ATOM   2768 HG13 VAL A 829      65.290  54.700  62.870  1.00  0.00           H
ATOM   2769  CG2 VAL A 829      64.600  53.100  64.930  1.00  0.00           C
ATOM   2770 HG21 VAL A 829      64.910  53.990  65.540  1.00  0.00           H
ATOM   2771 HG22 VAL A 829      64.660  52.270  65.670  1.00  0.00           H
ATOM   2772 HG23 VAL A 829      63.520  53.150  64.720  1.00  0.00           H
ATOM   2773  C   VAL A 829      66.430  50.910  62.210  1.00  0.00           C
ATOM   2774  O   VAL A 829      66.070  50.980  61.040  1.00  0.00           O
ATOM   2775  N   ILE A 830      67.660  50.480  62.540  1.00  0.00           N
ATOM   2776  HN  ILE A 830      67.840  50.320  63.500  1.00  0.00           H
ATOM   2777  CA  ILE A 830      68.590  49.990  61.530  1.00  0.00           C
ATOM   2778  HA  ILE A 830      68.740  50.700  60.720  1.00  0.00           H
ATOM   2779  CB  ILE A 830      69.990  49.920  62.130  1.00  0.00           C
ATOM   2780  HB  ILE A 830      70.000  49.280  63.030  1.00  0.00           H
ATOM   2781  CG2 ILE A 830      70.880  49.160  61.100  1.00  0.00           C
ATOM   2782 HG21 ILE A 830      71.910  49.380  61.460  1.00  0.00           H
ATOM   2783 HG22 ILE A 830      70.900  49.610  60.070  1.00  0.00           H
ATOM   2784 HG23 ILE A 830      70.730  48.070  61.140  1.00  0.00           H
ATOM   2785  CG1 ILE A 830      70.650  51.320  62.470  1.00  0.00           C
ATOM   2786 HG11 ILE A 830      71.620  51.110  62.970  1.00  0.00           H
ATOM   2787 HG12 ILE A 830      70.020  51.940  63.140  1.00  0.00           H
ATOM   2788  CD  ILE A 830      70.870  52.250  61.210  1.00  0.00           C
ATOM   2789  HD1 ILE A 830      71.660  51.880  60.520  1.00  0.00           H
ATOM   2790  HD2 ILE A 830      71.220  53.220  61.600  1.00  0.00           H
ATOM   2791  HD3 ILE A 830      69.960  52.330  60.580  1.00  0.00           H
ATOM   2792  C   ILE A 830      68.140  48.740  60.850  1.00  0.00           C
ATOM   2793  O   ILE A 830      68.220  48.580  59.670  1.00  0.00           O
ATOM   2794  N   LEU A 831      67.670  47.760  61.640  1.00  0.00           N
ATOM   2795  HN  LEU A 831      67.610  47.970  62.610  1.00  0.00           H
ATOM   2796  CA  LEU A 831      67.340  46.370  61.210  1.00  0.00           C
ATOM   2797  HA  LEU A 831      68.230  45.830  60.900  1.00  0.00           H
ATOM   2798  CB  LEU A 831      66.810  45.620  62.500  1.00  0.00           C
ATOM   2799  HB1 LEU A 831      65.970  46.210  62.910  1.00  0.00           H
ATOM   2800  HB2 LEU A 831      67.630  45.620  63.250  1.00  0.00           H
ATOM   2801  CG  LEU A 831      66.350  44.120  62.430  1.00  0.00           C
ATOM   2802  HG  LEU A 831      65.360  44.150  61.940  1.00  0.00           H
ATOM   2803  CD1 LEU A 831      67.390  43.320  61.640  1.00  0.00           C
ATOM   2804 HD11 LEU A 831      66.950  42.370  61.270  1.00  0.00           H
ATOM   2805 HD12 LEU A 831      68.360  43.070  62.130  1.00  0.00           H
ATOM   2806 HD13 LEU A 831      67.720  43.930  60.780  1.00  0.00           H
ATOM   2807  CD2 LEU A 831      66.300  43.410  63.760  1.00  0.00           C
ATOM   2808 HD21 LEU A 831      65.440  43.780  64.360  1.00  0.00           H
ATOM   2809 HD22 LEU A 831      67.200  43.590  64.370  1.00  0.00           H
ATOM   2810 HD23 LEU A 831      66.240  42.320  63.590  1.00  0.00           H
ATOM   2811  C   LEU A 831      66.220  46.420  60.150  1.00  0.00           C
ATOM   2812  O   LEU A 831      66.350  45.730  59.130  1.00  0.00           O
ATOM   2813  N   PHE A 832      65.200  47.340  60.270  1.00  0.00           N
ATOM   2814  HN  PHE A 832      65.290  47.840  61.130  1.00  0.00           H
ATOM   2815  CA  PHE A 832      64.270  47.800  59.230  1.00  0.00           C
ATOM   2816  HA  PHE A 832      63.700  46.890  59.050  1.00  0.00           H
ATOM   2817  CB  PHE A 832      63.350  48.970  59.750  1.00  0.00           C
ATOM   2818  HB1 PHE A 832      63.890  49.560  60.520  1.00  0.00           H
ATOM   2819  HB2 PHE A 832      62.490  48.560  60.320  1.00  0.00           H
ATOM   2820  CG  PHE A 832      62.810  49.970  58.780  1.00  0.00           C
ATOM   2821  CD1 PHE A 832      61.610  49.550  58.130  1.00  0.00           C
ATOM   2822  HD1 PHE A 832      61.280  48.520  58.240  1.00  0.00           H
ATOM   2823  CE1 PHE A 832      60.850  50.470  57.390  1.00  0.00           C
ATOM   2824  HE1 PHE A 832      59.990  50.110  56.840  1.00  0.00           H
ATOM   2825  CZ  PHE A 832      61.300  51.840  57.240  1.00  0.00           C
ATOM   2826  HZ  PHE A 832      60.750  52.500  56.590  1.00  0.00           H
ATOM   2827  CD2 PHE A 832      63.240  51.310  58.690  1.00  0.00           C
ATOM   2828  HD2 PHE A 832      64.150  51.470  59.250  1.00  0.00           H
ATOM   2829  CE2 PHE A 832      62.480  52.240  57.990  1.00  0.00           C
ATOM   2830  HE2 PHE A 832      62.760  53.290  57.920  1.00  0.00           H
ATOM   2831  C   PHE A 832      64.900  48.040  57.860  1.00  0.00           C
ATOM   2832  O   PHE A 832      64.560  47.450  56.870  1.00  0.00           O
ATOM   2833  N   PHE A 833      65.900  48.990  57.790  1.00  0.00           N
ATOM   2834  HN  PHE A 833      66.160  49.520  58.590  1.00  0.00           H
ATOM   2835  CA  PHE A 833      66.670  49.410  56.610  1.00  0.00           C
ATOM   2836  HA  PHE A 833      65.920  49.630  55.870  1.00  0.00           H
ATOM   2837  CB  PHE A 833      67.620  50.650  56.890  1.00  0.00           C
ATOM   2838  HB1 PHE A 833      68.220  50.860  55.980  1.00  0.00           H
ATOM   2839  HB2 PHE A 833      68.280  50.350  57.730  1.00  0.00           H
ATOM   2840  CG  PHE A 833      66.800  51.890  57.290  1.00  0.00           C
ATOM   2841  CD1 PHE A 833      65.800  52.290  56.370  1.00  0.00           C
ATOM   2842  HD1 PHE A 833      65.670  51.710  55.470  1.00  0.00           H
ATOM   2843  CE1 PHE A 833      65.160  53.440  56.610  1.00  0.00           C
ATOM   2844  HE1 PHE A 833      64.400  53.770  55.920  1.00  0.00           H
ATOM   2845  CZ  PHE A 833      65.300  54.230  57.770  1.00  0.00           C
ATOM   2846  HZ  PHE A 833      64.700  55.130  57.860  1.00  0.00           H
ATOM   2847  CD2 PHE A 833      66.950  52.620  58.470  1.00  0.00           C
ATOM   2848  HD2 PHE A 833      67.670  52.170  59.140  1.00  0.00           H
ATOM   2849  CE2 PHE A 833      66.280  53.770  58.740  1.00  0.00           C
ATOM   2850  HE2 PHE A 833      66.570  54.410  59.560  1.00  0.00           H
ATOM   2851  C   PHE A 833      67.530  48.290  56.100  1.00  0.00           C
ATOM   2852  O   PHE A 833      67.720  48.070  54.900  1.00  0.00           O
ATOM   2853  N   THR A 834      68.150  47.580  57.020  1.00  0.00           N
ATOM   2854  HN  THR A 834      67.930  47.750  57.980  1.00  0.00           H
ATOM   2855  CA  THR A 834      69.130  46.580  56.590  1.00  0.00           C
ATOM   2856  HA  THR A 834      69.720  47.040  55.810  1.00  0.00           H
ATOM   2857  CB  THR A 834      70.200  46.150  57.630  1.00  0.00           C
ATOM   2858  HB  THR A 834      70.680  45.170  57.370  1.00  0.00           H
ATOM   2859  OG1 THR A 834      69.640  45.930  58.890  1.00  0.00           O
ATOM   2860  HG1 THR A 834      69.320  46.750  59.270  1.00  0.00           H
ATOM   2861  CG2 THR A 834      71.170  47.210  57.860  1.00  0.00           C
ATOM   2862 HG21 THR A 834      70.600  48.120  58.130  1.00  0.00           H
ATOM   2863 HG22 THR A 834      71.620  47.460  56.870  1.00  0.00           H
ATOM   2864 HG23 THR A 834      72.040  46.990  58.500  1.00  0.00           H
ATOM   2865  C   THR A 834      68.420  45.350  55.930  1.00  0.00           C
ATOM   2866  O   THR A 834      68.940  44.700  55.010  1.00  0.00           O
ATOM   2867  N   THR A 835      67.200  45.020  56.390  1.00  0.00           N
ATOM   2868  HN  THR A 835      66.950  45.580  57.170  1.00  0.00           H
ATOM   2869  CA  THR A 835      66.200  44.080  55.900  1.00  0.00           C
ATOM   2870  HA  THR A 835      66.560  43.060  55.920  1.00  0.00           H
ATOM   2871  CB  THR A 835      64.950  44.000  56.750  1.00  0.00           C
ATOM   2872  HB  THR A 835      64.660  45.020  57.110  1.00  0.00           H
ATOM   2873  OG1 THR A 835      65.250  43.380  57.990  1.00  0.00           O
ATOM   2874  HG1 THR A 835      65.760  44.010  58.490  1.00  0.00           H
ATOM   2875  CG2 THR A 835      63.730  43.300  56.090  1.00  0.00           C
ATOM   2876 HG21 THR A 835      63.180  43.860  55.300  1.00  0.00           H
ATOM   2877 HG22 THR A 835      63.090  43.130  56.980  1.00  0.00           H
ATOM   2878 HG23 THR A 835      64.040  42.270  55.800  1.00  0.00           H
ATOM   2879  C   THR A 835      65.860  44.340  54.520  1.00  0.00           C
ATOM   2880  O   THR A 835      65.970  43.500  53.620  1.00  0.00           O
ATOM   2881  N   PHE A 836      65.610  45.640  54.370  1.00  0.00           N
ATOM   2882  HN  PHE A 836      65.470  46.120  55.230  1.00  0.00           H
ATOM   2883  CA  PHE A 836      65.300  46.250  53.100  1.00  0.00           C
ATOM   2884  HA  PHE A 836      64.540  45.630  52.630  1.00  0.00           H
ATOM   2885  CB  PHE A 836      64.800  47.740  53.320  1.00  0.00           C
ATOM   2886  HB1 PHE A 836      65.420  48.230  54.100  1.00  0.00           H
ATOM   2887  HB2 PHE A 836      63.740  47.680  53.680  1.00  0.00           H
ATOM   2888  CG  PHE A 836      64.740  48.610  52.130  1.00  0.00           C
ATOM   2889  CD1 PHE A 836      63.770  48.470  51.160  1.00  0.00           C
ATOM   2890  HD1 PHE A 836      62.970  47.760  51.250  1.00  0.00           H
ATOM   2891  CE1 PHE A 836      63.670  49.300  50.020  1.00  0.00           C
ATOM   2892  HE1 PHE A 836      62.850  49.180  49.330  1.00  0.00           H
ATOM   2893  CZ  PHE A 836      64.690  50.250  49.790  1.00  0.00           C
ATOM   2894  HZ  PHE A 836      64.730  50.840  48.880  1.00  0.00           H
ATOM   2895  CD2 PHE A 836      65.730  49.630  51.970  1.00  0.00           C
ATOM   2896  HD2 PHE A 836      66.580  49.790  52.630  1.00  0.00           H
ATOM   2897  CE2 PHE A 836      65.660  50.380  50.760  1.00  0.00           C
ATOM   2898  HE2 PHE A 836      66.440  51.100  50.530  1.00  0.00           H
ATOM   2899  C   PHE A 836      66.490  46.150  52.080  1.00  0.00           C
ATOM   2900  O   PHE A 836      66.400  45.790  50.900  1.00  0.00           O
ATOM   2901  N   PHE A 837      67.720  46.440  52.530  1.00  0.00           N
ATOM   2902  HN  PHE A 837      67.780  46.680  53.500  1.00  0.00           H
ATOM   2903  CA  PHE A 837      68.990  46.270  51.840  1.00  0.00           C
ATOM   2904  HA  PHE A 837      68.810  46.800  50.910  1.00  0.00           H
ATOM   2905  CB  PHE A 837      70.200  46.910  52.540  1.00  0.00           C
ATOM   2906  HB1 PHE A 837      71.160  46.640  52.040  1.00  0.00           H
ATOM   2907  HB2 PHE A 837      70.080  46.440  53.540  1.00  0.00           H
ATOM   2908  CG  PHE A 837      70.150  48.400  52.630  1.00  0.00           C
ATOM   2909  CD1 PHE A 837      69.300  49.170  51.850  1.00  0.00           C
ATOM   2910  HD1 PHE A 837      68.490  48.840  51.210  1.00  0.00           H
ATOM   2911  CE1 PHE A 837      69.320  50.550  51.980  1.00  0.00           C
ATOM   2912  HE1 PHE A 837      68.680  51.210  51.410  1.00  0.00           H
ATOM   2913  CZ  PHE A 837      70.300  51.150  52.810  1.00  0.00           C
ATOM   2914  HZ  PHE A 837      70.450  52.210  52.770  1.00  0.00           H
ATOM   2915  CD2 PHE A 837      70.910  48.990  53.660  1.00  0.00           C
ATOM   2916  HD2 PHE A 837      71.390  48.300  54.340  1.00  0.00           H
ATOM   2917  CE2 PHE A 837      71.000  50.370  53.740  1.00  0.00           C
ATOM   2918  HE2 PHE A 837      71.660  50.720  54.510  1.00  0.00           H
ATOM   2919  C   PHE A 837      69.210  44.880  51.400  1.00  0.00           C
ATOM   2920  O   PHE A 837      69.430  44.690  50.230  1.00  0.00           O
ATOM   2921  N   LEU A 838      69.100  43.940  52.340  1.00  0.00           N
ATOM   2922  HN  LEU A 838      68.890  44.360  53.210  1.00  0.00           H
ATOM   2923  CA  LEU A 838      69.350  42.540  52.220  1.00  0.00           C
ATOM   2924  HA  LEU A 838      70.280  42.430  51.670  1.00  0.00           H
ATOM   2925  CB  LEU A 838      69.480  41.900  53.610  1.00  0.00           C
ATOM   2926  HB1 LEU A 838      68.550  42.070  54.190  1.00  0.00           H
ATOM   2927  HB2 LEU A 838      70.310  42.450  54.120  1.00  0.00           H
ATOM   2928  CG  LEU A 838      69.980  40.420  53.710  1.00  0.00           C
ATOM   2929  HG  LEU A 838      69.260  39.650  53.340  1.00  0.00           H
ATOM   2930  CD1 LEU A 838      71.290  40.190  52.890  1.00  0.00           C
ATOM   2931 HD11 LEU A 838      71.250  40.430  51.810  1.00  0.00           H
ATOM   2932 HD12 LEU A 838      71.790  39.210  52.970  1.00  0.00           H
ATOM   2933 HD13 LEU A 838      72.120  40.850  53.220  1.00  0.00           H
ATOM   2934  CD2 LEU A 838      70.160  39.930  55.240  1.00  0.00           C
ATOM   2935 HD21 LEU A 838      70.710  40.720  55.800  1.00  0.00           H
ATOM   2936 HD22 LEU A 838      70.760  38.990  55.110  1.00  0.00           H
ATOM   2937 HD23 LEU A 838      69.170  39.800  55.720  1.00  0.00           H
ATOM   2938  C   LEU A 838      68.290  41.860  51.340  1.00  0.00           C
ATOM   2939  O   LEU A 838      68.520  41.000  50.520  1.00  0.00           O
ATOM   2940  N   SER A 839      67.000  42.290  51.500  1.00  0.00           N
ATOM   2941  HN  SER A 839      66.640  42.820  52.260  1.00  0.00           H
ATOM   2942  CA  SER A 839      65.870  41.920  50.560  1.00  0.00           C
ATOM   2943  HA  SER A 839      65.960  40.860  50.400  1.00  0.00           H
ATOM   2944  CB  SER A 839      64.470  42.080  51.170  1.00  0.00           C
ATOM   2945  HB1 SER A 839      64.140  43.100  51.410  1.00  0.00           H
ATOM   2946  HB2 SER A 839      64.430  41.470  52.100  1.00  0.00           H
ATOM   2947  OG  SER A 839      63.470  41.540  50.300  1.00  0.00           O
ATOM   2948  HG1 SER A 839      63.580  42.060  49.500  1.00  0.00           H
ATOM   2949  C   SER A 839      65.980  42.450  49.190  1.00  0.00           C
ATOM   2950  O   SER A 839      65.730  41.740  48.240  1.00  0.00           O
ATOM   2951  N   SER A 840      66.390  43.730  48.930  1.00  0.00           N
ATOM   2952  HN  SER A 840      66.610  44.320  49.700  1.00  0.00           H
ATOM   2953  CA  SER A 840      66.760  44.200  47.640  1.00  0.00           C
ATOM   2954  HA  SER A 840      65.900  44.080  47.010  1.00  0.00           H
ATOM   2955  CB  SER A 840      67.150  45.680  47.620  1.00  0.00           C
ATOM   2956  HB1 SER A 840      67.500  46.020  46.620  1.00  0.00           H
ATOM   2957  HB2 SER A 840      68.100  45.710  48.200  1.00  0.00           H
ATOM   2958  OG  SER A 840      66.210  46.570  48.190  1.00  0.00           O
ATOM   2959  HG1 SER A 840      66.140  46.320  49.110  1.00  0.00           H
ATOM   2960  C   SER A 840      67.950  43.440  47.020  1.00  0.00           C
ATOM   2961  O   SER A 840      68.000  43.070  45.860  1.00  0.00           O
ATOM   2962  N   PHE A 841      69.020  43.270  47.810  1.00  0.00           N
ATOM   2963  HN  PHE A 841      69.000  43.390  48.810  1.00  0.00           H
ATOM   2964  CA  PHE A 841      70.300  42.730  47.420  1.00  0.00           C
ATOM   2965  HA  PHE A 841      70.470  43.260  46.500  1.00  0.00           H
ATOM   2966  CB  PHE A 841      71.290  43.180  48.520  1.00  0.00           C
ATOM   2967  HB1 PHE A 841      71.040  42.880  49.550  1.00  0.00           H
ATOM   2968  HB2 PHE A 841      71.350  44.300  48.550  1.00  0.00           H
ATOM   2969  CG  PHE A 841      72.660  42.640  48.220  1.00  0.00           C
ATOM   2970  CD1 PHE A 841      73.250  41.600  48.990  1.00  0.00           C
ATOM   2971  HD1 PHE A 841      72.680  41.120  49.760  1.00  0.00           H
ATOM   2972  CE1 PHE A 841      74.500  41.090  48.690  1.00  0.00           C
ATOM   2973  HE1 PHE A 841      74.870  40.200  49.180  1.00  0.00           H
ATOM   2974  CZ  PHE A 841      75.180  41.660  47.610  1.00  0.00           C
ATOM   2975  HZ  PHE A 841      76.190  41.340  47.390  1.00  0.00           H
ATOM   2976  CD2 PHE A 841      73.420  43.310  47.290  1.00  0.00           C
ATOM   2977  HD2 PHE A 841      73.070  44.250  46.880  1.00  0.00           H
ATOM   2978  CE2 PHE A 841      74.710  42.800  46.930  1.00  0.00           C
ATOM   2979  HE2 PHE A 841      75.230  43.200  46.080  1.00  0.00           H
ATOM   2980  C   PHE A 841      70.300  41.270  46.980  1.00  0.00           C
ATOM   2981  O   PHE A 841      71.050  40.950  46.030  1.00  0.00           O
ATOM   2982  N   LEU A 842      69.460  40.340  47.630  1.00  0.00           N
ATOM   2983  HN  LEU A 842      69.210  40.570  48.570  1.00  0.00           H
ATOM   2984  CA  LEU A 842      68.970  39.080  47.230  1.00  0.00           C
ATOM   2985  HA  LEU A 842      69.840  38.570  46.840  1.00  0.00           H
ATOM   2986  CB  LEU A 842      68.340  38.390  48.390  1.00  0.00           C
ATOM   2987  HB1 LEU A 842      67.910  37.430  48.020  1.00  0.00           H
ATOM   2988  HB2 LEU A 842      67.520  39.020  48.800  1.00  0.00           H
ATOM   2989  CG  LEU A 842      69.240  37.930  49.570  1.00  0.00           C
ATOM   2990  HG  LEU A 842      69.430  38.780  50.250  1.00  0.00           H
ATOM   2991  CD1 LEU A 842      68.590  36.830  50.350  1.00  0.00           C
ATOM   2992 HD11 LEU A 842      67.620  37.230  50.720  1.00  0.00           H
ATOM   2993 HD12 LEU A 842      69.260  36.610  51.220  1.00  0.00           H
ATOM   2994 HD13 LEU A 842      68.570  35.870  49.780  1.00  0.00           H
ATOM   2995  CD2 LEU A 842      70.530  37.400  49.100  1.00  0.00           C
ATOM   2996 HD21 LEU A 842      71.110  38.250  48.670  1.00  0.00           H
ATOM   2997 HD22 LEU A 842      70.410  36.570  48.360  1.00  0.00           H
ATOM   2998 HD23 LEU A 842      71.320  37.060  49.810  1.00  0.00           H
ATOM   2999  C   LEU A 842      68.030  39.070  45.980  1.00  0.00           C
ATOM   3000  O   LEU A 842      68.310  38.300  45.050  1.00  0.00           O
ATOM   3001  N   LYS A 843      67.050  40.030  45.920  1.00  0.00           N
ATOM   3002  HN  LYS A 843      67.210  40.730  46.620  1.00  0.00           H
ATOM   3003  CA  LYS A 843      66.170  40.150  44.760  1.00  0.00           C
ATOM   3004  HA  LYS A 843      65.660  39.250  44.500  1.00  0.00           H
ATOM   3005  CB  LYS A 843      65.100  41.220  45.010  1.00  0.00           C
ATOM   3006  HB1 LYS A 843      65.610  42.190  45.220  1.00  0.00           H
ATOM   3007  HB2 LYS A 843      64.530  40.880  45.890  1.00  0.00           H
ATOM   3008  CG  LYS A 843      64.100  41.490  43.820  1.00  0.00           C
ATOM   3009  HG1 LYS A 843      64.660  41.920  42.950  1.00  0.00           H
ATOM   3010  HG2 LYS A 843      63.380  42.260  44.180  1.00  0.00           H
ATOM   3011  CD  LYS A 843      63.370  40.240  43.350  1.00  0.00           C
ATOM   3012  HD1 LYS A 843      62.690  39.950  44.170  1.00  0.00           H
ATOM   3013  HD2 LYS A 843      64.070  39.410  43.150  1.00  0.00           H
ATOM   3014  CE  LYS A 843      62.420  40.490  42.160  1.00  0.00           C
ATOM   3015  HE1 LYS A 843      63.020  40.650  41.250  1.00  0.00           H
ATOM   3016  HE2 LYS A 843      61.770  41.380  42.330  1.00  0.00           H
ATOM   3017  NZ  LYS A 843      61.520  39.400  41.900  1.00  0.00           N
ATOM   3018  HZ1 LYS A 843      61.030  39.340  40.980  1.00  0.00           H
ATOM   3019  HZ2 LYS A 843      60.800  39.440  42.650  1.00  0.00           H
ATOM   3020  HZ3 LYS A 843      61.950  38.480  42.110  1.00  0.00           H
ATOM   3021  C   LYS A 843      66.870  40.430  43.340  1.00  0.00           C
ATOM   3022  O   LYS A 843      66.490  39.900  42.290  1.00  0.00           O
ATOM   3023  N   GLN A 844      67.920  41.280  43.340  1.00  0.00           N
ATOM   3024  HN  GLN A 844      68.240  41.650  44.200  1.00  0.00           H
ATOM   3025  CA  GLN A 844      68.750  41.550  42.160  1.00  0.00           C
ATOM   3026  HA  GLN A 844      68.180  41.610  41.250  1.00  0.00           H
ATOM   3027  CB  GLN A 844      69.410  42.930  42.360  1.00  0.00           C
ATOM   3028  HB1 GLN A 844      69.910  43.080  41.380  1.00  0.00           H
ATOM   3029  HB2 GLN A 844      70.070  42.910  43.260  1.00  0.00           H
ATOM   3030  CG  GLN A 844      68.510  44.110  42.770  1.00  0.00           C
ATOM   3031  HG1 GLN A 844      69.180  44.980  42.970  1.00  0.00           H
ATOM   3032  HG2 GLN A 844      67.900  43.960  43.690  1.00  0.00           H
ATOM   3033  CD  GLN A 844      67.510  44.580  41.700  1.00  0.00           C
ATOM   3034  OE1 GLN A 844      67.580  44.130  40.560  1.00  0.00           O
ATOM   3035  NE2 GLN A 844      66.510  45.470  42.110  1.00  0.00           N
ATOM   3036 HE21 GLN A 844      65.720  45.700  41.550  1.00  0.00           H
ATOM   3037 HE22 GLN A 844      66.420  45.660  43.090  1.00  0.00           H
ATOM   3038  C   GLN A 844      69.780  40.510  42.050  1.00  0.00           C
ATOM   3039  O   GLN A 844      70.730  40.730  41.210  1.00  0.00           O
ATOM   3040  N   PHE A 845      69.720  39.360  42.710  1.00  0.00           N
ATOM   3041  HN  PHE A 845      69.100  39.170  43.470  1.00  0.00           H
ATOM   3042  CA  PHE A 845      70.840  38.400  42.520  1.00  0.00           C
ATOM   3043  HA  PHE A 845      71.720  39.000  42.370  1.00  0.00           H
ATOM   3044  CB  PHE A 845      70.980  37.520  43.810  1.00  0.00           C
ATOM   3045  HB1 PHE A 845      70.070  36.920  43.980  1.00  0.00           H
ATOM   3046  HB2 PHE A 845      71.000  38.250  44.650  1.00  0.00           H
ATOM   3047  CG  PHE A 845      72.300  36.800  43.800  1.00  0.00           C
ATOM   3048  CD1 PHE A 845      72.410  35.370  43.910  1.00  0.00           C
ATOM   3049  HD1 PHE A 845      71.490  34.810  43.990  1.00  0.00           H
ATOM   3050  CE1 PHE A 845      73.640  34.760  43.950  1.00  0.00           C
ATOM   3051  HE1 PHE A 845      73.630  33.700  44.120  1.00  0.00           H
ATOM   3052  CZ  PHE A 845      74.820  35.510  43.820  1.00  0.00           C
ATOM   3053  HZ  PHE A 845      75.790  35.050  43.770  1.00  0.00           H
ATOM   3054  CD2 PHE A 845      73.500  37.540  43.740  1.00  0.00           C
ATOM   3055  HD2 PHE A 845      73.390  38.600  43.700  1.00  0.00           H
ATOM   3056  CE2 PHE A 845      74.740  36.960  43.790  1.00  0.00           C
ATOM   3057  HE2 PHE A 845      75.600  37.610  43.740  1.00  0.00           H
ATOM   3058  C   PHE A 845      70.640  37.450  41.340  1.00  0.00           C
ATOM   3059  O   PHE A 845      71.450  36.640  40.970  1.00  0.00           O
ATOM   3060  N   LYS A 846      69.510  37.510  40.630  1.00  0.00           N
ATOM   3061  HN  LYS A 846      68.970  38.320  40.790  1.00  0.00           H
ATOM   3062  CA  LYS A 846      68.920  36.550  39.660  1.00  0.00           C
ATOM   3063  HA  LYS A 846      68.840  35.640  40.250  1.00  0.00           H
ATOM   3064  CB  LYS A 846      67.560  36.880  39.110  1.00  0.00           C
ATOM   3065  HB1 LYS A 846      67.610  37.820  38.530  1.00  0.00           H
ATOM   3066  HB2 LYS A 846      66.940  37.120  40.000  1.00  0.00           H
ATOM   3067  CG  LYS A 846      66.890  35.770  38.290  1.00  0.00           C
ATOM   3068  HG1 LYS A 846      67.320  34.790  38.570  1.00  0.00           H
ATOM   3069  HG2 LYS A 846      67.150  35.890  37.220  1.00  0.00           H
ATOM   3070  CD  LYS A 846      65.350  35.750  38.350  1.00  0.00           C
ATOM   3071  HD1 LYS A 846      65.080  35.230  37.410  1.00  0.00           H
ATOM   3072  HD2 LYS A 846      65.090  36.800  38.130  1.00  0.00           H
ATOM   3073  CE  LYS A 846      64.660  35.270  39.640  1.00  0.00           C
ATOM   3074  HE1 LYS A 846      64.780  35.990  40.490  1.00  0.00           H
ATOM   3075  HE2 LYS A 846      65.160  34.320  39.940  1.00  0.00           H
ATOM   3076  NZ  LYS A 846      63.180  35.030  39.480  1.00  0.00           N
ATOM   3077  HZ1 LYS A 846      62.610  35.870  39.260  1.00  0.00           H
ATOM   3078  HZ2 LYS A 846      62.820  34.580  40.350  1.00  0.00           H
ATOM   3079  HZ3 LYS A 846      63.050  34.310  38.740  1.00  0.00           H
ATOM   3080  C   LYS A 846      69.710  36.360  38.400  1.00  0.00           C
ATOM   3081  O   LYS A 846      69.970  35.260  37.960  1.00  0.00           O
ATOM   3082  N   THR A 847      70.190  37.480  37.810  1.00  0.00           N
ATOM   3083  HN  THR A 847      69.790  38.350  38.090  1.00  0.00           H
ATOM   3084  CA  THR A 847      71.030  37.600  36.570  1.00  0.00           C
ATOM   3085  HA  THR A 847      70.630  36.870  35.870  1.00  0.00           H
ATOM   3086  CB  THR A 847      70.720  38.860  35.730  1.00  0.00           C
ATOM   3087  HB  THR A 847      71.390  38.880  34.830  1.00  0.00           H
ATOM   3088  OG1 THR A 847      70.800  40.110  36.440  1.00  0.00           O
ATOM   3089  HG1 THR A 847      71.640  40.510  36.260  1.00  0.00           H
ATOM   3090  CG2 THR A 847      69.290  38.700  35.280  1.00  0.00           C
ATOM   3091 HG21 THR A 847      69.020  37.690  34.870  1.00  0.00           H
ATOM   3092 HG22 THR A 847      69.030  39.530  34.580  1.00  0.00           H
ATOM   3093 HG23 THR A 847      68.620  38.860  36.160  1.00  0.00           H
ATOM   3094  C   THR A 847      72.450  37.610  36.880  1.00  0.00           C
ATOM   3095  O   THR A 847      73.260  37.880  35.980  1.00  0.00           O
ATOM   3096  N   LYS A 848      72.820  37.470  38.170  1.00  0.00           N
ATOM   3097  HN  LYS A 848      72.240  37.190  38.920  1.00  0.00           H
ATOM   3098  CA  LYS A 848      74.180  37.900  38.540  1.00  0.00           C
ATOM   3099  HA  LYS A 848      74.460  38.760  37.960  1.00  0.00           H
ATOM   3100  CB  LYS A 848      74.480  38.220  40.010  1.00  0.00           C
ATOM   3101  HB1 LYS A 848      75.560  38.270  40.250  1.00  0.00           H
ATOM   3102  HB2 LYS A 848      74.070  37.350  40.560  1.00  0.00           H
ATOM   3103  CG  LYS A 848      73.740  39.450  40.550  1.00  0.00           C
ATOM   3104  HG1 LYS A 848      73.590  39.460  41.650  1.00  0.00           H
ATOM   3105  HG2 LYS A 848      72.710  39.580  40.140  1.00  0.00           H
ATOM   3106  CD  LYS A 848      74.620  40.700  40.180  1.00  0.00           C
ATOM   3107  HD1 LYS A 848      74.800  40.730  39.070  1.00  0.00           H
ATOM   3108  HD2 LYS A 848      75.650  40.630  40.580  1.00  0.00           H
ATOM   3109  CE  LYS A 848      74.250  42.100  40.660  1.00  0.00           C
ATOM   3110  HE1 LYS A 848      74.860  42.910  40.210  1.00  0.00           H
ATOM   3111  HE2 LYS A 848      74.300  42.040  41.760  1.00  0.00           H
ATOM   3112  NZ  LYS A 848      72.820  42.390  40.280  1.00  0.00           N
ATOM   3113  HZ1 LYS A 848      72.470  43.320  40.580  1.00  0.00           H
ATOM   3114  HZ2 LYS A 848      72.300  41.600  40.730  1.00  0.00           H
ATOM   3115  HZ3 LYS A 848      72.670  42.290  39.250  1.00  0.00           H
ATOM   3116  C   LYS A 848      75.270  36.860  38.110  1.00  0.00           C
ATOM   3117  O   LYS A 848      75.080  35.630  38.200  1.00  0.00           O
ATOM   3118  N   ARG A 849      76.270  37.440  37.460  1.00  0.00           N
ATOM   3119  HN  ARG A 849      76.170  38.370  37.130  1.00  0.00           H
ATOM   3120  CA  ARG A 849      77.430  36.690  37.000  1.00  0.00           C
ATOM   3121  HA  ARG A 849      77.060  35.810  36.490  1.00  0.00           H
ATOM   3122  CB  ARG A 849      78.320  37.450  36.010  1.00  0.00           C
ATOM   3123  HB1 ARG A 849      78.790  38.230  36.660  1.00  0.00           H
ATOM   3124  HB2 ARG A 849      77.780  37.860  35.130  1.00  0.00           H
ATOM   3125  CG  ARG A 849      79.390  36.640  35.340  1.00  0.00           C
ATOM   3126  HG1 ARG A 849      78.960  35.850  34.700  1.00  0.00           H
ATOM   3127  HG2 ARG A 849      80.060  36.090  36.030  1.00  0.00           H
ATOM   3128  CD  ARG A 849      80.220  37.550  34.360  1.00  0.00           C
ATOM   3129  HD1 ARG A 849      80.860  38.220  34.980  1.00  0.00           H
ATOM   3130  HD2 ARG A 849      79.610  38.270  33.780  1.00  0.00           H
ATOM   3131  NE  ARG A 849      81.100  36.630  33.640  1.00  0.00           N
ATOM   3132  HE  ARG A 849      81.690  35.980  34.110  1.00  0.00           H
ATOM   3133  CZ  ARG A 849      81.320  36.750  32.350  1.00  0.00           C
ATOM   3134  NH1 ARG A 849      80.620  37.510  31.560  1.00  0.00           N
ATOM   3135 HH11 ARG A 849      80.050  38.250  31.910  1.00  0.00           H
ATOM   3136 HH12 ARG A 849      80.820  37.640  30.590  1.00  0.00           H
ATOM   3137  NH2 ARG A 849      82.190  36.000  31.750  1.00  0.00           N
ATOM   3138 HH21 ARG A 849      82.610  35.330  32.350  1.00  0.00           H
ATOM   3139 HH22 ARG A 849      82.420  36.080  30.770  1.00  0.00           H
ATOM   3140  C   ARG A 849      78.220  36.070  38.180  1.00  0.00           C
ATOM   3141  O   ARG A 849      78.220  36.600  39.270  1.00  0.00           O
ATOM   3142  N   TYR A 850      78.770  34.850  38.010  1.00  0.00           N
ATOM   3143  HN  TYR A 850      78.600  34.430  37.120  1.00  0.00           H
ATOM   3144  CA  TYR A 850      79.630  34.160  38.940  1.00  0.00           C
ATOM   3145  HA  TYR A 850      80.170  33.480  38.310  1.00  0.00           H
ATOM   3146  CB  TYR A 850      80.770  34.940  39.760  1.00  0.00           C
ATOM   3147  HB1 TYR A 850      81.350  34.200  40.350  1.00  0.00           H
ATOM   3148  HB2 TYR A 850      80.420  35.690  40.510  1.00  0.00           H
ATOM   3149  CG  TYR A 850      81.690  35.650  38.820  1.00  0.00           C
ATOM   3150  CD1 TYR A 850      81.670  37.060  38.730  1.00  0.00           C
ATOM   3151  HD1 TYR A 850      80.910  37.650  39.210  1.00  0.00           H
ATOM   3152  CE1 TYR A 850      82.520  37.750  37.840  1.00  0.00           C
ATOM   3153  HE1 TYR A 850      82.390  38.820  37.730  1.00  0.00           H
ATOM   3154  CZ  TYR A 850      83.300  37.050  36.900  1.00  0.00           C
ATOM   3155  OH  TYR A 850      84.150  37.770  36.030  1.00  0.00           O
ATOM   3156  HH  TYR A 850      84.180  38.720  36.180  1.00  0.00           H
ATOM   3157  CD2 TYR A 850      82.570  34.910  37.940  1.00  0.00           C
ATOM   3158  HD2 TYR A 850      82.570  33.820  38.000  1.00  0.00           H
ATOM   3159  CE2 TYR A 850      83.360  35.660  36.960  1.00  0.00           C
ATOM   3160  HE2 TYR A 850      84.060  35.080  36.370  1.00  0.00           H
ATOM   3161  C   TYR A 850      78.950  33.140  39.850  1.00  0.00           C
ATOM   3162  O   TYR A 850      79.540  32.610  40.770  1.00  0.00           O
ATOM   3163  N   PHE A 851      77.690  32.770  39.630  1.00  0.00           N
ATOM   3164  HN  PHE A 851      77.170  33.120  38.860  1.00  0.00           H
ATOM   3165  CA  PHE A 851      76.970  31.880  40.590  1.00  0.00           C
ATOM   3166  HA  PHE A 851      77.670  31.260  41.120  1.00  0.00           H
ATOM   3167  CB  PHE A 851      76.250  32.730  41.680  1.00  0.00           C
ATOM   3168  HB1 PHE A 851      75.160  32.820  41.460  1.00  0.00           H
ATOM   3169  HB2 PHE A 851      76.580  33.780  41.760  1.00  0.00           H
ATOM   3170  CG  PHE A 851      76.400  32.110  42.990  1.00  0.00           C
ATOM   3171  CD1 PHE A 851      77.580  32.270  43.750  1.00  0.00           C
ATOM   3172  HD1 PHE A 851      78.420  32.760  43.270  1.00  0.00           H
ATOM   3173  CE1 PHE A 851      77.590  31.970  45.090  1.00  0.00           C
ATOM   3174  HE1 PHE A 851      78.460  32.210  45.690  1.00  0.00           H
ATOM   3175  CZ  PHE A 851      76.440  31.520  45.710  1.00  0.00           C
ATOM   3176  HZ  PHE A 851      76.480  31.410  46.790  1.00  0.00           H
ATOM   3177  CD2 PHE A 851      75.260  31.540  43.640  1.00  0.00           C
ATOM   3178  HD2 PHE A 851      74.440  31.340  42.970  1.00  0.00           H
ATOM   3179  CE2 PHE A 851      75.320  31.240  44.960  1.00  0.00           C
ATOM   3180  HE2 PHE A 851      74.470  30.940  45.560  1.00  0.00           H
ATOM   3181  C   PHE A 851      76.020  30.980  39.710  1.00  0.00           C
ATOM   3182  O   PHE A 851      75.350  31.600  38.890  1.00  0.00           O
ATOM   3183  N   PRO A 852      75.790  29.650  39.920  1.00  0.00           N
ATOM   3184  CD  PRO A 852      76.500  28.870  40.860  1.00  0.00           C
ATOM   3185  HD1 PRO A 852      76.090  29.130  41.860  1.00  0.00           H
ATOM   3186  HD2 PRO A 852      77.610  28.960  40.840  1.00  0.00           H
ATOM   3187  CA  PRO A 852      74.890  28.830  39.160  1.00  0.00           C
ATOM   3188  HA  PRO A 852      75.320  28.690  38.180  1.00  0.00           H
ATOM   3189  CB  PRO A 852      74.910  27.510  39.930  1.00  0.00           C
ATOM   3190  HB1 PRO A 852      74.720  26.620  39.300  1.00  0.00           H
ATOM   3191  HB2 PRO A 852      74.230  27.510  40.830  1.00  0.00           H
ATOM   3192  CG  PRO A 852      76.310  27.450  40.460  1.00  0.00           C
ATOM   3193  HG1 PRO A 852      76.390  26.730  41.310  1.00  0.00           H
ATOM   3194  HG2 PRO A 852      77.010  27.150  39.640  1.00  0.00           H
ATOM   3195  C   PRO A 852      73.510  29.440  38.990  1.00  0.00           C
ATOM   3196  O   PRO A 852      72.930  29.890  39.990  1.00  0.00           O
ATOM   3197  N   THR A 853      72.960  29.510  37.790  1.00  0.00           N
ATOM   3198  HN  THR A 853      73.420  29.080  37.010  1.00  0.00           H
ATOM   3199  CA  THR A 853      71.730  30.090  37.410  1.00  0.00           C
ATOM   3200  HA  THR A 853      71.880  31.130  37.650  1.00  0.00           H
ATOM   3201  CB  THR A 853      71.340  29.750  35.970  1.00  0.00           C
ATOM   3202  HB  THR A 853      71.080  28.670  35.890  1.00  0.00           H
ATOM   3203  OG1 THR A 853      72.360  29.980  35.050  1.00  0.00           O
ATOM   3204  HG1 THR A 853      73.050  29.390  35.350  1.00  0.00           H
ATOM   3205  CG2 THR A 853      70.050  30.370  35.420  1.00  0.00           C
ATOM   3206 HG21 THR A 853      70.110  31.460  35.190  1.00  0.00           H
ATOM   3207 HG22 THR A 853      69.220  30.150  36.120  1.00  0.00           H
ATOM   3208 HG23 THR A 853      69.850  29.860  34.450  1.00  0.00           H
ATOM   3209  C   THR A 853      70.500  29.730  38.180  1.00  0.00           C
ATOM   3210  O   THR A 853      69.780  30.540  38.690  1.00  0.00           O
ATOM   3211  N   LYS A 854      70.300  28.390  38.410  1.00  0.00           N
ATOM   3212  HN  LYS A 854      70.950  27.750  38.000  1.00  0.00           H
ATOM   3213  CA  LYS A 854      69.170  27.930  39.210  1.00  0.00           C
ATOM   3214  HA  LYS A 854      68.250  28.400  38.880  1.00  0.00           H
ATOM   3215  CB  LYS A 854      69.050  26.380  39.170  1.00  0.00           C
ATOM   3216  HB1 LYS A 854      68.370  26.150  40.020  1.00  0.00           H
ATOM   3217  HB2 LYS A 854      70.100  26.070  39.360  1.00  0.00           H
ATOM   3218  CG  LYS A 854      68.590  25.710  37.810  1.00  0.00           C
ATOM   3219  HG1 LYS A 854      69.390  25.870  37.040  1.00  0.00           H
ATOM   3220  HG2 LYS A 854      67.750  26.270  37.340  1.00  0.00           H
ATOM   3221  CD  LYS A 854      68.370  24.230  38.100  1.00  0.00           C
ATOM   3222  HD1 LYS A 854      67.500  24.190  38.780  1.00  0.00           H
ATOM   3223  HD2 LYS A 854      69.310  23.800  38.520  1.00  0.00           H
ATOM   3224  CE  LYS A 854      68.050  23.430  36.870  1.00  0.00           C
ATOM   3225  HE1 LYS A 854      68.010  22.340  37.110  1.00  0.00           H
ATOM   3226  HE2 LYS A 854      68.800  23.380  36.040  1.00  0.00           H
ATOM   3227  NZ  LYS A 854      66.730  23.770  36.180  1.00  0.00           N
ATOM   3228  HZ1 LYS A 854      66.050  23.820  36.970  1.00  0.00           H
ATOM   3229  HZ2 LYS A 854      66.370  23.060  35.520  1.00  0.00           H
ATOM   3230  HZ3 LYS A 854      66.700  24.720  35.760  1.00  0.00           H
ATOM   3231  C   LYS A 854      69.230  28.290  40.710  1.00  0.00           C
ATOM   3232  O   LYS A 854      68.260  28.900  41.240  1.00  0.00           O
ATOM   3233  N   VAL A 855      70.400  28.230  41.320  1.00  0.00           N
ATOM   3234  HN  VAL A 855      71.230  27.890  40.870  1.00  0.00           H
ATOM   3235  CA  VAL A 855      70.620  28.680  42.680  1.00  0.00           C
ATOM   3236  HA  VAL A 855      70.020  28.100  43.390  1.00  0.00           H
ATOM   3237  CB  VAL A 855      72.050  28.370  43.120  1.00  0.00           C
ATOM   3238  HB  VAL A 855      72.750  28.920  42.460  1.00  0.00           H
ATOM   3239  CG1 VAL A 855      72.310  28.700  44.590  1.00  0.00           C
ATOM   3240 HG11 VAL A 855      73.360  28.560  44.920  1.00  0.00           H
ATOM   3241 HG12 VAL A 855      71.600  28.040  45.140  1.00  0.00           H
ATOM   3242 HG13 VAL A 855      71.980  29.750  44.760  1.00  0.00           H
ATOM   3243  CG2 VAL A 855      72.340  26.880  42.890  1.00  0.00           C
ATOM   3244 HG21 VAL A 855      73.410  26.610  43.030  1.00  0.00           H
ATOM   3245 HG22 VAL A 855      72.060  26.530  41.880  1.00  0.00           H
ATOM   3246 HG23 VAL A 855      71.660  26.280  43.540  1.00  0.00           H
ATOM   3247  C   VAL A 855      70.340  30.130  42.920  1.00  0.00           C
ATOM   3248  O   VAL A 855      69.690  30.520  43.860  1.00  0.00           O
ATOM   3249  N   ARG A 856      70.830  30.920  41.950  1.00  0.00           N
ATOM   3250  HN  ARG A 856      71.270  30.590  41.130  1.00  0.00           H
ATOM   3251  CA  ARG A 856      70.770  32.400  42.120  1.00  0.00           C
ATOM   3252  HA  ARG A 856      70.900  32.660  43.160  1.00  0.00           H
ATOM   3253  CB  ARG A 856      71.850  33.180  41.350  1.00  0.00           C
ATOM   3254  HB1 ARG A 856      72.860  32.850  41.680  1.00  0.00           H
ATOM   3255  HB2 ARG A 856      71.750  34.270  41.480  1.00  0.00           H
ATOM   3256  CG  ARG A 856      71.780  33.060  39.780  1.00  0.00           C
ATOM   3257  HG1 ARG A 856      70.820  33.370  39.310  1.00  0.00           H
ATOM   3258  HG2 ARG A 856      71.810  31.970  39.590  1.00  0.00           H
ATOM   3259  CD  ARG A 856      72.970  33.760  39.040  1.00  0.00           C
ATOM   3260  HD1 ARG A 856      73.840  33.100  39.160  1.00  0.00           H
ATOM   3261  HD2 ARG A 856      73.130  34.770  39.500  1.00  0.00           H
ATOM   3262  NE  ARG A 856      72.480  33.830  37.600  1.00  0.00           N
ATOM   3263  HE  ARG A 856      71.580  34.230  37.400  1.00  0.00           H
ATOM   3264  CZ  ARG A 856      73.140  33.230  36.580  1.00  0.00           C
ATOM   3265  NH1 ARG A 856      74.200  32.570  36.730  1.00  0.00           N
ATOM   3266 HH11 ARG A 856      74.620  32.620  37.640  1.00  0.00           H
ATOM   3267 HH12 ARG A 856      74.640  32.190  35.910  1.00  0.00           H
ATOM   3268  NH2 ARG A 856      72.600  33.350  35.330  1.00  0.00           N
ATOM   3269 HH21 ARG A 856      73.070  32.940  34.550  1.00  0.00           H
ATOM   3270 HH22 ARG A 856      71.690  33.760  35.230  1.00  0.00           H
ATOM   3271  C   ARG A 856      69.330  32.890  41.690  1.00  0.00           C
ATOM   3272  O   ARG A 856      68.820  33.790  42.340  1.00  0.00           O
ATOM   3273  N   SER A 857      68.630  32.240  40.740  1.00  0.00           N
ATOM   3274  HN  SER A 857      69.070  31.600  40.110  1.00  0.00           H
ATOM   3275  CA  SER A 857      67.220  32.440  40.630  1.00  0.00           C
ATOM   3276  HA  SER A 857      67.060  33.510  40.530  1.00  0.00           H
ATOM   3277  CB  SER A 857      66.760  31.740  39.310  1.00  0.00           C
ATOM   3278  HB1 SER A 857      67.070  30.680  39.340  1.00  0.00           H
ATOM   3279  HB2 SER A 857      67.270  32.080  38.390  1.00  0.00           H
ATOM   3280  OG  SER A 857      65.330  31.950  39.080  1.00  0.00           O
ATOM   3281  HG1 SER A 857      65.180  31.620  38.200  1.00  0.00           H
ATOM   3282  C   SER A 857      66.400  32.050  41.870  1.00  0.00           C
ATOM   3283  O   SER A 857      65.580  32.780  42.380  1.00  0.00           O
ATOM   3284  N   THR A 858      66.770  30.910  42.520  1.00  0.00           N
ATOM   3285  HN  THR A 858      67.490  30.320  42.140  1.00  0.00           H
ATOM   3286  CA  THR A 858      66.100  30.410  43.770  1.00  0.00           C
ATOM   3287  HA  THR A 858      65.060  30.270  43.560  1.00  0.00           H
ATOM   3288  CB  THR A 858      66.590  29.030  44.250  1.00  0.00           C
ATOM   3289  HB  THR A 858      67.610  29.100  44.660  1.00  0.00           H
ATOM   3290  OG1 THR A 858      66.460  28.060  43.210  1.00  0.00           O
ATOM   3291  HG1 THR A 858      66.850  28.390  42.400  1.00  0.00           H
ATOM   3292  CG2 THR A 858      65.600  28.500  45.270  1.00  0.00           C
ATOM   3293 HG21 THR A 858      65.720  29.000  46.260  1.00  0.00           H
ATOM   3294 HG22 THR A 858      65.740  27.400  45.430  1.00  0.00           H
ATOM   3295 HG23 THR A 858      64.530  28.560  45.020  1.00  0.00           H
ATOM   3296  C   THR A 858      66.310  31.400  44.970  1.00  0.00           C
ATOM   3297  O   THR A 858      65.310  31.830  45.590  1.00  0.00           O
ATOM   3298  N   ILE A 859      67.500  31.870  45.200  1.00  0.00           N
ATOM   3299  HN  ILE A 859      68.320  31.550  44.730  1.00  0.00           H
ATOM   3300  CA  ILE A 859      67.830  32.990  46.210  1.00  0.00           C
ATOM   3301  HA  ILE A 859      67.640  32.610  47.190  1.00  0.00           H
ATOM   3302  CB  ILE A 859      69.350  33.280  45.990  1.00  0.00           C
ATOM   3303  HB  ILE A 859      69.590  33.430  44.910  1.00  0.00           H
ATOM   3304  CG2 ILE A 859      69.740  34.590  46.740  1.00  0.00           C
ATOM   3305 HG21 ILE A 859      69.350  34.650  47.790  1.00  0.00           H
ATOM   3306 HG22 ILE A 859      69.360  35.460  46.180  1.00  0.00           H
ATOM   3307 HG23 ILE A 859      70.830  34.710  46.920  1.00  0.00           H
ATOM   3308  CG1 ILE A 859      70.220  32.120  46.580  1.00  0.00           C
ATOM   3309 HG11 ILE A 859      69.750  31.150  46.310  1.00  0.00           H
ATOM   3310 HG12 ILE A 859      70.020  32.220  47.670  1.00  0.00           H
ATOM   3311  CD  ILE A 859      71.710  32.140  46.110  1.00  0.00           C
ATOM   3312  HD1 ILE A 859      72.380  31.560  46.790  1.00  0.00           H
ATOM   3313  HD2 ILE A 859      72.240  33.110  45.990  1.00  0.00           H
ATOM   3314  HD3 ILE A 859      71.770  31.670  45.110  1.00  0.00           H
ATOM   3315  C   ILE A 859      67.100  34.260  45.860  1.00  0.00           C
ATOM   3316  O   ILE A 859      66.520  34.900  46.750  1.00  0.00           O
ATOM   3317  N   SER A 860      67.100  34.730  44.570  1.00  0.00           N
ATOM   3318  HN  SER A 860      67.570  34.170  43.900  1.00  0.00           H
ATOM   3319  CA  SER A 860      66.300  35.850  44.200  1.00  0.00           C
ATOM   3320  HA  SER A 860      66.500  36.590  44.950  1.00  0.00           H
ATOM   3321  CB  SER A 860      66.700  36.470  42.780  1.00  0.00           C
ATOM   3322  HB1 SER A 860      66.720  35.510  42.230  1.00  0.00           H
ATOM   3323  HB2 SER A 860      67.770  36.760  42.820  1.00  0.00           H
ATOM   3324  OG  SER A 860      65.810  37.350  42.150  1.00  0.00           O
ATOM   3325  HG1 SER A 860      66.180  38.230  42.200  1.00  0.00           H
ATOM   3326  C   SER A 860      64.820  35.710  44.420  1.00  0.00           C
ATOM   3327  O   SER A 860      64.050  36.570  44.790  1.00  0.00           O
ATOM   3328  N   ASP A 861      64.200  34.500  44.160  1.00  0.00           N
ATOM   3329  HN  ASP A 861      64.720  33.680  43.940  1.00  0.00           H
ATOM   3330  CA  ASP A 861      62.870  34.240  44.570  1.00  0.00           C
ATOM   3331  HA  ASP A 861      62.230  35.050  44.250  1.00  0.00           H
ATOM   3332  CB  ASP A 861      62.320  32.980  43.870  1.00  0.00           C
ATOM   3333  HB1 ASP A 861      61.300  32.640  44.100  1.00  0.00           H
ATOM   3334  HB2 ASP A 861      62.930  32.150  44.280  1.00  0.00           H
ATOM   3335  CG  ASP A 861      62.420  33.120  42.390  1.00  0.00           C
ATOM   3336  OD1 ASP A 861      62.460  32.020  41.750  1.00  0.00           O
ATOM   3337  OD2 ASP A 861      62.430  34.230  41.790  1.00  0.00           O
ATOM   3338  C   ASP A 861      62.520  34.150  46.010  1.00  0.00           C
ATOM   3339  O   ASP A 861      61.580  34.860  46.480  1.00  0.00           O
ATOM   3340  N   PHE A 862      63.380  33.490  46.850  1.00  0.00           N
ATOM   3341  HN  PHE A 862      64.240  33.160  46.490  1.00  0.00           H
ATOM   3342  CA  PHE A 862      63.150  33.250  48.230  1.00  0.00           C
ATOM   3343  HA  PHE A 862      62.100  33.280  48.500  1.00  0.00           H
ATOM   3344  CB  PHE A 862      63.600  31.830  48.780  1.00  0.00           C
ATOM   3345  HB1 PHE A 862      63.700  31.820  49.890  1.00  0.00           H
ATOM   3346  HB2 PHE A 862      64.550  31.520  48.330  1.00  0.00           H
ATOM   3347  CG  PHE A 862      62.650  30.760  48.410  1.00  0.00           C
ATOM   3348  CD1 PHE A 862      61.610  30.490  49.310  1.00  0.00           C
ATOM   3349  HD1 PHE A 862      61.540  31.050  50.230  1.00  0.00           H
ATOM   3350  CE1 PHE A 862      60.720  29.400  49.050  1.00  0.00           C
ATOM   3351  HE1 PHE A 862      60.050  29.130  49.850  1.00  0.00           H
ATOM   3352  CZ  PHE A 862      60.740  28.770  47.800  1.00  0.00           C
ATOM   3353  HZ  PHE A 862      60.040  27.950  47.680  1.00  0.00           H
ATOM   3354  CD2 PHE A 862      62.630  30.040  47.110  1.00  0.00           C
ATOM   3355  HD2 PHE A 862      63.380  30.290  46.370  1.00  0.00           H
ATOM   3356  CE2 PHE A 862      61.700  29.110  46.820  1.00  0.00           C
ATOM   3357  HE2 PHE A 862      61.960  28.650  45.890  1.00  0.00           H
ATOM   3358  C   PHE A 862      63.780  34.300  49.070  1.00  0.00           C
ATOM   3359  O   PHE A 862      64.150  34.100  50.240  1.00  0.00           O
ATOM   3360  N   ALA A 863      63.980  35.530  48.540  1.00  0.00           N
ATOM   3361  HN  ALA A 863      63.730  35.640  47.590  1.00  0.00           H
ATOM   3362  CA  ALA A 863      64.730  36.600  49.160  1.00  0.00           C
ATOM   3363  HA  ALA A 863      65.760  36.310  49.270  1.00  0.00           H
ATOM   3364  CB  ALA A 863      64.760  37.840  48.210  1.00  0.00           C
ATOM   3365  HB1 ALA A 863      63.750  38.300  48.160  1.00  0.00           H
ATOM   3366  HB2 ALA A 863      65.070  37.530  47.190  1.00  0.00           H
ATOM   3367  HB3 ALA A 863      65.350  38.680  48.620  1.00  0.00           H
ATOM   3368  C   ALA A 863      64.140  37.110  50.480  1.00  0.00           C
ATOM   3369  O   ALA A 863      64.950  37.300  51.410  1.00  0.00           O
ATOM   3370  N   VAL A 864      62.810  37.310  50.580  1.00  0.00           N
ATOM   3371  HN  VAL A 864      62.120  37.150  49.890  1.00  0.00           H
ATOM   3372  CA  VAL A 864      62.200  37.730  51.840  1.00  0.00           C
ATOM   3373  HA  VAL A 864      62.740  38.560  52.260  1.00  0.00           H
ATOM   3374  CB  VAL A 864      60.730  38.100  51.630  1.00  0.00           C
ATOM   3375  HB  VAL A 864      60.250  37.270  51.070  1.00  0.00           H
ATOM   3376  CG1 VAL A 864      59.880  38.250  52.880  1.00  0.00           C
ATOM   3377 HG11 VAL A 864      58.950  38.830  52.740  1.00  0.00           H
ATOM   3378 HG12 VAL A 864      60.370  38.870  53.650  1.00  0.00           H
ATOM   3379 HG13 VAL A 864      59.530  37.260  53.230  1.00  0.00           H
ATOM   3380  CG2 VAL A 864      60.710  39.390  50.720  1.00  0.00           C
ATOM   3381 HG21 VAL A 864      61.240  39.230  49.750  1.00  0.00           H
ATOM   3382 HG22 VAL A 864      61.320  40.210  51.130  1.00  0.00           H
ATOM   3383 HG23 VAL A 864      59.680  39.640  50.410  1.00  0.00           H
ATOM   3384  C   VAL A 864      62.410  36.700  52.970  1.00  0.00           C
ATOM   3385  O   VAL A 864      62.810  37.050  54.100  1.00  0.00           O
ATOM   3386  N   PHE A 865      62.170  35.360  52.680  1.00  0.00           N
ATOM   3387  HN  PHE A 865      62.040  35.160  51.720  1.00  0.00           H
ATOM   3388  CA  PHE A 865      62.310  34.250  53.560  1.00  0.00           C
ATOM   3389  HA  PHE A 865      61.760  34.330  54.490  1.00  0.00           H
ATOM   3390  CB  PHE A 865      61.690  32.950  52.820  1.00  0.00           C
ATOM   3391  HB1 PHE A 865      62.160  32.840  51.820  1.00  0.00           H
ATOM   3392  HB2 PHE A 865      60.620  33.080  52.540  1.00  0.00           H
ATOM   3393  CG  PHE A 865      61.810  31.570  53.570  1.00  0.00           C
ATOM   3394  CD1 PHE A 865      60.650  31.070  54.240  1.00  0.00           C
ATOM   3395  HD1 PHE A 865      59.810  31.750  54.260  1.00  0.00           H
ATOM   3396  CE1 PHE A 865      60.680  29.840  54.880  1.00  0.00           C
ATOM   3397  HE1 PHE A 865      59.750  29.470  55.320  1.00  0.00           H
ATOM   3398  CZ  PHE A 865      61.810  28.980  54.800  1.00  0.00           C
ATOM   3399  HZ  PHE A 865      61.750  28.080  55.380  1.00  0.00           H
ATOM   3400  CD2 PHE A 865      62.950  30.690  53.530  1.00  0.00           C
ATOM   3401  HD2 PHE A 865      63.850  31.050  53.060  1.00  0.00           H
ATOM   3402  CE2 PHE A 865      62.940  29.370  54.050  1.00  0.00           C
ATOM   3403  HE2 PHE A 865      63.850  28.760  53.950  1.00  0.00           H
ATOM   3404  C   PHE A 865      63.810  34.080  54.070  1.00  0.00           C
ATOM   3405  O   PHE A 865      64.120  33.860  55.230  1.00  0.00           O
ATOM   3406  N   LEU A 866      64.750  34.260  53.170  1.00  0.00           N
ATOM   3407  HN  LEU A 866      64.520  34.480  52.220  1.00  0.00           H
ATOM   3408  CA  LEU A 866      66.160  34.250  53.470  1.00  0.00           C
ATOM   3409  HA  LEU A 866      66.320  33.370  54.070  1.00  0.00           H
ATOM   3410  CB  LEU A 866      66.990  34.190  52.180  1.00  0.00           C
ATOM   3411  HB1 LEU A 866      68.020  34.570  52.320  1.00  0.00           H
ATOM   3412  HB2 LEU A 866      66.510  34.880  51.450  1.00  0.00           H
ATOM   3413  CG  LEU A 866      66.860  32.800  51.530  1.00  0.00           C
ATOM   3414  HG  LEU A 866      65.790  32.500  51.480  1.00  0.00           H
ATOM   3415  CD1 LEU A 866      67.390  32.950  50.090  1.00  0.00           C
ATOM   3416 HD11 LEU A 866      68.450  33.270  50.140  1.00  0.00           H
ATOM   3417 HD12 LEU A 866      66.890  33.780  49.540  1.00  0.00           H
ATOM   3418 HD13 LEU A 866      67.280  32.040  49.480  1.00  0.00           H
ATOM   3419  CD2 LEU A 866      67.620  31.670  52.320  1.00  0.00           C
ATOM   3420 HD21 LEU A 866      68.670  32.000  52.500  1.00  0.00           H
ATOM   3421 HD22 LEU A 866      67.470  30.640  51.930  1.00  0.00           H
ATOM   3422 HD23 LEU A 866      67.150  31.530  53.320  1.00  0.00           H
ATOM   3423  C   LEU A 866      66.660  35.490  54.290  1.00  0.00           C
ATOM   3424  O   LEU A 866      67.530  35.290  55.100  1.00  0.00           O
ATOM   3425  N   THR A 867      66.100  36.670  54.050  1.00  0.00           N
ATOM   3426  HN  THR A 867      65.450  36.760  53.310  1.00  0.00           H
ATOM   3427  CA  THR A 867      66.330  37.910  54.880  1.00  0.00           C
ATOM   3428  HA  THR A 867      67.370  38.190  54.780  1.00  0.00           H
ATOM   3429  CB  THR A 867      65.540  39.080  54.350  1.00  0.00           C
ATOM   3430  HB  THR A 867      64.450  38.940  54.190  1.00  0.00           H
ATOM   3431  OG1 THR A 867      66.080  39.370  53.090  1.00  0.00           O
ATOM   3432  HG1 THR A 867      65.760  38.740  52.430  1.00  0.00           H
ATOM   3433  CG2 THR A 867      65.780  40.340  55.170  1.00  0.00           C
ATOM   3434 HG21 THR A 867      65.000  40.460  55.960  1.00  0.00           H
ATOM   3435 HG22 THR A 867      65.560  41.290  54.640  1.00  0.00           H
ATOM   3436 HG23 THR A 867      66.790  40.390  55.620  1.00  0.00           H
ATOM   3437  C   THR A 867      66.020  37.610  56.310  1.00  0.00           C
ATOM   3438  O   THR A 867      66.820  37.800  57.260  1.00  0.00           O
ATOM   3439  N   ILE A 868      64.840  36.990  56.560  1.00  0.00           N
ATOM   3440  HN  ILE A 868      64.320  36.680  55.780  1.00  0.00           H
ATOM   3441  CA  ILE A 868      64.500  36.500  57.880  1.00  0.00           C
ATOM   3442  HA  ILE A 868      64.420  37.370  58.510  1.00  0.00           H
ATOM   3443  CB  ILE A 868      63.090  35.880  57.940  1.00  0.00           C
ATOM   3444  HB  ILE A 868      63.020  34.990  57.280  1.00  0.00           H
ATOM   3445  CG2 ILE A 868      62.690  35.490  59.320  1.00  0.00           C
ATOM   3446 HG21 ILE A 868      61.610  35.240  59.440  1.00  0.00           H
ATOM   3447 HG22 ILE A 868      62.840  36.400  59.930  1.00  0.00           H
ATOM   3448 HG23 ILE A 868      63.170  34.600  59.750  1.00  0.00           H
ATOM   3449  CG1 ILE A 868      61.980  36.860  57.490  1.00  0.00           C
ATOM   3450 HG11 ILE A 868      62.340  37.450  56.630  1.00  0.00           H
ATOM   3451 HG12 ILE A 868      61.850  37.600  58.310  1.00  0.00           H
ATOM   3452  CD  ILE A 868      60.650  36.250  57.140  1.00  0.00           C
ATOM   3453  HD1 ILE A 868      60.680  35.290  56.580  1.00  0.00           H
ATOM   3454  HD2 ILE A 868      60.090  37.020  56.560  1.00  0.00           H
ATOM   3455  HD3 ILE A 868      60.060  35.940  58.030  1.00  0.00           H
ATOM   3456  C   ILE A 868      65.520  35.490  58.540  1.00  0.00           C
ATOM   3457  O   ILE A 868      65.960  35.640  59.660  1.00  0.00           O
ATOM   3458  N   VAL A 869      65.900  34.470  57.790  1.00  0.00           N
ATOM   3459  HN  VAL A 869      65.510  34.370  56.870  1.00  0.00           H
ATOM   3460  CA  VAL A 869      66.850  33.420  58.210  1.00  0.00           C
ATOM   3461  HA  VAL A 869      66.410  32.950  59.070  1.00  0.00           H
ATOM   3462  CB  VAL A 869      66.920  32.340  57.190  1.00  0.00           C
ATOM   3463  HB  VAL A 869      67.160  32.740  56.180  1.00  0.00           H
ATOM   3464  CG1 VAL A 869      68.000  31.290  57.550  1.00  0.00           C
ATOM   3465 HG11 VAL A 869      67.730  30.320  57.090  1.00  0.00           H
ATOM   3466 HG12 VAL A 869      67.980  31.110  58.650  1.00  0.00           H
ATOM   3467 HG13 VAL A 869      69.020  31.540  57.200  1.00  0.00           H
ATOM   3468  CG2 VAL A 869      65.480  31.610  57.160  1.00  0.00           C
ATOM   3469 HG21 VAL A 869      65.450  30.880  56.310  1.00  0.00           H
ATOM   3470 HG22 VAL A 869      64.600  32.280  57.210  1.00  0.00           H
ATOM   3471 HG23 VAL A 869      65.510  30.920  58.030  1.00  0.00           H
ATOM   3472  C   VAL A 869      68.210  33.910  58.590  1.00  0.00           C
ATOM   3473  O   VAL A 869      68.760  33.670  59.660  1.00  0.00           O
ATOM   3474  N   ILE A 870      68.820  34.760  57.800  1.00  0.00           N
ATOM   3475  HN  ILE A 870      68.440  35.060  56.930  1.00  0.00           H
ATOM   3476  CA  ILE A 870      69.990  35.510  58.240  1.00  0.00           C
ATOM   3477  HA  ILE A 870      70.760  34.800  58.500  1.00  0.00           H
ATOM   3478  CB  ILE A 870      70.570  36.320  56.980  1.00  0.00           C
ATOM   3479  HB  ILE A 870      69.740  36.900  56.520  1.00  0.00           H
ATOM   3480  CG2 ILE A 870      71.620  37.340  57.410  1.00  0.00           C
ATOM   3481 HG21 ILE A 870      72.540  36.800  57.720  1.00  0.00           H
ATOM   3482 HG22 ILE A 870      71.250  38.010  58.230  1.00  0.00           H
ATOM   3483 HG23 ILE A 870      71.900  38.070  56.620  1.00  0.00           H
ATOM   3484  CG1 ILE A 870      71.050  35.230  55.950  1.00  0.00           C
ATOM   3485 HG11 ILE A 870      70.530  34.260  55.940  1.00  0.00           H
ATOM   3486 HG12 ILE A 870      72.080  35.070  56.320  1.00  0.00           H
ATOM   3487  CD  ILE A 870      71.010  35.760  54.580  1.00  0.00           C
ATOM   3488  HD1 ILE A 870      70.020  35.720  54.090  1.00  0.00           H
ATOM   3489  HD2 ILE A 870      71.500  35.010  53.900  1.00  0.00           H
ATOM   3490  HD3 ILE A 870      71.410  36.790  54.470  1.00  0.00           H
ATOM   3491  C   ILE A 870      69.720  36.490  59.490  1.00  0.00           C
ATOM   3492  O   ILE A 870      70.550  36.520  60.300  1.00  0.00           O
ATOM   3493  N   MET A 871      68.580  37.240  59.550  1.00  0.00           N
ATOM   3494  HN  MET A 871      67.970  37.320  58.760  1.00  0.00           H
ATOM   3495  CA  MET A 871      68.190  37.970  60.690  1.00  0.00           C
ATOM   3496  HA  MET A 871      69.090  38.500  60.980  1.00  0.00           H
ATOM   3497  CB  MET A 871      67.090  39.060  60.490  1.00  0.00           C
ATOM   3498  HB1 MET A 871      66.810  39.540  61.450  1.00  0.00           H
ATOM   3499  HB2 MET A 871      66.190  38.540  60.100  1.00  0.00           H
ATOM   3500  CG  MET A 871      67.660  40.100  59.490  1.00  0.00           C
ATOM   3501  HG1 MET A 871      66.890  40.880  59.350  1.00  0.00           H
ATOM   3502  HG2 MET A 871      67.650  39.650  58.470  1.00  0.00           H
ATOM   3503  SD  MET A 871      69.250  40.960  59.700  1.00  0.00           S
ATOM   3504  CE  MET A 871      69.120  42.340  58.570  1.00  0.00           C
ATOM   3505  HE1 MET A 871      69.220  41.970  57.530  1.00  0.00           H
ATOM   3506  HE2 MET A 871      69.810  43.180  58.770  1.00  0.00           H
ATOM   3507  HE3 MET A 871      68.070  42.710  58.590  1.00  0.00           H
ATOM   3508  C   MET A 871      67.990  37.180  62.010  1.00  0.00           C
ATOM   3509  O   MET A 871      68.540  37.600  63.050  1.00  0.00           O
ATOM   3510  N   VAL A 872      67.310  36.020  61.940  1.00  0.00           N
ATOM   3511  HN  VAL A 872      66.950  35.810  61.030  1.00  0.00           H
ATOM   3512  CA  VAL A 872      67.220  35.010  63.110  1.00  0.00           C
ATOM   3513  HA  VAL A 872      66.770  35.450  63.980  1.00  0.00           H
ATOM   3514  CB  VAL A 872      66.320  33.860  62.760  1.00  0.00           C
ATOM   3515  HB  VAL A 872      66.630  33.300  61.860  1.00  0.00           H
ATOM   3516  CG1 VAL A 872      66.360  32.810  63.910  1.00  0.00           C
ATOM   3517 HG11 VAL A 872      67.240  32.140  63.970  1.00  0.00           H
ATOM   3518 HG12 VAL A 872      65.520  32.110  63.710  1.00  0.00           H
ATOM   3519 HG13 VAL A 872      66.170  33.340  64.860  1.00  0.00           H
ATOM   3520  CG2 VAL A 872      64.870  34.410  62.500  1.00  0.00           C
ATOM   3521 HG21 VAL A 872      64.500  34.720  63.500  1.00  0.00           H
ATOM   3522 HG22 VAL A 872      64.240  33.570  62.120  1.00  0.00           H
ATOM   3523 HG23 VAL A 872      64.790  35.240  61.770  1.00  0.00           H
ATOM   3524  C   VAL A 872      68.580  34.570  63.420  1.00  0.00           C
ATOM   3525  O   VAL A 872      69.020  34.580  64.570  1.00  0.00           O
ATOM   3526  N   THR A 873      69.400  34.240  62.440  1.00  0.00           N
ATOM   3527  HN  THR A 873      69.070  34.270  61.500  1.00  0.00           H
ATOM   3528  CA  THR A 873      70.830  33.840  62.550  1.00  0.00           C
ATOM   3529  HA  THR A 873      70.860  33.050  63.290  1.00  0.00           H
ATOM   3530  CB  THR A 873      71.500  33.320  61.280  1.00  0.00           C
ATOM   3531  HB  THR A 873      71.540  34.060  60.460  1.00  0.00           H
ATOM   3532  OG1 THR A 873      70.880  32.140  60.780  1.00  0.00           O
ATOM   3533  HG1 THR A 873      70.130  32.460  60.280  1.00  0.00           H
ATOM   3534  CG2 THR A 873      72.950  32.850  61.560  1.00  0.00           C
ATOM   3535 HG21 THR A 873      73.510  33.780  61.840  1.00  0.00           H
ATOM   3536 HG22 THR A 873      73.370  32.240  60.740  1.00  0.00           H
ATOM   3537 HG23 THR A 873      72.980  32.230  62.490  1.00  0.00           H
ATOM   3538  C   THR A 873      71.690  34.780  63.320  1.00  0.00           C
ATOM   3539  O   THR A 873      72.440  34.360  64.200  1.00  0.00           O
ATOM   3540  N   ILE A 874      71.640  36.020  62.960  1.00  0.00           N
ATOM   3541  HN  ILE A 874      70.990  36.240  62.230  1.00  0.00           H
ATOM   3542  CA  ILE A 874      72.350  37.130  63.600  1.00  0.00           C
ATOM   3543  HA  ILE A 874      73.420  37.030  63.550  1.00  0.00           H
ATOM   3544  CB  ILE A 874      72.030  38.470  62.850  1.00  0.00           C
ATOM   3545  HB  ILE A 874      70.980  38.580  62.530  1.00  0.00           H
ATOM   3546  CG2 ILE A 874      72.350  39.690  63.790  1.00  0.00           C
ATOM   3547 HG21 ILE A 874      73.220  39.540  64.460  1.00  0.00           H
ATOM   3548 HG22 ILE A 874      71.450  39.870  64.420  1.00  0.00           H
ATOM   3549 HG23 ILE A 874      72.490  40.670  63.300  1.00  0.00           H
ATOM   3550  CG1 ILE A 874      72.860  38.480  61.540  1.00  0.00           C
ATOM   3551 HG11 ILE A 874      72.920  37.540  60.960  1.00  0.00           H
ATOM   3552 HG12 ILE A 874      73.880  38.660  61.970  1.00  0.00           H
ATOM   3553  CD  ILE A 874      72.540  39.580  60.550  1.00  0.00           C
ATOM   3554  HD1 ILE A 874      71.570  39.500  60.040  1.00  0.00           H
ATOM   3555  HD2 ILE A 874      73.330  39.700  59.770  1.00  0.00           H
ATOM   3556  HD3 ILE A 874      72.620  40.530  61.110  1.00  0.00           H
ATOM   3557  C   ILE A 874      71.940  37.310  64.960  1.00  0.00           C
ATOM   3558  O   ILE A 874      72.770  37.410  65.870  1.00  0.00           O
ATOM   3559  N   ASP A 875      70.660  37.260  65.220  1.00  0.00           N
ATOM   3560  HN  ASP A 875      70.040  37.270  64.450  1.00  0.00           H
ATOM   3561  CA  ASP A 875      70.020  37.340  66.490  1.00  0.00           C
ATOM   3562  HA  ASP A 875      70.370  38.250  66.970  1.00  0.00           H
ATOM   3563  CB  ASP A 875      68.500  37.630  66.200  1.00  0.00           C
ATOM   3564  HB1 ASP A 875      68.050  36.960  65.440  1.00  0.00           H
ATOM   3565  HB2 ASP A 875      68.650  38.620  65.730  1.00  0.00           H
ATOM   3566  CG  ASP A 875      67.570  37.710  67.400  1.00  0.00           C
ATOM   3567  OD1 ASP A 875      67.180  38.870  67.760  1.00  0.00           O
ATOM   3568  OD2 ASP A 875      67.140  36.670  67.920  1.00  0.00           O
ATOM   3569  C   ASP A 875      70.440  36.300  67.480  1.00  0.00           C
ATOM   3570  O   ASP A 875      70.710  36.600  68.650  1.00  0.00           O
ATOM   3571  N   TYR A 876      70.660  35.040  67.070  1.00  0.00           N
ATOM   3572  HN  TYR A 876      70.340  34.740  66.180  1.00  0.00           H
ATOM   3573  CA  TYR A 876      71.390  34.040  67.840  1.00  0.00           C
ATOM   3574  HA  TYR A 876      71.010  33.900  68.840  1.00  0.00           H
ATOM   3575  CB  TYR A 876      71.110  32.670  67.170  1.00  0.00           C
ATOM   3576  HB1 TYR A 876      71.200  32.940  66.100  1.00  0.00           H
ATOM   3577  HB2 TYR A 876      70.060  32.330  67.340  1.00  0.00           H
ATOM   3578  CG  TYR A 876      72.120  31.570  67.390  1.00  0.00           C
ATOM   3579  CD1 TYR A 876      73.180  31.270  66.520  1.00  0.00           C
ATOM   3580  HD1 TYR A 876      73.180  31.670  65.520  1.00  0.00           H
ATOM   3581  CE1 TYR A 876      74.240  30.400  66.910  1.00  0.00           C
ATOM   3582  HE1 TYR A 876      75.080  30.120  66.280  1.00  0.00           H
ATOM   3583  CZ  TYR A 876      74.220  29.830  68.150  1.00  0.00           C
ATOM   3584  OH  TYR A 876      75.300  28.990  68.560  1.00  0.00           O
ATOM   3585  HH  TYR A 876      74.930  28.370  69.190  1.00  0.00           H
ATOM   3586  CD2 TYR A 876      72.120  30.850  68.670  1.00  0.00           C
ATOM   3587  HD2 TYR A 876      71.320  31.070  69.360  1.00  0.00           H
ATOM   3588  CE2 TYR A 876      73.180  30.020  69.030  1.00  0.00           C
ATOM   3589  HE2 TYR A 876      73.280  29.460  69.940  1.00  0.00           H
ATOM   3590  C   TYR A 876      72.860  34.290  68.010  1.00  0.00           C
ATOM   3591  O   TYR A 876      73.380  33.900  69.080  1.00  0.00           O
ATOM   3592  N   LEU A 877      73.610  34.740  66.950  1.00  0.00           N
ATOM   3593  HN  LEU A 877      73.240  34.970  66.050  1.00  0.00           H
ATOM   3594  CA  LEU A 877      75.070  34.950  67.120  1.00  0.00           C
ATOM   3595  HA  LEU A 877      75.500  34.060  67.530  1.00  0.00           H
ATOM   3596  CB  LEU A 877      75.820  35.150  65.770  1.00  0.00           C
ATOM   3597  HB1 LEU A 877      76.840  35.540  65.900  1.00  0.00           H
ATOM   3598  HB2 LEU A 877      75.270  35.820  65.090  1.00  0.00           H
ATOM   3599  CG  LEU A 877      75.780  33.900  64.910  1.00  0.00           C
ATOM   3600  HG  LEU A 877      74.720  33.570  64.860  1.00  0.00           H
ATOM   3601  CD1 LEU A 877      76.080  34.100  63.400  1.00  0.00           C
ATOM   3602 HD11 LEU A 877      75.390  34.860  62.970  1.00  0.00           H
ATOM   3603 HD12 LEU A 877      75.960  33.120  62.890  1.00  0.00           H
ATOM   3604 HD13 LEU A 877      77.090  34.500  63.170  1.00  0.00           H
ATOM   3605  CD2 LEU A 877      76.680  32.770  65.460  1.00  0.00           C
ATOM   3606 HD21 LEU A 877      77.720  33.130  65.340  1.00  0.00           H
ATOM   3607 HD22 LEU A 877      76.650  31.830  64.880  1.00  0.00           H
ATOM   3608 HD23 LEU A 877      76.500  32.490  66.520  1.00  0.00           H
ATOM   3609  C   LEU A 877      75.450  36.120  68.040  1.00  0.00           C
ATOM   3610  O   LEU A 877      76.330  35.940  68.930  1.00  0.00           O
ATOM   3611  N   VAL A 878      74.820  37.260  67.880  1.00  0.00           N
ATOM   3612  HN  VAL A 878      74.090  37.330  67.210  1.00  0.00           H
ATOM   3613  CA  VAL A 878      74.860  38.310  68.870  1.00  0.00           C
ATOM   3614  HA  VAL A 878      75.860  38.660  69.000  1.00  0.00           H
ATOM   3615  CB  VAL A 878      74.110  39.560  68.410  1.00  0.00           C
ATOM   3616  HB  VAL A 878      74.450  39.720  67.360  1.00  0.00           H
ATOM   3617  CG1 VAL A 878      72.510  39.510  68.410  1.00  0.00           C
ATOM   3618 HG11 VAL A 878      72.070  40.250  67.720  1.00  0.00           H
ATOM   3619 HG12 VAL A 878      72.190  39.680  69.460  1.00  0.00           H
ATOM   3620 HG13 VAL A 878      72.190  38.480  68.110  1.00  0.00           H
ATOM   3621  CG2 VAL A 878      74.780  40.770  69.090  1.00  0.00           C
ATOM   3622 HG21 VAL A 878      74.510  40.840  70.170  1.00  0.00           H
ATOM   3623 HG22 VAL A 878      74.340  41.720  68.740  1.00  0.00           H
ATOM   3624 HG23 VAL A 878      75.800  41.060  68.790  1.00  0.00           H
ATOM   3625  C   VAL A 878      74.420  37.930  70.280  1.00  0.00           C
ATOM   3626  O   VAL A 878      74.920  38.440  71.220  1.00  0.00           O
ATOM   3627  N   GLY A 879      73.330  37.160  70.510  1.00  0.00           N
ATOM   3628  HN  GLY A 879      72.960  36.730  69.690  1.00  0.00           H
ATOM   3629  CA  GLY A 879      72.750  36.840  71.850  1.00  0.00           C
ATOM   3630  HA1 GLY A 879      73.590  36.620  72.490  1.00  0.00           H
ATOM   3631  HA2 GLY A 879      72.070  36.000  71.690  1.00  0.00           H
ATOM   3632  C   GLY A 879      71.880  37.990  72.390  1.00  0.00           C
ATOM   3633  O   GLY A 879      71.870  38.260  73.620  1.00  0.00           O
ATOM   3634  N   VAL A 880      71.180  38.740  71.450  1.00  0.00           N
ATOM   3635  HN  VAL A 880      71.170  38.510  70.480  1.00  0.00           H
ATOM   3636  CA  VAL A 880      70.340  39.910  71.870  1.00  0.00           C
ATOM   3637  HA  VAL A 880      70.330  39.880  72.950  1.00  0.00           H
ATOM   3638  CB  VAL A 880      70.940  41.260  71.490  1.00  0.00           C
ATOM   3639  HB  VAL A 880      71.420  41.280  70.480  1.00  0.00           H
ATOM   3640  CG1 VAL A 880      70.000  42.400  71.560  1.00  0.00           C
ATOM   3641 HG11 VAL A 880      69.110  42.380  70.890  1.00  0.00           H
ATOM   3642 HG12 VAL A 880      70.560  43.310  71.250  1.00  0.00           H
ATOM   3643 HG13 VAL A 880      69.710  42.590  72.620  1.00  0.00           H
ATOM   3644  CG2 VAL A 880      72.010  41.520  72.490  1.00  0.00           C
ATOM   3645 HG21 VAL A 880      71.490  41.440  73.470  1.00  0.00           H
ATOM   3646 HG22 VAL A 880      72.360  42.560  72.330  1.00  0.00           H
ATOM   3647 HG23 VAL A 880      72.880  40.850  72.300  1.00  0.00           H
ATOM   3648  C   VAL A 880      68.890  39.840  71.370  1.00  0.00           C
ATOM   3649  O   VAL A 880      68.720  39.590  70.190  1.00  0.00           O
ATOM   3650  N   PRO A 881      67.850  40.040  72.110  1.00  0.00           N
ATOM   3651  CD  PRO A 881      67.910  40.170  73.590  1.00  0.00           C
ATOM   3652  HD1 PRO A 881      68.520  41.060  73.870  1.00  0.00           H
ATOM   3653  HD2 PRO A 881      68.260  39.210  74.040  1.00  0.00           H
ATOM   3654  CA  PRO A 881      66.500  40.050  71.530  1.00  0.00           C
ATOM   3655  HA  PRO A 881      66.340  39.190  70.890  1.00  0.00           H
ATOM   3656  CB  PRO A 881      65.580  40.050  72.750  1.00  0.00           C
ATOM   3657  HB1 PRO A 881      65.360  38.980  72.920  1.00  0.00           H
ATOM   3658  HB2 PRO A 881      64.620  40.580  72.590  1.00  0.00           H
ATOM   3659  CG  PRO A 881      66.420  40.520  73.950  1.00  0.00           C
ATOM   3660  HG1 PRO A 881      66.430  41.610  73.790  1.00  0.00           H
ATOM   3661  HG2 PRO A 881      65.960  40.170  74.900  1.00  0.00           H
ATOM   3662  C   PRO A 881      66.330  41.170  70.520  1.00  0.00           C
ATOM   3663  O   PRO A 881      66.260  42.320  70.960  1.00  0.00           O
ATOM   3664  N   SER A 882      66.170  40.910  69.270  1.00  0.00           N
ATOM   3665  HN  SER A 882      66.500  40.060  68.860  1.00  0.00           H
ATOM   3666  CA  SER A 882      65.270  41.670  68.480  1.00  0.00           C
ATOM   3667  HA  SER A 882      65.640  42.660  68.710  1.00  0.00           H
ATOM   3668  CB  SER A 882      65.500  41.570  66.970  1.00  0.00           C
ATOM   3669  HB1 SER A 882      66.580  41.840  66.820  1.00  0.00           H
ATOM   3670  HB2 SER A 882      64.840  42.280  66.430  1.00  0.00           H
ATOM   3671  OG  SER A 882      65.270  40.230  66.500  1.00  0.00           O
ATOM   3672  HG1 SER A 882      65.950  39.630  66.830  1.00  0.00           H
ATOM   3673  C   SER A 882      63.780  41.430  68.820  1.00  0.00           C
ATOM   3674  O   SER A 882      63.310  40.330  68.980  1.00  0.00           O
ATOM   3675  N   PRO A 883      62.910  42.480  68.930  1.00  0.00           N
ATOM   3676  CD  PRO A 883      63.370  43.830  69.120  1.00  0.00           C
ATOM   3677  HD1 PRO A 883      63.720  44.230  68.150  1.00  0.00           H
ATOM   3678  HD2 PRO A 883      64.260  43.930  69.790  1.00  0.00           H
ATOM   3679  CA  PRO A 883      61.520  42.310  69.190  1.00  0.00           C
ATOM   3680  HA  PRO A 883      61.450  41.750  70.110  1.00  0.00           H
ATOM   3681  CB  PRO A 883      60.980  43.760  69.390  1.00  0.00           C
ATOM   3682  HB1 PRO A 883      60.320  43.880  70.270  1.00  0.00           H
ATOM   3683  HB2 PRO A 883      60.430  44.050  68.480  1.00  0.00           H
ATOM   3684  CG  PRO A 883      62.200  44.650  69.720  1.00  0.00           C
ATOM   3685  HG1 PRO A 883      62.110  45.700  69.340  1.00  0.00           H
ATOM   3686  HG2 PRO A 883      62.290  44.760  70.820  1.00  0.00           H
ATOM   3687  C   PRO A 883      60.810  41.530  67.980  1.00  0.00           C
ATOM   3688  O   PRO A 883      61.180  41.580  66.830  1.00  0.00           O
ATOM   3689  N   LYS A 884      59.870  40.640  68.330  1.00  0.00           N
ATOM   3690  HN  LYS A 884      59.610  40.610  69.290  1.00  0.00           H
ATOM   3691  CA  LYS A 884      59.470  39.450  67.560  1.00  0.00           C
ATOM   3692  HA  LYS A 884      59.640  39.660  66.510  1.00  0.00           H
ATOM   3693  CB  LYS A 884      60.100  38.020  67.950  1.00  0.00           C
ATOM   3694  HB1 LYS A 884      59.570  37.150  67.520  1.00  0.00           H
ATOM   3695  HB2 LYS A 884      60.030  38.020  69.050  1.00  0.00           H
ATOM   3696  CG  LYS A 884      61.510  37.870  67.470  1.00  0.00           C
ATOM   3697  HG1 LYS A 884      62.040  38.850  67.580  1.00  0.00           H
ATOM   3698  HG2 LYS A 884      61.590  37.550  66.420  1.00  0.00           H
ATOM   3699  CD  LYS A 884      62.320  36.740  68.250  1.00  0.00           C
ATOM   3700  HD1 LYS A 884      61.830  35.790  67.970  1.00  0.00           H
ATOM   3701  HD2 LYS A 884      62.200  36.810  69.350  1.00  0.00           H
ATOM   3702  CE  LYS A 884      63.810  36.960  67.890  1.00  0.00           C
ATOM   3703  HE1 LYS A 884      64.180  37.920  68.290  1.00  0.00           H
ATOM   3704  HE2 LYS A 884      63.910  36.880  66.780  1.00  0.00           H
ATOM   3705  NZ  LYS A 884      64.530  35.840  68.370  1.00  0.00           N
ATOM   3706  HZ1 LYS A 884      64.290  35.660  69.370  1.00  0.00           H
ATOM   3707  HZ2 LYS A 884      65.510  36.180  68.410  1.00  0.00           H
ATOM   3708  HZ3 LYS A 884      64.410  35.020  67.740  1.00  0.00           H
ATOM   3709  C   LYS A 884      58.010  39.340  67.550  1.00  0.00           C
ATOM   3710  O   LYS A 884      57.260  39.950  68.290  1.00  0.00           O
ATOM   3711  N   LEU A 885      57.460  38.620  66.530  1.00  0.00           N
ATOM   3712  HN  LEU A 885      58.070  38.260  65.840  1.00  0.00           H
ATOM   3713  CA  LEU A 885      56.080  38.450  66.350  1.00  0.00           C
ATOM   3714  HA  LEU A 885      55.650  39.450  66.380  1.00  0.00           H
ATOM   3715  CB  LEU A 885      55.840  37.880  64.970  1.00  0.00           C
ATOM   3716  HB1 LEU A 885      56.290  36.860  64.920  1.00  0.00           H
ATOM   3717  HB2 LEU A 885      56.400  38.550  64.290  1.00  0.00           H
ATOM   3718  CG  LEU A 885      54.350  37.780  64.440  1.00  0.00           C
ATOM   3719  HG  LEU A 885      53.660  37.200  65.080  1.00  0.00           H
ATOM   3720  CD1 LEU A 885      53.680  39.090  64.270  1.00  0.00           C
ATOM   3721 HD11 LEU A 885      52.640  39.080  63.860  1.00  0.00           H
ATOM   3722 HD12 LEU A 885      54.280  39.820  63.680  1.00  0.00           H
ATOM   3723 HD13 LEU A 885      53.500  39.590  65.250  1.00  0.00           H
ATOM   3724  CD2 LEU A 885      54.390  37.000  63.140  1.00  0.00           C
ATOM   3725 HD21 LEU A 885      54.800  37.640  62.340  1.00  0.00           H
ATOM   3726 HD22 LEU A 885      53.340  36.870  62.780  1.00  0.00           H
ATOM   3727 HD23 LEU A 885      54.830  35.980  63.230  1.00  0.00           H
ATOM   3728  C   LEU A 885      55.380  37.690  67.460  1.00  0.00           C
ATOM   3729  O   LEU A 885      56.000  36.950  68.260  1.00  0.00           O
ATOM   3730  N   HSD A 886      54.080  37.980  67.600  1.00  0.00           N
ATOM   3731  HN  HSD A 886      53.670  38.670  66.990  1.00  0.00           H
ATOM   3732  CA  HSD A 886      53.180  37.370  68.550  1.00  0.00           C
ATOM   3733  HA  HSD A 886      53.560  36.400  68.830  1.00  0.00           H
ATOM   3734  CB  HSD A 886      52.890  38.250  69.750  1.00  0.00           C
ATOM   3735  HB1 HSD A 886      52.030  37.960  70.400  1.00  0.00           H
ATOM   3736  HB2 HSD A 886      52.770  39.320  69.480  1.00  0.00           H
ATOM   3737  ND1 HSD A 886      54.140  37.560  71.810  1.00  0.00           N
ATOM   3738  HD1 HSD A 886      53.460  36.880  72.080  1.00  0.00           H
ATOM   3739  CG  HSD A 886      54.090  38.280  70.630  1.00  0.00           C
ATOM   3740  CE1 HSD A 886      55.230  37.930  72.470  1.00  0.00           C
ATOM   3741  HE1 HSD A 886      55.580  37.530  73.410  1.00  0.00           H
ATOM   3742  NE2 HSD A 886      55.890  38.810  71.790  1.00  0.00           N
ATOM   3743  CD2 HSD A 886      55.210  39.070  70.640  1.00  0.00           C
ATOM   3744  HD2 HSD A 886      55.570  39.830  69.960  1.00  0.00           H
ATOM   3745  C   HSD A 886      51.880  37.230  67.800  1.00  0.00           C
ATOM   3746  O   HSD A 886      51.540  38.170  67.050  1.00  0.00           O
ATOM   3747  N   VAL A 887      51.280  36.060  67.920  1.00  0.00           N
ATOM   3748  HN  VAL A 887      51.520  35.500  68.710  1.00  0.00           H
ATOM   3749  CA  VAL A 887      50.230  35.680  67.000  1.00  0.00           C
ATOM   3750  HA  VAL A 887      49.750  36.500  66.480  1.00  0.00           H
ATOM   3751  CB  VAL A 887      50.770  34.690  65.970  1.00  0.00           C
ATOM   3752  HB  VAL A 887      51.310  33.920  66.550  1.00  0.00           H
ATOM   3753  CG1 VAL A 887      49.670  34.030  65.130  1.00  0.00           C
ATOM   3754 HG11 VAL A 887      48.770  33.660  65.670  1.00  0.00           H
ATOM   3755 HG12 VAL A 887      50.050  33.240  64.430  1.00  0.00           H
ATOM   3756 HG13 VAL A 887      49.170  34.780  64.490  1.00  0.00           H
ATOM   3757  CG2 VAL A 887      51.810  35.370  65.010  1.00  0.00           C
ATOM   3758 HG21 VAL A 887      51.620  34.840  64.050  1.00  0.00           H
ATOM   3759 HG22 VAL A 887      52.840  35.120  65.320  1.00  0.00           H
ATOM   3760 HG23 VAL A 887      51.630  36.430  64.760  1.00  0.00           H
ATOM   3761  C   VAL A 887      49.200  35.170  67.990  1.00  0.00           C
ATOM   3762  O   VAL A 887      49.600  34.370  68.910  1.00  0.00           O
ATOM   3763  N   PRO A 888      47.910  35.440  67.940  1.00  0.00           N
ATOM   3764  CD  PRO A 888      47.290  36.430  67.060  1.00  0.00           C
ATOM   3765  HD1 PRO A 888      47.340  36.080  66.000  1.00  0.00           H
ATOM   3766  HD2 PRO A 888      47.830  37.390  67.150  1.00  0.00           H
ATOM   3767  CA  PRO A 888      46.850  34.650  68.570  1.00  0.00           C
ATOM   3768  HA  PRO A 888      46.760  35.020  69.580  1.00  0.00           H
ATOM   3769  CB  PRO A 888      45.630  34.980  67.820  1.00  0.00           C
ATOM   3770  HB1 PRO A 888      44.660  34.920  68.350  1.00  0.00           H
ATOM   3771  HB2 PRO A 888      45.460  34.380  66.900  1.00  0.00           H
ATOM   3772  CG  PRO A 888      45.830  36.490  67.480  1.00  0.00           C
ATOM   3773  HG1 PRO A 888      44.990  36.660  66.770  1.00  0.00           H
ATOM   3774  HG2 PRO A 888      45.710  37.130  68.390  1.00  0.00           H
ATOM   3775  C   PRO A 888      47.060  33.140  68.690  1.00  0.00           C
ATOM   3776  O   PRO A 888      47.120  32.520  67.580  1.00  0.00           O
ATOM   3777  N   GLU A 889      47.120  32.560  69.890  1.00  0.00           N
ATOM   3778  HN  GLU A 889      47.050  33.120  70.720  1.00  0.00           H
ATOM   3779  CA  GLU A 889      47.470  31.060  70.120  1.00  0.00           C
ATOM   3780  HA  GLU A 889      48.070  30.720  69.290  1.00  0.00           H
ATOM   3781  CB  GLU A 889      48.450  30.960  71.300  1.00  0.00           C
ATOM   3782  HB1 GLU A 889      48.700  29.920  71.560  1.00  0.00           H
ATOM   3783  HB2 GLU A 889      48.010  31.470  72.190  1.00  0.00           H
ATOM   3784  CG  GLU A 889      49.790  31.620  70.960  1.00  0.00           C
ATOM   3785  HG1 GLU A 889      49.600  32.660  70.610  1.00  0.00           H
ATOM   3786  HG2 GLU A 889      50.140  31.060  70.070  1.00  0.00           H
ATOM   3787  CD  GLU A 889      50.840  31.570  72.010  1.00  0.00           C
ATOM   3788  OE1 GLU A 889      52.040  31.640  71.590  1.00  0.00           O
ATOM   3789  OE2 GLU A 889      50.560  31.500  73.230  1.00  0.00           O
ATOM   3790  C   GLU A 889      46.410  30.130  70.350  1.00  0.00           C
ATOM   3791  O   GLU A 889      46.510  28.880  70.250  1.00  0.00           O
ATOM   3792  N   LYS A 890      45.270  30.690  70.760  1.00  0.00           N
ATOM   3793  HN  LYS A 890      45.120  31.670  70.850  1.00  0.00           H
ATOM   3794  CA  LYS A 890      44.000  29.950  70.990  1.00  0.00           C
ATOM   3795  HA  LYS A 890      44.130  28.890  70.790  1.00  0.00           H
ATOM   3796  CB  LYS A 890      43.450  29.990  72.430  1.00  0.00           C
ATOM   3797  HB1 LYS A 890      42.460  29.490  72.430  1.00  0.00           H
ATOM   3798  HB2 LYS A 890      43.340  31.070  72.670  1.00  0.00           H
ATOM   3799  CG  LYS A 890      44.290  29.290  73.470  1.00  0.00           C
ATOM   3800  HG1 LYS A 890      43.870  29.440  74.490  1.00  0.00           H
ATOM   3801  HG2 LYS A 890      45.280  29.790  73.510  1.00  0.00           H
ATOM   3802  CD  LYS A 890      44.410  27.760  73.220  1.00  0.00           C
ATOM   3803  HD1 LYS A 890      45.060  27.660  72.320  1.00  0.00           H
ATOM   3804  HD2 LYS A 890      43.390  27.420  72.950  1.00  0.00           H
ATOM   3805  CE  LYS A 890      44.920  27.000  74.460  1.00  0.00           C
ATOM   3806  HE1 LYS A 890      44.110  27.240  75.170  1.00  0.00           H
ATOM   3807  HE2 LYS A 890      45.870  27.420  74.850  1.00  0.00           H
ATOM   3808  NZ  LYS A 890      45.040  25.610  74.140  1.00  0.00           N
ATOM   3809  HZ1 LYS A 890      45.750  25.470  73.390  1.00  0.00           H
ATOM   3810  HZ2 LYS A 890      44.190  25.280  73.640  1.00  0.00           H
ATOM   3811  HZ3 LYS A 890      45.420  25.090  74.950  1.00  0.00           H
ATOM   3812  C   LYS A 890      42.950  30.400  70.070  1.00  0.00           C
ATOM   3813  O   LYS A 890      43.010  31.570  69.770  1.00  0.00           O
ATOM   3814  N   PHE A 891      41.990  29.500  69.600  1.00  0.00           N
ATOM   3815  HN  PHE A 891      41.880  28.580  69.970  1.00  0.00           H
ATOM   3816  CA  PHE A 891      40.970  30.070  68.720  1.00  0.00           C
ATOM   3817  HA  PHE A 891      41.150  31.060  68.320  1.00  0.00           H
ATOM   3818  CB  PHE A 891      40.750  29.220  67.400  1.00  0.00           C
ATOM   3819  HB1 PHE A 891      41.640  29.440  66.770  1.00  0.00           H
ATOM   3820  HB2 PHE A 891      39.910  29.530  66.740  1.00  0.00           H
ATOM   3821  CG  PHE A 891      40.650  27.690  67.590  1.00  0.00           C
ATOM   3822  CD1 PHE A 891      39.430  27.100  67.860  1.00  0.00           C
ATOM   3823  HD1 PHE A 891      38.530  27.660  68.100  1.00  0.00           H
ATOM   3824  CE1 PHE A 891      39.330  25.700  68.150  1.00  0.00           C
ATOM   3825  HE1 PHE A 891      38.400  25.200  68.380  1.00  0.00           H
ATOM   3826  CZ  PHE A 891      40.500  24.960  68.130  1.00  0.00           C
ATOM   3827  HZ  PHE A 891      40.520  23.880  68.040  1.00  0.00           H
ATOM   3828  CD2 PHE A 891      41.780  26.900  67.580  1.00  0.00           C
ATOM   3829  HD2 PHE A 891      42.730  27.390  67.470  1.00  0.00           H
ATOM   3830  CE2 PHE A 891      41.730  25.520  67.860  1.00  0.00           C
ATOM   3831  HE2 PHE A 891      42.560  24.820  67.900  1.00  0.00           H
ATOM   3832  C   PHE A 891      39.590  30.320  69.380  1.00  0.00           C
ATOM   3833  O   PHE A 891      39.010  31.350  69.140  1.00  0.00           O
ATOM   3834  N   GLU A 892      39.080  29.500  70.310  1.00  0.00           N
ATOM   3835  HN  GLU A 892      39.700  28.780  70.620  1.00  0.00           H
ATOM   3836  CA  GLU A 892      37.830  29.680  70.990  1.00  0.00           C
ATOM   3837  HA  GLU A 892      37.130  29.500  70.190  1.00  0.00           H
ATOM   3838  CB  GLU A 892      37.650  28.620  72.000  1.00  0.00           C
ATOM   3839  HB1 GLU A 892      36.700  28.740  72.560  1.00  0.00           H
ATOM   3840  HB2 GLU A 892      38.560  28.680  72.630  1.00  0.00           H
ATOM   3841  CG  GLU A 892      37.440  27.130  71.390  1.00  0.00           C
ATOM   3842  HG1 GLU A 892      38.030  26.980  70.460  1.00  0.00           H
ATOM   3843  HG2 GLU A 892      36.400  27.230  71.040  1.00  0.00           H
ATOM   3844  CD  GLU A 892      37.750  26.010  72.390  1.00  0.00           C
ATOM   3845  OE1 GLU A 892      36.810  25.220  72.760  1.00  0.00           O
ATOM   3846  OE2 GLU A 892      38.900  25.870  72.840  1.00  0.00           O
ATOM   3847  C   GLU A 892      37.580  31.080  71.670  1.00  0.00           C
ATOM   3848  O   GLU A 892      38.630  31.600  72.250  1.00  0.00           O
ATOM   3849  N   PRO A 893      36.400  31.700  71.560  1.00  0.00           N
ATOM   3850  CD  PRO A 893      35.260  31.090  70.900  1.00  0.00           C
ATOM   3851  HD1 PRO A 893      34.870  30.360  71.620  1.00  0.00           H
ATOM   3852  HD2 PRO A 893      35.420  30.710  69.870  1.00  0.00           H
ATOM   3853  CA  PRO A 893      36.080  33.060  72.070  1.00  0.00           C
ATOM   3854  HA  PRO A 893      36.510  33.800  71.400  1.00  0.00           H
ATOM   3855  CB  PRO A 893      34.560  33.020  72.090  1.00  0.00           C
ATOM   3856  HB1 PRO A 893      34.050  34.010  72.140  1.00  0.00           H
ATOM   3857  HB2 PRO A 893      34.380  32.480  73.050  1.00  0.00           H
ATOM   3858  CG  PRO A 893      34.230  32.190  70.840  1.00  0.00           C
ATOM   3859  HG1 PRO A 893      33.160  31.920  70.770  1.00  0.00           H
ATOM   3860  HG2 PRO A 893      34.450  32.920  70.030  1.00  0.00           H
ATOM   3861  C   PRO A 893      36.670  33.470  73.430  1.00  0.00           C
ATOM   3862  O   PRO A 893      36.720  32.570  74.240  1.00  0.00           O
ATOM   3863  N   THR A 894      37.130  34.760  73.610  1.00  0.00           N
ATOM   3864  HN  THR A 894      37.000  35.450  72.910  1.00  0.00           H
ATOM   3865  CA  THR A 894      37.540  35.400  74.880  1.00  0.00           C
ATOM   3866  HA  THR A 894      37.630  34.590  75.580  1.00  0.00           H
ATOM   3867  CB  THR A 894      38.940  35.960  74.800  1.00  0.00           C
ATOM   3868  HB  THR A 894      39.180  36.300  75.840  1.00  0.00           H
ATOM   3869  OG1 THR A 894      39.110  37.040  73.800  1.00  0.00           O
ATOM   3870  HG1 THR A 894      38.630  37.770  74.190  1.00  0.00           H
ATOM   3871  CG2 THR A 894      39.970  34.900  74.490  1.00  0.00           C
ATOM   3872 HG21 THR A 894      39.870  33.950  75.060  1.00  0.00           H
ATOM   3873 HG22 THR A 894      40.940  35.310  74.850  1.00  0.00           H
ATOM   3874 HG23 THR A 894      40.080  34.670  73.410  1.00  0.00           H
ATOM   3875  C   THR A 894      36.360  36.300  75.400  1.00  0.00           C
ATOM   3876  O   THR A 894      36.370  36.690  76.560  1.00  0.00           O
ATOM   3877  N   HSD A 895      35.420  36.700  74.530  1.00  0.00           N
ATOM   3878  HN  HSD A 895      35.600  36.350  73.620  1.00  0.00           H
ATOM   3879  CA  HSD A 895      34.290  37.530  74.740  1.00  0.00           C
ATOM   3880  HA  HSD A 895      34.510  37.940  75.710  1.00  0.00           H
ATOM   3881  CB  HSD A 895      34.170  38.620  73.660  1.00  0.00           C
ATOM   3882  HB1 HSD A 895      33.940  38.140  72.680  1.00  0.00           H
ATOM   3883  HB2 HSD A 895      35.150  39.150  73.550  1.00  0.00           H
ATOM   3884  ND1 HSD A 895      33.000  40.380  75.140  1.00  0.00           N
ATOM   3885  HD1 HSD A 895      33.580  40.290  75.960  1.00  0.00           H
ATOM   3886  CG  HSD A 895      33.080  39.670  73.940  1.00  0.00           C
ATOM   3887  CE1 HSD A 895      31.810  40.970  75.120  1.00  0.00           C
ATOM   3888  HE1 HSD A 895      31.550  41.550  76.010  1.00  0.00           H
ATOM   3889  NE2 HSD A 895      31.140  40.800  74.020  1.00  0.00           N
ATOM   3890  CD2 HSD A 895      31.950  39.980  73.260  1.00  0.00           C
ATOM   3891  HD2 HSD A 895      31.700  39.610  72.280  1.00  0.00           H
ATOM   3892  C   HSD A 895      33.060  36.660  74.640  1.00  0.00           C
ATOM   3893  O   HSD A 895      32.650  36.180  73.560  1.00  0.00           O
ATOM   3894  N   PRO A 896      32.320  36.350  75.670  1.00  0.00           N
ATOM   3895  CD  PRO A 896      32.560  36.960  76.970  1.00  0.00           C
ATOM   3896  HD1 PRO A 896      32.310  38.050  76.900  1.00  0.00           H
ATOM   3897  HD2 PRO A 896      33.570  36.900  77.400  1.00  0.00           H
ATOM   3898  CA  PRO A 896      31.400  35.230  75.830  1.00  0.00           C
ATOM   3899  HA  PRO A 896      31.740  34.330  75.330  1.00  0.00           H
ATOM   3900  CB  PRO A 896      31.230  35.010  77.340  1.00  0.00           C
ATOM   3901  HB1 PRO A 896      32.000  34.280  77.660  1.00  0.00           H
ATOM   3902  HB2 PRO A 896      30.300  34.420  77.540  1.00  0.00           H
ATOM   3903  CG  PRO A 896      31.430  36.390  77.890  1.00  0.00           C
ATOM   3904  HG1 PRO A 896      30.510  36.980  77.810  1.00  0.00           H
ATOM   3905  HG2 PRO A 896      31.710  36.290  78.970  1.00  0.00           H
ATOM   3906  C   PRO A 896      30.050  35.590  75.200  1.00  0.00           C
ATOM   3907  O   PRO A 896      29.310  34.690  74.880  1.00  0.00           O
ATOM   3908  N   GLU A 897      29.790  36.880  74.930  1.00  0.00           N
ATOM   3909  HN  GLU A 897      30.460  37.610  75.010  1.00  0.00           H
ATOM   3910  CA  GLU A 897      28.580  37.400  74.380  1.00  0.00           C
ATOM   3911  HA  GLU A 897      27.740  36.920  74.850  1.00  0.00           H
ATOM   3912  CB  GLU A 897      28.350  38.900  74.720  1.00  0.00           C
ATOM   3913  HB1 GLU A 897      27.290  39.010  74.410  1.00  0.00           H
ATOM   3914  HB2 GLU A 897      28.970  39.590  74.100  1.00  0.00           H
ATOM   3915  CG  GLU A 897      28.570  39.180  76.180  1.00  0.00           C
ATOM   3916  HG1 GLU A 897      29.630  39.100  76.480  1.00  0.00           H
ATOM   3917  HG2 GLU A 897      28.130  38.400  76.850  1.00  0.00           H
ATOM   3918  CD  GLU A 897      27.840  40.450  76.520  1.00  0.00           C
ATOM   3919  OE1 GLU A 897      28.520  41.490  76.750  1.00  0.00           O
ATOM   3920  OE2 GLU A 897      26.600  40.530  76.620  1.00  0.00           O
ATOM   3921  C   GLU A 897      28.370  37.040  72.930  1.00  0.00           C
ATOM   3922  O   GLU A 897      27.260  37.210  72.450  1.00  0.00           O
ATOM   3923  N   ARG A 898      29.400  36.530  72.170  1.00  0.00           N
ATOM   3924  HN  ARG A 898      30.270  36.280  72.590  1.00  0.00           H
ATOM   3925  CA  ARG A 898      29.330  36.130  70.820  1.00  0.00           C
ATOM   3926  HA  ARG A 898      28.290  36.200  70.490  1.00  0.00           H
ATOM   3927  CB  ARG A 898      30.190  37.010  69.870  1.00  0.00           C
ATOM   3928  HB1 ARG A 898      29.710  38.010  69.910  1.00  0.00           H
ATOM   3929  HB2 ARG A 898      30.100  36.730  68.800  1.00  0.00           H
ATOM   3930  CG  ARG A 898      31.710  37.020  70.090  1.00  0.00           C
ATOM   3931  HG1 ARG A 898      31.830  37.000  71.190  1.00  0.00           H
ATOM   3932  HG2 ARG A 898      32.150  37.990  69.770  1.00  0.00           H
ATOM   3933  CD  ARG A 898      32.600  35.900  69.470  1.00  0.00           C
ATOM   3934  HD1 ARG A 898      32.020  34.950  69.450  1.00  0.00           H
ATOM   3935  HD2 ARG A 898      33.550  35.700  70.010  1.00  0.00           H
ATOM   3936  NE  ARG A 898      33.140  36.330  68.150  1.00  0.00           N
ATOM   3937  HE  ARG A 898      33.770  37.090  68.070  1.00  0.00           H
ATOM   3938  CZ  ARG A 898      32.630  35.970  66.990  1.00  0.00           C
ATOM   3939  NH1 ARG A 898      31.630  35.180  66.770  1.00  0.00           N
ATOM   3940 HH11 ARG A 898      31.470  34.490  67.470  1.00  0.00           H
ATOM   3941 HH12 ARG A 898      31.190  35.080  65.880  1.00  0.00           H
ATOM   3942  NH2 ARG A 898      33.030  36.720  65.980  1.00  0.00           N
ATOM   3943 HH21 ARG A 898      33.580  37.500  66.270  1.00  0.00           H
ATOM   3944 HH22 ARG A 898      32.610  36.720  65.070  1.00  0.00           H
ATOM   3945  C   ARG A 898      29.760  34.750  70.780  1.00  0.00           C
ATOM   3946  O   ARG A 898      30.740  34.300  71.380  1.00  0.00           O
ATOM   3947  N   GLY A 899      29.050  33.970  69.940  1.00  0.00           N
ATOM   3948  HN  GLY A 899      28.260  34.310  69.430  1.00  0.00           H
ATOM   3949  CA  GLY A 899      29.190  32.530  69.850  1.00  0.00           C
ATOM   3950  HA1 GLY A 899      28.240  32.220  69.440  1.00  0.00           H
ATOM   3951  HA2 GLY A 899      29.290  32.080  70.820  1.00  0.00           H
ATOM   3952  C   GLY A 899      30.280  31.940  69.000  1.00  0.00           C
ATOM   3953  O   GLY A 899      31.030  32.660  68.320  1.00  0.00           O
ATOM   3954  N   TRP A 900      30.450  30.630  69.010  1.00  0.00           N
ATOM   3955  HN  TRP A 900      30.000  30.090  69.730  1.00  0.00           H
ATOM   3956  CA  TRP A 900      31.240  29.960  67.990  1.00  0.00           C
ATOM   3957  HA  TRP A 900      32.220  30.390  67.910  1.00  0.00           H
ATOM   3958  CB  TRP A 900      31.580  28.500  68.380  1.00  0.00           C
ATOM   3959  HB1 TRP A 900      30.610  27.970  68.470  1.00  0.00           H
ATOM   3960  HB2 TRP A 900      32.100  28.560  69.360  1.00  0.00           H
ATOM   3961  CG  TRP A 900      32.450  27.810  67.380  1.00  0.00           C
ATOM   3962  CD1 TRP A 900      32.050  26.760  66.570  1.00  0.00           C
ATOM   3963  HD1 TRP A 900      31.030  26.450  66.430  1.00  0.00           H
ATOM   3964  NE1 TRP A 900      33.140  26.480  65.720  1.00  0.00           N
ATOM   3965  HE1 TRP A 900      33.110  26.120  64.820  1.00  0.00           H
ATOM   3966  CE2 TRP A 900      34.160  27.300  66.020  1.00  0.00           C
ATOM   3967  CD2 TRP A 900      33.780  28.120  67.110  1.00  0.00           C
ATOM   3968  CE3 TRP A 900      34.730  29.030  67.670  1.00  0.00           C
ATOM   3969  HE3 TRP A 900      34.430  29.560  68.560  1.00  0.00           H
ATOM   3970  CZ3 TRP A 900      35.930  29.250  67.010  1.00  0.00           C
ATOM   3971  HZ3 TRP A 900      36.700  29.750  67.580  1.00  0.00           H
ATOM   3972  CZ2 TRP A 900      35.500  27.330  65.500  1.00  0.00           C
ATOM   3973  HZ2 TRP A 900      35.810  26.720  64.670  1.00  0.00           H
ATOM   3974  CH2 TRP A 900      36.270  28.400  65.940  1.00  0.00           C
ATOM   3975  HH2 TRP A 900      37.250  28.520  65.470  1.00  0.00           H
ATOM   3976  C   TRP A 900      30.560  30.170  66.530  1.00  0.00           C
ATOM   3977  O   TRP A 900      29.430  29.750  66.250  1.00  0.00           O
ATOM   3978  N   ILE A 901      31.340  30.910  65.700  1.00  0.00           N
ATOM   3979  HN  ILE A 901      32.250  31.090  66.080  1.00  0.00           H
ATOM   3980  CA  ILE A 901      31.000  31.480  64.450  1.00  0.00           C
ATOM   3981  HA  ILE A 901      31.900  32.010  64.120  1.00  0.00           H
ATOM   3982  CB  ILE A 901      30.640  30.470  63.420  1.00  0.00           C
ATOM   3983  HB  ILE A 901      29.840  29.790  63.780  1.00  0.00           H
ATOM   3984  CG2 ILE A 901      30.150  31.100  62.140  1.00  0.00           C
ATOM   3985 HG21 ILE A 901      30.950  31.760  61.750  1.00  0.00           H
ATOM   3986 HG22 ILE A 901      29.170  31.590  62.310  1.00  0.00           H
ATOM   3987 HG23 ILE A 901      30.170  30.260  61.410  1.00  0.00           H
ATOM   3988  CG1 ILE A 901      31.950  29.680  63.280  1.00  0.00           C
ATOM   3989 HG11 ILE A 901      32.470  29.360  64.210  1.00  0.00           H
ATOM   3990 HG12 ILE A 901      32.650  30.370  62.760  1.00  0.00           H
ATOM   3991  CD  ILE A 901      31.790  28.380  62.450  1.00  0.00           C
ATOM   3992  HD1 ILE A 901      31.180  27.610  62.970  1.00  0.00           H
ATOM   3993  HD2 ILE A 901      32.770  27.870  62.330  1.00  0.00           H
ATOM   3994  HD3 ILE A 901      31.450  28.530  61.400  1.00  0.00           H
ATOM   3995  C   ILE A 901      30.000  32.630  64.490  1.00  0.00           C
ATOM   3996  O   ILE A 901      30.320  33.790  64.320  1.00  0.00           O
ATOM   3997  N   ILE A 902      28.690  32.330  64.750  1.00  0.00           N
ATOM   3998  HN  ILE A 902      28.500  31.380  64.980  1.00  0.00           H
ATOM   3999  CA  ILE A 902      27.600  33.220  65.010  1.00  0.00           C
ATOM   4000  HA  ILE A 902      27.360  33.790  64.130  1.00  0.00           H
ATOM   4001  CB  ILE A 902      26.350  32.360  65.160  1.00  0.00           C
ATOM   4002  HB  ILE A 902      26.290  31.670  64.300  1.00  0.00           H
ATOM   4003  CG2 ILE A 902      26.600  31.360  66.330  1.00  0.00           C
ATOM   4004 HG21 ILE A 902      26.460  31.800  67.330  1.00  0.00           H
ATOM   4005 HG22 ILE A 902      27.610  30.900  66.400  1.00  0.00           H
ATOM   4006 HG23 ILE A 902      25.890  30.500  66.290  1.00  0.00           H
ATOM   4007  CG1 ILE A 902      24.990  33.190  65.340  1.00  0.00           C
ATOM   4008 HG11 ILE A 902      24.980  33.860  66.230  1.00  0.00           H
ATOM   4009 HG12 ILE A 902      24.270  32.410  65.660  1.00  0.00           H
ATOM   4010  CD  ILE A 902      24.490  33.940  64.120  1.00  0.00           C
ATOM   4011  HD1 ILE A 902      25.300  34.480  63.590  1.00  0.00           H
ATOM   4012  HD2 ILE A 902      23.840  34.720  64.580  1.00  0.00           H
ATOM   4013  HD3 ILE A 902      23.880  33.350  63.420  1.00  0.00           H
ATOM   4014  C   ILE A 902      27.820  34.370  65.920  1.00  0.00           C
ATOM   4015  O   ILE A 902      28.600  34.310  66.860  1.00  0.00           O
ATOM   4016  N   SER A 903      27.150  35.470  65.700  1.00  0.00           N
ATOM   4017  HN  SER A 903      26.430  35.370  65.020  1.00  0.00           H
ATOM   4018  CA  SER A 903      27.270  36.710  66.340  1.00  0.00           C
ATOM   4019  HA  SER A 903      27.740  36.420  67.270  1.00  0.00           H
ATOM   4020  CB  SER A 903      28.010  37.730  65.430  1.00  0.00           C
ATOM   4021  HB1 SER A 903      27.590  37.780  64.390  1.00  0.00           H
ATOM   4022  HB2 SER A 903      29.050  37.390  65.260  1.00  0.00           H
ATOM   4023  OG  SER A 903      28.180  38.940  66.170  1.00  0.00           O
ATOM   4024  HG1 SER A 903      29.030  38.860  66.620  1.00  0.00           H
ATOM   4025  C   SER A 903      25.850  37.170  66.580  1.00  0.00           C
ATOM   4026  O   SER A 903      25.070  36.870  65.680  1.00  0.00           O
ATOM   4027  N   PRO A 904      25.510  37.840  67.600  1.00  0.00           N
ATOM   4028  CD  PRO A 904      26.320  38.090  68.780  1.00  0.00           C
ATOM   4029  HD1 PRO A 904      26.920  38.970  68.460  1.00  0.00           H
ATOM   4030  HD2 PRO A 904      26.930  37.200  69.030  1.00  0.00           H
ATOM   4031  CA  PRO A 904      24.130  38.280  67.870  1.00  0.00           C
ATOM   4032  HA  PRO A 904      23.510  37.430  68.100  1.00  0.00           H
ATOM   4033  CB  PRO A 904      24.230  39.150  69.130  1.00  0.00           C
ATOM   4034  HB1 PRO A 904      23.370  39.050  69.830  1.00  0.00           H
ATOM   4035  HB2 PRO A 904      24.500  40.190  68.820  1.00  0.00           H
ATOM   4036  CG  PRO A 904      25.370  38.530  69.900  1.00  0.00           C
ATOM   4037  HG1 PRO A 904      25.900  39.180  70.630  1.00  0.00           H
ATOM   4038  HG2 PRO A 904      25.020  37.550  70.280  1.00  0.00           H
ATOM   4039  C   PRO A 904      23.450  38.950  66.750  1.00  0.00           C
ATOM   4040  O   PRO A 904      24.080  39.590  65.920  1.00  0.00           O
ATOM   4041  N   LEU A 905      22.130  38.820  66.650  1.00  0.00           N
ATOM   4042  HN  LEU A 905      21.610  38.440  67.420  1.00  0.00           H
ATOM   4043  CA  LEU A 905      21.300  39.530  65.670  1.00  0.00           C
ATOM   4044  HA  LEU A 905      21.600  40.560  65.600  1.00  0.00           H
ATOM   4045  CB  LEU A 905      21.360  38.820  64.300  1.00  0.00           C
ATOM   4046  HB1 LEU A 905      20.610  38.010  64.450  1.00  0.00           H
ATOM   4047  HB2 LEU A 905      22.380  38.420  64.160  1.00  0.00           H
ATOM   4048  CG  LEU A 905      20.860  39.680  63.030  1.00  0.00           C
ATOM   4049  HG  LEU A 905      19.760  39.780  63.000  1.00  0.00           H
ATOM   4050  CD1 LEU A 905      21.660  41.020  62.950  1.00  0.00           C
ATOM   4051 HD11 LEU A 905      21.500  41.560  63.920  1.00  0.00           H
ATOM   4052 HD12 LEU A 905      21.320  41.590  62.070  1.00  0.00           H
ATOM   4053 HD13 LEU A 905      22.720  40.720  62.960  1.00  0.00           H
ATOM   4054  CD2 LEU A 905      21.300  38.810  61.830  1.00  0.00           C
ATOM   4055 HD21 LEU A 905      22.390  38.860  61.650  1.00  0.00           H
ATOM   4056 HD22 LEU A 905      20.900  39.320  60.930  1.00  0.00           H
ATOM   4057 HD23 LEU A 905      20.840  37.800  61.850  1.00  0.00           H
ATOM   4058  C   LEU A 905      19.910  39.560  66.200  1.00  0.00           C
ATOM   4059  O   LEU A 905      19.630  38.640  66.960  1.00  0.00           O
ATOM   4060  N   GLY A 906      19.090  40.500  65.800  1.00  0.00           N
ATOM   4061  HN  GLY A 906      19.420  41.140  65.110  1.00  0.00           H
ATOM   4062  CA  GLY A 906      17.760  40.480  66.290  1.00  0.00           C
ATOM   4063  HA1 GLY A 906      17.450  39.480  66.580  1.00  0.00           H
ATOM   4064  HA2 GLY A 906      17.120  40.630  65.430  1.00  0.00           H
ATOM   4065  C   GLY A 906      17.300  41.400  67.340  1.00  0.00           C
ATOM   4066  O   GLY A 906      16.160  41.340  67.730  1.00  0.00           O
ATOM   4067  N   ASP A 907      18.150  42.370  67.770  1.00  0.00           N
ATOM   4068  HN  ASP A 907      19.110  42.180  67.610  1.00  0.00           H
ATOM   4069  CA  ASP A 907      17.940  43.360  68.850  1.00  0.00           C
ATOM   4070  HA  ASP A 907      17.130  42.990  69.460  1.00  0.00           H
ATOM   4071  CB  ASP A 907      19.270  43.670  69.660  1.00  0.00           C
ATOM   4072  HB1 ASP A 907      19.190  44.600  70.260  1.00  0.00           H
ATOM   4073  HB2 ASP A 907      20.080  43.790  68.910  1.00  0.00           H
ATOM   4074  CG  ASP A 907      19.670  42.490  70.560  1.00  0.00           C
ATOM   4075  OD1 ASP A 907      20.710  42.760  71.180  1.00  0.00           O
ATOM   4076  OD2 ASP A 907      18.970  41.410  70.720  1.00  0.00           O
ATOM   4077  C   ASP A 907      17.460  44.680  68.250  1.00  0.00           C
ATOM   4078  O   ASP A 907      17.690  45.760  68.780  1.00  0.00           O
ATOM   4079  N   ASN A 908      16.790  44.600  67.060  1.00  0.00           N
ATOM   4080  HN  ASN A 908      16.720  43.750  66.560  1.00  0.00           H
ATOM   4081  CA  ASN A 908      16.310  45.790  66.360  1.00  0.00           C
ATOM   4082  HA  ASN A 908      16.510  46.690  66.940  1.00  0.00           H
ATOM   4083  CB  ASN A 908      17.100  45.870  64.970  1.00  0.00           C
ATOM   4084  HB1 ASN A 908      16.720  46.700  64.350  1.00  0.00           H
ATOM   4085  HB2 ASN A 908      16.890  45.000  64.320  1.00  0.00           H
ATOM   4086  CG  ASN A 908      18.570  46.070  65.280  1.00  0.00           C
ATOM   4087  OD1 ASN A 908      18.930  46.810  66.180  1.00  0.00           O
ATOM   4088  ND2 ASN A 908      19.460  45.270  64.530  1.00  0.00           N
ATOM   4089 HD21 ASN A 908      20.420  45.280  64.820  1.00  0.00           H
ATOM   4090 HD22 ASN A 908      19.150  44.560  63.890  1.00  0.00           H
ATOM   4091  C   ASN A 908      14.880  45.630  66.070  1.00  0.00           C
ATOM   4092  O   ASN A 908      14.500  44.690  65.410  1.00  0.00           O
ATOM   4093  N   PRO A 909      13.990  46.590  66.490  1.00  0.00           N
ATOM   4094  CD  PRO A 909      14.250  47.530  67.560  1.00  0.00           C
ATOM   4095  HD1 PRO A 909      15.020  48.250  67.220  1.00  0.00           H
ATOM   4096  HD2 PRO A 909      14.520  46.990  68.500  1.00  0.00           H
ATOM   4097  CA  PRO A 909      12.680  46.740  65.770  1.00  0.00           C
ATOM   4098  HA  PRO A 909      12.110  45.870  66.080  1.00  0.00           H
ATOM   4099  CB  PRO A 909      12.160  48.010  66.390  1.00  0.00           C
ATOM   4100  HB1 PRO A 909      11.070  47.900  66.560  1.00  0.00           H
ATOM   4101  HB2 PRO A 909      12.410  48.830  65.700  1.00  0.00           H
ATOM   4102  CG  PRO A 909      12.970  48.160  67.710  1.00  0.00           C
ATOM   4103  HG1 PRO A 909      13.030  49.240  67.990  1.00  0.00           H
ATOM   4104  HG2 PRO A 909      12.270  47.650  68.430  1.00  0.00           H
ATOM   4105  C   PRO A 909      12.700  46.920  64.250  1.00  0.00           C
ATOM   4106  O   PRO A 909      13.710  47.320  63.640  1.00  0.00           O
ATOM   4107  N   TRP A 910      11.570  46.720  63.530  1.00  0.00           N
ATOM   4108  HN  TRP A 910      10.760  46.440  64.020  1.00  0.00           H
ATOM   4109  CA  TRP A 910      11.400  47.050  62.110  1.00  0.00           C
ATOM   4110  HA  TRP A 910      12.030  46.410  61.510  1.00  0.00           H
ATOM   4111  CB  TRP A 910       9.900  46.630  61.840  1.00  0.00           C
ATOM   4112  HB1 TRP A 910       9.250  47.340  62.410  1.00  0.00           H
ATOM   4113  HB2 TRP A 910       9.750  45.640  62.340  1.00  0.00           H
ATOM   4114  CG  TRP A 910       9.520  46.660  60.420  1.00  0.00           C
ATOM   4115  CD1 TRP A 910       9.570  45.590  59.570  1.00  0.00           C
ATOM   4116  HD1 TRP A 910       9.840  44.570  59.810  1.00  0.00           H
ATOM   4117  NE1 TRP A 910       9.190  46.020  58.320  1.00  0.00           N
ATOM   4118  HE1 TRP A 910       9.280  45.600  57.440  1.00  0.00           H
ATOM   4119  CE2 TRP A 910       8.920  47.440  58.360  1.00  0.00           C
ATOM   4120  CD2 TRP A 910       9.130  47.860  59.710  1.00  0.00           C
ATOM   4121  CE3 TRP A 910       8.900  49.160  60.050  1.00  0.00           C
ATOM   4122  HE3 TRP A 910       8.990  49.460  61.080  1.00  0.00           H
ATOM   4123  CZ3 TRP A 910       8.580  50.100  59.050  1.00  0.00           C
ATOM   4124  HZ3 TRP A 910       8.490  51.150  59.310  1.00  0.00           H
ATOM   4125  CZ2 TRP A 910       8.550  48.270  57.400  1.00  0.00           C
ATOM   4126  HZ2 TRP A 910       8.470  47.940  56.380  1.00  0.00           H
ATOM   4127  CH2 TRP A 910       8.410  49.610  57.740  1.00  0.00           C
ATOM   4128  HH2 TRP A 910       8.170  50.390  57.050  1.00  0.00           H
ATOM   4129  C   TRP A 910      11.830  48.440  61.700  1.00  0.00           C
ATOM   4130  O   TRP A 910      12.490  48.700  60.690  1.00  0.00           O
ATOM   4131  N   TRP A 911      11.620  49.450  62.510  1.00  0.00           N
ATOM   4132  HN  TRP A 911      11.030  49.350  63.310  1.00  0.00           H
ATOM   4133  CA  TRP A 911      12.000  50.840  62.340  1.00  0.00           C
ATOM   4134  HA  TRP A 911      11.600  51.150  61.400  1.00  0.00           H
ATOM   4135  CB  TRP A 911      11.370  51.570  63.500  1.00  0.00           C
ATOM   4136  HB1 TRP A 911      11.570  50.940  64.390  1.00  0.00           H
ATOM   4137  HB2 TRP A 911      10.280  51.680  63.410  1.00  0.00           H
ATOM   4138  CG  TRP A 911      11.710  53.040  63.710  1.00  0.00           C
ATOM   4139  CD1 TRP A 911      11.890  53.530  64.950  1.00  0.00           C
ATOM   4140  HD1 TRP A 911      11.660  53.050  65.890  1.00  0.00           H
ATOM   4141  NE1 TRP A 911      12.030  54.880  64.730  1.00  0.00           N
ATOM   4142  HE1 TRP A 911      12.060  55.480  65.510  1.00  0.00           H
ATOM   4143  CE2 TRP A 911      12.050  55.250  63.450  1.00  0.00           C
ATOM   4144  CD2 TRP A 911      11.920  54.050  62.720  1.00  0.00           C
ATOM   4145  CE3 TRP A 911      11.890  54.100  61.290  1.00  0.00           C
ATOM   4146  HE3 TRP A 911      11.710  53.190  60.750  1.00  0.00           H
ATOM   4147  CZ3 TRP A 911      12.050  55.380  60.700  1.00  0.00           C
ATOM   4148  HZ3 TRP A 911      11.910  55.420  59.640  1.00  0.00           H
ATOM   4149  CZ2 TRP A 911      12.380  56.500  62.830  1.00  0.00           C
ATOM   4150  HZ2 TRP A 911      12.590  57.430  63.330  1.00  0.00           H
ATOM   4151  CH2 TRP A 911      12.310  56.490  61.450  1.00  0.00           C
ATOM   4152  HH2 TRP A 911      12.020  57.460  61.050  1.00  0.00           H
ATOM   4153  C   TRP A 911      13.510  51.110  62.270  1.00  0.00           C
ATOM   4154  O   TRP A 911      14.090  51.730  61.360  1.00  0.00           O
ATOM   4155  N   THR A 912      14.270  50.570  63.230  1.00  0.00           N
ATOM   4156  HN  THR A 912      13.830  50.080  63.970  1.00  0.00           H
ATOM   4157  CA  THR A 912      15.750  50.540  63.150  1.00  0.00           C
ATOM   4158  HA  THR A 912      16.080  51.560  63.030  1.00  0.00           H
ATOM   4159  CB  THR A 912      16.410  49.930  64.340  1.00  0.00           C
ATOM   4160  HB  THR A 912      16.220  48.830  64.360  1.00  0.00           H
ATOM   4161  OG1 THR A 912      15.940  50.530  65.490  1.00  0.00           O
ATOM   4162  HG1 THR A 912      15.750  51.460  65.290  1.00  0.00           H
ATOM   4163  CG2 THR A 912      17.960  50.210  64.340  1.00  0.00           C
ATOM   4164 HG21 THR A 912      18.510  49.580  65.060  1.00  0.00           H
ATOM   4165 HG22 THR A 912      18.190  51.260  64.650  1.00  0.00           H
ATOM   4166 HG23 THR A 912      18.400  49.880  63.380  1.00  0.00           H
ATOM   4167  C   THR A 912      16.350  49.810  61.930  1.00  0.00           C
ATOM   4168  O   THR A 912      17.400  50.170  61.280  1.00  0.00           O
ATOM   4169  N   LEU A 913      15.740  48.640  61.500  1.00  0.00           N
ATOM   4170  HN  LEU A 913      15.010  48.300  62.090  1.00  0.00           H
ATOM   4171  CA  LEU A 913      15.970  47.880  60.280  1.00  0.00           C
ATOM   4172  HA  LEU A 913      17.030  47.670  60.280  1.00  0.00           H
ATOM   4173  CB  LEU A 913      15.070  46.580  60.290  1.00  0.00           C
ATOM   4174  HB1 LEU A 913      15.310  45.960  59.410  1.00  0.00           H
ATOM   4175  HB2 LEU A 913      13.990  46.840  60.290  1.00  0.00           H
ATOM   4176  CG  LEU A 913      15.420  45.660  61.470  1.00  0.00           C
ATOM   4177  HG  LEU A 913      15.350  46.200  62.450  1.00  0.00           H
ATOM   4178  CD1 LEU A 913      14.420  44.530  61.340  1.00  0.00           C
ATOM   4179 HD11 LEU A 913      14.710  43.780  62.100  1.00  0.00           H
ATOM   4180 HD12 LEU A 913      14.630  44.100  60.340  1.00  0.00           H
ATOM   4181 HD13 LEU A 913      13.330  44.570  61.550  1.00  0.00           H
ATOM   4182  CD2 LEU A 913      16.910  45.180  61.400  1.00  0.00           C
ATOM   4183 HD21 LEU A 913      17.100  44.430  62.190  1.00  0.00           H
ATOM   4184 HD22 LEU A 913      17.640  46.000  61.510  1.00  0.00           H
ATOM   4185 HD23 LEU A 913      17.060  44.830  60.350  1.00  0.00           H
ATOM   4186  C   LEU A 913      15.680  48.660  58.970  1.00  0.00           C
ATOM   4187  O   LEU A 913      16.510  48.560  58.100  1.00  0.00           O
ATOM   4188  N   LEU A 914      14.550  49.450  58.880  1.00  0.00           N
ATOM   4189  HN  LEU A 914      13.910  49.590  59.630  1.00  0.00           H
ATOM   4190  CA  LEU A 914      14.270  50.280  57.660  1.00  0.00           C
ATOM   4191  HA  LEU A 914      14.370  49.590  56.840  1.00  0.00           H
ATOM   4192  CB  LEU A 914      12.870  50.940  57.740  1.00  0.00           C
ATOM   4193  HB1 LEU A 914      12.980  51.540  58.660  1.00  0.00           H
ATOM   4194  HB2 LEU A 914      12.140  50.100  57.860  1.00  0.00           H
ATOM   4195  CG  LEU A 914      12.350  51.810  56.580  1.00  0.00           C
ATOM   4196  HG  LEU A 914      13.120  52.580  56.370  1.00  0.00           H
ATOM   4197  CD1 LEU A 914      12.040  51.010  55.300  1.00  0.00           C
ATOM   4198 HD11 LEU A 914      12.030  51.470  54.290  1.00  0.00           H
ATOM   4199 HD12 LEU A 914      11.030  50.530  55.360  1.00  0.00           H
ATOM   4200 HD13 LEU A 914      12.660  50.110  55.090  1.00  0.00           H
ATOM   4201  CD2 LEU A 914      11.060  52.520  57.010  1.00  0.00           C
ATOM   4202 HD21 LEU A 914      10.320  51.700  57.110  1.00  0.00           H
ATOM   4203 HD22 LEU A 914      10.670  53.320  56.350  1.00  0.00           H
ATOM   4204 HD23 LEU A 914      11.190  53.080  57.960  1.00  0.00           H
ATOM   4205  C   LEU A 914      15.360  51.350  57.450  1.00  0.00           C
ATOM   4206  O   LEU A 914      15.890  51.510  56.330  1.00  0.00           O
ATOM   4207  N   ILE A 915      15.830  52.040  58.540  1.00  0.00           N
ATOM   4208  HN  ILE A 915      15.390  51.780  59.400  1.00  0.00           H
ATOM   4209  CA  ILE A 915      16.810  53.070  58.470  1.00  0.00           C
ATOM   4210  HA  ILE A 915      16.800  53.460  57.460  1.00  0.00           H
ATOM   4211  CB  ILE A 915      16.380  54.230  59.290  1.00  0.00           C
ATOM   4212  HB  ILE A 915      17.040  55.120  59.150  1.00  0.00           H
ATOM   4213  CG2 ILE A 915      14.920  54.580  59.020  1.00  0.00           C
ATOM   4214 HG21 ILE A 915      14.710  54.750  57.930  1.00  0.00           H
ATOM   4215 HG22 ILE A 915      14.790  55.600  59.430  1.00  0.00           H
ATOM   4216 HG23 ILE A 915      14.190  53.880  59.480  1.00  0.00           H
ATOM   4217  CG1 ILE A 915      16.540  53.840  60.790  1.00  0.00           C
ATOM   4218 HG11 ILE A 915      17.630  53.720  61.010  1.00  0.00           H
ATOM   4219 HG12 ILE A 915      16.000  52.910  61.080  1.00  0.00           H
ATOM   4220  CD  ILE A 915      16.050  54.840  61.810  1.00  0.00           C
ATOM   4221  HD1 ILE A 915      16.430  55.860  61.540  1.00  0.00           H
ATOM   4222  HD2 ILE A 915      16.250  54.630  62.880  1.00  0.00           H
ATOM   4223  HD3 ILE A 915      14.940  54.870  61.800  1.00  0.00           H
ATOM   4224  C   ILE A 915      18.250  52.630  58.610  1.00  0.00           C
ATOM   4225  O   ILE A 915      19.160  53.450  58.640  1.00  0.00           O
ATOM   4226  N   ALA A 916      18.540  51.290  58.660  1.00  0.00           N
ATOM   4227  HN  ALA A 916      17.870  50.560  58.760  1.00  0.00           H
ATOM   4228  CA  ALA A 916      19.800  50.780  58.510  1.00  0.00           C
ATOM   4229  HA  ALA A 916      20.530  51.330  59.070  1.00  0.00           H
ATOM   4230  CB  ALA A 916      19.770  49.340  59.060  1.00  0.00           C
ATOM   4231  HB1 ALA A 916      20.760  48.850  59.140  1.00  0.00           H
ATOM   4232  HB2 ALA A 916      19.110  48.700  58.440  1.00  0.00           H
ATOM   4233  HB3 ALA A 916      19.300  49.360  60.070  1.00  0.00           H
ATOM   4234  C   ALA A 916      20.380  50.840  57.130  1.00  0.00           C
ATOM   4235  O   ALA A 916      21.630  50.910  57.010  1.00  0.00           O
ATOM   4236  N   ALA A 917      19.570  51.040  56.100  1.00  0.00           N
ATOM   4237  HN  ALA A 917      18.590  50.970  56.240  1.00  0.00           H
ATOM   4238  CA  ALA A 917      19.910  51.390  54.740  1.00  0.00           C
ATOM   4239  HA  ALA A 917      20.490  50.590  54.300  1.00  0.00           H
ATOM   4240  CB  ALA A 917      18.670  51.370  53.850  1.00  0.00           C
ATOM   4241  HB1 ALA A 917      18.960  51.720  52.820  1.00  0.00           H
ATOM   4242  HB2 ALA A 917      17.860  52.010  54.270  1.00  0.00           H
ATOM   4243  HB3 ALA A 917      18.170  50.380  53.760  1.00  0.00           H
ATOM   4244  C   ALA A 917      20.730  52.750  54.580  1.00  0.00           C
ATOM   4245  O   ALA A 917      21.540  52.830  53.720  1.00  0.00           O
ATOM   4246  N   ILE A 918      20.450  53.690  55.420  1.00  0.00           N
ATOM   4247  HN  ILE A 918      19.820  53.540  56.190  1.00  0.00           H
ATOM   4248  CA  ILE A 918      21.170  54.980  55.340  1.00  0.00           C
ATOM   4249  HA  ILE A 918      21.280  55.210  54.300  1.00  0.00           H
ATOM   4250  CB  ILE A 918      20.480  56.070  56.190  1.00  0.00           C
ATOM   4251  HB  ILE A 918      20.500  55.700  57.230  1.00  0.00           H
ATOM   4252  CG2 ILE A 918      21.100  57.500  56.180  1.00  0.00           C
ATOM   4253 HG21 ILE A 918      21.150  57.800  55.110  1.00  0.00           H
ATOM   4254 HG22 ILE A 918      22.100  57.460  56.670  1.00  0.00           H
ATOM   4255 HG23 ILE A 918      20.400  58.220  56.640  1.00  0.00           H
ATOM   4256  CG1 ILE A 918      18.990  56.150  55.930  1.00  0.00           C
ATOM   4257 HG11 ILE A 918      18.510  56.820  56.690  1.00  0.00           H
ATOM   4258 HG12 ILE A 918      18.520  55.160  56.070  1.00  0.00           H
ATOM   4259  CD  ILE A 918      18.590  56.710  54.520  1.00  0.00           C
ATOM   4260  HD1 ILE A 918      17.540  56.530  54.210  1.00  0.00           H
ATOM   4261  HD2 ILE A 918      19.290  56.330  53.750  1.00  0.00           H
ATOM   4262  HD3 ILE A 918      18.640  57.820  54.530  1.00  0.00           H
ATOM   4263  C   ILE A 918      22.620  54.880  55.840  1.00  0.00           C
ATOM   4264  O   ILE A 918      23.410  55.500  55.130  1.00  0.00           O
ATOM   4265  N   PRO A 919      23.210  54.170  56.860  1.00  0.00           N
ATOM   4266  CD  PRO A 919      22.540  53.890  58.150  1.00  0.00           C
ATOM   4267  HD1 PRO A 919      21.620  53.320  57.890  1.00  0.00           H
ATOM   4268  HD2 PRO A 919      22.370  54.830  58.720  1.00  0.00           H
ATOM   4269  CA  PRO A 919      24.710  54.140  57.000  1.00  0.00           C
ATOM   4270  HA  PRO A 919      25.100  55.130  56.810  1.00  0.00           H
ATOM   4271  CB  PRO A 919      24.940  53.730  58.470  1.00  0.00           C
ATOM   4272  HB1 PRO A 919      25.080  54.680  59.030  1.00  0.00           H
ATOM   4273  HB2 PRO A 919      25.770  53.000  58.550  1.00  0.00           H
ATOM   4274  CG  PRO A 919      23.550  53.120  58.950  1.00  0.00           C
ATOM   4275  HG1 PRO A 919      23.630  52.100  58.500  1.00  0.00           H
ATOM   4276  HG2 PRO A 919      23.390  53.080  60.040  1.00  0.00           H
ATOM   4277  C   PRO A 919      25.360  53.100  55.970  1.00  0.00           C
ATOM   4278  O   PRO A 919      26.540  53.250  55.590  1.00  0.00           O
ATOM   4279  N   ALA A 920      24.510  52.140  55.500  1.00  0.00           N
ATOM   4280  HN  ALA A 920      23.540  52.320  55.660  1.00  0.00           H
ATOM   4281  CA  ALA A 920      24.910  51.080  54.580  1.00  0.00           C
ATOM   4282  HA  ALA A 920      25.740  50.520  55.000  1.00  0.00           H
ATOM   4283  CB  ALA A 920      23.800  50.080  54.290  1.00  0.00           C
ATOM   4284  HB1 ALA A 920      22.860  50.520  53.910  1.00  0.00           H
ATOM   4285  HB2 ALA A 920      23.520  49.470  55.190  1.00  0.00           H
ATOM   4286  HB3 ALA A 920      24.050  49.250  53.600  1.00  0.00           H
ATOM   4287  C   ALA A 920      25.350  51.680  53.260  1.00  0.00           C
ATOM   4288  O   ALA A 920      26.310  51.250  52.660  1.00  0.00           O
ATOM   4289  N   LEU A 921      24.630  52.660  52.770  1.00  0.00           N
ATOM   4290  HN  LEU A 921      23.730  52.850  53.140  1.00  0.00           H
ATOM   4291  CA  LEU A 921      24.930  53.450  51.580  1.00  0.00           C
ATOM   4292  HA  LEU A 921      25.090  52.780  50.750  1.00  0.00           H
ATOM   4293  CB  LEU A 921      23.830  54.490  51.350  1.00  0.00           C
ATOM   4294  HB1 LEU A 921      23.580  55.010  52.300  1.00  0.00           H
ATOM   4295  HB2 LEU A 921      22.920  53.880  51.220  1.00  0.00           H
ATOM   4296  CG  LEU A 921      23.930  55.490  50.240  1.00  0.00           C
ATOM   4297  HG  LEU A 921      24.910  55.970  50.360  1.00  0.00           H
ATOM   4298  CD1 LEU A 921      23.890  54.820  48.860  1.00  0.00           C
ATOM   4299 HD11 LEU A 921      23.610  55.530  48.060  1.00  0.00           H
ATOM   4300 HD12 LEU A 921      23.240  53.910  48.880  1.00  0.00           H
ATOM   4301 HD13 LEU A 921      24.930  54.480  48.640  1.00  0.00           H
ATOM   4302  CD2 LEU A 921      22.910  56.550  50.450  1.00  0.00           C
ATOM   4303 HD21 LEU A 921      22.970  57.120  51.400  1.00  0.00           H
ATOM   4304 HD22 LEU A 921      21.900  56.100  50.430  1.00  0.00           H
ATOM   4305 HD23 LEU A 921      22.870  57.320  49.650  1.00  0.00           H
ATOM   4306  C   LEU A 921      26.260  54.200  51.730  1.00  0.00           C
ATOM   4307  O   LEU A 921      27.140  54.050  50.890  1.00  0.00           O
ATOM   4308  N   LEU A 922      26.480  54.980  52.890  1.00  0.00           N
ATOM   4309  HN  LEU A 922      25.860  55.050  53.650  1.00  0.00           H
ATOM   4310  CA  LEU A 922      27.770  55.480  53.150  1.00  0.00           C
ATOM   4311  HA  LEU A 922      28.180  56.190  52.430  1.00  0.00           H
ATOM   4312  CB  LEU A 922      27.670  56.270  54.430  1.00  0.00           C
ATOM   4313  HB1 LEU A 922      27.220  55.640  55.230  1.00  0.00           H
ATOM   4314  HB2 LEU A 922      26.980  57.130  54.290  1.00  0.00           H
ATOM   4315  CG  LEU A 922      29.000  56.780  55.060  1.00  0.00           C
ATOM   4316  HG  LEU A 922      29.630  55.910  55.370  1.00  0.00           H
ATOM   4317  CD1 LEU A 922      29.790  57.650  54.100  1.00  0.00           C
ATOM   4318 HD11 LEU A 922      29.150  58.500  53.790  1.00  0.00           H
ATOM   4319 HD12 LEU A 922      30.100  57.060  53.210  1.00  0.00           H
ATOM   4320 HD13 LEU A 922      30.680  58.140  54.540  1.00  0.00           H
ATOM   4321  CD2 LEU A 922      28.610  57.590  56.350  1.00  0.00           C
ATOM   4322 HD21 LEU A 922      27.790  58.330  56.200  1.00  0.00           H
ATOM   4323 HD22 LEU A 922      29.530  58.170  56.560  1.00  0.00           H
ATOM   4324 HD23 LEU A 922      28.390  56.910  57.190  1.00  0.00           H
ATOM   4325  C   LEU A 922      28.840  54.380  53.220  1.00  0.00           C
ATOM   4326  O   LEU A 922      29.910  54.540  52.730  1.00  0.00           O
ATOM   4327  N   CYS A 923      28.610  53.170  53.850  1.00  0.00           N
ATOM   4328  HN  CYS A 923      27.780  53.080  54.380  1.00  0.00           H
ATOM   4329  CA  CYS A 923      29.600  52.080  53.800  1.00  0.00           C
ATOM   4330  HA  CYS A 923      30.550  52.490  54.140  1.00  0.00           H
ATOM   4331  CB  CYS A 923      29.170  50.890  54.700  1.00  0.00           C
ATOM   4332  HB1 CYS A 923      28.150  50.530  54.470  1.00  0.00           H
ATOM   4333  HB2 CYS A 923      29.140  51.270  55.750  1.00  0.00           H
ATOM   4334  SG  CYS A 923      30.430  49.540  54.700  1.00  0.00           S
ATOM   4335  HG1 CYS A 923      29.510  48.590  54.870  1.00  0.00           H
ATOM   4336  C   CYS A 923      29.930  51.590  52.410  1.00  0.00           C
ATOM   4337  O   CYS A 923      31.090  51.380  52.050  1.00  0.00           O
ATOM   4338  N   THR A 924      28.910  51.400  51.520  1.00  0.00           N
ATOM   4339  HN  THR A 924      27.980  51.570  51.830  1.00  0.00           H
ATOM   4340  CA  THR A 924      28.960  50.940  50.150  1.00  0.00           C
ATOM   4341  HA  THR A 924      29.410  49.950  50.170  1.00  0.00           H
ATOM   4342  CB  THR A 924      27.610  50.780  49.500  1.00  0.00           C
ATOM   4343  HB  THR A 924      27.020  51.720  49.380  1.00  0.00           H
ATOM   4344  OG1 THR A 924      26.740  49.900  50.270  1.00  0.00           O
ATOM   4345  HG1 THR A 924      26.660  50.250  51.160  1.00  0.00           H
ATOM   4346  CG2 THR A 924      27.900  50.090  48.160  1.00  0.00           C
ATOM   4347 HG21 THR A 924      28.670  50.490  47.470  1.00  0.00           H
ATOM   4348 HG22 THR A 924      26.890  50.030  47.710  1.00  0.00           H
ATOM   4349 HG23 THR A 924      28.280  49.060  48.350  1.00  0.00           H
ATOM   4350  C   THR A 924      29.890  51.810  49.320  1.00  0.00           C
ATOM   4351  O   THR A 924      30.770  51.370  48.550  1.00  0.00           O
ATOM   4352  N   ILE A 925      29.670  53.150  49.460  1.00  0.00           N
ATOM   4353  HN  ILE A 925      28.970  53.540  50.040  1.00  0.00           H
ATOM   4354  CA  ILE A 925      30.570  54.080  48.770  1.00  0.00           C
ATOM   4355  HA  ILE A 925      30.630  53.630  47.790  1.00  0.00           H
ATOM   4356  CB  ILE A 925      30.060  55.510  48.840  1.00  0.00           C
ATOM   4357  HB  ILE A 925      29.810  55.780  49.880  1.00  0.00           H
ATOM   4358  CG2 ILE A 925      31.080  56.460  48.280  1.00  0.00           C
ATOM   4359 HG21 ILE A 925      30.700  57.500  48.240  1.00  0.00           H
ATOM   4360 HG22 ILE A 925      31.680  56.190  47.390  1.00  0.00           H
ATOM   4361 HG23 ILE A 925      31.910  56.670  49.000  1.00  0.00           H
ATOM   4362  CG1 ILE A 925      28.740  55.730  48.040  1.00  0.00           C
ATOM   4363 HG11 ILE A 925      28.570  56.820  48.180  1.00  0.00           H
ATOM   4364 HG12 ILE A 925      27.950  55.090  48.480  1.00  0.00           H
ATOM   4365  CD  ILE A 925      28.850  55.350  46.550  1.00  0.00           C
ATOM   4366  HD1 ILE A 925      29.290  56.250  46.060  1.00  0.00           H
ATOM   4367  HD2 ILE A 925      27.870  55.020  46.140  1.00  0.00           H
ATOM   4368  HD3 ILE A 925      29.590  54.520  46.470  1.00  0.00           H
ATOM   4369  C   ILE A 925      32.000  54.010  49.240  1.00  0.00           C
ATOM   4370  O   ILE A 925      32.920  54.020  48.410  1.00  0.00           O
ATOM   4371  N   LEU A 926      32.120  53.790  50.580  1.00  0.00           N
ATOM   4372  HN  LEU A 926      31.310  53.580  51.120  1.00  0.00           H
ATOM   4373  CA  LEU A 926      33.500  53.810  51.130  1.00  0.00           C
ATOM   4374  HA  LEU A 926      34.060  54.660  50.790  1.00  0.00           H
ATOM   4375  CB  LEU A 926      33.450  54.040  52.650  1.00  0.00           C
ATOM   4376  HB1 LEU A 926      34.410  53.820  53.150  1.00  0.00           H
ATOM   4377  HB2 LEU A 926      32.630  53.380  53.010  1.00  0.00           H
ATOM   4378  CG  LEU A 926      33.130  55.520  53.090  1.00  0.00           C
ATOM   4379  HG  LEU A 926      32.210  55.890  52.570  1.00  0.00           H
ATOM   4380  CD1 LEU A 926      32.700  55.430  54.520  1.00  0.00           C
ATOM   4381 HD11 LEU A 926      33.480  55.070  55.220  1.00  0.00           H
ATOM   4382 HD12 LEU A 926      31.830  54.810  54.800  1.00  0.00           H
ATOM   4383 HD13 LEU A 926      32.330  56.450  54.780  1.00  0.00           H
ATOM   4384  CD2 LEU A 926      34.250  56.610  52.870  1.00  0.00           C
ATOM   4385 HD21 LEU A 926      35.060  56.300  53.570  1.00  0.00           H
ATOM   4386 HD22 LEU A 926      33.970  57.610  53.260  1.00  0.00           H
ATOM   4387 HD23 LEU A 926      34.670  56.700  51.850  1.00  0.00           H
ATOM   4388  C   LEU A 926      34.350  52.620  50.670  1.00  0.00           C
ATOM   4389  O   LEU A 926      35.540  52.750  50.330  1.00  0.00           O
ATOM   4390  N   ILE A 927      33.740  51.420  50.670  1.00  0.00           N
ATOM   4391  HN  ILE A 927      32.870  51.220  51.130  1.00  0.00           H
ATOM   4392  CA  ILE A 927      34.450  50.250  50.100  1.00  0.00           C
ATOM   4393  HA  ILE A 927      35.470  50.260  50.470  1.00  0.00           H
ATOM   4394  CB  ILE A 927      33.870  48.870  50.530  1.00  0.00           C
ATOM   4395  HB  ILE A 927      34.390  48.030  50.030  1.00  0.00           H
ATOM   4396  CG2 ILE A 927      33.970  48.870  52.070  1.00  0.00           C
ATOM   4397 HG21 ILE A 927      34.970  49.210  52.420  1.00  0.00           H
ATOM   4398 HG22 ILE A 927      33.840  47.850  52.480  1.00  0.00           H
ATOM   4399 HG23 ILE A 927      33.230  49.560  52.540  1.00  0.00           H
ATOM   4400  CG1 ILE A 927      32.370  48.690  50.060  1.00  0.00           C
ATOM   4401 HG11 ILE A 927      32.250  48.960  48.980  1.00  0.00           H
ATOM   4402 HG12 ILE A 927      31.680  49.340  50.640  1.00  0.00           H
ATOM   4403  CD  ILE A 927      31.990  47.210  50.180  1.00  0.00           C
ATOM   4404  HD1 ILE A 927      30.960  47.060  49.780  1.00  0.00           H
ATOM   4405  HD2 ILE A 927      32.030  46.870  51.230  1.00  0.00           H
ATOM   4406  HD3 ILE A 927      32.650  46.670  49.460  1.00  0.00           H
ATOM   4407  C   ILE A 927      34.560  50.310  48.570  1.00  0.00           C
ATOM   4408  O   ILE A 927      35.470  49.830  48.010  1.00  0.00           O
ATOM   4409  N   PHE A 928      33.620  51.040  47.920  1.00  0.00           N
ATOM   4410  HN  PHE A 928      32.710  51.200  48.310  1.00  0.00           H
ATOM   4411  CA  PHE A 928      33.580  51.350  46.460  1.00  0.00           C
ATOM   4412  HA  PHE A 928      33.830  50.400  45.980  1.00  0.00           H
ATOM   4413  CB  PHE A 928      32.150  51.760  45.950  1.00  0.00           C
ATOM   4414  HB1 PHE A 928      31.780  52.540  46.640  1.00  0.00           H
ATOM   4415  HB2 PHE A 928      31.380  50.970  46.000  1.00  0.00           H
ATOM   4416  CG  PHE A 928      32.150  52.400  44.570  1.00  0.00           C
ATOM   4417  CD1 PHE A 928      31.480  51.780  43.540  1.00  0.00           C
ATOM   4418  HD1 PHE A 928      30.980  50.820  43.580  1.00  0.00           H
ATOM   4419  CE1 PHE A 928      31.520  52.410  42.280  1.00  0.00           C
ATOM   4420  HE1 PHE A 928      31.240  51.820  41.420  1.00  0.00           H
ATOM   4421  CZ  PHE A 928      32.060  53.730  42.060  1.00  0.00           C
ATOM   4422  HZ  PHE A 928      32.060  54.270  41.120  1.00  0.00           H
ATOM   4423  CD2 PHE A 928      32.550  53.720  44.440  1.00  0.00           C
ATOM   4424  HD2 PHE A 928      32.900  54.230  45.340  1.00  0.00           H
ATOM   4425  CE2 PHE A 928      32.550  54.420  43.170  1.00  0.00           C
ATOM   4426  HE2 PHE A 928      32.830  55.470  43.140  1.00  0.00           H
ATOM   4427  C   PHE A 928      34.850  52.070  46.050  1.00  0.00           C
ATOM   4428  O   PHE A 928      35.640  51.730  45.120  1.00  0.00           O
ATOM   4429  N   MET A 929      35.110  53.070  46.850  1.00  0.00           N
ATOM   4430  HN  MET A 929      34.480  53.290  47.600  1.00  0.00           H
ATOM   4431  CA  MET A 929      36.370  53.830  46.640  1.00  0.00           C
ATOM   4432  HA  MET A 929      36.530  54.060  45.590  1.00  0.00           H
ATOM   4433  CB  MET A 929      36.310  55.180  47.410  1.00  0.00           C
ATOM   4434  HB1 MET A 929      37.250  55.770  47.510  1.00  0.00           H
ATOM   4435  HB2 MET A 929      36.000  54.950  48.460  1.00  0.00           H
ATOM   4436  CG  MET A 929      35.260  56.090  46.790  1.00  0.00           C
ATOM   4437  HG1 MET A 929      35.190  56.910  47.540  1.00  0.00           H
ATOM   4438  HG2 MET A 929      34.200  55.750  46.780  1.00  0.00           H
ATOM   4439  SD  MET A 929      35.530  56.560  45.040  1.00  0.00           S
ATOM   4440  CE  MET A 929      37.280  56.550  44.830  1.00  0.00           C
ATOM   4441  HE1 MET A 929      37.570  56.580  43.760  1.00  0.00           H
ATOM   4442  HE2 MET A 929      37.760  55.660  45.290  1.00  0.00           H
ATOM   4443  HE3 MET A 929      37.650  57.440  45.400  1.00  0.00           H
ATOM   4444  C   MET A 929      37.670  53.130  46.820  1.00  0.00           C
ATOM   4445  O   MET A 929      38.610  53.400  46.060  1.00  0.00           O
ATOM   4446  N   ASP A 930      37.780  52.190  47.820  1.00  0.00           N
ATOM   4447  HN  ASP A 930      37.050  52.020  48.480  1.00  0.00           H
ATOM   4448  CA  ASP A 930      38.910  51.310  47.780  1.00  0.00           C
ATOM   4449  HA  ASP A 930      39.750  51.940  47.540  1.00  0.00           H
ATOM   4450  CB  ASP A 930      39.100  50.680  49.200  1.00  0.00           C
ATOM   4451  HB1 ASP A 930      39.780  49.780  49.120  1.00  0.00           H
ATOM   4452  HB2 ASP A 930      38.160  50.280  49.610  1.00  0.00           H
ATOM   4453  CG  ASP A 930      39.790  51.500  50.300  1.00  0.00           C
ATOM   4454  OD1 ASP A 930      40.890  52.050  50.040  1.00  0.00           O
ATOM   4455  OD2 ASP A 930      39.260  51.520  51.430  1.00  0.00           O
ATOM   4456  C   ASP A 930      38.910  50.260  46.710  1.00  0.00           C
ATOM   4457  O   ASP A 930      40.000  50.040  46.050  1.00  0.00           O
ATOM   4458  N   GLN A 931      37.800  49.530  46.410  1.00  0.00           N
ATOM   4459  HN  GLN A 931      36.920  49.540  46.870  1.00  0.00           H
ATOM   4460  CA  GLN A 931      37.790  48.620  45.280  1.00  0.00           C
ATOM   4461  HA  GLN A 931      38.650  47.990  45.460  1.00  0.00           H
ATOM   4462  CB  GLN A 931      36.320  47.900  45.280  1.00  0.00           C
ATOM   4463  HB1 GLN A 931      36.220  47.360  44.310  1.00  0.00           H
ATOM   4464  HB2 GLN A 931      35.530  48.680  45.300  1.00  0.00           H
ATOM   4465  CG  GLN A 931      36.060  46.890  46.400  1.00  0.00           C
ATOM   4466  HG1 GLN A 931      35.040  46.460  46.310  1.00  0.00           H
ATOM   4467  HG2 GLN A 931      36.120  47.360  47.410  1.00  0.00           H
ATOM   4468  CD  GLN A 931      37.140  45.810  46.420  1.00  0.00           C
ATOM   4469  OE1 GLN A 931      37.820  45.540  47.420  1.00  0.00           O
ATOM   4470  NE2 GLN A 931      37.360  45.060  45.290  1.00  0.00           N
ATOM   4471 HE21 GLN A 931      38.030  44.320  45.200  1.00  0.00           H
ATOM   4472 HE22 GLN A 931      36.630  45.090  44.600  1.00  0.00           H
ATOM   4473  C   GLN A 931      38.150  49.160  43.880  1.00  0.00           C
ATOM   4474  O   GLN A 931      38.980  48.650  43.110  1.00  0.00           O
ATOM   4475  N   GLN A 932      37.420  50.220  43.500  1.00  0.00           N
ATOM   4476  HN  GLN A 932      36.780  50.570  44.190  1.00  0.00           H
ATOM   4477  CA  GLN A 932      37.510  50.780  42.140  1.00  0.00           C
ATOM   4478  HA  GLN A 932      37.410  49.940  41.450  1.00  0.00           H
ATOM   4479  CB  GLN A 932      36.340  51.770  41.890  1.00  0.00           C
ATOM   4480  HB1 GLN A 932      36.350  52.150  40.850  1.00  0.00           H
ATOM   4481  HB2 GLN A 932      36.460  52.660  42.550  1.00  0.00           H
ATOM   4482  CG  GLN A 932      34.930  51.210  42.110  1.00  0.00           C
ATOM   4483  HG1 GLN A 932      34.160  52.010  42.180  1.00  0.00           H
ATOM   4484  HG2 GLN A 932      34.830  50.670  43.070  1.00  0.00           H
ATOM   4485  CD  GLN A 932      34.560  50.100  41.080  1.00  0.00           C
ATOM   4486  OE1 GLN A 932      34.930  48.900  41.190  1.00  0.00           O
ATOM   4487  NE2 GLN A 932      33.890  50.560  40.000  1.00  0.00           N
ATOM   4488 HE21 GLN A 932      33.630  49.900  39.310  1.00  0.00           H
ATOM   4489 HE22 GLN A 932      33.800  51.530  39.810  1.00  0.00           H
ATOM   4490  C   GLN A 932      38.870  51.290  41.890  1.00  0.00           C
ATOM   4491  O   GLN A 932      39.340  50.950  40.820  1.00  0.00           O
ATOM   4492  N   ILE A 933      39.470  52.020  42.800  1.00  0.00           N
ATOM   4493  HN  ILE A 933      39.080  52.180  43.700  1.00  0.00           H
ATOM   4494  CA  ILE A 933      40.790  52.570  42.480  1.00  0.00           C
ATOM   4495  HA  ILE A 933      40.770  53.140  41.570  1.00  0.00           H
ATOM   4496  CB  ILE A 933      41.140  53.500  43.660  1.00  0.00           C
ATOM   4497  HB  ILE A 933      41.280  52.980  44.640  1.00  0.00           H
ATOM   4498  CG2 ILE A 933      42.540  54.160  43.340  1.00  0.00           C
ATOM   4499 HG21 ILE A 933      43.300  53.420  43.690  1.00  0.00           H
ATOM   4500 HG22 ILE A 933      42.700  54.920  44.140  1.00  0.00           H
ATOM   4501 HG23 ILE A 933      42.810  54.490  42.320  1.00  0.00           H
ATOM   4502  CG1 ILE A 933      40.010  54.580  43.730  1.00  0.00           C
ATOM   4503 HG11 ILE A 933      40.330  55.250  44.560  1.00  0.00           H
ATOM   4504 HG12 ILE A 933      39.040  54.140  44.040  1.00  0.00           H
ATOM   4505  CD  ILE A 933      39.700  55.430  42.450  1.00  0.00           C
ATOM   4506  HD1 ILE A 933      38.630  55.650  42.250  1.00  0.00           H
ATOM   4507  HD2 ILE A 933      40.140  54.920  41.560  1.00  0.00           H
ATOM   4508  HD3 ILE A 933      40.240  56.400  42.510  1.00  0.00           H
ATOM   4509  C   ILE A 933      41.850  51.400  42.330  1.00  0.00           C
ATOM   4510  O   ILE A 933      42.670  51.400  41.420  1.00  0.00           O
ATOM   4511  N   THR A 934      41.870  50.340  43.180  1.00  0.00           N
ATOM   4512  HN  THR A 934      41.090  50.280  43.800  1.00  0.00           H
ATOM   4513  CA  THR A 934      42.750  49.190  43.040  1.00  0.00           C
ATOM   4514  HA  THR A 934      43.780  49.550  43.020  1.00  0.00           H
ATOM   4515  CB  THR A 934      42.620  48.210  44.180  1.00  0.00           C
ATOM   4516  HB  THR A 934      41.680  47.630  44.110  1.00  0.00           H
ATOM   4517  OG1 THR A 934      42.670  48.780  45.480  1.00  0.00           O
ATOM   4518  HG1 THR A 934      41.770  48.730  45.840  1.00  0.00           H
ATOM   4519  CG2 THR A 934      43.890  47.360  44.210  1.00  0.00           C
ATOM   4520 HG21 THR A 934      43.780  46.540  43.470  1.00  0.00           H
ATOM   4521 HG22 THR A 934      43.860  46.780  45.160  1.00  0.00           H
ATOM   4522 HG23 THR A 934      44.770  48.000  44.050  1.00  0.00           H
ATOM   4523  C   THR A 934      42.450  48.390  41.730  1.00  0.00           C
ATOM   4524  O   THR A 934      43.390  48.090  40.990  1.00  0.00           O
ATOM   4525  N   ALA A 935      41.180  48.170  41.410  1.00  0.00           N
ATOM   4526  HN  ALA A 935      40.490  48.350  42.110  1.00  0.00           H
ATOM   4527  CA  ALA A 935      40.880  47.600  40.080  1.00  0.00           C
ATOM   4528  HA  ALA A 935      41.390  46.660  39.940  1.00  0.00           H
ATOM   4529  CB  ALA A 935      39.350  47.330  40.000  1.00  0.00           C
ATOM   4530  HB1 ALA A 935      39.190  46.640  39.140  1.00  0.00           H
ATOM   4531  HB2 ALA A 935      38.710  48.240  39.910  1.00  0.00           H
ATOM   4532  HB3 ALA A 935      39.010  46.620  40.800  1.00  0.00           H
ATOM   4533  C   ALA A 935      41.370  48.400  38.840  1.00  0.00           C
ATOM   4534  O   ALA A 935      41.900  47.830  37.910  1.00  0.00           O
ATOM   4535  N   VAL A 936      41.280  49.730  38.860  1.00  0.00           N
ATOM   4536  HN  VAL A 936      40.830  50.200  39.620  1.00  0.00           H
ATOM   4537  CA  VAL A 936      41.960  50.620  37.890  1.00  0.00           C
ATOM   4538  HA  VAL A 936      41.730  50.270  36.890  1.00  0.00           H
ATOM   4539  CB  VAL A 936      41.490  52.060  37.950  1.00  0.00           C
ATOM   4540  HB  VAL A 936      41.510  52.450  38.990  1.00  0.00           H
ATOM   4541  CG1 VAL A 936      42.290  52.960  37.030  1.00  0.00           C
ATOM   4542 HG11 VAL A 936      43.310  53.120  37.440  1.00  0.00           H
ATOM   4543 HG12 VAL A 936      41.870  53.990  37.060  1.00  0.00           H
ATOM   4544 HG13 VAL A 936      42.270  52.630  35.960  1.00  0.00           H
ATOM   4545  CG2 VAL A 936      40.000  52.050  37.570  1.00  0.00           C
ATOM   4546 HG21 VAL A 936      39.490  53.030  37.550  1.00  0.00           H
ATOM   4547 HG22 VAL A 936      39.420  51.390  38.260  1.00  0.00           H
ATOM   4548 HG23 VAL A 936      39.960  51.580  36.560  1.00  0.00           H
ATOM   4549  C   VAL A 936      43.470  50.520  37.890  1.00  0.00           C
ATOM   4550  O   VAL A 936      44.140  50.340  36.850  1.00  0.00           O
ATOM   4551  N   ILE A 937      44.030  50.530  39.080  1.00  0.00           N
ATOM   4552  HN  ILE A 937      43.440  50.570  39.880  1.00  0.00           H
ATOM   4553  CA  ILE A 937      45.440  50.740  39.340  1.00  0.00           C
ATOM   4554  HA  ILE A 937      45.880  51.300  38.530  1.00  0.00           H
ATOM   4555  CB  ILE A 937      45.700  51.710  40.580  1.00  0.00           C
ATOM   4556  HB  ILE A 937      45.150  51.330  41.470  1.00  0.00           H
ATOM   4557  CG2 ILE A 937      47.190  51.540  41.050  1.00  0.00           C
ATOM   4558 HG21 ILE A 937      47.420  50.530  41.440  1.00  0.00           H
ATOM   4559 HG22 ILE A 937      47.380  52.320  41.820  1.00  0.00           H
ATOM   4560 HG23 ILE A 937      47.950  51.670  40.250  1.00  0.00           H
ATOM   4561  CG1 ILE A 937      45.240  53.160  40.280  1.00  0.00           C
ATOM   4562 HG11 ILE A 937      45.140  53.810  41.190  1.00  0.00           H
ATOM   4563 HG12 ILE A 937      44.200  53.030  39.910  1.00  0.00           H
ATOM   4564  CD  ILE A 937      46.230  53.860  39.390  1.00  0.00           C
ATOM   4565  HD1 ILE A 937      46.440  53.400  38.400  1.00  0.00           H
ATOM   4566  HD2 ILE A 937      47.160  53.770  39.990  1.00  0.00           H
ATOM   4567  HD3 ILE A 937      45.990  54.950  39.340  1.00  0.00           H
ATOM   4568  C   ILE A 937      46.210  49.510  39.170  1.00  0.00           C
ATOM   4569  O   ILE A 937      47.320  49.650  38.680  1.00  0.00           O
ATOM   4570  N   ILE A 938      45.640  48.330  39.470  1.00  0.00           N
ATOM   4571  HN  ILE A 938      44.780  48.300  39.960  1.00  0.00           H
ATOM   4572  CA  ILE A 938      46.230  47.080  39.120  1.00  0.00           C
ATOM   4573  HA  ILE A 938      47.210  47.240  39.510  1.00  0.00           H
ATOM   4574  CB  ILE A 938      45.700  45.810  39.850  1.00  0.00           C
ATOM   4575  HB  ILE A 938      45.480  46.060  40.910  1.00  0.00           H
ATOM   4576  CG2 ILE A 938      44.340  45.360  39.280  1.00  0.00           C
ATOM   4577 HG21 ILE A 938      43.890  44.540  39.880  1.00  0.00           H
ATOM   4578 HG22 ILE A 938      44.350  45.020  38.230  1.00  0.00           H
ATOM   4579 HG23 ILE A 938      43.700  46.260  39.240  1.00  0.00           H
ATOM   4580  CG1 ILE A 938      46.630  44.610  39.760  1.00  0.00           C
ATOM   4581 HG11 ILE A 938      46.620  44.390  38.670  1.00  0.00           H
ATOM   4582 HG12 ILE A 938      46.140  43.690  40.140  1.00  0.00           H
ATOM   4583  CD  ILE A 938      47.980  44.770  40.490  1.00  0.00           C
ATOM   4584  HD1 ILE A 938      48.410  43.800  40.830  1.00  0.00           H
ATOM   4585  HD2 ILE A 938      47.860  45.320  41.450  1.00  0.00           H
ATOM   4586  HD3 ILE A 938      48.630  45.420  39.860  1.00  0.00           H
ATOM   4587  C   ILE A 938      46.440  46.900  37.620  1.00  0.00           C
ATOM   4588  O   ILE A 938      47.460  46.360  37.180  1.00  0.00           O
ATOM   4589  N   ASN A 939      45.480  47.370  36.780  1.00  0.00           N
ATOM   4590  HN  ASN A 939      44.710  47.880  37.150  1.00  0.00           H
ATOM   4591  CA  ASN A 939      45.350  47.120  35.360  1.00  0.00           C
ATOM   4592  HA  ASN A 939      45.350  46.070  35.180  1.00  0.00           H
ATOM   4593  CB  ASN A 939      43.890  47.360  34.970  1.00  0.00           C
ATOM   4594  HB1 ASN A 939      43.620  48.410  34.760  1.00  0.00           H
ATOM   4595  HB2 ASN A 939      43.270  46.890  35.760  1.00  0.00           H
ATOM   4596  CG  ASN A 939      43.470  46.490  33.760  1.00  0.00           C
ATOM   4597  OD1 ASN A 939      43.930  45.360  33.540  1.00  0.00           O
ATOM   4598  ND2 ASN A 939      42.600  47.150  32.880  1.00  0.00           N
ATOM   4599 HD21 ASN A 939      42.350  48.100  33.090  1.00  0.00           H
ATOM   4600 HD22 ASN A 939      42.430  46.790  31.970  1.00  0.00           H
ATOM   4601  C   ASN A 939      46.310  47.770  34.420  1.00  0.00           C
ATOM   4602  O   ASN A 939      46.380  47.310  33.280  1.00  0.00           O
ATOM   4603  N   ARG A 940      47.090  48.760  34.840  1.00  0.00           N
ATOM   4604  HN  ARG A 940      46.900  49.120  35.750  1.00  0.00           H
ATOM   4605  CA  ARG A 940      48.160  49.450  34.150  1.00  0.00           C
ATOM   4606  HA  ARG A 940      47.650  50.150  33.500  1.00  0.00           H
ATOM   4607  CB  ARG A 940      48.890  50.400  35.180  1.00  0.00           C
ATOM   4608  HB1 ARG A 940      49.910  50.650  34.810  1.00  0.00           H
ATOM   4609  HB2 ARG A 940      49.100  49.760  36.060  1.00  0.00           H
ATOM   4610  CG  ARG A 940      48.110  51.610  35.590  1.00  0.00           C
ATOM   4611  HG1 ARG A 940      47.040  51.360  35.810  1.00  0.00           H
ATOM   4612  HG2 ARG A 940      48.100  52.370  34.780  1.00  0.00           H
ATOM   4613  CD  ARG A 940      48.570  52.290  36.860  1.00  0.00           C
ATOM   4614  HD1 ARG A 940      48.360  51.790  37.830  1.00  0.00           H
ATOM   4615  HD2 ARG A 940      48.060  53.270  36.970  1.00  0.00           H
ATOM   4616  NE  ARG A 940      49.980  52.600  36.750  1.00  0.00           N
ATOM   4617  HE  ARG A 940      50.560  52.150  37.420  1.00  0.00           H
ATOM   4618  CZ  ARG A 940      50.590  53.460  35.990  1.00  0.00           C
ATOM   4619  NH1 ARG A 940      50.070  54.320  35.120  1.00  0.00           N
ATOM   4620 HH11 ARG A 940      49.080  54.410  35.030  1.00  0.00           H
ATOM   4621 HH12 ARG A 940      50.660  54.950  34.630  1.00  0.00           H
ATOM   4622  NH2 ARG A 940      51.910  53.480  36.030  1.00  0.00           N
ATOM   4623 HH21 ARG A 940      52.340  52.600  36.260  1.00  0.00           H
ATOM   4624 HH22 ARG A 940      52.430  54.050  35.410  1.00  0.00           H
ATOM   4625  C   ARG A 940      49.080  48.620  33.240  1.00  0.00           C
ATOM   4626  O   ARG A 940      49.610  47.570  33.600  1.00  0.00           O
ATOM   4627  N   LYS A 941      49.410  49.080  32.020  1.00  0.00           N
ATOM   4628  HN  LYS A 941      49.100  50.000  31.790  1.00  0.00           H
ATOM   4629  CA  LYS A 941      49.940  48.260  30.890  1.00  0.00           C
ATOM   4630  HA  LYS A 941      49.270  47.440  30.750  1.00  0.00           H
ATOM   4631  CB  LYS A 941      50.260  48.980  29.640  1.00  0.00           C
ATOM   4632  HB1 LYS A 941      50.650  48.260  28.880  1.00  0.00           H
ATOM   4633  HB2 LYS A 941      50.970  49.790  29.880  1.00  0.00           H
ATOM   4634  CG  LYS A 941      49.080  49.590  28.900  1.00  0.00           C
ATOM   4635  HG1 LYS A 941      48.580  50.260  29.620  1.00  0.00           H
ATOM   4636  HG2 LYS A 941      48.300  48.830  28.690  1.00  0.00           H
ATOM   4637  CD  LYS A 941      49.430  50.440  27.660  1.00  0.00           C
ATOM   4638  HD1 LYS A 941      48.450  50.870  27.340  1.00  0.00           H
ATOM   4639  HD2 LYS A 941      49.820  49.810  26.830  1.00  0.00           H
ATOM   4640  CE  LYS A 941      50.460  51.610  27.960  1.00  0.00           C
ATOM   4641  HE1 LYS A 941      51.420  51.280  28.400  1.00  0.00           H
ATOM   4642  HE2 LYS A 941      50.090  52.370  28.690  1.00  0.00           H
ATOM   4643  NZ  LYS A 941      50.770  52.290  26.700  1.00  0.00           N
ATOM   4644  HZ1 LYS A 941      49.860  52.470  26.230  1.00  0.00           H
ATOM   4645  HZ2 LYS A 941      51.480  51.840  26.090  1.00  0.00           H
ATOM   4646  HZ3 LYS A 941      51.140  53.230  26.910  1.00  0.00           H
ATOM   4647  C   LYS A 941      51.200  47.410  31.250  1.00  0.00           C
ATOM   4648  O   LYS A 941      51.300  46.210  30.900  1.00  0.00           O
ATOM   4649  N   GLU A 942      52.200  48.030  31.990  1.00  0.00           N
ATOM   4650  HN  GLU A 942      52.150  49.010  32.170  1.00  0.00           H
ATOM   4651  CA  GLU A 942      53.490  47.370  32.360  1.00  0.00           C
ATOM   4652  HA  GLU A 942      53.610  46.670  31.540  1.00  0.00           H
ATOM   4653  CB  GLU A 942      54.590  48.450  32.440  1.00  0.00           C
ATOM   4654  HB1 GLU A 942      55.500  48.100  32.970  1.00  0.00           H
ATOM   4655  HB2 GLU A 942      54.170  49.220  33.120  1.00  0.00           H
ATOM   4656  CG  GLU A 942      54.980  49.120  31.160  1.00  0.00           C
ATOM   4657  HG1 GLU A 942      55.500  50.090  31.360  1.00  0.00           H
ATOM   4658  HG2 GLU A 942      54.040  49.440  30.660  1.00  0.00           H
ATOM   4659  CD  GLU A 942      55.780  48.300  30.130  1.00  0.00           C
ATOM   4660  OE1 GLU A 942      55.310  47.140  29.850  1.00  0.00           O
ATOM   4661  OE2 GLU A 942      56.850  48.780  29.720  1.00  0.00           O
ATOM   4662  C   GLU A 942      53.260  46.490  33.560  1.00  0.00           C
ATOM   4663  O   GLU A 942      54.230  46.050  34.130  1.00  0.00           O
ATOM   4664  N   HSD A 943      52.030  46.080  33.910  1.00  0.00           N
ATOM   4665  HN  HSD A 943      51.300  46.740  33.720  1.00  0.00           H
ATOM   4666  CA  HSD A 943      51.880  44.970  34.910  1.00  0.00           C
ATOM   4667  HA  HSD A 943      52.790  44.780  35.450  1.00  0.00           H
ATOM   4668  CB  HSD A 943      50.750  45.270  35.950  1.00  0.00           C
ATOM   4669  HB1 HSD A 943      50.970  44.440  36.650  1.00  0.00           H
ATOM   4670  HB2 HSD A 943      49.720  45.170  35.520  1.00  0.00           H
ATOM   4671  ND1 HSD A 943      50.020  47.450  37.020  1.00  0.00           N
ATOM   4672  HD1 HSD A 943      49.080  47.180  37.190  1.00  0.00           H
ATOM   4673  CG  HSD A 943      50.980  46.560  36.620  1.00  0.00           C
ATOM   4674  CE1 HSD A 943      50.650  48.500  37.640  1.00  0.00           C
ATOM   4675  HE1 HSD A 943      50.080  49.240  38.190  1.00  0.00           H
ATOM   4676  NE2 HSD A 943      51.970  48.330  37.570  1.00  0.00           N
ATOM   4677  CD2 HSD A 943      52.150  47.110  37.000  1.00  0.00           C
ATOM   4678  HD2 HSD A 943      53.140  46.670  36.910  1.00  0.00           H
ATOM   4679  C   HSD A 943      51.500  43.730  34.250  1.00  0.00           C
ATOM   4680  O   HSD A 943      51.330  42.750  34.990  1.00  0.00           O
ATOM   4681  N   LYS A 944      51.380  43.800  32.960  1.00  0.00           N
ATOM   4682  HN  LYS A 944      51.510  44.680  32.510  1.00  0.00           H
ATOM   4683  CA  LYS A 944      51.520  42.620  32.090  1.00  0.00           C
ATOM   4684  HA  LYS A 944      51.680  42.980  31.090  1.00  0.00           H
ATOM   4685  CB  LYS A 944      52.860  41.760  32.360  1.00  0.00           C
ATOM   4686  HB1 LYS A 944      52.820  41.100  31.470  1.00  0.00           H
ATOM   4687  HB2 LYS A 944      52.740  41.220  33.330  1.00  0.00           H
ATOM   4688  CG  LYS A 944      54.180  42.430  32.390  1.00  0.00           C
ATOM   4689  HG1 LYS A 944      54.870  41.640  32.750  1.00  0.00           H
ATOM   4690  HG2 LYS A 944      54.110  43.280  33.110  1.00  0.00           H
ATOM   4691  CD  LYS A 944      54.540  43.090  31.010  1.00  0.00           C
ATOM   4692  HD1 LYS A 944      53.640  43.600  30.620  1.00  0.00           H
ATOM   4693  HD2 LYS A 944      54.790  42.260  30.310  1.00  0.00           H
ATOM   4694  CE  LYS A 944      55.680  44.020  31.140  1.00  0.00           C
ATOM   4695  HE1 LYS A 944      56.580  43.500  31.550  1.00  0.00           H
ATOM   4696  HE2 LYS A 944      55.410  44.820  31.870  1.00  0.00           H
ATOM   4697  NZ  LYS A 944      56.060  44.670  29.920  1.00  0.00           N
ATOM   4698  HZ1 LYS A 944      55.600  45.600  29.780  1.00  0.00           H
ATOM   4699  HZ2 LYS A 944      55.870  44.080  29.100  1.00  0.00           H
ATOM   4700  HZ3 LYS A 944      57.070  44.870  30.010  1.00  0.00           H
ATOM   4701  C   LYS A 944      50.170  41.820  32.110  1.00  0.00           C
ATOM   4702  O   LYS A 944      50.180  40.710  31.690  1.00  0.00           O
ATOM   4703  N   LEU A 945      49.080  42.420  32.530  1.00  0.00           N
ATOM   4704  HN  LEU A 945      49.030  43.410  32.640  1.00  0.00           H
ATOM   4705  CA  LEU A 945      47.770  41.760  32.740  1.00  0.00           C
ATOM   4706  HA  LEU A 945      48.000  40.760  33.110  1.00  0.00           H
ATOM   4707  CB  LEU A 945      46.930  42.500  33.730  1.00  0.00           C
ATOM   4708  HB1 LEU A 945      45.870  42.180  33.650  1.00  0.00           H
ATOM   4709  HB2 LEU A 945      46.960  43.540  33.350  1.00  0.00           H
ATOM   4710  CG  LEU A 945      47.450  42.310  35.160  1.00  0.00           C
ATOM   4711  HG  LEU A 945      48.550  42.460  35.160  1.00  0.00           H
ATOM   4712  CD1 LEU A 945      46.910  43.520  35.950  1.00  0.00           C
ATOM   4713 HD11 LEU A 945      47.360  44.500  35.680  1.00  0.00           H
ATOM   4714 HD12 LEU A 945      46.880  43.330  37.040  1.00  0.00           H
ATOM   4715 HD13 LEU A 945      45.840  43.610  35.660  1.00  0.00           H
ATOM   4716  CD2 LEU A 945      47.070  40.930  35.750  1.00  0.00           C
ATOM   4717 HD21 LEU A 945      47.470  40.100  35.130  1.00  0.00           H
ATOM   4718 HD22 LEU A 945      45.960  40.980  35.760  1.00  0.00           H
ATOM   4719 HD23 LEU A 945      47.360  40.790  36.800  1.00  0.00           H
ATOM   4720  C   LEU A 945      47.030  41.700  31.480  1.00  0.00           C
ATOM   4721  O   LEU A 945      47.090  42.610  30.650  1.00  0.00           O
ATOM   4722  N   LYS A 946      46.260  40.610  31.290  1.00  0.00           N
ATOM   4723  HN  LYS A 946      46.410  39.850  31.910  1.00  0.00           H
ATOM   4724  CA  LYS A 946      45.460  40.300  30.100  1.00  0.00           C
ATOM   4725  HA  LYS A 946      45.360  41.160  29.470  1.00  0.00           H
ATOM   4726  CB  LYS A 946      46.120  39.220  29.240  1.00  0.00           C
ATOM   4727  HB1 LYS A 946      45.630  39.030  28.250  1.00  0.00           H
ATOM   4728  HB2 LYS A 946      46.000  38.260  29.790  1.00  0.00           H
ATOM   4729  CG  LYS A 946      47.680  39.480  29.070  1.00  0.00           C
ATOM   4730  HG1 LYS A 946      48.130  38.580  28.610  1.00  0.00           H
ATOM   4731  HG2 LYS A 946      48.180  39.480  30.070  1.00  0.00           H
ATOM   4732  CD  LYS A 946      47.950  40.740  28.170  1.00  0.00           C
ATOM   4733  HD1 LYS A 946      47.060  41.400  28.360  1.00  0.00           H
ATOM   4734  HD2 LYS A 946      47.890  40.460  27.090  1.00  0.00           H
ATOM   4735  CE  LYS A 946      49.260  41.450  28.220  1.00  0.00           C
ATOM   4736  HE1 LYS A 946      50.150  40.790  28.040  1.00  0.00           H
ATOM   4737  HE2 LYS A 946      49.410  41.890  29.220  1.00  0.00           H
ATOM   4738  NZ  LYS A 946      49.290  42.660  27.350  1.00  0.00           N
ATOM   4739  HZ1 LYS A 946      50.200  43.170  27.390  1.00  0.00           H
ATOM   4740  HZ2 LYS A 946      48.510  43.320  27.550  1.00  0.00           H
ATOM   4741  HZ3 LYS A 946      49.160  42.360  26.370  1.00  0.00           H
ATOM   4742  C   LYS A 946      44.000  39.930  30.430  1.00  0.00           C
ATOM   4743  O   LYS A 946      43.650  39.150  31.280  1.00  0.00           O
ATOM   4744  N   LYS A 947      43.010  40.580  29.720  1.00  0.00           N
ATOM   4745  HN  LYS A 947      43.290  41.240  29.030  1.00  0.00           H
ATOM   4746  CA  LYS A 947      41.590  40.360  29.770  1.00  0.00           C
ATOM   4747  HA  LYS A 947      41.220  40.800  28.860  1.00  0.00           H
ATOM   4748  CB  LYS A 947      41.110  38.880  29.610  1.00  0.00           C
ATOM   4749  HB1 LYS A 947      40.010  38.890  29.530  1.00  0.00           H
ATOM   4750  HB2 LYS A 947      41.380  38.210  30.450  1.00  0.00           H
ATOM   4751  CG  LYS A 947      41.610  38.370  28.230  1.00  0.00           C
ATOM   4752  HG1 LYS A 947      42.680  38.600  28.070  1.00  0.00           H
ATOM   4753  HG2 LYS A 947      41.060  38.900  27.420  1.00  0.00           H
ATOM   4754  CD  LYS A 947      41.360  36.830  28.020  1.00  0.00           C
ATOM   4755  HD1 LYS A 947      41.690  36.700  26.970  1.00  0.00           H
ATOM   4756  HD2 LYS A 947      40.270  36.670  28.130  1.00  0.00           H
ATOM   4757  CE  LYS A 947      42.220  35.920  28.910  1.00  0.00           C
ATOM   4758  HE1 LYS A 947      42.030  36.260  29.950  1.00  0.00           H
ATOM   4759  HE2 LYS A 947      43.290  36.080  28.690  1.00  0.00           H
ATOM   4760  NZ  LYS A 947      41.870  34.470  28.700  1.00  0.00           N
ATOM   4761  HZ1 LYS A 947      41.530  34.170  27.770  1.00  0.00           H
ATOM   4762  HZ2 LYS A 947      41.120  34.240  29.370  1.00  0.00           H
ATOM   4763  HZ3 LYS A 947      42.670  33.890  29.020  1.00  0.00           H
ATOM   4764  C   LYS A 947      40.910  41.140  30.860  1.00  0.00           C
ATOM   4765  O   LYS A 947      39.740  40.900  30.960  1.00  0.00           O
ATOM   4766  N   GLY A 948      41.490  42.090  31.530  1.00  0.00           N
ATOM   4767  HN  GLY A 948      42.360  42.500  31.300  1.00  0.00           H
ATOM   4768  CA  GLY A 948      40.700  43.080  32.330  1.00  0.00           C
ATOM   4769  HA1 GLY A 948      39.760  43.250  31.820  1.00  0.00           H
ATOM   4770  HA2 GLY A 948      41.330  43.950  32.240  1.00  0.00           H
ATOM   4771  C   GLY A 948      40.430  42.800  33.820  1.00  0.00           C
ATOM   4772  O   GLY A 948      40.200  41.690  34.280  1.00  0.00           O
ATOM   4773  N   ALA A 949      40.380  43.880  34.690  1.00  0.00           N
ATOM   4774  HN  ALA A 949      40.390  44.770  34.270  1.00  0.00           H
ATOM   4775  CA  ALA A 949      40.090  43.920  36.110  1.00  0.00           C
ATOM   4776  HA  ALA A 949      40.950  43.330  36.440  1.00  0.00           H
ATOM   4777  CB  ALA A 949      40.150  45.330  36.690  1.00  0.00           C
ATOM   4778  HB1 ALA A 949      40.330  45.180  37.770  1.00  0.00           H
ATOM   4779  HB2 ALA A 949      39.180  45.810  36.510  1.00  0.00           H
ATOM   4780  HB3 ALA A 949      41.000  45.890  36.220  1.00  0.00           H
ATOM   4781  C   ALA A 949      38.810  43.270  36.530  1.00  0.00           C
ATOM   4782  O   ALA A 949      38.760  42.720  37.600  1.00  0.00           O
ATOM   4783  N   GLY A 950      37.740  43.480  35.730  1.00  0.00           N
ATOM   4784  HN  GLY A 950      37.900  44.050  34.920  1.00  0.00           H
ATOM   4785  CA  GLY A 950      36.440  42.870  35.960  1.00  0.00           C
ATOM   4786  HA1 GLY A 950      36.560  41.840  36.270  1.00  0.00           H
ATOM   4787  HA2 GLY A 950      35.810  42.960  35.090  1.00  0.00           H
ATOM   4788  C   GLY A 950      35.730  43.520  37.140  1.00  0.00           C
ATOM   4789  O   GLY A 950      35.200  42.800  37.950  1.00  0.00           O
ATOM   4790  N   TYR A 951      35.710  44.900  37.170  1.00  0.00           N
ATOM   4791  HN  TYR A 951      36.180  45.450  36.480  1.00  0.00           H
ATOM   4792  CA  TYR A 951      35.230  45.680  38.270  1.00  0.00           C
ATOM   4793  HA  TYR A 951      35.930  45.570  39.090  1.00  0.00           H
ATOM   4794  CB  TYR A 951      34.930  47.160  37.870  1.00  0.00           C
ATOM   4795  HB1 TYR A 951      35.110  47.820  38.750  1.00  0.00           H
ATOM   4796  HB2 TYR A 951      33.970  47.310  37.340  1.00  0.00           H
ATOM   4797  CG  TYR A 951      36.060  47.630  36.990  1.00  0.00           C
ATOM   4798  CD1 TYR A 951      37.110  48.420  37.580  1.00  0.00           C
ATOM   4799  HD1 TYR A 951      37.100  48.590  38.650  1.00  0.00           H
ATOM   4800  CE1 TYR A 951      38.250  48.810  36.830  1.00  0.00           C
ATOM   4801  HE1 TYR A 951      39.120  49.270  37.270  1.00  0.00           H
ATOM   4802  CZ  TYR A 951      38.290  48.410  35.490  1.00  0.00           C
ATOM   4803  OH  TYR A 951      39.390  48.680  34.690  1.00  0.00           O
ATOM   4804  HH  TYR A 951      39.220  48.190  33.880  1.00  0.00           H
ATOM   4805  CD2 TYR A 951      36.100  47.350  35.640  1.00  0.00           C
ATOM   4806  HD2 TYR A 951      35.320  46.740  35.210  1.00  0.00           H
ATOM   4807  CE2 TYR A 951      37.200  47.770  34.880  1.00  0.00           C
ATOM   4808  HE2 TYR A 951      37.190  47.640  33.800  1.00  0.00           H
ATOM   4809  C   TYR A 951      34.010  45.300  39.030  1.00  0.00           C
ATOM   4810  O   TYR A 951      34.080  45.070  40.230  1.00  0.00           O
ATOM   4811  N   HSD A 952      32.830  45.250  38.290  1.00  0.00           N
ATOM   4812  HN  HSD A 952      32.770  45.620  37.370  1.00  0.00           H
ATOM   4813  CA  HSD A 952      31.560  44.980  38.950  1.00  0.00           C
ATOM   4814  HA  HSD A 952      31.330  45.760  39.660  1.00  0.00           H
ATOM   4815  CB  HSD A 952      30.390  45.020  37.940  1.00  0.00           C
ATOM   4816  HB1 HSD A 952      29.440  44.600  38.330  1.00  0.00           H
ATOM   4817  HB2 HSD A 952      30.580  44.430  37.020  1.00  0.00           H
ATOM   4818  ND1 HSD A 952      29.730  46.840  36.210  1.00  0.00           N
ATOM   4819  HD1 HSD A 952      29.840  46.340  35.350  1.00  0.00           H
ATOM   4820  CG  HSD A 952      30.070  46.470  37.510  1.00  0.00           C
ATOM   4821  CE1 HSD A 952      29.460  48.130  36.260  1.00  0.00           C
ATOM   4822  HE1 HSD A 952      29.250  48.820  35.440  1.00  0.00           H
ATOM   4823  NE2 HSD A 952      29.550  48.640  37.490  1.00  0.00           N
ATOM   4824  CD2 HSD A 952      29.920  47.560  38.300  1.00  0.00           C
ATOM   4825  HD2 HSD A 952      30.090  47.690  39.370  1.00  0.00           H
ATOM   4826  C   HSD A 952      31.560  43.650  39.680  1.00  0.00           C
ATOM   4827  O   HSD A 952      31.070  43.610  40.840  1.00  0.00           O
ATOM   4828  N   LEU A 953      32.110  42.570  39.150  1.00  0.00           N
ATOM   4829  HN  LEU A 953      32.370  42.540  38.190  1.00  0.00           H
ATOM   4830  CA  LEU A 953      32.140  41.260  39.850  1.00  0.00           C
ATOM   4831  HA  LEU A 953      31.120  41.040  40.110  1.00  0.00           H
ATOM   4832  CB  LEU A 953      32.730  40.250  38.780  1.00  0.00           C
ATOM   4833  HB1 LEU A 953      33.610  40.720  38.290  1.00  0.00           H
ATOM   4834  HB2 LEU A 953      32.010  40.080  37.950  1.00  0.00           H
ATOM   4835  CG  LEU A 953      33.270  38.910  39.290  1.00  0.00           C
ATOM   4836  HG  LEU A 953      34.020  39.170  40.080  1.00  0.00           H
ATOM   4837  CD1 LEU A 953      32.130  38.060  39.950  1.00  0.00           C
ATOM   4838 HD11 LEU A 953      31.390  37.810  39.160  1.00  0.00           H
ATOM   4839 HD12 LEU A 953      31.520  38.590  40.720  1.00  0.00           H
ATOM   4840 HD13 LEU A 953      32.540  37.180  40.490  1.00  0.00           H
ATOM   4841  CD2 LEU A 953      33.870  38.070  38.130  1.00  0.00           C
ATOM   4842 HD21 LEU A 953      33.040  37.780  37.450  1.00  0.00           H
ATOM   4843 HD22 LEU A 953      34.360  37.130  38.440  1.00  0.00           H
ATOM   4844 HD23 LEU A 953      34.630  38.580  37.520  1.00  0.00           H
ATOM   4845  C   LEU A 953      33.000  41.310  41.110  1.00  0.00           C
ATOM   4846  O   LEU A 953      32.570  40.660  42.090  1.00  0.00           O
ATOM   4847  N   ASP A 954      34.090  42.050  41.070  1.00  0.00           N
ATOM   4848  HN  ASP A 954      34.140  42.710  40.330  1.00  0.00           H
ATOM   4849  CA  ASP A 954      34.950  42.210  42.220  1.00  0.00           C
ATOM   4850  HA  ASP A 954      35.240  41.260  42.630  1.00  0.00           H
ATOM   4851  CB  ASP A 954      36.230  43.050  41.830  1.00  0.00           C
ATOM   4852  HB1 ASP A 954      37.000  42.980  42.620  1.00  0.00           H
ATOM   4853  HB2 ASP A 954      36.010  44.120  41.630  1.00  0.00           H
ATOM   4854  CG  ASP A 954      36.950  42.370  40.670  1.00  0.00           C
ATOM   4855  OD1 ASP A 954      37.020  41.190  40.450  1.00  0.00           O
ATOM   4856  OD2 ASP A 954      37.710  43.220  39.940  1.00  0.00           O
ATOM   4857  HD2 ASP A 954      38.100  42.750  39.210  1.00  0.00           H
ATOM   4858  C   ASP A 954      34.230  42.920  43.360  1.00  0.00           C
ATOM   4859  O   ASP A 954      34.260  42.460  44.520  1.00  0.00           O
ATOM   4860  N   LEU A 955      33.580  44.040  43.030  1.00  0.00           N
ATOM   4861  HN  LEU A 955      33.740  44.430  42.130  1.00  0.00           H
ATOM   4862  CA  LEU A 955      32.790  44.710  43.980  1.00  0.00           C
ATOM   4863  HA  LEU A 955      33.440  45.040  44.780  1.00  0.00           H
ATOM   4864  CB  LEU A 955      32.200  45.900  43.220  1.00  0.00           C
ATOM   4865  HB1 LEU A 955      31.730  45.540  42.280  1.00  0.00           H
ATOM   4866  HB2 LEU A 955      33.090  46.470  42.890  1.00  0.00           H
ATOM   4867  CG  LEU A 955      31.280  46.880  44.000  1.00  0.00           C
ATOM   4868  HG  LEU A 955      30.380  46.330  44.330  1.00  0.00           H
ATOM   4869  CD1 LEU A 955      31.940  47.550  45.280  1.00  0.00           C
ATOM   4870 HD11 LEU A 955      31.190  48.220  45.760  1.00  0.00           H
ATOM   4871 HD12 LEU A 955      32.780  48.210  44.970  1.00  0.00           H
ATOM   4872 HD13 LEU A 955      32.220  46.800  46.050  1.00  0.00           H
ATOM   4873  CD2 LEU A 955      30.950  48.050  43.080  1.00  0.00           C
ATOM   4874 HD21 LEU A 955      30.560  48.900  43.680  1.00  0.00           H
ATOM   4875 HD22 LEU A 955      30.230  47.650  42.330  1.00  0.00           H
ATOM   4876 HD23 LEU A 955      31.930  48.290  42.610  1.00  0.00           H
ATOM   4877  C   LEU A 955      31.540  43.960  44.520  1.00  0.00           C
ATOM   4878  O   LEU A 955      31.200  43.930  45.720  1.00  0.00           O
ATOM   4879  N   LEU A 956      30.850  43.290  43.590  1.00  0.00           N
ATOM   4880  HN  LEU A 956      30.930  43.290  42.600  1.00  0.00           H
ATOM   4881  CA  LEU A 956      29.800  42.310  43.880  1.00  0.00           C
ATOM   4882  HA  LEU A 956      28.950  42.760  44.380  1.00  0.00           H
ATOM   4883  CB  LEU A 956      29.320  41.670  42.500  1.00  0.00           C
ATOM   4884  HB1 LEU A 956      30.260  41.360  42.000  1.00  0.00           H
ATOM   4885  HB2 LEU A 956      28.890  42.360  41.760  1.00  0.00           H
ATOM   4886  CG  LEU A 956      28.360  40.460  42.570  1.00  0.00           C
ATOM   4887  HG  LEU A 956      28.830  39.700  43.220  1.00  0.00           H
ATOM   4888  CD1 LEU A 956      27.010  40.800  43.190  1.00  0.00           C
ATOM   4889 HD11 LEU A 956      26.390  41.380  42.480  1.00  0.00           H
ATOM   4890 HD12 LEU A 956      27.140  41.350  44.140  1.00  0.00           H
ATOM   4891 HD13 LEU A 956      26.420  39.870  43.410  1.00  0.00           H
ATOM   4892  CD2 LEU A 956      28.000  39.790  41.280  1.00  0.00           C
ATOM   4893 HD21 LEU A 956      28.910  39.690  40.650  1.00  0.00           H
ATOM   4894 HD22 LEU A 956      27.350  40.460  40.690  1.00  0.00           H
ATOM   4895 HD23 LEU A 956      27.510  38.820  41.510  1.00  0.00           H
ATOM   4896  C   LEU A 956      30.220  41.200  44.790  1.00  0.00           C
ATOM   4897  O   LEU A 956      29.570  40.890  45.770  1.00  0.00           O
ATOM   4898  N   MET A 957      31.450  40.610  44.540  1.00  0.00           N
ATOM   4899  HN  MET A 957      31.890  40.760  43.660  1.00  0.00           H
ATOM   4900  CA  MET A 957      32.050  39.630  45.410  1.00  0.00           C
ATOM   4901  HA  MET A 957      31.230  38.950  45.640  1.00  0.00           H
ATOM   4902  CB  MET A 957      33.130  38.810  44.610  1.00  0.00           C
ATOM   4903  HB1 MET A 957      33.910  38.580  45.380  1.00  0.00           H
ATOM   4904  HB2 MET A 957      33.700  39.530  43.980  1.00  0.00           H
ATOM   4905  CG  MET A 957      32.560  37.580  43.820  1.00  0.00           C
ATOM   4906  HG1 MET A 957      33.430  37.180  43.250  1.00  0.00           H
ATOM   4907  HG2 MET A 957      31.770  37.900  43.100  1.00  0.00           H
ATOM   4908  SD  MET A 957      31.790  36.240  44.810  1.00  0.00           S
ATOM   4909  CE  MET A 957      33.130  35.950  46.040  1.00  0.00           C
ATOM   4910  HE1 MET A 957      34.140  35.940  45.560  1.00  0.00           H
ATOM   4911  HE2 MET A 957      33.070  34.970  46.540  1.00  0.00           H
ATOM   4912  HE3 MET A 957      33.220  36.850  46.700  1.00  0.00           H
ATOM   4913  C   MET A 957      32.400  39.950  46.860  1.00  0.00           C
ATOM   4914  O   MET A 957      32.080  39.260  47.780  1.00  0.00           O
ATOM   4915  N   VAL A 958      32.960  41.170  47.050  1.00  0.00           N
ATOM   4916  HN  VAL A 958      33.190  41.750  46.260  1.00  0.00           H
ATOM   4917  CA  VAL A 958      33.050  41.820  48.380  1.00  0.00           C
ATOM   4918  HA  VAL A 958      33.550  41.150  49.080  1.00  0.00           H
ATOM   4919  CB  VAL A 958      33.860  43.140  48.340  1.00  0.00           C
ATOM   4920  HB  VAL A 958      33.400  43.800  47.580  1.00  0.00           H
ATOM   4921  CG1 VAL A 958      33.730  43.890  49.640  1.00  0.00           C
ATOM   4922 HG11 VAL A 958      33.990  43.250  50.520  1.00  0.00           H
ATOM   4923 HG12 VAL A 958      32.730  44.350  49.770  1.00  0.00           H
ATOM   4924 HG13 VAL A 958      34.430  44.760  49.640  1.00  0.00           H
ATOM   4925  CG2 VAL A 958      35.330  42.760  48.070  1.00  0.00           C
ATOM   4926 HG21 VAL A 958      35.700  42.140  48.920  1.00  0.00           H
ATOM   4927 HG22 VAL A 958      35.950  43.670  48.110  1.00  0.00           H
ATOM   4928 HG23 VAL A 958      35.500  42.150  47.160  1.00  0.00           H
ATOM   4929  C   VAL A 958      31.690  42.110  49.060  1.00  0.00           C
ATOM   4930  O   VAL A 958      31.440  41.880  50.240  1.00  0.00           O
ATOM   4931  N   GLY A 959      30.610  42.570  48.290  1.00  0.00           N
ATOM   4932  HN  GLY A 959      30.880  42.840  47.370  1.00  0.00           H
ATOM   4933  CA  GLY A 959      29.170  42.520  48.640  1.00  0.00           C
ATOM   4934  HA1 GLY A 959      28.560  42.630  47.760  1.00  0.00           H
ATOM   4935  HA2 GLY A 959      28.960  43.300  49.360  1.00  0.00           H
ATOM   4936  C   GLY A 959      28.770  41.290  49.340  1.00  0.00           C
ATOM   4937  O   GLY A 959      28.400  41.360  50.500  1.00  0.00           O
ATOM   4938  N   VAL A 960      28.760  40.220  48.610  1.00  0.00           N
ATOM   4939  HN  VAL A 960      29.000  40.260  47.650  1.00  0.00           H
ATOM   4940  CA  VAL A 960      28.370  38.820  49.040  1.00  0.00           C
ATOM   4941  HA  VAL A 960      27.340  38.860  49.360  1.00  0.00           H
ATOM   4942  CB  VAL A 960      28.610  37.830  47.900  1.00  0.00           C
ATOM   4943  HB  VAL A 960      29.650  38.020  47.550  1.00  0.00           H
ATOM   4944  CG1 VAL A 960      28.360  36.330  48.260  1.00  0.00           C
ATOM   4945 HG11 VAL A 960      28.880  35.830  49.110  1.00  0.00           H
ATOM   4946 HG12 VAL A 960      28.550  35.780  47.320  1.00  0.00           H
ATOM   4947 HG13 VAL A 960      27.270  36.200  48.410  1.00  0.00           H
ATOM   4948  CG2 VAL A 960      27.710  38.130  46.660  1.00  0.00           C
ATOM   4949 HG21 VAL A 960      27.770  39.200  46.370  1.00  0.00           H
ATOM   4950 HG22 VAL A 960      26.680  37.880  46.990  1.00  0.00           H
ATOM   4951 HG23 VAL A 960      27.830  37.450  45.790  1.00  0.00           H
ATOM   4952  C   VAL A 960      29.210  38.330  50.210  1.00  0.00           C
ATOM   4953  O   VAL A 960      28.700  37.860  51.250  1.00  0.00           O
ATOM   4954  N   MET A 961      30.600  38.400  50.160  1.00  0.00           N
ATOM   4955  HN  MET A 961      31.080  38.700  49.350  1.00  0.00           H
ATOM   4956  CA  MET A 961      31.410  37.960  51.320  1.00  0.00           C
ATOM   4957  HA  MET A 961      31.060  37.020  51.710  1.00  0.00           H
ATOM   4958  CB  MET A 961      32.900  37.750  50.920  1.00  0.00           C
ATOM   4959  HB1 MET A 961      33.500  37.420  51.810  1.00  0.00           H
ATOM   4960  HB2 MET A 961      33.300  38.740  50.600  1.00  0.00           H
ATOM   4961  CG  MET A 961      33.050  36.630  49.950  1.00  0.00           C
ATOM   4962  HG1 MET A 961      34.110  36.470  49.680  1.00  0.00           H
ATOM   4963  HG2 MET A 961      32.510  36.810  48.990  1.00  0.00           H
ATOM   4964  SD  MET A 961      32.410  35.030  50.490  1.00  0.00           S
ATOM   4965  CE  MET A 961      33.040  34.800  52.150  1.00  0.00           C
ATOM   4966  HE1 MET A 961      32.640  33.860  52.600  1.00  0.00           H
ATOM   4967  HE2 MET A 961      32.700  35.590  52.840  1.00  0.00           H
ATOM   4968  HE3 MET A 961      34.150  34.710  52.200  1.00  0.00           H
ATOM   4969  C   MET A 961      31.240  38.800  52.530  1.00  0.00           C
ATOM   4970  O   MET A 961      31.270  38.340  53.680  1.00  0.00           O
ATOM   4971  N   LEU A 962      31.060  40.120  52.510  1.00  0.00           N
ATOM   4972  HN  LEU A 962      31.070  40.650  51.670  1.00  0.00           H
ATOM   4973  CA  LEU A 962      30.680  40.980  53.610  1.00  0.00           C
ATOM   4974  HA  LEU A 962      31.480  40.950  54.340  1.00  0.00           H
ATOM   4975  CB  LEU A 962      30.580  42.390  53.060  1.00  0.00           C
ATOM   4976  HB1 LEU A 962      29.800  42.540  52.280  1.00  0.00           H
ATOM   4977  HB2 LEU A 962      31.570  42.520  52.580  1.00  0.00           H
ATOM   4978  CG  LEU A 962      30.500  43.510  54.120  1.00  0.00           C
ATOM   4979  HG  LEU A 962      30.920  43.130  55.060  1.00  0.00           H
ATOM   4980  CD1 LEU A 962      31.310  44.720  53.770  1.00  0.00           C
ATOM   4981 HD11 LEU A 962      32.360  44.410  53.630  1.00  0.00           H
ATOM   4982 HD12 LEU A 962      31.390  45.450  54.610  1.00  0.00           H
ATOM   4983 HD13 LEU A 962      30.960  45.220  52.840  1.00  0.00           H
ATOM   4984  CD2 LEU A 962      29.040  44.050  54.520  1.00  0.00           C
ATOM   4985 HD21 LEU A 962      28.400  43.190  54.760  1.00  0.00           H
ATOM   4986 HD22 LEU A 962      28.640  44.490  53.580  1.00  0.00           H
ATOM   4987 HD23 LEU A 962      29.150  44.790  55.340  1.00  0.00           H
ATOM   4988  C   LEU A 962      29.430  40.650  54.340  1.00  0.00           C
ATOM   4989  O   LEU A 962      29.210  40.540  55.540  1.00  0.00           O
ATOM   4990  N   GLY A 963      28.440  40.340  53.470  1.00  0.00           N
ATOM   4991  HN  GLY A 963      28.620  40.520  52.500  1.00  0.00           H
ATOM   4992  CA  GLY A 963      27.190  39.730  53.870  1.00  0.00           C
ATOM   4993  HA1 GLY A 963      26.660  39.320  53.020  1.00  0.00           H
ATOM   4994  HA2 GLY A 963      26.730  40.520  54.440  1.00  0.00           H
ATOM   4995  C   GLY A 963      27.370  38.470  54.700  1.00  0.00           C
ATOM   4996  O   GLY A 963      26.870  38.350  55.870  1.00  0.00           O
ATOM   4997  N   VAL A 964      28.050  37.480  54.200  1.00  0.00           N
ATOM   4998  HN  VAL A 964      28.400  37.630  53.280  1.00  0.00           H
ATOM   4999  CA  VAL A 964      28.460  36.290  54.890  1.00  0.00           C
ATOM   5000  HA  VAL A 964      27.580  35.760  55.210  1.00  0.00           H
ATOM   5001  CB  VAL A 964      29.220  35.440  53.880  1.00  0.00           C
ATOM   5002  HB  VAL A 964      29.850  36.170  53.340  1.00  0.00           H
ATOM   5003  CG1 VAL A 964      29.990  34.260  54.470  1.00  0.00           C
ATOM   5004 HG11 VAL A 964      30.820  34.770  54.990  1.00  0.00           H
ATOM   5005 HG12 VAL A 964      30.430  33.680  53.640  1.00  0.00           H
ATOM   5006 HG13 VAL A 964      29.340  33.660  55.170  1.00  0.00           H
ATOM   5007  CG2 VAL A 964      28.170  35.010  52.810  1.00  0.00           C
ATOM   5008 HG21 VAL A 964      27.460  34.320  53.310  1.00  0.00           H
ATOM   5009 HG22 VAL A 964      28.700  34.330  52.110  1.00  0.00           H
ATOM   5010 HG23 VAL A 964      27.590  35.780  52.270  1.00  0.00           H
ATOM   5011  C   VAL A 964      29.330  36.480  56.150  1.00  0.00           C
ATOM   5012  O   VAL A 964      29.110  35.910  57.190  1.00  0.00           O
ATOM   5013  N   CYS A 965      30.360  37.310  56.140  1.00  0.00           N
ATOM   5014  HN  CYS A 965      30.590  37.710  55.260  1.00  0.00           H
ATOM   5015  CA  CYS A 965      31.190  37.500  57.280  1.00  0.00           C
ATOM   5016  HA  CYS A 965      31.400  36.520  57.680  1.00  0.00           H
ATOM   5017  CB  CYS A 965      32.510  38.250  56.880  1.00  0.00           C
ATOM   5018  HB1 CYS A 965      32.990  38.570  57.820  1.00  0.00           H
ATOM   5019  HB2 CYS A 965      32.210  39.070  56.190  1.00  0.00           H
ATOM   5020  SG  CYS A 965      33.590  37.100  55.900  1.00  0.00           S
ATOM   5021  HG1 CYS A 965      32.990  37.460  54.770  1.00  0.00           H
ATOM   5022  C   CYS A 965      30.550  38.350  58.340  1.00  0.00           C
ATOM   5023  O   CYS A 965      30.860  38.150  59.510  1.00  0.00           O
ATOM   5024  N   SER A 966      29.610  39.280  58.000  1.00  0.00           N
ATOM   5025  HN  SER A 966      29.420  39.340  57.020  1.00  0.00           H
ATOM   5026  CA  SER A 966      28.840  40.090  58.920  1.00  0.00           C
ATOM   5027  HA  SER A 966      29.610  40.520  59.540  1.00  0.00           H
ATOM   5028  CB  SER A 966      27.970  41.250  58.310  1.00  0.00           C
ATOM   5029  HB1 SER A 966      27.440  41.840  59.100  1.00  0.00           H
ATOM   5030  HB2 SER A 966      27.220  40.820  57.600  1.00  0.00           H
ATOM   5031  OG  SER A 966      28.810  42.230  57.600  1.00  0.00           O
ATOM   5032  HG1 SER A 966      29.150  41.820  56.810  1.00  0.00           H
ATOM   5033  C   SER A 966      28.080  39.270  59.930  1.00  0.00           C
ATOM   5034  O   SER A 966      28.200  39.560  61.100  1.00  0.00           O
ATOM   5035  N   VAL A 967      27.360  38.240  59.530  1.00  0.00           N
ATOM   5036  HN  VAL A 967      27.350  37.980  58.570  1.00  0.00           H
ATOM   5037  CA  VAL A 967      26.510  37.350  60.380  1.00  0.00           C
ATOM   5038  HA  VAL A 967      25.890  37.980  61.010  1.00  0.00           H
ATOM   5039  CB  VAL A 967      25.690  36.380  59.500  1.00  0.00           C
ATOM   5040  HB  VAL A 967      26.390  35.800  58.850  1.00  0.00           H
ATOM   5041  CG1 VAL A 967      24.800  35.490  60.320  1.00  0.00           C
ATOM   5042 HG11 VAL A 967      24.180  36.090  61.030  1.00  0.00           H
ATOM   5043 HG12 VAL A 967      25.380  34.850  61.020  1.00  0.00           H
ATOM   5044 HG13 VAL A 967      24.200  34.870  59.620  1.00  0.00           H
ATOM   5045  CG2 VAL A 967      24.800  37.310  58.670  1.00  0.00           C
ATOM   5046 HG21 VAL A 967      25.350  37.880  57.870  1.00  0.00           H
ATOM   5047 HG22 VAL A 967      24.160  37.980  59.280  1.00  0.00           H
ATOM   5048 HG23 VAL A 967      24.110  36.710  58.050  1.00  0.00           H
ATOM   5049  C   VAL A 967      27.320  36.610  61.460  1.00  0.00           C
ATOM   5050  O   VAL A 967      26.840  36.260  62.560  1.00  0.00           O
ATOM   5051  N   MET A 968      28.660  36.510  61.180  1.00  0.00           N
ATOM   5052  HN  MET A 968      29.020  36.880  60.330  1.00  0.00           H
ATOM   5053  CA  MET A 968      29.620  35.870  62.040  1.00  0.00           C
ATOM   5054  HA  MET A 968      29.120  35.180  62.700  1.00  0.00           H
ATOM   5055  CB  MET A 968      30.610  35.080  61.200  1.00  0.00           C
ATOM   5056  HB1 MET A 968      31.250  34.320  61.700  1.00  0.00           H
ATOM   5057  HB2 MET A 968      31.230  35.670  60.490  1.00  0.00           H
ATOM   5058  CG  MET A 968      29.870  34.210  60.160  1.00  0.00           C
ATOM   5059  HG1 MET A 968      29.230  34.850  59.510  1.00  0.00           H
ATOM   5060  HG2 MET A 968      29.290  33.400  60.650  1.00  0.00           H
[truncated: 6,873,249 more chars]
