# Supplementary material for: CryoEM and computational modeling structural insights into the pH regulator NBCn1
Source: Nat Commun. 2025 Nov 11;16:9932. doi: 10.1038/s41467-025-64868-z (PMC12606367; doi:10.1038/s41467-025-64868-z)
Supplement: Supplementary file 7 — Supplementary Data 5 [file 41467_2025_64868_MOESM7_ESM.zip › 100ns_z_restr_MD_NBCn1_2NaCO3/hNBCn1_OF/z-restr_hNBCn1_OF_2NaCO3_last_step_61.pdb]

REMARK    GENERATED BY TRJCONV
TITLE     Title t= 101000.00000 step= 50500000
REMARK    THIS IS A SIMULATION BOX
CRYST1   92.799   92.799  103.725  90.00  90.00  90.00 P 1           1
MODEL        1
ATOM      1  N   LEU A 585      29.240  40.280  33.670  1.00  0.00           N
ATOM      2  HT1 LEU A 585      28.480  39.780  33.150  1.00  0.00           H
ATOM      3  HT2 LEU A 585      30.100  40.200  33.100  1.00  0.00           H
ATOM      4  HT3 LEU A 585      28.920  41.240  33.870  1.00  0.00           H
ATOM      5  CA  LEU A 585      29.380  39.550  34.940  1.00  0.00           C
ATOM      6  HA  LEU A 585      30.240  40.000  35.420  1.00  0.00           H
ATOM      7  CB  LEU A 585      27.990  39.840  35.810  1.00  0.00           C
ATOM      8  HB1 LEU A 585      27.140  39.520  35.160  1.00  0.00           H
ATOM      9  HB2 LEU A 585      27.850  40.930  35.920  1.00  0.00           H
ATOM     10  CG  LEU A 585      27.960  39.260  37.230  1.00  0.00           C
ATOM     11  HG  LEU A 585      28.310  38.210  37.150  1.00  0.00           H
ATOM     12  CD1 LEU A 585      28.770  40.030  38.250  1.00  0.00           C
ATOM     13 HD11 LEU A 585      28.840  39.430  39.180  1.00  0.00           H
ATOM     14 HD12 LEU A 585      28.330  41.020  38.510  1.00  0.00           H
ATOM     15 HD13 LEU A 585      29.820  40.230  37.940  1.00  0.00           H
ATOM     16  CD2 LEU A 585      26.580  39.250  37.850  1.00  0.00           C
ATOM     17 HD21 LEU A 585      26.260  40.310  37.950  1.00  0.00           H
ATOM     18 HD22 LEU A 585      26.600  38.850  38.890  1.00  0.00           H
ATOM     19 HD23 LEU A 585      25.910  38.670  37.170  1.00  0.00           H
ATOM     20  C   LEU A 585      29.770  38.130  34.900  1.00  0.00           C
ATOM     21  O   LEU A 585      30.930  37.810  35.110  1.00  0.00           O
ATOM     22  N   ILE A 586      28.810  37.210  34.610  1.00  0.00           N
ATOM     23  HN  ILE A 586      27.890  37.480  34.340  1.00  0.00           H
ATOM     24  CA  ILE A 586      29.080  35.750  34.440  1.00  0.00           C
ATOM     25  HA  ILE A 586      29.900  35.420  35.080  1.00  0.00           H
ATOM     26  CB  ILE A 586      27.780  34.880  34.630  1.00  0.00           C
ATOM     27  HB  ILE A 586      27.000  35.130  33.890  1.00  0.00           H
ATOM     28  CG2 ILE A 586      28.100  33.410  34.430  1.00  0.00           C
ATOM     29 HG21 ILE A 586      28.710  33.110  35.310  1.00  0.00           H
ATOM     30 HG22 ILE A 586      28.520  33.260  33.410  1.00  0.00           H
ATOM     31 HG23 ILE A 586      27.130  32.890  34.510  1.00  0.00           H
ATOM     32  CG1 ILE A 586      27.080  35.180  35.980  1.00  0.00           C
ATOM     33 HG11 ILE A 586      26.160  34.550  35.980  1.00  0.00           H
ATOM     34 HG12 ILE A 586      26.680  36.200  35.770  1.00  0.00           H
ATOM     35  CD  ILE A 586      27.760  35.000  37.330  1.00  0.00           C
ATOM     36  HD1 ILE A 586      28.790  35.420  37.310  1.00  0.00           H
ATOM     37  HD2 ILE A 586      27.790  33.930  37.570  1.00  0.00           H
ATOM     38  HD3 ILE A 586      27.150  35.560  38.070  1.00  0.00           H
ATOM     39  C   ILE A 586      29.670  35.620  33.060  1.00  0.00           C
ATOM     40  O   ILE A 586      30.560  34.770  32.910  1.00  0.00           O
ATOM     41  N   LEU A 587      29.360  36.440  32.000  1.00  0.00           N
ATOM     42  HN  LEU A 587      28.600  37.070  32.190  1.00  0.00           H
ATOM     43  CA  LEU A 587      29.940  36.410  30.690  1.00  0.00           C
ATOM     44  HA  LEU A 587      29.610  35.450  30.330  1.00  0.00           H
ATOM     45  CB  LEU A 587      29.200  37.570  29.990  1.00  0.00           C
ATOM     46  HB1 LEU A 587      29.200  38.540  30.510  1.00  0.00           H
ATOM     47  HB2 LEU A 587      28.130  37.250  29.980  1.00  0.00           H
ATOM     48  CG  LEU A 587      29.670  37.800  28.510  1.00  0.00           C
ATOM     49  HG  LEU A 587      30.780  37.810  28.490  1.00  0.00           H
ATOM     50  CD1 LEU A 587      28.970  36.810  27.490  1.00  0.00           C
ATOM     51 HD11 LEU A 587      29.080  37.280  26.480  1.00  0.00           H
ATOM     52 HD12 LEU A 587      27.880  36.750  27.620  1.00  0.00           H
ATOM     53 HD13 LEU A 587      29.350  35.770  27.610  1.00  0.00           H
ATOM     54  CD2 LEU A 587      29.250  39.280  28.110  1.00  0.00           C
ATOM     55 HD21 LEU A 587      28.170  39.400  28.340  1.00  0.00           H
ATOM     56 HD22 LEU A 587      29.390  39.480  27.030  1.00  0.00           H
ATOM     57 HD23 LEU A 587      29.870  40.030  28.640  1.00  0.00           H
ATOM     58  C   LEU A 587      31.450  36.650  30.780  1.00  0.00           C
ATOM     59  O   LEU A 587      32.240  36.100  30.050  1.00  0.00           O
ATOM     60  N   ASP A 588      31.930  37.460  31.730  1.00  0.00           N
ATOM     61  HN  ASP A 588      31.330  37.950  32.350  1.00  0.00           H
ATOM     62  CA  ASP A 588      33.320  37.520  32.090  1.00  0.00           C
ATOM     63  HA  ASP A 588      33.770  37.870  31.180  1.00  0.00           H
ATOM     64  CB  ASP A 588      33.610  38.570  33.140  1.00  0.00           C
ATOM     65  HB1 ASP A 588      34.700  38.700  33.320  1.00  0.00           H
ATOM     66  HB2 ASP A 588      33.040  38.220  34.020  1.00  0.00           H
ATOM     67  CG  ASP A 588      32.970  39.880  32.670  1.00  0.00           C
ATOM     68  OD1 ASP A 588      31.790  40.190  32.960  1.00  0.00           O
ATOM     69  OD2 ASP A 588      33.690  40.580  31.910  1.00  0.00           O
ATOM     70  C   ASP A 588      33.940  36.090  32.510  1.00  0.00           C
ATOM     71  O   ASP A 588      35.020  35.740  32.110  1.00  0.00           O
ATOM     72  N   ILE A 589      33.260  35.230  33.390  1.00  0.00           N
ATOM     73  HN  ILE A 589      32.420  35.570  33.820  1.00  0.00           H
ATOM     74  CA  ILE A 589      33.680  33.880  33.680  1.00  0.00           C
ATOM     75  HA  ILE A 589      34.710  33.900  34.030  1.00  0.00           H
ATOM     76  CB  ILE A 589      32.860  33.240  34.800  1.00  0.00           C
ATOM     77  HB  ILE A 589      31.800  33.560  34.680  1.00  0.00           H
ATOM     78  CG2 ILE A 589      32.810  31.660  34.910  1.00  0.00           C
ATOM     79 HG21 ILE A 589      31.880  31.370  35.450  1.00  0.00           H
ATOM     80 HG22 ILE A 589      33.690  31.140  35.350  1.00  0.00           H
ATOM     81 HG23 ILE A 589      32.810  31.160  33.920  1.00  0.00           H
ATOM     82  CG1 ILE A 589      33.310  33.970  36.140  1.00  0.00           C
ATOM     83 HG11 ILE A 589      33.380  35.040  35.820  1.00  0.00           H
ATOM     84 HG12 ILE A 589      34.310  33.650  36.480  1.00  0.00           H
ATOM     85  CD  ILE A 589      32.340  33.650  37.350  1.00  0.00           C
ATOM     86  HD1 ILE A 589      31.300  34.000  37.200  1.00  0.00           H
ATOM     87  HD2 ILE A 589      32.770  34.020  38.310  1.00  0.00           H
ATOM     88  HD3 ILE A 589      32.290  32.540  37.450  1.00  0.00           H
ATOM     89  C   ILE A 589      33.710  32.970  32.440  1.00  0.00           C
ATOM     90  O   ILE A 589      34.650  32.200  32.260  1.00  0.00           O
ATOM     91  N   LYS A 590      32.680  33.100  31.580  1.00  0.00           N
ATOM     92  HN  LYS A 590      31.950  33.740  31.790  1.00  0.00           H
ATOM     93  CA  LYS A 590      32.600  32.430  30.270  1.00  0.00           C
ATOM     94  HA  LYS A 590      32.710  31.380  30.530  1.00  0.00           H
ATOM     95  CB  LYS A 590      31.230  32.700  29.630  1.00  0.00           C
ATOM     96  HB1 LYS A 590      31.150  32.080  28.720  1.00  0.00           H
ATOM     97  HB2 LYS A 590      30.950  33.720  29.260  1.00  0.00           H
ATOM     98  CG  LYS A 590      29.990  32.090  30.360  1.00  0.00           C
ATOM     99  HG1 LYS A 590      29.980  32.410  31.430  1.00  0.00           H
ATOM    100  HG2 LYS A 590      30.050  30.980  30.420  1.00  0.00           H
ATOM    101  CD  LYS A 590      28.690  32.420  29.730  1.00  0.00           C
ATOM    102  HD1 LYS A 590      28.700  32.020  28.700  1.00  0.00           H
ATOM    103  HD2 LYS A 590      28.660  33.530  29.710  1.00  0.00           H
ATOM    104  CE  LYS A 590      27.430  31.970  30.530  1.00  0.00           C
ATOM    105  HE1 LYS A 590      27.640  32.050  31.630  1.00  0.00           H
ATOM    106  HE2 LYS A 590      27.400  30.910  30.180  1.00  0.00           H
ATOM    107  NZ  LYS A 590      26.130  32.650  30.250  1.00  0.00           N
ATOM    108  HZ1 LYS A 590      26.240  33.680  30.260  1.00  0.00           H
ATOM    109  HZ2 LYS A 590      25.410  32.370  30.940  1.00  0.00           H
ATOM    110  HZ3 LYS A 590      25.670  32.350  29.370  1.00  0.00           H
ATOM    111  C   LYS A 590      33.780  32.780  29.310  1.00  0.00           C
ATOM    112  O   LYS A 590      34.460  31.930  28.760  1.00  0.00           O
ATOM    113  N   ARG A 591      34.170  34.170  29.170  1.00  0.00           N
ATOM    114  HN  ARG A 591      33.600  34.820  29.680  1.00  0.00           H
ATOM    115  CA  ARG A 591      35.330  34.680  28.500  1.00  0.00           C
ATOM    116  HA  ARG A 591      35.380  34.210  27.530  1.00  0.00           H
ATOM    117  CB  ARG A 591      35.140  36.160  28.290  1.00  0.00           C
ATOM    118  HB1 ARG A 591      36.140  36.550  28.010  1.00  0.00           H
ATOM    119  HB2 ARG A 591      34.820  36.560  29.280  1.00  0.00           H
ATOM    120  CG  ARG A 591      34.210  36.510  27.130  1.00  0.00           C
ATOM    121  HG1 ARG A 591      33.440  35.730  26.990  1.00  0.00           H
ATOM    122  HG2 ARG A 591      34.760  36.560  26.170  1.00  0.00           H
ATOM    123  CD  ARG A 591      33.550  37.800  27.500  1.00  0.00           C
ATOM    124  HD1 ARG A 591      34.210  38.690  27.470  1.00  0.00           H
ATOM    125  HD2 ARG A 591      32.970  37.720  28.450  1.00  0.00           H
ATOM    126  NE  ARG A 591      32.530  37.920  26.330  1.00  0.00           N
ATOM    127  HE  ARG A 591      32.150  37.130  25.830  1.00  0.00           H
ATOM    128  CZ  ARG A 591      32.070  39.080  25.950  1.00  0.00           C
ATOM    129  NH1 ARG A 591      32.540  40.180  26.420  1.00  0.00           N
ATOM    130 HH11 ARG A 591      32.290  41.060  26.000  1.00  0.00           H
ATOM    131 HH12 ARG A 591      32.920  40.150  27.340  1.00  0.00           H
ATOM    132  NH2 ARG A 591      31.500  39.230  24.790  1.00  0.00           N
ATOM    133 HH21 ARG A 591      31.190  38.360  24.410  1.00  0.00           H
ATOM    134 HH22 ARG A 591      31.190  40.140  24.500  1.00  0.00           H
ATOM    135  C   ARG A 591      36.620  34.360  29.190  1.00  0.00           C
ATOM    136  O   ARG A 591      37.610  34.180  28.500  1.00  0.00           O
ATOM    137  N   LYS A 592      36.690  34.230  30.490  1.00  0.00           N
ATOM    138  HN  LYS A 592      35.950  34.600  31.060  1.00  0.00           H
ATOM    139  CA  LYS A 592      37.900  33.940  31.200  1.00  0.00           C
ATOM    140  HA  LYS A 592      38.700  34.390  30.620  1.00  0.00           H
ATOM    141  CB  LYS A 592      37.840  34.500  32.650  1.00  0.00           C
ATOM    142  HB1 LYS A 592      38.500  33.950  33.350  1.00  0.00           H
ATOM    143  HB2 LYS A 592      36.840  34.180  33.010  1.00  0.00           H
ATOM    144  CG  LYS A 592      37.880  36.010  32.850  1.00  0.00           C
ATOM    145  HG1 LYS A 592      37.480  36.310  33.840  1.00  0.00           H
ATOM    146  HG2 LYS A 592      37.400  36.630  32.060  1.00  0.00           H
ATOM    147  CD  LYS A 592      39.320  36.560  32.930  1.00  0.00           C
ATOM    148  HD1 LYS A 592      39.780  36.180  31.980  1.00  0.00           H
ATOM    149  HD2 LYS A 592      39.730  36.090  33.850  1.00  0.00           H
ATOM    150  CE  LYS A 592      39.390  37.990  32.940  1.00  0.00           C
ATOM    151  HE1 LYS A 592      39.070  38.480  33.890  1.00  0.00           H
ATOM    152  HE2 LYS A 592      38.770  38.480  32.160  1.00  0.00           H
ATOM    153  NZ  LYS A 592      40.780  38.370  32.660  1.00  0.00           N
ATOM    154  HZ1 LYS A 592      40.780  39.390  32.480  1.00  0.00           H
ATOM    155  HZ2 LYS A 592      41.180  37.890  31.830  1.00  0.00           H
ATOM    156  HZ3 LYS A 592      41.480  38.130  33.390  1.00  0.00           H
ATOM    157  C   LYS A 592      38.280  32.410  31.230  1.00  0.00           C
ATOM    158  O   LYS A 592      39.470  32.130  31.480  1.00  0.00           O
ATOM    159  N   ALA A 593      37.360  31.420  31.130  1.00  0.00           N
ATOM    160  HN  ALA A 593      36.430  31.660  30.840  1.00  0.00           H
ATOM    161  CA  ALA A 593      37.580  30.040  31.280  1.00  0.00           C
ATOM    162  HA  ALA A 593      38.000  30.000  32.280  1.00  0.00           H
ATOM    163  CB  ALA A 593      36.360  29.270  31.270  1.00  0.00           C
ATOM    164  HB1 ALA A 593      36.490  28.180  31.460  1.00  0.00           H
ATOM    165  HB2 ALA A 593      35.760  29.380  30.330  1.00  0.00           H
ATOM    166  HB3 ALA A 593      35.620  29.570  32.040  1.00  0.00           H
ATOM    167  C   ALA A 593      38.590  29.350  30.370  1.00  0.00           C
ATOM    168  O   ALA A 593      39.250  28.420  30.860  1.00  0.00           O
ATOM    169  N   PRO A 594      38.750  29.650  29.100  1.00  0.00           N
ATOM    170  CD  PRO A 594      37.700  30.160  28.240  1.00  0.00           C
ATOM    171  HD1 PRO A 594      37.260  31.130  28.560  1.00  0.00           H
ATOM    172  HD2 PRO A 594      36.920  29.380  28.150  1.00  0.00           H
ATOM    173  CA  PRO A 594      39.730  28.860  28.310  1.00  0.00           C
ATOM    174  HA  PRO A 594      39.610  27.840  28.630  1.00  0.00           H
ATOM    175  CB  PRO A 594      39.350  29.030  26.790  1.00  0.00           C
ATOM    176  HB1 PRO A 594      38.940  28.110  26.320  1.00  0.00           H
ATOM    177  HB2 PRO A 594      40.260  29.350  26.240  1.00  0.00           H
ATOM    178  CG  PRO A 594      38.370  30.190  26.890  1.00  0.00           C
ATOM    179  HG1 PRO A 594      38.970  31.120  26.840  1.00  0.00           H
ATOM    180  HG2 PRO A 594      37.610  30.110  26.070  1.00  0.00           H
ATOM    181  C   PRO A 594      41.110  29.300  28.780  1.00  0.00           C
ATOM    182  O   PRO A 594      41.960  28.470  29.040  1.00  0.00           O
ATOM    183  N   PHE A 595      41.280  30.650  28.980  1.00  0.00           N
ATOM    184  HN  PHE A 595      40.590  31.270  28.620  1.00  0.00           H
ATOM    185  CA  PHE A 595      42.550  31.230  29.470  1.00  0.00           C
ATOM    186  HA  PHE A 595      43.310  30.870  28.800  1.00  0.00           H
ATOM    187  CB  PHE A 595      42.470  32.760  29.290  1.00  0.00           C
ATOM    188  HB1 PHE A 595      43.430  33.170  29.680  1.00  0.00           H
ATOM    189  HB2 PHE A 595      41.560  33.160  29.810  1.00  0.00           H
ATOM    190  CG  PHE A 595      42.280  33.130  27.830  1.00  0.00           C
ATOM    191  CD1 PHE A 595      41.010  33.590  27.390  1.00  0.00           C
ATOM    192  HD1 PHE A 595      40.260  33.960  28.070  1.00  0.00           H
ATOM    193  CE1 PHE A 595      40.780  33.760  26.070  1.00  0.00           C
ATOM    194  HE1 PHE A 595      39.770  33.990  25.780  1.00  0.00           H
ATOM    195  CZ  PHE A 595      41.790  33.610  25.100  1.00  0.00           C
ATOM    196  HZ  PHE A 595      41.560  33.690  24.050  1.00  0.00           H
ATOM    197  CD2 PHE A 595      43.310  32.860  26.870  1.00  0.00           C
ATOM    198  HD2 PHE A 595      44.260  32.440  27.160  1.00  0.00           H
ATOM    199  CE2 PHE A 595      43.070  33.130  25.530  1.00  0.00           C
ATOM    200  HE2 PHE A 595      43.800  32.980  24.750  1.00  0.00           H
ATOM    201  C   PHE A 595      42.970  30.820  30.850  1.00  0.00           C
ATOM    202  O   PHE A 595      44.180  30.670  31.050  1.00  0.00           O
ATOM    203  N   PHE A 596      42.010  30.580  31.810  1.00  0.00           N
ATOM    204  HN  PHE A 596      41.050  30.580  31.560  1.00  0.00           H
ATOM    205  CA  PHE A 596      42.310  30.050  33.160  1.00  0.00           C
ATOM    206  HA  PHE A 596      42.900  30.750  33.740  1.00  0.00           H
ATOM    207  CB  PHE A 596      40.970  29.940  33.880  1.00  0.00           C
ATOM    208  HB1 PHE A 596      40.130  29.570  33.250  1.00  0.00           H
ATOM    209  HB2 PHE A 596      40.530  30.910  34.180  1.00  0.00           H
ATOM    210  CG  PHE A 596      41.040  29.080  35.160  1.00  0.00           C
ATOM    211  CD1 PHE A 596      40.150  27.990  35.360  1.00  0.00           C
ATOM    212  HD1 PHE A 596      39.380  27.770  34.640  1.00  0.00           H
ATOM    213  CE1 PHE A 596      40.110  27.250  36.470  1.00  0.00           C
ATOM    214  HE1 PHE A 596      39.480  26.380  36.550  1.00  0.00           H
ATOM    215  CZ  PHE A 596      41.020  27.460  37.530  1.00  0.00           C
ATOM    216  HZ  PHE A 596      41.050  26.790  38.370  1.00  0.00           H
ATOM    217  CD2 PHE A 596      41.900  29.400  36.240  1.00  0.00           C
ATOM    218  HD2 PHE A 596      42.670  30.160  36.120  1.00  0.00           H
ATOM    219  CE2 PHE A 596      41.880  28.620  37.420  1.00  0.00           C
ATOM    220  HE2 PHE A 596      42.680  28.830  38.110  1.00  0.00           H
ATOM    221  C   PHE A 596      43.010  28.710  33.140  1.00  0.00           C
ATOM    222  O   PHE A 596      43.940  28.430  33.860  1.00  0.00           O
ATOM    223  N   LEU A 597      42.590  27.780  32.180  1.00  0.00           N
ATOM    224  HN  LEU A 597      41.830  27.950  31.560  1.00  0.00           H
ATOM    225  CA  LEU A 597      43.210  26.540  31.960  1.00  0.00           C
ATOM    226  HA  LEU A 597      43.390  26.010  32.880  1.00  0.00           H
ATOM    227  CB  LEU A 597      42.270  25.610  31.030  1.00  0.00           C
ATOM    228  HB1 LEU A 597      42.070  26.130  30.070  1.00  0.00           H
ATOM    229  HB2 LEU A 597      41.240  25.470  31.450  1.00  0.00           H
ATOM    230  CG  LEU A 597      42.750  24.210  30.750  1.00  0.00           C
ATOM    231  HG  LEU A 597      43.650  24.360  30.130  1.00  0.00           H
ATOM    232  CD1 LEU A 597      43.150  23.590  32.090  1.00  0.00           C
ATOM    233 HD11 LEU A 597      44.070  24.050  32.500  1.00  0.00           H
ATOM    234 HD12 LEU A 597      43.440  22.530  31.950  1.00  0.00           H
ATOM    235 HD13 LEU A 597      42.240  23.630  32.720  1.00  0.00           H
ATOM    236  CD2 LEU A 597      41.650  23.350  30.040  1.00  0.00           C
ATOM    237 HD21 LEU A 597      41.280  23.830  29.120  1.00  0.00           H
ATOM    238 HD22 LEU A 597      40.870  23.080  30.790  1.00  0.00           H
ATOM    239 HD23 LEU A 597      42.160  22.400  29.780  1.00  0.00           H
ATOM    240  C   LEU A 597      44.550  26.620  31.260  1.00  0.00           C
ATOM    241  O   LEU A 597      45.550  26.000  31.660  1.00  0.00           O
ATOM    242  N   SER A 598      44.680  27.540  30.310  1.00  0.00           N
ATOM    243  HN  SER A 598      43.840  27.910  29.920  1.00  0.00           H
ATOM    244  CA  SER A 598      45.920  27.950  29.690  1.00  0.00           C
ATOM    245  HA  SER A 598      46.350  27.090  29.220  1.00  0.00           H
ATOM    246  CB  SER A 598      45.660  29.070  28.520  1.00  0.00           C
ATOM    247  HB1 SER A 598      45.170  29.950  29.010  1.00  0.00           H
ATOM    248  HB2 SER A 598      45.030  28.610  27.730  1.00  0.00           H
ATOM    249  OG  SER A 598      46.810  29.590  27.850  1.00  0.00           O
ATOM    250  HG1 SER A 598      47.290  30.110  28.490  1.00  0.00           H
ATOM    251  C   SER A 598      46.870  28.530  30.730  1.00  0.00           C
ATOM    252  O   SER A 598      47.990  28.010  30.900  1.00  0.00           O
ATOM    253  N   ASP A 599      46.440  29.430  31.530  1.00  0.00           N
ATOM    254  HN  ASP A 599      45.500  29.750  31.440  1.00  0.00           H
ATOM    255  CA  ASP A 599      47.130  30.080  32.650  1.00  0.00           C
ATOM    256  HA  ASP A 599      48.040  30.500  32.230  1.00  0.00           H
ATOM    257  CB  ASP A 599      46.340  31.260  33.310  1.00  0.00           C
ATOM    258  HB1 ASP A 599      46.810  31.490  34.290  1.00  0.00           H
ATOM    259  HB2 ASP A 599      45.280  31.050  33.550  1.00  0.00           H
ATOM    260  CG  ASP A 599      46.310  32.470  32.460  1.00  0.00           C
ATOM    261  OD1 ASP A 599      45.700  33.430  33.030  1.00  0.00           O
ATOM    262  OD2 ASP A 599      46.910  32.550  31.360  1.00  0.00           O
ATOM    263  C   ASP A 599      47.700  29.130  33.740  1.00  0.00           C
ATOM    264  O   ASP A 599      48.910  29.230  34.020  1.00  0.00           O
ATOM    265  N   PHE A 600      46.810  28.180  34.180  1.00  0.00           N
ATOM    266  HN  PHE A 600      45.840  28.340  34.040  1.00  0.00           H
ATOM    267  CA  PHE A 600      47.150  27.110  35.110  1.00  0.00           C
ATOM    268  HA  PHE A 600      47.640  27.490  35.990  1.00  0.00           H
ATOM    269  CB  PHE A 600      45.850  26.490  35.560  1.00  0.00           C
ATOM    270  HB1 PHE A 600      45.300  26.380  34.600  1.00  0.00           H
ATOM    271  HB2 PHE A 600      45.400  27.290  36.180  1.00  0.00           H
ATOM    272  CG  PHE A 600      45.910  25.150  36.270  1.00  0.00           C
ATOM    273  CD1 PHE A 600      45.690  24.000  35.580  1.00  0.00           C
ATOM    274  HD1 PHE A 600      45.280  23.970  34.580  1.00  0.00           H
ATOM    275  CE1 PHE A 600      45.650  22.830  36.350  1.00  0.00           C
ATOM    276  HE1 PHE A 600      45.510  21.910  35.790  1.00  0.00           H
ATOM    277  CZ  PHE A 600      45.960  22.850  37.740  1.00  0.00           C
ATOM    278  HZ  PHE A 600      46.030  21.910  38.280  1.00  0.00           H
ATOM    279  CD2 PHE A 600      46.150  25.220  37.640  1.00  0.00           C
ATOM    280  HD2 PHE A 600      46.410  26.180  38.050  1.00  0.00           H
ATOM    281  CE2 PHE A 600      46.230  24.030  38.410  1.00  0.00           C
ATOM    282  HE2 PHE A 600      46.320  24.050  39.500  1.00  0.00           H
ATOM    283  C   PHE A 600      48.220  26.230  34.540  1.00  0.00           C
ATOM    284  O   PHE A 600      49.200  25.850  35.210  1.00  0.00           O
ATOM    285  N   LYS A 601      48.100  25.940  33.230  1.00  0.00           N
ATOM    286  HN  LYS A 601      47.240  26.090  32.760  1.00  0.00           H
ATOM    287  CA  LYS A 601      49.130  25.460  32.380  1.00  0.00           C
ATOM    288  HA  LYS A 601      49.490  24.510  32.750  1.00  0.00           H
ATOM    289  CB  LYS A 601      48.560  25.030  30.990  1.00  0.00           C
ATOM    290  HB1 LYS A 601      49.330  24.910  30.190  1.00  0.00           H
ATOM    291  HB2 LYS A 601      47.810  25.770  30.640  1.00  0.00           H
ATOM    292  CG  LYS A 601      47.860  23.640  31.240  1.00  0.00           C
ATOM    293  HG1 LYS A 601      46.990  23.940  31.860  1.00  0.00           H
ATOM    294  HG2 LYS A 601      48.480  22.930  31.840  1.00  0.00           H
ATOM    295  CD  LYS A 601      47.280  22.940  30.010  1.00  0.00           C
ATOM    296  HD1 LYS A 601      46.970  23.770  29.340  1.00  0.00           H
ATOM    297  HD2 LYS A 601      46.410  22.270  30.190  1.00  0.00           H
ATOM    298  CE  LYS A 601      48.300  22.170  29.190  1.00  0.00           C
ATOM    299  HE1 LYS A 601      48.610  21.290  29.800  1.00  0.00           H
ATOM    300  HE2 LYS A 601      49.140  22.860  28.960  1.00  0.00           H
ATOM    301  NZ  LYS A 601      47.720  21.680  27.990  1.00  0.00           N
ATOM    302  HZ1 LYS A 601      47.460  22.500  27.400  1.00  0.00           H
ATOM    303  HZ2 LYS A 601      46.830  21.230  28.280  1.00  0.00           H
ATOM    304  HZ3 LYS A 601      48.410  21.050  27.540  1.00  0.00           H
ATOM    305  C   LYS A 601      50.480  26.220  32.250  1.00  0.00           C
ATOM    306  O   LYS A 601      51.570  25.660  31.850  1.00  0.00           O
ATOM    307  N   ASP A 602      50.540  27.530  32.580  1.00  0.00           N
ATOM    308  HN  ASP A 602      49.700  28.050  32.730  1.00  0.00           H
ATOM    309  CA  ASP A 602      51.820  28.280  32.610  1.00  0.00           C
ATOM    310  HA  ASP A 602      52.530  27.850  31.940  1.00  0.00           H
ATOM    311  CB  ASP A 602      51.550  29.780  32.210  1.00  0.00           C
ATOM    312  HB1 ASP A 602      52.350  30.520  32.430  1.00  0.00           H
ATOM    313  HB2 ASP A 602      50.710  30.210  32.790  1.00  0.00           H
ATOM    314  CG  ASP A 602      51.190  29.860  30.740  1.00  0.00           C
ATOM    315  OD1 ASP A 602      51.440  28.830  30.100  1.00  0.00           O
ATOM    316  OD2 ASP A 602      50.960  30.930  30.210  1.00  0.00           O
ATOM    317  C   ASP A 602      52.500  28.400  34.020  1.00  0.00           C
ATOM    318  O   ASP A 602      53.410  29.240  34.230  1.00  0.00           O
ATOM    319  N   ALA A 603      51.930  27.630  35.010  1.00  0.00           N
ATOM    320  HN  ALA A 603      51.120  27.090  34.780  1.00  0.00           H
ATOM    321  CA  ALA A 603      52.330  27.740  36.370  1.00  0.00           C
ATOM    322  HA  ALA A 603      52.530  28.780  36.580  1.00  0.00           H
ATOM    323  CB  ALA A 603      51.160  27.280  37.280  1.00  0.00           C
ATOM    324  HB1 ALA A 603      51.330  27.600  38.330  1.00  0.00           H
ATOM    325  HB2 ALA A 603      51.040  26.180  37.290  1.00  0.00           H
ATOM    326  HB3 ALA A 603      50.210  27.730  36.910  1.00  0.00           H
ATOM    327  C   ALA A 603      53.640  27.090  36.700  1.00  0.00           C
ATOM    328  O   ALA A 603      54.190  27.310  37.750  1.00  0.00           O
ATOM    329  N   LEU A 604      54.190  26.250  35.770  1.00  0.00           N
ATOM    330  HN  LEU A 604      53.740  25.990  34.920  1.00  0.00           H
ATOM    331  CA  LEU A 604      55.580  25.920  35.810  1.00  0.00           C
ATOM    332  HA  LEU A 604      55.920  26.050  36.830  1.00  0.00           H
ATOM    333  CB  LEU A 604      55.760  24.410  35.530  1.00  0.00           C
ATOM    334  HB1 LEU A 604      56.800  24.090  35.300  1.00  0.00           H
ATOM    335  HB2 LEU A 604      55.230  24.200  34.570  1.00  0.00           H
ATOM    336  CG  LEU A 604      55.370  23.350  36.660  1.00  0.00           C
ATOM    337  HG  LEU A 604      55.340  23.860  37.650  1.00  0.00           H
ATOM    338  CD1 LEU A 604      54.110  22.610  36.430  1.00  0.00           C
ATOM    339 HD11 LEU A 604      53.240  23.310  36.450  1.00  0.00           H
ATOM    340 HD12 LEU A 604      53.870  21.980  37.320  1.00  0.00           H
ATOM    341 HD13 LEU A 604      54.040  22.060  35.470  1.00  0.00           H
ATOM    342  CD2 LEU A 604      56.550  22.390  36.860  1.00  0.00           C
ATOM    343 HD21 LEU A 604      57.550  22.820  37.050  1.00  0.00           H
ATOM    344 HD22 LEU A 604      56.560  21.750  35.950  1.00  0.00           H
ATOM    345 HD23 LEU A 604      56.470  21.590  37.630  1.00  0.00           H
ATOM    346  C   LEU A 604      56.510  26.690  34.870  1.00  0.00           C
ATOM    347  O   LEU A 604      57.660  26.260  34.490  1.00  0.00           O
ATOM    348  N   SER A 605      56.040  27.920  34.440  1.00  0.00           N
ATOM    349  HN  SER A 605      55.080  28.110  34.640  1.00  0.00           H
ATOM    350  CA  SER A 605      56.800  28.840  33.530  1.00  0.00           C
ATOM    351  HA  SER A 605      57.810  28.480  33.430  1.00  0.00           H
ATOM    352  CB  SER A 605      56.060  29.140  32.210  1.00  0.00           C
ATOM    353  HB1 SER A 605      56.790  29.510  31.460  1.00  0.00           H
ATOM    354  HB2 SER A 605      55.230  29.860  32.360  1.00  0.00           H
ATOM    355  OG  SER A 605      55.520  27.940  31.570  1.00  0.00           O
ATOM    356  HG1 SER A 605      56.270  27.380  31.370  1.00  0.00           H
ATOM    357  C   SER A 605      56.890  30.200  34.180  1.00  0.00           C
ATOM    358  O   SER A 605      56.880  31.280  33.520  1.00  0.00           O
ATOM    359  N   LEU A 606      56.770  30.300  35.530  1.00  0.00           N
ATOM    360  HN  LEU A 606      56.810  29.560  36.190  1.00  0.00           H
ATOM    361  CA  LEU A 606      56.380  31.520  36.220  1.00  0.00           C
ATOM    362  HA  LEU A 606      56.900  32.370  35.840  1.00  0.00           H
ATOM    363  CB  LEU A 606      54.800  31.760  36.080  1.00  0.00           C
ATOM    364  HB1 LEU A 606      54.210  30.910  36.460  1.00  0.00           H
ATOM    365  HB2 LEU A 606      54.570  31.770  35.000  1.00  0.00           H
ATOM    366  CG  LEU A 606      54.310  33.100  36.680  1.00  0.00           C
ATOM    367  HG  LEU A 606      54.600  33.240  37.740  1.00  0.00           H
ATOM    368  CD1 LEU A 606      54.890  34.380  35.970  1.00  0.00           C
ATOM    369 HD11 LEU A 606      54.570  35.240  36.590  1.00  0.00           H
ATOM    370 HD12 LEU A 606      54.450  34.460  34.950  1.00  0.00           H
ATOM    371 HD13 LEU A 606      56.000  34.370  35.970  1.00  0.00           H
ATOM    372  CD2 LEU A 606      52.800  33.170  36.620  1.00  0.00           C
ATOM    373 HD21 LEU A 606      52.320  32.710  37.520  1.00  0.00           H
ATOM    374 HD22 LEU A 606      52.460  32.570  35.760  1.00  0.00           H
ATOM    375 HD23 LEU A 606      52.350  34.190  36.550  1.00  0.00           H
ATOM    376  C   LEU A 606      56.840  31.270  37.650  1.00  0.00           C
ATOM    377  O   LEU A 606      56.590  30.210  38.200  1.00  0.00           O
ATOM    378  N   GLN A 607      57.590  32.150  38.340  1.00  0.00           N
ATOM    379  HN  GLN A 607      57.840  32.960  37.840  1.00  0.00           H
ATOM    380  CA  GLN A 607      57.830  31.850  39.760  1.00  0.00           C
ATOM    381  HA  GLN A 607      58.030  30.810  39.980  1.00  0.00           H
ATOM    382  CB  GLN A 607      59.090  32.730  40.250  1.00  0.00           C
ATOM    383  HB1 GLN A 607      59.260  32.760  41.340  1.00  0.00           H
ATOM    384  HB2 GLN A 607      58.900  33.780  39.930  1.00  0.00           H
ATOM    385  CG  GLN A 607      60.370  32.350  39.400  1.00  0.00           C
ATOM    386  HG1 GLN A 607      61.240  33.020  39.570  1.00  0.00           H
ATOM    387  HG2 GLN A 607      60.250  32.380  38.290  1.00  0.00           H
ATOM    388  CD  GLN A 607      60.990  31.020  39.770  1.00  0.00           C
ATOM    389  OE1 GLN A 607      60.520  30.220  40.570  1.00  0.00           O
ATOM    390  NE2 GLN A 607      62.110  30.700  39.110  1.00  0.00           N
ATOM    391 HE21 GLN A 607      62.590  29.900  39.460  1.00  0.00           H
ATOM    392 HE22 GLN A 607      62.610  31.240  38.430  1.00  0.00           H
ATOM    393  C   GLN A 607      56.650  32.200  40.790  1.00  0.00           C
ATOM    394  O   GLN A 607      56.700  33.190  41.510  1.00  0.00           O
ATOM    395  N   CYS A 608      55.600  31.350  40.740  1.00  0.00           N
ATOM    396  HN  CYS A 608      55.630  30.630  40.050  1.00  0.00           H
ATOM    397  CA  CYS A 608      54.370  31.340  41.540  1.00  0.00           C
ATOM    398  HA  CYS A 608      53.740  32.190  41.300  1.00  0.00           H
ATOM    399  CB  CYS A 608      53.410  30.190  41.130  1.00  0.00           C
ATOM    400  HB1 CYS A 608      52.460  30.340  41.680  1.00  0.00           H
ATOM    401  HB2 CYS A 608      53.820  29.150  41.190  1.00  0.00           H
ATOM    402  SG  CYS A 608      52.960  30.440  39.410  1.00  0.00           S
ATOM    403  HG1 CYS A 608      54.130  30.080  38.930  1.00  0.00           H
ATOM    404  C   CYS A 608      54.630  31.240  43.020  1.00  0.00           C
ATOM    405  O   CYS A 608      54.180  32.070  43.830  1.00  0.00           O
ATOM    406  N   LEU A 609      55.580  30.350  43.400  1.00  0.00           N
ATOM    407  HN  LEU A 609      56.160  30.010  42.660  1.00  0.00           H
ATOM    408  CA  LEU A 609      55.880  29.880  44.780  1.00  0.00           C
ATOM    409  HA  LEU A 609      55.030  29.600  45.380  1.00  0.00           H
ATOM    410  CB  LEU A 609      56.800  28.690  44.650  1.00  0.00           C
ATOM    411  HB1 LEU A 609      57.840  28.930  44.330  1.00  0.00           H
ATOM    412  HB2 LEU A 609      56.460  27.940  43.900  1.00  0.00           H
ATOM    413  CG  LEU A 609      57.060  27.880  45.950  1.00  0.00           C
ATOM    414  HG  LEU A 609      56.920  28.510  46.850  1.00  0.00           H
ATOM    415  CD1 LEU A 609      56.000  26.800  46.200  1.00  0.00           C
ATOM    416 HD11 LEU A 609      54.960  27.160  46.110  1.00  0.00           H
ATOM    417 HD12 LEU A 609      56.060  26.290  47.200  1.00  0.00           H
ATOM    418 HD13 LEU A 609      55.990  26.050  45.380  1.00  0.00           H
ATOM    419  CD2 LEU A 609      58.360  27.280  45.920  1.00  0.00           C
ATOM    420 HD21 LEU A 609      59.180  28.030  45.990  1.00  0.00           H
ATOM    421 HD22 LEU A 609      58.500  26.680  45.000  1.00  0.00           H
ATOM    422 HD23 LEU A 609      58.470  26.560  46.750  1.00  0.00           H
ATOM    423  C   LEU A 609      56.640  30.990  45.500  1.00  0.00           C
ATOM    424  O   LEU A 609      56.320  31.260  46.640  1.00  0.00           O
ATOM    425  N   ALA A 610      57.610  31.670  44.840  1.00  0.00           N
ATOM    426  HN  ALA A 610      57.960  31.370  43.950  1.00  0.00           H
ATOM    427  CA  ALA A 610      58.200  32.900  45.290  1.00  0.00           C
ATOM    428  HA  ALA A 610      58.600  32.670  46.260  1.00  0.00           H
ATOM    429  CB  ALA A 610      59.350  33.440  44.310  1.00  0.00           C
ATOM    430  HB1 ALA A 610      58.960  33.750  43.310  1.00  0.00           H
ATOM    431  HB2 ALA A 610      60.120  32.640  44.250  1.00  0.00           H
ATOM    432  HB3 ALA A 610      59.870  34.280  44.810  1.00  0.00           H
ATOM    433  C   ALA A 610      57.270  34.060  45.620  1.00  0.00           C
ATOM    434  O   ALA A 610      57.540  34.820  46.550  1.00  0.00           O
ATOM    435  N   SER A 611      56.110  34.250  44.880  1.00  0.00           N
ATOM    436  HN  SER A 611      55.890  33.670  44.110  1.00  0.00           H
ATOM    437  CA  SER A 611      55.170  35.320  45.230  1.00  0.00           C
ATOM    438  HA  SER A 611      55.760  36.210  45.400  1.00  0.00           H
ATOM    439  CB  SER A 611      54.170  35.530  44.080  1.00  0.00           C
ATOM    440  HB1 SER A 611      53.680  34.550  43.880  1.00  0.00           H
ATOM    441  HB2 SER A 611      54.760  35.870  43.200  1.00  0.00           H
ATOM    442  OG  SER A 611      53.200  36.490  44.350  1.00  0.00           O
ATOM    443  HG1 SER A 611      53.520  37.340  44.060  1.00  0.00           H
ATOM    444  C   SER A 611      54.470  35.060  46.540  1.00  0.00           C
ATOM    445  O   SER A 611      54.260  36.020  47.230  1.00  0.00           O
ATOM    446  N   ILE A 612      54.260  33.790  46.920  1.00  0.00           N
ATOM    447  HN  ILE A 612      54.480  33.000  46.360  1.00  0.00           H
ATOM    448  CA  ILE A 612      53.400  33.480  48.090  1.00  0.00           C
ATOM    449  HA  ILE A 612      52.540  34.140  48.140  1.00  0.00           H
ATOM    450  CB  ILE A 612      52.980  31.980  47.950  1.00  0.00           C
ATOM    451  HB  ILE A 612      53.920  31.430  47.710  1.00  0.00           H
ATOM    452  CG2 ILE A 612      52.340  31.640  49.280  1.00  0.00           C
ATOM    453 HG21 ILE A 612      51.750  30.710  49.310  1.00  0.00           H
ATOM    454 HG22 ILE A 612      51.730  32.440  49.770  1.00  0.00           H
ATOM    455 HG23 ILE A 612      53.140  31.270  49.950  1.00  0.00           H
ATOM    456  CG1 ILE A 612      52.140  31.670  46.690  1.00  0.00           C
ATOM    457 HG11 ILE A 612      52.620  32.120  45.790  1.00  0.00           H
ATOM    458 HG12 ILE A 612      51.200  32.240  46.840  1.00  0.00           H
ATOM    459  CD  ILE A 612      52.030  30.110  46.480  1.00  0.00           C
ATOM    460  HD1 ILE A 612      51.200  29.890  45.780  1.00  0.00           H
ATOM    461  HD2 ILE A 612      51.930  29.610  47.460  1.00  0.00           H
ATOM    462  HD3 ILE A 612      53.000  29.790  46.020  1.00  0.00           H
ATOM    463  C   ILE A 612      54.100  33.750  49.380  1.00  0.00           C
ATOM    464  O   ILE A 612      53.520  34.370  50.250  1.00  0.00           O
ATOM    465  N   LEU A 613      55.380  33.360  49.410  1.00  0.00           N
ATOM    466  HN  LEU A 613      55.650  32.870  48.570  1.00  0.00           H
ATOM    467  CA  LEU A 613      56.330  33.680  50.470  1.00  0.00           C
ATOM    468  HA  LEU A 613      55.820  33.330  51.350  1.00  0.00           H
ATOM    469  CB  LEU A 613      57.700  33.000  50.150  1.00  0.00           C
ATOM    470  HB1 LEU A 613      58.430  33.140  50.980  1.00  0.00           H
ATOM    471  HB2 LEU A 613      58.160  33.360  49.210  1.00  0.00           H
ATOM    472  CG  LEU A 613      57.630  31.460  50.060  1.00  0.00           C
ATOM    473  HG  LEU A 613      56.730  31.130  49.500  1.00  0.00           H
ATOM    474  CD1 LEU A 613      58.940  30.790  49.560  1.00  0.00           C
ATOM    475 HD11 LEU A 613      59.010  30.920  48.470  1.00  0.00           H
ATOM    476 HD12 LEU A 613      58.870  29.700  49.760  1.00  0.00           H
ATOM    477 HD13 LEU A 613      59.820  31.280  50.030  1.00  0.00           H
ATOM    478  CD2 LEU A 613      57.420  30.830  51.470  1.00  0.00           C
ATOM    479 HD21 LEU A 613      58.260  30.900  52.190  1.00  0.00           H
ATOM    480 HD22 LEU A 613      57.150  29.750  51.350  1.00  0.00           H
ATOM    481 HD23 LEU A 613      56.520  31.310  51.910  1.00  0.00           H
ATOM    482  C   LEU A 613      56.590  35.130  50.670  1.00  0.00           C
ATOM    483  O   LEU A 613      56.580  35.510  51.800  1.00  0.00           O
ATOM    484  N   PHE A 614      56.830  35.840  49.560  1.00  0.00           N
ATOM    485  HN  PHE A 614      56.780  35.380  48.680  1.00  0.00           H
ATOM    486  CA  PHE A 614      57.040  37.270  49.520  1.00  0.00           C
ATOM    487  HA  PHE A 614      57.850  37.590  50.160  1.00  0.00           H
ATOM    488  CB  PHE A 614      57.430  37.640  48.050  1.00  0.00           C
ATOM    489  HB1 PHE A 614      56.700  37.120  47.390  1.00  0.00           H
ATOM    490  HB2 PHE A 614      58.470  37.310  47.820  1.00  0.00           H
ATOM    491  CG  PHE A 614      57.330  39.100  47.620  1.00  0.00           C
ATOM    492  CD1 PHE A 614      56.690  39.480  46.410  1.00  0.00           C
ATOM    493  HD1 PHE A 614      56.280  38.710  45.770  1.00  0.00           H
ATOM    494  CE1 PHE A 614      56.690  40.840  46.080  1.00  0.00           C
ATOM    495  HE1 PHE A 614      56.190  41.130  45.170  1.00  0.00           H
ATOM    496  CZ  PHE A 614      57.460  41.740  46.780  1.00  0.00           C
ATOM    497  HZ  PHE A 614      57.530  42.780  46.480  1.00  0.00           H
ATOM    498  CD2 PHE A 614      57.910  40.060  48.470  1.00  0.00           C
ATOM    499  HD2 PHE A 614      58.430  39.820  49.380  1.00  0.00           H
ATOM    500  CE2 PHE A 614      58.020  41.360  47.970  1.00  0.00           C
ATOM    501  HE2 PHE A 614      58.390  41.970  48.790  1.00  0.00           H
ATOM    502  C   PHE A 614      55.870  38.080  50.060  1.00  0.00           C
ATOM    503  O   PHE A 614      56.040  38.970  50.900  1.00  0.00           O
ATOM    504  N   LEU A 615      54.590  37.850  49.680  1.00  0.00           N
ATOM    505  HN  LEU A 615      54.390  37.230  48.930  1.00  0.00           H
ATOM    506  CA  LEU A 615      53.360  38.410  50.150  1.00  0.00           C
ATOM    507  HA  LEU A 615      53.470  39.490  50.070  1.00  0.00           H
ATOM    508  CB  LEU A 615      52.240  37.960  49.180  1.00  0.00           C
ATOM    509  HB1 LEU A 615      51.280  38.180  49.670  1.00  0.00           H
ATOM    510  HB2 LEU A 615      52.210  36.860  49.000  1.00  0.00           H
ATOM    511  CG  LEU A 615      52.300  38.780  47.830  1.00  0.00           C
ATOM    512  HG  LEU A 615      53.160  38.410  47.230  1.00  0.00           H
ATOM    513  CD1 LEU A 615      51.100  38.370  47.030  1.00  0.00           C
ATOM    514 HD11 LEU A 615      51.050  37.300  46.770  1.00  0.00           H
ATOM    515 HD12 LEU A 615      51.130  38.730  45.970  1.00  0.00           H
ATOM    516 HD13 LEU A 615      50.160  38.680  47.550  1.00  0.00           H
ATOM    517  CD2 LEU A 615      52.170  40.250  48.080  1.00  0.00           C
ATOM    518 HD21 LEU A 615      51.400  40.510  48.850  1.00  0.00           H
ATOM    519 HD22 LEU A 615      51.910  40.890  47.220  1.00  0.00           H
ATOM    520 HD23 LEU A 615      53.140  40.710  48.380  1.00  0.00           H
ATOM    521  C   LEU A 615      52.830  38.190  51.550  1.00  0.00           C
ATOM    522  O   LEU A 615      52.490  39.150  52.210  1.00  0.00           O
ATOM    523  N   TYR A 616      52.920  36.930  52.070  1.00  0.00           N
ATOM    524  HN  TYR A 616      53.280  36.220  51.470  1.00  0.00           H
ATOM    525  CA  TYR A 616      52.120  36.500  53.310  1.00  0.00           C
ATOM    526  HA  TYR A 616      51.080  36.580  53.060  1.00  0.00           H
ATOM    527  CB  TYR A 616      52.590  35.010  53.540  1.00  0.00           C
ATOM    528  HB1 TYR A 616      53.690  34.950  53.590  1.00  0.00           H
ATOM    529  HB2 TYR A 616      52.390  34.350  52.660  1.00  0.00           H
ATOM    530  CG  TYR A 616      52.070  34.190  54.740  1.00  0.00           C
ATOM    531  CD1 TYR A 616      50.860  34.510  55.440  1.00  0.00           C
ATOM    532  HD1 TYR A 616      50.310  35.360  55.090  1.00  0.00           H
ATOM    533  CE1 TYR A 616      50.280  33.690  56.460  1.00  0.00           C
ATOM    534  HE1 TYR A 616      49.300  33.880  56.880  1.00  0.00           H
ATOM    535  CZ  TYR A 616      51.060  32.660  56.910  1.00  0.00           C
ATOM    536  OH  TYR A 616      50.580  31.860  57.970  1.00  0.00           O
ATOM    537  HH  TYR A 616      49.960  32.330  58.520  1.00  0.00           H
ATOM    538  CD2 TYR A 616      52.730  33.140  55.230  1.00  0.00           C
ATOM    539  HD2 TYR A 616      53.690  32.870  54.810  1.00  0.00           H
ATOM    540  CE2 TYR A 616      52.250  32.320  56.260  1.00  0.00           C
ATOM    541  HE2 TYR A 616      52.830  31.510  56.690  1.00  0.00           H
ATOM    542  C   TYR A 616      52.250  37.380  54.590  1.00  0.00           C
ATOM    543  O   TYR A 616      51.260  38.110  54.840  1.00  0.00           O
ATOM    544  N   CYS A 617      53.330  37.370  55.260  1.00  0.00           N
ATOM    545  HN  CYS A 617      54.030  36.670  55.100  1.00  0.00           H
ATOM    546  CA  CYS A 617      53.470  38.160  56.400  1.00  0.00           C
ATOM    547  HA  CYS A 617      52.660  37.820  57.040  1.00  0.00           H
ATOM    548  CB  CYS A 617      54.800  37.980  57.140  1.00  0.00           C
ATOM    549  HB1 CYS A 617      54.610  38.550  58.070  1.00  0.00           H
ATOM    550  HB2 CYS A 617      55.600  38.420  56.520  1.00  0.00           H
ATOM    551  SG  CYS A 617      55.120  36.210  57.580  1.00  0.00           S
ATOM    552  HG1 CYS A 617      55.510  35.870  56.350  1.00  0.00           H
ATOM    553  C   CYS A 617      53.270  39.730  56.240  1.00  0.00           C
ATOM    554  O   CYS A 617      52.610  40.410  57.010  1.00  0.00           O
ATOM    555  N   ALA A 618      53.730  40.200  55.070  1.00  0.00           N
ATOM    556  HN  ALA A 618      54.280  39.710  54.400  1.00  0.00           H
ATOM    557  CA  ALA A 618      53.390  41.500  54.570  1.00  0.00           C
ATOM    558  HA  ALA A 618      53.580  42.240  55.330  1.00  0.00           H
ATOM    559  CB  ALA A 618      54.230  41.780  53.250  1.00  0.00           C
ATOM    560  HB1 ALA A 618      55.210  42.240  53.480  1.00  0.00           H
ATOM    561  HB2 ALA A 618      53.710  42.630  52.750  1.00  0.00           H
ATOM    562  HB3 ALA A 618      54.280  40.950  52.530  1.00  0.00           H
ATOM    563  C   ALA A 618      51.920  41.790  54.380  1.00  0.00           C
ATOM    564  O   ALA A 618      51.500  42.930  54.680  1.00  0.00           O
ATOM    565  N   CYS A 619      51.120  40.880  53.880  1.00  0.00           N
ATOM    566  HN  CYS A 619      51.520  40.080  53.440  1.00  0.00           H
ATOM    567  CA  CYS A 619      49.660  41.050  53.890  1.00  0.00           C
ATOM    568  HA  CYS A 619      49.460  42.050  53.560  1.00  0.00           H
ATOM    569  CB  CYS A 619      49.080  39.970  52.970  1.00  0.00           C
ATOM    570  HB1 CYS A 619      47.990  40.060  53.080  1.00  0.00           H
ATOM    571  HB2 CYS A 619      49.390  38.950  53.310  1.00  0.00           H
ATOM    572  SG  CYS A 619      49.560  40.240  51.230  1.00  0.00           S
ATOM    573  HG1 CYS A 619      50.640  39.470  51.320  1.00  0.00           H
ATOM    574  C   CYS A 619      49.140  40.960  55.350  1.00  0.00           C
ATOM    575  O   CYS A 619      48.450  41.850  55.870  1.00  0.00           O
ATOM    576  N   MET A 620      49.550  39.890  56.010  1.00  0.00           N
ATOM    577  HN  MET A 620      50.160  39.200  55.620  1.00  0.00           H
ATOM    578  CA  MET A 620      49.060  39.560  57.360  1.00  0.00           C
ATOM    579  HA  MET A 620      47.980  39.560  57.310  1.00  0.00           H
ATOM    580  CB  MET A 620      49.490  38.110  57.680  1.00  0.00           C
ATOM    581  HB1 MET A 620      50.530  38.030  57.330  1.00  0.00           H
ATOM    582  HB2 MET A 620      48.870  37.410  57.080  1.00  0.00           H
ATOM    583  CG  MET A 620      49.430  37.730  59.210  1.00  0.00           C
ATOM    584  HG1 MET A 620      48.400  37.870  59.610  1.00  0.00           H
ATOM    585  HG2 MET A 620      50.150  38.320  59.810  1.00  0.00           H
ATOM    586  SD  MET A 620      49.690  35.990  59.570  1.00  0.00           S
ATOM    587  CE  MET A 620      51.370  35.850  58.860  1.00  0.00           C
ATOM    588  HE1 MET A 620      52.000  36.410  59.580  1.00  0.00           H
ATOM    589  HE2 MET A 620      51.560  36.210  57.830  1.00  0.00           H
ATOM    590  HE3 MET A 620      51.750  34.800  58.900  1.00  0.00           H
ATOM    591  C   MET A 620      49.200  40.490  58.520  1.00  0.00           C
ATOM    592  O   MET A 620      48.370  40.760  59.370  1.00  0.00           O
ATOM    593  N   SER A 621      50.440  41.090  58.580  1.00  0.00           N
ATOM    594  HN  SER A 621      51.030  40.960  57.790  1.00  0.00           H
ATOM    595  CA  SER A 621      50.880  42.020  59.600  1.00  0.00           C
ATOM    596  HA  SER A 621      50.820  41.410  60.490  1.00  0.00           H
ATOM    597  CB  SER A 621      52.410  42.280  59.470  1.00  0.00           C
ATOM    598  HB1 SER A 621      52.630  42.840  58.530  1.00  0.00           H
ATOM    599  HB2 SER A 621      52.950  41.300  59.540  1.00  0.00           H
ATOM    600  OG  SER A 621      52.940  43.000  60.590  1.00  0.00           O
ATOM    601  HG1 SER A 621      52.810  43.940  60.430  1.00  0.00           H
ATOM    602  C   SER A 621      49.990  43.310  59.780  1.00  0.00           C
ATOM    603  O   SER A 621      49.670  43.650  60.930  1.00  0.00           O
ATOM    604  N   PRO A 622      49.570  44.090  58.790  1.00  0.00           N
ATOM    605  CD  PRO A 622      50.310  44.280  57.530  1.00  0.00           C
ATOM    606  HD1 PRO A 622      50.560  43.300  57.080  1.00  0.00           H
ATOM    607  HD2 PRO A 622      51.210  44.910  57.690  1.00  0.00           H
ATOM    608  CA  PRO A 622      48.610  45.230  58.990  1.00  0.00           C
ATOM    609  HA  PRO A 622      48.850  45.860  59.830  1.00  0.00           H
ATOM    610  CB  PRO A 622      48.590  45.960  57.580  1.00  0.00           C
ATOM    611  HB1 PRO A 622      49.290  46.800  57.720  1.00  0.00           H
ATOM    612  HB2 PRO A 622      47.530  46.210  57.350  1.00  0.00           H
ATOM    613  CG  PRO A 622      49.350  45.010  56.640  1.00  0.00           C
ATOM    614  HG1 PRO A 622      48.520  44.340  56.320  1.00  0.00           H
ATOM    615  HG2 PRO A 622      49.860  45.530  55.800  1.00  0.00           H
ATOM    616  C   PRO A 622      47.240  44.720  59.300  1.00  0.00           C
ATOM    617  O   PRO A 622      46.520  45.420  60.070  1.00  0.00           O
ATOM    618  N   VAL A 623      46.830  43.540  58.820  1.00  0.00           N
ATOM    619  HN  VAL A 623      47.470  42.980  58.310  1.00  0.00           H
ATOM    620  CA  VAL A 623      45.580  43.010  59.280  1.00  0.00           C
ATOM    621  HA  VAL A 623      44.840  43.780  59.160  1.00  0.00           H
ATOM    622  CB  VAL A 623      45.230  41.700  58.410  1.00  0.00           C
ATOM    623  HB  VAL A 623      45.970  40.900  58.660  1.00  0.00           H
ATOM    624  CG1 VAL A 623      43.870  41.110  58.760  1.00  0.00           C
ATOM    625 HG11 VAL A 623      43.160  41.920  58.480  1.00  0.00           H
ATOM    626 HG12 VAL A 623      43.700  40.860  59.830  1.00  0.00           H
ATOM    627 HG13 VAL A 623      43.600  40.220  58.160  1.00  0.00           H
ATOM    628  CG2 VAL A 623      45.200  42.040  56.920  1.00  0.00           C
ATOM    629 HG21 VAL A 623      44.750  41.180  56.380  1.00  0.00           H
ATOM    630 HG22 VAL A 623      46.230  42.280  56.580  1.00  0.00           H
ATOM    631 HG23 VAL A 623      44.530  42.900  56.710  1.00  0.00           H
ATOM    632  C   VAL A 623      45.470  42.690  60.790  1.00  0.00           C
ATOM    633  O   VAL A 623      44.470  42.920  61.450  1.00  0.00           O
ATOM    634  N   ILE A 624      46.500  42.080  61.370  1.00  0.00           N
ATOM    635  HN  ILE A 624      47.260  41.780  60.790  1.00  0.00           H
ATOM    636  CA  ILE A 624      46.540  41.780  62.790  1.00  0.00           C
ATOM    637  HA  ILE A 624      45.690  41.160  63.090  1.00  0.00           H
ATOM    638  CB  ILE A 624      47.780  40.900  63.060  1.00  0.00           C
ATOM    639  HB  ILE A 624      48.690  41.430  62.690  1.00  0.00           H
ATOM    640  CG2 ILE A 624      47.980  40.730  64.640  1.00  0.00           C
ATOM    641 HG21 ILE A 624      48.400  41.700  64.990  1.00  0.00           H
ATOM    642 HG22 ILE A 624      48.810  40.020  64.850  1.00  0.00           H
ATOM    643 HG23 ILE A 624      47.110  40.630  65.320  1.00  0.00           H
ATOM    644  CG1 ILE A 624      47.730  39.480  62.430  1.00  0.00           C
ATOM    645 HG11 ILE A 624      47.540  39.530  61.330  1.00  0.00           H
ATOM    646 HG12 ILE A 624      46.840  38.990  62.880  1.00  0.00           H
ATOM    647  CD  ILE A 624      48.940  38.610  62.750  1.00  0.00           C
ATOM    648  HD1 ILE A 624      48.720  37.680  62.190  1.00  0.00           H
ATOM    649  HD2 ILE A 624      49.000  38.230  63.790  1.00  0.00           H
ATOM    650  HD3 ILE A 624      49.880  39.080  62.390  1.00  0.00           H
ATOM    651  C   ILE A 624      46.630  43.030  63.650  1.00  0.00           C
ATOM    652  O   ILE A 624      45.970  43.140  64.680  1.00  0.00           O
ATOM    653  N   THR A 625      47.360  44.060  63.100  1.00  0.00           N
ATOM    654  HN  THR A 625      47.930  43.830  62.310  1.00  0.00           H
ATOM    655  CA  THR A 625      47.350  45.410  63.670  1.00  0.00           C
ATOM    656  HA  THR A 625      47.720  45.310  64.680  1.00  0.00           H
ATOM    657  CB  THR A 625      48.350  46.400  62.990  1.00  0.00           C
ATOM    658  HB  THR A 625      48.050  46.620  61.940  1.00  0.00           H
ATOM    659  OG1 THR A 625      49.610  45.720  62.850  1.00  0.00           O
ATOM    660  HG1 THR A 625      49.620  45.000  62.220  1.00  0.00           H
ATOM    661  CG2 THR A 625      48.590  47.650  63.910  1.00  0.00           C
ATOM    662 HG21 THR A 625      48.710  47.300  64.960  1.00  0.00           H
ATOM    663 HG22 THR A 625      47.760  48.390  63.940  1.00  0.00           H
ATOM    664 HG23 THR A 625      49.500  48.250  63.690  1.00  0.00           H
ATOM    665  C   THR A 625      46.020  46.020  63.610  1.00  0.00           C
ATOM    666  O   THR A 625      45.560  46.550  64.610  1.00  0.00           O
ATOM    667  N   PHE A 626      45.250  45.930  62.450  1.00  0.00           N
ATOM    668  HN  PHE A 626      45.570  45.480  61.620  1.00  0.00           H
ATOM    669  CA  PHE A 626      43.970  46.420  62.320  1.00  0.00           C
ATOM    670  HA  PHE A 626      44.070  47.490  62.430  1.00  0.00           H
ATOM    671  CB  PHE A 626      43.530  46.320  60.840  1.00  0.00           C
ATOM    672  HB1 PHE A 626      43.800  45.280  60.590  1.00  0.00           H
ATOM    673  HB2 PHE A 626      44.210  47.000  60.280  1.00  0.00           H
ATOM    674  CG  PHE A 626      42.090  46.440  60.430  1.00  0.00           C
ATOM    675  CD1 PHE A 626      41.390  45.300  60.000  1.00  0.00           C
ATOM    676  HD1 PHE A 626      41.810  44.310  60.070  1.00  0.00           H
ATOM    677  CE1 PHE A 626      40.010  45.340  59.780  1.00  0.00           C
ATOM    678  HE1 PHE A 626      39.490  44.400  59.640  1.00  0.00           H
ATOM    679  CZ  PHE A 626      39.380  46.620  59.690  1.00  0.00           C
ATOM    680  HZ  PHE A 626      38.350  46.780  59.410  1.00  0.00           H
ATOM    681  CD2 PHE A 626      41.450  47.700  60.300  1.00  0.00           C
ATOM    682  HD2 PHE A 626      41.990  48.610  60.510  1.00  0.00           H
ATOM    683  CE2 PHE A 626      40.150  47.760  59.940  1.00  0.00           C
ATOM    684  HE2 PHE A 626      39.580  48.660  60.100  1.00  0.00           H
ATOM    685  C   PHE A 626      42.980  45.820  63.250  1.00  0.00           C
ATOM    686  O   PHE A 626      42.350  46.600  63.990  1.00  0.00           O
ATOM    687  N   GLY A 627      42.950  44.450  63.350  1.00  0.00           N
ATOM    688  HN  GLY A 627      43.530  43.930  62.740  1.00  0.00           H
ATOM    689  CA  GLY A 627      42.120  43.740  64.370  1.00  0.00           C
ATOM    690  HA1 GLY A 627      42.280  42.670  64.390  1.00  0.00           H
ATOM    691  HA2 GLY A 627      41.100  43.850  64.030  1.00  0.00           H
ATOM    692  C   GLY A 627      42.320  44.090  65.790  1.00  0.00           C
ATOM    693  O   GLY A 627      41.360  44.230  66.510  1.00  0.00           O
ATOM    694  N   GLY A 628      43.580  44.290  66.260  1.00  0.00           N
ATOM    695  HN  GLY A 628      44.300  44.170  65.590  1.00  0.00           H
ATOM    696  CA  GLY A 628      43.910  44.790  67.600  1.00  0.00           C
ATOM    697  HA1 GLY A 628      44.980  44.740  67.740  1.00  0.00           H
ATOM    698  HA2 GLY A 628      43.330  44.190  68.300  1.00  0.00           H
ATOM    699  C   GLY A 628      43.370  46.170  67.810  1.00  0.00           C
ATOM    700  O   GLY A 628      42.820  46.450  68.880  1.00  0.00           O
ATOM    701  N   LEU A 629      43.540  47.160  66.830  1.00  0.00           N
ATOM    702  HN  LEU A 629      43.990  47.000  65.960  1.00  0.00           H
ATOM    703  CA  LEU A 629      43.030  48.560  66.900  1.00  0.00           C
ATOM    704  HA  LEU A 629      43.510  48.960  67.780  1.00  0.00           H
ATOM    705  CB  LEU A 629      43.530  49.380  65.670  1.00  0.00           C
ATOM    706  HB1 LEU A 629      43.010  50.370  65.700  1.00  0.00           H
ATOM    707  HB2 LEU A 629      43.160  48.900  64.740  1.00  0.00           H
ATOM    708  CG  LEU A 629      45.070  49.610  65.500  1.00  0.00           C
ATOM    709  HG  LEU A 629      45.630  48.660  65.610  1.00  0.00           H
ATOM    710  CD1 LEU A 629      45.340  50.130  64.050  1.00  0.00           C
ATOM    711 HD11 LEU A 629      46.400  50.450  63.990  1.00  0.00           H
ATOM    712 HD12 LEU A 629      44.710  51.040  64.000  1.00  0.00           H
ATOM    713 HD13 LEU A 629      45.170  49.290  63.340  1.00  0.00           H
ATOM    714  CD2 LEU A 629      45.510  50.630  66.550  1.00  0.00           C
ATOM    715 HD21 LEU A 629      45.360  50.360  67.610  1.00  0.00           H
ATOM    716 HD22 LEU A 629      44.990  51.590  66.360  1.00  0.00           H
ATOM    717 HD23 LEU A 629      46.600  50.800  66.370  1.00  0.00           H
ATOM    718  C   LEU A 629      41.550  48.690  67.040  1.00  0.00           C
ATOM    719  O   LEU A 629      41.000  49.420  67.880  1.00  0.00           O
ATOM    720  N   LEU A 630      40.780  47.870  66.240  1.00  0.00           N
ATOM    721  HN  LEU A 630      41.180  47.270  65.550  1.00  0.00           H
ATOM    722  CA  LEU A 630      39.360  47.740  66.240  1.00  0.00           C
ATOM    723  HA  LEU A 630      39.090  48.780  66.150  1.00  0.00           H
ATOM    724  CB  LEU A 630      38.920  46.880  65.000  1.00  0.00           C
ATOM    725  HB1 LEU A 630      39.180  45.810  65.090  1.00  0.00           H
ATOM    726  HB2 LEU A 630      39.400  47.310  64.100  1.00  0.00           H
ATOM    727  CG  LEU A 630      37.380  46.950  64.660  1.00  0.00           C
ATOM    728  HG  LEU A 630      36.970  46.220  65.410  1.00  0.00           H
ATOM    729  CD1 LEU A 630      36.770  48.390  64.640  1.00  0.00           C
ATOM    730 HD11 LEU A 630      35.660  48.350  64.500  1.00  0.00           H
ATOM    731 HD12 LEU A 630      37.240  49.060  63.890  1.00  0.00           H
ATOM    732 HD13 LEU A 630      36.860  48.910  65.620  1.00  0.00           H
ATOM    733  CD2 LEU A 630      37.220  46.330  63.210  1.00  0.00           C
ATOM    734 HD21 LEU A 630      36.150  46.170  62.960  1.00  0.00           H
ATOM    735 HD22 LEU A 630      37.680  45.320  63.250  1.00  0.00           H
ATOM    736 HD23 LEU A 630      37.700  47.050  62.510  1.00  0.00           H
ATOM    737  C   LEU A 630      38.910  47.120  67.550  1.00  0.00           C
ATOM    738  O   LEU A 630      38.000  47.630  68.220  1.00  0.00           O
ATOM    739  N   GLY A 631      39.640  46.060  68.020  1.00  0.00           N
ATOM    740  HN  GLY A 631      40.390  45.680  67.480  1.00  0.00           H
ATOM    741  CA  GLY A 631      39.450  45.450  69.320  1.00  0.00           C
ATOM    742  HA1 GLY A 631      40.270  44.740  69.340  1.00  0.00           H
ATOM    743  HA2 GLY A 631      38.520  44.910  69.190  1.00  0.00           H
ATOM    744  C   GLY A 631      39.530  46.340  70.490  1.00  0.00           C
ATOM    745  O   GLY A 631      38.650  46.540  71.300  1.00  0.00           O
ATOM    746  N   GLU A 632      40.540  47.220  70.400  1.00  0.00           N
ATOM    747  HN  GLU A 632      41.290  46.950  69.800  1.00  0.00           H
ATOM    748  CA  GLU A 632      40.660  48.300  71.410  1.00  0.00           C
ATOM    749  HA  GLU A 632      40.500  47.940  72.420  1.00  0.00           H
ATOM    750  CB  GLU A 632      42.070  48.900  71.470  1.00  0.00           C
ATOM    751  HB1 GLU A 632      42.070  49.820  72.100  1.00  0.00           H
ATOM    752  HB2 GLU A 632      42.410  49.160  70.440  1.00  0.00           H
ATOM    753  CG  GLU A 632      43.150  47.950  72.080  1.00  0.00           C
ATOM    754  HG1 GLU A 632      43.620  47.430  71.220  1.00  0.00           H
ATOM    755  HG2 GLU A 632      42.700  47.170  72.730  1.00  0.00           H
ATOM    756  CD  GLU A 632      44.180  48.720  72.990  1.00  0.00           C
ATOM    757  OE1 GLU A 632      43.930  49.040  74.180  1.00  0.00           O
ATOM    758  OE2 GLU A 632      45.230  49.080  72.450  1.00  0.00           O
ATOM    759  C   GLU A 632      39.610  49.370  71.250  1.00  0.00           C
ATOM    760  O   GLU A 632      39.160  49.840  72.250  1.00  0.00           O
ATOM    761  N   ALA A 633      39.180  49.760  70.050  1.00  0.00           N
ATOM    762  HN  ALA A 633      39.540  49.410  69.200  1.00  0.00           H
ATOM    763  CA  ALA A 633      38.170  50.800  69.910  1.00  0.00           C
ATOM    764  HA  ALA A 633      38.390  51.640  70.530  1.00  0.00           H
ATOM    765  CB  ALA A 633      38.280  51.370  68.450  1.00  0.00           C
ATOM    766  HB1 ALA A 633      37.610  52.240  68.340  1.00  0.00           H
ATOM    767  HB2 ALA A 633      38.030  50.680  67.620  1.00  0.00           H
ATOM    768  HB3 ALA A 633      39.340  51.670  68.310  1.00  0.00           H
ATOM    769  C   ALA A 633      36.690  50.320  70.210  1.00  0.00           C
ATOM    770  O   ALA A 633      35.880  51.150  70.630  1.00  0.00           O
ATOM    771  N   THR A 634      36.420  49.000  70.070  1.00  0.00           N
ATOM    772  HN  THR A 634      37.120  48.470  69.590  1.00  0.00           H
ATOM    773  CA  THR A 634      35.140  48.410  70.390  1.00  0.00           C
ATOM    774  HA  THR A 634      34.370  49.160  70.440  1.00  0.00           H
ATOM    775  CB  THR A 634      34.730  47.420  69.360  1.00  0.00           C
ATOM    776  HB  THR A 634      33.860  46.790  69.670  1.00  0.00           H
ATOM    777  OG1 THR A 634      35.760  46.480  69.080  1.00  0.00           O
ATOM    778  HG1 THR A 634      36.490  47.020  68.760  1.00  0.00           H
ATOM    779  CG2 THR A 634      34.310  48.180  68.040  1.00  0.00           C
ATOM    780 HG21 THR A 634      33.810  47.390  67.420  1.00  0.00           H
ATOM    781 HG22 THR A 634      35.210  48.620  67.550  1.00  0.00           H
ATOM    782 HG23 THR A 634      33.670  49.040  68.270  1.00  0.00           H
ATOM    783  C   THR A 634      35.220  47.830  71.770  1.00  0.00           C
ATOM    784  O   THR A 634      34.410  46.950  72.140  1.00  0.00           O
ATOM    785  N   GLU A 635      36.270  48.200  72.560  1.00  0.00           N
ATOM    786  HN  GLU A 635      36.890  48.890  72.190  1.00  0.00           H
ATOM    787  CA  GLU A 635      36.470  47.810  73.930  1.00  0.00           C
ATOM    788  HA  GLU A 635      37.480  48.160  74.070  1.00  0.00           H
ATOM    789  CB  GLU A 635      35.570  48.540  74.960  1.00  0.00           C
ATOM    790  HB1 GLU A 635      35.940  48.240  75.960  1.00  0.00           H
ATOM    791  HB2 GLU A 635      34.490  48.420  74.760  1.00  0.00           H
ATOM    792  CG  GLU A 635      35.600  50.090  74.880  1.00  0.00           C
ATOM    793  HG1 GLU A 635      35.440  50.380  73.810  1.00  0.00           H
ATOM    794  HG2 GLU A 635      36.600  50.270  75.280  1.00  0.00           H
ATOM    795  CD  GLU A 635      34.660  50.730  75.850  1.00  0.00           C
ATOM    796  OE1 GLU A 635      33.450  50.940  75.570  1.00  0.00           O
ATOM    797  OE2 GLU A 635      35.130  51.010  76.980  1.00  0.00           O
ATOM    798  C   GLU A 635      36.610  46.310  74.290  1.00  0.00           C
ATOM    799  O   GLU A 635      36.140  45.840  75.310  1.00  0.00           O
ATOM    800  N   GLY A 636      37.280  45.550  73.340  1.00  0.00           N
ATOM    801  HN  GLY A 636      37.650  45.920  72.490  1.00  0.00           H
ATOM    802  CA  GLY A 636      37.750  44.220  73.580  1.00  0.00           C
ATOM    803  HA1 GLY A 636      37.710  43.890  74.610  1.00  0.00           H
ATOM    804  HA2 GLY A 636      38.800  44.030  73.400  1.00  0.00           H
ATOM    805  C   GLY A 636      36.960  43.240  72.720  1.00  0.00           C
ATOM    806  O   GLY A 636      36.880  42.040  73.010  1.00  0.00           O
ATOM    807  N   ARG A 637      36.300  43.640  71.680  1.00  0.00           N
ATOM    808  HN  ARG A 637      36.220  44.620  71.500  1.00  0.00           H
ATOM    809  CA  ARG A 637      35.300  42.770  71.040  1.00  0.00           C
ATOM    810  HA  ARG A 637      34.990  41.980  71.700  1.00  0.00           H
ATOM    811  CB  ARG A 637      34.000  43.640  70.790  1.00  0.00           C
ATOM    812  HB1 ARG A 637      33.350  43.040  70.110  1.00  0.00           H
ATOM    813  HB2 ARG A 637      34.390  44.550  70.280  1.00  0.00           H
ATOM    814  CG  ARG A 637      33.240  44.020  72.090  1.00  0.00           C
ATOM    815  HG1 ARG A 637      33.860  44.540  72.860  1.00  0.00           H
ATOM    816  HG2 ARG A 637      32.930  43.050  72.530  1.00  0.00           H
ATOM    817  CD  ARG A 637      31.930  44.820  71.750  1.00  0.00           C
ATOM    818  HD1 ARG A 637      31.360  44.120  71.110  1.00  0.00           H
ATOM    819  HD2 ARG A 637      32.110  45.850  71.370  1.00  0.00           H
ATOM    820  NE  ARG A 637      31.160  44.920  73.010  1.00  0.00           N
ATOM    821  HE  ARG A 637      30.480  44.220  73.220  1.00  0.00           H
ATOM    822  CZ  ARG A 637      31.390  45.760  74.020  1.00  0.00           C
ATOM    823  NH1 ARG A 637      32.520  46.460  74.190  1.00  0.00           N
ATOM    824 HH11 ARG A 637      33.300  46.390  73.560  1.00  0.00           H
ATOM    825 HH12 ARG A 637      32.430  47.030  75.010  1.00  0.00           H
ATOM    826  NH2 ARG A 637      30.520  45.760  75.060  1.00  0.00           N
ATOM    827 HH21 ARG A 637      29.660  45.240  75.030  1.00  0.00           H
ATOM    828 HH22 ARG A 637      30.780  46.260  75.880  1.00  0.00           H
ATOM    829  C   ARG A 637      35.830  42.090  69.790  1.00  0.00           C
ATOM    830  O   ARG A 637      35.970  40.850  69.750  1.00  0.00           O
ATOM    831  N   ILE A 638      36.140  42.880  68.680  1.00  0.00           N
ATOM    832  HN  ILE A 638      35.840  43.830  68.610  1.00  0.00           H
ATOM    833  CA  ILE A 638      36.950  42.480  67.590  1.00  0.00           C
ATOM    834  HA  ILE A 638      36.520  41.570  67.200  1.00  0.00           H
ATOM    835  CB  ILE A 638      36.990  43.480  66.490  1.00  0.00           C
ATOM    836  HB  ILE A 638      37.510  44.400  66.850  1.00  0.00           H
ATOM    837  CG2 ILE A 638      37.910  43.020  65.320  1.00  0.00           C
ATOM    838 HG21 ILE A 638      37.690  43.740  64.510  1.00  0.00           H
ATOM    839 HG22 ILE A 638      37.740  41.960  65.010  1.00  0.00           H
ATOM    840 HG23 ILE A 638      38.980  43.260  65.500  1.00  0.00           H
ATOM    841  CG1 ILE A 638      35.590  43.780  65.880  1.00  0.00           C
ATOM    842 HG11 ILE A 638      35.840  44.580  65.150  1.00  0.00           H
ATOM    843 HG12 ILE A 638      34.940  44.350  66.590  1.00  0.00           H
ATOM    844  CD  ILE A 638      34.730  42.550  65.440  1.00  0.00           C
ATOM    845  HD1 ILE A 638      35.160  41.900  64.650  1.00  0.00           H
ATOM    846  HD2 ILE A 638      33.800  42.960  65.030  1.00  0.00           H
ATOM    847  HD3 ILE A 638      34.490  41.860  66.280  1.00  0.00           H
ATOM    848  C   ILE A 638      38.350  41.930  67.950  1.00  0.00           C
ATOM    849  O   ILE A 638      39.000  42.380  68.890  1.00  0.00           O
ATOM    850  N   SER A 639      38.850  40.890  67.190  1.00  0.00           N
ATOM    851  HN  SER A 639      38.250  40.540  66.490  1.00  0.00           H
ATOM    852  CA  SER A 639      40.060  40.150  67.530  1.00  0.00           C
ATOM    853  HA  SER A 639      40.730  40.720  68.160  1.00  0.00           H
ATOM    854  CB  SER A 639      39.760  38.820  68.180  1.00  0.00           C
ATOM    855  HB1 SER A 639      38.940  39.070  68.880  1.00  0.00           H
ATOM    856  HB2 SER A 639      40.670  38.460  68.700  1.00  0.00           H
ATOM    857  OG  SER A 639      39.330  37.740  67.340  1.00  0.00           O
ATOM    858  HG1 SER A 639      38.410  37.970  67.240  1.00  0.00           H
ATOM    859  C   SER A 639      40.820  39.970  66.270  1.00  0.00           C
ATOM    860  O   SER A 639      40.350  40.040  65.110  1.00  0.00           O
ATOM    861  N   ALA A 640      42.060  39.770  66.430  1.00  0.00           N
ATOM    862  HN  ALA A 640      42.360  39.710  67.370  1.00  0.00           H
ATOM    863  CA  ALA A 640      42.990  39.630  65.330  1.00  0.00           C
ATOM    864  HA  ALA A 640      42.890  40.440  64.610  1.00  0.00           H
ATOM    865  CB  ALA A 640      44.330  39.720  66.060  1.00  0.00           C
ATOM    866  HB1 ALA A 640      44.450  38.990  66.880  1.00  0.00           H
ATOM    867  HB2 ALA A 640      44.390  40.740  66.500  1.00  0.00           H
ATOM    868  HB3 ALA A 640      45.200  39.440  65.410  1.00  0.00           H
ATOM    869  C   ALA A 640      42.780  38.290  64.630  1.00  0.00           C
ATOM    870  O   ALA A 640      42.970  38.160  63.390  1.00  0.00           O
ATOM    871  N   ILE A 641      42.300  37.250  65.380  1.00  0.00           N
ATOM    872  HN  ILE A 641      42.000  37.350  66.320  1.00  0.00           H
ATOM    873  CA  ILE A 641      41.960  35.990  64.710  1.00  0.00           C
ATOM    874  HA  ILE A 641      42.780  35.830  64.030  1.00  0.00           H
ATOM    875  CB  ILE A 641      41.970  34.790  65.540  1.00  0.00           C
ATOM    876  HB  ILE A 641      42.950  34.840  66.060  1.00  0.00           H
ATOM    877  CG2 ILE A 641      40.840  34.970  66.550  1.00  0.00           C
ATOM    878 HG21 ILE A 641      39.780  35.020  66.250  1.00  0.00           H
ATOM    879 HG22 ILE A 641      41.070  35.810  67.240  1.00  0.00           H
ATOM    880 HG23 ILE A 641      40.940  34.070  67.190  1.00  0.00           H
ATOM    881  CG1 ILE A 641      41.720  33.490  64.810  1.00  0.00           C
ATOM    882 HG11 ILE A 641      40.650  33.260  64.650  1.00  0.00           H
ATOM    883 HG12 ILE A 641      42.100  32.730  65.530  1.00  0.00           H
ATOM    884  CD  ILE A 641      42.530  33.260  63.550  1.00  0.00           C
ATOM    885  HD1 ILE A 641      42.030  33.650  62.650  1.00  0.00           H
ATOM    886  HD2 ILE A 641      42.670  32.160  63.460  1.00  0.00           H
ATOM    887  HD3 ILE A 641      43.560  33.680  63.600  1.00  0.00           H
ATOM    888  C   ILE A 641      40.760  36.030  63.770  1.00  0.00           C
ATOM    889  O   ILE A 641      40.720  35.770  62.560  1.00  0.00           O
ATOM    890  N   GLU A 642      39.700  36.710  64.220  1.00  0.00           N
ATOM    891  HN  GLU A 642      39.660  37.090  65.140  1.00  0.00           H
ATOM    892  CA  GLU A 642      38.460  37.000  63.510  1.00  0.00           C
ATOM    893  HA  GLU A 642      37.960  36.100  63.140  1.00  0.00           H
ATOM    894  CB  GLU A 642      37.520  37.890  64.370  1.00  0.00           C
ATOM    895  HB1 GLU A 642      36.820  38.510  63.760  1.00  0.00           H
ATOM    896  HB2 GLU A 642      38.160  38.630  64.880  1.00  0.00           H
ATOM    897  CG  GLU A 642      36.720  37.090  65.440  1.00  0.00           C
ATOM    898  HG1 GLU A 642      37.470  36.440  65.960  1.00  0.00           H
ATOM    899  HG2 GLU A 642      35.970  36.360  65.060  1.00  0.00           H
ATOM    900  CD  GLU A 642      36.000  37.900  66.430  1.00  0.00           C
ATOM    901  OE1 GLU A 642      34.720  37.620  66.550  1.00  0.00           O
ATOM    902  OE2 GLU A 642      36.560  38.610  67.300  1.00  0.00           O
ATOM    903  C   GLU A 642      38.790  37.740  62.270  1.00  0.00           C
ATOM    904  O   GLU A 642      38.400  37.450  61.130  1.00  0.00           O
ATOM    905  N   SER A 643      39.680  38.760  62.350  1.00  0.00           N
ATOM    906  HN  SER A 643      40.080  38.970  63.240  1.00  0.00           H
ATOM    907  CA  SER A 643      40.210  39.440  61.150  1.00  0.00           C
ATOM    908  HA  SER A 643      39.400  39.900  60.610  1.00  0.00           H
ATOM    909  CB  SER A 643      41.230  40.540  61.540  1.00  0.00           C
ATOM    910  HB1 SER A 643      41.480  41.110  60.610  1.00  0.00           H
ATOM    911  HB2 SER A 643      42.190  40.140  61.910  1.00  0.00           H
ATOM    912  OG  SER A 643      40.550  41.420  62.460  1.00  0.00           O
ATOM    913  HG1 SER A 643      40.490  40.930  63.280  1.00  0.00           H
ATOM    914  C   SER A 643      40.910  38.560  60.080  1.00  0.00           C
ATOM    915  O   SER A 643      40.610  38.650  58.940  1.00  0.00           O
ATOM    916  N   LEU A 644      41.820  37.700  60.510  1.00  0.00           N
ATOM    917  HN  LEU A 644      41.950  37.620  61.500  1.00  0.00           H
ATOM    918  CA  LEU A 644      42.500  36.750  59.740  1.00  0.00           C
ATOM    919  HA  LEU A 644      43.060  37.280  58.970  1.00  0.00           H
ATOM    920  CB  LEU A 644      43.490  36.050  60.680  1.00  0.00           C
ATOM    921  HB1 LEU A 644      43.820  35.110  60.180  1.00  0.00           H
ATOM    922  HB2 LEU A 644      42.960  35.760  61.610  1.00  0.00           H
ATOM    923  CG  LEU A 644      44.830  36.670  61.060  1.00  0.00           C
ATOM    924  HG  LEU A 644      44.580  37.730  61.310  1.00  0.00           H
ATOM    925  CD1 LEU A 644      45.570  35.920  62.210  1.00  0.00           C
ATOM    926 HD11 LEU A 644      45.880  34.960  61.760  1.00  0.00           H
ATOM    927 HD12 LEU A 644      45.030  35.690  63.150  1.00  0.00           H
ATOM    928 HD13 LEU A 644      46.520  36.450  62.450  1.00  0.00           H
ATOM    929  CD2 LEU A 644      45.670  36.750  59.800  1.00  0.00           C
ATOM    930 HD21 LEU A 644      46.360  37.610  59.960  1.00  0.00           H
ATOM    931 HD22 LEU A 644      45.180  36.930  58.820  1.00  0.00           H
ATOM    932 HD23 LEU A 644      46.230  35.830  59.540  1.00  0.00           H
ATOM    933  C   LEU A 644      41.600  35.670  59.040  1.00  0.00           C
ATOM    934  O   LEU A 644      41.730  35.340  57.890  1.00  0.00           O
ATOM    935  N   PHE A 645      40.610  35.160  59.820  1.00  0.00           N
ATOM    936  HN  PHE A 645      40.510  35.480  60.760  1.00  0.00           H
ATOM    937  CA  PHE A 645      39.570  34.310  59.310  1.00  0.00           C
ATOM    938  HA  PHE A 645      40.200  33.620  58.760  1.00  0.00           H
ATOM    939  CB  PHE A 645      38.850  33.630  60.490  1.00  0.00           C
ATOM    940  HB1 PHE A 645      38.620  34.430  61.230  1.00  0.00           H
ATOM    941  HB2 PHE A 645      39.580  32.890  60.900  1.00  0.00           H
ATOM    942  CG  PHE A 645      37.560  32.940  60.190  1.00  0.00           C
ATOM    943  CD1 PHE A 645      37.370  32.230  59.040  1.00  0.00           C
ATOM    944  HD1 PHE A 645      38.080  32.080  58.220  1.00  0.00           H
ATOM    945  CE1 PHE A 645      36.070  31.670  58.810  1.00  0.00           C
ATOM    946  HE1 PHE A 645      35.820  31.170  57.880  1.00  0.00           H
ATOM    947  CZ  PHE A 645      35.030  31.920  59.710  1.00  0.00           C
ATOM    948  HZ  PHE A 645      34.040  31.510  59.530  1.00  0.00           H
ATOM    949  CD2 PHE A 645      36.510  33.110  61.150  1.00  0.00           C
ATOM    950  HD2 PHE A 645      36.810  33.540  62.080  1.00  0.00           H
ATOM    951  CE2 PHE A 645      35.290  32.550  60.960  1.00  0.00           C
ATOM    952  HE2 PHE A 645      34.470  32.660  61.660  1.00  0.00           H
ATOM    953  C   PHE A 645      38.670  35.010  58.330  1.00  0.00           C
ATOM    954  O   PHE A 645      38.370  34.500  57.230  1.00  0.00           O
ATOM    955  N   GLY A 646      38.130  36.260  58.570  1.00  0.00           N
ATOM    956  HN  GLY A 646      38.360  36.620  59.470  1.00  0.00           H
ATOM    957  CA  GLY A 646      37.380  37.120  57.610  1.00  0.00           C
ATOM    958  HA1 GLY A 646      37.050  37.950  58.230  1.00  0.00           H
ATOM    959  HA2 GLY A 646      36.570  36.590  57.140  1.00  0.00           H
ATOM    960  C   GLY A 646      38.140  37.630  56.370  1.00  0.00           C
ATOM    961  O   GLY A 646      37.610  37.820  55.290  1.00  0.00           O
ATOM    962  N   ALA A 647      39.500  37.850  56.540  1.00  0.00           N
ATOM    963  HN  ALA A 647      39.920  37.950  57.430  1.00  0.00           H
ATOM    964  CA  ALA A 647      40.390  38.050  55.410  1.00  0.00           C
ATOM    965  HA  ALA A 647      40.070  38.830  54.740  1.00  0.00           H
ATOM    966  CB  ALA A 647      41.780  38.420  55.940  1.00  0.00           C
ATOM    967  HB1 ALA A 647      42.550  38.610  55.190  1.00  0.00           H
ATOM    968  HB2 ALA A 647      42.250  37.800  56.740  1.00  0.00           H
ATOM    969  HB3 ALA A 647      41.710  39.470  56.300  1.00  0.00           H
ATOM    970  C   ALA A 647      40.490  36.790  54.600  1.00  0.00           C
ATOM    971  O   ALA A 647      40.390  36.720  53.360  1.00  0.00           O
ATOM    972  N   SER A 648      40.640  35.630  55.330  1.00  0.00           N
ATOM    973  HN  SER A 648      40.780  35.660  56.320  1.00  0.00           H
ATOM    974  CA  SER A 648      40.780  34.260  54.690  1.00  0.00           C
ATOM    975  HA  SER A 648      41.640  34.380  54.050  1.00  0.00           H
ATOM    976  CB  SER A 648      41.130  33.140  55.780  1.00  0.00           C
ATOM    977  HB1 SER A 648      40.330  33.070  56.540  1.00  0.00           H
ATOM    978  HB2 SER A 648      42.020  33.430  56.370  1.00  0.00           H
ATOM    979  OG  SER A 648      41.240  31.860  55.210  1.00  0.00           O
ATOM    980  HG1 SER A 648      41.990  31.800  54.610  1.00  0.00           H
ATOM    981  C   SER A 648      39.560  33.850  53.850  1.00  0.00           C
ATOM    982  O   SER A 648      39.620  33.470  52.690  1.00  0.00           O
ATOM    983  N   LEU A 649      38.290  34.000  54.400  1.00  0.00           N
ATOM    984  HN  LEU A 649      38.120  34.340  55.320  1.00  0.00           H
ATOM    985  CA  LEU A 649      37.050  33.750  53.700  1.00  0.00           C
ATOM    986  HA  LEU A 649      37.260  32.750  53.370  1.00  0.00           H
ATOM    987  CB  LEU A 649      35.960  33.720  54.690  1.00  0.00           C
ATOM    988  HB1 LEU A 649      35.800  34.730  55.120  1.00  0.00           H
ATOM    989  HB2 LEU A 649      36.200  33.050  55.550  1.00  0.00           H
ATOM    990  CG  LEU A 649      34.610  33.250  54.100  1.00  0.00           C
ATOM    991  HG  LEU A 649      34.450  33.760  53.140  1.00  0.00           H
ATOM    992  CD1 LEU A 649      34.450  31.780  53.820  1.00  0.00           C
ATOM    993 HD11 LEU A 649      33.480  31.480  53.390  1.00  0.00           H
ATOM    994 HD12 LEU A 649      34.470  31.330  54.840  1.00  0.00           H
ATOM    995 HD13 LEU A 649      35.230  31.470  53.100  1.00  0.00           H
ATOM    996  CD2 LEU A 649      33.400  33.670  54.970  1.00  0.00           C
ATOM    997 HD21 LEU A 649      33.010  34.670  54.680  1.00  0.00           H
ATOM    998 HD22 LEU A 649      33.620  33.590  56.050  1.00  0.00           H
ATOM    999 HD23 LEU A 649      32.540  32.980  54.780  1.00  0.00           H
ATOM   1000  C   LEU A 649      36.780  34.720  52.510  1.00  0.00           C
ATOM   1001  O   LEU A 649      36.450  34.290  51.390  1.00  0.00           O
ATOM   1002  N   THR A 650      37.090  36.000  52.690  1.00  0.00           N
ATOM   1003  HN  THR A 650      37.450  36.340  53.560  1.00  0.00           H
ATOM   1004  CA  THR A 650      36.830  37.000  51.650  1.00  0.00           C
ATOM   1005  HA  THR A 650      35.810  36.790  51.370  1.00  0.00           H
ATOM   1006  CB  THR A 650      36.810  38.420  52.220  1.00  0.00           C
ATOM   1007  HB  THR A 650      37.850  38.710  52.500  1.00  0.00           H
ATOM   1008  OG1 THR A 650      36.070  38.640  53.450  1.00  0.00           O
ATOM   1009  HG1 THR A 650      36.610  38.240  54.140  1.00  0.00           H
ATOM   1010  CG2 THR A 650      36.260  39.460  51.210  1.00  0.00           C
ATOM   1011 HG21 THR A 650      36.560  39.200  50.160  1.00  0.00           H
ATOM   1012 HG22 THR A 650      36.640  40.460  51.510  1.00  0.00           H
ATOM   1013 HG23 THR A 650      35.160  39.500  51.340  1.00  0.00           H
ATOM   1014  C   THR A 650      37.740  36.880  50.520  1.00  0.00           C
ATOM   1015  O   THR A 650      37.360  37.160  49.380  1.00  0.00           O
ATOM   1016  N   GLY A 651      39.050  36.440  50.810  1.00  0.00           N
ATOM   1017  HN  GLY A 651      39.420  36.410  51.730  1.00  0.00           H
ATOM   1018  CA  GLY A 651      40.070  36.160  49.790  1.00  0.00           C
ATOM   1019  HA1 GLY A 651      40.940  35.950  50.380  1.00  0.00           H
ATOM   1020  HA2 GLY A 651      40.190  36.870  48.990  1.00  0.00           H
ATOM   1021  C   GLY A 651      39.770  34.780  49.140  1.00  0.00           C
ATOM   1022  O   GLY A 651      39.880  34.700  47.890  1.00  0.00           O
ATOM   1023  N   ILE A 652      39.400  33.720  49.920  1.00  0.00           N
ATOM   1024  HN  ILE A 652      39.260  33.770  50.900  1.00  0.00           H
ATOM   1025  CA  ILE A 652      39.110  32.440  49.190  1.00  0.00           C
ATOM   1026  HA  ILE A 652      40.030  32.360  48.650  1.00  0.00           H
ATOM   1027  CB  ILE A 652      39.020  31.300  50.180  1.00  0.00           C
ATOM   1028  HB  ILE A 652      38.250  31.590  50.930  1.00  0.00           H
ATOM   1029  CG2 ILE A 652      38.480  30.060  49.420  1.00  0.00           C
ATOM   1030 HG21 ILE A 652      37.420  30.150  49.110  1.00  0.00           H
ATOM   1031 HG22 ILE A 652      38.420  29.180  50.090  1.00  0.00           H
ATOM   1032 HG23 ILE A 652      39.210  29.810  48.610  1.00  0.00           H
ATOM   1033  CG1 ILE A 652      40.420  31.100  50.790  1.00  0.00           C
ATOM   1034 HG11 ILE A 652      40.920  32.100  50.830  1.00  0.00           H
ATOM   1035 HG12 ILE A 652      40.960  30.480  50.050  1.00  0.00           H
ATOM   1036  CD  ILE A 652      40.370  30.550  52.210  1.00  0.00           C
ATOM   1037  HD1 ILE A 652      41.330  30.820  52.720  1.00  0.00           H
ATOM   1038  HD2 ILE A 652      40.370  29.440  52.260  1.00  0.00           H
ATOM   1039  HD3 ILE A 652      39.540  31.020  52.770  1.00  0.00           H
ATOM   1040  C   ILE A 652      38.030  32.520  48.150  1.00  0.00           C
ATOM   1041  O   ILE A 652      38.150  32.100  47.010  1.00  0.00           O
ATOM   1042  N   ALA A 653      36.890  33.040  48.520  1.00  0.00           N
ATOM   1043  HN  ALA A 653      36.780  33.420  49.440  1.00  0.00           H
ATOM   1044  CA  ALA A 653      35.740  33.220  47.650  1.00  0.00           C
ATOM   1045  HA  ALA A 653      35.380  32.230  47.380  1.00  0.00           H
ATOM   1046  CB  ALA A 653      34.640  33.930  48.510  1.00  0.00           C
ATOM   1047  HB1 ALA A 653      33.620  33.970  48.070  1.00  0.00           H
ATOM   1048  HB2 ALA A 653      35.100  34.870  48.890  1.00  0.00           H
ATOM   1049  HB3 ALA A 653      34.500  33.330  49.440  1.00  0.00           H
ATOM   1050  C   ALA A 653      35.930  34.050  46.390  1.00  0.00           C
ATOM   1051  O   ALA A 653      35.610  33.660  45.260  1.00  0.00           O
ATOM   1052  N   TYR A 654      36.510  35.230  46.600  1.00  0.00           N
ATOM   1053  HN  TYR A 654      36.680  35.390  47.560  1.00  0.00           H
ATOM   1054  CA  TYR A 654      36.840  36.170  45.590  1.00  0.00           C
ATOM   1055  HA  TYR A 654      35.910  36.480  45.150  1.00  0.00           H
ATOM   1056  CB  TYR A 654      37.540  37.430  46.320  1.00  0.00           C
ATOM   1057  HB1 TYR A 654      38.400  37.120  46.940  1.00  0.00           H
ATOM   1058  HB2 TYR A 654      36.750  37.870  46.970  1.00  0.00           H
ATOM   1059  CG  TYR A 654      37.790  38.580  45.420  1.00  0.00           C
ATOM   1060  CD1 TYR A 654      39.080  38.580  44.800  1.00  0.00           C
ATOM   1061  HD1 TYR A 654      39.850  37.840  44.890  1.00  0.00           H
ATOM   1062  CE1 TYR A 654      39.310  39.670  43.900  1.00  0.00           C
ATOM   1063  HE1 TYR A 654      40.280  39.860  43.480  1.00  0.00           H
ATOM   1064  CZ  TYR A 654      38.320  40.570  43.620  1.00  0.00           C
ATOM   1065  OH  TYR A 654      38.330  41.350  42.480  1.00  0.00           O
ATOM   1066  HH  TYR A 654      39.020  40.990  41.920  1.00  0.00           H
ATOM   1067  CD2 TYR A 654      36.780  39.490  45.150  1.00  0.00           C
ATOM   1068  HD2 TYR A 654      35.800  39.380  45.610  1.00  0.00           H
ATOM   1069  CE2 TYR A 654      37.040  40.470  44.230  1.00  0.00           C
ATOM   1070  HE2 TYR A 654      36.250  41.150  43.950  1.00  0.00           H
ATOM   1071  C   TYR A 654      37.860  35.650  44.640  1.00  0.00           C
ATOM   1072  O   TYR A 654      37.820  35.790  43.450  1.00  0.00           O
ATOM   1073  N   SER A 655      38.940  35.000  45.170  1.00  0.00           N
ATOM   1074  HN  SER A 655      39.040  34.900  46.160  1.00  0.00           H
ATOM   1075  CA  SER A 655      39.990  34.340  44.360  1.00  0.00           C
ATOM   1076  HA  SER A 655      40.530  35.090  43.800  1.00  0.00           H
ATOM   1077  CB  SER A 655      41.010  33.560  45.220  1.00  0.00           C
ATOM   1078  HB1 SER A 655      41.830  33.070  44.620  1.00  0.00           H
ATOM   1079  HB2 SER A 655      40.400  32.890  45.870  1.00  0.00           H
ATOM   1080  OG  SER A 655      41.750  34.480  46.130  1.00  0.00           O
ATOM   1081  HG1 SER A 655      41.240  34.690  46.900  1.00  0.00           H
ATOM   1082  C   SER A 655      39.570  33.280  43.360  1.00  0.00           C
ATOM   1083  O   SER A 655      40.100  33.240  42.280  1.00  0.00           O
ATOM   1084  N   LEU A 656      38.630  32.450  43.800  1.00  0.00           N
ATOM   1085  HN  LEU A 656      38.280  32.530  44.730  1.00  0.00           H
ATOM   1086  CA  LEU A 656      37.960  31.460  43.000  1.00  0.00           C
ATOM   1087  HA  LEU A 656      38.710  31.090  42.330  1.00  0.00           H
ATOM   1088  CB  LEU A 656      37.200  30.440  43.830  1.00  0.00           C
ATOM   1089  HB1 LEU A 656      36.430  29.870  43.250  1.00  0.00           H
ATOM   1090  HB2 LEU A 656      36.580  30.980  44.580  1.00  0.00           H
ATOM   1091  CG  LEU A 656      38.160  29.480  44.490  1.00  0.00           C
ATOM   1092  HG  LEU A 656      39.060  30.010  44.870  1.00  0.00           H
ATOM   1093  CD1 LEU A 656      37.540  28.710  45.720  1.00  0.00           C
ATOM   1094 HD11 LEU A 656      37.200  29.510  46.410  1.00  0.00           H
ATOM   1095 HD12 LEU A 656      38.150  28.000  46.320  1.00  0.00           H
ATOM   1096 HD13 LEU A 656      36.590  28.180  45.520  1.00  0.00           H
ATOM   1097  CD2 LEU A 656      38.660  28.420  43.440  1.00  0.00           C
ATOM   1098 HD21 LEU A 656      39.280  28.770  42.590  1.00  0.00           H
ATOM   1099 HD22 LEU A 656      37.840  27.770  43.040  1.00  0.00           H
ATOM   1100 HD23 LEU A 656      39.420  27.870  44.020  1.00  0.00           H
ATOM   1101  C   LEU A 656      37.020  32.120  42.050  1.00  0.00           C
ATOM   1102  O   LEU A 656      37.130  32.020  40.820  1.00  0.00           O
ATOM   1103  N   PHE A 657      36.020  32.970  42.520  1.00  0.00           N
ATOM   1104  HN  PHE A 657      35.920  33.170  43.490  1.00  0.00           H
ATOM   1105  CA  PHE A 657      34.900  33.410  41.680  1.00  0.00           C
ATOM   1106  HA  PHE A 657      35.060  32.830  40.780  1.00  0.00           H
ATOM   1107  CB  PHE A 657      33.470  33.060  42.270  1.00  0.00           C
ATOM   1108  HB1 PHE A 657      32.670  33.150  41.500  1.00  0.00           H
ATOM   1109  HB2 PHE A 657      33.220  33.640  43.190  1.00  0.00           H
ATOM   1110  CG  PHE A 657      33.480  31.580  42.750  1.00  0.00           C
ATOM   1111  CD1 PHE A 657      33.720  30.570  41.810  1.00  0.00           C
ATOM   1112  HD1 PHE A 657      33.950  31.000  40.840  1.00  0.00           H
ATOM   1113  CE1 PHE A 657      33.700  29.210  42.110  1.00  0.00           C
ATOM   1114  HE1 PHE A 657      33.840  28.410  41.400  1.00  0.00           H
ATOM   1115  CZ  PHE A 657      33.450  28.840  43.460  1.00  0.00           C
ATOM   1116  HZ  PHE A 657      33.250  27.850  43.840  1.00  0.00           H
ATOM   1117  CD2 PHE A 657      33.300  31.160  44.080  1.00  0.00           C
ATOM   1118  HD2 PHE A 657      33.240  31.940  44.820  1.00  0.00           H
ATOM   1119  CE2 PHE A 657      33.330  29.830  44.440  1.00  0.00           C
ATOM   1120  HE2 PHE A 657      33.200  29.460  45.450  1.00  0.00           H
ATOM   1121  C   PHE A 657      34.780  34.850  41.230  1.00  0.00           C
ATOM   1122  O   PHE A 657      33.830  35.240  40.590  1.00  0.00           O
ATOM   1123  N   ALA A 658      35.780  35.800  41.600  1.00  0.00           N
ATOM   1124  HN  ALA A 658      36.550  35.600  42.200  1.00  0.00           H
ATOM   1125  CA  ALA A 658      35.690  37.160  41.090  1.00  0.00           C
ATOM   1126  HA  ALA A 658      34.690  37.530  41.010  1.00  0.00           H
ATOM   1127  CB  ALA A 658      36.600  38.070  41.930  1.00  0.00           C
ATOM   1128  HB1 ALA A 658      36.380  38.070  43.010  1.00  0.00           H
ATOM   1129  HB2 ALA A 658      36.480  39.120  41.580  1.00  0.00           H
ATOM   1130  HB3 ALA A 658      37.650  37.840  41.640  1.00  0.00           H
ATOM   1131  C   ALA A 658      36.330  37.190  39.640  1.00  0.00           C
ATOM   1132  O   ALA A 658      36.750  36.200  39.050  1.00  0.00           O
ATOM   1133  N   GLY A 659      36.340  38.390  39.000  1.00  0.00           N
ATOM   1134  HN  GLY A 659      35.890  39.200  39.390  1.00  0.00           H
ATOM   1135  CA  GLY A 659      36.820  38.610  37.650  1.00  0.00           C
ATOM   1136  HA1 GLY A 659      36.630  39.660  37.520  1.00  0.00           H
ATOM   1137  HA2 GLY A 659      36.250  38.050  36.940  1.00  0.00           H
ATOM   1138  C   GLY A 659      38.310  38.350  37.420  1.00  0.00           C
ATOM   1139  O   GLY A 659      38.800  37.790  36.460  1.00  0.00           O
ATOM   1140  N   GLN A 660      39.110  38.620  38.410  1.00  0.00           N
ATOM   1141  HN  GLN A 660      38.770  39.170  39.160  1.00  0.00           H
ATOM   1142  CA  GLN A 660      40.550  38.270  38.410  1.00  0.00           C
ATOM   1143  HA  GLN A 660      40.660  37.300  37.950  1.00  0.00           H
ATOM   1144  CB  GLN A 660      41.380  39.300  37.610  1.00  0.00           C
ATOM   1145  HB1 GLN A 660      41.120  39.120  36.550  1.00  0.00           H
ATOM   1146  HB2 GLN A 660      42.430  39.010  37.790  1.00  0.00           H
ATOM   1147  CG  GLN A 660      41.100  40.820  37.880  1.00  0.00           C
ATOM   1148  HG1 GLN A 660      40.000  40.910  37.890  1.00  0.00           H
ATOM   1149  HG2 GLN A 660      41.660  41.430  37.130  1.00  0.00           H
ATOM   1150  CD  GLN A 660      41.530  41.270  39.310  1.00  0.00           C
ATOM   1151  OE1 GLN A 660      42.610  40.850  39.740  1.00  0.00           O
ATOM   1152  NE2 GLN A 660      40.590  42.020  39.980  1.00  0.00           N
ATOM   1153 HE21 GLN A 660      40.830  42.340  40.900  1.00  0.00           H
ATOM   1154 HE22 GLN A 660      39.840  42.320  39.400  1.00  0.00           H
ATOM   1155  C   GLN A 660      41.040  38.160  39.780  1.00  0.00           C
ATOM   1156  O   GLN A 660      40.380  38.620  40.660  1.00  0.00           O
ATOM   1157  N   PRO A 661      42.220  37.600  40.100  1.00  0.00           N
ATOM   1158  CD  PRO A 661      42.890  36.610  39.230  1.00  0.00           C
ATOM   1159  HD1 PRO A 661      43.660  37.120  38.600  1.00  0.00           H
ATOM   1160  HD2 PRO A 661      42.180  36.110  38.550  1.00  0.00           H
ATOM   1161  CA  PRO A 661      42.450  37.240  41.550  1.00  0.00           C
ATOM   1162  HA  PRO A 661      41.600  37.310  42.230  1.00  0.00           H
ATOM   1163  CB  PRO A 661      42.950  35.830  41.410  1.00  0.00           C
ATOM   1164  HB1 PRO A 661      42.190  35.040  41.270  1.00  0.00           H
ATOM   1165  HB2 PRO A 661      43.660  35.540  42.210  1.00  0.00           H
ATOM   1166  CG  PRO A 661      43.710  35.680  40.150  1.00  0.00           C
ATOM   1167  HG1 PRO A 661      44.750  36.080  40.220  1.00  0.00           H
ATOM   1168  HG2 PRO A 661      43.810  34.670  39.720  1.00  0.00           H
ATOM   1169  C   PRO A 661      43.600  38.080  42.100  1.00  0.00           C
ATOM   1170  O   PRO A 661      44.100  37.830  43.180  1.00  0.00           O
ATOM   1171  N   LEU A 662      44.030  39.080  41.310  1.00  0.00           N
ATOM   1172  HN  LEU A 662      43.440  39.420  40.580  1.00  0.00           H
ATOM   1173  CA  LEU A 662      45.270  39.720  41.540  1.00  0.00           C
ATOM   1174  HA  LEU A 662      45.910  38.990  42.020  1.00  0.00           H
ATOM   1175  CB  LEU A 662      45.880  40.120  40.050  1.00  0.00           C
ATOM   1176  HB1 LEU A 662      46.850  40.590  40.340  1.00  0.00           H
ATOM   1177  HB2 LEU A 662      45.180  40.920  39.720  1.00  0.00           H
ATOM   1178  CG  LEU A 662      46.090  39.060  39.020  1.00  0.00           C
ATOM   1179  HG  LEU A 662      45.060  38.700  38.780  1.00  0.00           H
ATOM   1180  CD1 LEU A 662      46.750  39.640  37.740  1.00  0.00           C
ATOM   1181 HD11 LEU A 662      46.210  40.570  37.450  1.00  0.00           H
ATOM   1182 HD12 LEU A 662      46.880  38.850  36.960  1.00  0.00           H
ATOM   1183 HD13 LEU A 662      47.760  40.030  37.970  1.00  0.00           H
ATOM   1184  CD2 LEU A 662      46.990  37.970  39.580  1.00  0.00           C
ATOM   1185 HD21 LEU A 662      47.100  37.220  38.770  1.00  0.00           H
ATOM   1186 HD22 LEU A 662      46.600  37.510  40.510  1.00  0.00           H
ATOM   1187 HD23 LEU A 662      47.970  38.380  39.920  1.00  0.00           H
ATOM   1188  C   LEU A 662      45.170  40.850  42.470  1.00  0.00           C
ATOM   1189  O   LEU A 662      46.130  41.070  43.210  1.00  0.00           O
ATOM   1190  N   THR A 663      44.020  41.500  42.430  1.00  0.00           N
ATOM   1191  HN  THR A 663      43.280  41.140  41.880  1.00  0.00           H
ATOM   1192  CA  THR A 663      43.650  42.610  43.370  1.00  0.00           C
ATOM   1193  HA  THR A 663      44.530  43.250  43.400  1.00  0.00           H
ATOM   1194  CB  THR A 663      42.420  43.420  43.010  1.00  0.00           C
ATOM   1195  HB  THR A 663      42.270  44.160  43.810  1.00  0.00           H
ATOM   1196  OG1 THR A 663      41.230  42.590  42.850  1.00  0.00           O
ATOM   1197  HG1 THR A 663      41.110  42.310  43.760  1.00  0.00           H
ATOM   1198  CG2 THR A 663      42.600  44.180  41.690  1.00  0.00           C
ATOM   1199 HG21 THR A 663      42.760  43.300  41.020  1.00  0.00           H
ATOM   1200 HG22 THR A 663      43.550  44.720  41.750  1.00  0.00           H
ATOM   1201 HG23 THR A 663      41.690  44.800  41.500  1.00  0.00           H
ATOM   1202  C   THR A 663      43.500  41.980  44.780  1.00  0.00           C
ATOM   1203  O   THR A 663      42.530  41.330  45.150  1.00  0.00           O
ATOM   1204  N   ILE A 664      44.420  42.180  45.740  1.00  0.00           N
ATOM   1205  HN  ILE A 664      45.220  42.690  45.420  1.00  0.00           H
ATOM   1206  CA  ILE A 664      44.600  41.740  47.130  1.00  0.00           C
ATOM   1207  HA  ILE A 664      44.320  40.700  47.220  1.00  0.00           H
ATOM   1208  CB  ILE A 664      46.160  41.870  47.540  1.00  0.00           C
ATOM   1209  HB  ILE A 664      46.500  42.850  47.180  1.00  0.00           H
ATOM   1210  CG2 ILE A 664      46.340  41.740  49.110  1.00  0.00           C
ATOM   1211 HG21 ILE A 664      45.830  40.810  49.470  1.00  0.00           H
ATOM   1212 HG22 ILE A 664      45.850  42.580  49.630  1.00  0.00           H
ATOM   1213 HG23 ILE A 664      47.420  41.690  49.320  1.00  0.00           H
ATOM   1214  CG1 ILE A 664      47.040  40.800  46.800  1.00  0.00           C
ATOM   1215 HG11 ILE A 664      48.110  40.880  47.100  1.00  0.00           H
ATOM   1216 HG12 ILE A 664      46.900  41.010  45.730  1.00  0.00           H
ATOM   1217  CD  ILE A 664      46.580  39.370  47.080  1.00  0.00           C
ATOM   1218  HD1 ILE A 664      46.460  39.070  48.140  1.00  0.00           H
ATOM   1219  HD2 ILE A 664      47.270  38.620  46.640  1.00  0.00           H
ATOM   1220  HD3 ILE A 664      45.670  39.310  46.460  1.00  0.00           H
ATOM   1221  C   ILE A 664      43.730  42.480  48.040  1.00  0.00           C
ATOM   1222  O   ILE A 664      43.980  43.660  48.300  1.00  0.00           O
ATOM   1223  N   LEU A 665      42.730  41.790  48.570  1.00  0.00           N
ATOM   1224  HN  LEU A 665      42.500  40.900  48.200  1.00  0.00           H
ATOM   1225  CA  LEU A 665      41.890  42.200  49.660  1.00  0.00           C
ATOM   1226  HA  LEU A 665      41.600  43.230  49.460  1.00  0.00           H
ATOM   1227  CB  LEU A 665      40.560  41.320  49.630  1.00  0.00           C
ATOM   1228  HB1 LEU A 665      39.870  41.760  50.390  1.00  0.00           H
ATOM   1229  HB2 LEU A 665      40.860  40.290  49.910  1.00  0.00           H
ATOM   1230  CG  LEU A 665      39.750  41.210  48.330  1.00  0.00           C
ATOM   1231  HG  LEU A 665      40.430  40.960  47.490  1.00  0.00           H
ATOM   1232  CD1 LEU A 665      38.490  40.310  48.350  1.00  0.00           C
ATOM   1233 HD11 LEU A 665      37.740  40.430  47.530  1.00  0.00           H
ATOM   1234 HD12 LEU A 665      38.190  40.490  49.400  1.00  0.00           H
ATOM   1235 HD13 LEU A 665      38.900  39.280  48.190  1.00  0.00           H
ATOM   1236  CD2 LEU A 665      39.320  42.600  47.770  1.00  0.00           C
ATOM   1237 HD21 LEU A 665      40.180  43.240  47.490  1.00  0.00           H
ATOM   1238 HD22 LEU A 665      38.700  43.130  48.540  1.00  0.00           H
ATOM   1239 HD23 LEU A 665      38.770  42.480  46.820  1.00  0.00           H
ATOM   1240  C   LEU A 665      42.710  42.340  51.020  1.00  0.00           C
ATOM   1241  O   LEU A 665      43.620  41.630  51.320  1.00  0.00           O
ATOM   1242  N   GLY A 666      42.420  43.390  51.790  1.00  0.00           N
ATOM   1243  HN  GLY A 666      41.780  44.090  51.500  1.00  0.00           H
ATOM   1244  CA  GLY A 666      43.200  43.650  52.890  1.00  0.00           C
ATOM   1245  HA1 GLY A 666      44.150  44.020  52.510  1.00  0.00           H
ATOM   1246  HA2 GLY A 666      43.370  42.800  53.530  1.00  0.00           H
ATOM   1247  C   GLY A 666      42.620  44.810  53.720  1.00  0.00           C
ATOM   1248  O   GLY A 666      41.520  45.250  53.490  1.00  0.00           O
ATOM   1249  N   SER A 667      43.340  45.250  54.750  1.00  0.00           N
ATOM   1250  HN  SER A 667      44.180  44.740  54.900  1.00  0.00           H
ATOM   1251  CA  SER A 667      42.880  46.270  55.710  1.00  0.00           C
ATOM   1252  HA  SER A 667      41.800  46.180  55.720  1.00  0.00           H
ATOM   1253  CB  SER A 667      43.370  45.980  57.140  1.00  0.00           C
ATOM   1254  HB1 SER A 667      42.770  45.140  57.550  1.00  0.00           H
ATOM   1255  HB2 SER A 667      43.160  46.870  57.760  1.00  0.00           H
ATOM   1256  OG  SER A 667      44.750  45.730  57.370  1.00  0.00           O
ATOM   1257  HG1 SER A 667      45.240  46.550  57.230  1.00  0.00           H
ATOM   1258  C   SER A 667      43.010  47.700  55.190  1.00  0.00           C
ATOM   1259  O   SER A 667      43.890  48.060  54.480  1.00  0.00           O
ATOM   1260  N   THR A 668      42.110  48.590  55.730  1.00  0.00           N
ATOM   1261  HN  THR A 668      41.450  48.330  56.450  1.00  0.00           H
ATOM   1262  CA  THR A 668      42.100  49.910  55.160  1.00  0.00           C
ATOM   1263  HA  THR A 668      43.110  50.270  55.060  1.00  0.00           H
ATOM   1264  CB  THR A 668      41.300  49.950  53.860  1.00  0.00           C
ATOM   1265  HB  THR A 668      41.880  49.290  53.180  1.00  0.00           H
ATOM   1266  OG1 THR A 668      41.200  51.240  53.320  1.00  0.00           O
ATOM   1267  HG1 THR A 668      40.490  51.190  52.680  1.00  0.00           H
ATOM   1268  CG2 THR A 668      39.830  49.540  54.060  1.00  0.00           C
ATOM   1269 HG21 THR A 668      39.870  48.440  54.240  1.00  0.00           H
ATOM   1270 HG22 THR A 668      39.320  49.690  53.090  1.00  0.00           H
ATOM   1271 HG23 THR A 668      39.310  50.120  54.870  1.00  0.00           H
ATOM   1272  C   THR A 668      41.570  50.820  56.230  1.00  0.00           C
ATOM   1273  O   THR A 668      40.850  50.520  57.160  1.00  0.00           O
ATOM   1274  N   GLY A 669      42.040  52.050  56.220  1.00  0.00           N
ATOM   1275  HN  GLY A 669      42.650  52.250  55.450  1.00  0.00           H
ATOM   1276  CA  GLY A 669      41.770  53.110  57.110  1.00  0.00           C
ATOM   1277  HA1 GLY A 669      42.430  53.900  56.800  1.00  0.00           H
ATOM   1278  HA2 GLY A 669      41.970  52.870  58.130  1.00  0.00           H
ATOM   1279  C   GLY A 669      40.370  53.720  57.030  1.00  0.00           C
ATOM   1280  O   GLY A 669      39.640  53.720  58.040  1.00  0.00           O
ATOM   1281  N   PRO A 670      39.730  54.150  55.910  1.00  0.00           N
ATOM   1282  CD  PRO A 670      40.420  54.410  54.660  1.00  0.00           C
ATOM   1283  HD1 PRO A 670      40.460  53.440  54.130  1.00  0.00           H
ATOM   1284  HD2 PRO A 670      41.390  54.900  54.830  1.00  0.00           H
ATOM   1285  CA  PRO A 670      38.270  54.540  55.790  1.00  0.00           C
ATOM   1286  HA  PRO A 670      38.080  55.450  56.320  1.00  0.00           H
ATOM   1287  CB  PRO A 670      38.110  54.660  54.270  1.00  0.00           C
ATOM   1288  HB1 PRO A 670      37.220  55.320  54.100  1.00  0.00           H
ATOM   1289  HB2 PRO A 670      38.040  53.670  53.770  1.00  0.00           H
ATOM   1290  CG  PRO A 670      39.460  55.230  53.830  1.00  0.00           C
ATOM   1291  HG1 PRO A 670      39.560  55.100  52.740  1.00  0.00           H
ATOM   1292  HG2 PRO A 670      39.570  56.280  54.230  1.00  0.00           H
ATOM   1293  C   PRO A 670      37.350  53.450  56.550  1.00  0.00           C
ATOM   1294  O   PRO A 670      36.410  53.890  57.240  1.00  0.00           O
ATOM   1295  N   VAL A 671      37.570  52.150  56.400  1.00  0.00           N
ATOM   1296  HN  VAL A 671      38.370  51.950  55.860  1.00  0.00           H
ATOM   1297  CA  VAL A 671      36.740  51.130  57.150  1.00  0.00           C
ATOM   1298  HA  VAL A 671      35.690  51.340  57.040  1.00  0.00           H
ATOM   1299  CB  VAL A 671      37.000  49.730  56.660  1.00  0.00           C
ATOM   1300  HB  VAL A 671      38.100  49.590  56.720  1.00  0.00           H
ATOM   1301  CG1 VAL A 671      36.240  48.700  57.570  1.00  0.00           C
ATOM   1302 HG11 VAL A 671      36.480  48.770  58.650  1.00  0.00           H
ATOM   1303 HG12 VAL A 671      36.350  47.620  57.320  1.00  0.00           H
ATOM   1304 HG13 VAL A 671      35.170  48.930  57.440  1.00  0.00           H
ATOM   1305  CG2 VAL A 671      36.500  49.450  55.250  1.00  0.00           C
ATOM   1306 HG21 VAL A 671      36.950  50.240  54.600  1.00  0.00           H
ATOM   1307 HG22 VAL A 671      35.390  49.630  55.260  1.00  0.00           H
ATOM   1308 HG23 VAL A 671      36.780  48.420  54.940  1.00  0.00           H
ATOM   1309  C   VAL A 671      36.900  51.260  58.640  1.00  0.00           C
ATOM   1310  O   VAL A 671      35.970  51.240  59.460  1.00  0.00           O
ATOM   1311  N   LEU A 672      38.140  51.440  59.190  1.00  0.00           N
ATOM   1312  HN  LEU A 672      38.870  51.270  58.550  1.00  0.00           H
ATOM   1313  CA  LEU A 672      38.380  51.690  60.590  1.00  0.00           C
ATOM   1314  HA  LEU A 672      37.800  50.970  61.140  1.00  0.00           H
ATOM   1315  CB  LEU A 672      39.930  51.690  60.910  1.00  0.00           C
ATOM   1316  HB1 LEU A 672      40.500  52.510  60.440  1.00  0.00           H
ATOM   1317  HB2 LEU A 672      40.400  50.770  60.500  1.00  0.00           H
ATOM   1318  CG  LEU A 672      40.390  51.770  62.340  1.00  0.00           C
ATOM   1319  HG  LEU A 672      39.980  52.720  62.750  1.00  0.00           H
ATOM   1320  CD1 LEU A 672      39.830  50.500  63.020  1.00  0.00           C
ATOM   1321 HD11 LEU A 672      40.290  50.450  64.030  1.00  0.00           H
ATOM   1322 HD12 LEU A 672      40.120  49.610  62.440  1.00  0.00           H
ATOM   1323 HD13 LEU A 672      38.740  50.590  63.230  1.00  0.00           H
ATOM   1324  CD2 LEU A 672      41.910  51.670  62.520  1.00  0.00           C
ATOM   1325 HD21 LEU A 672      42.310  50.810  61.940  1.00  0.00           H
ATOM   1326 HD22 LEU A 672      42.260  51.680  63.580  1.00  0.00           H
ATOM   1327 HD23 LEU A 672      42.400  52.550  62.040  1.00  0.00           H
ATOM   1328  C   LEU A 672      37.800  52.960  61.170  1.00  0.00           C
ATOM   1329  O   LEU A 672      37.230  52.950  62.280  1.00  0.00           O
ATOM   1330  N   VAL A 673      37.990  54.080  60.420  1.00  0.00           N
ATOM   1331  HN  VAL A 673      38.620  54.050  59.650  1.00  0.00           H
ATOM   1332  CA  VAL A 673      37.430  55.360  60.740  1.00  0.00           C
ATOM   1333  HA  VAL A 673      37.720  55.620  61.740  1.00  0.00           H
ATOM   1334  CB  VAL A 673      37.910  56.300  59.620  1.00  0.00           C
ATOM   1335  HB  VAL A 673      37.740  55.720  58.690  1.00  0.00           H
ATOM   1336  CG1 VAL A 673      37.070  57.550  59.620  1.00  0.00           C
ATOM   1337 HG11 VAL A 673      37.450  58.270  58.870  1.00  0.00           H
ATOM   1338 HG12 VAL A 673      36.980  58.030  60.620  1.00  0.00           H
ATOM   1339 HG13 VAL A 673      36.060  57.240  59.280  1.00  0.00           H
ATOM   1340  CG2 VAL A 673      39.430  56.410  59.840  1.00  0.00           C
ATOM   1341 HG21 VAL A 673      39.930  55.430  59.690  1.00  0.00           H
ATOM   1342 HG22 VAL A 673      39.530  56.730  60.900  1.00  0.00           H
ATOM   1343 HG23 VAL A 673      39.910  57.140  59.160  1.00  0.00           H
ATOM   1344  C   VAL A 673      35.900  55.220  60.830  1.00  0.00           C
ATOM   1345  O   VAL A 673      35.140  55.740  61.730  1.00  0.00           O
ATOM   1346  N   PHE A 674      35.290  54.480  59.830  1.00  0.00           N
ATOM   1347  HN  PHE A 674      35.890  54.060  59.140  1.00  0.00           H
ATOM   1348  CA  PHE A 674      33.940  54.310  59.730  1.00  0.00           C
ATOM   1349  HA  PHE A 674      33.360  55.240  59.710  1.00  0.00           H
ATOM   1350  CB  PHE A 674      33.630  53.590  58.320  1.00  0.00           C
ATOM   1351  HB1 PHE A 674      34.140  52.620  58.150  1.00  0.00           H
ATOM   1352  HB2 PHE A 674      34.120  54.140  57.490  1.00  0.00           H
ATOM   1353  CG  PHE A 674      32.200  53.380  57.990  1.00  0.00           C
ATOM   1354  CD1 PHE A 674      31.490  54.220  57.090  1.00  0.00           C
ATOM   1355  HD1 PHE A 674      31.980  55.080  56.650  1.00  0.00           H
ATOM   1356  CE1 PHE A 674      30.100  53.990  56.870  1.00  0.00           C
ATOM   1357  HE1 PHE A 674      29.580  54.610  56.160  1.00  0.00           H
ATOM   1358  CZ  PHE A 674      29.440  52.920  57.440  1.00  0.00           C
ATOM   1359  HZ  PHE A 674      28.380  52.780  57.300  1.00  0.00           H
ATOM   1360  CD2 PHE A 674      31.480  52.260  58.550  1.00  0.00           C
ATOM   1361  HD2 PHE A 674      31.950  51.700  59.350  1.00  0.00           H
ATOM   1362  CE2 PHE A 674      30.080  52.040  58.280  1.00  0.00           C
ATOM   1363  HE2 PHE A 674      29.640  51.190  58.780  1.00  0.00           H
ATOM   1364  C   PHE A 674      33.420  53.460  60.860  1.00  0.00           C
ATOM   1365  O   PHE A 674      32.580  53.930  61.620  1.00  0.00           O
ATOM   1366  N   GLU A 675      34.000  52.250  61.050  1.00  0.00           N
ATOM   1367  HN  GLU A 675      34.730  52.000  60.420  1.00  0.00           H
ATOM   1368  CA  GLU A 675      33.680  51.460  62.180  1.00  0.00           C
ATOM   1369  HA  GLU A 675      32.640  51.290  61.970  1.00  0.00           H
ATOM   1370  CB  GLU A 675      34.630  50.190  62.220  1.00  0.00           C
ATOM   1371  HB1 GLU A 675      34.670  49.700  63.220  1.00  0.00           H
ATOM   1372  HB2 GLU A 675      35.630  50.670  62.070  1.00  0.00           H
ATOM   1373  CG  GLU A 675      34.480  49.120  61.100  1.00  0.00           C
ATOM   1374  HG1 GLU A 675      35.480  48.780  60.730  1.00  0.00           H
ATOM   1375  HG2 GLU A 675      34.050  49.560  60.180  1.00  0.00           H
ATOM   1376  CD  GLU A 675      33.570  47.990  61.520  1.00  0.00           C
ATOM   1377  OE1 GLU A 675      33.150  47.910  62.710  1.00  0.00           O
ATOM   1378  OE2 GLU A 675      33.100  47.200  60.620  1.00  0.00           O
ATOM   1379  C   GLU A 675      33.830  52.130  63.560  1.00  0.00           C
ATOM   1380  O   GLU A 675      32.930  51.930  64.370  1.00  0.00           O
ATOM   1381  N   LYS A 676      34.900  52.930  63.820  1.00  0.00           N
ATOM   1382  HN  LYS A 676      35.670  52.910  63.200  1.00  0.00           H
ATOM   1383  CA  LYS A 676      35.160  53.680  65.050  1.00  0.00           C
ATOM   1384  HA  LYS A 676      35.410  53.030  65.880  1.00  0.00           H
ATOM   1385  CB  LYS A 676      36.520  54.420  64.960  1.00  0.00           C
ATOM   1386  HB1 LYS A 676      36.480  55.330  65.590  1.00  0.00           H
ATOM   1387  HB2 LYS A 676      36.750  54.770  63.930  1.00  0.00           H
ATOM   1388  CG  LYS A 676      37.650  53.540  65.320  1.00  0.00           C
ATOM   1389  HG1 LYS A 676      37.990  52.780  64.580  1.00  0.00           H
ATOM   1390  HG2 LYS A 676      37.450  52.920  66.220  1.00  0.00           H
ATOM   1391  CD  LYS A 676      38.880  54.290  65.840  1.00  0.00           C
ATOM   1392  HD1 LYS A 676      39.770  53.670  66.080  1.00  0.00           H
ATOM   1393  HD2 LYS A 676      38.690  54.870  66.780  1.00  0.00           H
ATOM   1394  CE  LYS A 676      39.470  55.350  64.820  1.00  0.00           C
ATOM   1395  HE1 LYS A 676      38.830  56.240  64.670  1.00  0.00           H
ATOM   1396  HE2 LYS A 676      39.620  54.910  63.820  1.00  0.00           H
ATOM   1397  NZ  LYS A 676      40.770  55.910  65.320  1.00  0.00           N
ATOM   1398  HZ1 LYS A 676      41.240  56.320  64.490  1.00  0.00           H
ATOM   1399  HZ2 LYS A 676      41.390  55.140  65.680  1.00  0.00           H
ATOM   1400  HZ3 LYS A 676      40.540  56.550  66.100  1.00  0.00           H
ATOM   1401  C   LYS A 676      34.030  54.600  65.410  1.00  0.00           C
ATOM   1402  O   LYS A 676      33.610  54.650  66.570  1.00  0.00           O
ATOM   1403  N   ILE A 677      33.620  55.370  64.450  1.00  0.00           N
ATOM   1404  HN  ILE A 677      34.150  55.580  63.630  1.00  0.00           H
ATOM   1405  CA  ILE A 677      32.450  56.170  64.530  1.00  0.00           C
ATOM   1406  HA  ILE A 677      32.730  56.800  65.370  1.00  0.00           H
ATOM   1407  CB  ILE A 677      32.410  57.160  63.400  1.00  0.00           C
ATOM   1408  HB  ILE A 677      32.820  56.620  62.530  1.00  0.00           H
ATOM   1409  CG2 ILE A 677      31.010  57.760  63.090  1.00  0.00           C
ATOM   1410 HG21 ILE A 677      30.290  56.930  62.910  1.00  0.00           H
ATOM   1411 HG22 ILE A 677      31.100  58.370  62.160  1.00  0.00           H
ATOM   1412 HG23 ILE A 677      30.660  58.480  63.860  1.00  0.00           H
ATOM   1413  CG1 ILE A 677      33.460  58.350  63.640  1.00  0.00           C
ATOM   1414 HG11 ILE A 677      34.360  57.830  64.040  1.00  0.00           H
ATOM   1415 HG12 ILE A 677      33.040  58.980  64.460  1.00  0.00           H
ATOM   1416  CD  ILE A 677      33.690  59.260  62.440  1.00  0.00           C
ATOM   1417  HD1 ILE A 677      34.520  59.970  62.630  1.00  0.00           H
ATOM   1418  HD2 ILE A 677      32.800  59.870  62.150  1.00  0.00           H
ATOM   1419  HD3 ILE A 677      33.940  58.590  61.590  1.00  0.00           H
ATOM   1420  C   ILE A 677      31.080  55.630  64.870  1.00  0.00           C
ATOM   1421  O   ILE A 677      30.340  56.080  65.750  1.00  0.00           O
ATOM   1422  N   LEU A 678      30.830  54.480  64.200  1.00  0.00           N
ATOM   1423  HN  LEU A 678      31.410  54.180  63.450  1.00  0.00           H
ATOM   1424  CA  LEU A 678      29.640  53.670  64.430  1.00  0.00           C
ATOM   1425  HA  LEU A 678      28.800  54.350  64.390  1.00  0.00           H
ATOM   1426  CB  LEU A 678      29.610  52.600  63.280  1.00  0.00           C
ATOM   1427  HB1 LEU A 678      30.620  52.140  63.160  1.00  0.00           H
ATOM   1428  HB2 LEU A 678      29.570  53.160  62.310  1.00  0.00           H
ATOM   1429  CG  LEU A 678      28.520  51.500  63.350  1.00  0.00           C
ATOM   1430  HG  LEU A 678      28.860  50.870  64.200  1.00  0.00           H
ATOM   1431  CD1 LEU A 678      27.050  51.950  63.620  1.00  0.00           C
ATOM   1432 HD11 LEU A 678      26.440  52.080  62.710  1.00  0.00           H
ATOM   1433 HD12 LEU A 678      26.930  52.890  64.200  1.00  0.00           H
ATOM   1434 HD13 LEU A 678      26.480  51.130  64.120  1.00  0.00           H
ATOM   1435  CD2 LEU A 678      28.500  50.680  62.090  1.00  0.00           C
ATOM   1436 HD21 LEU A 678      27.980  49.700  62.160  1.00  0.00           H
ATOM   1437 HD22 LEU A 678      29.530  50.460  61.730  1.00  0.00           H
ATOM   1438 HD23 LEU A 678      28.050  51.220  61.220  1.00  0.00           H
ATOM   1439  C   LEU A 678      29.480  53.020  65.830  1.00  0.00           C
ATOM   1440  O   LEU A 678      28.420  53.180  66.470  1.00  0.00           O
ATOM   1441  N   TYR A 679      30.590  52.590  66.430  1.00  0.00           N
ATOM   1442  HN  TYR A 679      31.500  52.650  66.020  1.00  0.00           H
ATOM   1443  CA  TYR A 679      30.520  52.140  67.800  1.00  0.00           C
ATOM   1444  HA  TYR A 679      29.710  51.420  67.880  1.00  0.00           H
ATOM   1445  CB  TYR A 679      31.960  51.540  68.220  1.00  0.00           C
ATOM   1446  HB1 TYR A 679      32.770  52.280  68.070  1.00  0.00           H
ATOM   1447  HB2 TYR A 679      32.210  50.600  67.690  1.00  0.00           H
ATOM   1448  CG  TYR A 679      31.950  51.030  69.660  1.00  0.00           C
ATOM   1449  CD1 TYR A 679      32.830  51.590  70.680  1.00  0.00           C
ATOM   1450  HD1 TYR A 679      33.570  52.300  70.340  1.00  0.00           H
ATOM   1451  CE1 TYR A 679      32.830  51.100  71.950  1.00  0.00           C
ATOM   1452  HE1 TYR A 679      33.540  51.700  72.500  1.00  0.00           H
ATOM   1453  CZ  TYR A 679      32.080  50.010  72.320  1.00  0.00           C
ATOM   1454  OH  TYR A 679      32.090  49.630  73.670  1.00  0.00           O
ATOM   1455  HH  TYR A 679      32.830  49.980  74.160  1.00  0.00           H
ATOM   1456  CD2 TYR A 679      31.090  49.980  70.060  1.00  0.00           C
ATOM   1457  HD2 TYR A 679      30.420  49.630  69.290  1.00  0.00           H
ATOM   1458  CE2 TYR A 679      31.240  49.390  71.370  1.00  0.00           C
ATOM   1459  HE2 TYR A 679      30.650  48.540  71.660  1.00  0.00           H
ATOM   1460  C   TYR A 679      30.270  53.320  68.730  1.00  0.00           C
ATOM   1461  O   TYR A 679      29.400  53.270  69.550  1.00  0.00           O
ATOM   1462  N   LYS A 680      30.950  54.440  68.520  1.00  0.00           N
ATOM   1463  HN  LYS A 680      31.610  54.460  67.770  1.00  0.00           H
ATOM   1464  CA  LYS A 680      30.700  55.630  69.300  1.00  0.00           C
ATOM   1465  HA  LYS A 680      30.720  55.150  70.260  1.00  0.00           H
ATOM   1466  CB  LYS A 680      31.820  56.720  68.970  1.00  0.00           C
ATOM   1467  HB1 LYS A 680      31.500  57.740  69.290  1.00  0.00           H
ATOM   1468  HB2 LYS A 680      31.950  56.770  67.870  1.00  0.00           H
ATOM   1469  CG  LYS A 680      33.190  56.410  69.590  1.00  0.00           C
ATOM   1470  HG1 LYS A 680      33.400  55.320  69.470  1.00  0.00           H
ATOM   1471  HG2 LYS A 680      33.020  56.630  70.670  1.00  0.00           H
ATOM   1472  CD  LYS A 680      34.250  57.450  69.170  1.00  0.00           C
ATOM   1473  HD1 LYS A 680      35.230  57.090  69.560  1.00  0.00           H
ATOM   1474  HD2 LYS A 680      34.020  58.480  69.520  1.00  0.00           H
ATOM   1475  CE  LYS A 680      34.660  57.640  67.690  1.00  0.00           C
ATOM   1476  HE1 LYS A 680      33.840  58.110  67.100  1.00  0.00           H
ATOM   1477  HE2 LYS A 680      34.960  56.700  67.180  1.00  0.00           H
ATOM   1478  NZ  LYS A 680      35.900  58.550  67.520  1.00  0.00           N
ATOM   1479  HZ1 LYS A 680      36.810  58.080  67.690  1.00  0.00           H
ATOM   1480  HZ2 LYS A 680      35.820  59.470  68.000  1.00  0.00           H
ATOM   1481  HZ3 LYS A 680      35.920  58.860  66.530  1.00  0.00           H
ATOM   1482  C   LYS A 680      29.240  56.150  69.280  1.00  0.00           C
ATOM   1483  O   LYS A 680      28.730  56.420  70.360  1.00  0.00           O
ATOM   1484  N   PHE A 681      28.510  56.200  68.090  1.00  0.00           N
ATOM   1485  HN  PHE A 681      28.960  56.050  67.220  1.00  0.00           H
ATOM   1486  CA  PHE A 681      27.060  56.400  67.940  1.00  0.00           C
ATOM   1487  HA  PHE A 681      26.730  57.310  68.420  1.00  0.00           H
ATOM   1488  CB  PHE A 681      26.640  56.380  66.490  1.00  0.00           C
ATOM   1489  HB1 PHE A 681      26.960  55.470  65.940  1.00  0.00           H
ATOM   1490  HB2 PHE A 681      27.140  57.260  66.020  1.00  0.00           H
ATOM   1491  CG  PHE A 681      25.130  56.540  66.220  1.00  0.00           C
ATOM   1492  CD1 PHE A 681      24.360  55.590  65.410  1.00  0.00           C
ATOM   1493  HD1 PHE A 681      24.840  54.710  65.010  1.00  0.00           H
ATOM   1494  CE1 PHE A 681      23.020  55.900  65.010  1.00  0.00           C
ATOM   1495  HE1 PHE A 681      22.530  55.270  64.290  1.00  0.00           H
ATOM   1496  CZ  PHE A 681      22.410  57.070  65.470  1.00  0.00           C
ATOM   1497  HZ  PHE A 681      21.380  57.340  65.290  1.00  0.00           H
ATOM   1498  CD2 PHE A 681      24.560  57.740  66.530  1.00  0.00           C
ATOM   1499  HD2 PHE A 681      25.130  58.600  66.860  1.00  0.00           H
ATOM   1500  CE2 PHE A 681      23.210  58.050  66.170  1.00  0.00           C
ATOM   1501  HE2 PHE A 681      22.710  58.940  66.520  1.00  0.00           H
ATOM   1502  C   PHE A 681      26.240  55.430  68.740  1.00  0.00           C
ATOM   1503  O   PHE A 681      25.360  55.720  69.530  1.00  0.00           O
ATOM   1504  N   CYS A 682      26.620  54.130  68.560  1.00  0.00           N
ATOM   1505  HN  CYS A 682      27.370  53.920  67.930  1.00  0.00           H
ATOM   1506  CA  CYS A 682      26.010  52.990  69.210  1.00  0.00           C
ATOM   1507  HA  CYS A 682      24.960  53.140  69.000  1.00  0.00           H
ATOM   1508  CB  CYS A 682      26.560  51.650  68.630  1.00  0.00           C
ATOM   1509  HB1 CYS A 682      26.130  50.820  69.230  1.00  0.00           H
ATOM   1510  HB2 CYS A 682      27.670  51.560  68.560  1.00  0.00           H
ATOM   1511  SG  CYS A 682      25.920  51.450  67.020  1.00  0.00           S
ATOM   1512  HG1 CYS A 682      26.830  52.290  66.570  1.00  0.00           H
ATOM   1513  C   CYS A 682      26.060  52.990  70.700  1.00  0.00           C
ATOM   1514  O   CYS A 682      25.070  52.760  71.380  1.00  0.00           O
ATOM   1515  N   ARG A 683      27.190  53.330  71.300  1.00  0.00           N
ATOM   1516  HN  ARG A 683      28.020  53.340  70.750  1.00  0.00           H
ATOM   1517  CA  ARG A 683      27.440  53.560  72.680  1.00  0.00           C
ATOM   1518  HA  ARG A 683      27.140  52.700  73.260  1.00  0.00           H
ATOM   1519  CB  ARG A 683      28.940  53.630  72.920  1.00  0.00           C
ATOM   1520  HB1 ARG A 683      29.460  54.500  72.450  1.00  0.00           H
ATOM   1521  HB2 ARG A 683      29.350  52.660  72.580  1.00  0.00           H
ATOM   1522  CG  ARG A 683      29.270  53.690  74.450  1.00  0.00           C
ATOM   1523  HG1 ARG A 683      28.780  52.830  74.970  1.00  0.00           H
ATOM   1524  HG2 ARG A 683      28.980  54.670  74.870  1.00  0.00           H
ATOM   1525  CD  ARG A 683      30.740  53.500  74.740  1.00  0.00           C
ATOM   1526  HD1 ARG A 683      31.210  52.520  74.480  1.00  0.00           H
ATOM   1527  HD2 ARG A 683      30.980  53.600  75.820  1.00  0.00           H
ATOM   1528  NE  ARG A 683      31.530  54.580  74.060  1.00  0.00           N
ATOM   1529  HE  ARG A 683      30.970  55.400  73.900  1.00  0.00           H
ATOM   1530  CZ  ARG A 683      32.850  54.760  74.130  1.00  0.00           C
ATOM   1531  NH1 ARG A 683      33.680  53.810  74.590  1.00  0.00           N
ATOM   1532 HH11 ARG A 683      33.380  52.880  74.770  1.00  0.00           H
ATOM   1533 HH12 ARG A 683      34.620  54.110  74.720  1.00  0.00           H
ATOM   1534  NH2 ARG A 683      33.230  55.820  73.500  1.00  0.00           N
ATOM   1535 HH21 ARG A 683      34.170  56.150  73.420  1.00  0.00           H
ATOM   1536 HH22 ARG A 683      32.600  56.340  72.920  1.00  0.00           H
ATOM   1537  C   ARG A 683      26.710  54.790  73.240  1.00  0.00           C
ATOM   1538  O   ARG A 683      26.030  54.670  74.270  1.00  0.00           O
ATOM   1539  N   ASP A 684      26.780  56.020  72.620  1.00  0.00           N
ATOM   1540  HN  ASP A 684      27.240  56.100  71.740  1.00  0.00           H
ATOM   1541  CA  ASP A 684      26.190  57.260  73.010  1.00  0.00           C
ATOM   1542  HA  ASP A 684      26.560  57.330  74.020  1.00  0.00           H
ATOM   1543  CB  ASP A 684      26.660  58.400  72.090  1.00  0.00           C
ATOM   1544  HB1 ASP A 684      26.140  59.390  72.140  1.00  0.00           H
ATOM   1545  HB2 ASP A 684      26.510  57.990  71.070  1.00  0.00           H
ATOM   1546  CG  ASP A 684      28.050  58.730  72.300  1.00  0.00           C
ATOM   1547  OD1 ASP A 684      28.470  58.800  73.480  1.00  0.00           O
ATOM   1548  OD2 ASP A 684      28.730  59.230  71.330  1.00  0.00           O
ATOM   1549  C   ASP A 684      24.700  57.190  73.240  1.00  0.00           C
ATOM   1550  O   ASP A 684      24.190  57.420  74.350  1.00  0.00           O
ATOM   1551  N   TYR A 685      23.950  56.780  72.220  1.00  0.00           N
ATOM   1552  HN  TYR A 685      24.340  56.500  71.330  1.00  0.00           H
ATOM   1553  CA  TYR A 685      22.530  56.700  72.230  1.00  0.00           C
ATOM   1554  HA  TYR A 685      22.150  57.240  73.090  1.00  0.00           H
ATOM   1555  CB  TYR A 685      21.930  57.270  70.890  1.00  0.00           C
ATOM   1556  HB1 TYR A 685      20.830  57.360  70.820  1.00  0.00           H
ATOM   1557  HB2 TYR A 685      22.160  56.710  69.960  1.00  0.00           H
ATOM   1558  CG  TYR A 685      22.430  58.690  70.610  1.00  0.00           C
ATOM   1559  CD1 TYR A 685      23.570  58.840  69.760  1.00  0.00           C
ATOM   1560  HD1 TYR A 685      23.820  57.910  69.280  1.00  0.00           H
ATOM   1561  CE1 TYR A 685      24.110  60.120  69.600  1.00  0.00           C
ATOM   1562  HE1 TYR A 685      24.930  60.250  68.920  1.00  0.00           H
ATOM   1563  CZ  TYR A 685      23.690  61.210  70.390  1.00  0.00           C
ATOM   1564  OH  TYR A 685      24.340  62.460  70.100  1.00  0.00           O
ATOM   1565  HH  TYR A 685      25.160  62.280  69.640  1.00  0.00           H
ATOM   1566  CD2 TYR A 685      21.920  59.860  71.220  1.00  0.00           C
ATOM   1567  HD2 TYR A 685      21.080  59.750  71.890  1.00  0.00           H
ATOM   1568  CE2 TYR A 685      22.480  61.130  71.050  1.00  0.00           C
ATOM   1569  HE2 TYR A 685      22.040  62.020  71.470  1.00  0.00           H
ATOM   1570  C   TYR A 685      22.050  55.200  72.540  1.00  0.00           C
ATOM   1571  O   TYR A 685      20.870  54.860  72.340  1.00  0.00           O
ATOM   1572  N   GLN A 686      22.910  54.360  73.020  1.00  0.00           N
ATOM   1573  HN  GLN A 686      23.900  54.460  72.990  1.00  0.00           H
ATOM   1574  CA  GLN A 686      22.500  53.170  73.740  1.00  0.00           C
ATOM   1575  HA  GLN A 686      23.410  52.650  74.020  1.00  0.00           H
ATOM   1576  CB  GLN A 686      21.810  53.540  75.000  1.00  0.00           C
ATOM   1577  HB1 GLN A 686      21.500  52.570  75.470  1.00  0.00           H
ATOM   1578  HB2 GLN A 686      20.850  54.080  74.880  1.00  0.00           H
ATOM   1579  CG  GLN A 686      22.750  54.360  75.930  1.00  0.00           C
ATOM   1580  HG1 GLN A 686      22.770  55.390  75.510  1.00  0.00           H
ATOM   1581  HG2 GLN A 686      23.780  53.990  76.060  1.00  0.00           H
ATOM   1582  CD  GLN A 686      21.920  54.420  77.220  1.00  0.00           C
ATOM   1583  OE1 GLN A 686      21.270  55.450  77.470  1.00  0.00           O
ATOM   1584  NE2 GLN A 686      22.030  53.370  78.040  1.00  0.00           N
ATOM   1585 HE21 GLN A 686      21.430  53.230  78.830  1.00  0.00           H
ATOM   1586 HE22 GLN A 686      22.530  52.580  77.680  1.00  0.00           H
ATOM   1587  C   GLN A 686      21.870  51.990  72.940  1.00  0.00           C
ATOM   1588  O   GLN A 686      20.980  51.210  73.370  1.00  0.00           O
ATOM   1589  N   LEU A 687      22.310  51.930  71.690  1.00  0.00           N
ATOM   1590  HN  LEU A 687      23.170  52.420  71.520  1.00  0.00           H
ATOM   1591  CA  LEU A 687      21.940  51.100  70.650  1.00  0.00           C
ATOM   1592  HA  LEU A 687      20.880  51.050  70.890  1.00  0.00           H
ATOM   1593  CB  LEU A 687      22.270  51.710  69.290  1.00  0.00           C
ATOM   1594  HB1 LEU A 687      21.920  51.040  68.490  1.00  0.00           H
ATOM   1595  HB2 LEU A 687      23.360  51.710  69.090  1.00  0.00           H
ATOM   1596  CG  LEU A 687      21.600  53.090  69.180  1.00  0.00           C
ATOM   1597  HG  LEU A 687      22.040  53.690  70.010  1.00  0.00           H
ATOM   1598  CD1 LEU A 687      21.910  53.730  67.860  1.00  0.00           C
ATOM   1599 HD11 LEU A 687      21.370  53.230  67.030  1.00  0.00           H
ATOM   1600 HD12 LEU A 687      22.990  53.830  67.580  1.00  0.00           H
ATOM   1601 HD13 LEU A 687      21.510  54.760  67.840  1.00  0.00           H
ATOM   1602  CD2 LEU A 687      20.060  53.100  69.310  1.00  0.00           C
ATOM   1603 HD21 LEU A 687      19.620  52.550  68.450  1.00  0.00           H
ATOM   1604 HD22 LEU A 687      19.700  54.140  69.190  1.00  0.00           H
ATOM   1605 HD23 LEU A 687      19.890  52.610  70.280  1.00  0.00           H
ATOM   1606  C   LEU A 687      22.370  49.680  70.750  1.00  0.00           C
ATOM   1607  O   LEU A 687      23.220  49.370  71.570  1.00  0.00           O
ATOM   1608  N   SER A 688      21.930  48.760  69.970  1.00  0.00           N
ATOM   1609  HN  SER A 688      21.190  48.860  69.310  1.00  0.00           H
ATOM   1610  CA  SER A 688      22.310  47.380  70.000  1.00  0.00           C
ATOM   1611  HA  SER A 688      22.730  47.170  70.970  1.00  0.00           H
ATOM   1612  CB  SER A 688      21.140  46.440  69.930  1.00  0.00           C
ATOM   1613  HB1 SER A 688      21.500  45.410  70.050  1.00  0.00           H
ATOM   1614  HB2 SER A 688      20.620  46.460  68.950  1.00  0.00           H
ATOM   1615  OG  SER A 688      20.150  46.740  70.940  1.00  0.00           O
ATOM   1616  HG1 SER A 688      20.510  46.530  71.810  1.00  0.00           H
ATOM   1617  C   SER A 688      23.330  47.130  68.880  1.00  0.00           C
ATOM   1618  O   SER A 688      23.050  46.720  67.740  1.00  0.00           O
ATOM   1619  N   TYR A 689      24.600  47.350  69.200  1.00  0.00           N
ATOM   1620  HN  TYR A 689      24.750  47.580  70.160  1.00  0.00           H
ATOM   1621  CA  TYR A 689      25.740  47.400  68.360  1.00  0.00           C
ATOM   1622  HA  TYR A 689      25.460  48.100  67.570  1.00  0.00           H
ATOM   1623  CB  TYR A 689      27.050  47.800  69.100  1.00  0.00           C
ATOM   1624  HB1 TYR A 689      27.130  46.990  69.850  1.00  0.00           H
ATOM   1625  HB2 TYR A 689      26.940  48.720  69.700  1.00  0.00           H
ATOM   1626  CG  TYR A 689      28.320  47.780  68.380  1.00  0.00           C
ATOM   1627  CD1 TYR A 689      28.440  48.700  67.270  1.00  0.00           C
ATOM   1628  HD1 TYR A 689      27.630  49.370  67.080  1.00  0.00           H
ATOM   1629  CE1 TYR A 689      29.600  48.730  66.560  1.00  0.00           C
ATOM   1630  HE1 TYR A 689      29.630  49.430  65.730  1.00  0.00           H
ATOM   1631  CZ  TYR A 689      30.640  47.820  66.810  1.00  0.00           C
ATOM   1632  OH  TYR A 689      31.690  47.660  65.900  1.00  0.00           O
ATOM   1633  HH  TYR A 689      31.590  48.300  65.180  1.00  0.00           H
ATOM   1634  CD2 TYR A 689      29.410  46.900  68.620  1.00  0.00           C
ATOM   1635  HD2 TYR A 689      29.330  46.270  69.490  1.00  0.00           H
ATOM   1636  CE2 TYR A 689      30.640  46.960  67.860  1.00  0.00           C
ATOM   1637  HE2 TYR A 689      31.410  46.230  68.080  1.00  0.00           H
ATOM   1638  C   TYR A 689      26.000  46.260  67.330  1.00  0.00           C
ATOM   1639  O   TYR A 689      26.170  46.530  66.110  1.00  0.00           O
ATOM   1640  N   LEU A 690      25.980  45.000  67.830  1.00  0.00           N
ATOM   1641  HN  LEU A 690      25.890  44.790  68.800  1.00  0.00           H
ATOM   1642  CA  LEU A 690      26.120  43.790  67.050  1.00  0.00           C
ATOM   1643  HA  LEU A 690      27.020  43.910  66.470  1.00  0.00           H
ATOM   1644  CB  LEU A 690      26.370  42.530  67.990  1.00  0.00           C
ATOM   1645  HB1 LEU A 690      26.360  41.650  67.300  1.00  0.00           H
ATOM   1646  HB2 LEU A 690      25.550  42.380  68.740  1.00  0.00           H
ATOM   1647  CG  LEU A 690      27.720  42.400  68.720  1.00  0.00           C
ATOM   1648  HG  LEU A 690      28.520  42.790  68.060  1.00  0.00           H
ATOM   1649  CD1 LEU A 690      27.700  43.120  70.090  1.00  0.00           C
ATOM   1650 HD11 LEU A 690      27.720  44.230  70.070  1.00  0.00           H
ATOM   1651 HD12 LEU A 690      28.570  42.890  70.730  1.00  0.00           H
ATOM   1652 HD13 LEU A 690      26.810  42.890  70.710  1.00  0.00           H
ATOM   1653  CD2 LEU A 690      28.170  40.920  68.980  1.00  0.00           C
ATOM   1654 HD21 LEU A 690      28.520  40.410  68.060  1.00  0.00           H
ATOM   1655 HD22 LEU A 690      27.480  40.200  69.470  1.00  0.00           H
ATOM   1656 HD23 LEU A 690      29.090  40.970  69.610  1.00  0.00           H
ATOM   1657  C   LEU A 690      25.050  43.500  66.040  1.00  0.00           C
ATOM   1658  O   LEU A 690      25.360  43.160  64.880  1.00  0.00           O
ATOM   1659  N   SER A 691      23.820  43.750  66.430  1.00  0.00           N
ATOM   1660  HN  SER A 691      23.700  43.730  67.420  1.00  0.00           H
ATOM   1661  CA  SER A 691      22.680  43.720  65.470  1.00  0.00           C
ATOM   1662  HA  SER A 691      22.690  42.770  64.980  1.00  0.00           H
ATOM   1663  CB  SER A 691      21.340  43.900  66.280  1.00  0.00           C
ATOM   1664  HB1 SER A 691      21.330  44.750  66.990  1.00  0.00           H
ATOM   1665  HB2 SER A 691      21.100  42.910  66.710  1.00  0.00           H
ATOM   1666  OG  SER A 691      20.240  44.100  65.320  1.00  0.00           O
ATOM   1667  HG1 SER A 691      20.190  45.040  65.190  1.00  0.00           H
ATOM   1668  C   SER A 691      22.830  44.770  64.380  1.00  0.00           C
ATOM   1669  O   SER A 691      22.610  44.460  63.220  1.00  0.00           O
ATOM   1670  N   LEU A 692      23.150  46.090  64.720  1.00  0.00           N
ATOM   1671  HN  LEU A 692      23.190  46.320  65.690  1.00  0.00           H
ATOM   1672  CA  LEU A 692      23.150  47.160  63.730  1.00  0.00           C
ATOM   1673  HA  LEU A 692      22.300  47.020  63.080  1.00  0.00           H
ATOM   1674  CB  LEU A 692      23.210  48.440  64.530  1.00  0.00           C
ATOM   1675  HB1 LEU A 692      24.040  48.530  65.270  1.00  0.00           H
ATOM   1676  HB2 LEU A 692      22.280  48.420  65.140  1.00  0.00           H
ATOM   1677  CG  LEU A 692      23.120  49.840  63.700  1.00  0.00           C
ATOM   1678  HG  LEU A 692      23.980  49.890  63.000  1.00  0.00           H
ATOM   1679  CD1 LEU A 692      21.890  49.880  62.770  1.00  0.00           C
ATOM   1680 HD11 LEU A 692      20.970  49.550  63.290  1.00  0.00           H
ATOM   1681 HD12 LEU A 692      22.000  49.230  61.880  1.00  0.00           H
ATOM   1682 HD13 LEU A 692      21.700  50.930  62.460  1.00  0.00           H
ATOM   1683  CD2 LEU A 692      23.030  50.990  64.700  1.00  0.00           C
ATOM   1684 HD21 LEU A 692      24.090  51.140  65.000  1.00  0.00           H
ATOM   1685 HD22 LEU A 692      22.410  50.710  65.590  1.00  0.00           H
ATOM   1686 HD23 LEU A 692      22.660  51.890  64.150  1.00  0.00           H
ATOM   1687  C   LEU A 692      24.370  47.090  62.840  1.00  0.00           C
ATOM   1688  O   LEU A 692      24.320  47.420  61.620  1.00  0.00           O
ATOM   1689  N   ARG A 693      25.610  46.700  63.340  1.00  0.00           N
ATOM   1690  HN  ARG A 693      25.630  46.550  64.320  1.00  0.00           H
ATOM   1691  CA  ARG A 693      26.840  46.630  62.520  1.00  0.00           C
ATOM   1692  HA  ARG A 693      27.000  47.600  62.070  1.00  0.00           H
ATOM   1693  CB  ARG A 693      27.940  46.190  63.390  1.00  0.00           C
ATOM   1694  HB1 ARG A 693      27.910  45.080  63.520  1.00  0.00           H
ATOM   1695  HB2 ARG A 693      27.850  46.630  64.410  1.00  0.00           H
ATOM   1696  CG  ARG A 693      29.370  46.680  62.970  1.00  0.00           C
ATOM   1697  HG1 ARG A 693      30.110  46.410  63.750  1.00  0.00           H
ATOM   1698  HG2 ARG A 693      29.360  47.790  62.860  1.00  0.00           H
ATOM   1699  CD  ARG A 693      29.920  46.120  61.580  1.00  0.00           C
ATOM   1700  HD1 ARG A 693      30.900  46.620  61.390  1.00  0.00           H
ATOM   1701  HD2 ARG A 693      29.220  46.350  60.760  1.00  0.00           H
ATOM   1702  NE  ARG A 693      30.110  44.640  61.690  1.00  0.00           N
ATOM   1703  HE  ARG A 693      29.560  44.190  62.390  1.00  0.00           H
ATOM   1704  CZ  ARG A 693      30.950  43.910  61.000  1.00  0.00           C
ATOM   1705  NH1 ARG A 693      31.980  44.350  60.300  1.00  0.00           N
ATOM   1706 HH11 ARG A 693      32.370  43.710  59.640  1.00  0.00           H
ATOM   1707 HH12 ARG A 693      32.170  45.330  60.200  1.00  0.00           H
ATOM   1708  NH2 ARG A 693      30.880  42.590  61.160  1.00  0.00           N
ATOM   1709 HH21 ARG A 693      30.160  42.240  61.770  1.00  0.00           H
ATOM   1710 HH22 ARG A 693      31.620  42.090  60.700  1.00  0.00           H
ATOM   1711  C   ARG A 693      26.610  45.590  61.430  1.00  0.00           C
ATOM   1712  O   ARG A 693      26.910  45.890  60.280  1.00  0.00           O
ATOM   1713  N   THR A 694      25.990  44.370  61.790  1.00  0.00           N
ATOM   1714  HN  THR A 694      25.880  44.220  62.760  1.00  0.00           H
ATOM   1715  CA  THR A 694      25.580  43.460  60.820  1.00  0.00           C
ATOM   1716  HA  THR A 694      26.390  43.140  60.190  1.00  0.00           H
ATOM   1717  CB  THR A 694      25.170  42.040  61.490  1.00  0.00           C
ATOM   1718  HB  THR A 694      24.340  42.220  62.220  1.00  0.00           H
ATOM   1719  OG1 THR A 694      26.320  41.550  62.210  1.00  0.00           O
ATOM   1720  HG1 THR A 694      25.920  40.980  62.870  1.00  0.00           H
ATOM   1721  CG2 THR A 694      24.810  41.010  60.420  1.00  0.00           C
ATOM   1722 HG21 THR A 694      24.030  41.370  59.720  1.00  0.00           H
ATOM   1723 HG22 THR A 694      24.360  40.080  60.860  1.00  0.00           H
ATOM   1724 HG23 THR A 694      25.690  40.610  59.880  1.00  0.00           H
ATOM   1725  C   THR A 694      24.470  43.910  59.860  1.00  0.00           C
ATOM   1726  O   THR A 694      24.540  43.760  58.620  1.00  0.00           O
ATOM   1727  N   SER A 695      23.460  44.620  60.350  1.00  0.00           N
ATOM   1728  HN  SER A 695      23.460  44.930  61.300  1.00  0.00           H
ATOM   1729  CA  SER A 695      22.480  45.360  59.430  1.00  0.00           C
ATOM   1730  HA  SER A 695      22.000  44.610  58.810  1.00  0.00           H
ATOM   1731  CB  SER A 695      21.420  46.060  60.290  1.00  0.00           C
ATOM   1732  HB1 SER A 695      20.530  46.530  59.800  1.00  0.00           H
ATOM   1733  HB2 SER A 695      22.020  46.830  60.830  1.00  0.00           H
ATOM   1734  OG  SER A 695      20.830  45.140  61.160  1.00  0.00           O
ATOM   1735  HG1 SER A 695      21.550  44.850  61.740  1.00  0.00           H
ATOM   1736  C   SER A 695      23.080  46.380  58.460  1.00  0.00           C
ATOM   1737  O   SER A 695      22.730  46.330  57.290  1.00  0.00           O
ATOM   1738  N   ILE A 696      24.050  47.260  58.880  1.00  0.00           N
ATOM   1739  HN  ILE A 696      24.350  47.320  59.830  1.00  0.00           H
ATOM   1740  CA  ILE A 696      24.850  48.120  58.020  1.00  0.00           C
ATOM   1741  HA  ILE A 696      24.080  48.540  57.400  1.00  0.00           H
ATOM   1742  CB  ILE A 696      25.660  49.120  58.910  1.00  0.00           C
ATOM   1743  HB  ILE A 696      26.210  48.480  59.630  1.00  0.00           H
ATOM   1744  CG2 ILE A 696      26.650  49.930  58.050  1.00  0.00           C
ATOM   1745 HG21 ILE A 696      27.300  49.280  57.430  1.00  0.00           H
ATOM   1746 HG22 ILE A 696      27.200  50.610  58.740  1.00  0.00           H
ATOM   1747 HG23 ILE A 696      25.990  50.570  57.430  1.00  0.00           H
ATOM   1748  CG1 ILE A 696      24.650  50.040  59.620  1.00  0.00           C
ATOM   1749 HG11 ILE A 696      23.980  49.530  60.350  1.00  0.00           H
ATOM   1750 HG12 ILE A 696      24.040  50.630  58.910  1.00  0.00           H
ATOM   1751  CD  ILE A 696      25.390  51.010  60.520  1.00  0.00           C
ATOM   1752  HD1 ILE A 696      26.080  51.650  59.920  1.00  0.00           H
ATOM   1753  HD2 ILE A 696      25.790  50.460  61.390  1.00  0.00           H
ATOM   1754  HD3 ILE A 696      24.630  51.760  60.860  1.00  0.00           H
ATOM   1755  C   ILE A 696      25.570  47.270  56.960  1.00  0.00           C
ATOM   1756  O   ILE A 696      25.440  47.640  55.830  1.00  0.00           O
ATOM   1757  N   GLY A 697      26.230  46.160  57.260  1.00  0.00           N
ATOM   1758  HN  GLY A 697      26.270  45.760  58.170  1.00  0.00           H
ATOM   1759  CA  GLY A 697      26.940  45.380  56.300  1.00  0.00           C
ATOM   1760  HA1 GLY A 697      27.390  44.650  56.940  1.00  0.00           H
ATOM   1761  HA2 GLY A 697      27.650  45.970  55.730  1.00  0.00           H
ATOM   1762  C   GLY A 697      26.100  44.640  55.270  1.00  0.00           C
ATOM   1763  O   GLY A 697      26.340  44.740  54.090  1.00  0.00           O
ATOM   1764  N   LEU A 698      24.920  44.130  55.740  1.00  0.00           N
ATOM   1765  HN  LEU A 698      24.690  44.100  56.700  1.00  0.00           H
ATOM   1766  CA  LEU A 698      23.950  43.560  54.790  1.00  0.00           C
ATOM   1767  HA  LEU A 698      24.550  42.930  54.150  1.00  0.00           H
ATOM   1768  CB  LEU A 698      22.930  42.730  55.570  1.00  0.00           C
ATOM   1769  HB1 LEU A 698      22.220  42.350  54.820  1.00  0.00           H
ATOM   1770  HB2 LEU A 698      22.350  43.260  56.370  1.00  0.00           H
ATOM   1771  CG  LEU A 698      23.440  41.460  56.270  1.00  0.00           C
ATOM   1772  HG  LEU A 698      24.450  41.720  56.650  1.00  0.00           H
ATOM   1773  CD1 LEU A 698      22.460  40.900  57.340  1.00  0.00           C
ATOM   1774 HD11 LEU A 698      21.530  40.510  56.890  1.00  0.00           H
ATOM   1775 HD12 LEU A 698      22.100  41.740  57.980  1.00  0.00           H
ATOM   1776 HD13 LEU A 698      23.010  40.290  58.080  1.00  0.00           H
ATOM   1777  CD2 LEU A 698      23.620  40.220  55.310  1.00  0.00           C
ATOM   1778 HD21 LEU A 698      23.850  39.350  55.970  1.00  0.00           H
ATOM   1779 HD22 LEU A 698      24.560  40.330  54.710  1.00  0.00           H
ATOM   1780 HD23 LEU A 698      22.740  39.950  54.690  1.00  0.00           H
ATOM   1781  C   LEU A 698      23.380  44.590  53.870  1.00  0.00           C
ATOM   1782  O   LEU A 698      23.240  44.330  52.660  1.00  0.00           O
ATOM   1783  N   TRP A 699      23.020  45.800  54.400  1.00  0.00           N
ATOM   1784  HN  TRP A 699      23.090  45.950  55.380  1.00  0.00           H
ATOM   1785  CA  TRP A 699      22.570  46.890  53.540  1.00  0.00           C
ATOM   1786  HA  TRP A 699      21.900  46.450  52.830  1.00  0.00           H
ATOM   1787  CB  TRP A 699      21.980  48.100  54.330  1.00  0.00           C
ATOM   1788  HB1 TRP A 699      22.210  48.990  53.710  1.00  0.00           H
ATOM   1789  HB2 TRP A 699      22.700  48.150  55.170  1.00  0.00           H
ATOM   1790  CG  TRP A 699      20.550  47.970  54.810  1.00  0.00           C
ATOM   1791  CD1 TRP A 699      20.180  47.920  56.120  1.00  0.00           C
ATOM   1792  HD1 TRP A 699      20.710  47.660  57.030  1.00  0.00           H
ATOM   1793  NE1 TRP A 699      18.860  48.210  56.210  1.00  0.00           N
ATOM   1794  HE1 TRP A 699      18.310  48.450  56.980  1.00  0.00           H
ATOM   1795  CE2 TRP A 699      18.310  48.340  54.950  1.00  0.00           C
ATOM   1796  CD2 TRP A 699      19.360  48.260  54.040  1.00  0.00           C
ATOM   1797  CE3 TRP A 699      19.020  48.470  52.660  1.00  0.00           C
ATOM   1798  HE3 TRP A 699      19.880  48.580  52.020  1.00  0.00           H
ATOM   1799  CZ3 TRP A 699      17.690  48.660  52.240  1.00  0.00           C
ATOM   1800  HZ3 TRP A 699      17.320  48.670  51.220  1.00  0.00           H
ATOM   1801  CZ2 TRP A 699      17.010  48.620  54.550  1.00  0.00           C
ATOM   1802  HZ2 TRP A 699      16.200  48.780  55.250  1.00  0.00           H
ATOM   1803  CH2 TRP A 699      16.730  48.730  53.200  1.00  0.00           C
ATOM   1804  HH2 TRP A 699      15.700  48.800  52.890  1.00  0.00           H
ATOM   1805  C   TRP A 699      23.660  47.260  52.630  1.00  0.00           C
ATOM   1806  O   TRP A 699      23.400  47.660  51.490  1.00  0.00           O
ATOM   1807  N   THR A 700      24.910  47.180  53.030  1.00  0.00           N
ATOM   1808  HN  THR A 700      25.220  46.900  53.940  1.00  0.00           H
ATOM   1809  CA  THR A 700      26.060  47.530  52.130  1.00  0.00           C
ATOM   1810  HA  THR A 700      25.820  48.490  51.680  1.00  0.00           H
ATOM   1811  CB  THR A 700      27.390  47.670  52.840  1.00  0.00           C
ATOM   1812  HB  THR A 700      27.650  46.720  53.330  1.00  0.00           H
ATOM   1813  OG1 THR A 700      27.370  48.740  53.810  1.00  0.00           O
ATOM   1814  HG1 THR A 700      26.760  48.470  54.480  1.00  0.00           H
ATOM   1815  CG2 THR A 700      28.610  47.970  51.860  1.00  0.00           C
ATOM   1816 HG21 THR A 700      29.050  47.090  51.360  1.00  0.00           H
ATOM   1817 HG22 THR A 700      29.440  48.370  52.480  1.00  0.00           H
ATOM   1818 HG23 THR A 700      28.320  48.760  51.110  1.00  0.00           H
ATOM   1819  C   THR A 700      26.260  46.620  51.020  1.00  0.00           C
ATOM   1820  O   THR A 700      26.350  46.950  49.860  1.00  0.00           O
ATOM   1821  N   SER A 701      26.090  45.280  51.350  1.00  0.00           N
ATOM   1822  HN  SER A 701      26.070  45.080  52.320  1.00  0.00           H
ATOM   1823  CA  SER A 701      26.070  44.180  50.400  1.00  0.00           C
ATOM   1824  HA  SER A 701      26.970  44.330  49.830  1.00  0.00           H
ATOM   1825  CB  SER A 701      25.980  42.760  51.080  1.00  0.00           C
ATOM   1826  HB1 SER A 701      25.160  42.710  51.830  1.00  0.00           H
ATOM   1827  HB2 SER A 701      26.940  42.520  51.570  1.00  0.00           H
ATOM   1828  OG  SER A 701      25.690  41.760  50.110  1.00  0.00           O
ATOM   1829  HG1 SER A 701      26.580  41.630  49.760  1.00  0.00           H
ATOM   1830  C   SER A 701      24.980  44.280  49.320  1.00  0.00           C
ATOM   1831  O   SER A 701      25.310  44.200  48.160  1.00  0.00           O
ATOM   1832  N   PHE A 702      23.770  44.620  49.680  1.00  0.00           N
ATOM   1833  HN  PHE A 702      23.390  44.660  50.600  1.00  0.00           H
ATOM   1834  CA  PHE A 702      22.740  44.950  48.750  1.00  0.00           C
ATOM   1835  HA  PHE A 702      22.510  44.120  48.100  1.00  0.00           H
ATOM   1836  CB  PHE A 702      21.480  45.160  49.590  1.00  0.00           C
ATOM   1837  HB1 PHE A 702      21.880  45.680  50.480  1.00  0.00           H
ATOM   1838  HB2 PHE A 702      21.120  44.170  49.930  1.00  0.00           H
ATOM   1839  CG  PHE A 702      20.380  45.890  48.930  1.00  0.00           C
ATOM   1840  CD1 PHE A 702      19.580  45.230  47.950  1.00  0.00           C
ATOM   1841  HD1 PHE A 702      19.900  44.250  47.650  1.00  0.00           H
ATOM   1842  CE1 PHE A 702      18.350  45.820  47.480  1.00  0.00           C
ATOM   1843  HE1 PHE A 702      17.740  45.340  46.730  1.00  0.00           H
ATOM   1844  CZ  PHE A 702      17.890  46.920  48.100  1.00  0.00           C
ATOM   1845  HZ  PHE A 702      16.870  47.200  47.920  1.00  0.00           H
ATOM   1846  CD2 PHE A 702      19.960  47.160  49.380  1.00  0.00           C
ATOM   1847  HD2 PHE A 702      20.500  47.710  50.140  1.00  0.00           H
ATOM   1848  CE2 PHE A 702      18.740  47.620  48.940  1.00  0.00           C
ATOM   1849  HE2 PHE A 702      18.400  48.590  49.270  1.00  0.00           H
ATOM   1850  C   PHE A 702      23.040  46.130  47.820  1.00  0.00           C
ATOM   1851  O   PHE A 702      22.780  46.070  46.580  1.00  0.00           O
ATOM   1852  N   LEU A 703      23.540  47.260  48.370  1.00  0.00           N
ATOM   1853  HN  LEU A 703      23.660  47.350  49.350  1.00  0.00           H
ATOM   1854  CA  LEU A 703      23.880  48.500  47.620  1.00  0.00           C
ATOM   1855  HA  LEU A 703      23.080  48.800  46.950  1.00  0.00           H
ATOM   1856  CB  LEU A 703      24.050  49.640  48.630  1.00  0.00           C
ATOM   1857  HB1 LEU A 703      24.400  50.600  48.200  1.00  0.00           H
ATOM   1858  HB2 LEU A 703      24.830  49.370  49.390  1.00  0.00           H
ATOM   1859  CG  LEU A 703      22.740  50.100  49.360  1.00  0.00           C
ATOM   1860  HG  LEU A 703      22.230  49.230  49.810  1.00  0.00           H
ATOM   1861  CD1 LEU A 703      23.090  51.050  50.480  1.00  0.00           C
ATOM   1862 HD11 LEU A 703      23.830  51.810  50.150  1.00  0.00           H
ATOM   1863 HD12 LEU A 703      23.740  50.590  51.260  1.00  0.00           H
ATOM   1864 HD13 LEU A 703      22.250  51.630  50.890  1.00  0.00           H
ATOM   1865  CD2 LEU A 703      21.590  50.780  48.540  1.00  0.00           C
ATOM   1866 HD21 LEU A 703      20.740  51.080  49.190  1.00  0.00           H
ATOM   1867 HD22 LEU A 703      21.280  50.140  47.690  1.00  0.00           H
ATOM   1868 HD23 LEU A 703      21.910  51.780  48.190  1.00  0.00           H
ATOM   1869  C   LEU A 703      25.060  48.300  46.720  1.00  0.00           C
ATOM   1870  O   LEU A 703      25.170  49.000  45.700  1.00  0.00           O
ATOM   1871  N   CYS A 704      25.950  47.330  46.990  1.00  0.00           N
ATOM   1872  HN  CYS A 704      26.010  46.820  47.850  1.00  0.00           H
ATOM   1873  CA  CYS A 704      26.950  46.950  45.990  1.00  0.00           C
ATOM   1874  HA  CYS A 704      27.410  47.820  45.540  1.00  0.00           H
ATOM   1875  CB  CYS A 704      27.940  45.970  46.610  1.00  0.00           C
ATOM   1876  HB1 CYS A 704      28.620  45.710  45.770  1.00  0.00           H
ATOM   1877  HB2 CYS A 704      27.420  45.060  46.970  1.00  0.00           H
ATOM   1878  SG  CYS A 704      29.010  46.670  47.800  1.00  0.00           S
ATOM   1879  HG1 CYS A 704      28.030  47.230  48.480  1.00  0.00           H
ATOM   1880  C   CYS A 704      26.260  46.240  44.780  1.00  0.00           C
ATOM   1881  O   CYS A 704      26.650  46.410  43.620  1.00  0.00           O
ATOM   1882  N   ILE A 705      25.140  45.490  45.010  1.00  0.00           N
ATOM   1883  HN  ILE A 705      24.850  45.450  45.970  1.00  0.00           H
ATOM   1884  CA  ILE A 705      24.380  44.870  43.980  1.00  0.00           C
ATOM   1885  HA  ILE A 705      25.160  44.590  43.290  1.00  0.00           H
ATOM   1886  CB  ILE A 705      23.620  43.610  44.490  1.00  0.00           C
ATOM   1887  HB  ILE A 705      23.340  43.880  45.520  1.00  0.00           H
ATOM   1888  CG2 ILE A 705      22.360  43.310  43.770  1.00  0.00           C
ATOM   1889 HG21 ILE A 705      21.790  42.460  44.200  1.00  0.00           H
ATOM   1890 HG22 ILE A 705      22.620  43.120  42.690  1.00  0.00           H
ATOM   1891 HG23 ILE A 705      21.610  44.130  43.800  1.00  0.00           H
ATOM   1892  CG1 ILE A 705      24.700  42.490  44.610  1.00  0.00           C
ATOM   1893 HG11 ILE A 705      25.660  42.840  45.040  1.00  0.00           H
ATOM   1894 HG12 ILE A 705      24.920  42.140  43.590  1.00  0.00           H
ATOM   1895  CD  ILE A 705      24.170  41.330  45.430  1.00  0.00           C
ATOM   1896  HD1 ILE A 705      24.040  41.660  46.480  1.00  0.00           H
ATOM   1897  HD2 ILE A 705      24.890  40.480  45.480  1.00  0.00           H
ATOM   1898  HD3 ILE A 705      23.210  40.960  45.020  1.00  0.00           H
ATOM   1899  C   ILE A 705      23.500  45.810  43.210  1.00  0.00           C
ATOM   1900  O   ILE A 705      23.300  45.750  42.030  1.00  0.00           O
ATOM   1901  N   VAL A 706      22.820  46.790  43.880  1.00  0.00           N
ATOM   1902  HN  VAL A 706      22.740  46.730  44.880  1.00  0.00           H
ATOM   1903  CA  VAL A 706      22.250  47.910  43.220  1.00  0.00           C
ATOM   1904  HA  VAL A 706      21.540  47.530  42.490  1.00  0.00           H
ATOM   1905  CB  VAL A 706      21.480  48.880  44.200  1.00  0.00           C
ATOM   1906  HB  VAL A 706      22.180  49.110  45.030  1.00  0.00           H
ATOM   1907  CG1 VAL A 706      21.080  50.290  43.640  1.00  0.00           C
ATOM   1908 HG11 VAL A 706      20.720  50.900  44.490  1.00  0.00           H
ATOM   1909 HG12 VAL A 706      20.280  50.320  42.880  1.00  0.00           H
ATOM   1910 HG13 VAL A 706      21.990  50.920  43.480  1.00  0.00           H
ATOM   1911  CG2 VAL A 706      20.230  48.220  44.880  1.00  0.00           C
ATOM   1912 HG21 VAL A 706      19.900  48.980  45.610  1.00  0.00           H
ATOM   1913 HG22 VAL A 706      20.580  47.330  45.450  1.00  0.00           H
ATOM   1914 HG23 VAL A 706      19.400  47.930  44.200  1.00  0.00           H
ATOM   1915  C   VAL A 706      23.190  48.690  42.350  1.00  0.00           C
ATOM   1916  O   VAL A 706      23.040  49.050  41.180  1.00  0.00           O
ATOM   1917  N   LEU A 707      24.410  48.920  42.840  1.00  0.00           N
ATOM   1918  HN  LEU A 707      24.680  48.780  43.790  1.00  0.00           H
ATOM   1919  CA  LEU A 707      25.560  49.370  41.940  1.00  0.00           C
ATOM   1920  HA  LEU A 707      25.150  50.260  41.490  1.00  0.00           H
ATOM   1921  CB  LEU A 707      26.620  50.020  42.830  1.00  0.00           C
ATOM   1922  HB1 LEU A 707      27.110  49.280  43.480  1.00  0.00           H
ATOM   1923  HB2 LEU A 707      26.120  50.770  43.480  1.00  0.00           H
ATOM   1924  CG  LEU A 707      27.830  50.720  42.090  1.00  0.00           C
ATOM   1925  HG  LEU A 707      28.260  50.140  41.250  1.00  0.00           H
ATOM   1926  CD1 LEU A 707      27.320  51.940  41.410  1.00  0.00           C
ATOM   1927 HD11 LEU A 707      26.670  51.600  40.580  1.00  0.00           H
ATOM   1928 HD12 LEU A 707      28.200  52.470  40.970  1.00  0.00           H
ATOM   1929 HD13 LEU A 707      26.730  52.610  42.080  1.00  0.00           H
ATOM   1930  CD2 LEU A 707      28.950  51.020  43.110  1.00  0.00           C
ATOM   1931 HD21 LEU A 707      28.640  51.750  43.890  1.00  0.00           H
ATOM   1932 HD22 LEU A 707      29.850  51.430  42.610  1.00  0.00           H
ATOM   1933 HD23 LEU A 707      29.250  50.130  43.700  1.00  0.00           H
ATOM   1934  C   LEU A 707      25.990  48.580  40.700  1.00  0.00           C
ATOM   1935  O   LEU A 707      26.120  49.010  39.560  1.00  0.00           O
ATOM   1936  N   VAL A 708      26.040  47.220  40.870  1.00  0.00           N
ATOM   1937  HN  VAL A 708      25.990  46.910  41.820  1.00  0.00           H
ATOM   1938  CA  VAL A 708      26.310  46.320  39.740  1.00  0.00           C
ATOM   1939  HA  VAL A 708      27.200  46.750  39.310  1.00  0.00           H
ATOM   1940  CB  VAL A 708      26.590  44.950  40.370  1.00  0.00           C
ATOM   1941  HB  VAL A 708      25.840  44.820  41.170  1.00  0.00           H
ATOM   1942  CG1 VAL A 708      26.450  43.780  39.430  1.00  0.00           C
ATOM   1943 HG11 VAL A 708      26.560  42.770  39.860  1.00  0.00           H
ATOM   1944 HG12 VAL A 708      27.130  43.880  38.570  1.00  0.00           H
ATOM   1945 HG13 VAL A 708      25.420  43.790  38.980  1.00  0.00           H
ATOM   1946  CG2 VAL A 708      27.930  44.960  41.030  1.00  0.00           C
ATOM   1947 HG21 VAL A 708      28.790  45.190  40.360  1.00  0.00           H
ATOM   1948 HG22 VAL A 708      28.120  43.990  41.540  1.00  0.00           H
ATOM   1949 HG23 VAL A 708      28.100  45.810  41.750  1.00  0.00           H
ATOM   1950  C   VAL A 708      25.160  46.190  38.720  1.00  0.00           C
ATOM   1951  O   VAL A 708      25.450  46.010  37.550  1.00  0.00           O
ATOM   1952  N   ALA A 709      23.930  46.370  39.180  1.00  0.00           N
ATOM   1953  HN  ALA A 709      23.700  46.370  40.140  1.00  0.00           H
ATOM   1954  CA  ALA A 709      22.780  46.530  38.380  1.00  0.00           C
ATOM   1955  HA  ALA A 709      22.690  45.790  37.600  1.00  0.00           H
ATOM   1956  CB  ALA A 709      21.600  46.320  39.290  1.00  0.00           C
ATOM   1957  HB1 ALA A 709      20.730  46.750  38.740  1.00  0.00           H
ATOM   1958  HB2 ALA A 709      21.740  46.860  40.260  1.00  0.00           H
ATOM   1959  HB3 ALA A 709      21.500  45.250  39.500  1.00  0.00           H
ATOM   1960  C   ALA A 709      22.620  47.890  37.650  1.00  0.00           C
ATOM   1961  O   ALA A 709      22.150  47.950  36.540  1.00  0.00           O
ATOM   1962  N   THR A 710      23.020  48.960  38.370  1.00  0.00           N
ATOM   1963  HN  THR A 710      23.220  48.870  39.340  1.00  0.00           H
ATOM   1964  CA  THR A 710      23.110  50.360  37.970  1.00  0.00           C
ATOM   1965  HA  THR A 710      22.090  50.600  37.710  1.00  0.00           H
ATOM   1966  CB  THR A 710      23.490  51.300  39.120  1.00  0.00           C
ATOM   1967  HB  THR A 710      24.430  51.020  39.620  1.00  0.00           H
ATOM   1968  OG1 THR A 710      22.330  51.460  39.970  1.00  0.00           O
ATOM   1969  HG1 THR A 710      22.320  50.700  40.560  1.00  0.00           H
ATOM   1970  CG2 THR A 710      23.790  52.760  38.610  1.00  0.00           C
ATOM   1971 HG21 THR A 710      23.950  53.470  39.460  1.00  0.00           H
ATOM   1972 HG22 THR A 710      22.900  53.130  38.070  1.00  0.00           H
ATOM   1973 HG23 THR A 710      24.590  52.820  37.860  1.00  0.00           H
ATOM   1974  C   THR A 710      24.060  50.590  36.730  1.00  0.00           C
ATOM   1975  O   THR A 710      23.680  51.350  35.820  1.00  0.00           O
ATOM   1976  N   ASP A 711      25.220  49.960  36.790  1.00  0.00           N
ATOM   1977  HN  ASP A 711      25.400  49.370  37.570  1.00  0.00           H
ATOM   1978  CA  ASP A 711      26.230  50.050  35.760  1.00  0.00           C
ATOM   1979  HA  ASP A 711      26.820  49.140  35.780  1.00  0.00           H
ATOM   1980  CB  ASP A 711      25.690  50.070  34.300  1.00  0.00           C
ATOM   1981  HB1 ASP A 711      25.310  51.080  34.080  1.00  0.00           H
ATOM   1982  HB2 ASP A 711      24.970  49.230  34.240  1.00  0.00           H
ATOM   1983  CG  ASP A 711      26.850  49.770  33.380  1.00  0.00           C
ATOM   1984  OD1 ASP A 711      26.460  49.460  32.210  1.00  0.00           O
ATOM   1985  OD2 ASP A 711      28.030  49.820  33.760  1.00  0.00           O
ATOM   1986  C   ASP A 711      27.140  51.240  36.110  1.00  0.00           C
ATOM   1987  O   ASP A 711      26.670  52.380  36.070  1.00  0.00           O
ATOM   1988  N   ALA A 712      28.450  51.010  36.560  1.00  0.00           N
ATOM   1989  HN  ALA A 712      28.880  50.130  36.500  1.00  0.00           H
ATOM   1990  CA  ALA A 712      29.370  52.110  36.790  1.00  0.00           C
ATOM   1991  HA  ALA A 712      28.900  53.080  36.820  1.00  0.00           H
ATOM   1992  CB  ALA A 712      29.960  52.010  38.150  1.00  0.00           C
ATOM   1993  HB1 ALA A 712      29.100  51.980  38.850  1.00  0.00           H
ATOM   1994  HB2 ALA A 712      30.690  52.770  38.520  1.00  0.00           H
ATOM   1995  HB3 ALA A 712      30.420  51.000  38.190  1.00  0.00           H
ATOM   1996  C   ALA A 712      30.520  51.970  35.720  1.00  0.00           C
ATOM   1997  O   ALA A 712      31.640  52.430  35.990  1.00  0.00           O
ATOM   1998  N   SER A 713      30.280  51.400  34.550  1.00  0.00           N
ATOM   1999  HN  SER A 713      29.360  51.080  34.330  1.00  0.00           H
ATOM   2000  CA  SER A 713      31.260  51.230  33.490  1.00  0.00           C
ATOM   2001  HA  SER A 713      32.100  50.780  34.000  1.00  0.00           H
ATOM   2002  CB  SER A 713      30.840  50.280  32.380  1.00  0.00           C
ATOM   2003  HB1 SER A 713      30.710  49.230  32.710  1.00  0.00           H
ATOM   2004  HB2 SER A 713      31.660  50.230  31.620  1.00  0.00           H
ATOM   2005  OG  SER A 713      29.620  50.690  31.860  1.00  0.00           O
ATOM   2006  HG1 SER A 713      29.050  50.340  32.550  1.00  0.00           H
ATOM   2007  C   SER A 713      31.830  52.440  32.840  1.00  0.00           C
ATOM   2008  O   SER A 713      33.050  52.510  32.600  1.00  0.00           O
ATOM   2009  N   SER A 714      30.950  53.380  32.570  1.00  0.00           N
ATOM   2010  HN  SER A 714      30.010  53.320  32.910  1.00  0.00           H
ATOM   2011  CA  SER A 714      31.290  54.680  32.020  1.00  0.00           C
ATOM   2012  HA  SER A 714      31.810  54.550  31.070  1.00  0.00           H
ATOM   2013  CB  SER A 714      30.020  55.530  31.690  1.00  0.00           C
ATOM   2014  HB1 SER A 714      29.380  54.990  30.950  1.00  0.00           H
ATOM   2015  HB2 SER A 714      30.440  56.460  31.260  1.00  0.00           H
ATOM   2016  OG  SER A 714      29.300  55.780  32.920  1.00  0.00           O
ATOM   2017  HG1 SER A 714      28.750  54.990  32.990  1.00  0.00           H
ATOM   2018  C   SER A 714      32.260  55.380  32.890  1.00  0.00           C
ATOM   2019  O   SER A 714      33.270  55.860  32.440  1.00  0.00           O
ATOM   2020  N   LEU A 715      32.010  55.420  34.230  1.00  0.00           N
ATOM   2021  HN  LEU A 715      31.110  55.220  34.630  1.00  0.00           H
ATOM   2022  CA  LEU A 715      32.960  56.060  35.110  1.00  0.00           C
ATOM   2023  HA  LEU A 715      33.100  57.080  34.800  1.00  0.00           H
ATOM   2024  CB  LEU A 715      32.370  56.120  36.580  1.00  0.00           C
ATOM   2025  HB1 LEU A 715      32.180  55.090  36.940  1.00  0.00           H
ATOM   2026  HB2 LEU A 715      31.380  56.620  36.440  1.00  0.00           H
ATOM   2027  CG  LEU A 715      33.180  56.900  37.670  1.00  0.00           C
ATOM   2028  HG  LEU A 715      34.050  56.320  38.060  1.00  0.00           H
ATOM   2029  CD1 LEU A 715      33.750  58.240  37.150  1.00  0.00           C
ATOM   2030 HD11 LEU A 715      34.370  58.200  36.230  1.00  0.00           H
ATOM   2031 HD12 LEU A 715      34.370  58.720  37.940  1.00  0.00           H
ATOM   2032 HD13 LEU A 715      32.990  59.000  36.880  1.00  0.00           H
ATOM   2033  CD2 LEU A 715      32.330  57.120  39.000  1.00  0.00           C
ATOM   2034 HD21 LEU A 715      32.970  57.470  39.840  1.00  0.00           H
ATOM   2035 HD22 LEU A 715      31.820  56.150  39.170  1.00  0.00           H
ATOM   2036 HD23 LEU A 715      31.540  57.870  38.840  1.00  0.00           H
ATOM   2037  C   LEU A 715      34.360  55.410  35.070  1.00  0.00           C
ATOM   2038  O   LEU A 715      35.330  56.100  35.010  1.00  0.00           O
ATOM   2039  N   VAL A 716      34.430  54.090  35.160  1.00  0.00           N
ATOM   2040  HN  VAL A 716      33.540  53.660  35.100  1.00  0.00           H
ATOM   2041  CA  VAL A 716      35.650  53.310  35.160  1.00  0.00           C
ATOM   2042  HA  VAL A 716      36.350  53.760  35.860  1.00  0.00           H
ATOM   2043  CB  VAL A 716      35.450  51.900  35.660  1.00  0.00           C
ATOM   2044  HB  VAL A 716      34.540  51.450  35.210  1.00  0.00           H
ATOM   2045  CG1 VAL A 716      36.600  50.970  35.330  1.00  0.00           C
ATOM   2046 HG11 VAL A 716      36.710  50.640  34.270  1.00  0.00           H
ATOM   2047 HG12 VAL A 716      36.460  50.010  35.870  1.00  0.00           H
ATOM   2048 HG13 VAL A 716      37.550  51.480  35.550  1.00  0.00           H
ATOM   2049  CG2 VAL A 716      35.210  51.890  37.170  1.00  0.00           C
ATOM   2050 HG21 VAL A 716      34.200  52.180  37.520  1.00  0.00           H
ATOM   2051 HG22 VAL A 716      35.890  52.610  37.680  1.00  0.00           H
ATOM   2052 HG23 VAL A 716      35.410  50.920  37.670  1.00  0.00           H
ATOM   2053  C   VAL A 716      36.430  53.510  33.810  1.00  0.00           C
ATOM   2054  O   VAL A 716      37.650  53.740  33.760  1.00  0.00           O
ATOM   2055  N   CYS A 717      35.670  53.490  32.690  1.00  0.00           N
ATOM   2056  HN  CYS A 717      34.700  53.240  32.670  1.00  0.00           H
ATOM   2057  CA  CYS A 717      36.270  53.750  31.390  1.00  0.00           C
ATOM   2058  HA  CYS A 717      36.940  52.950  31.170  1.00  0.00           H
ATOM   2059  CB  CYS A 717      35.270  53.500  30.230  1.00  0.00           C
ATOM   2060  HB1 CYS A 717      35.680  53.840  29.260  1.00  0.00           H
ATOM   2061  HB2 CYS A 717      34.340  54.090  30.350  1.00  0.00           H
ATOM   2062  SG  CYS A 717      34.800  51.780  30.230  1.00  0.00           S
ATOM   2063  HG1 CYS A 717      34.000  51.870  31.280  1.00  0.00           H
ATOM   2064  C   CYS A 717      36.990  55.080  31.180  1.00  0.00           C
ATOM   2065  O   CYS A 717      38.090  55.120  30.610  1.00  0.00           O
ATOM   2066  N   TYR A 718      36.340  56.180  31.700  1.00  0.00           N
ATOM   2067  HN  TYR A 718      35.540  56.060  32.270  1.00  0.00           H
ATOM   2068  CA  TYR A 718      36.770  57.560  31.510  1.00  0.00           C
ATOM   2069  HA  TYR A 718      37.460  57.620  30.670  1.00  0.00           H
ATOM   2070  CB  TYR A 718      35.670  58.500  31.030  1.00  0.00           C
ATOM   2071  HB1 TYR A 718      35.890  59.590  30.970  1.00  0.00           H
ATOM   2072  HB2 TYR A 718      34.820  58.360  31.720  1.00  0.00           H
ATOM   2073  CG  TYR A 718      35.220  58.040  29.670  1.00  0.00           C
ATOM   2074  CD1 TYR A 718      33.950  57.410  29.460  1.00  0.00           C
ATOM   2075  HD1 TYR A 718      33.340  57.260  30.340  1.00  0.00           H
ATOM   2076  CE1 TYR A 718      33.570  57.120  28.170  1.00  0.00           C
ATOM   2077  HE1 TYR A 718      32.660  56.560  27.990  1.00  0.00           H
ATOM   2078  CZ  TYR A 718      34.380  57.530  27.120  1.00  0.00           C
ATOM   2079  OH  TYR A 718      33.890  57.400  25.750  1.00  0.00           O
ATOM   2080  HH  TYR A 718      33.050  56.930  25.750  1.00  0.00           H
ATOM   2081  CD2 TYR A 718      35.990  58.360  28.620  1.00  0.00           C
ATOM   2082  HD2 TYR A 718      36.820  59.020  28.780  1.00  0.00           H
ATOM   2083  CE2 TYR A 718      35.600  58.130  27.330  1.00  0.00           C
ATOM   2084  HE2 TYR A 718      36.110  58.690  26.560  1.00  0.00           H
ATOM   2085  C   TYR A 718      37.420  58.250  32.730  1.00  0.00           C
ATOM   2086  O   TYR A 718      37.430  59.500  32.810  1.00  0.00           O
ATOM   2087  N   ILE A 719      38.000  57.490  33.720  1.00  0.00           N
ATOM   2088  HN  ILE A 719      37.740  56.530  33.840  1.00  0.00           H
ATOM   2089  CA  ILE A 719      38.590  58.060  34.970  1.00  0.00           C
ATOM   2090  HA  ILE A 719      37.860  58.760  35.360  1.00  0.00           H
ATOM   2091  CB  ILE A 719      38.880  56.920  35.940  1.00  0.00           C
ATOM   2092  HB  ILE A 719      37.940  56.330  36.020  1.00  0.00           H
ATOM   2093  CG2 ILE A 719      40.030  56.000  35.420  1.00  0.00           C
ATOM   2094 HG21 ILE A 719      41.000  56.510  35.470  1.00  0.00           H
ATOM   2095 HG22 ILE A 719      39.860  55.620  34.380  1.00  0.00           H
ATOM   2096 HG23 ILE A 719      40.000  55.050  36.000  1.00  0.00           H
ATOM   2097  CG1 ILE A 719      39.270  57.470  37.320  1.00  0.00           C
ATOM   2098 HG11 ILE A 719      40.140  58.140  37.210  1.00  0.00           H
ATOM   2099 HG12 ILE A 719      39.710  56.650  37.940  1.00  0.00           H
ATOM   2100  CD  ILE A 719      38.230  58.140  38.220  1.00  0.00           C
ATOM   2101  HD1 ILE A 719      37.520  57.390  38.610  1.00  0.00           H
ATOM   2102  HD2 ILE A 719      37.800  59.050  37.740  1.00  0.00           H
ATOM   2103  HD3 ILE A 719      38.800  58.550  39.080  1.00  0.00           H
ATOM   2104  C   ILE A 719      39.890  58.890  34.590  1.00  0.00           C
ATOM   2105  O   ILE A 719      40.320  59.720  35.340  1.00  0.00           O
ATOM   2106  N   THR A 720      40.400  58.700  33.390  1.00  0.00           N
ATOM   2107  HN  THR A 720      39.890  58.070  32.810  1.00  0.00           H
ATOM   2108  CA  THR A 720      41.620  59.300  32.730  1.00  0.00           C
ATOM   2109  HA  THR A 720      41.530  58.980  31.710  1.00  0.00           H
ATOM   2110  CB  THR A 720      41.910  60.770  32.850  1.00  0.00           C
ATOM   2111  HB  THR A 720      42.810  61.020  32.250  1.00  0.00           H
ATOM   2112  OG1 THR A 720      41.990  61.280  34.170  1.00  0.00           O
ATOM   2113  HG1 THR A 720      41.220  60.840  34.540  1.00  0.00           H
ATOM   2114  CG2 THR A 720      40.820  61.600  32.150  1.00  0.00           C
ATOM   2115 HG21 THR A 720      39.800  61.210  32.380  1.00  0.00           H
ATOM   2116 HG22 THR A 720      41.000  61.480  31.060  1.00  0.00           H
ATOM   2117 HG23 THR A 720      40.900  62.680  32.400  1.00  0.00           H
ATOM   2118  C   THR A 720      42.880  58.600  33.320  1.00  0.00           C
ATOM   2119  O   THR A 720      42.910  58.160  34.430  1.00  0.00           O
ATOM   2120  N   ARG A 721      43.910  58.500  32.530  1.00  0.00           N
ATOM   2121  HN  ARG A 721      43.820  58.940  31.640  1.00  0.00           H
ATOM   2122  CA  ARG A 721      45.140  57.730  32.800  1.00  0.00           C
ATOM   2123  HA  ARG A 721      44.970  56.980  33.560  1.00  0.00           H
ATOM   2124  CB  ARG A 721      45.870  57.210  31.560  1.00  0.00           C
ATOM   2125  HB1 ARG A 721      46.770  56.620  31.820  1.00  0.00           H
ATOM   2126  HB2 ARG A 721      46.140  58.070  30.910  1.00  0.00           H
ATOM   2127  CG  ARG A 721      44.850  56.390  30.680  1.00  0.00           C
ATOM   2128  HG1 ARG A 721      45.370  55.990  29.780  1.00  0.00           H
ATOM   2129  HG2 ARG A 721      44.050  57.090  30.370  1.00  0.00           H
ATOM   2130  CD  ARG A 721      44.190  55.200  31.380  1.00  0.00           C
ATOM   2131  HD1 ARG A 721      43.840  55.500  32.390  1.00  0.00           H
ATOM   2132  HD2 ARG A 721      44.860  54.340  31.580  1.00  0.00           H
ATOM   2133  NE  ARG A 721      43.120  54.700  30.530  1.00  0.00           N
ATOM   2134  HE  ARG A 721      43.190  54.730  29.530  1.00  0.00           H
ATOM   2135  CZ  ARG A 721      42.000  54.160  30.950  1.00  0.00           C
ATOM   2136  NH1 ARG A 721      41.820  53.810  32.210  1.00  0.00           N
ATOM   2137 HH11 ARG A 721      41.040  53.200  32.310  1.00  0.00           H
ATOM   2138 HH12 ARG A 721      42.630  53.830  32.810  1.00  0.00           H
ATOM   2139  NH2 ARG A 721      41.040  53.840  30.060  1.00  0.00           N
ATOM   2140 HH21 ARG A 721      41.330  53.560  29.140  1.00  0.00           H
ATOM   2141 HH22 ARG A 721      40.250  53.420  30.500  1.00  0.00           H
ATOM   2142  C   ARG A 721      46.200  58.580  33.560  1.00  0.00           C
ATOM   2143  O   ARG A 721      47.120  58.090  34.130  1.00  0.00           O
ATOM   2144  N   PHE A 722      46.040  59.960  33.540  1.00  0.00           N
ATOM   2145  HN  PHE A 722      45.430  60.470  32.940  1.00  0.00           H
ATOM   2146  CA  PHE A 722      46.760  60.820  34.440  1.00  0.00           C
ATOM   2147  HA  PHE A 722      47.810  60.690  34.310  1.00  0.00           H
ATOM   2148  CB  PHE A 722      46.240  62.200  34.030  1.00  0.00           C
ATOM   2149  HB1 PHE A 722      45.140  62.250  33.920  1.00  0.00           H
ATOM   2150  HB2 PHE A 722      46.430  62.450  32.970  1.00  0.00           H
ATOM   2151  CG  PHE A 722      46.730  63.360  34.920  1.00  0.00           C
ATOM   2152  CD1 PHE A 722      47.900  64.050  34.520  1.00  0.00           C
ATOM   2153  HD1 PHE A 722      48.300  63.580  33.650  1.00  0.00           H
ATOM   2154  CE1 PHE A 722      48.480  65.120  35.190  1.00  0.00           C
ATOM   2155  HE1 PHE A 722      49.410  65.500  34.790  1.00  0.00           H
ATOM   2156  CZ  PHE A 722      47.870  65.570  36.370  1.00  0.00           C
ATOM   2157  HZ  PHE A 722      48.310  66.450  36.820  1.00  0.00           H
ATOM   2158  CD2 PHE A 722      46.080  63.860  36.070  1.00  0.00           C
ATOM   2159  HD2 PHE A 722      45.230  63.390  36.540  1.00  0.00           H
ATOM   2160  CE2 PHE A 722      46.720  64.880  36.830  1.00  0.00           C
ATOM   2161  HE2 PHE A 722      46.350  65.140  37.820  1.00  0.00           H
ATOM   2162  C   PHE A 722      46.410  60.470  35.950  1.00  0.00           C
ATOM   2163  O   PHE A 722      47.290  60.390  36.790  1.00  0.00           O
ATOM   2164  N   THR A 723      45.180  60.180  36.290  1.00  0.00           N
ATOM   2165  HN  THR A 723      44.380  60.380  35.730  1.00  0.00           H
ATOM   2166  CA  THR A 723      44.740  59.760  37.630  1.00  0.00           C
ATOM   2167  HA  THR A 723      45.040  60.420  38.440  1.00  0.00           H
ATOM   2168  CB  THR A 723      43.130  59.580  37.710  1.00  0.00           C
ATOM   2169  HB  THR A 723      42.770  58.810  36.990  1.00  0.00           H
ATOM   2170  OG1 THR A 723      42.610  60.900  37.370  1.00  0.00           O
ATOM   2171  HG1 THR A 723      41.890  60.690  36.780  1.00  0.00           H
ATOM   2172  CG2 THR A 723      42.550  59.090  39.060  1.00  0.00           C
ATOM   2173 HG21 THR A 723      42.890  59.860  39.780  1.00  0.00           H
ATOM   2174 HG22 THR A 723      42.730  58.080  39.480  1.00  0.00           H
ATOM   2175 HG23 THR A 723      41.450  59.150  38.920  1.00  0.00           H
ATOM   2176  C   THR A 723      45.320  58.430  38.000  1.00  0.00           C
ATOM   2177  O   THR A 723      45.640  58.290  39.190  1.00  0.00           O
ATOM   2178  N   GLU A 724      45.580  57.500  37.020  1.00  0.00           N
ATOM   2179  HN  GLU A 724      45.210  57.730  36.120  1.00  0.00           H
ATOM   2180  CA  GLU A 724      46.410  56.320  37.240  1.00  0.00           C
ATOM   2181  HA  GLU A 724      45.980  55.800  38.080  1.00  0.00           H
ATOM   2182  CB  GLU A 724      46.400  55.300  36.060  1.00  0.00           C
ATOM   2183  HB1 GLU A 724      47.050  54.430  36.300  1.00  0.00           H
ATOM   2184  HB2 GLU A 724      46.750  55.850  35.160  1.00  0.00           H
ATOM   2185  CG  GLU A 724      45.020  54.780  35.640  1.00  0.00           C
ATOM   2186  HG1 GLU A 724      44.310  55.590  35.380  1.00  0.00           H
ATOM   2187  HG2 GLU A 724      44.530  54.280  36.490  1.00  0.00           H
ATOM   2188  CD  GLU A 724      44.990  53.840  34.380  1.00  0.00           C
ATOM   2189  OE1 GLU A 724      43.870  53.360  33.960  1.00  0.00           O
ATOM   2190  OE2 GLU A 724      46.010  53.640  33.690  1.00  0.00           O
ATOM   2191  C   GLU A 724      47.840  56.720  37.620  1.00  0.00           C
ATOM   2192  O   GLU A 724      48.470  56.180  38.520  1.00  0.00           O
ATOM   2193  N   GLU A 725      48.510  57.550  36.810  1.00  0.00           N
ATOM   2194  HN  GLU A 725      48.000  58.030  36.100  1.00  0.00           H
ATOM   2195  CA  GLU A 725      49.920  57.880  37.100  1.00  0.00           C
ATOM   2196  HA  GLU A 725      50.430  56.930  37.130  1.00  0.00           H
ATOM   2197  CB  GLU A 725      50.360  58.780  35.930  1.00  0.00           C
ATOM   2198  HB1 GLU A 725      51.380  59.150  36.210  1.00  0.00           H
ATOM   2199  HB2 GLU A 725      49.670  59.650  35.880  1.00  0.00           H
ATOM   2200  CG  GLU A 725      50.350  58.000  34.580  1.00  0.00           C
ATOM   2201  HG1 GLU A 725      49.430  58.110  33.950  1.00  0.00           H
ATOM   2202  HG2 GLU A 725      50.530  56.920  34.770  1.00  0.00           H
ATOM   2203  CD  GLU A 725      51.480  58.350  33.660  1.00  0.00           C
ATOM   2204  OE1 GLU A 725      52.410  59.080  34.000  1.00  0.00           O
ATOM   2205  OE2 GLU A 725      51.580  57.750  32.580  1.00  0.00           O
ATOM   2206  C   GLU A 725      50.380  58.530  38.360  1.00  0.00           C
ATOM   2207  O   GLU A 725      51.400  58.120  38.930  1.00  0.00           O
ATOM   2208  N   ALA A 726      49.570  59.470  38.760  1.00  0.00           N
ATOM   2209  HN  ALA A 726      48.690  59.640  38.320  1.00  0.00           H
ATOM   2210  CA  ALA A 726      49.690  60.210  39.970  1.00  0.00           C
ATOM   2211  HA  ALA A 726      50.710  60.540  40.060  1.00  0.00           H
ATOM   2212  CB  ALA A 726      48.900  61.540  39.940  1.00  0.00           C
ATOM   2213  HB1 ALA A 726      49.500  62.170  39.260  1.00  0.00           H
ATOM   2214  HB2 ALA A 726      48.790  62.100  40.890  1.00  0.00           H
ATOM   2215  HB3 ALA A 726      47.860  61.380  39.570  1.00  0.00           H
ATOM   2216  C   ALA A 726      49.230  59.380  41.200  1.00  0.00           C
ATOM   2217  O   ALA A 726      49.910  59.450  42.210  1.00  0.00           O
ATOM   2218  N   PHE A 727      48.130  58.530  41.140  1.00  0.00           N
ATOM   2219  HN  PHE A 727      47.660  58.380  40.270  1.00  0.00           H
ATOM   2220  CA  PHE A 727      47.690  57.690  42.210  1.00  0.00           C
ATOM   2221  HA  PHE A 727      47.580  58.240  43.130  1.00  0.00           H
ATOM   2222  CB  PHE A 727      46.340  56.940  41.920  1.00  0.00           C
ATOM   2223  HB1 PHE A 727      46.260  56.320  41.000  1.00  0.00           H
ATOM   2224  HB2 PHE A 727      45.560  57.730  41.840  1.00  0.00           H
ATOM   2225  CG  PHE A 727      45.930  56.080  43.080  1.00  0.00           C
ATOM   2226  CD1 PHE A 727      45.260  56.780  44.120  1.00  0.00           C
ATOM   2227  HD1 PHE A 727      45.240  57.860  44.100  1.00  0.00           H
ATOM   2228  CE1 PHE A 727      44.760  56.080  45.300  1.00  0.00           C
ATOM   2229  HE1 PHE A 727      44.430  56.690  46.120  1.00  0.00           H
ATOM   2230  CZ  PHE A 727      44.860  54.740  45.370  1.00  0.00           C
ATOM   2231  HZ  PHE A 727      44.520  54.190  46.230  1.00  0.00           H
ATOM   2232  CD2 PHE A 727      46.200  54.720  43.280  1.00  0.00           C
ATOM   2233  HD2 PHE A 727      46.810  54.190  42.560  1.00  0.00           H
ATOM   2234  CE2 PHE A 727      45.670  54.060  44.390  1.00  0.00           C
ATOM   2235  HE2 PHE A 727      45.750  52.990  44.490  1.00  0.00           H
ATOM   2236  C   PHE A 727      48.740  56.650  42.550  1.00  0.00           C
ATOM   2237  O   PHE A 727      49.060  56.270  43.670  1.00  0.00           O
ATOM   2238  N   ALA A 728      49.230  55.990  41.420  1.00  0.00           N
ATOM   2239  HN  ALA A 728      48.900  56.140  40.500  1.00  0.00           H
ATOM   2240  CA  ALA A 728      50.260  54.930  41.500  1.00  0.00           C
ATOM   2241  HA  ALA A 728      49.950  54.150  42.160  1.00  0.00           H
ATOM   2242  CB  ALA A 728      50.400  54.380  40.070  1.00  0.00           C
ATOM   2243  HB1 ALA A 728      51.180  53.580  39.990  1.00  0.00           H
ATOM   2244  HB2 ALA A 728      50.760  55.090  39.290  1.00  0.00           H
ATOM   2245  HB3 ALA A 728      49.510  53.750  39.820  1.00  0.00           H
ATOM   2246  C   ALA A 728      51.610  55.420  42.040  1.00  0.00           C
ATOM   2247  O   ALA A 728      52.200  54.830  42.940  1.00  0.00           O
ATOM   2248  N   ALA A 729      52.180  56.550  41.570  1.00  0.00           N
ATOM   2249  HN  ALA A 729      51.820  56.910  40.710  1.00  0.00           H
ATOM   2250  CA  ALA A 729      53.240  57.210  42.210  1.00  0.00           C
ATOM   2251  HA  ALA A 729      54.130  56.590  42.160  1.00  0.00           H
ATOM   2252  CB  ALA A 729      53.550  58.520  41.380  1.00  0.00           C
ATOM   2253  HB1 ALA A 729      52.570  58.980  41.120  1.00  0.00           H
ATOM   2254  HB2 ALA A 729      54.020  58.270  40.410  1.00  0.00           H
ATOM   2255  HB3 ALA A 729      54.070  59.270  42.030  1.00  0.00           H
ATOM   2256  C   ALA A 729      52.980  57.670  43.730  1.00  0.00           C
ATOM   2257  O   ALA A 729      53.860  57.520  44.590  1.00  0.00           O
ATOM   2258  N   LEU A 730      51.820  58.300  44.070  1.00  0.00           N
ATOM   2259  HN  LEU A 730      51.100  58.560  43.440  1.00  0.00           H
ATOM   2260  CA  LEU A 730      51.560  58.730  45.440  1.00  0.00           C
ATOM   2261  HA  LEU A 730      52.330  59.380  45.840  1.00  0.00           H
ATOM   2262  CB  LEU A 730      50.280  59.590  45.410  1.00  0.00           C
ATOM   2263  HB1 LEU A 730      49.520  58.860  45.050  1.00  0.00           H
ATOM   2264  HB2 LEU A 730      50.510  60.420  44.720  1.00  0.00           H
ATOM   2265  CG  LEU A 730      49.920  60.300  46.800  1.00  0.00           C
ATOM   2266  HG  LEU A 730      49.640  59.520  47.530  1.00  0.00           H
ATOM   2267  CD1 LEU A 730      51.130  61.090  47.330  1.00  0.00           C
ATOM   2268 HD11 LEU A 730      50.850  61.660  48.250  1.00  0.00           H
ATOM   2269 HD12 LEU A 730      51.490  61.840  46.600  1.00  0.00           H
ATOM   2270 HD13 LEU A 730      51.970  60.420  47.610  1.00  0.00           H
ATOM   2271  CD2 LEU A 730      48.680  61.210  46.610  1.00  0.00           C
ATOM   2272 HD21 LEU A 730      49.010  62.130  46.100  1.00  0.00           H
ATOM   2273 HD22 LEU A 730      48.290  61.550  47.600  1.00  0.00           H
ATOM   2274 HD23 LEU A 730      47.870  60.770  45.990  1.00  0.00           H
ATOM   2275  C   LEU A 730      51.360  57.610  46.440  1.00  0.00           C
ATOM   2276  O   LEU A 730      51.930  57.640  47.590  1.00  0.00           O
ATOM   2277  N   ILE A 731      50.580  56.560  46.070  1.00  0.00           N
ATOM   2278  HN  ILE A 731      50.180  56.590  45.170  1.00  0.00           H
ATOM   2279  CA  ILE A 731      50.260  55.440  47.050  1.00  0.00           C
ATOM   2280  HA  ILE A 731      49.930  56.040  47.880  1.00  0.00           H
ATOM   2281  CB  ILE A 731      49.110  54.610  46.640  1.00  0.00           C
ATOM   2282  HB  ILE A 731      48.360  55.330  46.250  1.00  0.00           H
ATOM   2283  CG2 ILE A 731      49.430  53.620  45.580  1.00  0.00           C
ATOM   2284 HG21 ILE A 731      50.110  54.170  44.890  1.00  0.00           H
ATOM   2285 HG22 ILE A 731      48.620  53.210  44.960  1.00  0.00           H
ATOM   2286 HG23 ILE A 731      50.110  52.780  45.840  1.00  0.00           H
ATOM   2287  CG1 ILE A 731      48.620  53.770  47.850  1.00  0.00           C
ATOM   2288 HG11 ILE A 731      49.430  53.140  48.290  1.00  0.00           H
ATOM   2289 HG12 ILE A 731      47.830  53.110  47.450  1.00  0.00           H
ATOM   2290  CD  ILE A 731      48.000  54.640  48.970  1.00  0.00           C
ATOM   2291  HD1 ILE A 731      47.700  54.000  49.830  1.00  0.00           H
ATOM   2292  HD2 ILE A 731      47.120  55.210  48.630  1.00  0.00           H
ATOM   2293  HD3 ILE A 731      48.820  55.320  49.280  1.00  0.00           H
ATOM   2294  C   ILE A 731      51.540  54.690  47.480  1.00  0.00           C
ATOM   2295  O   ILE A 731      51.660  54.340  48.630  1.00  0.00           O
ATOM   2296  N   CYS A 732      52.550  54.490  46.610  1.00  0.00           N
ATOM   2297  HN  CYS A 732      52.440  54.750  45.660  1.00  0.00           H
ATOM   2298  CA  CYS A 732      53.880  54.010  46.970  1.00  0.00           C
ATOM   2299  HA  CYS A 732      53.840  52.980  47.280  1.00  0.00           H
ATOM   2300  CB  CYS A 732      54.840  53.920  45.700  1.00  0.00           C
ATOM   2301  HB1 CYS A 732      55.850  53.570  46.040  1.00  0.00           H
ATOM   2302  HB2 CYS A 732      54.990  54.980  45.410  1.00  0.00           H
ATOM   2303  SG  CYS A 732      54.170  52.790  44.390  1.00  0.00           S
ATOM   2304  HG1 CYS A 732      53.410  53.720  43.830  1.00  0.00           H
ATOM   2305  C   CYS A 732      54.570  54.850  48.040  1.00  0.00           C
ATOM   2306  O   CYS A 732      54.940  54.360  49.090  1.00  0.00           O
ATOM   2307  N   ILE A 733      54.580  56.160  47.800  1.00  0.00           N
ATOM   2308  HN  ILE A 733      54.300  56.570  46.940  1.00  0.00           H
ATOM   2309  CA  ILE A 733      55.060  57.130  48.880  1.00  0.00           C
ATOM   2310  HA  ILE A 733      56.050  56.830  49.190  1.00  0.00           H
ATOM   2311  CB  ILE A 733      55.260  58.520  48.260  1.00  0.00           C
ATOM   2312  HB  ILE A 733      54.230  58.700  47.880  1.00  0.00           H
ATOM   2313  CG2 ILE A 733      55.630  59.640  49.220  1.00  0.00           C
ATOM   2314 HG21 ILE A 733      54.800  59.870  49.920  1.00  0.00           H
ATOM   2315 HG22 ILE A 733      55.740  60.530  48.560  1.00  0.00           H
ATOM   2316 HG23 ILE A 733      56.540  59.510  49.830  1.00  0.00           H
ATOM   2317  CG1 ILE A 733      56.190  58.550  47.020  1.00  0.00           C
ATOM   2318 HG11 ILE A 733      56.420  59.590  46.700  1.00  0.00           H
ATOM   2319 HG12 ILE A 733      55.900  57.980  46.110  1.00  0.00           H
ATOM   2320  CD  ILE A 733      57.600  58.040  47.270  1.00  0.00           C
ATOM   2321  HD1 ILE A 733      58.050  58.330  48.230  1.00  0.00           H
ATOM   2322  HD2 ILE A 733      58.270  58.230  46.400  1.00  0.00           H
ATOM   2323  HD3 ILE A 733      57.490  56.940  47.260  1.00  0.00           H
ATOM   2324  C   ILE A 733      54.370  57.160  50.240  1.00  0.00           C
ATOM   2325  O   ILE A 733      54.950  57.190  51.290  1.00  0.00           O
ATOM   2326  N   ILE A 734      53.080  57.070  50.220  1.00  0.00           N
ATOM   2327  HN  ILE A 734      52.690  57.370  49.360  1.00  0.00           H
ATOM   2328  CA  ILE A 734      52.260  56.860  51.400  1.00  0.00           C
ATOM   2329  HA  ILE A 734      52.630  57.610  52.080  1.00  0.00           H
ATOM   2330  CB  ILE A 734      50.740  56.980  51.170  1.00  0.00           C
ATOM   2331  HB  ILE A 734      50.600  56.210  50.400  1.00  0.00           H
ATOM   2332  CG2 ILE A 734      49.930  56.810  52.510  1.00  0.00           C
ATOM   2333 HG21 ILE A 734      48.870  56.890  52.190  1.00  0.00           H
ATOM   2334 HG22 ILE A 734      50.140  57.710  53.140  1.00  0.00           H
ATOM   2335 HG23 ILE A 734      50.010  55.840  53.030  1.00  0.00           H
ATOM   2336  CG1 ILE A 734      50.420  58.410  50.660  1.00  0.00           C
ATOM   2337 HG11 ILE A 734      51.050  58.640  49.760  1.00  0.00           H
ATOM   2338 HG12 ILE A 734      50.730  59.220  51.350  1.00  0.00           H
ATOM   2339  CD  ILE A 734      49.000  58.550  50.170  1.00  0.00           C
ATOM   2340  HD1 ILE A 734      48.810  57.790  49.380  1.00  0.00           H
ATOM   2341  HD2 ILE A 734      48.980  59.500  49.590  1.00  0.00           H
ATOM   2342  HD3 ILE A 734      48.330  58.600  51.060  1.00  0.00           H
ATOM   2343  C   ILE A 734      52.670  55.590  52.130  1.00  0.00           C
ATOM   2344  O   ILE A 734      53.000  55.660  53.320  1.00  0.00           O
ATOM   2345  N   PHE A 735      52.850  54.410  51.440  1.00  0.00           N
ATOM   2346  HN  PHE A 735      52.670  54.460  50.450  1.00  0.00           H
ATOM   2347  CA  PHE A 735      53.190  53.120  51.980  1.00  0.00           C
ATOM   2348  HA  PHE A 735      52.520  52.970  52.810  1.00  0.00           H
ATOM   2349  CB  PHE A 735      53.020  52.110  50.750  1.00  0.00           C
ATOM   2350  HB1 PHE A 735      53.770  52.150  49.940  1.00  0.00           H
ATOM   2351  HB2 PHE A 735      52.000  52.240  50.320  1.00  0.00           H
ATOM   2352  CG  PHE A 735      53.110  50.680  51.270  1.00  0.00           C
ATOM   2353  CD1 PHE A 735      51.910  49.990  51.490  1.00  0.00           C
ATOM   2354  HD1 PHE A 735      50.920  50.400  51.280  1.00  0.00           H
ATOM   2355  CE1 PHE A 735      52.040  48.600  51.590  1.00  0.00           C
ATOM   2356  HE1 PHE A 735      51.140  48.060  51.810  1.00  0.00           H
ATOM   2357  CZ  PHE A 735      53.240  47.930  51.490  1.00  0.00           C
ATOM   2358  HZ  PHE A 735      53.250  46.850  51.590  1.00  0.00           H
ATOM   2359  CD2 PHE A 735      54.370  50.060  51.230  1.00  0.00           C
ATOM   2360  HD2 PHE A 735      55.250  50.550  50.860  1.00  0.00           H
ATOM   2361  CE2 PHE A 735      54.400  48.670  51.290  1.00  0.00           C
ATOM   2362  HE2 PHE A 735      55.360  48.190  51.290  1.00  0.00           H
ATOM   2363  C   PHE A 735      54.580  53.100  52.630  1.00  0.00           C
ATOM   2364  O   PHE A 735      54.790  52.520  53.720  1.00  0.00           O
ATOM   2365  N   ILE A 736      55.540  53.790  51.960  1.00  0.00           N
ATOM   2366  HN  ILE A 736      55.310  54.270  51.120  1.00  0.00           H
ATOM   2367  CA  ILE A 736      56.930  54.030  52.480  1.00  0.00           C
ATOM   2368  HA  ILE A 736      57.350  53.030  52.600  1.00  0.00           H
ATOM   2369  CB  ILE A 736      57.720  54.770  51.420  1.00  0.00           C
ATOM   2370  HB  ILE A 736      57.140  55.660  51.120  1.00  0.00           H
ATOM   2371  CG2 ILE A 736      59.060  55.290  52.020  1.00  0.00           C
ATOM   2372 HG21 ILE A 736      58.980  56.120  52.760  1.00  0.00           H
ATOM   2373 HG22 ILE A 736      59.630  55.590  51.110  1.00  0.00           H
ATOM   2374 HG23 ILE A 736      59.670  54.410  52.310  1.00  0.00           H
ATOM   2375  CG1 ILE A 736      58.010  53.720  50.220  1.00  0.00           C
ATOM   2376 HG11 ILE A 736      57.100  53.210  49.860  1.00  0.00           H
ATOM   2377 HG12 ILE A 736      58.760  52.960  50.480  1.00  0.00           H
ATOM   2378  CD  ILE A 736      58.600  54.470  48.960  1.00  0.00           C
ATOM   2379  HD1 ILE A 736      57.780  55.190  48.770  1.00  0.00           H
ATOM   2380  HD2 ILE A 736      58.820  53.770  48.140  1.00  0.00           H
ATOM   2381  HD3 ILE A 736      59.600  54.970  49.090  1.00  0.00           H
ATOM   2382  C   ILE A 736      56.940  54.780  53.810  1.00  0.00           C
ATOM   2383  O   ILE A 736      57.710  54.430  54.720  1.00  0.00           O
ATOM   2384  N   TYR A 737      56.090  55.800  53.920  1.00  0.00           N
ATOM   2385  HN  TYR A 737      55.590  56.150  53.130  1.00  0.00           H
ATOM   2386  CA  TYR A 737      55.720  56.580  55.120  1.00  0.00           C
ATOM   2387  HA  TYR A 737      56.680  56.860  55.520  1.00  0.00           H
ATOM   2388  CB  TYR A 737      55.160  57.950  54.810  1.00  0.00           C
ATOM   2389  HB1 TYR A 737      54.150  57.830  54.380  1.00  0.00           H
ATOM   2390  HB2 TYR A 737      55.810  58.470  54.050  1.00  0.00           H
ATOM   2391  CG  TYR A 737      54.990  58.850  56.070  1.00  0.00           C
ATOM   2392  CD1 TYR A 737      56.040  59.000  56.990  1.00  0.00           C
ATOM   2393  HD1 TYR A 737      56.960  58.430  56.900  1.00  0.00           H
ATOM   2394  CE1 TYR A 737      55.880  59.710  58.170  1.00  0.00           C
ATOM   2395  HE1 TYR A 737      56.620  59.710  58.960  1.00  0.00           H
ATOM   2396  CZ  TYR A 737      54.730  60.470  58.390  1.00  0.00           C
ATOM   2397  OH  TYR A 737      54.580  61.200  59.590  1.00  0.00           O
ATOM   2398  HH  TYR A 737      53.640  61.260  59.740  1.00  0.00           H
ATOM   2399  CD2 TYR A 737      53.790  59.520  56.330  1.00  0.00           C
ATOM   2400  HD2 TYR A 737      52.970  59.270  55.670  1.00  0.00           H
ATOM   2401  CE2 TYR A 737      53.700  60.400  57.430  1.00  0.00           C
ATOM   2402  HE2 TYR A 737      52.740  60.840  57.710  1.00  0.00           H
ATOM   2403  C   TYR A 737      55.130  55.720  56.210  1.00  0.00           C
ATOM   2404  O   TYR A 737      55.590  55.840  57.360  1.00  0.00           O
ATOM   2405  N   GLU A 738      54.200  54.790  55.840  1.00  0.00           N
ATOM   2406  HN  GLU A 738      53.700  54.840  54.980  1.00  0.00           H
ATOM   2407  CA  GLU A 738      53.610  53.800  56.720  1.00  0.00           C
ATOM   2408  HA  GLU A 738      53.310  54.290  57.640  1.00  0.00           H
ATOM   2409  CB  GLU A 738      52.300  53.120  56.170  1.00  0.00           C
ATOM   2410  HB1 GLU A 738      51.950  52.430  56.970  1.00  0.00           H
ATOM   2411  HB2 GLU A 738      52.550  52.620  55.210  1.00  0.00           H
ATOM   2412  CG  GLU A 738      51.070  54.030  55.920  1.00  0.00           C
ATOM   2413  HG1 GLU A 738      51.200  54.750  55.070  1.00  0.00           H
ATOM   2414  HG2 GLU A 738      50.950  54.550  56.890  1.00  0.00           H
ATOM   2415  CD  GLU A 738      49.820  53.180  55.650  1.00  0.00           C
ATOM   2416  OE1 GLU A 738      49.850  51.950  55.780  1.00  0.00           O
ATOM   2417  OE2 GLU A 738      48.770  53.850  55.420  1.00  0.00           O
ATOM   2418  C   GLU A 738      54.620  52.940  57.370  1.00  0.00           C
ATOM   2419  O   GLU A 738      54.430  52.530  58.470  1.00  0.00           O
ATOM   2420  N   ALA A 739      55.720  52.560  56.660  1.00  0.00           N
ATOM   2421  HN  ALA A 739      55.730  52.870  55.710  1.00  0.00           H
ATOM   2422  CA  ALA A 739      56.800  51.760  57.240  1.00  0.00           C
ATOM   2423  HA  ALA A 739      56.340  50.920  57.740  1.00  0.00           H
ATOM   2424  CB  ALA A 739      57.720  51.190  56.210  1.00  0.00           C
ATOM   2425  HB1 ALA A 739      57.080  50.780  55.400  1.00  0.00           H
ATOM   2426  HB2 ALA A 739      58.310  50.390  56.710  1.00  0.00           H
ATOM   2427  HB3 ALA A 739      58.430  51.930  55.780  1.00  0.00           H
ATOM   2428  C   ALA A 739      57.610  52.510  58.310  1.00  0.00           C
ATOM   2429  O   ALA A 739      57.970  52.110  59.370  1.00  0.00           O
ATOM   2430  N   LEU A 740      57.880  53.780  58.010  1.00  0.00           N
ATOM   2431  HN  LEU A 740      57.520  54.080  57.130  1.00  0.00           H
ATOM   2432  CA  LEU A 740      58.730  54.710  58.770  1.00  0.00           C
ATOM   2433  HA  LEU A 740      59.630  54.280  59.160  1.00  0.00           H
ATOM   2434  CB  LEU A 740      59.100  55.970  58.000  1.00  0.00           C
ATOM   2435  HB1 LEU A 740      59.230  56.840  58.680  1.00  0.00           H
ATOM   2436  HB2 LEU A 740      58.210  56.350  57.440  1.00  0.00           H
ATOM   2437  CG  LEU A 740      60.280  55.870  56.970  1.00  0.00           C
ATOM   2438  HG  LEU A 740      60.190  54.840  56.530  1.00  0.00           H
ATOM   2439  CD1 LEU A 740      60.180  56.910  55.870  1.00  0.00           C
ATOM   2440 HD11 LEU A 740      61.080  56.850  55.220  1.00  0.00           H
ATOM   2441 HD12 LEU A 740      60.340  57.930  56.310  1.00  0.00           H
ATOM   2442 HD13 LEU A 740      59.260  56.840  55.250  1.00  0.00           H
ATOM   2443  CD2 LEU A 740      61.600  56.170  57.730  1.00  0.00           C
ATOM   2444 HD21 LEU A 740      61.570  57.190  58.150  1.00  0.00           H
ATOM   2445 HD22 LEU A 740      62.430  55.940  57.010  1.00  0.00           H
ATOM   2446 HD23 LEU A 740      61.690  55.440  58.560  1.00  0.00           H
ATOM   2447  C   LEU A 740      57.940  55.140  59.990  1.00  0.00           C
ATOM   2448  O   LEU A 740      58.440  55.110  61.100  1.00  0.00           O
ATOM   2449  N   GLU A 741      56.640  55.420  59.920  1.00  0.00           N
ATOM   2450  HN  GLU A 741      56.210  55.470  59.030  1.00  0.00           H
ATOM   2451  CA  GLU A 741      55.790  55.750  61.070  1.00  0.00           C
ATOM   2452  HA  GLU A 741      56.090  56.700  61.480  1.00  0.00           H
ATOM   2453  CB  GLU A 741      54.360  56.130  60.640  1.00  0.00           C
ATOM   2454  HB1 GLU A 741      53.890  55.330  60.020  1.00  0.00           H
ATOM   2455  HB2 GLU A 741      54.460  57.010  59.970  1.00  0.00           H
ATOM   2456  CG  GLU A 741      53.340  56.360  61.860  1.00  0.00           C
ATOM   2457  HG1 GLU A 741      53.470  57.340  62.360  1.00  0.00           H
ATOM   2458  HG2 GLU A 741      53.280  55.560  62.640  1.00  0.00           H
ATOM   2459  CD  GLU A 741      51.870  56.350  61.460  1.00  0.00           C
ATOM   2460  OE1 GLU A 741      51.610  56.200  60.250  1.00  0.00           O
ATOM   2461  OE2 GLU A 741      50.970  56.590  62.310  1.00  0.00           O
ATOM   2462  C   GLU A 741      55.700  54.640  62.140  1.00  0.00           C
ATOM   2463  O   GLU A 741      55.720  54.910  63.370  1.00  0.00           O
ATOM   2464  N   LYS A 742      55.620  53.310  61.790  1.00  0.00           N
ATOM   2465  HN  LYS A 742      55.380  53.210  60.820  1.00  0.00           H
ATOM   2466  CA  LYS A 742      55.630  52.170  62.650  1.00  0.00           C
ATOM   2467  HA  LYS A 742      54.800  52.230  63.340  1.00  0.00           H
ATOM   2468  CB  LYS A 742      55.250  50.890  61.810  1.00  0.00           C
ATOM   2469  HB1 LYS A 742      55.370  50.050  62.520  1.00  0.00           H
ATOM   2470  HB2 LYS A 742      55.890  50.640  60.940  1.00  0.00           H
ATOM   2471  CG  LYS A 742      53.790  50.830  61.300  1.00  0.00           C
ATOM   2472  HG1 LYS A 742      53.580  50.100  60.480  1.00  0.00           H
ATOM   2473  HG2 LYS A 742      53.480  51.770  60.780  1.00  0.00           H
ATOM   2474  CD  LYS A 742      52.890  50.570  62.470  1.00  0.00           C
ATOM   2475  HD1 LYS A 742      53.140  51.170  63.380  1.00  0.00           H
ATOM   2476  HD2 LYS A 742      53.160  49.510  62.720  1.00  0.00           H
ATOM   2477  CE  LYS A 742      51.430  50.420  62.190  1.00  0.00           C
ATOM   2478  HE1 LYS A 742      50.800  49.980  62.980  1.00  0.00           H
ATOM   2479  HE2 LYS A 742      51.220  49.840  61.250  1.00  0.00           H
ATOM   2480  NZ  LYS A 742      50.740  51.720  61.830  1.00  0.00           N
ATOM   2481  HZ1 LYS A 742      50.810  52.350  62.640  1.00  0.00           H
ATOM   2482  HZ2 LYS A 742      49.740  51.680  61.540  1.00  0.00           H
ATOM   2483  HZ3 LYS A 742      51.270  52.110  61.020  1.00  0.00           H
ATOM   2484  C   LYS A 742      56.920  52.010  63.360  1.00  0.00           C
ATOM   2485  O   LYS A 742      57.010  51.820  64.590  1.00  0.00           O
ATOM   2486  N   LEU A 743      58.060  52.290  62.670  1.00  0.00           N
ATOM   2487  HN  LEU A 743      57.940  52.480  61.700  1.00  0.00           H
ATOM   2488  CA  LEU A 743      59.340  52.390  63.310  1.00  0.00           C
ATOM   2489  HA  LEU A 743      59.470  51.540  63.960  1.00  0.00           H
ATOM   2490  CB  LEU A 743      60.430  52.500  62.240  1.00  0.00           C
ATOM   2491  HB1 LEU A 743      60.110  53.270  61.500  1.00  0.00           H
ATOM   2492  HB2 LEU A 743      60.430  51.530  61.720  1.00  0.00           H
ATOM   2493  CG  LEU A 743      61.930  52.760  62.680  1.00  0.00           C
ATOM   2494  HG  LEU A 743      61.880  53.770  63.120  1.00  0.00           H
ATOM   2495  CD1 LEU A 743      62.550  51.770  63.680  1.00  0.00           C
ATOM   2496 HD11 LEU A 743      61.920  51.910  64.600  1.00  0.00           H
ATOM   2497 HD12 LEU A 743      63.600  52.120  63.790  1.00  0.00           H
ATOM   2498 HD13 LEU A 743      62.550  50.680  63.480  1.00  0.00           H
ATOM   2499  CD2 LEU A 743      62.690  52.820  61.380  1.00  0.00           C
ATOM   2500 HD21 LEU A 743      63.730  53.020  61.710  1.00  0.00           H
ATOM   2501 HD22 LEU A 743      62.310  53.530  60.620  1.00  0.00           H
ATOM   2502 HD23 LEU A 743      62.620  51.880  60.790  1.00  0.00           H
ATOM   2503  C   LEU A 743      59.480  53.540  64.370  1.00  0.00           C
ATOM   2504  O   LEU A 743      60.010  53.380  65.500  1.00  0.00           O
ATOM   2505  N   PHE A 744      58.940  54.700  63.970  1.00  0.00           N
ATOM   2506  HN  PHE A 744      58.590  54.700  63.050  1.00  0.00           H
ATOM   2507  CA  PHE A 744      58.910  55.900  64.790  1.00  0.00           C
ATOM   2508  HA  PHE A 744      59.940  56.120  65.020  1.00  0.00           H
ATOM   2509  CB  PHE A 744      58.480  57.180  63.990  1.00  0.00           C
ATOM   2510  HB1 PHE A 744      58.360  58.040  64.670  1.00  0.00           H
ATOM   2511  HB2 PHE A 744      57.470  56.900  63.630  1.00  0.00           H
ATOM   2512  CG  PHE A 744      59.270  57.570  62.800  1.00  0.00           C
ATOM   2513  CD1 PHE A 744      60.470  56.960  62.450  1.00  0.00           C
ATOM   2514  HD1 PHE A 744      60.800  56.060  62.950  1.00  0.00           H
ATOM   2515  CE1 PHE A 744      61.110  57.330  61.250  1.00  0.00           C
ATOM   2516  HE1 PHE A 744      61.970  56.720  61.020  1.00  0.00           H
ATOM   2517  CZ  PHE A 744      60.650  58.470  60.620  1.00  0.00           C
ATOM   2518  HZ  PHE A 744      61.160  58.810  59.720  1.00  0.00           H
ATOM   2519  CD2 PHE A 744      58.690  58.590  62.080  1.00  0.00           C
ATOM   2520  HD2 PHE A 744      57.780  59.100  62.340  1.00  0.00           H
ATOM   2521  CE2 PHE A 744      59.470  59.130  60.960  1.00  0.00           C
ATOM   2522  HE2 PHE A 744      59.130  59.910  60.300  1.00  0.00           H
ATOM   2523  C   PHE A 744      58.100  55.710  66.080  1.00  0.00           C
ATOM   2524  O   PHE A 744      58.450  56.060  67.210  1.00  0.00           O
ATOM   2525  N   ASP A 745      56.940  55.070  66.000  1.00  0.00           N
ATOM   2526  HN  ASP A 745      56.690  54.750  65.090  1.00  0.00           H
ATOM   2527  CA  ASP A 745      56.170  54.530  67.070  1.00  0.00           C
ATOM   2528  HA  ASP A 745      55.920  55.350  67.730  1.00  0.00           H
ATOM   2529  CB  ASP A 745      54.830  53.820  66.620  1.00  0.00           C
ATOM   2530  HB1 ASP A 745      54.360  53.250  67.450  1.00  0.00           H
ATOM   2531  HB2 ASP A 745      54.980  53.070  65.810  1.00  0.00           H
ATOM   2532  CG  ASP A 745      53.750  54.850  66.320  1.00  0.00           C
ATOM   2533  OD1 ASP A 745      53.580  55.940  66.890  1.00  0.00           O
ATOM   2534  OD2 ASP A 745      52.790  54.420  65.570  1.00  0.00           O
ATOM   2535  C   ASP A 745      56.890  53.460  68.010  1.00  0.00           C
ATOM   2536  O   ASP A 745      56.780  53.540  69.240  1.00  0.00           O
ATOM   2537  N   LEU A 746      57.650  52.510  67.410  1.00  0.00           N
ATOM   2538  HN  LEU A 746      57.890  52.410  66.450  1.00  0.00           H
ATOM   2539  CA  LEU A 746      58.230  51.430  68.070  1.00  0.00           C
ATOM   2540  HA  LEU A 746      57.410  51.030  68.650  1.00  0.00           H
ATOM   2541  CB  LEU A 746      58.790  50.410  67.050  1.00  0.00           C
ATOM   2542  HB1 LEU A 746      59.680  50.800  66.510  1.00  0.00           H
ATOM   2543  HB2 LEU A 746      58.010  50.330  66.270  1.00  0.00           H
ATOM   2544  CG  LEU A 746      59.080  48.950  67.580  1.00  0.00           C
ATOM   2545  HG  LEU A 746      59.540  49.040  68.590  1.00  0.00           H
ATOM   2546  CD1 LEU A 746      57.790  48.180  67.750  1.00  0.00           C
ATOM   2547 HD11 LEU A 746      57.200  48.630  68.580  1.00  0.00           H
ATOM   2548 HD12 LEU A 746      57.960  47.110  68.020  1.00  0.00           H
ATOM   2549 HD13 LEU A 746      57.170  48.220  66.830  1.00  0.00           H
ATOM   2550  CD2 LEU A 746      60.150  48.340  66.680  1.00  0.00           C
ATOM   2551 HD21 LEU A 746      59.630  48.160  65.710  1.00  0.00           H
ATOM   2552 HD22 LEU A 746      60.570  47.360  67.010  1.00  0.00           H
ATOM   2553 HD23 LEU A 746      61.110  48.910  66.590  1.00  0.00           H
ATOM   2554  C   LEU A 746      59.300  51.820  69.080  1.00  0.00           C
ATOM   2555  O   LEU A 746      59.280  51.400  70.250  1.00  0.00           O
ATOM   2556  N   GLY A 747      60.210  52.720  68.610  1.00  0.00           N
ATOM   2557  HN  GLY A 747      60.260  52.990  67.650  1.00  0.00           H
ATOM   2558  CA  GLY A 747      61.240  53.330  69.470  1.00  0.00           C
ATOM   2559  HA1 GLY A 747      61.710  54.130  68.920  1.00  0.00           H
ATOM   2560  HA2 GLY A 747      61.940  52.670  69.960  1.00  0.00           H
ATOM   2561  C   GLY A 747      60.600  54.070  70.650  1.00  0.00           C
ATOM   2562  O   GLY A 747      61.160  54.050  71.790  1.00  0.00           O
ATOM   2563  N   GLU A 748      59.510  54.770  70.300  1.00  0.00           N
ATOM   2564  HN  GLU A 748      59.220  54.840  69.340  1.00  0.00           H
ATOM   2565  CA  GLU A 748      58.790  55.600  71.260  1.00  0.00           C
ATOM   2566  HA  GLU A 748      59.560  56.180  71.760  1.00  0.00           H
ATOM   2567  CB  GLU A 748      57.880  56.550  70.550  1.00  0.00           C
ATOM   2568  HB1 GLU A 748      57.490  56.020  69.660  1.00  0.00           H
ATOM   2569  HB2 GLU A 748      58.460  57.400  70.110  1.00  0.00           H
ATOM   2570  CG  GLU A 748      56.710  57.180  71.290  1.00  0.00           C
ATOM   2571  HG1 GLU A 748      57.000  57.460  72.320  1.00  0.00           H
ATOM   2572  HG2 GLU A 748      55.860  56.480  71.380  1.00  0.00           H
ATOM   2573  CD  GLU A 748      56.170  58.330  70.500  1.00  0.00           C
ATOM   2574  OE1 GLU A 748      55.990  59.450  70.990  1.00  0.00           O
ATOM   2575  OE2 GLU A 748      55.780  58.150  69.300  1.00  0.00           O
ATOM   2576  C   GLU A 748      58.160  54.820  72.370  1.00  0.00           C
ATOM   2577  O   GLU A 748      58.240  55.110  73.580  1.00  0.00           O
ATOM   2578  N   THR A 749      57.470  53.730  71.960  1.00  0.00           N
ATOM   2579  HN  THR A 749      57.350  53.530  70.990  1.00  0.00           H
ATOM   2580  CA  THR A 749      56.830  52.710  72.860  1.00  0.00           C
ATOM   2581  HA  THR A 749      55.990  53.140  73.380  1.00  0.00           H
ATOM   2582  CB  THR A 749      56.300  51.550  72.020  1.00  0.00           C
ATOM   2583  HB  THR A 749      57.080  51.130  71.340  1.00  0.00           H
ATOM   2584  OG1 THR A 749      55.270  51.970  71.190  1.00  0.00           O
ATOM   2585  HG1 THR A 749      55.760  52.710  70.810  1.00  0.00           H
ATOM   2586  CG2 THR A 749      55.560  50.350  72.830  1.00  0.00           C
ATOM   2587 HG21 THR A 749      54.710  50.870  73.300  1.00  0.00           H
ATOM   2588 HG22 THR A 749      56.200  49.830  73.580  1.00  0.00           H
ATOM   2589 HG23 THR A 749      55.130  49.600  72.110  1.00  0.00           H
ATOM   2590  C   THR A 749      57.740  52.170  73.960  1.00  0.00           C
ATOM   2591  O   THR A 749      57.410  52.150  75.120  1.00  0.00           O
ATOM   2592  N   TYR A 750      58.900  51.720  73.550  1.00  0.00           N
ATOM   2593  HN  TYR A 750      59.150  51.650  72.590  1.00  0.00           H
ATOM   2594  CA  TYR A 750      59.920  51.190  74.460  1.00  0.00           C
ATOM   2595  HA  TYR A 750      59.450  50.670  75.290  1.00  0.00           H
ATOM   2596  CB  TYR A 750      60.760  50.150  73.690  1.00  0.00           C
ATOM   2597  HB1 TYR A 750      61.610  49.840  74.330  1.00  0.00           H
ATOM   2598  HB2 TYR A 750      61.130  50.710  72.790  1.00  0.00           H
ATOM   2599  CG  TYR A 750      59.870  48.970  73.170  1.00  0.00           C
ATOM   2600  CD1 TYR A 750      58.930  48.330  73.920  1.00  0.00           C
ATOM   2601  HD1 TYR A 750      58.670  48.680  74.910  1.00  0.00           H
ATOM   2602  CE1 TYR A 750      58.360  47.140  73.420  1.00  0.00           C
ATOM   2603  HE1 TYR A 750      57.580  46.660  73.990  1.00  0.00           H
ATOM   2604  CZ  TYR A 750      58.680  46.710  72.160  1.00  0.00           C
ATOM   2605  OH  TYR A 750      57.840  45.670  71.580  1.00  0.00           O
ATOM   2606  HH  TYR A 750      57.140  45.510  72.220  1.00  0.00           H
ATOM   2607  CD2 TYR A 750      60.160  48.600  71.840  1.00  0.00           C
ATOM   2608  HD2 TYR A 750      60.760  49.230  71.200  1.00  0.00           H
ATOM   2609  CE2 TYR A 750      59.500  47.470  71.320  1.00  0.00           C
ATOM   2610  HE2 TYR A 750      59.560  47.180  70.290  1.00  0.00           H
ATOM   2611  C   TYR A 750      60.780  52.290  75.080  1.00  0.00           C
ATOM   2612  O   TYR A 750      61.550  52.060  76.000  1.00  0.00           O
ATOM   2613  N   ALA A 751      60.420  53.580  74.730  1.00  0.00           N
ATOM   2614  HN  ALA A 751      59.920  53.660  73.880  1.00  0.00           H
ATOM   2615  CA  ALA A 751      60.760  54.820  75.380  1.00  0.00           C
ATOM   2616  HA  ALA A 751      60.270  55.530  74.740  1.00  0.00           H
ATOM   2617  CB  ALA A 751      60.190  54.880  76.820  1.00  0.00           C
ATOM   2618  HB1 ALA A 751      60.280  55.910  77.230  1.00  0.00           H
ATOM   2619  HB2 ALA A 751      60.680  54.210  77.560  1.00  0.00           H
ATOM   2620  HB3 ALA A 751      59.170  54.460  76.800  1.00  0.00           H
ATOM   2621  C   ALA A 751      62.220  55.220  75.240  1.00  0.00           C
ATOM   2622  O   ALA A 751      62.890  55.620  76.140  1.00  0.00           O
ATOM   2623  N   PHE A 752      62.880  54.960  74.080  1.00  0.00           N
ATOM   2624  HN  PHE A 752      62.430  54.420  73.370  1.00  0.00           H
ATOM   2625  CA  PHE A 752      64.290  55.180  73.910  1.00  0.00           C
ATOM   2626  HA  PHE A 752      64.590  55.900  74.660  1.00  0.00           H
ATOM   2627  CB  PHE A 752      64.580  55.880  72.580  1.00  0.00           C
ATOM   2628  HB1 PHE A 752      63.780  56.650  72.450  1.00  0.00           H
ATOM   2629  HB2 PHE A 752      64.590  55.180  71.720  1.00  0.00           H
ATOM   2630  CG  PHE A 752      65.820  56.770  72.680  1.00  0.00           C
ATOM   2631  CD1 PHE A 752      65.670  58.110  72.970  1.00  0.00           C
ATOM   2632  HD1 PHE A 752      64.700  58.540  73.190  1.00  0.00           H
ATOM   2633  CE1 PHE A 752      66.790  58.900  73.190  1.00  0.00           C
ATOM   2634  HE1 PHE A 752      66.780  59.960  73.390  1.00  0.00           H
ATOM   2635  CZ  PHE A 752      68.100  58.360  72.950  1.00  0.00           C
ATOM   2636  HZ  PHE A 752      68.930  58.990  73.220  1.00  0.00           H
ATOM   2637  CD2 PHE A 752      67.090  56.200  72.480  1.00  0.00           C
ATOM   2638  HD2 PHE A 752      67.130  55.140  72.260  1.00  0.00           H
ATOM   2639  CE2 PHE A 752      68.270  57.010  72.560  1.00  0.00           C
ATOM   2640  HE2 PHE A 752      69.270  56.670  72.340  1.00  0.00           H
ATOM   2641  C   PHE A 752      65.120  53.930  74.180  1.00  0.00           C
ATOM   2642  O   PHE A 752      66.050  54.050  75.020  1.00  0.00           O
ATOM   2643  N   PRO A 822      64.900  52.750  73.740  1.00  0.00           N
ATOM   2644  CD  PRO A 822      63.840  52.320  72.740  1.00  0.00           C
ATOM   2645  HD1 PRO A 822      63.950  52.980  71.860  1.00  0.00           H
ATOM   2646  HD2 PRO A 822      62.780  52.460  73.040  1.00  0.00           H
ATOM   2647  CA  PRO A 822      65.710  51.620  74.140  1.00  0.00           C
ATOM   2648  HA  PRO A 822      65.670  51.600  75.220  1.00  0.00           H
ATOM   2649  CB  PRO A 822      65.010  50.430  73.550  1.00  0.00           C
ATOM   2650  HB1 PRO A 822      64.280  50.040  74.300  1.00  0.00           H
ATOM   2651  HB2 PRO A 822      65.670  49.540  73.410  1.00  0.00           H
ATOM   2652  CG  PRO A 822      64.260  50.900  72.330  1.00  0.00           C
ATOM   2653  HG1 PRO A 822      64.920  50.780  71.440  1.00  0.00           H
ATOM   2654  HG2 PRO A 822      63.380  50.260  72.090  1.00  0.00           H
ATOM   2655  C   PRO A 822      67.170  51.680  73.700  1.00  0.00           C
ATOM   2656  O   PRO A 822      67.580  52.310  72.680  1.00  0.00           O
ATOM   2657  N   ASP A 823      68.010  50.850  74.320  1.00  0.00           N
ATOM   2658  HN  ASP A 823      67.680  50.430  75.160  1.00  0.00           H
ATOM   2659  CA  ASP A 823      69.410  50.700  73.990  1.00  0.00           C
ATOM   2660  HA  ASP A 823      69.920  51.650  73.940  1.00  0.00           H
ATOM   2661  CB  ASP A 823      70.040  49.760  75.100  1.00  0.00           C
ATOM   2662  HB1 ASP A 823      71.100  49.470  74.960  1.00  0.00           H
ATOM   2663  HB2 ASP A 823      69.410  48.860  75.110  1.00  0.00           H
ATOM   2664  CG  ASP A 823      69.930  50.460  76.450  1.00  0.00           C
ATOM   2665  OD1 ASP A 823      70.070  49.730  77.420  1.00  0.00           O
ATOM   2666  OD2 ASP A 823      69.900  51.710  76.530  1.00  0.00           O
ATOM   2667  C   ASP A 823      69.630  50.090  72.610  1.00  0.00           C
ATOM   2668  O   ASP A 823      70.620  50.430  71.930  1.00  0.00           O
ATOM   2669  N   VAL A 824      68.600  49.290  72.130  1.00  0.00           N
ATOM   2670  HN  VAL A 824      67.770  49.200  72.670  1.00  0.00           H
ATOM   2671  CA  VAL A 824      68.540  48.580  70.860  1.00  0.00           C
ATOM   2672  HA  VAL A 824      69.510  48.200  70.560  1.00  0.00           H
ATOM   2673  CB  VAL A 824      67.720  47.230  70.920  1.00  0.00           C
ATOM   2674  HB  VAL A 824      67.760  46.650  69.990  1.00  0.00           H
ATOM   2675  CG1 VAL A 824      68.460  46.520  72.060  1.00  0.00           C
ATOM   2676 HG11 VAL A 824      68.280  47.070  73.000  1.00  0.00           H
ATOM   2677 HG12 VAL A 824      69.560  46.470  71.950  1.00  0.00           H
ATOM   2678 HG13 VAL A 824      68.090  45.470  72.180  1.00  0.00           H
ATOM   2679  CG2 VAL A 824      66.220  47.380  71.280  1.00  0.00           C
ATOM   2680 HG21 VAL A 824      65.990  47.930  72.220  1.00  0.00           H
ATOM   2681 HG22 VAL A 824      65.830  46.340  71.340  1.00  0.00           H
ATOM   2682 HG23 VAL A 824      65.670  47.950  70.500  1.00  0.00           H
ATOM   2683  C   VAL A 824      67.920  49.400  69.710  1.00  0.00           C
ATOM   2684  O   VAL A 824      67.800  48.840  68.610  1.00  0.00           O
ATOM   2685  N   LEU A 825      67.510  50.680  69.910  1.00  0.00           N
ATOM   2686  HN  LEU A 825      67.710  51.180  70.760  1.00  0.00           H
ATOM   2687  CA  LEU A 825      66.970  51.540  68.840  1.00  0.00           C
ATOM   2688  HA  LEU A 825      66.080  51.010  68.550  1.00  0.00           H
ATOM   2689  CB  LEU A 825      66.600  52.990  69.320  1.00  0.00           C
ATOM   2690  HB1 LEU A 825      67.500  53.440  69.810  1.00  0.00           H
ATOM   2691  HB2 LEU A 825      65.800  52.980  70.100  1.00  0.00           H
ATOM   2692  CG  LEU A 825      66.160  53.970  68.210  1.00  0.00           C
ATOM   2693  HG  LEU A 825      66.940  54.000  67.420  1.00  0.00           H
ATOM   2694  CD1 LEU A 825      64.910  53.440  67.550  1.00  0.00           C
ATOM   2695 HD11 LEU A 825      64.060  53.520  68.280  1.00  0.00           H
ATOM   2696 HD12 LEU A 825      65.000  52.380  67.240  1.00  0.00           H
ATOM   2697 HD13 LEU A 825      64.720  53.980  66.600  1.00  0.00           H
ATOM   2698  CD2 LEU A 825      65.950  55.360  68.790  1.00  0.00           C
ATOM   2699 HD21 LEU A 825      65.630  56.040  67.980  1.00  0.00           H
ATOM   2700 HD22 LEU A 825      66.830  55.850  69.250  1.00  0.00           H
ATOM   2701 HD23 LEU A 825      65.120  55.350  69.540  1.00  0.00           H
ATOM   2702  C   LEU A 825      67.900  51.600  67.590  1.00  0.00           C
ATOM   2703  O   LEU A 825      67.440  51.640  66.440  1.00  0.00           O
ATOM   2704  N   PHE A 826      69.230  51.790  67.770  1.00  0.00           N
ATOM   2705  HN  PHE A 826      69.630  51.760  68.680  1.00  0.00           H
ATOM   2706  CA  PHE A 826      70.080  51.950  66.580  1.00  0.00           C
ATOM   2707  HA  PHE A 826      69.590  52.680  65.930  1.00  0.00           H
ATOM   2708  CB  PHE A 826      71.390  52.730  66.830  1.00  0.00           C
ATOM   2709  HB1 PHE A 826      72.010  52.320  67.650  1.00  0.00           H
ATOM   2710  HB2 PHE A 826      71.090  53.750  67.110  1.00  0.00           H
ATOM   2711  CG  PHE A 826      72.240  52.950  65.580  1.00  0.00           C
ATOM   2712  CD1 PHE A 826      73.590  52.650  65.700  1.00  0.00           C
ATOM   2713  HD1 PHE A 826      73.890  52.070  66.550  1.00  0.00           H
ATOM   2714  CE1 PHE A 826      74.560  53.100  64.730  1.00  0.00           C
ATOM   2715  HE1 PHE A 826      75.590  52.930  65.010  1.00  0.00           H
ATOM   2716  CZ  PHE A 826      74.140  53.820  63.580  1.00  0.00           C
ATOM   2717  HZ  PHE A 826      74.920  54.050  62.860  1.00  0.00           H
ATOM   2718  CD2 PHE A 826      71.910  53.600  64.320  1.00  0.00           C
ATOM   2719  HD2 PHE A 826      70.870  53.830  64.160  1.00  0.00           H
ATOM   2720  CE2 PHE A 826      72.820  53.960  63.320  1.00  0.00           C
ATOM   2721  HE2 PHE A 826      72.410  54.500  62.460  1.00  0.00           H
ATOM   2722  C   PHE A 826      70.270  50.620  65.800  1.00  0.00           C
ATOM   2723  O   PHE A 826      70.270  50.530  64.590  1.00  0.00           O
ATOM   2724  N   TRP A 827      70.240  49.510  66.540  1.00  0.00           N
ATOM   2725  HN  TRP A 827      70.170  49.520  67.540  1.00  0.00           H
ATOM   2726  CA  TRP A 827      70.120  48.200  65.940  1.00  0.00           C
ATOM   2727  HA  TRP A 827      70.900  48.090  65.200  1.00  0.00           H
ATOM   2728  CB  TRP A 827      70.450  47.070  66.900  1.00  0.00           C
ATOM   2729  HB1 TRP A 827      69.990  47.350  67.880  1.00  0.00           H
ATOM   2730  HB2 TRP A 827      71.520  47.110  67.230  1.00  0.00           H
ATOM   2731  CG  TRP A 827      70.020  45.620  66.630  1.00  0.00           C
ATOM   2732  CD1 TRP A 827      69.360  44.860  67.520  1.00  0.00           C
ATOM   2733  HD1 TRP A 827      68.770  45.080  68.400  1.00  0.00           H
ATOM   2734  NE1 TRP A 827      69.360  43.570  67.000  1.00  0.00           N
ATOM   2735  HE1 TRP A 827      69.460  42.810  67.610  1.00  0.00           H
ATOM   2736  CE2 TRP A 827      69.960  43.470  65.770  1.00  0.00           C
ATOM   2737  CD2 TRP A 827      70.350  44.760  65.450  1.00  0.00           C
ATOM   2738  CE3 TRP A 827      71.080  44.940  64.220  1.00  0.00           C
ATOM   2739  HE3 TRP A 827      71.450  45.910  63.950  1.00  0.00           H
ATOM   2740  CZ3 TRP A 827      71.120  43.900  63.300  1.00  0.00           C
ATOM   2741  HZ3 TRP A 827      71.420  44.130  62.300  1.00  0.00           H
ATOM   2742  CZ2 TRP A 827      69.930  42.450  64.910  1.00  0.00           C
ATOM   2743  HZ2 TRP A 827      69.390  41.590  65.270  1.00  0.00           H
ATOM   2744  CH2 TRP A 827      70.500  42.670  63.640  1.00  0.00           C
ATOM   2745  HH2 TRP A 827      70.340  41.900  62.890  1.00  0.00           H
ATOM   2746  C   TRP A 827      68.820  47.970  65.090  1.00  0.00           C
ATOM   2747  O   TRP A 827      68.890  47.410  63.990  1.00  0.00           O
ATOM   2748  N   CYS A 828      67.680  48.420  65.580  1.00  0.00           N
ATOM   2749  HN  CYS A 828      67.710  48.810  66.510  1.00  0.00           H
ATOM   2750  CA  CYS A 828      66.380  48.420  64.890  1.00  0.00           C
ATOM   2751  HA  CYS A 828      66.150  47.390  64.620  1.00  0.00           H
ATOM   2752  CB  CYS A 828      65.180  48.860  65.840  1.00  0.00           C
ATOM   2753  HB1 CYS A 828      64.240  48.830  65.240  1.00  0.00           H
ATOM   2754  HB2 CYS A 828      65.380  49.930  66.080  1.00  0.00           H
ATOM   2755  SG  CYS A 828      64.940  47.900  67.350  1.00  0.00           S
ATOM   2756  HG1 CYS A 828      65.920  48.560  67.940  1.00  0.00           H
ATOM   2757  C   CYS A 828      66.390  49.260  63.610  1.00  0.00           C
ATOM   2758  O   CYS A 828      65.960  48.800  62.600  1.00  0.00           O
ATOM   2759  N   VAL A 829      66.960  50.470  63.690  1.00  0.00           N
ATOM   2760  HN  VAL A 829      67.160  50.870  64.570  1.00  0.00           H
ATOM   2761  CA  VAL A 829      67.240  51.330  62.540  1.00  0.00           C
ATOM   2762  HA  VAL A 829      66.420  51.620  61.890  1.00  0.00           H
ATOM   2763  CB  VAL A 829      67.780  52.600  63.150  1.00  0.00           C
ATOM   2764  HB  VAL A 829      68.430  52.290  64.010  1.00  0.00           H
ATOM   2765  CG1 VAL A 829      68.590  53.480  62.150  1.00  0.00           C
ATOM   2766 HG11 VAL A 829      69.000  54.390  62.640  1.00  0.00           H
ATOM   2767 HG12 VAL A 829      68.050  53.900  61.280  1.00  0.00           H
ATOM   2768 HG13 VAL A 829      69.400  52.880  61.690  1.00  0.00           H
ATOM   2769  CG2 VAL A 829      66.670  53.480  63.750  1.00  0.00           C
ATOM   2770 HG21 VAL A 829      67.190  54.390  64.100  1.00  0.00           H
ATOM   2771 HG22 VAL A 829      66.100  53.030  64.590  1.00  0.00           H
ATOM   2772 HG23 VAL A 829      66.020  53.760  62.900  1.00  0.00           H
ATOM   2773  C   VAL A 829      68.180  50.680  61.550  1.00  0.00           C
ATOM   2774  O   VAL A 829      67.790  50.700  60.430  1.00  0.00           O
ATOM   2775  N   ILE A 830      69.360  50.170  62.000  1.00  0.00           N
ATOM   2776  HN  ILE A 830      69.700  50.340  62.910  1.00  0.00           H
ATOM   2777  CA  ILE A 830      70.300  49.420  61.180  1.00  0.00           C
ATOM   2778  HA  ILE A 830      70.650  50.070  60.390  1.00  0.00           H
ATOM   2779  CB  ILE A 830      71.480  49.000  61.970  1.00  0.00           C
ATOM   2780  HB  ILE A 830      71.070  48.510  62.870  1.00  0.00           H
ATOM   2781  CG2 ILE A 830      72.330  47.850  61.340  1.00  0.00           C
ATOM   2782 HG21 ILE A 830      72.600  48.150  60.300  1.00  0.00           H
ATOM   2783 HG22 ILE A 830      71.740  46.920  61.260  1.00  0.00           H
ATOM   2784 HG23 ILE A 830      73.300  47.690  61.870  1.00  0.00           H
ATOM   2785  CG1 ILE A 830      72.460  50.200  62.300  1.00  0.00           C
ATOM   2786 HG11 ILE A 830      71.720  50.940  62.650  1.00  0.00           H
ATOM   2787 HG12 ILE A 830      72.950  50.640  61.400  1.00  0.00           H
ATOM   2788  CD  ILE A 830      73.500  49.860  63.440  1.00  0.00           C
ATOM   2789  HD1 ILE A 830      72.960  49.330  64.250  1.00  0.00           H
ATOM   2790  HD2 ILE A 830      73.960  50.760  63.900  1.00  0.00           H
ATOM   2791  HD3 ILE A 830      74.270  49.230  62.970  1.00  0.00           H
ATOM   2792  C   ILE A 830      69.720  48.260  60.430  1.00  0.00           C
ATOM   2793  O   ILE A 830      69.980  48.020  59.300  1.00  0.00           O
ATOM   2794  N   LEU A 831      68.900  47.430  61.060  1.00  0.00           N
ATOM   2795  HN  LEU A 831      68.570  47.690  61.970  1.00  0.00           H
ATOM   2796  CA  LEU A 831      68.270  46.200  60.590  1.00  0.00           C
ATOM   2797  HA  LEU A 831      68.960  45.600  60.020  1.00  0.00           H
ATOM   2798  CB  LEU A 831      67.920  45.320  61.880  1.00  0.00           C
ATOM   2799  HB1 LEU A 831      67.300  45.960  62.540  1.00  0.00           H
ATOM   2800  HB2 LEU A 831      68.860  45.110  62.440  1.00  0.00           H
ATOM   2801  CG  LEU A 831      67.110  44.110  61.470  1.00  0.00           C
ATOM   2802  HG  LEU A 831      66.200  44.510  60.960  1.00  0.00           H
ATOM   2803  CD1 LEU A 831      67.860  43.210  60.480  1.00  0.00           C
ATOM   2804 HD11 LEU A 831      68.170  43.710  59.540  1.00  0.00           H
ATOM   2805 HD12 LEU A 831      67.150  42.400  60.210  1.00  0.00           H
ATOM   2806 HD13 LEU A 831      68.730  42.740  60.970  1.00  0.00           H
ATOM   2807  CD2 LEU A 831      66.700  43.340  62.660  1.00  0.00           C
ATOM   2808 HD21 LEU A 831      67.580  43.120  63.300  1.00  0.00           H
ATOM   2809 HD22 LEU A 831      66.270  42.330  62.460  1.00  0.00           H
ATOM   2810 HD23 LEU A 831      66.020  43.970  63.290  1.00  0.00           H
ATOM   2811  C   LEU A 831      67.100  46.600  59.680  1.00  0.00           C
ATOM   2812  O   LEU A 831      66.900  45.960  58.660  1.00  0.00           O
ATOM   2813  N   PHE A 832      66.410  47.700  59.960  1.00  0.00           N
ATOM   2814  HN  PHE A 832      66.580  48.300  60.740  1.00  0.00           H
ATOM   2815  CA  PHE A 832      65.470  48.240  58.990  1.00  0.00           C
ATOM   2816  HA  PHE A 832      64.820  47.420  58.730  1.00  0.00           H
ATOM   2817  CB  PHE A 832      64.660  49.420  59.550  1.00  0.00           C
ATOM   2818  HB1 PHE A 832      65.250  49.830  60.400  1.00  0.00           H
ATOM   2819  HB2 PHE A 832      63.760  49.080  60.090  1.00  0.00           H
ATOM   2820  CG  PHE A 832      64.120  50.590  58.740  1.00  0.00           C
ATOM   2821  CD1 PHE A 832      62.980  50.380  57.930  1.00  0.00           C
ATOM   2822  HD1 PHE A 832      62.460  49.440  57.830  1.00  0.00           H
ATOM   2823  CE1 PHE A 832      62.320  51.440  57.350  1.00  0.00           C
ATOM   2824  HE1 PHE A 832      61.470  51.350  56.690  1.00  0.00           H
ATOM   2825  CZ  PHE A 832      62.900  52.680  57.430  1.00  0.00           C
ATOM   2826  HZ  PHE A 832      62.510  53.580  56.980  1.00  0.00           H
ATOM   2827  CD2 PHE A 832      64.620  51.960  58.860  1.00  0.00           C
ATOM   2828  HD2 PHE A 832      65.410  52.030  59.590  1.00  0.00           H
ATOM   2829  CE2 PHE A 832      63.990  52.980  58.270  1.00  0.00           C
ATOM   2830  HE2 PHE A 832      64.360  53.950  58.540  1.00  0.00           H
ATOM   2831  C   PHE A 832      66.200  48.590  57.730  1.00  0.00           C
ATOM   2832  O   PHE A 832      65.890  48.060  56.700  1.00  0.00           O
ATOM   2833  N   PHE A 833      67.320  49.340  57.760  1.00  0.00           N
ATOM   2834  HN  PHE A 833      67.590  49.860  58.570  1.00  0.00           H
ATOM   2835  CA  PHE A 833      68.190  49.560  56.520  1.00  0.00           C
ATOM   2836  HA  PHE A 833      67.570  49.930  55.720  1.00  0.00           H
ATOM   2837  CB  PHE A 833      69.280  50.600  56.820  1.00  0.00           C
ATOM   2838  HB1 PHE A 833      70.010  50.700  55.980  1.00  0.00           H
ATOM   2839  HB2 PHE A 833      69.880  50.360  57.730  1.00  0.00           H
ATOM   2840  CG  PHE A 833      68.630  51.940  57.030  1.00  0.00           C
ATOM   2841  CD1 PHE A 833      67.710  52.500  56.090  1.00  0.00           C
ATOM   2842  HD1 PHE A 833      67.450  51.880  55.250  1.00  0.00           H
ATOM   2843  CE1 PHE A 833      67.230  53.780  56.310  1.00  0.00           C
ATOM   2844  HE1 PHE A 833      66.520  54.230  55.630  1.00  0.00           H
ATOM   2845  CZ  PHE A 833      67.600  54.570  57.330  1.00  0.00           C
ATOM   2846  HZ  PHE A 833      67.220  55.580  57.420  1.00  0.00           H
ATOM   2847  CD2 PHE A 833      69.150  52.790  58.070  1.00  0.00           C
ATOM   2848  HD2 PHE A 833      70.030  52.410  58.560  1.00  0.00           H
ATOM   2849  CE2 PHE A 833      68.580  54.090  58.250  1.00  0.00           C
ATOM   2850  HE2 PHE A 833      69.070  54.760  58.940  1.00  0.00           H
ATOM   2851  C   PHE A 833      68.930  48.360  55.940  1.00  0.00           C
ATOM   2852  O   PHE A 833      69.090  48.310  54.740  1.00  0.00           O
ATOM   2853  N   THR A 834      69.410  47.360  56.740  1.00  0.00           N
ATOM   2854  HN  THR A 834      69.220  47.480  57.710  1.00  0.00           H
ATOM   2855  CA  THR A 834      70.150  46.230  56.200  1.00  0.00           C
ATOM   2856  HA  THR A 834      71.000  46.520  55.590  1.00  0.00           H
ATOM   2857  CB  THR A 834      70.830  45.360  57.250  1.00  0.00           C
ATOM   2858  HB  THR A 834      70.140  44.880  57.970  1.00  0.00           H
ATOM   2859  OG1 THR A 834      71.770  46.120  57.930  1.00  0.00           O
ATOM   2860  HG1 THR A 834      71.320  46.810  58.410  1.00  0.00           H
ATOM   2861  CG2 THR A 834      71.740  44.290  56.660  1.00  0.00           C
ATOM   2862 HG21 THR A 834      72.310  43.730  57.440  1.00  0.00           H
ATOM   2863 HG22 THR A 834      72.360  44.800  55.910  1.00  0.00           H
ATOM   2864 HG23 THR A 834      71.120  43.450  56.310  1.00  0.00           H
ATOM   2865  C   THR A 834      69.250  45.340  55.410  1.00  0.00           C
ATOM   2866  O   THR A 834      69.570  44.810  54.350  1.00  0.00           O
ATOM   2867  N   THR A 835      68.010  45.110  55.980  1.00  0.00           N
ATOM   2868  HN  THR A 835      67.840  45.420  56.920  1.00  0.00           H
ATOM   2869  CA  THR A 835      66.940  44.330  55.360  1.00  0.00           C
ATOM   2870  HA  THR A 835      67.380  43.370  55.110  1.00  0.00           H
ATOM   2871  CB  THR A 835      65.590  44.220  56.200  1.00  0.00           C
ATOM   2872  HB  THR A 835      65.190  45.250  56.400  1.00  0.00           H
ATOM   2873  OG1 THR A 835      65.700  43.690  57.480  1.00  0.00           O
ATOM   2874  HG1 THR A 835      66.100  44.410  57.970  1.00  0.00           H
ATOM   2875  CG2 THR A 835      64.490  43.390  55.550  1.00  0.00           C
ATOM   2876 HG21 THR A 835      63.640  43.170  56.230  1.00  0.00           H
ATOM   2877 HG22 THR A 835      64.910  42.390  55.330  1.00  0.00           H
ATOM   2878 HG23 THR A 835      64.160  43.760  54.560  1.00  0.00           H
ATOM   2879  C   THR A 835      66.580  44.970  54.070  1.00  0.00           C
ATOM   2880  O   THR A 835      66.450  44.210  53.060  1.00  0.00           O
ATOM   2881  N   PHE A 836      66.450  46.310  54.050  1.00  0.00           N
ATOM   2882  HN  PHE A 836      66.620  46.890  54.850  1.00  0.00           H
ATOM   2883  CA  PHE A 836      66.120  46.860  52.800  1.00  0.00           C
ATOM   2884  HA  PHE A 836      65.240  46.310  52.480  1.00  0.00           H
ATOM   2885  CB  PHE A 836      65.750  48.330  53.080  1.00  0.00           C
ATOM   2886  HB1 PHE A 836      66.460  48.810  53.800  1.00  0.00           H
ATOM   2887  HB2 PHE A 836      64.700  48.410  53.430  1.00  0.00           H
ATOM   2888  CG  PHE A 836      65.580  49.120  51.810  1.00  0.00           C
ATOM   2889  CD1 PHE A 836      64.570  48.770  50.830  1.00  0.00           C
ATOM   2890  HD1 PHE A 836      64.060  47.850  51.040  1.00  0.00           H
ATOM   2891  CE1 PHE A 836      64.430  49.560  49.660  1.00  0.00           C
ATOM   2892  HE1 PHE A 836      63.610  49.360  48.990  1.00  0.00           H
ATOM   2893  CZ  PHE A 836      65.150  50.760  49.550  1.00  0.00           C
ATOM   2894  HZ  PHE A 836      65.080  51.320  48.620  1.00  0.00           H
ATOM   2895  CD2 PHE A 836      66.330  50.270  51.610  1.00  0.00           C
ATOM   2896  HD2 PHE A 836      67.110  50.470  52.350  1.00  0.00           H
ATOM   2897  CE2 PHE A 836      66.190  51.010  50.440  1.00  0.00           C
ATOM   2898  HE2 PHE A 836      66.600  52.010  50.450  1.00  0.00           H
ATOM   2899  C   PHE A 836      67.250  46.770  51.740  1.00  0.00           C
ATOM   2900  O   PHE A 836      67.030  46.440  50.570  1.00  0.00           O
ATOM   2901  N   PHE A 837      68.480  46.930  52.130  1.00  0.00           N
ATOM   2902  HN  PHE A 837      68.750  47.250  53.030  1.00  0.00           H
ATOM   2903  CA  PHE A 837      69.640  46.620  51.280  1.00  0.00           C
ATOM   2904  HA  PHE A 837      69.390  47.210  50.410  1.00  0.00           H
ATOM   2905  CB  PHE A 837      70.960  47.090  51.990  1.00  0.00           C
ATOM   2906  HB1 PHE A 837      71.740  46.890  51.230  1.00  0.00           H
ATOM   2907  HB2 PHE A 837      71.140  46.510  52.900  1.00  0.00           H
ATOM   2908  CG  PHE A 837      71.070  48.620  52.140  1.00  0.00           C
ATOM   2909  CD1 PHE A 837      70.490  49.580  51.320  1.00  0.00           C
ATOM   2910  HD1 PHE A 837      70.110  49.190  50.390  1.00  0.00           H
ATOM   2911  CE1 PHE A 837      70.550  50.880  51.620  1.00  0.00           C
ATOM   2912  HE1 PHE A 837      70.140  51.580  50.910  1.00  0.00           H
ATOM   2913  CZ  PHE A 837      71.370  51.420  52.640  1.00  0.00           C
ATOM   2914  HZ  PHE A 837      71.420  52.490  52.770  1.00  0.00           H
ATOM   2915  CD2 PHE A 837      71.740  49.120  53.280  1.00  0.00           C
ATOM   2916  HD2 PHE A 837      72.150  48.440  54.010  1.00  0.00           H
ATOM   2917  CE2 PHE A 837      72.000  50.450  53.530  1.00  0.00           C
ATOM   2918  HE2 PHE A 837      72.290  50.880  54.480  1.00  0.00           H
ATOM   2919  C   PHE A 837      69.840  45.160  50.790  1.00  0.00           C
ATOM   2920  O   PHE A 837      70.070  45.030  49.630  1.00  0.00           O
ATOM   2921  N   LEU A 838      69.710  44.140  51.650  1.00  0.00           N
ATOM   2922  HN  LEU A 838      69.570  44.280  52.620  1.00  0.00           H
ATOM   2923  CA  LEU A 838      69.850  42.780  51.280  1.00  0.00           C
ATOM   2924  HA  LEU A 838      70.800  42.730  50.780  1.00  0.00           H
ATOM   2925  CB  LEU A 838      69.970  41.920  52.600  1.00  0.00           C
ATOM   2926  HB1 LEU A 838      69.060  41.950  53.220  1.00  0.00           H
ATOM   2927  HB2 LEU A 838      70.860  42.320  53.130  1.00  0.00           H
ATOM   2928  CG  LEU A 838      70.290  40.450  52.310  1.00  0.00           C
ATOM   2929  HG  LEU A 838      69.310  40.070  51.990  1.00  0.00           H
ATOM   2930  CD1 LEU A 838      71.390  40.300  51.300  1.00  0.00           C
ATOM   2931 HD11 LEU A 838      71.750  39.250  51.330  1.00  0.00           H
ATOM   2932 HD12 LEU A 838      72.320  40.890  51.450  1.00  0.00           H
ATOM   2933 HD13 LEU A 838      71.000  40.560  50.290  1.00  0.00           H
ATOM   2934  CD2 LEU A 838      70.610  39.680  53.570  1.00  0.00           C
ATOM   2935 HD21 LEU A 838      69.940  39.940  54.420  1.00  0.00           H
ATOM   2936 HD22 LEU A 838      71.630  39.930  53.960  1.00  0.00           H
ATOM   2937 HD23 LEU A 838      70.650  38.570  53.440  1.00  0.00           H
ATOM   2938  C   LEU A 838      68.710  42.320  50.310  1.00  0.00           C
ATOM   2939  O   LEU A 838      69.030  41.660  49.340  1.00  0.00           O
ATOM   2940  N   SER A 839      67.470  42.710  50.710  1.00  0.00           N
ATOM   2941  HN  SER A 839      67.390  42.990  51.670  1.00  0.00           H
ATOM   2942  CA  SER A 839      66.270  42.560  49.870  1.00  0.00           C
ATOM   2943  HA  SER A 839      66.150  41.500  49.750  1.00  0.00           H
ATOM   2944  CB  SER A 839      64.950  42.950  50.560  1.00  0.00           C
ATOM   2945  HB1 SER A 839      64.750  42.200  51.360  1.00  0.00           H
ATOM   2946  HB2 SER A 839      64.110  42.770  49.850  1.00  0.00           H
ATOM   2947  OG  SER A 839      64.960  44.300  50.940  1.00  0.00           O
ATOM   2948  HG1 SER A 839      65.640  44.510  51.580  1.00  0.00           H
ATOM   2949  C   SER A 839      66.340  43.230  48.470  1.00  0.00           C
ATOM   2950  O   SER A 839      66.090  42.520  47.520  1.00  0.00           O
ATOM   2951  N   SER A 840      66.930  44.430  48.390  1.00  0.00           N
ATOM   2952  HN  SER A 840      67.100  44.980  49.200  1.00  0.00           H
ATOM   2953  CA  SER A 840      67.420  45.090  47.140  1.00  0.00           C
ATOM   2954  HA  SER A 840      66.570  45.120  46.460  1.00  0.00           H
ATOM   2955  CB  SER A 840      67.940  46.510  47.260  1.00  0.00           C
ATOM   2956  HB1 SER A 840      68.390  47.020  46.380  1.00  0.00           H
ATOM   2957  HB2 SER A 840      68.700  46.550  48.070  1.00  0.00           H
ATOM   2958  OG  SER A 840      66.890  47.370  47.720  1.00  0.00           O
ATOM   2959  HG1 SER A 840      66.620  47.190  48.630  1.00  0.00           H
ATOM   2960  C   SER A 840      68.550  44.230  46.470  1.00  0.00           C
ATOM   2961  O   SER A 840      68.470  43.970  45.260  1.00  0.00           O
ATOM   2962  N   PHE A 841      69.480  43.730  47.300  1.00  0.00           N
ATOM   2963  HN  PHE A 841      69.400  43.960  48.270  1.00  0.00           H
ATOM   2964  CA  PHE A 841      70.720  43.130  46.820  1.00  0.00           C
ATOM   2965  HA  PHE A 841      71.120  43.830  46.090  1.00  0.00           H
ATOM   2966  CB  PHE A 841      71.720  42.820  48.040  1.00  0.00           C
ATOM   2967  HB1 PHE A 841      71.200  42.260  48.850  1.00  0.00           H
ATOM   2968  HB2 PHE A 841      72.020  43.740  48.570  1.00  0.00           H
ATOM   2969  CG  PHE A 841      72.960  42.100  47.600  1.00  0.00           C
ATOM   2970  CD1 PHE A 841      73.280  40.820  48.110  1.00  0.00           C
ATOM   2971  HD1 PHE A 841      72.630  40.450  48.890  1.00  0.00           H
ATOM   2972  CE1 PHE A 841      74.380  40.060  47.680  1.00  0.00           C
ATOM   2973  HE1 PHE A 841      74.510  39.050  48.000  1.00  0.00           H
ATOM   2974  CZ  PHE A 841      75.190  40.580  46.760  1.00  0.00           C
ATOM   2975  HZ  PHE A 841      76.130  40.100  46.580  1.00  0.00           H
ATOM   2976  CD2 PHE A 841      73.870  42.620  46.610  1.00  0.00           C
ATOM   2977  HD2 PHE A 841      73.600  43.550  46.140  1.00  0.00           H
ATOM   2978  CE2 PHE A 841      75.020  41.910  46.280  1.00  0.00           C
ATOM   2979  HE2 PHE A 841      75.590  42.410  45.510  1.00  0.00           H
ATOM   2980  C   PHE A 841      70.530  41.830  46.080  1.00  0.00           C
ATOM   2981  O   PHE A 841      70.980  41.580  44.990  1.00  0.00           O
ATOM   2982  N   LEU A 842      69.710  40.870  46.670  1.00  0.00           N
ATOM   2983  HN  LEU A 842      69.250  40.990  47.540  1.00  0.00           H
ATOM   2984  CA  LEU A 842      69.490  39.650  46.010  1.00  0.00           C
ATOM   2985  HA  LEU A 842      70.440  39.170  45.800  1.00  0.00           H
ATOM   2986  CB  LEU A 842      68.790  38.770  47.040  1.00  0.00           C
ATOM   2987  HB1 LEU A 842      68.510  37.770  46.630  1.00  0.00           H
ATOM   2988  HB2 LEU A 842      67.770  39.190  47.230  1.00  0.00           H
ATOM   2989  CG  LEU A 842      69.470  38.480  48.390  1.00  0.00           C
ATOM   2990  HG  LEU A 842      69.820  39.440  48.830  1.00  0.00           H
ATOM   2991  CD1 LEU A 842      68.460  38.020  49.480  1.00  0.00           C
ATOM   2992 HD11 LEU A 842      67.940  37.100  49.160  1.00  0.00           H
ATOM   2993 HD12 LEU A 842      67.710  38.800  49.740  1.00  0.00           H
ATOM   2994 HD13 LEU A 842      69.020  37.850  50.420  1.00  0.00           H
ATOM   2995  CD2 LEU A 842      70.700  37.590  48.270  1.00  0.00           C
ATOM   2996 HD21 LEU A 842      70.490  36.850  47.470  1.00  0.00           H
ATOM   2997 HD22 LEU A 842      71.070  37.180  49.240  1.00  0.00           H
ATOM   2998 HD23 LEU A 842      71.580  38.160  47.890  1.00  0.00           H
ATOM   2999  C   LEU A 842      68.670  39.720  44.690  1.00  0.00           C
ATOM   3000  O   LEU A 842      68.920  38.950  43.770  1.00  0.00           O
ATOM   3001  N   LYS A 843      67.720  40.670  44.640  1.00  0.00           N
ATOM   3002  HN  LYS A 843      67.530  41.280  45.410  1.00  0.00           H
ATOM   3003  CA  LYS A 843      66.880  41.050  43.570  1.00  0.00           C
ATOM   3004  HA  LYS A 843      66.440  40.100  43.300  1.00  0.00           H
ATOM   3005  CB  LYS A 843      65.760  42.070  43.960  1.00  0.00           C
ATOM   3006  HB1 LYS A 843      66.330  42.770  44.600  1.00  0.00           H
ATOM   3007  HB2 LYS A 843      65.040  41.560  44.640  1.00  0.00           H
ATOM   3008  CG  LYS A 843      65.080  42.740  42.770  1.00  0.00           C
ATOM   3009  HG1 LYS A 843      65.750  43.320  42.100  1.00  0.00           H
ATOM   3010  HG2 LYS A 843      64.350  43.500  43.110  1.00  0.00           H
ATOM   3011  CD  LYS A 843      64.080  41.910  41.950  1.00  0.00           C
ATOM   3012  HD1 LYS A 843      63.580  41.090  42.510  1.00  0.00           H
ATOM   3013  HD2 LYS A 843      64.630  41.520  41.060  1.00  0.00           H
ATOM   3014  CE  LYS A 843      62.850  42.710  41.530  1.00  0.00           C
ATOM   3015  HE1 LYS A 843      63.220  43.680  41.130  1.00  0.00           H
ATOM   3016  HE2 LYS A 843      62.080  42.890  42.310  1.00  0.00           H
ATOM   3017  NZ  LYS A 843      62.220  41.970  40.350  1.00  0.00           N
ATOM   3018  HZ1 LYS A 843      62.890  41.790  39.570  1.00  0.00           H
ATOM   3019  HZ2 LYS A 843      61.370  42.440  39.990  1.00  0.00           H
ATOM   3020  HZ3 LYS A 843      62.040  40.970  40.580  1.00  0.00           H
ATOM   3021  C   LYS A 843      67.660  41.710  42.360  1.00  0.00           C
ATOM   3022  O   LYS A 843      67.490  41.390  41.180  1.00  0.00           O
ATOM   3023  N   GLN A 844      68.700  42.490  42.670  1.00  0.00           N
ATOM   3024  HN  GLN A 844      68.980  42.530  43.630  1.00  0.00           H
ATOM   3025  CA  GLN A 844      69.600  43.050  41.680  1.00  0.00           C
ATOM   3026  HA  GLN A 844      69.040  43.320  40.790  1.00  0.00           H
ATOM   3027  CB  GLN A 844      70.130  44.370  42.290  1.00  0.00           C
ATOM   3028  HB1 GLN A 844      71.040  44.850  41.860  1.00  0.00           H
ATOM   3029  HB2 GLN A 844      70.300  43.950  43.300  1.00  0.00           H
ATOM   3030  CG  GLN A 844      69.170  45.650  42.500  1.00  0.00           C
ATOM   3031  HG1 GLN A 844      69.790  46.450  42.940  1.00  0.00           H
ATOM   3032  HG2 GLN A 844      68.300  45.460  43.160  1.00  0.00           H
ATOM   3033  CD  GLN A 844      68.660  46.140  41.100  1.00  0.00           C
ATOM   3034  OE1 GLN A 844      67.700  45.600  40.520  1.00  0.00           O
ATOM   3035  NE2 GLN A 844      69.460  47.050  40.520  1.00  0.00           N
ATOM   3036 HE21 GLN A 844      69.230  47.280  39.590  1.00  0.00           H
ATOM   3037 HE22 GLN A 844      70.240  47.490  40.980  1.00  0.00           H
ATOM   3038  C   GLN A 844      70.720  42.100  41.250  1.00  0.00           C
ATOM   3039  O   GLN A 844      71.750  42.490  40.700  1.00  0.00           O
ATOM   3040  N   PHE A 845      70.540  40.770  41.520  1.00  0.00           N
ATOM   3041  HN  PHE A 845      69.830  40.420  42.120  1.00  0.00           H
ATOM   3042  CA  PHE A 845      71.520  39.760  41.100  1.00  0.00           C
ATOM   3043  HA  PHE A 845      72.510  40.170  40.980  1.00  0.00           H
ATOM   3044  CB  PHE A 845      71.680  38.660  42.230  1.00  0.00           C
ATOM   3045  HB1 PHE A 845      70.710  38.150  42.390  1.00  0.00           H
ATOM   3046  HB2 PHE A 845      71.920  39.210  43.160  1.00  0.00           H
ATOM   3047  CG  PHE A 845      72.740  37.570  42.040  1.00  0.00           C
ATOM   3048  CD1 PHE A 845      72.460  36.180  42.060  1.00  0.00           C
ATOM   3049  HD1 PHE A 845      71.460  35.780  42.110  1.00  0.00           H
ATOM   3050  CE1 PHE A 845      73.560  35.280  41.920  1.00  0.00           C
ATOM   3051  HE1 PHE A 845      73.260  34.240  41.960  1.00  0.00           H
ATOM   3052  CZ  PHE A 845      74.890  35.690  41.930  1.00  0.00           C
ATOM   3053  HZ  PHE A 845      75.640  34.920  42.010  1.00  0.00           H
ATOM   3054  CD2 PHE A 845      74.080  37.990  41.980  1.00  0.00           C
ATOM   3055  HD2 PHE A 845      74.330  39.020  41.740  1.00  0.00           H
ATOM   3056  CE2 PHE A 845      75.130  37.080  41.800  1.00  0.00           C
ATOM   3057  HE2 PHE A 845      76.120  37.480  41.590  1.00  0.00           H
ATOM   3058  C   PHE A 845      71.180  39.100  39.780  1.00  0.00           C
ATOM   3059  O   PHE A 845      71.890  38.280  39.270  1.00  0.00           O
ATOM   3060  N   LYS A 846      70.030  39.500  39.200  1.00  0.00           N
ATOM   3061  HN  LYS A 846      69.440  40.140  39.690  1.00  0.00           H
ATOM   3062  CA  LYS A 846      69.320  38.950  38.090  1.00  0.00           C
ATOM   3063  HA  LYS A 846      69.000  37.970  38.410  1.00  0.00           H
ATOM   3064  CB  LYS A 846      68.110  39.830  37.830  1.00  0.00           C
ATOM   3065  HB1 LYS A 846      68.400  40.900  37.730  1.00  0.00           H
ATOM   3066  HB2 LYS A 846      67.440  39.760  38.710  1.00  0.00           H
ATOM   3067  CG  LYS A 846      67.270  39.550  36.620  1.00  0.00           C
ATOM   3068  HG1 LYS A 846      67.980  39.650  35.780  1.00  0.00           H
ATOM   3069  HG2 LYS A 846      66.400  40.200  36.390  1.00  0.00           H
ATOM   3070  CD  LYS A 846      66.700  38.170  36.710  1.00  0.00           C
ATOM   3071  HD1 LYS A 846      67.490  37.400  36.840  1.00  0.00           H
ATOM   3072  HD2 LYS A 846      66.310  37.900  35.710  1.00  0.00           H
ATOM   3073  CE  LYS A 846      65.460  38.070  37.560  1.00  0.00           C
ATOM   3074  HE1 LYS A 846      64.690  38.600  36.950  1.00  0.00           H
ATOM   3075  HE2 LYS A 846      65.540  38.650  38.510  1.00  0.00           H
ATOM   3076  NZ  LYS A 846      64.960  36.700  37.840  1.00  0.00           N
ATOM   3077  HZ1 LYS A 846      64.030  36.660  38.320  1.00  0.00           H
ATOM   3078  HZ2 LYS A 846      65.570  36.280  38.560  1.00  0.00           H
ATOM   3079  HZ3 LYS A 846      64.900  36.040  37.040  1.00  0.00           H
ATOM   3080  C   LYS A 846      70.140  38.810  36.870  1.00  0.00           C
ATOM   3081  O   LYS A 846      70.040  37.840  36.080  1.00  0.00           O
ATOM   3082  N   THR A 847      70.940  39.840  36.600  1.00  0.00           N
ATOM   3083  HN  THR A 847      70.990  40.580  37.280  1.00  0.00           H
ATOM   3084  CA  THR A 847      71.660  39.940  35.370  1.00  0.00           C
ATOM   3085  HA  THR A 847      71.410  39.250  34.570  1.00  0.00           H
ATOM   3086  CB  THR A 847      71.320  41.260  34.620  1.00  0.00           C
ATOM   3087  HB  THR A 847      71.700  41.220  33.580  1.00  0.00           H
ATOM   3088  OG1 THR A 847      71.740  42.510  35.180  1.00  0.00           O
ATOM   3089  HG1 THR A 847      71.620  42.460  36.130  1.00  0.00           H
ATOM   3090  CG2 THR A 847      69.790  41.420  34.710  1.00  0.00           C
ATOM   3091 HG21 THR A 847      69.400  41.760  35.700  1.00  0.00           H
ATOM   3092 HG22 THR A 847      69.300  40.530  34.260  1.00  0.00           H
ATOM   3093 HG23 THR A 847      69.630  42.230  33.970  1.00  0.00           H
ATOM   3094  C   THR A 847      73.130  39.800  35.660  1.00  0.00           C
ATOM   3095  O   THR A 847      73.940  40.030  34.760  1.00  0.00           O
ATOM   3096  N   LYS A 848      73.540  39.500  36.910  1.00  0.00           N
ATOM   3097  HN  LYS A 848      72.860  39.330  37.620  1.00  0.00           H
ATOM   3098  CA  LYS A 848      74.960  39.630  37.240  1.00  0.00           C
ATOM   3099  HA  LYS A 848      75.280  40.610  36.950  1.00  0.00           H
ATOM   3100  CB  LYS A 848      75.290  39.570  38.750  1.00  0.00           C
ATOM   3101  HB1 LYS A 848      76.370  39.320  38.870  1.00  0.00           H
ATOM   3102  HB2 LYS A 848      74.610  38.800  39.160  1.00  0.00           H
ATOM   3103  CG  LYS A 848      74.810  40.790  39.510  1.00  0.00           C
ATOM   3104  HG1 LYS A 848      74.630  40.630  40.590  1.00  0.00           H
ATOM   3105  HG2 LYS A 848      73.800  40.920  39.070  1.00  0.00           H
ATOM   3106  CD  LYS A 848      75.670  42.070  39.390  1.00  0.00           C
ATOM   3107  HD1 LYS A 848      75.830  42.300  38.310  1.00  0.00           H
ATOM   3108  HD2 LYS A 848      76.730  41.910  39.700  1.00  0.00           H
ATOM   3109  CE  LYS A 848      75.120  43.310  40.040  1.00  0.00           C
ATOM   3110  HE1 LYS A 848      74.930  43.030  41.100  1.00  0.00           H
ATOM   3111  HE2 LYS A 848      74.160  43.610  39.550  1.00  0.00           H
ATOM   3112  NZ  LYS A 848      76.000  44.510  40.030  1.00  0.00           N
ATOM   3113  HZ1 LYS A 848      76.850  44.340  40.620  1.00  0.00           H
ATOM   3114  HZ2 LYS A 848      75.370  45.250  40.400  1.00  0.00           H
ATOM   3115  HZ3 LYS A 848      76.360  44.830  39.110  1.00  0.00           H
ATOM   3116  C   LYS A 848      75.860  38.600  36.540  1.00  0.00           C
ATOM   3117  O   LYS A 848      75.400  37.480  36.150  1.00  0.00           O
ATOM   3118  N   ARG A 849      77.120  38.960  36.230  1.00  0.00           N
ATOM   3119  HN  ARG A 849      77.400  39.910  36.360  1.00  0.00           H
ATOM   3120  CA  ARG A 849      78.080  38.120  35.530  1.00  0.00           C
ATOM   3121  HA  ARG A 849      77.540  37.590  34.760  1.00  0.00           H
ATOM   3122  CB  ARG A 849      79.120  38.940  34.790  1.00  0.00           C
ATOM   3123  HB1 ARG A 849      79.970  38.430  34.280  1.00  0.00           H
ATOM   3124  HB2 ARG A 849      79.650  39.600  35.500  1.00  0.00           H
ATOM   3125  CG  ARG A 849      78.400  39.780  33.700  1.00  0.00           C
ATOM   3126  HG1 ARG A 849      77.420  40.250  33.950  1.00  0.00           H
ATOM   3127  HG2 ARG A 849      78.000  39.100  32.920  1.00  0.00           H
ATOM   3128  CD  ARG A 849      79.370  40.800  32.970  1.00  0.00           C
ATOM   3129  HD1 ARG A 849      78.710  41.250  32.190  1.00  0.00           H
ATOM   3130  HD2 ARG A 849      80.360  40.430  32.650  1.00  0.00           H
ATOM   3131  NE  ARG A 849      79.590  41.810  34.040  1.00  0.00           N
ATOM   3132  HE  ARG A 849      78.820  41.990  34.660  1.00  0.00           H
ATOM   3133  CZ  ARG A 849      80.580  42.710  34.020  1.00  0.00           C
ATOM   3134  NH1 ARG A 849      81.660  42.790  33.280  1.00  0.00           N
ATOM   3135 HH11 ARG A 849      81.700  42.210  32.460  1.00  0.00           H
ATOM   3136 HH12 ARG A 849      82.050  43.700  33.340  1.00  0.00           H
ATOM   3137  NH2 ARG A 849      80.520  43.710  34.860  1.00  0.00           N
ATOM   3138 HH21 ARG A 849      79.700  43.820  35.420  1.00  0.00           H
ATOM   3139 HH22 ARG A 849      81.280  44.370  34.870  1.00  0.00           H
ATOM   3140  C   ARG A 849      78.830  37.080  36.400  1.00  0.00           C
ATOM   3141  O   ARG A 849      78.830  37.070  37.630  1.00  0.00           O
ATOM   3142  N   TYR A 850      79.630  36.250  35.730  1.00  0.00           N
ATOM   3143  HN  TYR A 850      79.540  36.290  34.740  1.00  0.00           H
ATOM   3144  CA  TYR A 850      80.480  35.190  36.370  1.00  0.00           C
ATOM   3145  HA  TYR A 850      80.940  34.630  35.560  1.00  0.00           H
ATOM   3146  CB  TYR A 850      81.720  35.630  37.130  1.00  0.00           C
ATOM   3147  HB1 TYR A 850      82.320  34.820  37.600  1.00  0.00           H
ATOM   3148  HB2 TYR A 850      81.420  36.140  38.070  1.00  0.00           H
ATOM   3149  CG  TYR A 850      82.570  36.660  36.330  1.00  0.00           C
ATOM   3150  CD1 TYR A 850      82.520  37.990  36.450  1.00  0.00           C
ATOM   3151  HD1 TYR A 850      81.990  38.430  37.280  1.00  0.00           H
ATOM   3152  CE1 TYR A 850      83.170  38.930  35.690  1.00  0.00           C
ATOM   3153  HE1 TYR A 850      83.080  39.970  35.990  1.00  0.00           H
ATOM   3154  CZ  TYR A 850      84.020  38.500  34.670  1.00  0.00           C
ATOM   3155  OH  TYR A 850      84.730  39.500  33.930  1.00  0.00           O
ATOM   3156  HH  TYR A 850      84.790  40.310  34.460  1.00  0.00           H
ATOM   3157  CD2 TYR A 850      83.420  36.270  35.370  1.00  0.00           C
ATOM   3158  HD2 TYR A 850      83.410  35.220  35.120  1.00  0.00           H
ATOM   3159  CE2 TYR A 850      84.240  37.110  34.520  1.00  0.00           C
ATOM   3160  HE2 TYR A 850      84.810  36.670  33.710  1.00  0.00           H
ATOM   3161  C   TYR A 850      79.700  34.200  37.130  1.00  0.00           C
ATOM   3162  O   TYR A 850      80.270  33.460  37.910  1.00  0.00           O
ATOM   3163  N   PHE A 851      78.320  33.980  36.880  1.00  0.00           N
ATOM   3164  HN  PHE A 851      77.770  34.600  36.310  1.00  0.00           H
ATOM   3165  CA  PHE A 851      77.640  33.000  37.640  1.00  0.00           C
ATOM   3166  HA  PHE A 851      78.360  32.210  37.810  1.00  0.00           H
ATOM   3167  CB  PHE A 851      77.130  33.630  38.940  1.00  0.00           C
ATOM   3168  HB1 PHE A 851      76.290  34.280  38.610  1.00  0.00           H
ATOM   3169  HB2 PHE A 851      77.960  34.220  39.390  1.00  0.00           H
ATOM   3170  CG  PHE A 851      76.800  32.600  40.000  1.00  0.00           C
ATOM   3171  CD1 PHE A 851      75.510  32.570  40.460  1.00  0.00           C
ATOM   3172  HD1 PHE A 851      74.770  33.210  39.990  1.00  0.00           H
ATOM   3173  CE1 PHE A 851      75.090  31.690  41.460  1.00  0.00           C
ATOM   3174  HE1 PHE A 851      74.050  31.740  41.750  1.00  0.00           H
ATOM   3175  CZ  PHE A 851      76.050  30.830  42.060  1.00  0.00           C
ATOM   3176  HZ  PHE A 851      75.650  30.130  42.770  1.00  0.00           H
ATOM   3177  CD2 PHE A 851      77.750  31.710  40.610  1.00  0.00           C
ATOM   3178  HD2 PHE A 851      78.750  31.560  40.240  1.00  0.00           H
ATOM   3179  CE2 PHE A 851      77.370  30.840  41.700  1.00  0.00           C
ATOM   3180  HE2 PHE A 851      78.100  30.180  42.150  1.00  0.00           H
ATOM   3181  C   PHE A 851      76.390  32.490  36.840  1.00  0.00           C
ATOM   3182  O   PHE A 851      75.850  33.310  36.090  1.00  0.00           O
ATOM   3183  N   PRO A 852      75.970  31.270  36.890  1.00  0.00           N
ATOM   3184  CD  PRO A 852      76.630  30.190  37.670  1.00  0.00           C
ATOM   3185  HD1 PRO A 852      76.390  30.200  38.760  1.00  0.00           H
ATOM   3186  HD2 PRO A 852      77.730  30.350  37.570  1.00  0.00           H
ATOM   3187  CA  PRO A 852      74.930  30.670  36.130  1.00  0.00           C
ATOM   3188  HA  PRO A 852      75.300  30.680  35.120  1.00  0.00           H
ATOM   3189  CB  PRO A 852      74.770  29.280  36.700  1.00  0.00           C
ATOM   3190  HB1 PRO A 852      74.360  28.540  35.980  1.00  0.00           H
ATOM   3191  HB2 PRO A 852      74.220  29.320  37.660  1.00  0.00           H
ATOM   3192  CG  PRO A 852      76.210  28.900  37.030  1.00  0.00           C
ATOM   3193  HG1 PRO A 852      76.300  28.060  37.750  1.00  0.00           H
ATOM   3194  HG2 PRO A 852      76.790  28.660  36.130  1.00  0.00           H
ATOM   3195  C   PRO A 852      73.630  31.370  35.910  1.00  0.00           C
ATOM   3196  O   PRO A 852      73.040  31.910  36.890  1.00  0.00           O
ATOM   3197  N   THR A 853      73.160  31.390  34.740  1.00  0.00           N
ATOM   3198  HN  THR A 853      73.690  31.010  33.980  1.00  0.00           H
ATOM   3199  CA  THR A 853      72.000  32.030  34.320  1.00  0.00           C
ATOM   3200  HA  THR A 853      72.000  33.070  34.590  1.00  0.00           H
ATOM   3201  CB  THR A 853      71.950  31.800  32.850  1.00  0.00           C
ATOM   3202  HB  THR A 853      72.210  30.730  32.700  1.00  0.00           H
ATOM   3203  OG1 THR A 853      72.970  32.540  32.220  1.00  0.00           O
ATOM   3204  HG1 THR A 853      73.810  32.150  32.460  1.00  0.00           H
ATOM   3205  CG2 THR A 853      70.650  32.230  32.190  1.00  0.00           C
ATOM   3206 HG21 THR A 853      69.740  31.690  32.550  1.00  0.00           H
ATOM   3207 HG22 THR A 853      70.760  32.060  31.110  1.00  0.00           H
ATOM   3208 HG23 THR A 853      70.470  33.300  32.430  1.00  0.00           H
ATOM   3209  C   THR A 853      70.730  31.550  35.010  1.00  0.00           C
ATOM   3210  O   THR A 853      69.780  32.310  35.280  1.00  0.00           O
ATOM   3211  N   LYS A 854      70.570  30.230  35.240  1.00  0.00           N
ATOM   3212  HN  LYS A 854      70.960  29.390  34.870  1.00  0.00           H
ATOM   3213  CA  LYS A 854      69.320  29.790  36.060  1.00  0.00           C
ATOM   3214  HA  LYS A 854      68.410  30.290  35.740  1.00  0.00           H
ATOM   3215  CB  LYS A 854      69.020  28.280  35.810  1.00  0.00           C
ATOM   3216  HB1 LYS A 854      68.370  27.810  36.570  1.00  0.00           H
ATOM   3217  HB2 LYS A 854      70.010  27.790  35.830  1.00  0.00           H
ATOM   3218  CG  LYS A 854      68.520  27.960  34.350  1.00  0.00           C
ATOM   3219  HG1 LYS A 854      68.500  26.850  34.230  1.00  0.00           H
ATOM   3220  HG2 LYS A 854      69.080  28.490  33.550  1.00  0.00           H
ATOM   3221  CD  LYS A 854      67.030  28.430  34.270  1.00  0.00           C
ATOM   3222  HD1 LYS A 854      66.990  29.540  34.370  1.00  0.00           H
ATOM   3223  HD2 LYS A 854      66.600  28.100  35.230  1.00  0.00           H
ATOM   3224  CE  LYS A 854      66.280  27.790  33.060  1.00  0.00           C
ATOM   3225  HE1 LYS A 854      66.110  26.710  33.280  1.00  0.00           H
ATOM   3226  HE2 LYS A 854      66.860  27.930  32.130  1.00  0.00           H
ATOM   3227  NZ  LYS A 854      64.970  28.440  32.910  1.00  0.00           N
ATOM   3228  HZ1 LYS A 854      64.450  28.630  33.790  1.00  0.00           H
ATOM   3229  HZ2 LYS A 854      64.370  27.850  32.290  1.00  0.00           H
ATOM   3230  HZ3 LYS A 854      65.100  29.370  32.470  1.00  0.00           H
ATOM   3231  C   LYS A 854      69.480  30.040  37.560  1.00  0.00           C
ATOM   3232  O   LYS A 854      68.550  30.470  38.190  1.00  0.00           O
ATOM   3233  N   VAL A 855      70.690  29.870  38.080  1.00  0.00           N
ATOM   3234  HN  VAL A 855      71.470  29.580  37.520  1.00  0.00           H
ATOM   3235  CA  VAL A 855      70.890  30.090  39.480  1.00  0.00           C
ATOM   3236  HA  VAL A 855      70.170  29.600  40.120  1.00  0.00           H
ATOM   3237  CB  VAL A 855      72.240  29.410  39.860  1.00  0.00           C
ATOM   3238  HB  VAL A 855      73.000  29.930  39.250  1.00  0.00           H
ATOM   3239  CG1 VAL A 855      72.430  29.560  41.420  1.00  0.00           C
ATOM   3240 HG11 VAL A 855      72.130  30.580  41.750  1.00  0.00           H
ATOM   3241 HG12 VAL A 855      73.490  29.330  41.650  1.00  0.00           H
ATOM   3242 HG13 VAL A 855      71.740  28.830  41.900  1.00  0.00           H
ATOM   3243  CG2 VAL A 855      72.170  27.860  39.460  1.00  0.00           C
ATOM   3244 HG21 VAL A 855      71.770  27.720  38.430  1.00  0.00           H
ATOM   3245 HG22 VAL A 855      71.530  27.150  40.060  1.00  0.00           H
ATOM   3246 HG23 VAL A 855      73.160  27.370  39.420  1.00  0.00           H
ATOM   3247  C   VAL A 855      70.740  31.550  39.870  1.00  0.00           C
ATOM   3248  O   VAL A 855      69.990  31.830  40.770  1.00  0.00           O
ATOM   3249  N   ARG A 856      71.320  32.440  39.090  1.00  0.00           N
ATOM   3250  HN  ARG A 856      71.950  32.190  38.370  1.00  0.00           H
ATOM   3251  CA  ARG A 856      71.130  33.850  39.430  1.00  0.00           C
ATOM   3252  HA  ARG A 856      71.340  33.960  40.480  1.00  0.00           H
ATOM   3253  CB  ARG A 856      72.080  34.830  38.720  1.00  0.00           C
ATOM   3254  HB1 ARG A 856      73.120  34.510  38.920  1.00  0.00           H
ATOM   3255  HB2 ARG A 856      71.950  35.770  39.290  1.00  0.00           H
ATOM   3256  CG  ARG A 856      71.750  35.160  37.210  1.00  0.00           C
ATOM   3257  HG1 ARG A 856      70.820  35.770  37.240  1.00  0.00           H
ATOM   3258  HG2 ARG A 856      71.600  34.160  36.750  1.00  0.00           H
ATOM   3259  CD  ARG A 856      72.970  35.850  36.550  1.00  0.00           C
ATOM   3260  HD1 ARG A 856      73.920  35.310  36.760  1.00  0.00           H
ATOM   3261  HD2 ARG A 856      73.120  36.820  37.080  1.00  0.00           H
ATOM   3262  NE  ARG A 856      72.700  35.940  35.040  1.00  0.00           N
ATOM   3263  HE  ARG A 856      71.770  36.230  34.800  1.00  0.00           H
ATOM   3264  CZ  ARG A 856      73.460  35.550  34.040  1.00  0.00           C
ATOM   3265  NH1 ARG A 856      74.560  34.860  34.190  1.00  0.00           N
ATOM   3266 HH11 ARG A 856      74.860  34.550  35.100  1.00  0.00           H
ATOM   3267 HH12 ARG A 856      75.130  34.690  33.390  1.00  0.00           H
ATOM   3268  NH2 ARG A 856      73.110  35.850  32.840  1.00  0.00           N
ATOM   3269 HH21 ARG A 856      73.780  35.530  32.170  1.00  0.00           H
ATOM   3270 HH22 ARG A 856      72.190  36.230  32.690  1.00  0.00           H
ATOM   3271  C   ARG A 856      69.670  34.300  39.240  1.00  0.00           C
ATOM   3272  O   ARG A 856      69.210  35.190  39.840  1.00  0.00           O
ATOM   3273  N   SER A 857      68.960  33.730  38.210  1.00  0.00           N
ATOM   3274  HN  SER A 857      69.520  32.990  37.830  1.00  0.00           H
ATOM   3275  CA  SER A 857      67.600  33.940  37.930  1.00  0.00           C
ATOM   3276  HA  SER A 857      67.340  34.980  37.830  1.00  0.00           H
ATOM   3277  CB  SER A 857      67.220  33.430  36.540  1.00  0.00           C
ATOM   3278  HB1 SER A 857      67.400  32.330  36.490  1.00  0.00           H
ATOM   3279  HB2 SER A 857      67.930  33.830  35.780  1.00  0.00           H
ATOM   3280  OG  SER A 857      65.840  33.740  36.260  1.00  0.00           O
ATOM   3281  HG1 SER A 857      65.660  33.390  35.380  1.00  0.00           H
ATOM   3282  C   SER A 857      66.690  33.500  39.020  1.00  0.00           C
ATOM   3283  O   SER A 857      65.870  34.270  39.490  1.00  0.00           O
ATOM   3284  N   THR A 858      66.880  32.240  39.530  1.00  0.00           N
ATOM   3285  HN  THR A 858      67.510  31.630  39.070  1.00  0.00           H
ATOM   3286  CA  THR A 858      66.290  31.680  40.830  1.00  0.00           C
ATOM   3287  HA  THR A 858      65.220  31.640  40.680  1.00  0.00           H
ATOM   3288  CB  THR A 858      66.810  30.330  41.220  1.00  0.00           C
ATOM   3289  HB  THR A 858      67.910  30.380  41.430  1.00  0.00           H
ATOM   3290  OG1 THR A 858      66.470  29.410  40.160  1.00  0.00           O
ATOM   3291  HG1 THR A 858      66.410  29.840  39.310  1.00  0.00           H
ATOM   3292  CG2 THR A 858      66.060  29.820  42.410  1.00  0.00           C
ATOM   3293 HG21 THR A 858      66.270  30.400  43.330  1.00  0.00           H
ATOM   3294 HG22 THR A 858      66.430  28.800  42.670  1.00  0.00           H
ATOM   3295 HG23 THR A 858      64.960  29.710  42.340  1.00  0.00           H
ATOM   3296  C   THR A 858      66.480  32.610  42.050  1.00  0.00           C
ATOM   3297  O   THR A 858      65.530  33.120  42.590  1.00  0.00           O
ATOM   3298  N   ILE A 859      67.720  32.960  42.430  1.00  0.00           N
ATOM   3299  HN  ILE A 859      68.520  32.720  41.900  1.00  0.00           H
ATOM   3300  CA  ILE A 859      68.020  33.820  43.550  1.00  0.00           C
ATOM   3301  HA  ILE A 859      67.640  33.330  44.440  1.00  0.00           H
ATOM   3302  CB  ILE A 859      69.490  33.850  43.660  1.00  0.00           C
ATOM   3303  HB  ILE A 859      69.910  34.000  42.640  1.00  0.00           H
ATOM   3304  CG2 ILE A 859      69.980  34.920  44.700  1.00  0.00           C
ATOM   3305 HG21 ILE A 859      69.700  35.980  44.510  1.00  0.00           H
ATOM   3306 HG22 ILE A 859      71.070  34.910  44.560  1.00  0.00           H
ATOM   3307 HG23 ILE A 859      69.620  34.720  45.740  1.00  0.00           H
ATOM   3308  CG1 ILE A 859      69.880  32.400  44.150  1.00  0.00           C
ATOM   3309 HG11 ILE A 859      69.410  31.620  43.520  1.00  0.00           H
ATOM   3310 HG12 ILE A 859      69.500  32.410  45.190  1.00  0.00           H
ATOM   3311  CD  ILE A 859      71.390  32.230  44.100  1.00  0.00           C
ATOM   3312  HD1 ILE A 859      71.750  31.210  43.920  1.00  0.00           H
ATOM   3313  HD2 ILE A 859      71.930  32.470  45.050  1.00  0.00           H
ATOM   3314  HD3 ILE A 859      71.800  32.890  43.310  1.00  0.00           H
ATOM   3315  C   ILE A 859      67.460  35.220  43.500  1.00  0.00           C
ATOM   3316  O   ILE A 859      66.990  35.730  44.500  1.00  0.00           O
ATOM   3317  N   SER A 860      67.390  35.850  42.320  1.00  0.00           N
ATOM   3318  HN  SER A 860      67.880  35.530  41.520  1.00  0.00           H
ATOM   3319  CA  SER A 860      66.770  37.150  42.180  1.00  0.00           C
ATOM   3320  HA  SER A 860      66.960  37.730  43.070  1.00  0.00           H
ATOM   3321  CB  SER A 860      67.320  37.760  40.770  1.00  0.00           C
ATOM   3322  HB1 SER A 860      68.430  37.910  40.840  1.00  0.00           H
ATOM   3323  HB2 SER A 860      66.680  38.650  40.590  1.00  0.00           H
ATOM   3324  OG  SER A 860      67.140  36.850  39.750  1.00  0.00           O
ATOM   3325  HG1 SER A 860      67.890  36.270  39.870  1.00  0.00           H
ATOM   3326  C   SER A 860      65.230  37.110  42.170  1.00  0.00           C
ATOM   3327  O   SER A 860      64.570  38.110  42.420  1.00  0.00           O
ATOM   3328  N   ASP A 861      64.590  35.970  41.880  1.00  0.00           N
ATOM   3329  HN  ASP A 861      65.100  35.160  41.600  1.00  0.00           H
ATOM   3330  CA  ASP A 861      63.130  35.840  41.990  1.00  0.00           C
ATOM   3331  HA  ASP A 861      62.670  36.810  41.900  1.00  0.00           H
ATOM   3332  CB  ASP A 861      62.680  34.910  40.890  1.00  0.00           C
ATOM   3333  HB1 ASP A 861      61.600  34.730  41.110  1.00  0.00           H
ATOM   3334  HB2 ASP A 861      63.260  33.960  40.870  1.00  0.00           H
ATOM   3335  CG  ASP A 861      62.640  35.520  39.480  1.00  0.00           C
ATOM   3336  OD1 ASP A 861      62.750  36.760  39.330  1.00  0.00           O
ATOM   3337  OD2 ASP A 861      62.650  34.820  38.450  1.00  0.00           O
ATOM   3338  C   ASP A 861      62.840  35.400  43.430  1.00  0.00           C
ATOM   3339  O   ASP A 861      61.790  35.730  43.960  1.00  0.00           O
ATOM   3340  N   PHE A 862      63.710  34.680  44.150  1.00  0.00           N
ATOM   3341  HN  PHE A 862      64.630  34.500  43.800  1.00  0.00           H
ATOM   3342  CA  PHE A 862      63.560  34.290  45.530  1.00  0.00           C
ATOM   3343  HA  PHE A 862      62.510  34.410  45.750  1.00  0.00           H
ATOM   3344  CB  PHE A 862      64.020  32.810  45.830  1.00  0.00           C
ATOM   3345  HB1 PHE A 862      64.090  32.660  46.930  1.00  0.00           H
ATOM   3346  HB2 PHE A 862      65.010  32.480  45.460  1.00  0.00           H
ATOM   3347  CG  PHE A 862      62.950  31.810  45.470  1.00  0.00           C
ATOM   3348  CD1 PHE A 862      62.000  31.300  46.400  1.00  0.00           C
ATOM   3349  HD1 PHE A 862      61.870  31.650  47.410  1.00  0.00           H
ATOM   3350  CE1 PHE A 862      61.070  30.310  46.040  1.00  0.00           C
ATOM   3351  HE1 PHE A 862      60.330  29.880  46.710  1.00  0.00           H
ATOM   3352  CZ  PHE A 862      61.040  29.940  44.710  1.00  0.00           C
ATOM   3353  HZ  PHE A 862      60.290  29.250  44.330  1.00  0.00           H
ATOM   3354  CD2 PHE A 862      63.010  31.320  44.140  1.00  0.00           C
ATOM   3355  HD2 PHE A 862      63.740  31.650  43.440  1.00  0.00           H
ATOM   3356  CE2 PHE A 862      62.040  30.350  43.800  1.00  0.00           C
ATOM   3357  HE2 PHE A 862      62.110  29.820  42.860  1.00  0.00           H
ATOM   3358  C   PHE A 862      64.150  35.190  46.610  1.00  0.00           C
ATOM   3359  O   PHE A 862      64.420  34.850  47.760  1.00  0.00           O
ATOM   3360  N   ALA A 863      64.420  36.440  46.210  1.00  0.00           N
ATOM   3361  HN  ALA A 863      64.370  36.600  45.230  1.00  0.00           H
ATOM   3362  CA  ALA A 863      65.070  37.480  46.940  1.00  0.00           C
ATOM   3363  HA  ALA A 863      66.050  37.110  47.160  1.00  0.00           H
ATOM   3364  CB  ALA A 863      65.040  38.740  46.030  1.00  0.00           C
ATOM   3365  HB1 ALA A 863      63.990  39.100  45.980  1.00  0.00           H
ATOM   3366  HB2 ALA A 863      65.440  38.460  45.030  1.00  0.00           H
ATOM   3367  HB3 ALA A 863      65.620  39.590  46.430  1.00  0.00           H
ATOM   3368  C   ALA A 863      64.620  37.830  48.320  1.00  0.00           C
ATOM   3369  O   ALA A 863      65.390  37.940  49.280  1.00  0.00           O
ATOM   3370  N   VAL A 864      63.260  38.040  48.590  1.00  0.00           N
ATOM   3371  HN  VAL A 864      62.610  38.050  47.840  1.00  0.00           H
ATOM   3372  CA  VAL A 864      62.780  38.370  49.870  1.00  0.00           C
ATOM   3373  HA  VAL A 864      63.470  39.120  50.250  1.00  0.00           H
ATOM   3374  CB  VAL A 864      61.460  39.050  49.650  1.00  0.00           C
ATOM   3375  HB  VAL A 864      60.680  38.340  49.290  1.00  0.00           H
ATOM   3376  CG1 VAL A 864      60.950  39.400  51.040  1.00  0.00           C
ATOM   3377 HG11 VAL A 864      60.850  38.490  51.650  1.00  0.00           H
ATOM   3378 HG12 VAL A 864      59.910  39.800  51.020  1.00  0.00           H
ATOM   3379 HG13 VAL A 864      61.690  40.030  51.560  1.00  0.00           H
ATOM   3380  CG2 VAL A 864      61.540  40.350  48.850  1.00  0.00           C
ATOM   3381 HG21 VAL A 864      61.790  40.110  47.780  1.00  0.00           H
ATOM   3382 HG22 VAL A 864      62.330  40.910  49.400  1.00  0.00           H
ATOM   3383 HG23 VAL A 864      60.610  40.920  48.990  1.00  0.00           H
ATOM   3384  C   VAL A 864      62.710  37.140  50.820  1.00  0.00           C
ATOM   3385  O   VAL A 864      62.930  37.330  51.990  1.00  0.00           O
ATOM   3386  N   PHE A 865      62.330  35.890  50.380  1.00  0.00           N
ATOM   3387  HN  PHE A 865      62.110  35.730  49.430  1.00  0.00           H
ATOM   3388  CA  PHE A 865      62.400  34.630  51.210  1.00  0.00           C
ATOM   3389  HA  PHE A 865      61.730  34.770  52.040  1.00  0.00           H
ATOM   3390  CB  PHE A 865      61.920  33.350  50.530  1.00  0.00           C
ATOM   3391  HB1 PHE A 865      62.670  33.050  49.760  1.00  0.00           H
ATOM   3392  HB2 PHE A 865      60.900  33.530  50.130  1.00  0.00           H
ATOM   3393  CG  PHE A 865      61.820  32.170  51.500  1.00  0.00           C
ATOM   3394  CD1 PHE A 865      60.840  32.010  52.490  1.00  0.00           C
ATOM   3395  HD1 PHE A 865      60.100  32.730  52.790  1.00  0.00           H
ATOM   3396  CE1 PHE A 865      60.850  30.900  53.320  1.00  0.00           C
ATOM   3397  HE1 PHE A 865      59.960  30.830  53.930  1.00  0.00           H
ATOM   3398  CZ  PHE A 865      61.680  29.800  53.100  1.00  0.00           C
ATOM   3399  HZ  PHE A 865      61.690  29.070  53.890  1.00  0.00           H
ATOM   3400  CD2 PHE A 865      62.770  31.060  51.430  1.00  0.00           C
ATOM   3401  HD2 PHE A 865      63.590  31.050  50.710  1.00  0.00           H
ATOM   3402  CE2 PHE A 865      62.680  29.880  52.120  1.00  0.00           C
ATOM   3403  HE2 PHE A 865      63.340  29.040  51.960  1.00  0.00           H
ATOM   3404  C   PHE A 865      63.840  34.390  51.640  1.00  0.00           C
ATOM   3405  O   PHE A 865      64.100  34.200  52.830  1.00  0.00           O
ATOM   3406  N   LEU A 866      64.890  34.410  50.720  1.00  0.00           N
ATOM   3407  HN  LEU A 866      64.750  34.680  49.770  1.00  0.00           H
ATOM   3408  CA  LEU A 866      66.250  34.340  51.180  1.00  0.00           C
ATOM   3409  HA  LEU A 866      66.410  33.370  51.620  1.00  0.00           H
ATOM   3410  CB  LEU A 866      67.150  34.240  49.910  1.00  0.00           C
ATOM   3411  HB1 LEU A 866      66.970  35.070  49.190  1.00  0.00           H
ATOM   3412  HB2 LEU A 866      66.600  33.460  49.340  1.00  0.00           H
ATOM   3413  CG  LEU A 866      68.680  34.040  50.060  1.00  0.00           C
ATOM   3414  HG  LEU A 866      69.160  34.950  50.480  1.00  0.00           H
ATOM   3415  CD1 LEU A 866      68.950  32.830  50.920  1.00  0.00           C
ATOM   3416 HD11 LEU A 866      68.580  33.030  51.940  1.00  0.00           H
ATOM   3417 HD12 LEU A 866      70.060  32.670  50.930  1.00  0.00           H
ATOM   3418 HD13 LEU A 866      68.520  32.020  50.300  1.00  0.00           H
ATOM   3419  CD2 LEU A 866      69.330  33.850  48.620  1.00  0.00           C
ATOM   3420 HD21 LEU A 866      70.440  33.820  48.630  1.00  0.00           H
ATOM   3421 HD22 LEU A 866      69.080  34.720  47.970  1.00  0.00           H
ATOM   3422 HD23 LEU A 866      69.060  32.880  48.140  1.00  0.00           H
ATOM   3423  C   LEU A 866      66.730  35.410  52.130  1.00  0.00           C
ATOM   3424  O   LEU A 866      67.470  35.130  53.140  1.00  0.00           O
ATOM   3425  N   THR A 867      66.290  36.720  51.990  1.00  0.00           N
ATOM   3426  HN  THR A 867      65.650  37.020  51.280  1.00  0.00           H
ATOM   3427  CA  THR A 867      66.610  37.830  52.900  1.00  0.00           C
ATOM   3428  HA  THR A 867      67.700  37.850  52.850  1.00  0.00           H
ATOM   3429  CB  THR A 867      65.940  39.180  52.640  1.00  0.00           C
ATOM   3430  HB  THR A 867      64.850  38.920  52.620  1.00  0.00           H
ATOM   3431  OG1 THR A 867      66.300  39.710  51.390  1.00  0.00           O
ATOM   3432  HG1 THR A 867      65.960  39.120  50.720  1.00  0.00           H
ATOM   3433  CG2 THR A 867      66.220  40.210  53.750  1.00  0.00           C
ATOM   3434 HG21 THR A 867      67.310  40.230  53.950  1.00  0.00           H
ATOM   3435 HG22 THR A 867      65.730  39.970  54.720  1.00  0.00           H
ATOM   3436 HG23 THR A 867      65.780  41.180  53.430  1.00  0.00           H
ATOM   3437  C   THR A 867      66.100  37.560  54.280  1.00  0.00           C
ATOM   3438  O   THR A 867      66.780  37.760  55.260  1.00  0.00           O
ATOM   3439  N   ILE A 868      64.800  37.100  54.380  1.00  0.00           N
ATOM   3440  HN  ILE A 868      64.280  36.760  53.600  1.00  0.00           H
ATOM   3441  CA  ILE A 868      64.140  36.830  55.620  1.00  0.00           C
ATOM   3442  HA  ILE A 868      64.120  37.710  56.240  1.00  0.00           H
ATOM   3443  CB  ILE A 868      62.640  36.570  55.440  1.00  0.00           C
ATOM   3444  HB  ILE A 868      62.370  35.950  54.560  1.00  0.00           H
ATOM   3445  CG2 ILE A 868      62.180  35.810  56.680  1.00  0.00           C
ATOM   3446 HG21 ILE A 868      61.070  35.750  56.680  1.00  0.00           H
ATOM   3447 HG22 ILE A 868      62.540  36.220  57.650  1.00  0.00           H
ATOM   3448 HG23 ILE A 868      62.390  34.740  56.490  1.00  0.00           H
ATOM   3449  CG1 ILE A 868      62.030  38.040  55.210  1.00  0.00           C
ATOM   3450 HG11 ILE A 868      62.580  38.470  54.350  1.00  0.00           H
ATOM   3451 HG12 ILE A 868      62.110  38.630  56.150  1.00  0.00           H
ATOM   3452  CD  ILE A 868      60.530  37.920  54.880  1.00  0.00           C
ATOM   3453  HD1 ILE A 868      60.410  37.520  53.860  1.00  0.00           H
ATOM   3454  HD2 ILE A 868      60.030  38.900  54.970  1.00  0.00           H
ATOM   3455  HD3 ILE A 868      59.900  37.200  55.470  1.00  0.00           H
ATOM   3456  C   ILE A 868      64.930  35.690  56.380  1.00  0.00           C
ATOM   3457  O   ILE A 868      65.050  35.860  57.630  1.00  0.00           O
ATOM   3458  N   VAL A 869      65.360  34.550  55.710  1.00  0.00           N
ATOM   3459  HN  VAL A 869      65.270  34.360  54.740  1.00  0.00           H
ATOM   3460  CA  VAL A 869      66.120  33.510  56.330  1.00  0.00           C
ATOM   3461  HA  VAL A 869      65.660  33.120  57.240  1.00  0.00           H
ATOM   3462  CB  VAL A 869      66.380  32.370  55.310  1.00  0.00           C
ATOM   3463  HB  VAL A 869      66.690  32.850  54.350  1.00  0.00           H
ATOM   3464  CG1 VAL A 869      67.470  31.460  55.740  1.00  0.00           C
ATOM   3465 HG11 VAL A 869      67.190  31.000  56.710  1.00  0.00           H
ATOM   3466 HG12 VAL A 869      68.500  31.890  55.670  1.00  0.00           H
ATOM   3467 HG13 VAL A 869      67.470  30.670  54.960  1.00  0.00           H
ATOM   3468  CG2 VAL A 869      65.120  31.460  55.020  1.00  0.00           C
ATOM   3469 HG21 VAL A 869      65.370  30.770  54.190  1.00  0.00           H
ATOM   3470 HG22 VAL A 869      64.290  32.110  54.690  1.00  0.00           H
ATOM   3471 HG23 VAL A 869      64.870  30.890  55.940  1.00  0.00           H
ATOM   3472  C   VAL A 869      67.440  34.070  56.820  1.00  0.00           C
ATOM   3473  O   VAL A 869      67.920  33.900  57.930  1.00  0.00           O
ATOM   3474  N   ILE A 870      68.080  34.850  55.950  1.00  0.00           N
ATOM   3475  HN  ILE A 870      67.620  34.940  55.060  1.00  0.00           H
ATOM   3476  CA  ILE A 870      69.410  35.500  56.220  1.00  0.00           C
ATOM   3477  HA  ILE A 870      70.100  34.820  56.690  1.00  0.00           H
ATOM   3478  CB  ILE A 870      70.160  36.030  55.010  1.00  0.00           C
ATOM   3479  HB  ILE A 870      69.640  36.860  54.480  1.00  0.00           H
ATOM   3480  CG2 ILE A 870      71.490  36.590  55.580  1.00  0.00           C
ATOM   3481 HG21 ILE A 870      71.270  37.470  56.230  1.00  0.00           H
ATOM   3482 HG22 ILE A 870      72.170  36.920  54.760  1.00  0.00           H
ATOM   3483 HG23 ILE A 870      71.970  35.830  56.240  1.00  0.00           H
ATOM   3484  CG1 ILE A 870      70.440  34.900  53.950  1.00  0.00           C
ATOM   3485 HG11 ILE A 870      69.510  34.420  53.600  1.00  0.00           H
ATOM   3486 HG12 ILE A 870      71.080  34.090  54.350  1.00  0.00           H
ATOM   3487  CD  ILE A 870      71.200  35.470  52.710  1.00  0.00           C
ATOM   3488  HD1 ILE A 870      72.260  35.690  52.970  1.00  0.00           H
ATOM   3489  HD2 ILE A 870      70.720  36.390  52.310  1.00  0.00           H
ATOM   3490  HD3 ILE A 870      71.110  34.680  51.940  1.00  0.00           H
ATOM   3491  C   ILE A 870      69.240  36.540  57.330  1.00  0.00           C
ATOM   3492  O   ILE A 870      70.050  36.550  58.240  1.00  0.00           O
ATOM   3493  N   MET A 871      68.240  37.370  57.440  1.00  0.00           N
ATOM   3494  HN  MET A 871      67.550  37.350  56.720  1.00  0.00           H
ATOM   3495  CA  MET A 871      68.030  38.280  58.490  1.00  0.00           C
ATOM   3496  HA  MET A 871      68.960  38.690  58.860  1.00  0.00           H
ATOM   3497  CB  MET A 871      67.140  39.450  57.930  1.00  0.00           C
ATOM   3498  HB1 MET A 871      66.700  39.970  58.820  1.00  0.00           H
ATOM   3499  HB2 MET A 871      66.230  39.030  57.440  1.00  0.00           H
ATOM   3500  CG  MET A 871      67.840  40.540  57.120  1.00  0.00           C
ATOM   3501  HG1 MET A 871      67.200  41.430  56.930  1.00  0.00           H
ATOM   3502  HG2 MET A 871      68.210  40.070  56.180  1.00  0.00           H
ATOM   3503  SD  MET A 871      69.270  41.290  58.050  1.00  0.00           S
ATOM   3504  CE  MET A 871      70.560  40.400  57.170  1.00  0.00           C
ATOM   3505  HE1 MET A 871      71.510  40.530  57.740  1.00  0.00           H
ATOM   3506  HE2 MET A 871      70.710  40.910  56.200  1.00  0.00           H
ATOM   3507  HE3 MET A 871      70.250  39.340  57.010  1.00  0.00           H
ATOM   3508  C   MET A 871      67.590  37.640  59.780  1.00  0.00           C
ATOM   3509  O   MET A 871      68.010  38.060  60.850  1.00  0.00           O
ATOM   3510  N   VAL A 872      66.840  36.550  59.790  1.00  0.00           N
ATOM   3511  HN  VAL A 872      66.420  36.180  58.970  1.00  0.00           H
ATOM   3512  CA  VAL A 872      66.690  35.710  60.980  1.00  0.00           C
ATOM   3513  HA  VAL A 872      66.380  36.300  61.820  1.00  0.00           H
ATOM   3514  CB  VAL A 872      65.640  34.590  60.710  1.00  0.00           C
ATOM   3515  HB  VAL A 872      65.840  34.050  59.760  1.00  0.00           H
ATOM   3516  CG1 VAL A 872      65.620  33.530  61.790  1.00  0.00           C
ATOM   3517 HG11 VAL A 872      64.730  32.870  61.690  1.00  0.00           H
ATOM   3518 HG12 VAL A 872      65.570  33.970  62.810  1.00  0.00           H
ATOM   3519 HG13 VAL A 872      66.510  32.870  61.720  1.00  0.00           H
ATOM   3520  CG2 VAL A 872      64.230  35.140  60.600  1.00  0.00           C
ATOM   3521 HG21 VAL A 872      63.980  35.610  61.570  1.00  0.00           H
ATOM   3522 HG22 VAL A 872      63.520  34.330  60.390  1.00  0.00           H
ATOM   3523 HG23 VAL A 872      64.050  35.840  59.760  1.00  0.00           H
ATOM   3524  C   VAL A 872      68.030  35.110  61.340  1.00  0.00           C
ATOM   3525  O   VAL A 872      68.350  35.150  62.590  1.00  0.00           O
ATOM   3526  N   THR A 873      68.780  34.670  60.490  1.00  0.00           N
ATOM   3527  HN  THR A 873      68.400  34.620  59.570  1.00  0.00           H
ATOM   3528  CA  THR A 873      70.030  34.020  60.840  1.00  0.00           C
ATOM   3529  HA  THR A 873      69.890  33.230  61.560  1.00  0.00           H
ATOM   3530  CB  THR A 873      70.720  33.300  59.690  1.00  0.00           C
ATOM   3531  HB  THR A 873      70.960  34.040  58.900  1.00  0.00           H
ATOM   3532  OG1 THR A 873      69.920  32.250  59.070  1.00  0.00           O
ATOM   3533  HG1 THR A 873      69.140  32.680  58.740  1.00  0.00           H
ATOM   3534  CG2 THR A 873      72.050  32.620  60.180  1.00  0.00           C
ATOM   3535 HG21 THR A 873      72.760  33.340  60.640  1.00  0.00           H
ATOM   3536 HG22 THR A 873      72.580  32.120  59.360  1.00  0.00           H
ATOM   3537 HG23 THR A 873      71.880  31.850  60.970  1.00  0.00           H
ATOM   3538  C   THR A 873      71.000  35.060  61.470  1.00  0.00           C
ATOM   3539  O   THR A 873      71.780  34.730  62.410  1.00  0.00           O
ATOM   3540  N   ILE A 874      70.960  36.340  60.960  1.00  0.00           N
ATOM   3541  HN  ILE A 874      70.430  36.500  60.130  1.00  0.00           H
ATOM   3542  CA  ILE A 874      71.640  37.450  61.540  1.00  0.00           C
ATOM   3543  HA  ILE A 874      72.700  37.380  61.740  1.00  0.00           H
ATOM   3544  CB  ILE A 874      71.610  38.600  60.520  1.00  0.00           C
ATOM   3545  HB  ILE A 874      70.580  38.650  60.160  1.00  0.00           H
ATOM   3546  CG2 ILE A 874      71.950  39.910  61.260  1.00  0.00           C
ATOM   3547 HG21 ILE A 874      71.130  40.310  61.890  1.00  0.00           H
ATOM   3548 HG22 ILE A 874      72.040  40.690  60.470  1.00  0.00           H
ATOM   3549 HG23 ILE A 874      72.820  39.750  61.930  1.00  0.00           H
ATOM   3550  CG1 ILE A 874      72.660  38.420  59.360  1.00  0.00           C
ATOM   3551 HG11 ILE A 874      72.680  39.370  58.800  1.00  0.00           H
ATOM   3552 HG12 ILE A 874      72.260  37.740  58.570  1.00  0.00           H
ATOM   3553  CD  ILE A 874      74.090  38.030  59.720  1.00  0.00           C
ATOM   3554  HD1 ILE A 874      74.780  38.360  58.910  1.00  0.00           H
ATOM   3555  HD2 ILE A 874      74.310  36.970  59.960  1.00  0.00           H
ATOM   3556  HD3 ILE A 874      74.460  38.500  60.660  1.00  0.00           H
ATOM   3557  C   ILE A 874      71.180  37.780  62.940  1.00  0.00           C
ATOM   3558  O   ILE A 874      72.050  37.920  63.820  1.00  0.00           O
ATOM   3559  N   ASP A 875      69.850  37.890  63.160  1.00  0.00           N
ATOM   3560  HN  ASP A 875      69.220  37.930  62.400  1.00  0.00           H
ATOM   3561  CA  ASP A 875      69.250  38.190  64.480  1.00  0.00           C
ATOM   3562  HA  ASP A 875      69.530  39.200  64.770  1.00  0.00           H
ATOM   3563  CB  ASP A 875      67.760  38.290  64.420  1.00  0.00           C
ATOM   3564  HB1 ASP A 875      67.330  37.470  63.810  1.00  0.00           H
ATOM   3565  HB2 ASP A 875      67.540  39.210  63.850  1.00  0.00           H
ATOM   3566  CG  ASP A 875      66.990  38.330  65.750  1.00  0.00           C
ATOM   3567  OD1 ASP A 875      67.350  39.110  66.650  1.00  0.00           O
ATOM   3568  OD2 ASP A 875      65.910  37.650  65.820  1.00  0.00           O
ATOM   3569  C   ASP A 875      69.680  37.230  65.580  1.00  0.00           C
ATOM   3570  O   ASP A 875      70.160  37.470  66.680  1.00  0.00           O
ATOM   3571  N   TYR A 876      69.540  35.950  65.330  1.00  0.00           N
ATOM   3572  HN  TYR A 876      69.130  35.750  64.440  1.00  0.00           H
ATOM   3573  CA  TYR A 876      70.040  34.830  66.110  1.00  0.00           C
ATOM   3574  HA  TYR A 876      69.700  34.950  67.130  1.00  0.00           H
ATOM   3575  CB  TYR A 876      69.520  33.400  65.580  1.00  0.00           C
ATOM   3576  HB1 TYR A 876      69.890  33.320  64.540  1.00  0.00           H
ATOM   3577  HB2 TYR A 876      68.420  33.240  65.680  1.00  0.00           H
ATOM   3578  CG  TYR A 876      70.150  32.170  66.250  1.00  0.00           C
ATOM   3579  CD1 TYR A 876      69.860  31.920  67.660  1.00  0.00           C
ATOM   3580  HD1 TYR A 876      69.360  32.730  68.160  1.00  0.00           H
ATOM   3581  CE1 TYR A 876      70.570  30.900  68.320  1.00  0.00           C
ATOM   3582  HE1 TYR A 876      70.330  30.750  69.360  1.00  0.00           H
ATOM   3583  CZ  TYR A 876      71.400  30.020  67.590  1.00  0.00           C
ATOM   3584  OH  TYR A 876      71.980  28.960  68.210  1.00  0.00           O
ATOM   3585  HH  TYR A 876      72.910  28.940  67.980  1.00  0.00           H
ATOM   3586  CD2 TYR A 876      71.050  31.330  65.530  1.00  0.00           C
ATOM   3587  HD2 TYR A 876      71.170  31.640  64.500  1.00  0.00           H
ATOM   3588  CE2 TYR A 876      71.630  30.210  66.210  1.00  0.00           C
ATOM   3589  HE2 TYR A 876      72.200  29.460  65.670  1.00  0.00           H
ATOM   3590  C   TYR A 876      71.560  34.880  66.370  1.00  0.00           C
ATOM   3591  O   TYR A 876      72.030  34.870  67.520  1.00  0.00           O
ATOM   3592  N   LEU A 877      72.420  35.160  65.350  1.00  0.00           N
ATOM   3593  HN  LEU A 877      71.950  35.150  64.470  1.00  0.00           H
ATOM   3594  CA  LEU A 877      73.900  35.330  65.550  1.00  0.00           C
ATOM   3595  HA  LEU A 877      74.270  34.480  66.090  1.00  0.00           H
ATOM   3596  CB  LEU A 877      74.610  35.270  64.160  1.00  0.00           C
ATOM   3597  HB1 LEU A 877      74.090  35.940  63.450  1.00  0.00           H
ATOM   3598  HB2 LEU A 877      74.500  34.290  63.640  1.00  0.00           H
ATOM   3599  CG  LEU A 877      76.080  35.670  64.210  1.00  0.00           C
ATOM   3600  HG  LEU A 877      76.250  36.670  64.680  1.00  0.00           H
ATOM   3601  CD1 LEU A 877      76.990  34.660  64.950  1.00  0.00           C
ATOM   3602 HD11 LEU A 877      76.770  34.600  66.050  1.00  0.00           H
ATOM   3603 HD12 LEU A 877      78.050  34.850  64.690  1.00  0.00           H
ATOM   3604 HD13 LEU A 877      76.800  33.620  64.590  1.00  0.00           H
ATOM   3605  CD2 LEU A 877      76.630  36.120  62.750  1.00  0.00           C
ATOM   3606 HD21 LEU A 877      76.560  35.280  62.030  1.00  0.00           H
ATOM   3607 HD22 LEU A 877      77.680  36.450  62.880  1.00  0.00           H
ATOM   3608 HD23 LEU A 877      75.970  36.960  62.440  1.00  0.00           H
ATOM   3609  C   LEU A 877      74.310  36.530  66.350  1.00  0.00           C
ATOM   3610  O   LEU A 877      75.190  36.530  67.270  1.00  0.00           O
ATOM   3611  N   VAL A 878      73.660  37.650  66.060  1.00  0.00           N
ATOM   3612  HN  VAL A 878      73.040  37.650  65.280  1.00  0.00           H
ATOM   3613  CA  VAL A 878      73.880  38.850  66.850  1.00  0.00           C
ATOM   3614  HA  VAL A 878      74.920  39.080  67.000  1.00  0.00           H
ATOM   3615  CB  VAL A 878      73.340  40.160  66.190  1.00  0.00           C
ATOM   3616  HB  VAL A 878      72.330  39.960  65.780  1.00  0.00           H
ATOM   3617  CG1 VAL A 878      73.270  41.360  67.110  1.00  0.00           C
ATOM   3618 HG11 VAL A 878      72.510  41.320  67.910  1.00  0.00           H
ATOM   3619 HG12 VAL A 878      72.960  42.270  66.540  1.00  0.00           H
ATOM   3620 HG13 VAL A 878      74.300  41.680  67.400  1.00  0.00           H
ATOM   3621  CG2 VAL A 878      74.160  40.390  64.870  1.00  0.00           C
ATOM   3622 HG21 VAL A 878      74.230  39.510  64.190  1.00  0.00           H
ATOM   3623 HG22 VAL A 878      75.190  40.730  65.060  1.00  0.00           H
ATOM   3624 HG23 VAL A 878      73.800  41.210  64.220  1.00  0.00           H
ATOM   3625  C   VAL A 878      73.400  38.760  68.310  1.00  0.00           C
ATOM   3626  O   VAL A 878      74.050  39.120  69.280  1.00  0.00           O
ATOM   3627  N   GLY A 879      72.250  38.150  68.590  1.00  0.00           N
ATOM   3628  HN  GLY A 879      71.680  37.840  67.850  1.00  0.00           H
ATOM   3629  CA  GLY A 879      71.770  37.830  69.950  1.00  0.00           C
ATOM   3630  HA1 GLY A 879      72.440  37.220  70.530  1.00  0.00           H
ATOM   3631  HA2 GLY A 879      70.790  37.390  69.820  1.00  0.00           H
ATOM   3632  C   GLY A 879      71.480  39.090  70.810  1.00  0.00           C
ATOM   3633  O   GLY A 879      71.800  39.080  71.980  1.00  0.00           O
ATOM   3634  N   VAL A 880      70.890  40.150  70.200  1.00  0.00           N
ATOM   3635  HN  VAL A 880      70.770  40.150  69.210  1.00  0.00           H
ATOM   3636  CA  VAL A 880      70.500  41.420  70.880  1.00  0.00           C
ATOM   3637  HA  VAL A 880      70.590  41.240  71.940  1.00  0.00           H
ATOM   3638  CB  VAL A 880      71.390  42.560  70.400  1.00  0.00           C
ATOM   3639  HB  VAL A 880      71.370  42.500  69.290  1.00  0.00           H
ATOM   3640  CG1 VAL A 880      70.890  43.970  70.860  1.00  0.00           C
ATOM   3641 HG11 VAL A 880      69.900  44.110  70.370  1.00  0.00           H
ATOM   3642 HG12 VAL A 880      71.670  44.710  70.560  1.00  0.00           H
ATOM   3643 HG13 VAL A 880      70.750  44.020  71.960  1.00  0.00           H
ATOM   3644  CG2 VAL A 880      72.790  42.300  70.980  1.00  0.00           C
ATOM   3645 HG21 VAL A 880      72.850  42.380  72.100  1.00  0.00           H
ATOM   3646 HG22 VAL A 880      73.540  43.000  70.560  1.00  0.00           H
ATOM   3647 HG23 VAL A 880      73.150  41.280  70.720  1.00  0.00           H
ATOM   3648  C   VAL A 880      69.040  41.690  70.590  1.00  0.00           C
ATOM   3649  O   VAL A 880      68.710  41.670  69.380  1.00  0.00           O
ATOM   3650  N   PRO A 881      68.050  42.000  71.550  1.00  0.00           N
ATOM   3651  CD  PRO A 881      68.390  42.140  73.030  1.00  0.00           C
ATOM   3652  HD1 PRO A 881      68.730  43.200  73.110  1.00  0.00           H
ATOM   3653  HD2 PRO A 881      69.060  41.350  73.430  1.00  0.00           H
ATOM   3654  CA  PRO A 881      66.630  42.060  71.400  1.00  0.00           C
ATOM   3655  HA  PRO A 881      66.220  41.060  71.470  1.00  0.00           H
ATOM   3656  CB  PRO A 881      66.110  42.760  72.650  1.00  0.00           C
ATOM   3657  HB1 PRO A 881      65.010  42.690  72.800  1.00  0.00           H
ATOM   3658  HB2 PRO A 881      66.350  43.840  72.550  1.00  0.00           H
ATOM   3659  CG  PRO A 881      67.090  42.210  73.740  1.00  0.00           C
ATOM   3660  HG1 PRO A 881      67.000  42.830  74.660  1.00  0.00           H
ATOM   3661  HG2 PRO A 881      66.820  41.160  73.990  1.00  0.00           H
ATOM   3662  C   PRO A 881      66.160  42.810  70.110  1.00  0.00           C
ATOM   3663  O   PRO A 881      66.390  44.030  70.040  1.00  0.00           O
ATOM   3664  N   SER A 882      65.380  42.150  69.250  1.00  0.00           N
ATOM   3665  HN  SER A 882      65.380  41.150  69.220  1.00  0.00           H
ATOM   3666  CA  SER A 882      64.910  42.790  68.100  1.00  0.00           C
ATOM   3667  HA  SER A 882      65.100  43.850  68.190  1.00  0.00           H
ATOM   3668  CB  SER A 882      65.730  42.310  66.790  1.00  0.00           C
ATOM   3669  HB1 SER A 882      65.390  41.290  66.540  1.00  0.00           H
ATOM   3670  HB2 SER A 882      66.800  42.280  67.080  1.00  0.00           H
ATOM   3671  OG  SER A 882      65.460  43.090  65.560  1.00  0.00           O
ATOM   3672  HG1 SER A 882      66.290  43.040  65.080  1.00  0.00           H
ATOM   3673  C   SER A 882      63.440  42.410  68.130  1.00  0.00           C
ATOM   3674  O   SER A 882      63.110  41.190  68.010  1.00  0.00           O
ATOM   3675  N   PRO A 883      62.510  43.340  68.400  1.00  0.00           N
ATOM   3676  CD  PRO A 883      62.820  44.740  68.880  1.00  0.00           C
ATOM   3677  HD1 PRO A 883      63.240  45.350  68.040  1.00  0.00           H
ATOM   3678  HD2 PRO A 883      63.520  44.670  69.740  1.00  0.00           H
ATOM   3679  CA  PRO A 883      61.130  43.000  68.650  1.00  0.00           C
ATOM   3680  HA  PRO A 883      61.150  42.490  69.600  1.00  0.00           H
ATOM   3681  CB  PRO A 883      60.410  44.430  68.840  1.00  0.00           C
ATOM   3682  HB1 PRO A 883      59.510  44.210  69.460  1.00  0.00           H
ATOM   3683  HB2 PRO A 883      60.110  44.810  67.840  1.00  0.00           H
ATOM   3684  CG  PRO A 883      61.540  45.360  69.440  1.00  0.00           C
ATOM   3685  HG1 PRO A 883      61.360  46.450  69.210  1.00  0.00           H
ATOM   3686  HG2 PRO A 883      61.510  45.260  70.530  1.00  0.00           H
ATOM   3687  C   PRO A 883      60.460  42.140  67.590  1.00  0.00           C
ATOM   3688  O   PRO A 883      60.710  42.360  66.400  1.00  0.00           O
ATOM   3689  N   LYS A 884      59.710  41.150  68.020  1.00  0.00           N
ATOM   3690  HN  LYS A 884      59.570  41.040  69.000  1.00  0.00           H
ATOM   3691  CA  LYS A 884      59.090  40.070  67.260  1.00  0.00           C
ATOM   3692  HA  LYS A 884      59.590  40.160  66.310  1.00  0.00           H
ATOM   3693  CB  LYS A 884      59.310  38.590  67.820  1.00  0.00           C
ATOM   3694  HB1 LYS A 884      58.780  37.930  67.100  1.00  0.00           H
ATOM   3695  HB2 LYS A 884      58.780  38.350  68.760  1.00  0.00           H
ATOM   3696  CG  LYS A 884      60.790  38.090  68.000  1.00  0.00           C
ATOM   3697  HG1 LYS A 884      60.860  37.040  68.350  1.00  0.00           H
ATOM   3698  HG2 LYS A 884      61.240  38.620  68.870  1.00  0.00           H
ATOM   3699  CD  LYS A 884      61.570  38.310  66.730  1.00  0.00           C
ATOM   3700  HD1 LYS A 884      61.740  39.350  66.390  1.00  0.00           H
ATOM   3701  HD2 LYS A 884      60.960  37.930  65.870  1.00  0.00           H
ATOM   3702  CE  LYS A 884      62.880  37.530  66.690  1.00  0.00           C
ATOM   3703  HE1 LYS A 884      63.140  37.470  65.610  1.00  0.00           H
ATOM   3704  HE2 LYS A 884      62.820  36.490  67.110  1.00  0.00           H
ATOM   3705  NZ  LYS A 884      63.910  38.390  67.340  1.00  0.00           N
ATOM   3706  HZ1 LYS A 884      63.780  39.420  67.310  1.00  0.00           H
ATOM   3707  HZ2 LYS A 884      64.790  38.230  66.810  1.00  0.00           H
ATOM   3708  HZ3 LYS A 884      63.950  37.950  68.290  1.00  0.00           H
ATOM   3709  C   LYS A 884      57.620  40.240  66.740  1.00  0.00           C
ATOM   3710  O   LYS A 884      56.720  40.880  67.320  1.00  0.00           O
ATOM   3711  N   LEU A 885      57.290  39.630  65.630  1.00  0.00           N
ATOM   3712  HN  LEU A 885      58.020  39.440  64.980  1.00  0.00           H
ATOM   3713  CA  LEU A 885      55.900  39.370  65.300  1.00  0.00           C
ATOM   3714  HA  LEU A 885      55.430  40.340  65.200  1.00  0.00           H
ATOM   3715  CB  LEU A 885      55.860  38.770  63.830  1.00  0.00           C
ATOM   3716  HB1 LEU A 885      56.470  37.850  63.700  1.00  0.00           H
ATOM   3717  HB2 LEU A 885      56.430  39.540  63.250  1.00  0.00           H
ATOM   3718  CG  LEU A 885      54.470  38.660  63.120  1.00  0.00           C
ATOM   3719  HG  LEU A 885      53.920  38.060  63.880  1.00  0.00           H
ATOM   3720  CD1 LEU A 885      53.890  40.000  62.740  1.00  0.00           C
ATOM   3721 HD11 LEU A 885      53.930  40.630  63.650  1.00  0.00           H
ATOM   3722 HD12 LEU A 885      52.850  39.870  62.350  1.00  0.00           H
ATOM   3723 HD13 LEU A 885      54.560  40.450  61.990  1.00  0.00           H
ATOM   3724  CD2 LEU A 885      54.430  37.710  61.910  1.00  0.00           C
ATOM   3725 HD21 LEU A 885      53.400  37.700  61.500  1.00  0.00           H
ATOM   3726 HD22 LEU A 885      54.720  36.670  62.170  1.00  0.00           H
ATOM   3727 HD23 LEU A 885      55.100  38.010  61.080  1.00  0.00           H
ATOM   3728  C   LEU A 885      55.110  38.570  66.390  1.00  0.00           C
ATOM   3729  O   LEU A 885      55.600  37.650  67.030  1.00  0.00           O
ATOM   3730  N   HSD A 886      53.870  38.950  66.650  1.00  0.00           N
ATOM   3731  HN  HSD A 886      53.420  39.720  66.220  1.00  0.00           H
ATOM   3732  CA  HSD A 886      52.940  38.170  67.450  1.00  0.00           C
ATOM   3733  HA  HSD A 886      53.430  37.230  67.710  1.00  0.00           H
ATOM   3734  CB  HSD A 886      52.630  38.820  68.830  1.00  0.00           C
ATOM   3735  HB1 HSD A 886      51.910  38.230  69.420  1.00  0.00           H
ATOM   3736  HB2 HSD A 886      52.270  39.870  68.720  1.00  0.00           H
ATOM   3737  ND1 HSD A 886      54.090  40.100  70.580  1.00  0.00           N
ATOM   3738  HD1 HSD A 886      53.470  40.860  70.770  1.00  0.00           H
ATOM   3739  CG  HSD A 886      53.910  39.110  69.660  1.00  0.00           C
ATOM   3740  CE1 HSD A 886      55.260  39.890  71.260  1.00  0.00           C
ATOM   3741  HE1 HSD A 886      55.610  40.450  72.130  1.00  0.00           H
ATOM   3742  NE2 HSD A 886      55.870  38.830  70.880  1.00  0.00           N
ATOM   3743  CD2 HSD A 886      55.000  38.310  69.890  1.00  0.00           C
ATOM   3744  HD2 HSD A 886      55.210  37.370  69.410  1.00  0.00           H
ATOM   3745  C   HSD A 886      51.660  37.880  66.720  1.00  0.00           C
ATOM   3746  O   HSD A 886      50.920  38.770  66.350  1.00  0.00           O
ATOM   3747  N   VAL A 887      51.390  36.610  66.490  1.00  0.00           N
ATOM   3748  HN  VAL A 887      52.050  35.920  66.800  1.00  0.00           H
ATOM   3749  CA  VAL A 887      50.230  36.110  65.730  1.00  0.00           C
ATOM   3750  HA  VAL A 887      49.670  36.970  65.440  1.00  0.00           H
ATOM   3751  CB  VAL A 887      50.510  35.400  64.440  1.00  0.00           C
ATOM   3752  HB  VAL A 887      51.090  34.500  64.710  1.00  0.00           H
ATOM   3753  CG1 VAL A 887      49.270  35.010  63.590  1.00  0.00           C
ATOM   3754 HG11 VAL A 887      48.880  35.980  63.190  1.00  0.00           H
ATOM   3755 HG12 VAL A 887      48.420  34.460  64.070  1.00  0.00           H
ATOM   3756 HG13 VAL A 887      49.550  34.300  62.780  1.00  0.00           H
ATOM   3757  CG2 VAL A 887      51.390  36.340  63.610  1.00  0.00           C
ATOM   3758 HG21 VAL A 887      51.350  35.790  62.640  1.00  0.00           H
ATOM   3759 HG22 VAL A 887      52.440  36.460  63.930  1.00  0.00           H
ATOM   3760 HG23 VAL A 887      50.860  37.320  63.590  1.00  0.00           H
ATOM   3761  C   VAL A 887      49.480  35.300  66.680  1.00  0.00           C
ATOM   3762  O   VAL A 887      50.050  34.700  67.640  1.00  0.00           O
ATOM   3763  N   PRO A 888      48.090  35.310  66.700  1.00  0.00           N
ATOM   3764  CD  PRO A 888      47.220  36.410  66.240  1.00  0.00           C
ATOM   3765  HD1 PRO A 888      47.290  36.600  65.160  1.00  0.00           H
ATOM   3766  HD2 PRO A 888      47.510  37.320  66.800  1.00  0.00           H
ATOM   3767  CA  PRO A 888      47.210  34.310  67.370  1.00  0.00           C
ATOM   3768  HA  PRO A 888      47.160  34.560  68.420  1.00  0.00           H
ATOM   3769  CB  PRO A 888      45.830  34.520  66.750  1.00  0.00           C
ATOM   3770  HB1 PRO A 888      45.050  34.130  67.420  1.00  0.00           H
ATOM   3771  HB2 PRO A 888      45.750  33.970  65.780  1.00  0.00           H
ATOM   3772  CG  PRO A 888      45.770  36.010  66.590  1.00  0.00           C
ATOM   3773  HG1 PRO A 888      45.000  36.360  65.860  1.00  0.00           H
ATOM   3774  HG2 PRO A 888      45.570  36.340  67.630  1.00  0.00           H
ATOM   3775  C   PRO A 888      47.740  32.870  67.250  1.00  0.00           C
ATOM   3776  O   PRO A 888      48.350  32.490  66.240  1.00  0.00           O
ATOM   3777  N   GLU A 889      47.420  32.130  68.300  1.00  0.00           N
ATOM   3778  HN  GLU A 889      46.790  32.500  68.990  1.00  0.00           H
ATOM   3779  CA  GLU A 889      47.990  30.800  68.480  1.00  0.00           C
ATOM   3780  HA  GLU A 889      48.760  30.560  67.750  1.00  0.00           H
ATOM   3781  CB  GLU A 889      48.650  30.800  69.850  1.00  0.00           C
ATOM   3782  HB1 GLU A 889      48.790  29.750  70.160  1.00  0.00           H
ATOM   3783  HB2 GLU A 889      47.830  31.220  70.480  1.00  0.00           H
ATOM   3784  CG  GLU A 889      49.920  31.590  69.870  1.00  0.00           C
ATOM   3785  HG1 GLU A 889      49.970  32.450  69.160  1.00  0.00           H
ATOM   3786  HG2 GLU A 889      50.740  30.950  69.490  1.00  0.00           H
ATOM   3787  CD  GLU A 889      50.340  31.970  71.280  1.00  0.00           C
ATOM   3788  OE1 GLU A 889      49.800  32.930  71.910  1.00  0.00           O
ATOM   3789  OE2 GLU A 889      51.330  31.380  71.810  1.00  0.00           O
ATOM   3790  C   GLU A 889      46.880  29.670  68.420  1.00  0.00           C
ATOM   3791  O   GLU A 889      47.190  28.480  68.420  1.00  0.00           O
ATOM   3792  N   LYS A 890      45.600  30.090  68.310  1.00  0.00           N
ATOM   3793  HN  LYS A 890      45.390  31.040  68.550  1.00  0.00           H
ATOM   3794  CA  LYS A 890      44.520  29.220  68.100  1.00  0.00           C
ATOM   3795  HA  LYS A 890      44.810  28.390  67.460  1.00  0.00           H
ATOM   3796  CB  LYS A 890      44.130  28.560  69.440  1.00  0.00           C
ATOM   3797  HB1 LYS A 890      44.990  27.970  69.820  1.00  0.00           H
ATOM   3798  HB2 LYS A 890      43.330  27.810  69.240  1.00  0.00           H
ATOM   3799  CG  LYS A 890      43.550  29.430  70.580  1.00  0.00           C
ATOM   3800  HG1 LYS A 890      42.480  29.580  70.320  1.00  0.00           H
ATOM   3801  HG2 LYS A 890      43.890  30.490  70.550  1.00  0.00           H
ATOM   3802  CD  LYS A 890      43.630  28.830  72.020  1.00  0.00           C
ATOM   3803  HD1 LYS A 890      43.280  29.610  72.720  1.00  0.00           H
ATOM   3804  HD2 LYS A 890      44.690  28.550  72.200  1.00  0.00           H
ATOM   3805  CE  LYS A 890      42.760  27.630  72.370  1.00  0.00           C
ATOM   3806  HE1 LYS A 890      42.920  27.230  73.400  1.00  0.00           H
ATOM   3807  HE2 LYS A 890      42.930  26.750  71.710  1.00  0.00           H
ATOM   3808  NZ  LYS A 890      41.320  27.920  72.250  1.00  0.00           N
ATOM   3809  HZ1 LYS A 890      40.730  27.300  72.830  1.00  0.00           H
ATOM   3810  HZ2 LYS A 890      41.000  27.810  71.270  1.00  0.00           H
ATOM   3811  HZ3 LYS A 890      41.100  28.870  72.620  1.00  0.00           H
ATOM   3812  C   LYS A 890      43.280  29.990  67.520  1.00  0.00           C
ATOM   3813  O   LYS A 890      43.190  31.240  67.550  1.00  0.00           O
ATOM   3814  N   PHE A 891      42.340  29.210  66.960  1.00  0.00           N
ATOM   3815  HN  PHE A 891      42.480  28.230  66.960  1.00  0.00           H
ATOM   3816  CA  PHE A 891      41.330  29.680  66.090  1.00  0.00           C
ATOM   3817  HA  PHE A 891      41.790  30.390  65.420  1.00  0.00           H
ATOM   3818  CB  PHE A 891      40.720  28.620  65.200  1.00  0.00           C
ATOM   3819  HB1 PHE A 891      40.360  27.830  65.910  1.00  0.00           H
ATOM   3820  HB2 PHE A 891      41.540  28.180  64.610  1.00  0.00           H
ATOM   3821  CG  PHE A 891      39.670  29.110  64.200  1.00  0.00           C
ATOM   3822  CD1 PHE A 891      40.060  29.670  62.970  1.00  0.00           C
ATOM   3823  HD1 PHE A 891      41.110  29.810  62.750  1.00  0.00           H
ATOM   3824  CE1 PHE A 891      39.150  30.100  62.020  1.00  0.00           C
ATOM   3825  HE1 PHE A 891      39.580  30.750  61.270  1.00  0.00           H
ATOM   3826  CZ  PHE A 891      37.810  29.980  62.250  1.00  0.00           C
ATOM   3827  HZ  PHE A 891      37.060  30.350  61.570  1.00  0.00           H
ATOM   3828  CD2 PHE A 891      38.290  29.010  64.430  1.00  0.00           C
ATOM   3829  HD2 PHE A 891      38.010  28.450  65.310  1.00  0.00           H
ATOM   3830  CE2 PHE A 891      37.400  29.340  63.410  1.00  0.00           C
ATOM   3831  HE2 PHE A 891      36.340  29.230  63.590  1.00  0.00           H
ATOM   3832  C   PHE A 891      40.220  30.480  66.780  1.00  0.00           C
ATOM   3833  O   PHE A 891      39.490  31.300  66.190  1.00  0.00           O
ATOM   3834  N   GLU A 892      40.000  30.290  68.110  1.00  0.00           N
ATOM   3835  HN  GLU A 892      40.590  29.620  68.540  1.00  0.00           H
ATOM   3836  CA  GLU A 892      39.010  30.980  68.950  1.00  0.00           C
ATOM   3837  HA  GLU A 892      38.050  30.830  68.470  1.00  0.00           H
ATOM   3838  CB  GLU A 892      38.950  30.350  70.360  1.00  0.00           C
ATOM   3839  HB1 GLU A 892      38.460  31.010  71.110  1.00  0.00           H
ATOM   3840  HB2 GLU A 892      40.000  30.290  70.710  1.00  0.00           H
ATOM   3841  CG  GLU A 892      38.470  28.870  70.540  1.00  0.00           C
ATOM   3842  HG1 GLU A 892      37.440  28.970  70.160  1.00  0.00           H
ATOM   3843  HG2 GLU A 892      38.580  28.680  71.630  1.00  0.00           H
ATOM   3844  CD  GLU A 892      39.110  27.720  69.700  1.00  0.00           C
ATOM   3845  OE1 GLU A 892      38.410  27.070  68.870  1.00  0.00           O
ATOM   3846  OE2 GLU A 892      40.380  27.530  69.820  1.00  0.00           O
ATOM   3847  C   GLU A 892      39.070  32.520  69.080  1.00  0.00           C
ATOM   3848  O   GLU A 892      40.220  33.050  69.220  1.00  0.00           O
ATOM   3849  N   PRO A 893      37.980  33.350  69.120  1.00  0.00           N
ATOM   3850  CD  PRO A 893      36.660  32.890  68.770  1.00  0.00           C
ATOM   3851  HD1 PRO A 893      36.280  32.430  69.700  1.00  0.00           H
ATOM   3852  HD2 PRO A 893      36.670  32.240  67.870  1.00  0.00           H
ATOM   3853  CA  PRO A 893      38.110  34.760  69.390  1.00  0.00           C
ATOM   3854  HA  PRO A 893      38.780  35.220  68.680  1.00  0.00           H
ATOM   3855  CB  PRO A 893      36.650  35.190  69.220  1.00  0.00           C
ATOM   3856  HB1 PRO A 893      36.620  36.090  68.570  1.00  0.00           H
ATOM   3857  HB2 PRO A 893      36.200  35.350  70.230  1.00  0.00           H
ATOM   3858  CG  PRO A 893      36.010  34.150  68.300  1.00  0.00           C
ATOM   3859  HG1 PRO A 893      34.920  34.110  68.090  1.00  0.00           H
ATOM   3860  HG2 PRO A 893      36.530  34.350  67.330  1.00  0.00           H
ATOM   3861  C   PRO A 893      38.770  35.130  70.780  1.00  0.00           C
ATOM   3862  O   PRO A 893      39.070  34.250  71.580  1.00  0.00           O
ATOM   3863  N   THR A 894      39.030  36.410  70.990  1.00  0.00           N
ATOM   3864  HN  THR A 894      38.680  37.120  70.370  1.00  0.00           H
ATOM   3865  CA  THR A 894      39.540  36.850  72.280  1.00  0.00           C
ATOM   3866  HA  THR A 894      40.140  36.050  72.670  1.00  0.00           H
ATOM   3867  CB  THR A 894      40.500  38.070  72.160  1.00  0.00           C
ATOM   3868  HB  THR A 894      40.820  38.320  73.190  1.00  0.00           H
ATOM   3869  OG1 THR A 894      39.920  39.230  71.620  1.00  0.00           O
ATOM   3870  HG1 THR A 894      39.560  39.670  72.400  1.00  0.00           H
ATOM   3871  CG2 THR A 894      41.730  37.710  71.420  1.00  0.00           C
ATOM   3872 HG21 THR A 894      41.540  37.540  70.330  1.00  0.00           H
ATOM   3873 HG22 THR A 894      42.210  36.860  71.930  1.00  0.00           H
ATOM   3874 HG23 THR A 894      42.510  38.490  71.340  1.00  0.00           H
ATOM   3875  C   THR A 894      38.470  37.180  73.280  1.00  0.00           C
ATOM   3876  O   THR A 894      38.620  37.120  74.450  1.00  0.00           O
ATOM   3877  N   HSD A 895      37.350  37.590  72.720  1.00  0.00           N
ATOM   3878  HN  HSD A 895      37.200  37.560  71.740  1.00  0.00           H
ATOM   3879  CA  HSD A 895      36.200  37.890  73.500  1.00  0.00           C
ATOM   3880  HA  HSD A 895      36.420  38.620  74.270  1.00  0.00           H
ATOM   3881  CB  HSD A 895      35.310  38.790  72.620  1.00  0.00           C
ATOM   3882  HB1 HSD A 895      34.850  38.230  71.780  1.00  0.00           H
ATOM   3883  HB2 HSD A 895      35.860  39.690  72.280  1.00  0.00           H
ATOM   3884  ND1 HSD A 895      34.630  40.650  74.160  1.00  0.00           N
ATOM   3885  HD1 HSD A 895      35.560  41.020  74.280  1.00  0.00           H
ATOM   3886  CG  HSD A 895      34.270  39.590  73.350  1.00  0.00           C
ATOM   3887  CE1 HSD A 895      33.500  41.330  74.390  1.00  0.00           C
ATOM   3888  HE1 HSD A 895      33.480  42.220  75.020  1.00  0.00           H
ATOM   3889  NE2 HSD A 895      32.480  40.760  73.840  1.00  0.00           N
ATOM   3890  CD2 HSD A 895      32.930  39.670  73.120  1.00  0.00           C
ATOM   3891  HD2 HSD A 895      32.220  39.090  72.520  1.00  0.00           H
ATOM   3892  C   HSD A 895      35.510  36.690  74.180  1.00  0.00           C
ATOM   3893  O   HSD A 895      35.280  35.680  73.480  1.00  0.00           O
ATOM   3894  N   PRO A 896      35.110  36.680  75.440  1.00  0.00           N
ATOM   3895  CD  PRO A 896      35.130  37.800  76.280  1.00  0.00           C
ATOM   3896  HD1 PRO A 896      34.510  38.580  75.790  1.00  0.00           H
ATOM   3897  HD2 PRO A 896      36.160  38.240  76.350  1.00  0.00           H
ATOM   3898  CA  PRO A 896      34.810  35.460  76.180  1.00  0.00           C
ATOM   3899  HA  PRO A 896      35.620  34.810  75.880  1.00  0.00           H
ATOM   3900  CB  PRO A 896      35.000  35.910  77.670  1.00  0.00           C
ATOM   3901  HB1 PRO A 896      36.110  35.890  77.790  1.00  0.00           H
ATOM   3902  HB2 PRO A 896      34.420  35.350  78.430  1.00  0.00           H
ATOM   3903  CG  PRO A 896      34.620  37.410  77.630  1.00  0.00           C
ATOM   3904  HG1 PRO A 896      33.500  37.470  77.660  1.00  0.00           H
ATOM   3905  HG2 PRO A 896      34.970  38.010  78.500  1.00  0.00           H
ATOM   3906  C   PRO A 896      33.480  34.820  75.940  1.00  0.00           C
ATOM   3907  O   PRO A 896      33.300  33.660  76.240  1.00  0.00           O
ATOM   3908  N   GLU A 897      32.450  35.520  75.540  1.00  0.00           N
ATOM   3909  HN  GLU A 897      32.520  36.520  75.560  1.00  0.00           H
ATOM   3910  CA  GLU A 897      31.070  35.000  75.420  1.00  0.00           C
ATOM   3911  HA  GLU A 897      31.010  33.940  75.610  1.00  0.00           H
ATOM   3912  CB  GLU A 897      30.090  35.700  76.350  1.00  0.00           C
ATOM   3913  HB1 GLU A 897      29.130  35.150  76.260  1.00  0.00           H
ATOM   3914  HB2 GLU A 897      29.990  36.780  76.070  1.00  0.00           H
ATOM   3915  CG  GLU A 897      30.400  35.480  77.860  1.00  0.00           C
ATOM   3916  HG1 GLU A 897      31.330  36.080  77.950  1.00  0.00           H
ATOM   3917  HG2 GLU A 897      30.610  34.400  78.000  1.00  0.00           H
ATOM   3918  CD  GLU A 897      29.430  36.000  78.890  1.00  0.00           C
ATOM   3919  OE1 GLU A 897      28.340  36.510  78.510  1.00  0.00           O
ATOM   3920  OE2 GLU A 897      29.800  35.950  80.100  1.00  0.00           O
ATOM   3921  C   GLU A 897      30.770  35.160  73.940  1.00  0.00           C
ATOM   3922  O   GLU A 897      29.540  35.100  73.610  1.00  0.00           O
ATOM   3923  N   ARG A 898      31.760  35.250  73.080  1.00  0.00           N
ATOM   3924  HN  ARG A 898      32.690  35.120  73.420  1.00  0.00           H
ATOM   3925  CA  ARG A 898      31.520  35.450  71.620  1.00  0.00           C
ATOM   3926  HA  ARG A 898      30.910  36.340  71.540  1.00  0.00           H
ATOM   3927  CB  ARG A 898      32.920  35.580  70.960  1.00  0.00           C
ATOM   3928  HB1 ARG A 898      33.520  34.660  70.900  1.00  0.00           H
ATOM   3929  HB2 ARG A 898      33.580  36.210  71.590  1.00  0.00           H
ATOM   3930  CG  ARG A 898      32.950  36.240  69.590  1.00  0.00           C
ATOM   3931  HG1 ARG A 898      34.010  36.460  69.320  1.00  0.00           H
ATOM   3932  HG2 ARG A 898      32.400  37.210  69.650  1.00  0.00           H
ATOM   3933  CD  ARG A 898      32.340  35.350  68.510  1.00  0.00           C
ATOM   3934  HD1 ARG A 898      31.220  35.340  68.580  1.00  0.00           H
ATOM   3935  HD2 ARG A 898      32.720  34.320  68.680  1.00  0.00           H
ATOM   3936  NE  ARG A 898      32.760  35.890  67.190  1.00  0.00           N
ATOM   3937  HE  ARG A 898      33.500  36.540  67.100  1.00  0.00           H
ATOM   3938  CZ  ARG A 898      32.040  35.710  66.100  1.00  0.00           C
ATOM   3939  NH1 ARG A 898      30.890  35.040  66.060  1.00  0.00           N
ATOM   3940 HH11 ARG A 898      30.740  34.470  66.870  1.00  0.00           H
ATOM   3941 HH12 ARG A 898      30.520  34.850  65.150  1.00  0.00           H
ATOM   3942  NH2 ARG A 898      32.560  36.180  64.960  1.00  0.00           N
ATOM   3943 HH21 ARG A 898      33.250  36.880  65.120  1.00  0.00           H
ATOM   3944 HH22 ARG A 898      32.110  35.970  64.090  1.00  0.00           H
ATOM   3945  C   ARG A 898      30.840  34.280  70.950  1.00  0.00           C
ATOM   3946  O   ARG A 898      31.460  33.180  70.820  1.00  0.00           O
ATOM   3947  N   GLY A 899      29.550  34.390  70.450  1.00  0.00           N
ATOM   3948  HN  GLY A 899      29.180  35.280  70.220  1.00  0.00           H
ATOM   3949  CA  GLY A 899      28.740  33.260  70.000  1.00  0.00           C
ATOM   3950  HA1 GLY A 899      27.720  33.510  69.750  1.00  0.00           H
ATOM   3951  HA2 GLY A 899      28.810  32.570  70.830  1.00  0.00           H
ATOM   3952  C   GLY A 899      29.390  32.620  68.810  1.00  0.00           C
ATOM   3953  O   GLY A 899      30.200  33.210  68.100  1.00  0.00           O
ATOM   3954  N   TRP A 900      29.210  31.380  68.620  1.00  0.00           N
ATOM   3955  HN  TRP A 900      28.460  30.990  69.150  1.00  0.00           H
ATOM   3956  CA  TRP A 900      29.870  30.530  67.660  1.00  0.00           C
ATOM   3957  HA  TRP A 900      30.880  30.910  67.640  1.00  0.00           H
ATOM   3958  CB  TRP A 900      29.830  29.030  68.050  1.00  0.00           C
ATOM   3959  HB1 TRP A 900      28.730  28.810  68.020  1.00  0.00           H
ATOM   3960  HB2 TRP A 900      30.250  28.930  69.080  1.00  0.00           H
ATOM   3961  CG  TRP A 900      30.400  27.950  67.200  1.00  0.00           C
ATOM   3962  CD1 TRP A 900      29.620  26.940  66.660  1.00  0.00           C
ATOM   3963  HD1 TRP A 900      28.580  26.780  66.880  1.00  0.00           H
ATOM   3964  NE1 TRP A 900      30.400  26.210  65.840  1.00  0.00           N
ATOM   3965  HE1 TRP A 900      30.220  25.320  65.480  1.00  0.00           H
ATOM   3966  CE2 TRP A 900      31.580  26.770  65.600  1.00  0.00           C
ATOM   3967  CD2 TRP A 900      31.650  27.940  66.490  1.00  0.00           C
ATOM   3968  CE3 TRP A 900      32.810  28.690  66.510  1.00  0.00           C
ATOM   3969  HE3 TRP A 900      32.890  29.560  67.130  1.00  0.00           H
ATOM   3970  CZ3 TRP A 900      33.930  28.270  65.760  1.00  0.00           C
ATOM   3971  HZ3 TRP A 900      34.860  28.800  65.810  1.00  0.00           H
ATOM   3972  CZ2 TRP A 900      32.690  26.370  64.940  1.00  0.00           C
ATOM   3973  HZ2 TRP A 900      32.660  25.540  64.250  1.00  0.00           H
ATOM   3974  CH2 TRP A 900      33.850  27.110  65.010  1.00  0.00           C
ATOM   3975  HH2 TRP A 900      34.720  26.920  64.390  1.00  0.00           H
ATOM   3976  C   TRP A 900      29.450  30.790  66.200  1.00  0.00           C
ATOM   3977  O   TRP A 900      28.260  30.620  65.820  1.00  0.00           O
ATOM   3978  N   ILE A 901      30.340  31.330  65.420  1.00  0.00           N
ATOM   3979  HN  ILE A 901      31.250  31.560  65.770  1.00  0.00           H
ATOM   3980  CA  ILE A 901      30.160  31.840  64.050  1.00  0.00           C
ATOM   3981  HA  ILE A 901      31.110  32.170  63.660  1.00  0.00           H
ATOM   3982  CB  ILE A 901      29.870  30.660  63.100  1.00  0.00           C
ATOM   3983  HB  ILE A 901      29.010  30.050  63.430  1.00  0.00           H
ATOM   3984  CG2 ILE A 901      29.670  31.180  61.710  1.00  0.00           C
ATOM   3985 HG21 ILE A 901      30.400  31.930  61.350  1.00  0.00           H
ATOM   3986 HG22 ILE A 901      28.660  31.640  61.590  1.00  0.00           H
ATOM   3987 HG23 ILE A 901      29.660  30.350  60.960  1.00  0.00           H
ATOM   3988  CG1 ILE A 901      31.130  29.730  63.040  1.00  0.00           C
ATOM   3989 HG11 ILE A 901      31.370  29.490  64.100  1.00  0.00           H
ATOM   3990 HG12 ILE A 901      31.950  30.280  62.530  1.00  0.00           H
ATOM   3991  CD  ILE A 901      31.070  28.260  62.350  1.00  0.00           C
ATOM   3992  HD1 ILE A 901      31.770  27.530  62.800  1.00  0.00           H
ATOM   3993  HD2 ILE A 901      31.160  28.220  61.240  1.00  0.00           H
ATOM   3994  HD3 ILE A 901      30.110  27.760  62.620  1.00  0.00           H
ATOM   3995  C   ILE A 901      29.200  33.010  63.890  1.00  0.00           C
ATOM   3996  O   ILE A 901      29.690  34.140  63.790  1.00  0.00           O
ATOM   3997  N   ILE A 902      27.860  32.770  63.980  1.00  0.00           N
ATOM   3998  HN  ILE A 902      27.550  31.890  64.320  1.00  0.00           H
ATOM   3999  CA  ILE A 902      26.880  33.710  63.660  1.00  0.00           C
ATOM   4000  HA  ILE A 902      27.050  34.210  62.720  1.00  0.00           H
ATOM   4001  CB  ILE A 902      25.470  33.030  63.470  1.00  0.00           C
ATOM   4002  HB  ILE A 902      25.250  32.550  64.450  1.00  0.00           H
ATOM   4003  CG2 ILE A 902      24.320  33.980  63.150  1.00  0.00           C
ATOM   4004 HG21 ILE A 902      24.490  34.530  62.190  1.00  0.00           H
ATOM   4005 HG22 ILE A 902      24.140  34.810  63.880  1.00  0.00           H
ATOM   4006 HG23 ILE A 902      23.360  33.430  63.150  1.00  0.00           H
ATOM   4007  CG1 ILE A 902      25.460  31.900  62.390  1.00  0.00           C
ATOM   4008 HG11 ILE A 902      24.440  31.490  62.280  1.00  0.00           H
ATOM   4009 HG12 ILE A 902      25.980  30.980  62.740  1.00  0.00           H
ATOM   4010  CD  ILE A 902      25.830  32.330  60.970  1.00  0.00           C
ATOM   4011  HD1 ILE A 902      25.410  33.290  60.600  1.00  0.00           H
ATOM   4012  HD2 ILE A 902      25.530  31.430  60.390  1.00  0.00           H
ATOM   4013  HD3 ILE A 902      26.920  32.340  60.820  1.00  0.00           H
ATOM   4014  C   ILE A 902      26.640  34.860  64.590  1.00  0.00           C
ATOM   4015  O   ILE A 902      26.550  34.810  65.800  1.00  0.00           O
ATOM   4016  N   SER A 903      26.380  36.050  64.030  1.00  0.00           N
ATOM   4017  HN  SER A 903      26.590  36.170  63.070  1.00  0.00           H
ATOM   4018  CA  SER A 903      26.100  37.320  64.790  1.00  0.00           C
ATOM   4019  HA  SER A 903      26.810  37.170  65.590  1.00  0.00           H
ATOM   4020  CB  SER A 903      26.460  38.630  64.000  1.00  0.00           C
ATOM   4021  HB1 SER A 903      26.070  38.510  62.960  1.00  0.00           H
ATOM   4022  HB2 SER A 903      27.570  38.630  63.910  1.00  0.00           H
ATOM   4023  OG  SER A 903      26.060  39.910  64.600  1.00  0.00           O
ATOM   4024  HG1 SER A 903      25.100  39.980  64.590  1.00  0.00           H
ATOM   4025  C   SER A 903      24.730  37.460  65.410  1.00  0.00           C
ATOM   4026  O   SER A 903      23.760  36.870  64.910  1.00  0.00           O
ATOM   4027  N   PRO A 904      24.500  38.210  66.550  1.00  0.00           N
ATOM   4028  CD  PRO A 904      25.410  38.590  67.550  1.00  0.00           C
ATOM   4029  HD1 PRO A 904      25.980  39.430  67.110  1.00  0.00           H
ATOM   4030  HD2 PRO A 904      26.120  37.780  67.850  1.00  0.00           H
ATOM   4031  CA  PRO A 904      23.150  38.810  66.750  1.00  0.00           C
ATOM   4032  HA  PRO A 904      22.440  38.030  67.010  1.00  0.00           H
ATOM   4033  CB  PRO A 904      23.430  39.790  67.850  1.00  0.00           C
ATOM   4034  HB1 PRO A 904      22.470  40.010  68.360  1.00  0.00           H
ATOM   4035  HB2 PRO A 904      23.800  40.780  67.470  1.00  0.00           H
ATOM   4036  CG  PRO A 904      24.460  39.120  68.680  1.00  0.00           C
ATOM   4037  HG1 PRO A 904      24.910  39.860  69.370  1.00  0.00           H
ATOM   4038  HG2 PRO A 904      24.050  38.270  69.270  1.00  0.00           H
ATOM   4039  C   PRO A 904      22.540  39.450  65.530  1.00  0.00           C
ATOM   4040  O   PRO A 904      23.370  40.050  64.810  1.00  0.00           O
ATOM   4041  N   LEU A 905      21.180  39.420  65.290  1.00  0.00           N
ATOM   4042  HN  LEU A 905      20.650  39.060  66.060  1.00  0.00           H
ATOM   4043  CA  LEU A 905      20.660  40.140  64.130  1.00  0.00           C
ATOM   4044  HA  LEU A 905      21.030  41.150  64.210  1.00  0.00           H
ATOM   4045  CB  LEU A 905      21.140  39.540  62.820  1.00  0.00           C
ATOM   4046  HB1 LEU A 905      20.950  38.440  62.860  1.00  0.00           H
ATOM   4047  HB2 LEU A 905      22.250  39.640  62.860  1.00  0.00           H
ATOM   4048  CG  LEU A 905      20.680  40.170  61.520  1.00  0.00           C
ATOM   4049  HG  LEU A 905      19.570  40.310  61.490  1.00  0.00           H
ATOM   4050  CD1 LEU A 905      21.300  41.570  61.390  1.00  0.00           C
ATOM   4051 HD11 LEU A 905      22.330  41.530  61.830  1.00  0.00           H
ATOM   4052 HD12 LEU A 905      20.810  42.300  62.060  1.00  0.00           H
ATOM   4053 HD13 LEU A 905      21.390  41.890  60.330  1.00  0.00           H
ATOM   4054  CD2 LEU A 905      21.080  39.250  60.320  1.00  0.00           C
ATOM   4055 HD21 LEU A 905      22.180  39.220  60.200  1.00  0.00           H
ATOM   4056 HD22 LEU A 905      20.560  39.670  59.420  1.00  0.00           H
ATOM   4057 HD23 LEU A 905      20.800  38.210  60.530  1.00  0.00           H
ATOM   4058  C   LEU A 905      19.240  40.540  64.110  1.00  0.00           C
ATOM   4059  O   LEU A 905      18.320  39.720  64.120  1.00  0.00           O
ATOM   4060  N   GLY A 906      18.870  41.790  64.030  1.00  0.00           N
ATOM   4061  HN  GLY A 906      19.490  42.570  64.010  1.00  0.00           H
ATOM   4062  CA  GLY A 906      17.510  42.220  64.130  1.00  0.00           C
ATOM   4063  HA1 GLY A 906      16.820  41.530  63.660  1.00  0.00           H
ATOM   4064  HA2 GLY A 906      17.540  43.190  63.650  1.00  0.00           H
ATOM   4065  C   GLY A 906      17.030  42.500  65.530  1.00  0.00           C
ATOM   4066  O   GLY A 906      15.850  42.340  65.840  1.00  0.00           O
ATOM   4067  N   ASP A 907      17.900  42.900  66.460  1.00  0.00           N
ATOM   4068  HN  ASP A 907      18.820  42.990  66.080  1.00  0.00           H
ATOM   4069  CA  ASP A 907      17.580  43.120  67.880  1.00  0.00           C
ATOM   4070  HA  ASP A 907      16.580  42.760  68.050  1.00  0.00           H
ATOM   4071  CB  ASP A 907      18.580  42.310  68.810  1.00  0.00           C
ATOM   4072  HB1 ASP A 907      18.450  42.690  69.850  1.00  0.00           H
ATOM   4073  HB2 ASP A 907      19.660  42.430  68.530  1.00  0.00           H
ATOM   4074  CG  ASP A 907      18.180  40.900  68.900  1.00  0.00           C
ATOM   4075  OD1 ASP A 907      18.920  40.130  69.500  1.00  0.00           O
ATOM   4076  OD2 ASP A 907      17.030  40.520  68.500  1.00  0.00           O
ATOM   4077  C   ASP A 907      17.540  44.640  68.060  1.00  0.00           C
ATOM   4078  O   ASP A 907      17.360  45.030  69.170  1.00  0.00           O
ATOM   4079  N   ASN A 908      17.710  45.490  66.990  1.00  0.00           N
ATOM   4080  HN  ASN A 908      17.710  44.940  66.160  1.00  0.00           H
ATOM   4081  CA  ASN A 908      17.410  46.960  67.000  1.00  0.00           C
ATOM   4082  HA  ASN A 908      17.740  47.450  67.900  1.00  0.00           H
ATOM   4083  CB  ASN A 908      18.170  47.760  65.850  1.00  0.00           C
ATOM   4084  HB1 ASN A 908      18.030  48.860  65.940  1.00  0.00           H
ATOM   4085  HB2 ASN A 908      17.820  47.290  64.910  1.00  0.00           H
ATOM   4086  CG  ASN A 908      19.680  47.490  65.980  1.00  0.00           C
ATOM   4087  OD1 ASN A 908      20.110  46.650  65.150  1.00  0.00           O
ATOM   4088  ND2 ASN A 908      20.320  48.070  67.030  1.00  0.00           N
ATOM   4089 HD21 ASN A 908      21.170  47.620  67.290  1.00  0.00           H
ATOM   4090 HD22 ASN A 908      19.730  48.680  67.550  1.00  0.00           H
ATOM   4091  C   ASN A 908      15.890  47.150  66.660  1.00  0.00           C
ATOM   4092  O   ASN A 908      15.360  46.280  65.940  1.00  0.00           O
ATOM   4093  N   PRO A 909      15.190  48.230  67.050  1.00  0.00           N
ATOM   4094  CD  PRO A 909      15.720  49.160  68.060  1.00  0.00           C
ATOM   4095  HD1 PRO A 909      16.530  49.720  67.560  1.00  0.00           H
ATOM   4096  HD2 PRO A 909      15.980  48.680  69.030  1.00  0.00           H
ATOM   4097  CA  PRO A 909      13.940  48.750  66.440  1.00  0.00           C
ATOM   4098  HA  PRO A 909      13.090  48.110  66.560  1.00  0.00           H
ATOM   4099  CB  PRO A 909      13.730  50.110  67.170  1.00  0.00           C
ATOM   4100  HB1 PRO A 909      12.680  50.370  67.400  1.00  0.00           H
ATOM   4101  HB2 PRO A 909      14.240  50.800  66.470  1.00  0.00           H
ATOM   4102  CG  PRO A 909      14.560  50.040  68.410  1.00  0.00           C
ATOM   4103  HG1 PRO A 909      14.890  51.020  68.800  1.00  0.00           H
ATOM   4104  HG2 PRO A 909      13.900  49.630  69.190  1.00  0.00           H
ATOM   4105  C   PRO A 909      13.990  48.930  64.930  1.00  0.00           C
ATOM   4106  O   PRO A 909      15.050  48.980  64.340  1.00  0.00           O
ATOM   4107  N   TRP A 910      12.750  48.930  64.270  1.00  0.00           N
ATOM   4108  HN  TRP A 910      11.940  48.670  64.780  1.00  0.00           H
ATOM   4109  CA  TRP A 910      12.590  49.100  62.830  1.00  0.00           C
ATOM   4110  HA  TRP A 910      13.130  48.320  62.320  1.00  0.00           H
ATOM   4111  CB  TRP A 910      11.140  48.900  62.530  1.00  0.00           C
ATOM   4112  HB1 TRP A 910      10.770  47.980  63.020  1.00  0.00           H
ATOM   4113  HB2 TRP A 910      10.930  48.780  61.460  1.00  0.00           H
ATOM   4114  CG  TRP A 910      10.260  50.000  63.060  1.00  0.00           C
ATOM   4115  CD1 TRP A 910       9.430  49.830  64.120  1.00  0.00           C
ATOM   4116  HD1 TRP A 910       9.360  48.910  64.690  1.00  0.00           H
ATOM   4117  NE1 TRP A 910       8.660  50.940  64.320  1.00  0.00           N
ATOM   4118  HE1 TRP A 910       7.880  50.860  64.890  1.00  0.00           H
ATOM   4119  CE2 TRP A 910       8.790  51.760  63.200  1.00  0.00           C
ATOM   4120  CD2 TRP A 910       9.840  51.220  62.400  1.00  0.00           C
ATOM   4121  CE3 TRP A 910      10.200  51.840  61.220  1.00  0.00           C
ATOM   4122  HE3 TRP A 910      10.920  51.450  60.520  1.00  0.00           H
ATOM   4123  CZ3 TRP A 910       9.470  53.040  60.840  1.00  0.00           C
ATOM   4124  HZ3 TRP A 910       9.740  53.560  59.940  1.00  0.00           H
ATOM   4125  CZ2 TRP A 910       8.250  52.950  62.920  1.00  0.00           C
ATOM   4126  HZ2 TRP A 910       7.580  53.540  63.530  1.00  0.00           H
ATOM   4127  CH2 TRP A 910       8.510  53.550  61.710  1.00  0.00           C
ATOM   4128  HH2 TRP A 910       7.960  54.420  61.370  1.00  0.00           H
ATOM   4129  C   TRP A 910      13.140  50.320  62.210  1.00  0.00           C
ATOM   4130  O   TRP A 910      13.690  50.320  61.120  1.00  0.00           O
ATOM   4131  N   TRP A 911      13.040  51.510  62.840  1.00  0.00           N
ATOM   4132  HN  TRP A 911      12.730  51.460  63.780  1.00  0.00           H
ATOM   4133  CA  TRP A 911      13.530  52.730  62.260  1.00  0.00           C
ATOM   4134  HA  TRP A 911      13.220  52.810  61.230  1.00  0.00           H
ATOM   4135  CB  TRP A 911      13.050  53.980  63.080  1.00  0.00           C
ATOM   4136  HB1 TRP A 911      13.230  53.710  64.130  1.00  0.00           H
ATOM   4137  HB2 TRP A 911      11.950  53.940  62.930  1.00  0.00           H
ATOM   4138  CG  TRP A 911      13.630  55.370  62.800  1.00  0.00           C
ATOM   4139  CD1 TRP A 911      14.500  56.150  63.560  1.00  0.00           C
ATOM   4140  HD1 TRP A 911      15.110  55.770  64.360  1.00  0.00           H
ATOM   4141  NE1 TRP A 911      14.600  57.410  62.960  1.00  0.00           N
ATOM   4142  HE1 TRP A 911      14.620  58.250  63.480  1.00  0.00           H
ATOM   4143  CE2 TRP A 911      13.730  57.480  61.880  1.00  0.00           C
ATOM   4144  CD2 TRP A 911      13.210  56.220  61.660  1.00  0.00           C
ATOM   4145  CE3 TRP A 911      12.330  56.050  60.520  1.00  0.00           C
ATOM   4146  HE3 TRP A 911      11.910  55.060  60.420  1.00  0.00           H
ATOM   4147  CZ3 TRP A 911      12.070  57.200  59.740  1.00  0.00           C
ATOM   4148  HZ3 TRP A 911      11.380  57.230  58.900  1.00  0.00           H
ATOM   4149  CZ2 TRP A 911      13.370  58.600  61.200  1.00  0.00           C
ATOM   4150  HZ2 TRP A 911      13.780  59.540  61.540  1.00  0.00           H
ATOM   4151  CH2 TRP A 911      12.560  58.460  60.100  1.00  0.00           C
ATOM   4152  HH2 TRP A 911      12.320  59.260  59.430  1.00  0.00           H
ATOM   4153  C   TRP A 911      15.050  52.660  62.070  1.00  0.00           C
ATOM   4154  O   TRP A 911      15.580  52.750  60.990  1.00  0.00           O
ATOM   4155  N   THR A 912      15.760  52.280  63.120  1.00  0.00           N
ATOM   4156  HN  THR A 912      15.210  52.180  63.930  1.00  0.00           H
ATOM   4157  CA  THR A 912      17.190  52.150  63.100  1.00  0.00           C
ATOM   4158  HA  THR A 912      17.620  53.120  62.910  1.00  0.00           H
ATOM   4159  CB  THR A 912      17.540  51.660  64.600  1.00  0.00           C
ATOM   4160  HB  THR A 912      17.660  50.560  64.730  1.00  0.00           H
ATOM   4161  OG1 THR A 912      16.580  52.110  65.560  1.00  0.00           O
ATOM   4162  HG1 THR A 912      17.040  52.820  66.010  1.00  0.00           H
ATOM   4163  CG2 THR A 912      18.950  52.200  64.940  1.00  0.00           C
ATOM   4164 HG21 THR A 912      18.970  53.310  64.820  1.00  0.00           H
ATOM   4165 HG22 THR A 912      19.630  51.790  64.160  1.00  0.00           H
ATOM   4166 HG23 THR A 912      19.230  51.870  65.950  1.00  0.00           H
ATOM   4167  C   THR A 912      17.720  51.200  62.080  1.00  0.00           C
ATOM   4168  O   THR A 912      18.810  51.440  61.490  1.00  0.00           O
ATOM   4169  N   LEU A 913      16.980  50.090  61.860  1.00  0.00           N
ATOM   4170  HN  LEU A 913      16.150  49.820  62.360  1.00  0.00           H
ATOM   4171  CA  LEU A 913      17.240  49.100  60.810  1.00  0.00           C
ATOM   4172  HA  LEU A 913      18.300  48.930  60.810  1.00  0.00           H
ATOM   4173  CB  LEU A 913      16.420  47.750  60.850  1.00  0.00           C
ATOM   4174  HB1 LEU A 913      16.600  47.100  59.960  1.00  0.00           H
ATOM   4175  HB2 LEU A 913      15.380  48.140  60.860  1.00  0.00           H
ATOM   4176  CG  LEU A 913      16.700  47.060  62.170  1.00  0.00           C
ATOM   4177  HG  LEU A 913      16.560  47.700  63.050  1.00  0.00           H
ATOM   4178  CD1 LEU A 913      15.700  45.910  62.390  1.00  0.00           C
ATOM   4179 HD11 LEU A 913      15.850  45.160  61.580  1.00  0.00           H
ATOM   4180 HD12 LEU A 913      14.670  46.320  62.410  1.00  0.00           H
ATOM   4181 HD13 LEU A 913      15.800  45.450  63.400  1.00  0.00           H
ATOM   4182  CD2 LEU A 913      18.100  46.510  62.150  1.00  0.00           C
ATOM   4183 HD21 LEU A 913      18.240  45.870  61.260  1.00  0.00           H
ATOM   4184 HD22 LEU A 913      18.520  45.870  62.950  1.00  0.00           H
ATOM   4185 HD23 LEU A 913      18.720  47.420  62.000  1.00  0.00           H
ATOM   4186  C   LEU A 913      17.090  49.690  59.470  1.00  0.00           C
ATOM   4187  O   LEU A 913      17.960  49.520  58.680  1.00  0.00           O
ATOM   4188  N   LEU A 914      16.050  50.430  59.230  1.00  0.00           N
ATOM   4189  HN  LEU A 914      15.460  50.650  60.000  1.00  0.00           H
ATOM   4190  CA  LEU A 914      15.710  51.010  57.970  1.00  0.00           C
ATOM   4191  HA  LEU A 914      15.630  50.200  57.250  1.00  0.00           H
ATOM   4192  CB  LEU A 914      14.310  51.760  58.030  1.00  0.00           C
ATOM   4193  HB1 LEU A 914      14.290  52.590  58.770  1.00  0.00           H
ATOM   4194  HB2 LEU A 914      13.510  51.000  58.250  1.00  0.00           H
ATOM   4195  CG  LEU A 914      13.900  52.380  56.700  1.00  0.00           C
ATOM   4196  HG  LEU A 914      14.660  53.150  56.470  1.00  0.00           H
ATOM   4197  CD1 LEU A 914      13.820  51.360  55.530  1.00  0.00           C
ATOM   4198 HD11 LEU A 914      13.180  50.580  55.970  1.00  0.00           H
ATOM   4199 HD12 LEU A 914      14.830  50.940  55.320  1.00  0.00           H
ATOM   4200 HD13 LEU A 914      13.420  51.870  54.630  1.00  0.00           H
ATOM   4201  CD2 LEU A 914      12.590  53.050  56.910  1.00  0.00           C
ATOM   4202 HD21 LEU A 914      11.880  52.270  57.270  1.00  0.00           H
ATOM   4203 HD22 LEU A 914      12.070  53.580  56.080  1.00  0.00           H
ATOM   4204 HD23 LEU A 914      12.710  53.780  57.730  1.00  0.00           H
ATOM   4205  C   LEU A 914      16.750  51.980  57.540  1.00  0.00           C
ATOM   4206  O   LEU A 914      17.160  52.120  56.360  1.00  0.00           O
ATOM   4207  N   ILE A 915      17.180  52.820  58.550  1.00  0.00           N
ATOM   4208  HN  ILE A 915      16.750  52.740  59.450  1.00  0.00           H
ATOM   4209  CA  ILE A 915      17.920  54.080  58.260  1.00  0.00           C
ATOM   4210  HA  ILE A 915      17.530  54.400  57.310  1.00  0.00           H
ATOM   4211  CB  ILE A 915      17.670  55.200  59.320  1.00  0.00           C
ATOM   4212  HB  ILE A 915      18.220  56.130  59.070  1.00  0.00           H
ATOM   4213  CG2 ILE A 915      16.150  55.580  59.130  1.00  0.00           C
ATOM   4214 HG21 ILE A 915      15.790  55.260  58.130  1.00  0.00           H
ATOM   4215 HG22 ILE A 915      15.940  56.670  59.200  1.00  0.00           H
ATOM   4216 HG23 ILE A 915      15.490  55.020  59.840  1.00  0.00           H
ATOM   4217  CG1 ILE A 915      18.030  54.990  60.810  1.00  0.00           C
ATOM   4218 HG11 ILE A 915      17.700  53.940  60.990  1.00  0.00           H
ATOM   4219 HG12 ILE A 915      17.390  55.580  61.500  1.00  0.00           H
ATOM   4220  CD  ILE A 915      19.450  55.210  61.190  1.00  0.00           C
ATOM   4221  HD1 ILE A 915      19.870  56.200  60.910  1.00  0.00           H
ATOM   4222  HD2 ILE A 915      20.040  54.500  60.580  1.00  0.00           H
ATOM   4223  HD3 ILE A 915      19.420  55.030  62.280  1.00  0.00           H
ATOM   4224  C   ILE A 915      19.370  53.830  58.040  1.00  0.00           C
ATOM   4225  O   ILE A 915      20.200  54.670  57.700  1.00  0.00           O
ATOM   4226  N   ALA A 916      19.780  52.590  58.270  1.00  0.00           N
ATOM   4227  HN  ALA A 916      18.980  52.030  58.470  1.00  0.00           H
ATOM   4228  CA  ALA A 916      21.050  51.920  58.080  1.00  0.00           C
ATOM   4229  HA  ALA A 916      21.780  52.620  58.460  1.00  0.00           H
ATOM   4230  CB  ALA A 916      20.950  50.480  58.620  1.00  0.00           C
ATOM   4231  HB1 ALA A 916      20.150  50.010  58.010  1.00  0.00           H
ATOM   4232  HB2 ALA A 916      20.710  50.420  59.700  1.00  0.00           H
ATOM   4233  HB3 ALA A 916      21.940  50.000  58.410  1.00  0.00           H
ATOM   4234  C   ALA A 916      21.390  51.840  56.600  1.00  0.00           C
ATOM   4235  O   ALA A 916      22.570  51.680  56.270  1.00  0.00           O
ATOM   4236  N   ALA A 917      20.430  52.000  55.640  1.00  0.00           N
ATOM   4237  HN  ALA A 917      19.480  52.090  55.930  1.00  0.00           H
ATOM   4238  CA  ALA A 917      20.770  52.130  54.300  1.00  0.00           C
ATOM   4239  HA  ALA A 917      21.220  51.190  54.010  1.00  0.00           H
ATOM   4240  CB  ALA A 917      19.520  52.270  53.330  1.00  0.00           C
ATOM   4241  HB1 ALA A 917      18.730  53.000  53.590  1.00  0.00           H
ATOM   4242  HB2 ALA A 917      19.040  51.280  53.510  1.00  0.00           H
ATOM   4243  HB3 ALA A 917      19.850  52.400  52.280  1.00  0.00           H
ATOM   4244  C   ALA A 917      21.740  53.280  53.950  1.00  0.00           C
ATOM   4245  O   ALA A 917      22.630  53.150  53.120  1.00  0.00           O
ATOM   4246  N   ILE A 918      21.510  54.480  54.560  1.00  0.00           N
ATOM   4247  HN  ILE A 918      20.950  54.660  55.370  1.00  0.00           H
ATOM   4248  CA  ILE A 918      22.410  55.640  54.230  1.00  0.00           C
ATOM   4249  HA  ILE A 918      22.390  55.700  53.150  1.00  0.00           H
ATOM   4250  CB  ILE A 918      21.820  56.990  54.720  1.00  0.00           C
ATOM   4251  HB  ILE A 918      21.710  57.080  55.820  1.00  0.00           H
ATOM   4252  CG2 ILE A 918      22.720  58.090  54.300  1.00  0.00           C
ATOM   4253 HG21 ILE A 918      23.010  57.950  53.230  1.00  0.00           H
ATOM   4254 HG22 ILE A 918      23.620  58.160  54.960  1.00  0.00           H
ATOM   4255 HG23 ILE A 918      22.290  59.110  54.430  1.00  0.00           H
ATOM   4256  CG1 ILE A 918      20.400  57.310  54.050  1.00  0.00           C
ATOM   4257 HG11 ILE A 918      19.790  56.380  54.140  1.00  0.00           H
ATOM   4258 HG12 ILE A 918      20.530  57.630  53.000  1.00  0.00           H
ATOM   4259  CD  ILE A 918      19.740  58.420  54.910  1.00  0.00           C
ATOM   4260  HD1 ILE A 918      20.320  59.370  54.950  1.00  0.00           H
ATOM   4261  HD2 ILE A 918      19.600  57.950  55.910  1.00  0.00           H
ATOM   4262  HD3 ILE A 918      18.700  58.650  54.560  1.00  0.00           H
ATOM   4263  C   ILE A 918      23.860  55.450  54.660  1.00  0.00           C
ATOM   4264  O   ILE A 918      24.670  55.490  53.760  1.00  0.00           O
ATOM   4265  N   PRO A 919      24.340  55.240  55.920  1.00  0.00           N
ATOM   4266  CD  PRO A 919      23.480  55.180  57.120  1.00  0.00           C
ATOM   4267  HD1 PRO A 919      22.850  54.270  57.000  1.00  0.00           H
ATOM   4268  HD2 PRO A 919      22.900  56.130  57.080  1.00  0.00           H
ATOM   4269  CA  PRO A 919      25.650  54.690  56.280  1.00  0.00           C
ATOM   4270  HA  PRO A 919      26.310  55.540  56.130  1.00  0.00           H
ATOM   4271  CB  PRO A 919      25.600  54.210  57.690  1.00  0.00           C
ATOM   4272  HB1 PRO A 919      26.570  54.340  58.220  1.00  0.00           H
ATOM   4273  HB2 PRO A 919      25.340  53.130  57.790  1.00  0.00           H
ATOM   4274  CG  PRO A 919      24.470  55.050  58.280  1.00  0.00           C
ATOM   4275  HG1 PRO A 919      24.030  54.590  59.190  1.00  0.00           H
ATOM   4276  HG2 PRO A 919      24.800  56.080  58.550  1.00  0.00           H
ATOM   4277  C   PRO A 919      26.150  53.570  55.310  1.00  0.00           C
ATOM   4278  O   PRO A 919      27.300  53.610  54.880  1.00  0.00           O
ATOM   4279  N   ALA A 920      25.320  52.520  54.940  1.00  0.00           N
ATOM   4280  HN  ALA A 920      24.390  52.360  55.240  1.00  0.00           H
ATOM   4281  CA  ALA A 920      25.740  51.530  53.990  1.00  0.00           C
ATOM   4282  HA  ALA A 920      26.720  51.170  54.270  1.00  0.00           H
ATOM   4283  CB  ALA A 920      24.630  50.460  53.940  1.00  0.00           C
ATOM   4284  HB1 ALA A 920      23.610  50.820  53.630  1.00  0.00           H
ATOM   4285  HB2 ALA A 920      24.510  50.060  54.970  1.00  0.00           H
ATOM   4286  HB3 ALA A 920      24.820  49.680  53.160  1.00  0.00           H
ATOM   4287  C   ALA A 920      26.010  52.150  52.530  1.00  0.00           C
ATOM   4288  O   ALA A 920      26.930  51.700  51.860  1.00  0.00           O
ATOM   4289  N   LEU A 921      25.330  53.210  52.120  1.00  0.00           N
ATOM   4290  HN  LEU A 921      24.600  53.590  52.690  1.00  0.00           H
ATOM   4291  CA  LEU A 921      25.550  53.870  50.780  1.00  0.00           C
ATOM   4292  HA  LEU A 921      25.560  53.050  50.080  1.00  0.00           H
ATOM   4293  CB  LEU A 921      24.440  54.930  50.560  1.00  0.00           C
ATOM   4294  HB1 LEU A 921      24.540  55.840  51.190  1.00  0.00           H
ATOM   4295  HB2 LEU A 921      23.430  54.500  50.800  1.00  0.00           H
ATOM   4296  CG  LEU A 921      24.330  55.450  49.150  1.00  0.00           C
ATOM   4297  HG  LEU A 921      25.360  55.780  48.880  1.00  0.00           H
ATOM   4298  CD1 LEU A 921      23.910  54.390  48.060  1.00  0.00           C
ATOM   4299 HD11 LEU A 921      24.480  53.450  48.210  1.00  0.00           H
ATOM   4300 HD12 LEU A 921      24.090  54.790  47.040  1.00  0.00           H
ATOM   4301 HD13 LEU A 921      22.850  54.120  48.230  1.00  0.00           H
ATOM   4302  CD2 LEU A 921      23.410  56.700  49.160  1.00  0.00           C
ATOM   4303 HD21 LEU A 921      23.510  57.150  48.160  1.00  0.00           H
ATOM   4304 HD22 LEU A 921      23.680  57.530  49.850  1.00  0.00           H
ATOM   4305 HD23 LEU A 921      22.390  56.320  49.420  1.00  0.00           H
ATOM   4306  C   LEU A 921      26.910  54.550  50.810  1.00  0.00           C
ATOM   4307  O   LEU A 921      27.670  54.460  49.870  1.00  0.00           O
ATOM   4308  N   LEU A 922      27.170  55.250  51.990  1.00  0.00           N
ATOM   4309  HN  LEU A 922      26.500  55.370  52.710  1.00  0.00           H
ATOM   4310  CA  LEU A 922      28.420  55.870  52.190  1.00  0.00           C
ATOM   4311  HA  LEU A 922      28.540  56.460  51.290  1.00  0.00           H
ATOM   4312  CB  LEU A 922      28.360  56.820  53.420  1.00  0.00           C
ATOM   4313  HB1 LEU A 922      29.360  57.170  53.770  1.00  0.00           H
ATOM   4314  HB2 LEU A 922      28.000  56.180  54.260  1.00  0.00           H
ATOM   4315  CG  LEU A 922      27.320  57.960  53.380  1.00  0.00           C
ATOM   4316  HG  LEU A 922      26.430  57.580  52.830  1.00  0.00           H
ATOM   4317  CD1 LEU A 922      26.850  58.410  54.780  1.00  0.00           C
ATOM   4318 HD11 LEU A 922      26.180  59.290  54.660  1.00  0.00           H
ATOM   4319 HD12 LEU A 922      27.680  58.680  55.460  1.00  0.00           H
ATOM   4320 HD13 LEU A 922      26.380  57.560  55.300  1.00  0.00           H
ATOM   4321  CD2 LEU A 922      27.790  59.140  52.560  1.00  0.00           C
ATOM   4322 HD21 LEU A 922      26.910  59.790  52.380  1.00  0.00           H
ATOM   4323 HD22 LEU A 922      28.130  58.790  51.560  1.00  0.00           H
ATOM   4324 HD23 LEU A 922      28.620  59.630  53.100  1.00  0.00           H
ATOM   4325  C   LEU A 922      29.610  54.980  52.180  1.00  0.00           C
ATOM   4326  O   LEU A 922      30.620  55.330  51.580  1.00  0.00           O
ATOM   4327  N   CYS A 923      29.580  53.810  52.890  1.00  0.00           N
ATOM   4328  HN  CYS A 923      28.840  53.650  53.540  1.00  0.00           H
ATOM   4329  CA  CYS A 923      30.460  52.660  52.870  1.00  0.00           C
ATOM   4330  HA  CYS A 923      31.380  52.940  53.340  1.00  0.00           H
ATOM   4331  CB  CYS A 923      30.100  51.590  53.900  1.00  0.00           C
ATOM   4332  HB1 CYS A 923      29.450  50.830  53.420  1.00  0.00           H
ATOM   4333  HB2 CYS A 923      29.580  52.150  54.700  1.00  0.00           H
ATOM   4334  SG  CYS A 923      31.620  50.730  54.540  1.00  0.00           S
ATOM   4335  HG1 CYS A 923      31.840  50.020  53.430  1.00  0.00           H
ATOM   4336  C   CYS A 923      30.610  52.090  51.470  1.00  0.00           C
ATOM   4337  O   CYS A 923      31.750  51.760  51.040  1.00  0.00           O
ATOM   4338  N   THR A 924      29.510  52.070  50.680  1.00  0.00           N
ATOM   4339  HN  THR A 924      28.620  52.360  51.030  1.00  0.00           H
ATOM   4340  CA  THR A 924      29.660  51.600  49.270  1.00  0.00           C
ATOM   4341  HA  THR A 924      30.130  50.620  49.260  1.00  0.00           H
ATOM   4342  CB  THR A 924      28.310  51.370  48.630  1.00  0.00           C
ATOM   4343  HB  THR A 924      27.880  52.370  48.470  1.00  0.00           H
ATOM   4344  OG1 THR A 924      27.350  50.650  49.410  1.00  0.00           O
ATOM   4345  HG1 THR A 924      27.270  51.110  50.250  1.00  0.00           H
ATOM   4346  CG2 THR A 924      28.300  50.590  47.310  1.00  0.00           C
ATOM   4347 HG21 THR A 924      28.960  49.700  47.210  1.00  0.00           H
ATOM   4348 HG22 THR A 924      28.630  51.220  46.450  1.00  0.00           H
ATOM   4349 HG23 THR A 924      27.280  50.260  47.090  1.00  0.00           H
ATOM   4350  C   THR A 924      30.530  52.540  48.470  1.00  0.00           C
ATOM   4351  O   THR A 924      31.370  52.040  47.760  1.00  0.00           O
ATOM   4352  N   ILE A 925      30.500  53.890  48.630  1.00  0.00           N
ATOM   4353  HN  ILE A 925      29.790  54.360  49.160  1.00  0.00           H
ATOM   4354  CA  ILE A 925      31.490  54.650  47.940  1.00  0.00           C
ATOM   4355  HA  ILE A 925      31.450  54.290  46.920  1.00  0.00           H
ATOM   4356  CB  ILE A 925      31.250  56.100  47.860  1.00  0.00           C
ATOM   4357  HB  ILE A 925      30.270  56.350  47.380  1.00  0.00           H
ATOM   4358  CG2 ILE A 925      31.160  56.800  49.240  1.00  0.00           C
ATOM   4359 HG21 ILE A 925      31.140  57.900  49.060  1.00  0.00           H
ATOM   4360 HG22 ILE A 925      32.020  56.520  49.890  1.00  0.00           H
ATOM   4361 HG23 ILE A 925      30.200  56.550  49.720  1.00  0.00           H
ATOM   4362  CG1 ILE A 925      32.300  56.830  46.910  1.00  0.00           C
ATOM   4363 HG11 ILE A 925      32.380  56.170  46.020  1.00  0.00           H
ATOM   4364 HG12 ILE A 925      33.310  57.040  47.330  1.00  0.00           H
ATOM   4365  CD  ILE A 925      31.750  58.180  46.440  1.00  0.00           C
ATOM   4366  HD1 ILE A 925      30.660  58.200  46.240  1.00  0.00           H
ATOM   4367  HD2 ILE A 925      32.320  58.470  45.540  1.00  0.00           H
ATOM   4368  HD3 ILE A 925      32.090  58.970  47.150  1.00  0.00           H
ATOM   4369  C   ILE A 925      32.920  54.320  48.410  1.00  0.00           C
ATOM   4370  O   ILE A 925      33.800  54.270  47.530  1.00  0.00           O
ATOM   4371  N   LEU A 926      33.160  54.100  49.660  1.00  0.00           N
ATOM   4372  HN  LEU A 926      32.540  54.260  50.430  1.00  0.00           H
ATOM   4373  CA  LEU A 926      34.530  53.810  50.060  1.00  0.00           C
ATOM   4374  HA  LEU A 926      35.260  54.490  49.640  1.00  0.00           H
ATOM   4375  CB  LEU A 926      34.580  53.850  51.550  1.00  0.00           C
ATOM   4376  HB1 LEU A 926      35.600  53.520  51.830  1.00  0.00           H
ATOM   4377  HB2 LEU A 926      33.830  53.140  51.970  1.00  0.00           H
ATOM   4378  CG  LEU A 926      34.300  55.310  52.160  1.00  0.00           C
ATOM   4379  HG  LEU A 926      33.300  55.590  51.770  1.00  0.00           H
ATOM   4380  CD1 LEU A 926      34.220  55.290  53.680  1.00  0.00           C
ATOM   4381 HD11 LEU A 926      33.390  54.720  54.140  1.00  0.00           H
ATOM   4382 HD12 LEU A 926      33.960  56.320  54.000  1.00  0.00           H
ATOM   4383 HD13 LEU A 926      35.160  55.160  54.260  1.00  0.00           H
ATOM   4384  CD2 LEU A 926      35.330  56.330  51.560  1.00  0.00           C
ATOM   4385 HD21 LEU A 926      35.120  56.570  50.500  1.00  0.00           H
ATOM   4386 HD22 LEU A 926      36.390  56.040  51.700  1.00  0.00           H
ATOM   4387 HD23 LEU A 926      35.150  57.300  52.090  1.00  0.00           H
ATOM   4388  C   LEU A 926      35.000  52.430  49.600  1.00  0.00           C
ATOM   4389  O   LEU A 926      36.170  52.210  49.340  1.00  0.00           O
ATOM   4390  N   ILE A 927      34.100  51.410  49.690  1.00  0.00           N
ATOM   4391  HN  ILE A 927      33.180  51.590  50.010  1.00  0.00           H
ATOM   4392  CA  ILE A 927      34.340  50.110  49.110  1.00  0.00           C
ATOM   4393  HA  ILE A 927      35.280  49.710  49.460  1.00  0.00           H
ATOM   4394  CB  ILE A 927      33.220  49.120  49.430  1.00  0.00           C
ATOM   4395  HB  ILE A 927      32.220  49.550  49.260  1.00  0.00           H
ATOM   4396  CG2 ILE A 927      33.310  47.860  48.480  1.00  0.00           C
ATOM   4397 HG21 ILE A 927      34.350  47.460  48.500  1.00  0.00           H
ATOM   4398 HG22 ILE A 927      33.080  48.010  47.400  1.00  0.00           H
ATOM   4399 HG23 ILE A 927      32.600  47.070  48.780  1.00  0.00           H
ATOM   4400  CG1 ILE A 927      33.280  48.880  51.030  1.00  0.00           C
ATOM   4401 HG11 ILE A 927      32.250  48.790  51.410  1.00  0.00           H
ATOM   4402 HG12 ILE A 927      33.740  49.750  51.540  1.00  0.00           H
ATOM   4403  CD  ILE A 927      34.190  47.800  51.510  1.00  0.00           C
ATOM   4404  HD1 ILE A 927      33.960  46.800  51.100  1.00  0.00           H
ATOM   4405  HD2 ILE A 927      34.300  47.580  52.590  1.00  0.00           H
ATOM   4406  HD3 ILE A 927      35.200  48.130  51.200  1.00  0.00           H
ATOM   4407  C   ILE A 927      34.600  50.130  47.570  1.00  0.00           C
ATOM   4408  O   ILE A 927      35.530  49.480  47.070  1.00  0.00           O
ATOM   4409  N   PHE A 928      33.830  50.920  46.780  1.00  0.00           N
ATOM   4410  HN  PHE A 928      32.950  51.270  47.140  1.00  0.00           H
ATOM   4411  CA  PHE A 928      34.010  51.060  45.320  1.00  0.00           C
ATOM   4412  HA  PHE A 928      34.000  50.050  44.920  1.00  0.00           H
ATOM   4413  CB  PHE A 928      32.800  51.930  44.670  1.00  0.00           C
ATOM   4414  HB1 PHE A 928      32.650  52.750  45.410  1.00  0.00           H
ATOM   4415  HB2 PHE A 928      31.830  51.400  44.580  1.00  0.00           H
ATOM   4416  CG  PHE A 928      33.150  52.560  43.380  1.00  0.00           C
ATOM   4417  CD1 PHE A 928      33.460  53.980  43.250  1.00  0.00           C
ATOM   4418  HD1 PHE A 928      33.440  54.720  44.030  1.00  0.00           H
ATOM   4419  CE1 PHE A 928      33.940  54.440  42.020  1.00  0.00           C
ATOM   4420  HE1 PHE A 928      34.330  55.440  41.850  1.00  0.00           H
ATOM   4421  CZ  PHE A 928      34.040  53.580  40.880  1.00  0.00           C
ATOM   4422  HZ  PHE A 928      34.500  53.970  39.990  1.00  0.00           H
ATOM   4423  CD2 PHE A 928      33.180  51.760  42.270  1.00  0.00           C
ATOM   4424  HD2 PHE A 928      33.070  50.710  42.440  1.00  0.00           H
ATOM   4425  CE2 PHE A 928      33.600  52.270  41.010  1.00  0.00           C
ATOM   4426  HE2 PHE A 928      33.620  51.520  40.220  1.00  0.00           H
ATOM   4427  C   PHE A 928      35.360  51.690  44.910  1.00  0.00           C
ATOM   4428  O   PHE A 928      36.010  51.070  44.000  1.00  0.00           O
ATOM   4429  N   MET A 929      35.760  52.770  45.550  1.00  0.00           N
ATOM   4430  HN  MET A 929      35.230  53.220  46.260  1.00  0.00           H
ATOM   4431  CA  MET A 929      37.120  53.360  45.420  1.00  0.00           C
ATOM   4432  HA  MET A 929      37.300  53.710  44.410  1.00  0.00           H
ATOM   4433  CB  MET A 929      37.240  54.670  46.380  1.00  0.00           C
ATOM   4434  HB1 MET A 929      38.280  55.070  46.250  1.00  0.00           H
ATOM   4435  HB2 MET A 929      36.980  54.440  47.430  1.00  0.00           H
ATOM   4436  CG  MET A 929      36.370  55.790  45.800  1.00  0.00           C
ATOM   4437  HG1 MET A 929      36.570  56.690  46.410  1.00  0.00           H
ATOM   4438  HG2 MET A 929      35.290  55.520  45.960  1.00  0.00           H
ATOM   4439  SD  MET A 929      36.820  56.220  44.060  1.00  0.00           S
ATOM   4440  CE  MET A 929      38.530  56.870  44.230  1.00  0.00           C
ATOM   4441  HE1 MET A 929      39.270  56.120  44.600  1.00  0.00           H
ATOM   4442  HE2 MET A 929      38.630  57.760  44.880  1.00  0.00           H
ATOM   4443  HE3 MET A 929      39.010  57.130  43.260  1.00  0.00           H
ATOM   4444  C   MET A 929      38.300  52.470  45.670  1.00  0.00           C
ATOM   4445  O   MET A 929      39.200  52.400  44.880  1.00  0.00           O
ATOM   4446  N   ASP A 930      38.330  51.750  46.800  1.00  0.00           N
ATOM   4447  HN  ASP A 930      37.630  51.850  47.500  1.00  0.00           H
ATOM   4448  CA  ASP A 930      39.420  50.800  47.060  1.00  0.00           C
ATOM   4449  HA  ASP A 930      40.400  51.240  46.970  1.00  0.00           H
ATOM   4450  CB  ASP A 930      39.250  50.350  48.560  1.00  0.00           C
ATOM   4451  HB1 ASP A 930      39.870  49.430  48.670  1.00  0.00           H
ATOM   4452  HB2 ASP A 930      38.180  50.150  48.780  1.00  0.00           H
ATOM   4453  CG  ASP A 930      39.750  51.390  49.570  1.00  0.00           C
ATOM   4454  OD1 ASP A 930      39.660  51.120  50.770  1.00  0.00           O
ATOM   4455  OD2 ASP A 930      40.330  52.360  49.140  1.00  0.00           O
ATOM   4456  C   ASP A 930      39.430  49.640  46.150  1.00  0.00           C
ATOM   4457  O   ASP A 930      40.470  49.200  45.780  1.00  0.00           O
ATOM   4458  N   GLN A 931      38.270  49.100  45.730  1.00  0.00           N
ATOM   4459  HN  GLN A 931      37.410  49.390  46.120  1.00  0.00           H
ATOM   4460  CA  GLN A 931      38.180  47.900  44.940  1.00  0.00           C
ATOM   4461  HA  GLN A 931      38.960  47.240  45.260  1.00  0.00           H
ATOM   4462  CB  GLN A 931      36.760  47.220  45.110  1.00  0.00           C
ATOM   4463  HB1 GLN A 931      36.070  47.980  44.680  1.00  0.00           H
ATOM   4464  HB2 GLN A 931      36.560  47.170  46.190  1.00  0.00           H
ATOM   4465  CG  GLN A 931      36.720  45.780  44.440  1.00  0.00           C
ATOM   4466  HG1 GLN A 931      36.600  45.700  43.330  1.00  0.00           H
ATOM   4467  HG2 GLN A 931      35.800  45.290  44.850  1.00  0.00           H
ATOM   4468  CD  GLN A 931      37.990  45.010  44.850  1.00  0.00           C
ATOM   4469  OE1 GLN A 931      38.350  44.940  45.980  1.00  0.00           O
ATOM   4470  NE2 GLN A 931      38.770  44.560  43.850  1.00  0.00           N
ATOM   4471 HE21 GLN A 931      39.650  44.200  44.130  1.00  0.00           H
ATOM   4472 HE22 GLN A 931      38.570  44.800  42.900  1.00  0.00           H
ATOM   4473  C   GLN A 931      38.500  48.250  43.530  1.00  0.00           C
ATOM   4474  O   GLN A 931      39.430  47.640  43.010  1.00  0.00           O
ATOM   4475  N   GLN A 932      37.780  49.160  42.840  1.00  0.00           N
ATOM   4476  HN  GLN A 932      37.060  49.550  43.410  1.00  0.00           H
ATOM   4477  CA  GLN A 932      37.810  49.330  41.360  1.00  0.00           C
ATOM   4478  HA  GLN A 932      37.790  48.400  40.820  1.00  0.00           H
ATOM   4479  CB  GLN A 932      36.460  49.970  41.020  1.00  0.00           C
ATOM   4480  HB1 GLN A 932      36.420  50.220  39.930  1.00  0.00           H
ATOM   4481  HB2 GLN A 932      36.390  50.910  41.600  1.00  0.00           H
ATOM   4482  CG  GLN A 932      35.200  49.110  41.230  1.00  0.00           C
ATOM   4483  HG1 GLN A 932      34.300  49.610  40.810  1.00  0.00           H
ATOM   4484  HG2 GLN A 932      34.930  48.990  42.310  1.00  0.00           H
ATOM   4485  CD  GLN A 932      35.230  47.710  40.650  1.00  0.00           C
ATOM   4486  OE1 GLN A 932      36.020  46.860  41.060  1.00  0.00           O
ATOM   4487  NE2 GLN A 932      34.340  47.440  39.720  1.00  0.00           N
ATOM   4488 HE21 GLN A 932      34.150  46.480  39.530  1.00  0.00           H
ATOM   4489 HE22 GLN A 932      33.870  48.250  39.350  1.00  0.00           H
ATOM   4490  C   GLN A 932      38.960  50.160  40.910  1.00  0.00           C
ATOM   4491  O   GLN A 932      39.430  49.840  39.820  1.00  0.00           O
ATOM   4492  N   ILE A 933      39.490  51.130  41.600  1.00  0.00           N
ATOM   4493  HN  ILE A 933      39.040  51.450  42.440  1.00  0.00           H
ATOM   4494  CA  ILE A 933      40.750  51.780  41.360  1.00  0.00           C
ATOM   4495  HA  ILE A 933      40.710  51.980  40.300  1.00  0.00           H
ATOM   4496  CB  ILE A 933      40.910  53.060  42.150  1.00  0.00           C
ATOM   4497  HB  ILE A 933      40.870  52.840  43.240  1.00  0.00           H
ATOM   4498  CG2 ILE A 933      42.360  53.670  41.910  1.00  0.00           C
ATOM   4499 HG21 ILE A 933      43.150  53.010  42.330  1.00  0.00           H
ATOM   4500 HG22 ILE A 933      42.550  54.610  42.470  1.00  0.00           H
ATOM   4501 HG23 ILE A 933      42.600  53.840  40.840  1.00  0.00           H
ATOM   4502  CG1 ILE A 933      39.760  54.110  41.830  1.00  0.00           C
ATOM   4503 HG11 ILE A 933      40.030  55.060  42.350  1.00  0.00           H
ATOM   4504 HG12 ILE A 933      38.840  53.740  42.340  1.00  0.00           H
ATOM   4505  CD  ILE A 933      39.420  54.410  40.430  1.00  0.00           C
ATOM   4506  HD1 ILE A 933      38.480  55.010  40.340  1.00  0.00           H
ATOM   4507  HD2 ILE A 933      39.270  53.550  39.760  1.00  0.00           H
ATOM   4508  HD3 ILE A 933      40.220  54.960  39.890  1.00  0.00           H
ATOM   4509  C   ILE A 933      42.010  50.890  41.460  1.00  0.00           C
ATOM   4510  O   ILE A 933      42.910  50.910  40.590  1.00  0.00           O
ATOM   4511  N   THR A 934      41.960  49.980  42.470  1.00  0.00           N
ATOM   4512  HN  THR A 934      41.270  49.970  43.180  1.00  0.00           H
ATOM   4513  CA  THR A 934      42.970  48.960  42.630  1.00  0.00           C
ATOM   4514  HA  THR A 934      43.920  49.460  42.540  1.00  0.00           H
ATOM   4515  CB  THR A 934      42.850  48.070  43.900  1.00  0.00           C
ATOM   4516  HB  THR A 934      41.890  47.520  43.850  1.00  0.00           H
ATOM   4517  OG1 THR A 934      42.910  48.870  45.100  1.00  0.00           O
ATOM   4518  HG1 THR A 934      42.040  49.160  45.380  1.00  0.00           H
ATOM   4519  CG2 THR A 934      43.990  46.980  43.890  1.00  0.00           C
ATOM   4520 HG21 THR A 934      44.130  46.570  44.910  1.00  0.00           H
ATOM   4521 HG22 THR A 934      44.950  47.500  43.700  1.00  0.00           H
ATOM   4522 HG23 THR A 934      43.690  46.150  43.210  1.00  0.00           H
ATOM   4523  C   THR A 934      43.000  47.980  41.500  1.00  0.00           C
ATOM   4524  O   THR A 934      44.050  47.610  40.950  1.00  0.00           O
ATOM   4525  N   ALA A 935      41.760  47.640  41.140  1.00  0.00           N
ATOM   4526  HN  ALA A 935      40.990  47.740  41.760  1.00  0.00           H
ATOM   4527  CA  ALA A 935      41.450  46.870  39.930  1.00  0.00           C
ATOM   4528  HA  ALA A 935      42.020  45.970  39.870  1.00  0.00           H
ATOM   4529  CB  ALA A 935      39.900  46.500  39.910  1.00  0.00           C
ATOM   4530  HB1 ALA A 935      39.240  47.340  39.570  1.00  0.00           H
ATOM   4531  HB2 ALA A 935      39.660  46.140  40.930  1.00  0.00           H
ATOM   4532  HB3 ALA A 935      39.780  45.660  39.190  1.00  0.00           H
ATOM   4533  C   ALA A 935      41.880  47.530  38.620  1.00  0.00           C
ATOM   4534  O   ALA A 935      42.430  46.870  37.700  1.00  0.00           O
ATOM   4535  N   VAL A 936      41.640  48.900  38.430  1.00  0.00           N
ATOM   4536  HN  VAL A 936      41.010  49.410  39.020  1.00  0.00           H
ATOM   4537  CA  VAL A 936      42.130  49.690  37.260  1.00  0.00           C
ATOM   4538  HA  VAL A 936      41.790  49.170  36.380  1.00  0.00           H
ATOM   4539  CB  VAL A 936      41.440  51.080  37.220  1.00  0.00           C
ATOM   4540  HB  VAL A 936      40.790  51.130  38.120  1.00  0.00           H
ATOM   4541  CG1 VAL A 936      42.330  52.340  37.330  1.00  0.00           C
ATOM   4542 HG11 VAL A 936      43.180  52.380  36.620  1.00  0.00           H
ATOM   4543 HG12 VAL A 936      42.920  52.330  38.280  1.00  0.00           H
ATOM   4544 HG13 VAL A 936      41.690  53.240  37.220  1.00  0.00           H
ATOM   4545  CG2 VAL A 936      40.730  51.210  35.890  1.00  0.00           C
ATOM   4546 HG21 VAL A 936      40.110  50.310  35.730  1.00  0.00           H
ATOM   4547 HG22 VAL A 936      41.470  51.310  35.070  1.00  0.00           H
ATOM   4548 HG23 VAL A 936      40.160  52.160  35.840  1.00  0.00           H
ATOM   4549  C   VAL A 936      43.670  49.720  37.050  1.00  0.00           C
ATOM   4550  O   VAL A 936      44.110  49.340  35.940  1.00  0.00           O
ATOM   4551  N   ILE A 937      44.390  49.960  38.150  1.00  0.00           N
ATOM   4552  HN  ILE A 937      43.910  50.260  38.970  1.00  0.00           H
ATOM   4553  CA  ILE A 937      45.880  49.810  38.330  1.00  0.00           C
ATOM   4554  HA  ILE A 937      46.330  50.490  37.630  1.00  0.00           H
ATOM   4555  CB  ILE A 937      46.260  50.170  39.760  1.00  0.00           C
ATOM   4556  HB  ILE A 937      45.590  49.590  40.430  1.00  0.00           H
ATOM   4557  CG2 ILE A 937      47.730  49.770  40.110  1.00  0.00           C
ATOM   4558 HG21 ILE A 937      47.990  48.680  40.110  1.00  0.00           H
ATOM   4559 HG22 ILE A 937      48.010  50.150  41.120  1.00  0.00           H
ATOM   4560 HG23 ILE A 937      48.440  50.380  39.530  1.00  0.00           H
ATOM   4561  CG1 ILE A 937      45.950  51.700  40.090  1.00  0.00           C
ATOM   4562 HG11 ILE A 937      46.130  51.850  41.170  1.00  0.00           H
ATOM   4563 HG12 ILE A 937      44.870  51.890  39.920  1.00  0.00           H
ATOM   4564  CD  ILE A 937      46.780  52.710  39.320  1.00  0.00           C
ATOM   4565  HD1 ILE A 937      46.220  53.670  39.430  1.00  0.00           H
ATOM   4566  HD2 ILE A 937      47.030  52.400  38.280  1.00  0.00           H
ATOM   4567  HD3 ILE A 937      47.720  52.860  39.900  1.00  0.00           H
ATOM   4568  C   ILE A 937      46.430  48.410  37.910  1.00  0.00           C
ATOM   4569  O   ILE A 937      47.510  48.410  37.290  1.00  0.00           O
ATOM   4570  N   ILE A 938      45.800  47.270  38.280  1.00  0.00           N
ATOM   4571  HN  ILE A 938      44.930  47.310  38.770  1.00  0.00           H
ATOM   4572  CA  ILE A 938      46.220  45.870  38.010  1.00  0.00           C
ATOM   4573  HA  ILE A 938      47.290  45.770  37.920  1.00  0.00           H
ATOM   4574  CB  ILE A 938      45.710  45.150  39.230  1.00  0.00           C
ATOM   4575  HB  ILE A 938      44.610  45.310  39.330  1.00  0.00           H
ATOM   4576  CG2 ILE A 938      45.930  43.590  39.160  1.00  0.00           C
ATOM   4577 HG21 ILE A 938      45.040  43.110  38.690  1.00  0.00           H
ATOM   4578 HG22 ILE A 938      46.090  43.080  40.130  1.00  0.00           H
ATOM   4579 HG23 ILE A 938      46.800  43.360  38.520  1.00  0.00           H
ATOM   4580  CG1 ILE A 938      46.350  45.620  40.560  1.00  0.00           C
ATOM   4581 HG11 ILE A 938      45.890  45.030  41.390  1.00  0.00           H
ATOM   4582 HG12 ILE A 938      46.080  46.630  40.930  1.00  0.00           H
ATOM   4583  CD  ILE A 938      47.870  45.510  40.520  1.00  0.00           C
ATOM   4584  HD1 ILE A 938      48.220  45.830  41.520  1.00  0.00           H
ATOM   4585  HD2 ILE A 938      48.310  46.220  39.790  1.00  0.00           H
ATOM   4586  HD3 ILE A 938      48.220  44.500  40.230  1.00  0.00           H
ATOM   4587  C   ILE A 938      45.690  45.410  36.630  1.00  0.00           C
ATOM   4588  O   ILE A 938      46.240  44.470  36.100  1.00  0.00           O
ATOM   4589  N   ASN A 939      44.710  46.150  35.980  1.00  0.00           N
ATOM   4590  HN  ASN A 939      44.150  46.670  36.620  1.00  0.00           H
ATOM   4591  CA  ASN A 939      44.440  45.920  34.560  1.00  0.00           C
ATOM   4592  HA  ASN A 939      44.840  44.980  34.200  1.00  0.00           H
ATOM   4593  CB  ASN A 939      42.880  45.690  34.490  1.00  0.00           C
ATOM   4594  HB1 ASN A 939      42.320  46.560  34.880  1.00  0.00           H
ATOM   4595  HB2 ASN A 939      42.700  44.850  35.210  1.00  0.00           H
ATOM   4596  CG  ASN A 939      42.410  45.220  33.150  1.00  0.00           C
ATOM   4597  OD1 ASN A 939      43.020  44.450  32.380  1.00  0.00           O
ATOM   4598  ND2 ASN A 939      41.220  45.640  32.800  1.00  0.00           N
ATOM   4599 HD21 ASN A 939      40.740  46.260  33.420  1.00  0.00           H
ATOM   4600 HD22 ASN A 939      40.940  45.610  31.840  1.00  0.00           H
ATOM   4601  C   ASN A 939      44.880  47.050  33.600  1.00  0.00           C
ATOM   4602  O   ASN A 939      44.420  47.100  32.430  1.00  0.00           O
ATOM   4603  N   ARG A 940      45.860  47.950  33.940  1.00  0.00           N
ATOM   4604  HN  ARG A 940      46.230  47.880  34.860  1.00  0.00           H
ATOM   4605  CA  ARG A 940      46.650  48.800  33.080  1.00  0.00           C
ATOM   4606  HA  ARG A 940      45.940  49.540  32.700  1.00  0.00           H
ATOM   4607  CB  ARG A 940      47.860  49.550  33.740  1.00  0.00           C
ATOM   4608  HB1 ARG A 940      48.590  50.000  33.040  1.00  0.00           H
ATOM   4609  HB2 ARG A 940      48.450  48.820  34.340  1.00  0.00           H
ATOM   4610  CG  ARG A 940      47.440  50.740  34.630  1.00  0.00           C
ATOM   4611  HG1 ARG A 940      46.670  50.390  35.350  1.00  0.00           H
ATOM   4612  HG2 ARG A 940      46.880  51.480  34.020  1.00  0.00           H
ATOM   4613  CD  ARG A 940      48.550  51.540  35.260  1.00  0.00           C
ATOM   4614  HD1 ARG A 940      48.230  52.330  35.980  1.00  0.00           H
ATOM   4615  HD2 ARG A 940      49.190  51.970  34.470  1.00  0.00           H
ATOM   4616  NE  ARG A 940      49.290  50.500  36.110  1.00  0.00           N
ATOM   4617  HE  ARG A 940      48.940  49.570  36.050  1.00  0.00           H
ATOM   4618  CZ  ARG A 940      50.270  50.780  36.910  1.00  0.00           C
ATOM   4619  NH1 ARG A 940      50.810  51.950  36.920  1.00  0.00           N
ATOM   4620 HH11 ARG A 940      50.460  52.710  36.370  1.00  0.00           H
ATOM   4621 HH12 ARG A 940      51.620  52.130  37.490  1.00  0.00           H
ATOM   4622  NH2 ARG A 940      50.800  49.720  37.510  1.00  0.00           N
ATOM   4623 HH21 ARG A 940      50.400  48.870  37.170  1.00  0.00           H
ATOM   4624 HH22 ARG A 940      51.660  49.900  37.970  1.00  0.00           H
ATOM   4625  C   ARG A 940      47.260  48.150  31.840  1.00  0.00           C
ATOM   4626  O   ARG A 940      47.360  46.940  31.770  1.00  0.00           O
ATOM   4627  N   LYS A 941      47.730  49.040  30.900  1.00  0.00           N
ATOM   4628  HN  LYS A 941      47.610  50.030  30.930  1.00  0.00           H
ATOM   4629  CA  LYS A 941      47.970  48.610  29.520  1.00  0.00           C
ATOM   4630  HA  LYS A 941      47.080  48.040  29.340  1.00  0.00           H
ATOM   4631  CB  LYS A 941      47.870  49.860  28.510  1.00  0.00           C
ATOM   4632  HB1 LYS A 941      48.200  49.490  27.530  1.00  0.00           H
ATOM   4633  HB2 LYS A 941      48.610  50.580  28.940  1.00  0.00           H
ATOM   4634  CG  LYS A 941      46.530  50.530  28.390  1.00  0.00           C
ATOM   4635  HG1 LYS A 941      46.190  50.870  29.390  1.00  0.00           H
ATOM   4636  HG2 LYS A 941      45.780  49.830  27.960  1.00  0.00           H
ATOM   4637  CD  LYS A 941      46.740  51.820  27.540  1.00  0.00           C
ATOM   4638  HD1 LYS A 941      47.180  51.530  26.570  1.00  0.00           H
ATOM   4639  HD2 LYS A 941      47.470  52.530  27.980  1.00  0.00           H
ATOM   4640  CE  LYS A 941      45.400  52.510  27.520  1.00  0.00           C
ATOM   4641  HE1 LYS A 941      45.050  52.810  28.530  1.00  0.00           H
ATOM   4642  HE2 LYS A 941      44.670  51.840  27.020  1.00  0.00           H
ATOM   4643  NZ  LYS A 941      45.500  53.720  26.700  1.00  0.00           N
ATOM   4644  HZ1 LYS A 941      46.260  54.390  26.980  1.00  0.00           H
ATOM   4645  HZ2 LYS A 941      44.580  54.180  26.610  1.00  0.00           H
ATOM   4646  HZ3 LYS A 941      45.620  53.480  25.690  1.00  0.00           H
ATOM   4647  C   LYS A 941      49.100  47.710  29.330  1.00  0.00           C
ATOM   4648  O   LYS A 941      48.910  46.780  28.520  1.00  0.00           O
ATOM   4649  N   GLU A 942      50.220  47.880  30.140  1.00  0.00           N
ATOM   4650  HN  GLU A 942      50.160  48.660  30.740  1.00  0.00           H
ATOM   4651  CA  GLU A 942      51.270  46.950  30.220  1.00  0.00           C
ATOM   4652  HA  GLU A 942      51.510  46.590  29.230  1.00  0.00           H
ATOM   4653  CB  GLU A 942      52.430  47.720  30.890  1.00  0.00           C
ATOM   4654  HB1 GLU A 942      53.270  46.990  30.880  1.00  0.00           H
ATOM   4655  HB2 GLU A 942      52.280  47.820  31.990  1.00  0.00           H
ATOM   4656  CG  GLU A 942      53.000  49.010  30.310  1.00  0.00           C
ATOM   4657  HG1 GLU A 942      53.100  49.790  31.100  1.00  0.00           H
ATOM   4658  HG2 GLU A 942      52.410  49.350  29.440  1.00  0.00           H
ATOM   4659  CD  GLU A 942      54.400  48.820  29.740  1.00  0.00           C
ATOM   4660  OE1 GLU A 942      55.200  48.380  30.620  1.00  0.00           O
ATOM   4661  OE2 GLU A 942      54.650  48.970  28.530  1.00  0.00           O
ATOM   4662  C   GLU A 942      51.020  45.680  30.990  1.00  0.00           C
ATOM   4663  O   GLU A 942      51.690  44.720  30.820  1.00  0.00           O
ATOM   4664  N   HSD A 943      50.000  45.550  31.860  1.00  0.00           N
ATOM   4665  HN  HSD A 943      49.290  46.240  31.960  1.00  0.00           H
ATOM   4666  CA  HSD A 943      49.860  44.270  32.550  1.00  0.00           C
ATOM   4667  HA  HSD A 943      50.810  43.850  32.810  1.00  0.00           H
ATOM   4668  CB  HSD A 943      49.160  44.420  33.930  1.00  0.00           C
ATOM   4669  HB1 HSD A 943      49.310  43.500  34.550  1.00  0.00           H
ATOM   4670  HB2 HSD A 943      48.090  44.640  33.730  1.00  0.00           H
ATOM   4671  ND1 HSD A 943      51.120  45.650  34.920  1.00  0.00           N
ATOM   4672  HD1 HSD A 943      51.790  45.110  34.410  1.00  0.00           H
ATOM   4673  CG  HSD A 943      49.760  45.480  34.770  1.00  0.00           C
ATOM   4674  CE1 HSD A 943      51.280  46.820  35.600  1.00  0.00           C
ATOM   4675  HE1 HSD A 943      52.270  47.220  35.810  1.00  0.00           H
ATOM   4676  NE2 HSD A 943      50.160  47.370  35.970  1.00  0.00           N
ATOM   4677  CD2 HSD A 943      49.160  46.500  35.440  1.00  0.00           C
ATOM   4678  HD2 HSD A 943      48.100  46.520  35.620  1.00  0.00           H
ATOM   4679  C   HSD A 943      49.060  43.290  31.770  1.00  0.00           C
ATOM   4680  O   HSD A 943      48.990  42.160  32.230  1.00  0.00           O
ATOM   4681  N   LYS A 944      48.570  43.660  30.550  1.00  0.00           N
ATOM   4682  HN  LYS A 944      48.760  44.610  30.330  1.00  0.00           H
ATOM   4683  CA  LYS A 944      47.790  42.820  29.630  1.00  0.00           C
ATOM   4684  HA  LYS A 944      46.960  43.420  29.300  1.00  0.00           H
ATOM   4685  CB  LYS A 944      48.530  42.450  28.340  1.00  0.00           C
ATOM   4686  HB1 LYS A 944      47.850  42.030  27.580  1.00  0.00           H
ATOM   4687  HB2 LYS A 944      49.310  41.700  28.620  1.00  0.00           H
ATOM   4688  CG  LYS A 944      49.080  43.770  27.740  1.00  0.00           C
ATOM   4689  HG1 LYS A 944      49.930  44.220  28.300  1.00  0.00           H
ATOM   4690  HG2 LYS A 944      48.330  44.560  27.590  1.00  0.00           H
ATOM   4691  CD  LYS A 944      49.650  43.590  26.290  1.00  0.00           C
ATOM   4692  HD1 LYS A 944      48.810  43.120  25.750  1.00  0.00           H
ATOM   4693  HD2 LYS A 944      50.470  42.840  26.260  1.00  0.00           H
ATOM   4694  CE  LYS A 944      50.060  44.960  25.700  1.00  0.00           C
ATOM   4695  HE1 LYS A 944      51.030  45.290  26.130  1.00  0.00           H
ATOM   4696  HE2 LYS A 944      49.300  45.760  25.720  1.00  0.00           H
ATOM   4697  NZ  LYS A 944      50.360  44.810  24.260  1.00  0.00           N
ATOM   4698  HZ1 LYS A 944      50.860  45.550  23.740  1.00  0.00           H
ATOM   4699  HZ2 LYS A 944      49.500  44.560  23.720  1.00  0.00           H
ATOM   4700  HZ3 LYS A 944      50.890  43.910  24.200  1.00  0.00           H
ATOM   4701  C   LYS A 944      47.200  41.510  30.230  1.00  0.00           C
ATOM   4702  O   LYS A 944      47.590  40.380  29.880  1.00  0.00           O
ATOM   4703  N   LEU A 945      46.130  41.710  31.060  1.00  0.00           N
ATOM   4704  HN  LEU A 945      45.730  42.620  31.150  1.00  0.00           H
ATOM   4705  CA  LEU A 945      45.200  40.620  31.440  1.00  0.00           C
ATOM   4706  HA  LEU A 945      45.660  39.740  31.860  1.00  0.00           H
ATOM   4707  CB  LEU A 945      44.170  41.040  32.520  1.00  0.00           C
ATOM   4708  HB1 LEU A 945      43.820  40.080  32.950  1.00  0.00           H
ATOM   4709  HB2 LEU A 945      43.260  41.570  32.190  1.00  0.00           H
ATOM   4710  CG  LEU A 945      44.790  41.840  33.780  1.00  0.00           C
ATOM   4711  HG  LEU A 945      44.780  42.920  33.480  1.00  0.00           H
ATOM   4712  CD1 LEU A 945      43.700  41.780  34.850  1.00  0.00           C
ATOM   4713 HD11 LEU A 945      43.740  40.810  35.410  1.00  0.00           H
ATOM   4714 HD12 LEU A 945      42.740  42.040  34.370  1.00  0.00           H
ATOM   4715 HD13 LEU A 945      43.920  42.580  35.580  1.00  0.00           H
ATOM   4716  CD2 LEU A 945      46.200  41.370  34.340  1.00  0.00           C
ATOM   4717 HD21 LEU A 945      46.060  40.290  34.580  1.00  0.00           H
ATOM   4718 HD22 LEU A 945      46.660  41.890  35.210  1.00  0.00           H
ATOM   4719 HD23 LEU A 945      47.030  41.380  33.600  1.00  0.00           H
ATOM   4720  C   LEU A 945      44.410  40.110  30.270  1.00  0.00           C
ATOM   4721  O   LEU A 945      44.170  40.820  29.340  1.00  0.00           O
ATOM   4722  N   LYS A 946      44.080  38.780  30.270  1.00  0.00           N
ATOM   4723  HN  LYS A 946      44.090  38.210  31.090  1.00  0.00           H
ATOM   4724  CA  LYS A 946      43.460  38.290  29.110  1.00  0.00           C
ATOM   4725  HA  LYS A 946      43.610  38.960  28.290  1.00  0.00           H
ATOM   4726  CB  LYS A 946      44.080  36.920  28.700  1.00  0.00           C
ATOM   4727  HB1 LYS A 946      43.640  36.610  27.750  1.00  0.00           H
ATOM   4728  HB2 LYS A 946      43.710  36.250  29.510  1.00  0.00           H
ATOM   4729  CG  LYS A 946      45.600  36.910  28.470  1.00  0.00           C
ATOM   4730  HG1 LYS A 946      46.070  37.190  29.440  1.00  0.00           H
ATOM   4731  HG2 LYS A 946      45.940  37.750  27.840  1.00  0.00           H
ATOM   4732  CD  LYS A 946      46.220  35.590  28.040  1.00  0.00           C
ATOM   4733  HD1 LYS A 946      47.240  35.770  27.630  1.00  0.00           H
ATOM   4734  HD2 LYS A 946      45.640  35.060  27.250  1.00  0.00           H
ATOM   4735  CE  LYS A 946      46.300  34.510  29.090  1.00  0.00           C
ATOM   4736  HE1 LYS A 946      46.870  33.630  28.750  1.00  0.00           H
ATOM   4737  HE2 LYS A 946      45.270  34.130  29.260  1.00  0.00           H
ATOM   4738  NZ  LYS A 946      46.910  34.950  30.330  1.00  0.00           N
ATOM   4739  HZ1 LYS A 946      47.020  34.050  30.840  1.00  0.00           H
ATOM   4740  HZ2 LYS A 946      46.280  35.470  30.960  1.00  0.00           H
ATOM   4741  HZ3 LYS A 946      47.830  35.420  30.320  1.00  0.00           H
ATOM   4742  C   LYS A 946      42.040  38.250  29.340  1.00  0.00           C
ATOM   4743  O   LYS A 946      41.530  37.580  30.230  1.00  0.00           O
ATOM   4744  N   LYS A 947      41.300  39.110  28.570  1.00  0.00           N
ATOM   4745  HN  LYS A 947      41.840  39.680  27.950  1.00  0.00           H
ATOM   4746  CA  LYS A 947      39.860  39.310  28.700  1.00  0.00           C
ATOM   4747  HA  LYS A 947      39.570  39.820  27.790  1.00  0.00           H
ATOM   4748  CB  LYS A 947      38.960  38.020  28.660  1.00  0.00           C
ATOM   4749  HB1 LYS A 947      37.900  38.260  28.870  1.00  0.00           H
ATOM   4750  HB2 LYS A 947      39.170  37.370  29.530  1.00  0.00           H
ATOM   4751  CG  LYS A 947      38.990  37.260  27.330  1.00  0.00           C
ATOM   4752  HG1 LYS A 947      38.400  36.340  27.540  1.00  0.00           H
ATOM   4753  HG2 LYS A 947      40.000  36.830  27.220  1.00  0.00           H
ATOM   4754  CD  LYS A 947      38.450  37.970  26.100  1.00  0.00           C
ATOM   4755  HD1 LYS A 947      39.310  38.560  25.700  1.00  0.00           H
ATOM   4756  HD2 LYS A 947      37.640  38.670  26.390  1.00  0.00           H
ATOM   4757  CE  LYS A 947      37.950  37.140  24.930  1.00  0.00           C
ATOM   4758  HE1 LYS A 947      37.060  36.530  25.200  1.00  0.00           H
ATOM   4759  HE2 LYS A 947      38.730  36.410  24.640  1.00  0.00           H
ATOM   4760  NZ  LYS A 947      37.630  38.040  23.750  1.00  0.00           N
ATOM   4761  HZ1 LYS A 947      37.080  37.490  23.040  1.00  0.00           H
ATOM   4762  HZ2 LYS A 947      38.490  38.410  23.310  1.00  0.00           H
ATOM   4763  HZ3 LYS A 947      37.070  38.840  24.120  1.00  0.00           H
ATOM   4764  C   LYS A 947      39.530  40.270  29.800  1.00  0.00           C
ATOM   4765  O   LYS A 947      38.510  40.030  30.510  1.00  0.00           O
ATOM   4766  N   GLY A 948      40.270  41.420  29.960  1.00  0.00           N
ATOM   4767  HN  GLY A 948      41.090  41.500  29.380  1.00  0.00           H
ATOM   4768  CA  GLY A 948      40.170  42.470  30.840  1.00  0.00           C
ATOM   4769  HA1 GLY A 948      39.330  43.100  30.610  1.00  0.00           H
ATOM   4770  HA2 GLY A 948      41.070  43.050  30.880  1.00  0.00           H
ATOM   4771  C   GLY A 948      39.920  41.970  32.300  1.00  0.00           C
ATOM   4772  O   GLY A 948      40.470  40.960  32.720  1.00  0.00           O
ATOM   4773  N   ALA A 949      39.160  42.600  33.130  1.00  0.00           N
ATOM   4774  HN  ALA A 949      38.680  43.440  32.910  1.00  0.00           H
ATOM   4775  CA  ALA A 949      39.270  42.420  34.570  1.00  0.00           C
ATOM   4776  HA  ALA A 949      40.040  41.720  34.850  1.00  0.00           H
ATOM   4777  CB  ALA A 949      39.440  43.720  35.360  1.00  0.00           C
ATOM   4778  HB1 ALA A 949      39.380  43.570  36.470  1.00  0.00           H
ATOM   4779  HB2 ALA A 949      38.720  44.520  35.070  1.00  0.00           H
ATOM   4780  HB3 ALA A 949      40.450  44.150  35.220  1.00  0.00           H
ATOM   4781  C   ALA A 949      38.010  41.830  35.270  1.00  0.00           C
ATOM   4782  O   ALA A 949      37.980  41.480  36.470  1.00  0.00           O
ATOM   4783  N   GLY A 950      36.850  41.810  34.580  1.00  0.00           N
ATOM   4784  HN  GLY A 950      36.830  42.210  33.660  1.00  0.00           H
ATOM   4785  CA  GLY A 950      35.560  41.530  35.120  1.00  0.00           C
ATOM   4786  HA1 GLY A 950      35.720  40.510  35.440  1.00  0.00           H
ATOM   4787  HA2 GLY A 950      34.810  41.680  34.360  1.00  0.00           H
ATOM   4788  C   GLY A 950      35.170  42.560  36.220  1.00  0.00           C
ATOM   4789  O   GLY A 950      34.920  42.200  37.380  1.00  0.00           O
ATOM   4790  N   TYR A 951      35.240  43.830  36.010  1.00  0.00           N
ATOM   4791  HN  TYR A 951      35.560  44.190  35.140  1.00  0.00           H
ATOM   4792  CA  TYR A 951      35.130  44.890  37.000  1.00  0.00           C
ATOM   4793  HA  TYR A 951      35.890  44.820  37.770  1.00  0.00           H
ATOM   4794  CB  TYR A 951      35.070  46.320  36.210  1.00  0.00           C
ATOM   4795  HB1 TYR A 951      34.920  47.110  36.980  1.00  0.00           H
ATOM   4796  HB2 TYR A 951      34.300  46.370  35.410  1.00  0.00           H
ATOM   4797  CG  TYR A 951      36.380  46.630  35.650  1.00  0.00           C
ATOM   4798  CD1 TYR A 951      37.420  46.780  36.570  1.00  0.00           C
ATOM   4799  HD1 TYR A 951      37.270  46.650  37.630  1.00  0.00           H
ATOM   4800  CE1 TYR A 951      38.720  47.110  36.110  1.00  0.00           C
ATOM   4801  HE1 TYR A 951      39.450  47.200  36.900  1.00  0.00           H
ATOM   4802  CZ  TYR A 951      38.930  47.440  34.820  1.00  0.00           C
ATOM   4803  OH  TYR A 951      40.280  47.920  34.410  1.00  0.00           O
ATOM   4804  HH  TYR A 951      40.150  48.510  33.670  1.00  0.00           H
ATOM   4805  CD2 TYR A 951      36.560  47.100  34.360  1.00  0.00           C
ATOM   4806  HD2 TYR A 951      35.680  47.210  33.740  1.00  0.00           H
ATOM   4807  CE2 TYR A 951      37.870  47.400  33.900  1.00  0.00           C
ATOM   4808  HE2 TYR A 951      38.040  47.600  32.850  1.00  0.00           H
ATOM   4809  C   TYR A 951      33.850  44.750  37.770  1.00  0.00           C
ATOM   4810  O   TYR A 951      33.810  44.790  39.020  1.00  0.00           O
ATOM   4811  N   HSD A 952      32.730  44.520  37.060  1.00  0.00           N
ATOM   4812  HN  HSD A 952      32.800  44.500  36.060  1.00  0.00           H
ATOM   4813  CA  HSD A 952      31.480  44.230  37.760  1.00  0.00           C
ATOM   4814  HA  HSD A 952      31.350  45.020  38.490  1.00  0.00           H
ATOM   4815  CB  HSD A 952      30.230  44.440  36.750  1.00  0.00           C
ATOM   4816  HB1 HSD A 952      29.280  44.000  37.140  1.00  0.00           H
ATOM   4817  HB2 HSD A 952      30.360  43.880  35.790  1.00  0.00           H
ATOM   4818  ND1 HSD A 952      29.140  46.420  35.480  1.00  0.00           N
ATOM   4819  HD1 HSD A 952      28.800  45.910  34.680  1.00  0.00           H
ATOM   4820  CG  HSD A 952      29.950  45.920  36.520  1.00  0.00           C
ATOM   4821  CE1 HSD A 952      29.230  47.780  35.470  1.00  0.00           C
ATOM   4822  HE1 HSD A 952      28.550  48.290  34.790  1.00  0.00           H
ATOM   4823  NE2 HSD A 952      30.010  48.230  36.480  1.00  0.00           N
ATOM   4824  CD2 HSD A 952      30.500  47.060  37.120  1.00  0.00           C
ATOM   4825  HD2 HSD A 952      31.100  47.220  38.000  1.00  0.00           H
ATOM   4826  C   HSD A 952      31.340  42.930  38.520  1.00  0.00           C
ATOM   4827  O   HSD A 952      30.820  42.890  39.630  1.00  0.00           O
ATOM   4828  N   LEU A 953      31.950  41.880  38.020  1.00  0.00           N
ATOM   4829  HN  LEU A 953      32.160  41.850  37.050  1.00  0.00           H
ATOM   4830  CA  LEU A 953      32.220  40.640  38.810  1.00  0.00           C
ATOM   4831  HA  LEU A 953      31.280  40.310  39.230  1.00  0.00           H
ATOM   4832  CB  LEU A 953      32.730  39.550  37.860  1.00  0.00           C
ATOM   4833  HB1 LEU A 953      33.710  39.790  37.400  1.00  0.00           H
ATOM   4834  HB2 LEU A 953      31.970  39.490  37.060  1.00  0.00           H
ATOM   4835  CG  LEU A 953      32.790  38.090  38.470  1.00  0.00           C
ATOM   4836  HG  LEU A 953      33.460  38.100  39.360  1.00  0.00           H
ATOM   4837  CD1 LEU A 953      31.390  37.660  38.890  1.00  0.00           C
ATOM   4838 HD11 LEU A 953      30.570  37.720  38.140  1.00  0.00           H
ATOM   4839 HD12 LEU A 953      31.010  38.220  39.770  1.00  0.00           H
ATOM   4840 HD13 LEU A 953      31.320  36.570  39.110  1.00  0.00           H
ATOM   4841  CD2 LEU A 953      33.430  37.180  37.410  1.00  0.00           C
ATOM   4842 HD21 LEU A 953      34.090  36.390  37.820  1.00  0.00           H
ATOM   4843 HD22 LEU A 953      33.960  37.910  36.760  1.00  0.00           H
ATOM   4844 HD23 LEU A 953      32.590  36.650  36.910  1.00  0.00           H
ATOM   4845  C   LEU A 953      33.120  40.870  40.080  1.00  0.00           C
ATOM   4846  O   LEU A 953      32.860  40.340  41.200  1.00  0.00           O
ATOM   4847  N   ASP A 954      34.150  41.670  40.060  1.00  0.00           N
ATOM   4848  HN  ASP A 954      34.420  42.170  39.230  1.00  0.00           H
ATOM   4849  CA  ASP A 954      34.970  42.040  41.180  1.00  0.00           C
ATOM   4850  HA  ASP A 954      35.260  41.100  41.600  1.00  0.00           H
ATOM   4851  CB  ASP A 954      36.260  42.900  40.710  1.00  0.00           C
ATOM   4852  HB1 ASP A 954      36.820  43.210  41.610  1.00  0.00           H
ATOM   4853  HB2 ASP A 954      35.890  43.650  39.980  1.00  0.00           H
ATOM   4854  CG  ASP A 954      37.170  42.160  39.720  1.00  0.00           C
ATOM   4855  OD1 ASP A 954      37.360  40.980  39.770  1.00  0.00           O
ATOM   4856  OD2 ASP A 954      37.770  42.920  38.740  1.00  0.00           O
ATOM   4857  HD2 ASP A 954      37.840  42.280  38.030  1.00  0.00           H
ATOM   4858  C   ASP A 954      34.200  42.860  42.210  1.00  0.00           C
ATOM   4859  O   ASP A 954      34.290  42.630  43.420  1.00  0.00           O
ATOM   4860  N   LEU A 955      33.420  43.830  41.740  1.00  0.00           N
ATOM   4861  HN  LEU A 955      33.340  44.060  40.770  1.00  0.00           H
ATOM   4862  CA  LEU A 955      32.470  44.640  42.530  1.00  0.00           C
ATOM   4863  HA  LEU A 955      33.100  45.040  43.310  1.00  0.00           H
ATOM   4864  CB  LEU A 955      32.020  45.860  41.750  1.00  0.00           C
ATOM   4865  HB1 LEU A 955      31.650  45.550  40.730  1.00  0.00           H
ATOM   4866  HB2 LEU A 955      32.880  46.530  41.570  1.00  0.00           H
ATOM   4867  CG  LEU A 955      30.960  46.740  42.510  1.00  0.00           C
ATOM   4868  HG  LEU A 955      30.100  46.130  42.850  1.00  0.00           H
ATOM   4869  CD1 LEU A 955      31.520  47.290  43.870  1.00  0.00           C
ATOM   4870 HD11 LEU A 955      32.480  47.780  43.620  1.00  0.00           H
ATOM   4871 HD12 LEU A 955      31.680  46.510  44.660  1.00  0.00           H
ATOM   4872 HD13 LEU A 955      30.790  48.030  44.260  1.00  0.00           H
ATOM   4873  CD2 LEU A 955      30.310  47.800  41.610  1.00  0.00           C
ATOM   4874 HD21 LEU A 955      30.000  47.340  40.660  1.00  0.00           H
ATOM   4875 HD22 LEU A 955      31.070  48.600  41.420  1.00  0.00           H
ATOM   4876 HD23 LEU A 955      29.400  48.160  42.140  1.00  0.00           H
ATOM   4877  C   LEU A 955      31.300  43.810  43.090  1.00  0.00           C
ATOM   4878  O   LEU A 955      31.070  43.870  44.310  1.00  0.00           O
ATOM   4879  N   LEU A 956      30.600  42.920  42.300  1.00  0.00           N
ATOM   4880  HN  LEU A 956      30.830  42.700  41.360  1.00  0.00           H
ATOM   4881  CA  LEU A 956      29.580  42.020  42.940  1.00  0.00           C
ATOM   4882  HA  LEU A 956      28.830  42.590  43.460  1.00  0.00           H
ATOM   4883  CB  LEU A 956      28.850  41.180  41.810  1.00  0.00           C
ATOM   4884  HB1 LEU A 956      29.550  40.440  41.380  1.00  0.00           H
ATOM   4885  HB2 LEU A 956      28.480  41.920  41.080  1.00  0.00           H
ATOM   4886  CG  LEU A 956      27.580  40.580  42.480  1.00  0.00           C
ATOM   4887  HG  LEU A 956      27.440  41.030  43.480  1.00  0.00           H
ATOM   4888  CD1 LEU A 956      26.320  40.710  41.730  1.00  0.00           C
ATOM   4889 HD11 LEU A 956      25.440  40.230  42.220  1.00  0.00           H
ATOM   4890 HD12 LEU A 956      26.390  40.370  40.670  1.00  0.00           H
ATOM   4891 HD13 LEU A 956      26.050  41.780  41.760  1.00  0.00           H
ATOM   4892  CD2 LEU A 956      27.830  39.130  42.750  1.00  0.00           C
ATOM   4893 HD21 LEU A 956      26.900  38.680  43.150  1.00  0.00           H
ATOM   4894 HD22 LEU A 956      28.640  38.920  43.490  1.00  0.00           H
ATOM   4895 HD23 LEU A 956      28.110  38.610  41.810  1.00  0.00           H
ATOM   4896  C   LEU A 956      30.140  40.960  43.960  1.00  0.00           C
ATOM   4897  O   LEU A 956      29.540  40.760  45.050  1.00  0.00           O
ATOM   4898  N   MET A 957      31.320  40.390  43.670  1.00  0.00           N
ATOM   4899  HN  MET A 957      31.780  40.560  42.810  1.00  0.00           H
ATOM   4900  CA  MET A 957      31.960  39.560  44.720  1.00  0.00           C
ATOM   4901  HA  MET A 957      31.170  38.880  45.010  1.00  0.00           H
ATOM   4902  CB  MET A 957      33.180  38.790  44.190  1.00  0.00           C
ATOM   4903  HB1 MET A 957      33.900  38.400  44.950  1.00  0.00           H
ATOM   4904  HB2 MET A 957      33.770  39.510  43.590  1.00  0.00           H
ATOM   4905  CG  MET A 957      32.660  37.650  43.380  1.00  0.00           C
ATOM   4906  HG1 MET A 957      33.600  37.130  43.100  1.00  0.00           H
ATOM   4907  HG2 MET A 957      32.290  38.150  42.460  1.00  0.00           H
ATOM   4908  SD  MET A 957      31.610  36.420  44.070  1.00  0.00           S
ATOM   4909  CE  MET A 957      30.860  35.800  42.500  1.00  0.00           C
ATOM   4910  HE1 MET A 957      31.660  35.390  41.840  1.00  0.00           H
ATOM   4911  HE2 MET A 957      30.310  36.630  42.000  1.00  0.00           H
ATOM   4912  HE3 MET A 957      30.120  35.000  42.700  1.00  0.00           H
ATOM   4913  C   MET A 957      32.360  40.210  46.050  1.00  0.00           C
ATOM   4914  O   MET A 957      32.010  39.630  47.070  1.00  0.00           O
ATOM   4915  N   VAL A 958      32.930  41.390  46.000  1.00  0.00           N
ATOM   4916  HN  VAL A 958      33.190  41.810  45.130  1.00  0.00           H
ATOM   4917  CA  VAL A 958      33.130  42.170  47.220  1.00  0.00           C
ATOM   4918  HA  VAL A 958      33.790  41.500  47.770  1.00  0.00           H
ATOM   4919  CB  VAL A 958      34.040  43.340  46.950  1.00  0.00           C
ATOM   4920  HB  VAL A 958      33.650  43.810  46.020  1.00  0.00           H
ATOM   4921  CG1 VAL A 958      34.210  44.240  48.160  1.00  0.00           C
ATOM   4922 HG11 VAL A 958      33.230  44.700  48.430  1.00  0.00           H
ATOM   4923 HG12 VAL A 958      34.900  45.100  48.020  1.00  0.00           H
ATOM   4924 HG13 VAL A 958      34.610  43.610  48.980  1.00  0.00           H
ATOM   4925  CG2 VAL A 958      35.430  42.800  46.540  1.00  0.00           C
ATOM   4926 HG21 VAL A 958      36.030  42.430  47.400  1.00  0.00           H
ATOM   4927 HG22 VAL A 958      35.950  43.670  46.090  1.00  0.00           H
ATOM   4928 HG23 VAL A 958      35.490  41.930  45.860  1.00  0.00           H
ATOM   4929  C   VAL A 958      31.890  42.460  48.020  1.00  0.00           C
ATOM   4930  O   VAL A 958      31.820  42.070  49.180  1.00  0.00           O
ATOM   4931  N   GLY A 959      30.830  42.930  47.340  1.00  0.00           N
ATOM   4932  HN  GLY A 959      30.970  43.280  46.420  1.00  0.00           H
ATOM   4933  CA  GLY A 959      29.520  42.990  47.880  1.00  0.00           C
ATOM   4934  HA1 GLY A 959      28.810  43.020  47.060  1.00  0.00           H
ATOM   4935  HA2 GLY A 959      29.350  43.840  48.520  1.00  0.00           H
ATOM   4936  C   GLY A 959      28.990  41.840  48.580  1.00  0.00           C
ATOM   4937  O   GLY A 959      28.440  41.930  49.700  1.00  0.00           O
ATOM   4938  N   VAL A 960      28.900  40.710  47.870  1.00  0.00           N
ATOM   4939  HN  VAL A 960      29.230  40.650  46.940  1.00  0.00           H
ATOM   4940  CA  VAL A 960      28.330  39.470  48.380  1.00  0.00           C
ATOM   4941  HA  VAL A 960      27.310  39.630  48.700  1.00  0.00           H
ATOM   4942  CB  VAL A 960      28.360  38.400  47.310  1.00  0.00           C
ATOM   4943  HB  VAL A 960      29.170  38.460  46.560  1.00  0.00           H
ATOM   4944  CG1 VAL A 960      28.060  36.990  47.850  1.00  0.00           C
ATOM   4945 HG11 VAL A 960      28.950  36.440  48.200  1.00  0.00           H
ATOM   4946 HG12 VAL A 960      27.690  36.430  46.960  1.00  0.00           H
ATOM   4947 HG13 VAL A 960      27.220  37.000  48.580  1.00  0.00           H
ATOM   4948  CG2 VAL A 960      27.150  38.900  46.420  1.00  0.00           C
ATOM   4949 HG21 VAL A 960      26.280  38.910  47.120  1.00  0.00           H
ATOM   4950 HG22 VAL A 960      26.960  38.250  45.540  1.00  0.00           H
ATOM   4951 HG23 VAL A 960      27.430  39.890  45.990  1.00  0.00           H
ATOM   4952  C   VAL A 960      29.140  39.010  49.630  1.00  0.00           C
ATOM   4953  O   VAL A 960      28.520  38.730  50.740  1.00  0.00           O
ATOM   4954  N   MET A 961      30.550  38.980  49.490  1.00  0.00           N
ATOM   4955  HN  MET A 961      30.980  39.290  48.650  1.00  0.00           H
ATOM   4956  CA  MET A 961      31.250  38.450  50.620  1.00  0.00           C
ATOM   4957  HA  MET A 961      30.740  37.580  51.020  1.00  0.00           H
ATOM   4958  CB  MET A 961      32.680  38.050  50.310  1.00  0.00           C
ATOM   4959  HB1 MET A 961      33.170  37.670  51.230  1.00  0.00           H
ATOM   4960  HB2 MET A 961      33.210  38.930  49.870  1.00  0.00           H
ATOM   4961  CG  MET A 961      32.640  36.930  49.250  1.00  0.00           C
ATOM   4962  HG1 MET A 961      33.620  36.410  49.300  1.00  0.00           H
ATOM   4963  HG2 MET A 961      32.550  37.350  48.230  1.00  0.00           H
ATOM   4964  SD  MET A 961      31.360  35.670  49.540  1.00  0.00           S
ATOM   4965  CE  MET A 961      32.270  34.900  50.910  1.00  0.00           C
ATOM   4966  HE1 MET A 961      31.590  34.190  51.450  1.00  0.00           H
ATOM   4967  HE2 MET A 961      32.560  35.610  51.710  1.00  0.00           H
ATOM   4968  HE3 MET A 961      33.180  34.320  50.630  1.00  0.00           H
ATOM   4969  C   MET A 961      31.250  39.380  51.840  1.00  0.00           C
ATOM   4970  O   MET A 961      31.280  39.020  52.970  1.00  0.00           O
ATOM   4971  N   LEU A 962      31.040  40.690  51.620  1.00  0.00           N
ATOM   4972  HN  LEU A 962      30.990  41.030  50.680  1.00  0.00           H
ATOM   4973  CA  LEU A 962      30.860  41.600  52.750  1.00  0.00           C
ATOM   4974  HA  LEU A 962      31.640  41.600  53.500  1.00  0.00           H
ATOM   4975  CB  LEU A 962      30.910  43.050  52.140  1.00  0.00           C
ATOM   4976  HB1 LEU A 962      30.000  43.220  51.530  1.00  0.00           H
ATOM   4977  HB2 LEU A 962      31.760  43.220  51.440  1.00  0.00           H
ATOM   4978  CG  LEU A 962      31.010  44.240  53.080  1.00  0.00           C
ATOM   4979  HG  LEU A 962      31.680  44.030  53.950  1.00  0.00           H
ATOM   4980  CD1 LEU A 962      31.730  45.440  52.470  1.00  0.00           C
ATOM   4981 HD11 LEU A 962      31.680  46.330  53.130  1.00  0.00           H
ATOM   4982 HD12 LEU A 962      31.260  45.880  51.570  1.00  0.00           H
ATOM   4983 HD13 LEU A 962      32.810  45.300  52.240  1.00  0.00           H
ATOM   4984  CD2 LEU A 962      29.590  44.660  53.630  1.00  0.00           C
ATOM   4985 HD21 LEU A 962      29.640  45.710  53.960  1.00  0.00           H
ATOM   4986 HD22 LEU A 962      29.280  43.930  54.400  1.00  0.00           H
ATOM   4987 HD23 LEU A 962      28.770  44.610  52.870  1.00  0.00           H
ATOM   4988  C   LEU A 962      29.560  41.380  53.540  1.00  0.00           C
ATOM   4989  O   LEU A 962      29.640  41.450  54.750  1.00  0.00           O
ATOM   4990  N   GLY A 963      28.480  40.980  52.870  1.00  0.00           N
ATOM   4991  HN  GLY A 963      28.530  40.840  51.880  1.00  0.00           H
ATOM   4992  CA  GLY A 963      27.260  40.580  53.530  1.00  0.00           C
ATOM   4993  HA1 GLY A 963      26.440  40.300  52.880  1.00  0.00           H
ATOM   4994  HA2 GLY A 963      26.980  41.360  54.220  1.00  0.00           H
ATOM   4995  C   GLY A 963      27.570  39.350  54.350  1.00  0.00           C
ATOM   4996  O   GLY A 963      27.360  39.320  55.520  1.00  0.00           O
ATOM   4997  N   VAL A 964      28.220  38.300  53.740  1.00  0.00           N
ATOM   4998  HN  VAL A 964      28.290  38.470  52.750  1.00  0.00           H
ATOM   4999  CA  VAL A 964      28.540  37.010  54.310  1.00  0.00           C
ATOM   5000  HA  VAL A 964      27.620  36.510  54.560  1.00  0.00           H
ATOM   5001  CB  VAL A 964      29.300  36.180  53.280  1.00  0.00           C
ATOM   5002  HB  VAL A 964      30.060  36.860  52.850  1.00  0.00           H
ATOM   5003  CG1 VAL A 964      29.930  34.850  53.810  1.00  0.00           C
ATOM   5004 HG11 VAL A 964      29.150  34.100  54.050  1.00  0.00           H
ATOM   5005 HG12 VAL A 964      30.660  35.040  54.630  1.00  0.00           H
ATOM   5006 HG13 VAL A 964      30.480  34.320  53.000  1.00  0.00           H
ATOM   5007  CG2 VAL A 964      28.300  35.810  52.110  1.00  0.00           C
ATOM   5008 HG21 VAL A 964      27.740  34.910  52.450  1.00  0.00           H
ATOM   5009 HG22 VAL A 964      28.870  35.580  51.190  1.00  0.00           H
ATOM   5010 HG23 VAL A 964      27.600  36.620  51.840  1.00  0.00           H
ATOM   5011  C   VAL A 964      29.400  37.150  55.490  1.00  0.00           C
ATOM   5012  O   VAL A 964      29.280  36.510  56.520  1.00  0.00           O
ATOM   5013  N   CYS A 965      30.340  38.070  55.510  1.00  0.00           N
ATOM   5014  HN  CYS A 965      30.510  38.590  54.680  1.00  0.00           H
ATOM   5015  CA  CYS A 965      31.240  38.200  56.640  1.00  0.00           C
ATOM   5016  HA  CYS A 965      31.470  37.250  57.110  1.00  0.00           H
ATOM   5017  CB  CYS A 965      32.610  38.630  56.070  1.00  0.00           C
ATOM   5018  HB1 CYS A 965      33.250  38.910  56.920  1.00  0.00           H
ATOM   5019  HB2 CYS A 965      32.530  39.600  55.550  1.00  0.00           H
ATOM   5020  SG  CYS A 965      33.370  37.360  55.000  1.00  0.00           S
ATOM   5021  HG1 CYS A 965      32.930  37.950  53.900  1.00  0.00           H
ATOM   5022  C   CYS A 965      30.780  39.110  57.800  1.00  0.00           C
ATOM   5023  O   CYS A 965      31.120  38.880  58.940  1.00  0.00           O
ATOM   5024  N   SER A 966      29.790  39.980  57.510  1.00  0.00           N
ATOM   5025  HN  SER A 966      29.520  40.070  56.560  1.00  0.00           H
ATOM   5026  CA  SER A 966      28.890  40.460  58.590  1.00  0.00           C
ATOM   5027  HA  SER A 966      29.490  41.010  59.310  1.00  0.00           H
ATOM   5028  CB  SER A 966      27.850  41.420  58.040  1.00  0.00           C
ATOM   5029  HB1 SER A 966      27.260  41.860  58.880  1.00  0.00           H
ATOM   5030  HB2 SER A 966      27.230  40.810  57.340  1.00  0.00           H
ATOM   5031  OG  SER A 966      28.350  42.370  57.100  1.00  0.00           O
ATOM   5032  HG1 SER A 966      28.650  41.770  56.400  1.00  0.00           H
ATOM   5033  C   SER A 966      28.140  39.330  59.310  1.00  0.00           C
ATOM   5034  O   SER A 966      27.960  39.400  60.520  1.00  0.00           O
ATOM   5035  N   VAL A 967      27.700  38.310  58.600  1.00  0.00           N
ATOM   5036  HN  VAL A 967      27.890  38.350  57.630  1.00  0.00           H
ATOM   5037  CA  VAL A 967      26.880  37.270  59.250  1.00  0.00           C
ATOM   5038  HA  VAL A 967      26.190  37.740  59.920  1.00  0.00           H
ATOM   5039  CB  VAL A 967      26.190  36.400  58.220  1.00  0.00           C
ATOM   5040  HB  VAL A 967      26.940  35.960  57.530  1.00  0.00           H
ATOM   5041  CG1 VAL A 967      25.380  35.210  58.860  1.00  0.00           C
ATOM   5042 HG11 VAL A 967      24.610  34.900  58.100  1.00  0.00           H
ATOM   5043 HG12 VAL A 967      24.720  35.570  59.690  1.00  0.00           H
ATOM   5044 HG13 VAL A 967      26.120  34.440  59.150  1.00  0.00           H
ATOM   5045  CG2 VAL A 967      25.130  37.220  57.440  1.00  0.00           C
ATOM   5046 HG21 VAL A 967      24.290  37.470  58.120  1.00  0.00           H
ATOM   5047 HG22 VAL A 967      24.750  36.740  56.510  1.00  0.00           H
ATOM   5048 HG23 VAL A 967      25.620  38.140  57.030  1.00  0.00           H
ATOM   5049  C   VAL A 967      27.670  36.420  60.200  1.00  0.00           C
ATOM   5050  O   VAL A 967      27.210  36.030  61.230  1.00  0.00           O
ATOM   5051  N   MET A 968      28.910  36.110  59.840  1.00  0.00           N
ATOM   5052  HN  MET A 968      29.280  36.550  59.020  1.00  0.00           H
ATOM   5053  CA  MET A 968      29.830  35.460  60.780  1.00  0.00           C
ATOM   5054  HA  MET A 968      29.370  34.700  61.380  1.00  0.00           H
ATOM   5055  CB  MET A 968      30.830  34.750  59.900  1.00  0.00           C
ATOM   5056  HB1 MET A 968      31.630  34.230  60.470  1.00  0.00           H
ATOM   5057  HB2 MET A 968      31.300  35.520  59.250  1.00  0.00           H
ATOM   5058  CG  MET A 968      30.300  33.700  58.980  1.00  0.00           C
ATOM   5059  HG1 MET A 968      29.600  34.190  58.280  1.00  0.00           H
ATOM   5060  HG2 MET A 968      29.800  32.870  59.520  1.00  0.00           H
[truncated: 6,873,249 more chars]
