# Supplementary material for: CryoEM and computational modeling structural insights into the pH regulator NBCn1
Source: Nat Commun. 2025 Nov 11;16:9932. doi: 10.1038/s41467-025-64868-z (PMC12606367; doi:10.1038/s41467-025-64868-z)
Supplement: Supplementary file 7 — Supplementary Data 5 [file 41467_2025_64868_MOESM7_ESM.zip › 100ns_z_restr_MD_NBCn1_2NaCO3/hNBCn1_OF/z-restr_hNBCn1_OF_2NaCO3_first_step_57.pdb]

REMARK    GENERATED BY TRJCONV
TITLE     Title t= 4100.00000 step= 2050000
REMARK    THIS IS A SIMULATION BOX
CRYST1   92.665   92.665  104.129  90.00  90.00  90.00 P 1           1
MODEL        1
ATOM      1  N   LEU A 585      28.110  43.720  32.970  1.00  0.00           N
ATOM      2  HT1 LEU A 585      28.140  44.600  33.530  1.00  0.00           H
ATOM      3  HT2 LEU A 585      27.120  43.620  32.680  1.00  0.00           H
ATOM      4  HT3 LEU A 585      28.720  43.880  32.130  1.00  0.00           H
ATOM      5  CA  LEU A 585      28.610  42.620  33.750  1.00  0.00           C
ATOM      6  HA  LEU A 585      29.640  42.830  34.040  1.00  0.00           H
ATOM      7  CB  LEU A 585      27.820  42.390  35.100  1.00  0.00           C
ATOM      8  HB1 LEU A 585      26.740  42.310  34.840  1.00  0.00           H
ATOM      9  HB2 LEU A 585      27.820  43.390  35.590  1.00  0.00           H
ATOM     10  CG  LEU A 585      28.320  41.270  36.070  1.00  0.00           C
ATOM     11  HG  LEU A 585      28.450  40.260  35.640  1.00  0.00           H
ATOM     12  CD1 LEU A 585      29.720  41.610  36.650  1.00  0.00           C
ATOM     13 HD11 LEU A 585      29.930  40.720  37.290  1.00  0.00           H
ATOM     14 HD12 LEU A 585      29.700  42.590  37.160  1.00  0.00           H
ATOM     15 HD13 LEU A 585      30.420  41.640  35.780  1.00  0.00           H
ATOM     16  CD2 LEU A 585      27.380  41.100  37.170  1.00  0.00           C
ATOM     17 HD21 LEU A 585      27.490  40.070  37.590  1.00  0.00           H
ATOM     18 HD22 LEU A 585      26.310  41.140  36.870  1.00  0.00           H
ATOM     19 HD23 LEU A 585      27.550  41.910  37.920  1.00  0.00           H
ATOM     20  C   LEU A 585      28.660  41.230  33.090  1.00  0.00           C
ATOM     21  O   LEU A 585      29.680  40.540  33.110  1.00  0.00           O
ATOM     22  N   ILE A 586      27.570  40.800  32.460  1.00  0.00           N
ATOM     23  HN  ILE A 586      26.740  41.330  32.620  1.00  0.00           H
ATOM     24  CA  ILE A 586      27.390  39.440  31.910  1.00  0.00           C
ATOM     25  HA  ILE A 586      27.670  38.750  32.680  1.00  0.00           H
ATOM     26  CB  ILE A 586      26.000  39.280  31.270  1.00  0.00           C
ATOM     27  HB  ILE A 586      25.740  40.060  30.530  1.00  0.00           H
ATOM     28  CG2 ILE A 586      25.890  37.870  30.610  1.00  0.00           C
ATOM     29 HG21 ILE A 586      26.170  37.040  31.280  1.00  0.00           H
ATOM     30 HG22 ILE A 586      26.660  37.750  29.820  1.00  0.00           H
ATOM     31 HG23 ILE A 586      24.880  37.570  30.270  1.00  0.00           H
ATOM     32  CG1 ILE A 586      24.890  39.470  32.340  1.00  0.00           C
ATOM     33 HG11 ILE A 586      23.850  39.300  32.010  1.00  0.00           H
ATOM     34 HG12 ILE A 586      24.970  40.500  32.720  1.00  0.00           H
ATOM     35  CD  ILE A 586      25.070  38.440  33.540  1.00  0.00           C
ATOM     36  HD1 ILE A 586      25.100  37.390  33.200  1.00  0.00           H
ATOM     37  HD2 ILE A 586      24.240  38.550  34.270  1.00  0.00           H
ATOM     38  HD3 ILE A 586      25.940  38.660  34.190  1.00  0.00           H
ATOM     39  C   ILE A 586      28.360  39.210  30.730  1.00  0.00           C
ATOM     40  O   ILE A 586      28.860  38.100  30.490  1.00  0.00           O
ATOM     41  N   LEU A 587      28.790  40.260  30.030  1.00  0.00           N
ATOM     42  HN  LEU A 587      28.430  41.160  30.280  1.00  0.00           H
ATOM     43  CA  LEU A 587      29.770  40.170  29.040  1.00  0.00           C
ATOM     44  HA  LEU A 587      29.490  39.380  28.360  1.00  0.00           H
ATOM     45  CB  LEU A 587      29.900  41.420  28.260  1.00  0.00           C
ATOM     46  HB1 LEU A 587      30.130  42.300  28.900  1.00  0.00           H
ATOM     47  HB2 LEU A 587      28.840  41.660  28.000  1.00  0.00           H
ATOM     48  CG  LEU A 587      30.700  41.420  26.960  1.00  0.00           C
ATOM     49  HG  LEU A 587      31.790  41.350  27.170  1.00  0.00           H
ATOM     50  CD1 LEU A 587      30.310  40.270  25.970  1.00  0.00           C
ATOM     51 HD11 LEU A 587      29.470  40.440  25.270  1.00  0.00           H
ATOM     52 HD12 LEU A 587      30.170  39.320  26.520  1.00  0.00           H
ATOM     53 HD13 LEU A 587      31.160  40.220  25.250  1.00  0.00           H
ATOM     54  CD2 LEU A 587      30.370  42.750  26.270  1.00  0.00           C
ATOM     55 HD21 LEU A 587      31.080  42.840  25.420  1.00  0.00           H
ATOM     56 HD22 LEU A 587      30.530  43.570  27.000  1.00  0.00           H
ATOM     57 HD23 LEU A 587      29.300  42.710  26.000  1.00  0.00           H
ATOM     58  C   LEU A 587      31.140  39.760  29.540  1.00  0.00           C
ATOM     59  O   LEU A 587      31.830  38.950  28.930  1.00  0.00           O
ATOM     60  N   ASP A 588      31.580  40.280  30.740  1.00  0.00           N
ATOM     61  HN  ASP A 588      30.990  40.840  31.320  1.00  0.00           H
ATOM     62  CA  ASP A 588      32.870  39.810  31.290  1.00  0.00           C
ATOM     63  HA  ASP A 588      33.600  40.030  30.520  1.00  0.00           H
ATOM     64  CB  ASP A 588      33.320  40.610  32.570  1.00  0.00           C
ATOM     65  HB1 ASP A 588      34.060  40.070  33.220  1.00  0.00           H
ATOM     66  HB2 ASP A 588      32.580  40.840  33.370  1.00  0.00           H
ATOM     67  CG  ASP A 588      33.850  41.960  32.120  1.00  0.00           C
ATOM     68  OD1 ASP A 588      34.560  42.050  31.110  1.00  0.00           O
ATOM     69  OD2 ASP A 588      33.590  42.910  32.880  1.00  0.00           O
ATOM     70  C   ASP A 588      32.860  38.310  31.610  1.00  0.00           C
ATOM     71  O   ASP A 588      33.820  37.620  31.340  1.00  0.00           O
ATOM     72  N   ILE A 589      31.720  37.820  32.200  1.00  0.00           N
ATOM     73  HN  ILE A 589      31.000  38.410  32.550  1.00  0.00           H
ATOM     74  CA  ILE A 589      31.560  36.420  32.550  1.00  0.00           C
ATOM     75  HA  ILE A 589      32.390  36.080  33.150  1.00  0.00           H
ATOM     76  CB  ILE A 589      30.350  36.200  33.290  1.00  0.00           C
ATOM     77  HB  ILE A 589      29.470  36.600  32.720  1.00  0.00           H
ATOM     78  CG2 ILE A 589      30.000  34.690  33.480  1.00  0.00           C
ATOM     79 HG21 ILE A 589      30.600  34.290  34.320  1.00  0.00           H
ATOM     80 HG22 ILE A 589      30.290  34.110  32.580  1.00  0.00           H
ATOM     81 HG23 ILE A 589      28.950  34.480  33.790  1.00  0.00           H
ATOM     82  CG1 ILE A 589      30.320  36.970  34.660  1.00  0.00           C
ATOM     83 HG11 ILE A 589      30.630  38.010  34.390  1.00  0.00           H
ATOM     84 HG12 ILE A 589      31.130  36.580  35.310  1.00  0.00           H
ATOM     85  CD  ILE A 589      28.970  37.150  35.320  1.00  0.00           C
ATOM     86  HD1 ILE A 589      28.170  37.460  34.620  1.00  0.00           H
ATOM     87  HD2 ILE A 589      29.120  37.920  36.110  1.00  0.00           H
ATOM     88  HD3 ILE A 589      28.690  36.230  35.880  1.00  0.00           H
ATOM     89  C   ILE A 589      31.610  35.570  31.250  1.00  0.00           C
ATOM     90  O   ILE A 589      32.250  34.580  31.190  1.00  0.00           O
ATOM     91  N   LYS A 590      30.870  36.000  30.170  1.00  0.00           N
ATOM     92  HN  LYS A 590      30.220  36.750  30.260  1.00  0.00           H
ATOM     93  CA  LYS A 590      30.880  35.340  28.860  1.00  0.00           C
ATOM     94  HA  LYS A 590      30.450  34.350  28.890  1.00  0.00           H
ATOM     95  CB  LYS A 590      29.980  36.160  27.950  1.00  0.00           C
ATOM     96  HB1 LYS A 590      30.370  37.190  27.990  1.00  0.00           H
ATOM     97  HB2 LYS A 590      28.900  36.010  28.170  1.00  0.00           H
ATOM     98  CG  LYS A 590      30.130  35.860  26.420  1.00  0.00           C
ATOM     99  HG1 LYS A 590      31.190  35.950  26.090  1.00  0.00           H
ATOM    100  HG2 LYS A 590      29.460  36.580  25.890  1.00  0.00           H
ATOM    101  CD  LYS A 590      29.670  34.470  26.040  1.00  0.00           C
ATOM    102  HD1 LYS A 590      28.640  34.430  26.430  1.00  0.00           H
ATOM    103  HD2 LYS A 590      30.220  33.770  26.710  1.00  0.00           H
ATOM    104  CE  LYS A 590      29.820  34.130  24.580  1.00  0.00           C
ATOM    105  HE1 LYS A 590      30.870  34.100  24.210  1.00  0.00           H
ATOM    106  HE2 LYS A 590      29.290  34.830  23.900  1.00  0.00           H
ATOM    107  NZ  LYS A 590      29.340  32.800  24.350  1.00  0.00           N
ATOM    108  HZ1 LYS A 590      28.310  32.770  24.480  1.00  0.00           H
ATOM    109  HZ2 LYS A 590      29.580  32.090  25.080  1.00  0.00           H
ATOM    110  HZ3 LYS A 590      29.600  32.360  23.450  1.00  0.00           H
ATOM    111  C   LYS A 590      32.410  35.250  28.340  1.00  0.00           C
ATOM    112  O   LYS A 590      32.780  34.270  27.780  1.00  0.00           O
ATOM    113  N   ARG A 591      33.250  36.270  28.530  1.00  0.00           N
ATOM    114  HN  ARG A 591      33.000  37.130  28.990  1.00  0.00           H
ATOM    115  CA  ARG A 591      34.570  36.250  27.850  1.00  0.00           C
ATOM    116  HA  ARG A 591      34.480  35.690  26.930  1.00  0.00           H
ATOM    117  CB  ARG A 591      34.910  37.770  27.330  1.00  0.00           C
ATOM    118  HB1 ARG A 591      35.970  37.850  27.000  1.00  0.00           H
ATOM    119  HB2 ARG A 591      34.830  38.470  28.190  1.00  0.00           H
ATOM    120  CG  ARG A 591      33.900  38.310  26.280  1.00  0.00           C
ATOM    121  HG1 ARG A 591      32.890  38.430  26.700  1.00  0.00           H
ATOM    122  HG2 ARG A 591      33.590  37.550  25.530  1.00  0.00           H
ATOM    123  CD  ARG A 591      34.470  39.410  25.430  1.00  0.00           C
ATOM    124  HD1 ARG A 591      33.700  39.730  24.700  1.00  0.00           H
ATOM    125  HD2 ARG A 591      35.330  39.130  24.790  1.00  0.00           H
ATOM    126  NE  ARG A 591      34.780  40.590  26.330  1.00  0.00           N
ATOM    127  HE  ARG A 591      34.870  40.430  27.320  1.00  0.00           H
ATOM    128  CZ  ARG A 591      34.670  41.830  25.890  1.00  0.00           C
ATOM    129  NH1 ARG A 591      34.330  42.060  24.600  1.00  0.00           N
ATOM    130 HH11 ARG A 591      34.380  42.990  24.240  1.00  0.00           H
ATOM    131 HH12 ARG A 591      34.400  41.260  24.000  1.00  0.00           H
ATOM    132  NH2 ARG A 591      34.960  42.770  26.720  1.00  0.00           N
ATOM    133 HH21 ARG A 591      35.190  42.530  27.670  1.00  0.00           H
ATOM    134 HH22 ARG A 591      34.710  43.710  26.520  1.00  0.00           H
ATOM    135  C   ARG A 591      35.740  35.810  28.680  1.00  0.00           C
ATOM    136  O   ARG A 591      36.790  35.450  28.100  1.00  0.00           O
ATOM    137  N   LYS A 592      35.610  35.690  30.020  1.00  0.00           N
ATOM    138  HN  LYS A 592      34.810  36.090  30.460  1.00  0.00           H
ATOM    139  CA  LYS A 592      36.490  34.880  30.830  1.00  0.00           C
ATOM    140  HA  LYS A 592      37.510  35.140  30.600  1.00  0.00           H
ATOM    141  CB  LYS A 592      36.310  35.240  32.320  1.00  0.00           C
ATOM    142  HB1 LYS A 592      36.800  34.500  32.990  1.00  0.00           H
ATOM    143  HB2 LYS A 592      35.230  35.260  32.580  1.00  0.00           H
ATOM    144  CG  LYS A 592      37.010  36.590  32.740  1.00  0.00           C
ATOM    145  HG1 LYS A 592      36.780  36.840  33.790  1.00  0.00           H
ATOM    146  HG2 LYS A 592      36.560  37.370  32.090  1.00  0.00           H
ATOM    147  CD  LYS A 592      38.550  36.560  32.550  1.00  0.00           C
ATOM    148  HD1 LYS A 592      38.890  36.400  31.500  1.00  0.00           H
ATOM    149  HD2 LYS A 592      38.880  35.730  33.190  1.00  0.00           H
ATOM    150  CE  LYS A 592      39.210  37.930  32.940  1.00  0.00           C
ATOM    151  HE1 LYS A 592      39.050  38.070  34.030  1.00  0.00           H
ATOM    152  HE2 LYS A 592      38.670  38.740  32.410  1.00  0.00           H
ATOM    153  NZ  LYS A 592      40.670  38.040  32.730  1.00  0.00           N
ATOM    154  HZ1 LYS A 592      40.970  37.760  31.780  1.00  0.00           H
ATOM    155  HZ2 LYS A 592      41.220  37.520  33.440  1.00  0.00           H
ATOM    156  HZ3 LYS A 592      40.830  39.060  32.820  1.00  0.00           H
ATOM    157  C   LYS A 592      36.400  33.430  30.630  1.00  0.00           C
ATOM    158  O   LYS A 592      37.380  32.770  30.790  1.00  0.00           O
ATOM    159  N   ALA A 593      35.150  32.960  30.390  1.00  0.00           N
ATOM    160  HN  ALA A 593      34.360  33.540  30.480  1.00  0.00           H
ATOM    161  CA  ALA A 593      34.920  31.550  30.180  1.00  0.00           C
ATOM    162  HA  ALA A 593      35.050  30.970  31.080  1.00  0.00           H
ATOM    163  CB  ALA A 593      33.480  31.530  29.790  1.00  0.00           C
ATOM    164  HB1 ALA A 593      33.050  32.170  30.600  1.00  0.00           H
ATOM    165  HB2 ALA A 593      33.060  30.510  29.930  1.00  0.00           H
ATOM    166  HB3 ALA A 593      33.170  32.030  28.860  1.00  0.00           H
ATOM    167  C   ALA A 593      35.870  30.860  29.190  1.00  0.00           C
ATOM    168  O   ALA A 593      36.460  29.870  29.580  1.00  0.00           O
ATOM    169  N   PRO A 594      36.220  31.230  27.950  1.00  0.00           N
ATOM    170  CD  PRO A 594      35.570  32.300  27.160  1.00  0.00           C
ATOM    171  HD1 PRO A 594      35.580  33.270  27.690  1.00  0.00           H
ATOM    172  HD2 PRO A 594      34.510  32.120  26.890  1.00  0.00           H
ATOM    173  CA  PRO A 594      37.060  30.400  27.120  1.00  0.00           C
ATOM    174  HA  PRO A 594      36.620  29.420  27.180  1.00  0.00           H
ATOM    175  CB  PRO A 594      36.800  30.960  25.720  1.00  0.00           C
ATOM    176  HB1 PRO A 594      35.870  30.450  25.380  1.00  0.00           H
ATOM    177  HB2 PRO A 594      37.720  30.830  25.110  1.00  0.00           H
ATOM    178  CG  PRO A 594      36.380  32.390  25.890  1.00  0.00           C
ATOM    179  HG1 PRO A 594      37.220  33.070  26.150  1.00  0.00           H
ATOM    180  HG2 PRO A 594      35.770  32.790  25.060  1.00  0.00           H
ATOM    181  C   PRO A 594      38.570  30.540  27.610  1.00  0.00           C
ATOM    182  O   PRO A 594      39.360  29.860  27.030  1.00  0.00           O
ATOM    183  N   PHE A 595      38.890  31.410  28.580  1.00  0.00           N
ATOM    184  HN  PHE A 595      38.230  32.000  29.030  1.00  0.00           H
ATOM    185  CA  PHE A 595      40.260  31.530  29.120  1.00  0.00           C
ATOM    186  HA  PHE A 595      40.910  30.790  28.680  1.00  0.00           H
ATOM    187  CB  PHE A 595      40.700  33.000  28.970  1.00  0.00           C
ATOM    188  HB1 PHE A 595      41.640  33.210  29.520  1.00  0.00           H
ATOM    189  HB2 PHE A 595      39.890  33.650  29.330  1.00  0.00           H
ATOM    190  CG  PHE A 595      40.860  33.220  27.480  1.00  0.00           C
ATOM    191  CD1 PHE A 595      39.970  34.050  26.750  1.00  0.00           C
ATOM    192  HD1 PHE A 595      39.050  34.410  27.170  1.00  0.00           H
ATOM    193  CE1 PHE A 595      40.300  34.380  25.470  1.00  0.00           C
ATOM    194  HE1 PHE A 595      39.760  35.190  24.990  1.00  0.00           H
ATOM    195  CZ  PHE A 595      41.440  33.960  24.790  1.00  0.00           C
ATOM    196  HZ  PHE A 595      41.530  34.250  23.750  1.00  0.00           H
ATOM    197  CD2 PHE A 595      42.020  32.750  26.800  1.00  0.00           C
ATOM    198  HD2 PHE A 595      42.650  32.060  27.350  1.00  0.00           H
ATOM    199  CE2 PHE A 595      42.270  33.000  25.440  1.00  0.00           C
ATOM    200  HE2 PHE A 595      43.100  32.530  24.920  1.00  0.00           H
ATOM    201  C   PHE A 595      40.210  31.210  30.630  1.00  0.00           C
ATOM    202  O   PHE A 595      41.130  31.370  31.390  1.00  0.00           O
ATOM    203  N   PHE A 596      39.080  30.630  31.170  1.00  0.00           N
ATOM    204  HN  PHE A 596      38.250  30.650  30.620  1.00  0.00           H
ATOM    205  CA  PHE A 596      39.030  30.190  32.560  1.00  0.00           C
ATOM    206  HA  PHE A 596      39.330  31.010  33.200  1.00  0.00           H
ATOM    207  CB  PHE A 596      37.550  29.940  33.020  1.00  0.00           C
ATOM    208  HB1 PHE A 596      36.970  29.270  32.340  1.00  0.00           H
ATOM    209  HB2 PHE A 596      36.920  30.850  32.960  1.00  0.00           H
ATOM    210  CG  PHE A 596      37.500  29.400  34.400  1.00  0.00           C
ATOM    211  CD1 PHE A 596      37.560  30.270  35.500  1.00  0.00           C
ATOM    212  HD1 PHE A 596      37.610  31.340  35.340  1.00  0.00           H
ATOM    213  CE1 PHE A 596      37.580  29.760  36.810  1.00  0.00           C
ATOM    214  HE1 PHE A 596      37.600  30.430  37.660  1.00  0.00           H
ATOM    215  CZ  PHE A 596      37.440  28.400  36.970  1.00  0.00           C
ATOM    216  HZ  PHE A 596      37.500  28.090  38.010  1.00  0.00           H
ATOM    217  CD2 PHE A 596      37.410  28.060  34.560  1.00  0.00           C
ATOM    218  HD2 PHE A 596      37.230  27.400  33.720  1.00  0.00           H
ATOM    219  CE2 PHE A 596      37.430  27.500  35.890  1.00  0.00           C
ATOM    220  HE2 PHE A 596      37.340  26.460  36.130  1.00  0.00           H
ATOM    221  C   PHE A 596      40.030  29.080  32.910  1.00  0.00           C
ATOM    222  O   PHE A 596      40.750  29.160  33.950  1.00  0.00           O
ATOM    223  N   LEU A 597      40.180  28.060  32.090  1.00  0.00           N
ATOM    224  HN  LEU A 597      39.680  28.000  31.230  1.00  0.00           H
ATOM    225  CA  LEU A 597      41.080  26.890  32.370  1.00  0.00           C
ATOM    226  HA  LEU A 597      41.030  26.770  33.440  1.00  0.00           H
ATOM    227  CB  LEU A 597      40.530  25.630  31.680  1.00  0.00           C
ATOM    228  HB1 LEU A 597      41.180  24.720  31.650  1.00  0.00           H
ATOM    229  HB2 LEU A 597      40.200  25.870  30.650  1.00  0.00           H
ATOM    230  CG  LEU A 597      39.310  25.070  32.340  1.00  0.00           C
ATOM    231  HG  LEU A 597      38.420  25.720  32.110  1.00  0.00           H
ATOM    232  CD1 LEU A 597      38.910  23.810  31.580  1.00  0.00           C
ATOM    233 HD11 LEU A 597      38.880  24.040  30.480  1.00  0.00           H
ATOM    234 HD12 LEU A 597      37.910  23.400  31.850  1.00  0.00           H
ATOM    235 HD13 LEU A 597      39.600  22.970  31.840  1.00  0.00           H
ATOM    236  CD2 LEU A 597      39.400  24.780  33.840  1.00  0.00           C
ATOM    237 HD21 LEU A 597      40.360  24.240  33.990  1.00  0.00           H
ATOM    238 HD22 LEU A 597      38.600  24.050  34.120  1.00  0.00           H
ATOM    239 HD23 LEU A 597      39.470  25.710  34.430  1.00  0.00           H
ATOM    240  C   LEU A 597      42.490  27.150  32.000  1.00  0.00           C
ATOM    241  O   LEU A 597      43.490  26.390  32.270  1.00  0.00           O
ATOM    242  N   SER A 598      42.710  28.180  31.200  1.00  0.00           N
ATOM    243  HN  SER A 598      41.850  28.690  31.100  1.00  0.00           H
ATOM    244  CA  SER A 598      43.870  28.460  30.340  1.00  0.00           C
ATOM    245  HA  SER A 598      43.960  27.680  29.600  1.00  0.00           H
ATOM    246  CB  SER A 598      43.600  29.870  29.680  1.00  0.00           C
ATOM    247  HB1 SER A 598      43.320  30.640  30.420  1.00  0.00           H
ATOM    248  HB2 SER A 598      42.910  29.820  28.810  1.00  0.00           H
ATOM    249  OG  SER A 598      44.870  30.290  29.120  1.00  0.00           O
ATOM    250  HG1 SER A 598      45.490  30.580  29.800  1.00  0.00           H
ATOM    251  C   SER A 598      45.220  28.420  31.020  1.00  0.00           C
ATOM    252  O   SER A 598      46.200  27.780  30.600  1.00  0.00           O
ATOM    253  N   ASP A 599      45.330  29.110  32.150  1.00  0.00           N
ATOM    254  HN  ASP A 599      44.590  29.710  32.420  1.00  0.00           H
ATOM    255  CA  ASP A 599      46.620  29.430  32.620  1.00  0.00           C
ATOM    256  HA  ASP A 599      47.390  29.400  31.860  1.00  0.00           H
ATOM    257  CB  ASP A 599      46.530  30.890  33.210  1.00  0.00           C
ATOM    258  HB1 ASP A 599      47.410  31.140  33.830  1.00  0.00           H
ATOM    259  HB2 ASP A 599      45.560  30.870  33.780  1.00  0.00           H
ATOM    260  CG  ASP A 599      46.480  31.890  32.060  1.00  0.00           C
ATOM    261  OD1 ASP A 599      46.220  33.070  32.500  1.00  0.00           O
ATOM    262  OD2 ASP A 599      46.670  31.570  30.880  1.00  0.00           O
ATOM    263  C   ASP A 599      47.130  28.470  33.730  1.00  0.00           C
ATOM    264  O   ASP A 599      48.200  28.750  34.340  1.00  0.00           O
ATOM    265  N   PHE A 600      46.420  27.360  34.030  1.00  0.00           N
ATOM    266  HN  PHE A 600      45.630  27.170  33.460  1.00  0.00           H
ATOM    267  CA  PHE A 600      46.720  26.420  35.100  1.00  0.00           C
ATOM    268  HA  PHE A 600      46.840  26.900  36.060  1.00  0.00           H
ATOM    269  CB  PHE A 600      45.480  25.430  35.330  1.00  0.00           C
ATOM    270  HB1 PHE A 600      45.630  24.670  36.110  1.00  0.00           H
ATOM    271  HB2 PHE A 600      45.300  24.880  34.380  1.00  0.00           H
ATOM    272  CG  PHE A 600      44.200  26.150  35.680  1.00  0.00           C
ATOM    273  CD1 PHE A 600      44.130  27.570  35.940  1.00  0.00           C
ATOM    274  HD1 PHE A 600      45.040  28.160  35.900  1.00  0.00           H
ATOM    275  CE1 PHE A 600      42.890  28.160  36.360  1.00  0.00           C
ATOM    276  HE1 PHE A 600      42.840  29.210  36.540  1.00  0.00           H
ATOM    277  CZ  PHE A 600      41.720  27.390  36.460  1.00  0.00           C
ATOM    278  HZ  PHE A 600      40.780  27.880  36.710  1.00  0.00           H
ATOM    279  CD2 PHE A 600      43.020  25.410  35.880  1.00  0.00           C
ATOM    280  HD2 PHE A 600      43.140  24.340  35.750  1.00  0.00           H
ATOM    281  CE2 PHE A 600      41.810  25.990  36.270  1.00  0.00           C
ATOM    282  HE2 PHE A 600      40.990  25.320  36.450  1.00  0.00           H
ATOM    283  C   PHE A 600      48.020  25.690  34.800  1.00  0.00           C
ATOM    284  O   PHE A 600      48.950  25.730  35.600  1.00  0.00           O
ATOM    285  N   LYS A 601      48.290  25.270  33.620  1.00  0.00           N
ATOM    286  HN  LYS A 601      47.460  25.120  33.080  1.00  0.00           H
ATOM    287  CA  LYS A 601      49.550  24.780  33.110  1.00  0.00           C
ATOM    288  HA  LYS A 601      49.820  23.890  33.670  1.00  0.00           H
ATOM    289  CB  LYS A 601      49.350  24.470  31.550  1.00  0.00           C
ATOM    290  HB1 LYS A 601      48.470  23.810  31.350  1.00  0.00           H
ATOM    291  HB2 LYS A 601      50.200  23.820  31.230  1.00  0.00           H
ATOM    292  CG  LYS A 601      49.310  25.690  30.640  1.00  0.00           C
ATOM    293  HG1 LYS A 601      50.210  26.340  30.710  1.00  0.00           H
ATOM    294  HG2 LYS A 601      48.480  26.300  31.070  1.00  0.00           H
ATOM    295  CD  LYS A 601      49.090  25.370  29.120  1.00  0.00           C
ATOM    296  HD1 LYS A 601      49.970  24.770  28.830  1.00  0.00           H
ATOM    297  HD2 LYS A 601      49.170  26.360  28.630  1.00  0.00           H
ATOM    298  CE  LYS A 601      47.710  24.710  28.700  1.00  0.00           C
ATOM    299  HE1 LYS A 601      47.380  24.070  29.550  1.00  0.00           H
ATOM    300  HE2 LYS A 601      47.690  24.110  27.760  1.00  0.00           H
ATOM    301  NZ  LYS A 601      46.600  25.700  28.670  1.00  0.00           N
ATOM    302  HZ1 LYS A 601      46.600  26.310  29.500  1.00  0.00           H
ATOM    303  HZ2 LYS A 601      45.720  25.170  28.570  1.00  0.00           H
ATOM    304  HZ3 LYS A 601      46.740  26.220  27.770  1.00  0.00           H
ATOM    305  C   LYS A 601      50.720  25.700  33.210  1.00  0.00           C
ATOM    306  O   LYS A 601      51.830  25.240  33.420  1.00  0.00           O
ATOM    307  N   ASP A 602      50.490  27.020  33.220  1.00  0.00           N
ATOM    308  HN  ASP A 602      49.620  27.410  32.930  1.00  0.00           H
ATOM    309  CA  ASP A 602      51.650  27.840  33.380  1.00  0.00           C
ATOM    310  HA  ASP A 602      52.450  27.340  32.840  1.00  0.00           H
ATOM    311  CB  ASP A 602      51.370  29.240  32.720  1.00  0.00           C
ATOM    312  HB1 ASP A 602      52.250  29.860  32.980  1.00  0.00           H
ATOM    313  HB2 ASP A 602      50.390  29.620  33.090  1.00  0.00           H
ATOM    314  CG  ASP A 602      51.330  29.260  31.180  1.00  0.00           C
ATOM    315  OD1 ASP A 602      50.920  30.270  30.570  1.00  0.00           O
ATOM    316  OD2 ASP A 602      51.690  28.240  30.570  1.00  0.00           O
ATOM    317  C   ASP A 602      52.150  27.930  34.840  1.00  0.00           C
ATOM    318  O   ASP A 602      53.330  28.260  35.010  1.00  0.00           O
ATOM    319  N   ALA A 603      51.410  27.570  35.930  1.00  0.00           N
ATOM    320  HN  ALA A 603      50.510  27.160  35.770  1.00  0.00           H
ATOM    321  CA  ALA A 603      51.820  27.640  37.370  1.00  0.00           C
ATOM    322  HA  ALA A 603      52.200  28.590  37.720  1.00  0.00           H
ATOM    323  CB  ALA A 603      50.660  27.100  38.280  1.00  0.00           C
ATOM    324  HB1 ALA A 603      49.850  27.850  38.350  1.00  0.00           H
ATOM    325  HB2 ALA A 603      51.070  26.880  39.290  1.00  0.00           H
ATOM    326  HB3 ALA A 603      50.190  26.140  37.960  1.00  0.00           H
ATOM    327  C   ALA A 603      53.050  26.690  37.690  1.00  0.00           C
ATOM    328  O   ALA A 603      53.570  26.720  38.770  1.00  0.00           O
ATOM    329  N   LEU A 604      53.310  25.770  36.730  1.00  0.00           N
ATOM    330  HN  LEU A 604      52.660  25.630  36.000  1.00  0.00           H
ATOM    331  CA  LEU A 604      54.420  24.850  36.930  1.00  0.00           C
ATOM    332  HA  LEU A 604      54.630  24.670  37.960  1.00  0.00           H
ATOM    333  CB  LEU A 604      54.000  23.470  36.240  1.00  0.00           C
ATOM    334  HB1 LEU A 604      54.800  22.770  36.570  1.00  0.00           H
ATOM    335  HB2 LEU A 604      54.130  23.460  35.140  1.00  0.00           H
ATOM    336  CG  LEU A 604      52.630  22.910  36.640  1.00  0.00           C
ATOM    337  HG  LEU A 604      51.880  23.720  36.540  1.00  0.00           H
ATOM    338  CD1 LEU A 604      52.070  21.720  35.710  1.00  0.00           C
ATOM    339 HD11 LEU A 604      52.390  21.790  34.650  1.00  0.00           H
ATOM    340 HD12 LEU A 604      50.960  21.730  35.780  1.00  0.00           H
ATOM    341 HD13 LEU A 604      52.350  20.670  35.930  1.00  0.00           H
ATOM    342  CD2 LEU A 604      52.670  22.400  38.120  1.00  0.00           C
ATOM    343 HD21 LEU A 604      51.610  22.390  38.420  1.00  0.00           H
ATOM    344 HD22 LEU A 604      53.240  23.110  38.760  1.00  0.00           H
ATOM    345 HD23 LEU A 604      53.060  21.380  38.320  1.00  0.00           H
ATOM    346  C   LEU A 604      55.710  25.370  36.290  1.00  0.00           C
ATOM    347  O   LEU A 604      56.770  24.880  36.690  1.00  0.00           O
ATOM    348  N   SER A 605      55.580  26.450  35.470  1.00  0.00           N
ATOM    349  HN  SER A 605      54.720  26.950  35.440  1.00  0.00           H
ATOM    350  CA  SER A 605      56.680  27.070  34.730  1.00  0.00           C
ATOM    351  HA  SER A 605      57.570  26.460  34.800  1.00  0.00           H
ATOM    352  CB  SER A 605      56.380  27.250  33.230  1.00  0.00           C
ATOM    353  HB1 SER A 605      56.140  26.290  32.740  1.00  0.00           H
ATOM    354  HB2 SER A 605      57.300  27.620  32.740  1.00  0.00           H
ATOM    355  OG  SER A 605      55.270  28.140  33.020  1.00  0.00           O
ATOM    356  HG1 SER A 605      54.680  28.060  33.780  1.00  0.00           H
ATOM    357  C   SER A 605      56.980  28.420  35.310  1.00  0.00           C
ATOM    358  O   SER A 605      57.680  29.250  34.780  1.00  0.00           O
ATOM    359  N   LEU A 606      56.500  28.670  36.540  1.00  0.00           N
ATOM    360  HN  LEU A 606      56.030  27.980  37.090  1.00  0.00           H
ATOM    361  CA  LEU A 606      56.670  29.910  37.340  1.00  0.00           C
ATOM    362  HA  LEU A 606      57.480  30.510  36.960  1.00  0.00           H
ATOM    363  CB  LEU A 606      55.360  30.740  37.410  1.00  0.00           C
ATOM    364  HB1 LEU A 606      55.400  31.590  38.120  1.00  0.00           H
ATOM    365  HB2 LEU A 606      54.640  29.950  37.720  1.00  0.00           H
ATOM    366  CG  LEU A 606      54.880  31.260  36.050  1.00  0.00           C
ATOM    367  HG  LEU A 606      54.830  30.420  35.330  1.00  0.00           H
ATOM    368  CD1 LEU A 606      53.530  31.830  36.160  1.00  0.00           C
ATOM    369 HD11 LEU A 606      53.380  32.520  35.310  1.00  0.00           H
ATOM    370 HD12 LEU A 606      53.450  32.390  37.120  1.00  0.00           H
ATOM    371 HD13 LEU A 606      52.750  31.060  36.300  1.00  0.00           H
ATOM    372  CD2 LEU A 606      55.880  32.370  35.640  1.00  0.00           C
ATOM    373 HD21 LEU A 606      55.990  33.190  36.380  1.00  0.00           H
ATOM    374 HD22 LEU A 606      55.450  32.820  34.730  1.00  0.00           H
ATOM    375 HD23 LEU A 606      56.850  31.920  35.290  1.00  0.00           H
ATOM    376  C   LEU A 606      57.040  29.460  38.790  1.00  0.00           C
ATOM    377  O   LEU A 606      56.780  28.320  39.190  1.00  0.00           O
ATOM    378  N   GLN A 607      57.600  30.350  39.530  1.00  0.00           N
ATOM    379  HN  GLN A 607      57.600  31.260  39.160  1.00  0.00           H
ATOM    380  CA  GLN A 607      58.110  30.100  40.870  1.00  0.00           C
ATOM    381  HA  GLN A 607      58.410  29.070  40.910  1.00  0.00           H
ATOM    382  CB  GLN A 607      59.520  30.690  41.180  1.00  0.00           C
ATOM    383  HB1 GLN A 607      59.700  30.460  42.240  1.00  0.00           H
ATOM    384  HB2 GLN A 607      59.450  31.800  41.080  1.00  0.00           H
ATOM    385  CG  GLN A 607      60.650  30.010  40.320  1.00  0.00           C
ATOM    386  HG1 GLN A 607      60.590  28.910  40.390  1.00  0.00           H
ATOM    387  HG2 GLN A 607      61.630  30.170  40.810  1.00  0.00           H
ATOM    388  CD  GLN A 607      60.750  30.350  38.830  1.00  0.00           C
ATOM    389  OE1 GLN A 607      60.050  29.740  37.990  1.00  0.00           O
ATOM    390  NE2 GLN A 607      61.450  31.450  38.520  1.00  0.00           N
ATOM    391 HE21 GLN A 607      61.330  31.770  37.570  1.00  0.00           H
ATOM    392 HE22 GLN A 607      61.950  32.000  39.180  1.00  0.00           H
ATOM    393  C   GLN A 607      57.010  30.480  41.890  1.00  0.00           C
ATOM    394  O   GLN A 607      57.220  31.310  42.820  1.00  0.00           O
ATOM    395  N   CYS A 608      55.820  29.790  41.810  1.00  0.00           N
ATOM    396  HN  CYS A 608      55.710  29.050  41.160  1.00  0.00           H
ATOM    397  CA  CYS A 608      54.630  29.940  42.630  1.00  0.00           C
ATOM    398  HA  CYS A 608      54.460  31.000  42.540  1.00  0.00           H
ATOM    399  CB  CYS A 608      53.400  29.230  42.120  1.00  0.00           C
ATOM    400  HB1 CYS A 608      52.580  29.600  42.770  1.00  0.00           H
ATOM    401  HB2 CYS A 608      53.340  28.120  42.200  1.00  0.00           H
ATOM    402  SG  CYS A 608      53.200  29.590  40.330  1.00  0.00           S
ATOM    403  HG1 CYS A 608      53.510  28.390  39.880  1.00  0.00           H
ATOM    404  C   CYS A 608      54.780  29.680  44.100  1.00  0.00           C
ATOM    405  O   CYS A 608      54.390  30.490  44.890  1.00  0.00           O
ATOM    406  N   LEU A 609      55.490  28.640  44.520  1.00  0.00           N
ATOM    407  HN  LEU A 609      55.900  28.040  43.850  1.00  0.00           H
ATOM    408  CA  LEU A 609      55.750  28.370  45.940  1.00  0.00           C
ATOM    409  HA  LEU A 609      54.820  28.430  46.480  1.00  0.00           H
ATOM    410  CB  LEU A 609      56.440  26.960  46.090  1.00  0.00           C
ATOM    411  HB1 LEU A 609      57.460  27.050  45.650  1.00  0.00           H
ATOM    412  HB2 LEU A 609      55.790  26.200  45.590  1.00  0.00           H
ATOM    413  CG  LEU A 609      56.540  26.480  47.580  1.00  0.00           C
ATOM    414  HG  LEU A 609      56.950  27.280  48.230  1.00  0.00           H
ATOM    415  CD1 LEU A 609      55.110  26.360  48.230  1.00  0.00           C
ATOM    416 HD11 LEU A 609      55.070  25.950  49.260  1.00  0.00           H
ATOM    417 HD12 LEU A 609      54.470  25.700  47.620  1.00  0.00           H
ATOM    418 HD13 LEU A 609      54.610  27.350  48.370  1.00  0.00           H
ATOM    419  CD2 LEU A 609      57.320  25.150  47.640  1.00  0.00           C
ATOM    420 HD21 LEU A 609      57.090  24.350  46.900  1.00  0.00           H
ATOM    421 HD22 LEU A 609      57.090  24.670  48.620  1.00  0.00           H
ATOM    422 HD23 LEU A 609      58.390  25.380  47.600  1.00  0.00           H
ATOM    423  C   LEU A 609      56.570  29.480  46.560  1.00  0.00           C
ATOM    424  O   LEU A 609      56.250  29.940  47.680  1.00  0.00           O
ATOM    425  N   ALA A 610      57.640  29.970  45.830  1.00  0.00           N
ATOM    426  HN  ALA A 610      57.890  29.510  44.980  1.00  0.00           H
ATOM    427  CA  ALA A 610      58.470  31.150  46.210  1.00  0.00           C
ATOM    428  HA  ALA A 610      58.820  30.880  47.200  1.00  0.00           H
ATOM    429  CB  ALA A 610      59.640  31.340  45.310  1.00  0.00           C
ATOM    430  HB1 ALA A 610      59.390  31.690  44.280  1.00  0.00           H
ATOM    431  HB2 ALA A 610      60.270  30.420  45.230  1.00  0.00           H
ATOM    432  HB3 ALA A 610      60.290  32.040  45.860  1.00  0.00           H
ATOM    433  C   ALA A 610      57.680  32.380  46.380  1.00  0.00           C
ATOM    434  O   ALA A 610      57.750  33.110  47.350  1.00  0.00           O
ATOM    435  N   SER A 611      56.750  32.610  45.430  1.00  0.00           N
ATOM    436  HN  SER A 611      56.820  32.120  44.570  1.00  0.00           H
ATOM    437  CA  SER A 611      55.750  33.690  45.490  1.00  0.00           C
ATOM    438  HA  SER A 611      56.220  34.650  45.650  1.00  0.00           H
ATOM    439  CB  SER A 611      55.000  33.720  44.120  1.00  0.00           C
ATOM    440  HB1 SER A 611      54.350  32.820  44.130  1.00  0.00           H
ATOM    441  HB2 SER A 611      55.590  33.680  43.180  1.00  0.00           H
ATOM    442  OG  SER A 611      54.120  34.930  43.960  1.00  0.00           O
ATOM    443  HG1 SER A 611      54.730  35.650  43.780  1.00  0.00           H
ATOM    444  C   SER A 611      54.660  33.560  46.610  1.00  0.00           C
ATOM    445  O   SER A 611      54.180  34.530  47.150  1.00  0.00           O
ATOM    446  N   ILE A 612      54.220  32.350  47.010  1.00  0.00           N
ATOM    447  HN  ILE A 612      54.570  31.640  46.410  1.00  0.00           H
ATOM    448  CA  ILE A 612      53.240  32.110  48.010  1.00  0.00           C
ATOM    449  HA  ILE A 612      52.410  32.790  47.880  1.00  0.00           H
ATOM    450  CB  ILE A 612      52.740  30.670  47.920  1.00  0.00           C
ATOM    451  HB  ILE A 612      53.650  30.050  47.800  1.00  0.00           H
ATOM    452  CG2 ILE A 612      51.930  30.230  49.200  1.00  0.00           C
ATOM    453 HG21 ILE A 612      51.580  29.180  49.150  1.00  0.00           H
ATOM    454 HG22 ILE A 612      50.990  30.820  49.130  1.00  0.00           H
ATOM    455 HG23 ILE A 612      52.580  30.410  50.090  1.00  0.00           H
ATOM    456  CG1 ILE A 612      51.860  30.520  46.650  1.00  0.00           C
ATOM    457 HG11 ILE A 612      52.260  31.140  45.820  1.00  0.00           H
ATOM    458 HG12 ILE A 612      50.870  30.980  46.910  1.00  0.00           H
ATOM    459  CD  ILE A 612      51.750  29.100  46.120  1.00  0.00           C
ATOM    460  HD1 ILE A 612      50.890  29.050  45.420  1.00  0.00           H
ATOM    461  HD2 ILE A 612      51.440  28.330  46.870  1.00  0.00           H
ATOM    462  HD3 ILE A 612      52.700  28.790  45.660  1.00  0.00           H
ATOM    463  C   ILE A 612      53.850  32.540  49.330  1.00  0.00           C
ATOM    464  O   ILE A 612      53.150  33.150  50.190  1.00  0.00           O
ATOM    465  N   LEU A 613      55.140  32.170  49.640  1.00  0.00           N
ATOM    466  HN  LEU A 613      55.630  31.530  49.040  1.00  0.00           H
ATOM    467  CA  LEU A 613      55.820  32.550  50.870  1.00  0.00           C
ATOM    468  HA  LEU A 613      55.210  32.350  51.740  1.00  0.00           H
ATOM    469  CB  LEU A 613      57.180  31.820  51.120  1.00  0.00           C
ATOM    470  HB1 LEU A 613      57.610  32.030  52.120  1.00  0.00           H
ATOM    471  HB2 LEU A 613      57.910  31.990  50.290  1.00  0.00           H
ATOM    472  CG  LEU A 613      56.910  30.230  51.060  1.00  0.00           C
ATOM    473  HG  LEU A 613      56.640  29.990  50.010  1.00  0.00           H
ATOM    474  CD1 LEU A 613      58.330  29.620  51.360  1.00  0.00           C
ATOM    475 HD11 LEU A 613      58.320  28.510  51.420  1.00  0.00           H
ATOM    476 HD12 LEU A 613      58.560  29.890  52.420  1.00  0.00           H
ATOM    477 HD13 LEU A 613      59.190  30.030  50.800  1.00  0.00           H
ATOM    478  CD2 LEU A 613      55.860  29.900  52.110  1.00  0.00           C
ATOM    479 HD21 LEU A 613      55.930  30.560  53.000  1.00  0.00           H
ATOM    480 HD22 LEU A 613      55.910  28.820  52.350  1.00  0.00           H
ATOM    481 HD23 LEU A 613      54.830  30.130  51.750  1.00  0.00           H
ATOM    482  C   LEU A 613      56.100  34.050  50.830  1.00  0.00           C
ATOM    483  O   LEU A 613      56.000  34.630  51.880  1.00  0.00           O
ATOM    484  N   PHE A 614      56.490  34.640  49.700  1.00  0.00           N
ATOM    485  HN  PHE A 614      56.600  34.010  48.930  1.00  0.00           H
ATOM    486  CA  PHE A 614      56.610  36.120  49.500  1.00  0.00           C
ATOM    487  HA  PHE A 614      57.430  36.550  50.070  1.00  0.00           H
ATOM    488  CB  PHE A 614      56.820  36.500  47.950  1.00  0.00           C
ATOM    489  HB1 PHE A 614      55.980  36.140  47.330  1.00  0.00           H
ATOM    490  HB2 PHE A 614      57.730  35.950  47.610  1.00  0.00           H
ATOM    491  CG  PHE A 614      57.070  37.920  47.610  1.00  0.00           C
ATOM    492  CD1 PHE A 614      57.570  38.940  48.480  1.00  0.00           C
ATOM    493  HD1 PHE A 614      57.720  38.710  49.520  1.00  0.00           H
ATOM    494  CE1 PHE A 614      57.840  40.210  48.050  1.00  0.00           C
ATOM    495  HE1 PHE A 614      58.210  41.020  48.670  1.00  0.00           H
ATOM    496  CZ  PHE A 614      57.710  40.560  46.650  1.00  0.00           C
ATOM    497  HZ  PHE A 614      57.860  41.570  46.320  1.00  0.00           H
ATOM    498  CD2 PHE A 614      56.940  38.200  46.280  1.00  0.00           C
ATOM    499  HD2 PHE A 614      56.660  37.300  45.750  1.00  0.00           H
ATOM    500  CE2 PHE A 614      57.190  39.490  45.790  1.00  0.00           C
ATOM    501  HE2 PHE A 614      56.980  39.670  44.740  1.00  0.00           H
ATOM    502  C   PHE A 614      55.380  36.930  49.920  1.00  0.00           C
ATOM    503  O   PHE A 614      55.480  37.750  50.820  1.00  0.00           O
ATOM    504  N   LEU A 615      54.210  36.620  49.360  1.00  0.00           N
ATOM    505  HN  LEU A 615      54.120  36.050  48.550  1.00  0.00           H
ATOM    506  CA  LEU A 615      53.030  37.180  49.890  1.00  0.00           C
ATOM    507  HA  LEU A 615      53.140  38.240  50.030  1.00  0.00           H
ATOM    508  CB  LEU A 615      51.890  37.020  48.870  1.00  0.00           C
ATOM    509  HB1 LEU A 615      50.940  37.350  49.330  1.00  0.00           H
ATOM    510  HB2 LEU A 615      51.780  35.940  48.660  1.00  0.00           H
ATOM    511  CG  LEU A 615      51.950  38.000  47.630  1.00  0.00           C
ATOM    512  HG  LEU A 615      51.050  37.780  47.010  1.00  0.00           H
ATOM    513  CD1 LEU A 615      51.930  39.500  47.970  1.00  0.00           C
ATOM    514 HD11 LEU A 615      52.670  39.780  48.750  1.00  0.00           H
ATOM    515 HD12 LEU A 615      50.960  39.730  48.470  1.00  0.00           H
ATOM    516 HD13 LEU A 615      52.160  40.120  47.080  1.00  0.00           H
ATOM    517  CD2 LEU A 615      53.180  37.840  46.730  1.00  0.00           C
ATOM    518 HD21 LEU A 615      54.110  38.070  47.280  1.00  0.00           H
ATOM    519 HD22 LEU A 615      53.150  38.490  45.820  1.00  0.00           H
ATOM    520 HD23 LEU A 615      53.210  36.810  46.340  1.00  0.00           H
ATOM    521  C   LEU A 615      52.670  36.690  51.340  1.00  0.00           C
ATOM    522  O   LEU A 615      52.240  37.520  52.110  1.00  0.00           O
ATOM    523  N   TYR A 616      52.810  35.450  51.790  1.00  0.00           N
ATOM    524  HN  TYR A 616      53.120  34.780  51.120  1.00  0.00           H
ATOM    525  CA  TYR A 616      52.460  35.020  53.130  1.00  0.00           C
ATOM    526  HA  TYR A 616      51.410  35.190  53.270  1.00  0.00           H
ATOM    527  CB  TYR A 616      52.710  33.470  53.310  1.00  0.00           C
ATOM    528  HB1 TYR A 616      53.780  33.250  53.120  1.00  0.00           H
ATOM    529  HB2 TYR A 616      52.230  32.890  52.510  1.00  0.00           H
ATOM    530  CG  TYR A 616      52.350  33.060  54.640  1.00  0.00           C
ATOM    531  CD1 TYR A 616      51.050  33.250  55.160  1.00  0.00           C
ATOM    532  HD1 TYR A 616      50.310  33.710  54.500  1.00  0.00           H
ATOM    533  CE1 TYR A 616      50.590  32.740  56.330  1.00  0.00           C
ATOM    534  HE1 TYR A 616      49.590  32.920  56.660  1.00  0.00           H
ATOM    535  CZ  TYR A 616      51.550  32.220  57.190  1.00  0.00           C
ATOM    536  OH  TYR A 616      51.110  31.940  58.490  1.00  0.00           O
ATOM    537  HH  TYR A 616      50.190  32.200  58.560  1.00  0.00           H
ATOM    538  CD2 TYR A 616      53.360  32.420  55.550  1.00  0.00           C
ATOM    539  HD2 TYR A 616      54.320  32.220  55.080  1.00  0.00           H
ATOM    540  CE2 TYR A 616      52.940  31.970  56.810  1.00  0.00           C
ATOM    541  HE2 TYR A 616      53.640  31.650  57.580  1.00  0.00           H
ATOM    542  C   TYR A 616      53.280  35.720  54.200  1.00  0.00           C
ATOM    543  O   TYR A 616      52.750  36.230  55.180  1.00  0.00           O
ATOM    544  N   CYS A 617      54.590  35.820  53.940  1.00  0.00           N
ATOM    545  HN  CYS A 617      54.950  35.330  53.150  1.00  0.00           H
ATOM    546  CA  CYS A 617      55.500  36.580  54.720  1.00  0.00           C
ATOM    547  HA  CYS A 617      55.500  36.160  55.720  1.00  0.00           H
ATOM    548  CB  CYS A 617      56.930  36.530  54.260  1.00  0.00           C
ATOM    549  HB1 CYS A 617      57.580  37.260  54.790  1.00  0.00           H
ATOM    550  HB2 CYS A 617      57.030  36.820  53.190  1.00  0.00           H
ATOM    551  SG  CYS A 617      57.810  34.860  54.630  1.00  0.00           S
ATOM    552  HG1 CYS A 617      57.810  34.440  53.370  1.00  0.00           H
ATOM    553  C   CYS A 617      55.070  38.010  54.860  1.00  0.00           C
ATOM    554  O   CYS A 617      55.320  38.700  55.840  1.00  0.00           O
ATOM    555  N   ALA A 618      54.440  38.550  53.850  1.00  0.00           N
ATOM    556  HN  ALA A 618      54.230  38.000  53.060  1.00  0.00           H
ATOM    557  CA  ALA A 618      54.010  39.890  53.680  1.00  0.00           C
ATOM    558  HA  ALA A 618      54.570  40.490  54.380  1.00  0.00           H
ATOM    559  CB  ALA A 618      54.090  40.350  52.230  1.00  0.00           C
ATOM    560  HB1 ALA A 618      53.380  39.850  51.540  1.00  0.00           H
ATOM    561  HB2 ALA A 618      55.090  40.100  51.830  1.00  0.00           H
ATOM    562  HB3 ALA A 618      53.920  41.450  52.160  1.00  0.00           H
ATOM    563  C   ALA A 618      52.600  40.130  54.170  1.00  0.00           C
ATOM    564  O   ALA A 618      52.310  41.270  54.620  1.00  0.00           O
ATOM    565  N   CYS A 619      51.750  39.100  54.300  1.00  0.00           N
ATOM    566  HN  CYS A 619      51.870  38.190  53.910  1.00  0.00           H
ATOM    567  CA  CYS A 619      50.300  39.400  54.740  1.00  0.00           C
ATOM    568  HA  CYS A 619      50.100  40.460  54.630  1.00  0.00           H
ATOM    569  CB  CYS A 619      49.430  38.340  54.010  1.00  0.00           C
ATOM    570  HB1 CYS A 619      48.430  38.190  54.480  1.00  0.00           H
ATOM    571  HB2 CYS A 619      49.950  37.350  54.010  1.00  0.00           H
ATOM    572  SG  CYS A 619      49.290  38.870  52.200  1.00  0.00           S
ATOM    573  HG1 CYS A 619      50.450  38.290  51.950  1.00  0.00           H
ATOM    574  C   CYS A 619      49.990  39.170  56.200  1.00  0.00           C
ATOM    575  O   CYS A 619      48.950  39.520  56.660  1.00  0.00           O
ATOM    576  N   MET A 620      50.890  38.600  56.990  1.00  0.00           N
ATOM    577  HN  MET A 620      51.670  38.170  56.550  1.00  0.00           H
ATOM    578  CA  MET A 620      50.700  38.500  58.490  1.00  0.00           C
ATOM    579  HA  MET A 620      49.750  38.030  58.670  1.00  0.00           H
ATOM    580  CB  MET A 620      51.680  37.510  59.160  1.00  0.00           C
ATOM    581  HB1 MET A 620      51.540  37.460  60.260  1.00  0.00           H
ATOM    582  HB2 MET A 620      52.660  37.980  58.930  1.00  0.00           H
ATOM    583  CG  MET A 620      51.510  36.060  58.730  1.00  0.00           C
ATOM    584  HG1 MET A 620      51.690  36.000  57.630  1.00  0.00           H
ATOM    585  HG2 MET A 620      50.520  35.590  58.880  1.00  0.00           H
ATOM    586  SD  MET A 620      52.610  34.850  59.430  1.00  0.00           S
ATOM    587  CE  MET A 620      54.020  35.200  58.350  1.00  0.00           C
ATOM    588  HE1 MET A 620      54.110  36.300  58.280  1.00  0.00           H
ATOM    589  HE2 MET A 620      53.700  34.770  57.370  1.00  0.00           H
ATOM    590  HE3 MET A 620      54.980  34.810  58.740  1.00  0.00           H
ATOM    591  C   MET A 620      50.590  39.720  59.350  1.00  0.00           C
ATOM    592  O   MET A 620      49.570  39.870  60.040  1.00  0.00           O
ATOM    593  N   SER A 621      51.580  40.680  59.240  1.00  0.00           N
ATOM    594  HN  SER A 621      52.340  40.460  58.620  1.00  0.00           H
ATOM    595  CA  SER A 621      51.600  41.980  59.940  1.00  0.00           C
ATOM    596  HA  SER A 621      51.580  41.820  61.010  1.00  0.00           H
ATOM    597  CB  SER A 621      52.950  42.770  59.780  1.00  0.00           C
ATOM    598  HB1 SER A 621      53.290  42.740  58.720  1.00  0.00           H
ATOM    599  HB2 SER A 621      53.700  42.210  60.370  1.00  0.00           H
ATOM    600  OG  SER A 621      52.920  44.090  60.300  1.00  0.00           O
ATOM    601  HG1 SER A 621      52.260  44.570  59.800  1.00  0.00           H
ATOM    602  C   SER A 621      50.370  42.840  59.700  1.00  0.00           C
ATOM    603  O   SER A 621      49.760  43.220  60.720  1.00  0.00           O
ATOM    604  N   PRO A 622      49.790  42.990  58.440  1.00  0.00           N
ATOM    605  CD  PRO A 622      50.390  42.700  57.130  1.00  0.00           C
ATOM    606  HD1 PRO A 622      50.850  41.690  57.000  1.00  0.00           H
ATOM    607  HD2 PRO A 622      51.180  43.480  57.040  1.00  0.00           H
ATOM    608  CA  PRO A 622      48.600  43.800  58.310  1.00  0.00           C
ATOM    609  HA  PRO A 622      48.780  44.670  58.930  1.00  0.00           H
ATOM    610  CB  PRO A 622      48.620  44.100  56.760  1.00  0.00           C
ATOM    611  HB1 PRO A 622      49.250  45.020  56.800  1.00  0.00           H
ATOM    612  HB2 PRO A 622      47.610  44.350  56.360  1.00  0.00           H
ATOM    613  CG  PRO A 622      49.330  42.930  56.080  1.00  0.00           C
ATOM    614  HG1 PRO A 622      48.670  42.080  55.810  1.00  0.00           H
ATOM    615  HG2 PRO A 622      49.840  43.170  55.110  1.00  0.00           H
ATOM    616  C   PRO A 622      47.360  43.120  58.880  1.00  0.00           C
ATOM    617  O   PRO A 622      46.550  43.790  59.500  1.00  0.00           O
ATOM    618  N   VAL A 623      47.120  41.860  58.650  1.00  0.00           N
ATOM    619  HN  VAL A 623      47.600  41.430  57.890  1.00  0.00           H
ATOM    620  CA  VAL A 623      45.980  41.030  59.190  1.00  0.00           C
ATOM    621  HA  VAL A 623      45.090  41.530  58.850  1.00  0.00           H
ATOM    622  CB  VAL A 623      45.930  39.650  58.550  1.00  0.00           C
ATOM    623  HB  VAL A 623      46.940  39.190  58.440  1.00  0.00           H
ATOM    624  CG1 VAL A 623      45.040  38.670  59.320  1.00  0.00           C
ATOM    625 HG11 VAL A 623      45.600  38.280  60.180  1.00  0.00           H
ATOM    626 HG12 VAL A 623      44.920  37.750  58.710  1.00  0.00           H
ATOM    627 HG13 VAL A 623      44.060  39.070  59.680  1.00  0.00           H
ATOM    628  CG2 VAL A 623      45.340  39.730  57.120  1.00  0.00           C
ATOM    629 HG21 VAL A 623      44.280  39.970  56.900  1.00  0.00           H
ATOM    630 HG22 VAL A 623      45.570  38.730  56.700  1.00  0.00           H
ATOM    631 HG23 VAL A 623      46.030  40.340  56.510  1.00  0.00           H
ATOM    632  C   VAL A 623      45.920  40.920  60.720  1.00  0.00           C
ATOM    633  O   VAL A 623      44.910  41.170  61.300  1.00  0.00           O
ATOM    634  N   ILE A 624      47.060  40.540  61.320  1.00  0.00           N
ATOM    635  HN  ILE A 624      47.880  40.360  60.790  1.00  0.00           H
ATOM    636  CA  ILE A 624      47.190  40.560  62.770  1.00  0.00           C
ATOM    637  HA  ILE A 624      46.430  39.920  63.200  1.00  0.00           H
ATOM    638  CB  ILE A 624      48.530  39.880  63.190  1.00  0.00           C
ATOM    639  HB  ILE A 624      49.380  40.160  62.540  1.00  0.00           H
ATOM    640  CG2 ILE A 624      48.840  40.190  64.670  1.00  0.00           C
ATOM    641 HG21 ILE A 624      49.720  39.560  64.920  1.00  0.00           H
ATOM    642 HG22 ILE A 624      48.020  39.940  65.370  1.00  0.00           H
ATOM    643 HG23 ILE A 624      49.100  41.260  64.820  1.00  0.00           H
ATOM    644  CG1 ILE A 624      48.390  38.400  63.020  1.00  0.00           C
ATOM    645 HG11 ILE A 624      49.290  37.860  63.380  1.00  0.00           H
ATOM    646 HG12 ILE A 624      48.220  38.200  61.940  1.00  0.00           H
ATOM    647  CD  ILE A 624      47.240  37.640  63.710  1.00  0.00           C
ATOM    648  HD1 ILE A 624      47.360  36.560  63.460  1.00  0.00           H
ATOM    649  HD2 ILE A 624      46.240  37.930  63.300  1.00  0.00           H
ATOM    650  HD3 ILE A 624      47.370  37.820  64.810  1.00  0.00           H
ATOM    651  C   ILE A 624      47.060  41.900  63.400  1.00  0.00           C
ATOM    652  O   ILE A 624      46.250  42.050  64.300  1.00  0.00           O
ATOM    653  N   THR A 625      47.760  42.930  62.890  1.00  0.00           N
ATOM    654  HN  THR A 625      48.420  42.820  62.150  1.00  0.00           H
ATOM    655  CA  THR A 625      47.640  44.370  63.320  1.00  0.00           C
ATOM    656  HA  THR A 625      47.880  44.340  64.370  1.00  0.00           H
ATOM    657  CB  THR A 625      48.630  45.400  62.700  1.00  0.00           C
ATOM    658  HB  THR A 625      48.430  45.540  61.620  1.00  0.00           H
ATOM    659  OG1 THR A 625      49.990  44.970  62.920  1.00  0.00           O
ATOM    660  HG1 THR A 625      50.100  44.350  62.200  1.00  0.00           H
ATOM    661  CG2 THR A 625      48.540  46.840  63.260  1.00  0.00           C
ATOM    662 HG21 THR A 625      47.530  47.300  63.180  1.00  0.00           H
ATOM    663 HG22 THR A 625      49.280  47.460  62.710  1.00  0.00           H
ATOM    664 HG23 THR A 625      48.750  46.790  64.350  1.00  0.00           H
ATOM    665  C   THR A 625      46.330  44.960  63.120  1.00  0.00           C
ATOM    666  O   THR A 625      45.810  45.690  63.970  1.00  0.00           O
ATOM    667  N   PHE A 626      45.610  44.600  62.130  1.00  0.00           N
ATOM    668  HN  PHE A 626      46.050  44.070  61.420  1.00  0.00           H
ATOM    669  CA  PHE A 626      44.190  44.950  61.850  1.00  0.00           C
ATOM    670  HA  PHE A 626      44.200  46.030  61.860  1.00  0.00           H
ATOM    671  CB  PHE A 626      43.790  44.530  60.450  1.00  0.00           C
ATOM    672  HB1 PHE A 626      43.930  43.430  60.370  1.00  0.00           H
ATOM    673  HB2 PHE A 626      44.490  45.090  59.800  1.00  0.00           H
ATOM    674  CG  PHE A 626      42.430  44.910  60.000  1.00  0.00           C
ATOM    675  CD1 PHE A 626      41.590  44.020  59.350  1.00  0.00           C
ATOM    676  HD1 PHE A 626      41.840  42.980  59.220  1.00  0.00           H
ATOM    677  CE1 PHE A 626      40.440  44.460  58.750  1.00  0.00           C
ATOM    678  HE1 PHE A 626      39.780  43.680  58.380  1.00  0.00           H
ATOM    679  CZ  PHE A 626      40.050  45.850  58.840  1.00  0.00           C
ATOM    680  HZ  PHE A 626      39.070  46.070  58.450  1.00  0.00           H
ATOM    681  CD2 PHE A 626      42.040  46.240  60.090  1.00  0.00           C
ATOM    682  HD2 PHE A 626      42.760  46.960  60.440  1.00  0.00           H
ATOM    683  CE2 PHE A 626      40.880  46.730  59.520  1.00  0.00           C
ATOM    684  HE2 PHE A 626      40.660  47.800  59.520  1.00  0.00           H
ATOM    685  C   PHE A 626      43.250  44.480  62.930  1.00  0.00           C
ATOM    686  O   PHE A 626      42.420  45.230  63.370  1.00  0.00           O
ATOM    687  N   GLY A 627      43.510  43.290  63.550  1.00  0.00           N
ATOM    688  HN  GLY A 627      44.350  42.800  63.340  1.00  0.00           H
ATOM    689  CA  GLY A 627      42.620  42.680  64.510  1.00  0.00           C
ATOM    690  HA1 GLY A 627      42.780  41.620  64.450  1.00  0.00           H
ATOM    691  HA2 GLY A 627      41.590  43.000  64.370  1.00  0.00           H
ATOM    692  C   GLY A 627      43.020  43.220  65.900  1.00  0.00           C
ATOM    693  O   GLY A 627      42.200  43.380  66.780  1.00  0.00           O
ATOM    694  N   GLY A 628      44.340  43.510  66.090  1.00  0.00           N
ATOM    695  HN  GLY A 628      45.050  43.390  65.400  1.00  0.00           H
ATOM    696  CA  GLY A 628      44.830  44.150  67.330  1.00  0.00           C
ATOM    697  HA1 GLY A 628      45.870  44.310  67.110  1.00  0.00           H
ATOM    698  HA2 GLY A 628      44.630  43.570  68.230  1.00  0.00           H
ATOM    699  C   GLY A 628      44.280  45.490  67.600  1.00  0.00           C
ATOM    700  O   GLY A 628      43.860  45.870  68.710  1.00  0.00           O
ATOM    701  N   LEU A 629      44.260  46.270  66.510  1.00  0.00           N
ATOM    702  HN  LEU A 629      44.660  45.960  65.660  1.00  0.00           H
ATOM    703  CA  LEU A 629      43.740  47.600  66.390  1.00  0.00           C
ATOM    704  HA  LEU A 629      44.070  48.190  67.230  1.00  0.00           H
ATOM    705  CB  LEU A 629      44.150  48.430  65.180  1.00  0.00           C
ATOM    706  HB1 LEU A 629      43.590  49.390  65.140  1.00  0.00           H
ATOM    707  HB2 LEU A 629      43.880  47.870  64.280  1.00  0.00           H
ATOM    708  CG  LEU A 629      45.640  48.820  65.240  1.00  0.00           C
ATOM    709  HG  LEU A 629      46.250  47.900  65.350  1.00  0.00           H
ATOM    710  CD1 LEU A 629      46.060  49.600  63.980  1.00  0.00           C
ATOM    711 HD11 LEU A 629      45.350  50.460  63.930  1.00  0.00           H
ATOM    712 HD12 LEU A 629      46.000  48.830  63.190  1.00  0.00           H
ATOM    713 HD13 LEU A 629      47.110  49.970  63.940  1.00  0.00           H
ATOM    714  CD2 LEU A 629      45.920  49.650  66.460  1.00  0.00           C
ATOM    715 HD21 LEU A 629      45.190  50.490  66.450  1.00  0.00           H
ATOM    716 HD22 LEU A 629      46.900  50.180  66.500  1.00  0.00           H
ATOM    717 HD23 LEU A 629      45.820  49.010  67.370  1.00  0.00           H
ATOM    718  C   LEU A 629      42.180  47.550  66.500  1.00  0.00           C
ATOM    719  O   LEU A 629      41.530  48.320  67.190  1.00  0.00           O
ATOM    720  N   LEU A 630      41.530  46.670  65.780  1.00  0.00           N
ATOM    721  HN  LEU A 630      41.880  46.150  65.010  1.00  0.00           H
ATOM    722  CA  LEU A 630      40.080  46.480  65.950  1.00  0.00           C
ATOM    723  HA  LEU A 630      39.660  47.470  65.800  1.00  0.00           H
ATOM    724  CB  LEU A 630      39.490  45.530  64.830  1.00  0.00           C
ATOM    725  HB1 LEU A 630      38.510  45.070  65.090  1.00  0.00           H
ATOM    726  HB2 LEU A 630      40.210  44.710  64.590  1.00  0.00           H
ATOM    727  CG  LEU A 630      39.340  46.350  63.520  1.00  0.00           C
ATOM    728  HG  LEU A 630      40.160  47.070  63.360  1.00  0.00           H
ATOM    729  CD1 LEU A 630      39.200  45.400  62.360  1.00  0.00           C
ATOM    730 HD11 LEU A 630      39.200  45.870  61.350  1.00  0.00           H
ATOM    731 HD12 LEU A 630      38.230  44.880  62.520  1.00  0.00           H
ATOM    732 HD13 LEU A 630      39.920  44.570  62.270  1.00  0.00           H
ATOM    733  CD2 LEU A 630      38.060  47.250  63.580  1.00  0.00           C
ATOM    734 HD21 LEU A 630      37.190  46.730  64.030  1.00  0.00           H
ATOM    735 HD22 LEU A 630      37.640  47.540  62.600  1.00  0.00           H
ATOM    736 HD23 LEU A 630      38.300  48.130  64.220  1.00  0.00           H
ATOM    737  C   LEU A 630      39.670  46.060  67.400  1.00  0.00           C
ATOM    738  O   LEU A 630      38.650  46.530  67.890  1.00  0.00           O
ATOM    739  N   GLY A 631      40.480  45.220  67.970  1.00  0.00           N
ATOM    740  HN  GLY A 631      41.240  44.840  67.460  1.00  0.00           H
ATOM    741  CA  GLY A 631      40.380  44.810  69.360  1.00  0.00           C
ATOM    742  HA1 GLY A 631      41.210  44.190  69.660  1.00  0.00           H
ATOM    743  HA2 GLY A 631      39.400  44.400  69.520  1.00  0.00           H
ATOM    744  C   GLY A 631      40.470  45.950  70.360  1.00  0.00           C
ATOM    745  O   GLY A 631      39.620  46.000  71.290  1.00  0.00           O
ATOM    746  N   GLU A 632      41.540  46.800  70.250  1.00  0.00           N
ATOM    747  HN  GLU A 632      42.140  46.610  69.480  1.00  0.00           H
ATOM    748  CA  GLU A 632      41.820  48.000  70.990  1.00  0.00           C
ATOM    749  HA  GLU A 632      41.990  47.610  71.980  1.00  0.00           H
ATOM    750  CB  GLU A 632      43.180  48.550  70.440  1.00  0.00           C
ATOM    751  HB1 GLU A 632      43.140  48.520  69.330  1.00  0.00           H
ATOM    752  HB2 GLU A 632      43.980  47.850  70.770  1.00  0.00           H
ATOM    753  CG  GLU A 632      43.520  49.990  70.930  1.00  0.00           C
ATOM    754  HG1 GLU A 632      43.500  49.920  72.040  1.00  0.00           H
ATOM    755  HG2 GLU A 632      42.760  50.720  70.590  1.00  0.00           H
ATOM    756  CD  GLU A 632      44.840  50.500  70.600  1.00  0.00           C
ATOM    757  OE1 GLU A 632      45.790  50.210  71.410  1.00  0.00           O
ATOM    758  OE2 GLU A 632      45.010  51.290  69.670  1.00  0.00           O
ATOM    759  C   GLU A 632      40.760  49.080  70.860  1.00  0.00           C
ATOM    760  O   GLU A 632      40.290  49.720  71.790  1.00  0.00           O
ATOM    761  N   ALA A 633      40.240  49.230  69.710  1.00  0.00           N
ATOM    762  HN  ALA A 633      40.750  48.880  68.930  1.00  0.00           H
ATOM    763  CA  ALA A 633      39.130  50.080  69.370  1.00  0.00           C
ATOM    764  HA  ALA A 633      39.290  51.040  69.840  1.00  0.00           H
ATOM    765  CB  ALA A 633      39.030  50.400  67.870  1.00  0.00           C
ATOM    766  HB1 ALA A 633      38.740  49.520  67.260  1.00  0.00           H
ATOM    767  HB2 ALA A 633      40.030  50.690  67.500  1.00  0.00           H
ATOM    768  HB3 ALA A 633      38.380  51.290  67.730  1.00  0.00           H
ATOM    769  C   ALA A 633      37.810  49.670  69.930  1.00  0.00           C
ATOM    770  O   ALA A 633      37.060  50.430  70.560  1.00  0.00           O
ATOM    771  N   THR A 634      37.430  48.420  69.760  1.00  0.00           N
ATOM    772  HN  THR A 634      38.010  47.780  69.260  1.00  0.00           H
ATOM    773  CA  THR A 634      36.120  47.860  70.210  1.00  0.00           C
ATOM    774  HA  THR A 634      35.360  48.630  70.230  1.00  0.00           H
ATOM    775  CB  THR A 634      35.580  46.760  69.320  1.00  0.00           C
ATOM    776  HB  THR A 634      34.560  46.470  69.640  1.00  0.00           H
ATOM    777  OG1 THR A 634      36.390  45.630  69.160  1.00  0.00           O
ATOM    778  HG1 THR A 634      37.210  45.850  68.720  1.00  0.00           H
ATOM    779  CG2 THR A 634      35.400  47.410  67.970  1.00  0.00           C
ATOM    780 HG21 THR A 634      34.870  46.730  67.260  1.00  0.00           H
ATOM    781 HG22 THR A 634      36.310  47.730  67.410  1.00  0.00           H
ATOM    782 HG23 THR A 634      34.840  48.360  68.090  1.00  0.00           H
ATOM    783  C   THR A 634      36.130  47.270  71.710  1.00  0.00           C
ATOM    784  O   THR A 634      35.190  46.640  72.100  1.00  0.00           O
ATOM    785  N   GLU A 635      37.170  47.630  72.500  1.00  0.00           N
ATOM    786  HN  GLU A 635      37.780  48.250  72.010  1.00  0.00           H
ATOM    787  CA  GLU A 635      37.450  47.270  73.880  1.00  0.00           C
ATOM    788  HA  GLU A 635      38.470  47.520  74.090  1.00  0.00           H
ATOM    789  CB  GLU A 635      36.530  48.110  74.850  1.00  0.00           C
ATOM    790  HB1 GLU A 635      36.810  47.790  75.870  1.00  0.00           H
ATOM    791  HB2 GLU A 635      35.450  47.950  74.790  1.00  0.00           H
ATOM    792  CG  GLU A 635      36.790  49.650  74.520  1.00  0.00           C
ATOM    793  HG1 GLU A 635      36.370  49.810  73.500  1.00  0.00           H
ATOM    794  HG2 GLU A 635      37.860  49.950  74.480  1.00  0.00           H
ATOM    795  CD  GLU A 635      36.180  50.580  75.540  1.00  0.00           C
ATOM    796  OE1 GLU A 635      36.820  50.690  76.670  1.00  0.00           O
ATOM    797  OE2 GLU A 635      35.030  51.050  75.280  1.00  0.00           O
ATOM    798  C   GLU A 635      37.420  45.750  74.150  1.00  0.00           C
ATOM    799  O   GLU A 635      36.690  45.130  74.940  1.00  0.00           O
ATOM    800  N   GLY A 636      38.200  45.010  73.390  1.00  0.00           N
ATOM    801  HN  GLY A 636      38.800  45.450  72.730  1.00  0.00           H
ATOM    802  CA  GLY A 636      38.370  43.580  73.410  1.00  0.00           C
ATOM    803  HA1 GLY A 636      38.450  43.300  74.450  1.00  0.00           H
ATOM    804  HA2 GLY A 636      39.310  43.430  72.890  1.00  0.00           H
ATOM    805  C   GLY A 636      37.360  42.760  72.770  1.00  0.00           C
ATOM    806  O   GLY A 636      37.480  41.560  72.900  1.00  0.00           O
ATOM    807  N   ARG A 637      36.410  43.310  72.050  1.00  0.00           N
ATOM    808  HN  ARG A 637      36.360  44.290  71.860  1.00  0.00           H
ATOM    809  CA  ARG A 637      35.260  42.540  71.570  1.00  0.00           C
ATOM    810  HA  ARG A 637      35.070  41.650  72.170  1.00  0.00           H
ATOM    811  CB  ARG A 637      33.980  43.450  71.460  1.00  0.00           C
ATOM    812  HB1 ARG A 637      33.310  42.930  70.750  1.00  0.00           H
ATOM    813  HB2 ARG A 637      34.220  44.460  71.040  1.00  0.00           H
ATOM    814  CG  ARG A 637      33.090  43.690  72.770  1.00  0.00           C
ATOM    815  HG1 ARG A 637      32.610  42.750  73.090  1.00  0.00           H
ATOM    816  HG2 ARG A 637      32.370  44.430  72.370  1.00  0.00           H
ATOM    817  CD  ARG A 637      33.770  44.230  74.050  1.00  0.00           C
ATOM    818  HD1 ARG A 637      34.460  45.070  73.820  1.00  0.00           H
ATOM    819  HD2 ARG A 637      34.470  43.510  74.540  1.00  0.00           H
ATOM    820  NE  ARG A 637      32.770  44.500  75.130  1.00  0.00           N
ATOM    821  HE  ARG A 637      31.790  44.440  74.930  1.00  0.00           H
ATOM    822  CZ  ARG A 637      33.100  45.250  76.200  1.00  0.00           C
ATOM    823  NH1 ARG A 637      34.340  45.630  76.510  1.00  0.00           N
ATOM    824 HH11 ARG A 637      35.070  45.370  75.890  1.00  0.00           H
ATOM    825 HH12 ARG A 637      34.470  46.030  77.400  1.00  0.00           H
ATOM    826  NH2 ARG A 637      32.090  45.500  77.060  1.00  0.00           N
ATOM    827 HH21 ARG A 637      31.130  45.290  76.900  1.00  0.00           H
ATOM    828 HH22 ARG A 637      32.330  46.000  77.880  1.00  0.00           H
ATOM    829  C   ARG A 637      35.610  41.810  70.230  1.00  0.00           C
ATOM    830  O   ARG A 637      35.300  40.590  70.030  1.00  0.00           O
ATOM    831  N   ILE A 638      36.270  42.460  69.310  1.00  0.00           N
ATOM    832  HN  ILE A 638      36.570  43.380  69.540  1.00  0.00           H
ATOM    833  CA  ILE A 638      36.890  41.790  68.200  1.00  0.00           C
ATOM    834  HA  ILE A 638      36.340  40.940  67.820  1.00  0.00           H
ATOM    835  CB  ILE A 638      37.040  42.670  66.860  1.00  0.00           C
ATOM    836  HB  ILE A 638      36.990  43.770  67.000  1.00  0.00           H
ATOM    837  CG2 ILE A 638      38.230  42.250  66.020  1.00  0.00           C
ATOM    838 HG21 ILE A 638      39.170  42.180  66.600  1.00  0.00           H
ATOM    839 HG22 ILE A 638      38.510  42.910  65.170  1.00  0.00           H
ATOM    840 HG23 ILE A 638      38.200  41.250  65.540  1.00  0.00           H
ATOM    841  CG1 ILE A 638      35.730  42.390  66.040  1.00  0.00           C
ATOM    842 HG11 ILE A 638      35.580  41.300  65.900  1.00  0.00           H
ATOM    843 HG12 ILE A 638      36.010  42.780  65.040  1.00  0.00           H
ATOM    844  CD  ILE A 638      34.520  43.160  66.500  1.00  0.00           C
ATOM    845  HD1 ILE A 638      33.750  43.250  65.720  1.00  0.00           H
ATOM    846  HD2 ILE A 638      34.710  44.200  66.870  1.00  0.00           H
ATOM    847  HD3 ILE A 638      33.990  42.680  67.350  1.00  0.00           H
ATOM    848  C   ILE A 638      38.240  41.150  68.620  1.00  0.00           C
ATOM    849  O   ILE A 638      39.050  41.650  69.430  1.00  0.00           O
ATOM    850  N   SER A 639      38.540  39.890  68.180  1.00  0.00           N
ATOM    851  HN  SER A 639      37.880  39.490  67.560  1.00  0.00           H
ATOM    852  CA  SER A 639      39.760  39.080  68.480  1.00  0.00           C
ATOM    853  HA  SER A 639      40.350  39.510  69.290  1.00  0.00           H
ATOM    854  CB  SER A 639      39.400  37.640  68.780  1.00  0.00           C
ATOM    855  HB1 SER A 639      38.780  37.650  69.690  1.00  0.00           H
ATOM    856  HB2 SER A 639      40.310  37.040  69.020  1.00  0.00           H
ATOM    857  OG  SER A 639      38.860  37.070  67.620  1.00  0.00           O
ATOM    858  HG1 SER A 639      38.110  37.630  67.390  1.00  0.00           H
ATOM    859  C   SER A 639      40.710  39.130  67.260  1.00  0.00           C
ATOM    860  O   SER A 639      40.280  39.350  66.130  1.00  0.00           O
ATOM    861  N   ALA A 640      42.030  38.890  67.360  1.00  0.00           N
ATOM    862  HN  ALA A 640      42.530  38.640  68.180  1.00  0.00           H
ATOM    863  CA  ALA A 640      42.890  38.870  66.180  1.00  0.00           C
ATOM    864  HA  ALA A 640      42.770  39.770  65.600  1.00  0.00           H
ATOM    865  CB  ALA A 640      44.330  39.020  66.600  1.00  0.00           C
ATOM    866  HB1 ALA A 640      44.460  39.970  67.150  1.00  0.00           H
ATOM    867  HB2 ALA A 640      45.030  39.200  65.740  1.00  0.00           H
ATOM    868  HB3 ALA A 640      44.690  38.070  67.030  1.00  0.00           H
ATOM    869  C   ALA A 640      42.740  37.610  65.310  1.00  0.00           C
ATOM    870  O   ALA A 640      43.020  37.700  64.070  1.00  0.00           O
ATOM    871  N   ILE A 641      42.130  36.550  65.830  1.00  0.00           N
ATOM    872  HN  ILE A 641      41.840  36.550  66.780  1.00  0.00           H
ATOM    873  CA  ILE A 641      41.790  35.380  65.030  1.00  0.00           C
ATOM    874  HA  ILE A 641      42.660  35.140  64.430  1.00  0.00           H
ATOM    875  CB  ILE A 641      41.560  34.160  66.040  1.00  0.00           C
ATOM    876  HB  ILE A 641      42.520  33.940  66.560  1.00  0.00           H
ATOM    877  CG2 ILE A 641      40.410  34.390  67.040  1.00  0.00           C
ATOM    878 HG21 ILE A 641      40.160  33.460  67.600  1.00  0.00           H
ATOM    879 HG22 ILE A 641      39.480  34.730  66.540  1.00  0.00           H
ATOM    880 HG23 ILE A 641      40.820  35.050  67.850  1.00  0.00           H
ATOM    881  CG1 ILE A 641      41.300  32.800  65.300  1.00  0.00           C
ATOM    882 HG11 ILE A 641      40.470  32.980  64.600  1.00  0.00           H
ATOM    883 HG12 ILE A 641      40.960  31.960  65.950  1.00  0.00           H
ATOM    884  CD  ILE A 641      42.500  32.290  64.510  1.00  0.00           C
ATOM    885  HD1 ILE A 641      42.140  31.380  63.990  1.00  0.00           H
ATOM    886  HD2 ILE A 641      43.360  32.150  65.190  1.00  0.00           H
ATOM    887  HD3 ILE A 641      42.750  32.980  63.690  1.00  0.00           H
ATOM    888  C   ILE A 641      40.690  35.780  64.030  1.00  0.00           C
ATOM    889  O   ILE A 641      40.610  35.380  62.880  1.00  0.00           O
ATOM    890  N   GLU A 642      39.730  36.650  64.520  1.00  0.00           N
ATOM    891  HN  GLU A 642      39.780  37.120  65.410  1.00  0.00           H
ATOM    892  CA  GLU A 642      38.600  37.000  63.680  1.00  0.00           C
ATOM    893  HA  GLU A 642      38.030  36.110  63.440  1.00  0.00           H
ATOM    894  CB  GLU A 642      37.440  37.850  64.420  1.00  0.00           C
ATOM    895  HB1 GLU A 642      36.770  38.290  63.660  1.00  0.00           H
ATOM    896  HB2 GLU A 642      37.940  38.750  64.860  1.00  0.00           H
ATOM    897  CG  GLU A 642      36.590  36.980  65.410  1.00  0.00           C
ATOM    898  HG1 GLU A 642      37.240  36.260  65.960  1.00  0.00           H
ATOM    899  HG2 GLU A 642      35.880  36.370  64.810  1.00  0.00           H
ATOM    900  CD  GLU A 642      35.860  37.700  66.520  1.00  0.00           C
ATOM    901  OE1 GLU A 642      34.620  37.660  66.450  1.00  0.00           O
ATOM    902  OE2 GLU A 642      36.520  38.270  67.410  1.00  0.00           O
ATOM    903  C   GLU A 642      39.060  37.710  62.360  1.00  0.00           C
ATOM    904  O   GLU A 642      38.490  37.470  61.310  1.00  0.00           O
ATOM    905  N   SER A 643      40.150  38.570  62.490  1.00  0.00           N
ATOM    906  HN  SER A 643      40.660  38.720  63.340  1.00  0.00           H
ATOM    907  CA  SER A 643      40.750  39.170  61.340  1.00  0.00           C
ATOM    908  HA  SER A 643      40.010  39.640  60.720  1.00  0.00           H
ATOM    909  CB  SER A 643      41.930  40.100  61.870  1.00  0.00           C
ATOM    910  HB1 SER A 643      42.740  39.440  62.270  1.00  0.00           H
ATOM    911  HB2 SER A 643      41.440  40.650  62.700  1.00  0.00           H
ATOM    912  OG  SER A 643      42.400  40.990  60.860  1.00  0.00           O
ATOM    913  HG1 SER A 643      43.340  41.120  61.000  1.00  0.00           H
ATOM    914  C   SER A 643      41.410  38.130  60.450  1.00  0.00           C
ATOM    915  O   SER A 643      41.470  38.240  59.270  1.00  0.00           O
ATOM    916  N   LEU A 644      42.090  37.050  61.020  1.00  0.00           N
ATOM    917  HN  LEU A 644      42.090  36.900  62.000  1.00  0.00           H
ATOM    918  CA  LEU A 644      42.530  35.830  60.250  1.00  0.00           C
ATOM    919  HA  LEU A 644      43.280  36.170  59.540  1.00  0.00           H
ATOM    920  CB  LEU A 644      43.320  34.900  61.140  1.00  0.00           C
ATOM    921  HB1 LEU A 644      43.610  34.000  60.560  1.00  0.00           H
ATOM    922  HB2 LEU A 644      42.680  34.650  62.020  1.00  0.00           H
ATOM    923  CG  LEU A 644      44.690  35.340  61.710  1.00  0.00           C
ATOM    924  HG  LEU A 644      44.600  36.320  62.210  1.00  0.00           H
ATOM    925  CD1 LEU A 644      45.230  34.220  62.670  1.00  0.00           C
ATOM    926 HD11 LEU A 644      46.340  34.250  62.730  1.00  0.00           H
ATOM    927 HD12 LEU A 644      45.050  33.200  62.300  1.00  0.00           H
ATOM    928 HD13 LEU A 644      44.830  34.520  63.660  1.00  0.00           H
ATOM    929  CD2 LEU A 644      45.780  35.450  60.650  1.00  0.00           C
ATOM    930 HD21 LEU A 644      46.170  34.430  60.410  1.00  0.00           H
ATOM    931 HD22 LEU A 644      46.580  36.090  61.070  1.00  0.00           H
ATOM    932 HD23 LEU A 644      45.460  35.940  59.720  1.00  0.00           H
ATOM    933  C   LEU A 644      41.420  35.110  59.550  1.00  0.00           C
ATOM    934  O   LEU A 644      41.530  34.780  58.380  1.00  0.00           O
ATOM    935  N   PHE A 645      40.260  34.890  60.250  1.00  0.00           N
ATOM    936  HN  PHE A 645      40.210  35.280  61.170  1.00  0.00           H
ATOM    937  CA  PHE A 645      39.040  34.390  59.590  1.00  0.00           C
ATOM    938  HA  PHE A 645      39.320  33.430  59.170  1.00  0.00           H
ATOM    939  CB  PHE A 645      37.980  34.050  60.710  1.00  0.00           C
ATOM    940  HB1 PHE A 645      36.950  33.910  60.310  1.00  0.00           H
ATOM    941  HB2 PHE A 645      37.950  34.930  61.400  1.00  0.00           H
ATOM    942  CG  PHE A 645      38.320  32.850  61.630  1.00  0.00           C
ATOM    943  CD1 PHE A 645      37.550  32.750  62.810  1.00  0.00           C
ATOM    944  HD1 PHE A 645      36.730  33.380  63.140  1.00  0.00           H
ATOM    945  CE1 PHE A 645      37.730  31.580  63.620  1.00  0.00           C
ATOM    946  HE1 PHE A 645      36.990  31.440  64.410  1.00  0.00           H
ATOM    947  CZ  PHE A 645      38.720  30.680  63.390  1.00  0.00           C
ATOM    948  HZ  PHE A 645      38.890  29.910  64.130  1.00  0.00           H
ATOM    949  CD2 PHE A 645      39.360  31.900  61.360  1.00  0.00           C
ATOM    950  HD2 PHE A 645      40.010  32.010  60.500  1.00  0.00           H
ATOM    951  CE2 PHE A 645      39.580  30.870  62.300  1.00  0.00           C
ATOM    952  HE2 PHE A 645      40.370  30.160  62.080  1.00  0.00           H
ATOM    953  C   PHE A 645      38.430  35.280  58.490  1.00  0.00           C
ATOM    954  O   PHE A 645      38.130  34.730  57.470  1.00  0.00           O
ATOM    955  N   GLY A 646      38.300  36.560  58.730  1.00  0.00           N
ATOM    956  HN  GLY A 646      38.580  36.900  59.620  1.00  0.00           H
ATOM    957  CA  GLY A 646      37.920  37.600  57.730  1.00  0.00           C
ATOM    958  HA1 GLY A 646      38.010  38.540  58.270  1.00  0.00           H
ATOM    959  HA2 GLY A 646      36.870  37.490  57.490  1.00  0.00           H
ATOM    960  C   GLY A 646      38.680  37.680  56.420  1.00  0.00           C
ATOM    961  O   GLY A 646      38.130  37.530  55.350  1.00  0.00           O
ATOM    962  N   ALA A 647      40.070  37.720  56.650  1.00  0.00           N
ATOM    963  HN  ALA A 647      40.450  37.750  57.570  1.00  0.00           H
ATOM    964  CA  ALA A 647      40.950  37.740  55.610  1.00  0.00           C
ATOM    965  HA  ALA A 647      40.670  38.550  54.960  1.00  0.00           H
ATOM    966  CB  ALA A 647      42.380  37.780  56.120  1.00  0.00           C
ATOM    967  HB1 ALA A 647      42.670  38.760  56.550  1.00  0.00           H
ATOM    968  HB2 ALA A 647      43.170  37.680  55.340  1.00  0.00           H
ATOM    969  HB3 ALA A 647      42.570  37.110  56.990  1.00  0.00           H
ATOM    970  C   ALA A 647      40.970  36.470  54.780  1.00  0.00           C
ATOM    971  O   ALA A 647      40.690  36.530  53.570  1.00  0.00           O
ATOM    972  N   SER A 648      41.020  35.340  55.400  1.00  0.00           N
ATOM    973  HN  SER A 648      41.100  35.430  56.390  1.00  0.00           H
ATOM    974  CA  SER A 648      41.050  34.000  54.860  1.00  0.00           C
ATOM    975  HA  SER A 648      41.970  33.940  54.300  1.00  0.00           H
ATOM    976  CB  SER A 648      41.160  32.940  55.970  1.00  0.00           C
ATOM    977  HB1 SER A 648      40.290  32.970  56.660  1.00  0.00           H
ATOM    978  HB2 SER A 648      42.030  33.130  56.620  1.00  0.00           H
ATOM    979  OG  SER A 648      41.350  31.630  55.460  1.00  0.00           O
ATOM    980  HG1 SER A 648      42.150  31.620  54.940  1.00  0.00           H
ATOM    981  C   SER A 648      39.820  33.700  54.040  1.00  0.00           C
ATOM    982  O   SER A 648      39.840  33.150  52.900  1.00  0.00           O
ATOM    983  N   LEU A 649      38.700  34.030  54.620  1.00  0.00           N
ATOM    984  HN  LEU A 649      38.780  34.400  55.540  1.00  0.00           H
ATOM    985  CA  LEU A 649      37.420  33.750  53.990  1.00  0.00           C
ATOM    986  HA  LEU A 649      37.420  32.750  53.610  1.00  0.00           H
ATOM    987  CB  LEU A 649      36.280  34.070  55.000  1.00  0.00           C
ATOM    988  HB1 LEU A 649      36.220  35.160  55.110  1.00  0.00           H
ATOM    989  HB2 LEU A 649      36.540  33.630  55.990  1.00  0.00           H
ATOM    990  CG  LEU A 649      34.760  33.810  54.690  1.00  0.00           C
ATOM    991  HG  LEU A 649      34.600  34.540  53.860  1.00  0.00           H
ATOM    992  CD1 LEU A 649      34.390  32.470  54.260  1.00  0.00           C
ATOM    993 HD11 LEU A 649      33.280  32.520  54.170  1.00  0.00           H
ATOM    994 HD12 LEU A 649      34.520  31.710  55.070  1.00  0.00           H
ATOM    995 HD13 LEU A 649      34.860  32.120  53.320  1.00  0.00           H
ATOM    996  CD2 LEU A 649      33.820  34.190  55.870  1.00  0.00           C
ATOM    997 HD21 LEU A 649      34.010  33.460  56.690  1.00  0.00           H
ATOM    998 HD22 LEU A 649      32.750  34.120  55.630  1.00  0.00           H
ATOM    999 HD23 LEU A 649      34.110  35.160  56.310  1.00  0.00           H
ATOM   1000  C   LEU A 649      37.270  34.610  52.780  1.00  0.00           C
ATOM   1001  O   LEU A 649      36.800  34.190  51.680  1.00  0.00           O
ATOM   1002  N   THR A 650      37.560  35.860  52.880  1.00  0.00           N
ATOM   1003  HN  THR A 650      37.770  36.250  53.770  1.00  0.00           H
ATOM   1004  CA  THR A 650      37.440  36.830  51.760  1.00  0.00           C
ATOM   1005  HA  THR A 650      36.530  36.590  51.220  1.00  0.00           H
ATOM   1006  CB  THR A 650      37.510  38.280  52.290  1.00  0.00           C
ATOM   1007  HB  THR A 650      38.510  38.450  52.720  1.00  0.00           H
ATOM   1008  OG1 THR A 650      36.580  38.510  53.360  1.00  0.00           O
ATOM   1009  HG1 THR A 650      37.100  38.180  54.090  1.00  0.00           H
ATOM   1010  CG2 THR A 650      37.170  39.270  51.160  1.00  0.00           C
ATOM   1011 HG21 THR A 650      36.210  39.010  50.650  1.00  0.00           H
ATOM   1012 HG22 THR A 650      37.950  39.130  50.390  1.00  0.00           H
ATOM   1013 HG23 THR A 650      37.140  40.360  51.400  1.00  0.00           H
ATOM   1014  C   THR A 650      38.430  36.390  50.680  1.00  0.00           C
ATOM   1015  O   THR A 650      38.150  36.320  49.500  1.00  0.00           O
ATOM   1016  N   GLY A 651      39.710  36.090  51.090  1.00  0.00           N
ATOM   1017  HN  GLY A 651      39.880  36.200  52.060  1.00  0.00           H
ATOM   1018  CA  GLY A 651      40.870  35.770  50.240  1.00  0.00           C
ATOM   1019  HA1 GLY A 651      41.670  35.540  50.920  1.00  0.00           H
ATOM   1020  HA2 GLY A 651      41.040  36.590  49.560  1.00  0.00           H
ATOM   1021  C   GLY A 651      40.670  34.460  49.480  1.00  0.00           C
ATOM   1022  O   GLY A 651      40.700  34.410  48.230  1.00  0.00           O
ATOM   1023  N   ILE A 652      40.250  33.290  50.100  1.00  0.00           N
ATOM   1024  HN  ILE A 652      40.220  33.410  51.090  1.00  0.00           H
ATOM   1025  CA  ILE A 652      39.860  32.020  49.430  1.00  0.00           C
ATOM   1026  HA  ILE A 652      40.660  31.720  48.780  1.00  0.00           H
ATOM   1027  CB  ILE A 652      39.640  30.810  50.370  1.00  0.00           C
ATOM   1028  HB  ILE A 652      38.910  31.200  51.130  1.00  0.00           H
ATOM   1029  CG2 ILE A 652      38.960  29.590  49.620  1.00  0.00           C
ATOM   1030 HG21 ILE A 652      39.620  28.930  49.020  1.00  0.00           H
ATOM   1031 HG22 ILE A 652      38.090  29.800  48.970  1.00  0.00           H
ATOM   1032 HG23 ILE A 652      38.530  29.010  50.470  1.00  0.00           H
ATOM   1033  CG1 ILE A 652      40.960  30.500  51.160  1.00  0.00           C
ATOM   1034 HG11 ILE A 652      41.500  31.460  51.360  1.00  0.00           H
ATOM   1035 HG12 ILE A 652      41.670  30.000  50.490  1.00  0.00           H
ATOM   1036  CD  ILE A 652      40.640  29.810  52.470  1.00  0.00           C
ATOM   1037  HD1 ILE A 652      41.570  29.310  52.840  1.00  0.00           H
ATOM   1038  HD2 ILE A 652      40.050  28.900  52.230  1.00  0.00           H
ATOM   1039  HD3 ILE A 652      40.330  30.570  53.210  1.00  0.00           H
ATOM   1040  C   ILE A 652      38.590  32.270  48.560  1.00  0.00           C
ATOM   1041  O   ILE A 652      38.680  31.950  47.400  1.00  0.00           O
ATOM   1042  N   ALA A 653      37.530  32.930  49.080  1.00  0.00           N
ATOM   1043  HN  ALA A 653      37.550  33.150  50.050  1.00  0.00           H
ATOM   1044  CA  ALA A 653      36.330  33.040  48.250  1.00  0.00           C
ATOM   1045  HA  ALA A 653      36.090  32.050  47.910  1.00  0.00           H
ATOM   1046  CB  ALA A 653      35.110  33.540  49.120  1.00  0.00           C
ATOM   1047  HB1 ALA A 653      34.180  33.450  48.520  1.00  0.00           H
ATOM   1048  HB2 ALA A 653      35.280  34.550  49.560  1.00  0.00           H
ATOM   1049  HB3 ALA A 653      35.000  32.830  49.980  1.00  0.00           H
ATOM   1050  C   ALA A 653      36.380  33.950  47.040  1.00  0.00           C
ATOM   1051  O   ALA A 653      35.900  33.600  45.970  1.00  0.00           O
ATOM   1052  N   TYR A 654      36.930  35.150  47.120  1.00  0.00           N
ATOM   1053  HN  TYR A 654      37.280  35.490  47.980  1.00  0.00           H
ATOM   1054  CA  TYR A 654      37.170  35.960  45.960  1.00  0.00           C
ATOM   1055  HA  TYR A 654      36.260  36.100  45.390  1.00  0.00           H
ATOM   1056  CB  TYR A 654      37.560  37.320  46.550  1.00  0.00           C
ATOM   1057  HB1 TYR A 654      38.340  37.140  47.310  1.00  0.00           H
ATOM   1058  HB2 TYR A 654      36.690  37.810  47.050  1.00  0.00           H
ATOM   1059  CG  TYR A 654      38.170  38.310  45.520  1.00  0.00           C
ATOM   1060  CD1 TYR A 654      39.470  38.250  45.000  1.00  0.00           C
ATOM   1061  HD1 TYR A 654      40.180  37.450  45.220  1.00  0.00           H
ATOM   1062  CE1 TYR A 654      39.940  39.320  44.270  1.00  0.00           C
ATOM   1063  HE1 TYR A 654      40.930  39.200  43.840  1.00  0.00           H
ATOM   1064  CZ  TYR A 654      39.070  40.350  43.860  1.00  0.00           C
ATOM   1065  OH  TYR A 654      39.440  41.510  43.080  1.00  0.00           O
ATOM   1066  HH  TYR A 654      40.390  41.600  43.230  1.00  0.00           H
ATOM   1067  CD2 TYR A 654      37.350  39.380  45.210  1.00  0.00           C
ATOM   1068  HD2 TYR A 654      36.380  39.430  45.660  1.00  0.00           H
ATOM   1069  CE2 TYR A 654      37.850  40.440  44.450  1.00  0.00           C
ATOM   1070  HE2 TYR A 654      37.250  41.330  44.300  1.00  0.00           H
ATOM   1071  C   TYR A 654      38.160  35.340  45.010  1.00  0.00           C
ATOM   1072  O   TYR A 654      37.950  35.420  43.800  1.00  0.00           O
ATOM   1073  N   SER A 655      39.260  34.620  45.450  1.00  0.00           N
ATOM   1074  HN  SER A 655      39.410  34.360  46.410  1.00  0.00           H
ATOM   1075  CA  SER A 655      40.130  33.880  44.530  1.00  0.00           C
ATOM   1076  HA  SER A 655      40.550  34.580  43.810  1.00  0.00           H
ATOM   1077  CB  SER A 655      41.300  33.200  45.160  1.00  0.00           C
ATOM   1078  HB1 SER A 655      41.920  32.520  44.530  1.00  0.00           H
ATOM   1079  HB2 SER A 655      40.840  32.630  46.000  1.00  0.00           H
ATOM   1080  OG  SER A 655      42.260  34.090  45.680  1.00  0.00           O
ATOM   1081  HG1 SER A 655      42.100  34.090  46.630  1.00  0.00           H
ATOM   1082  C   SER A 655      39.350  32.810  43.730  1.00  0.00           C
ATOM   1083  O   SER A 655      39.480  32.740  42.510  1.00  0.00           O
ATOM   1084  N   LEU A 656      38.480  32.030  44.390  1.00  0.00           N
ATOM   1085  HN  LEU A 656      38.420  32.160  45.380  1.00  0.00           H
ATOM   1086  CA  LEU A 656      37.670  31.100  43.710  1.00  0.00           C
ATOM   1087  HA  LEU A 656      38.360  30.400  43.270  1.00  0.00           H
ATOM   1088  CB  LEU A 656      36.810  30.330  44.750  1.00  0.00           C
ATOM   1089  HB1 LEU A 656      36.110  29.670  44.220  1.00  0.00           H
ATOM   1090  HB2 LEU A 656      36.210  31.050  45.350  1.00  0.00           H
ATOM   1091  CG  LEU A 656      37.560  29.370  45.670  1.00  0.00           C
ATOM   1092  HG  LEU A 656      38.310  29.890  46.310  1.00  0.00           H
ATOM   1093  CD1 LEU A 656      36.440  28.860  46.670  1.00  0.00           C
ATOM   1094 HD11 LEU A 656      36.930  28.130  47.360  1.00  0.00           H
ATOM   1095 HD12 LEU A 656      35.700  28.350  46.010  1.00  0.00           H
ATOM   1096 HD13 LEU A 656      35.980  29.660  47.280  1.00  0.00           H
ATOM   1097  CD2 LEU A 656      38.190  28.220  44.860  1.00  0.00           C
ATOM   1098 HD21 LEU A 656      37.400  27.660  44.310  1.00  0.00           H
ATOM   1099 HD22 LEU A 656      38.700  27.500  45.550  1.00  0.00           H
ATOM   1100 HD23 LEU A 656      39.020  28.630  44.230  1.00  0.00           H
ATOM   1101  C   LEU A 656      36.760  31.620  42.620  1.00  0.00           C
ATOM   1102  O   LEU A 656      36.830  31.130  41.520  1.00  0.00           O
ATOM   1103  N   PHE A 657      35.940  32.730  42.890  1.00  0.00           N
ATOM   1104  HN  PHE A 657      35.990  33.210  43.760  1.00  0.00           H
ATOM   1105  CA  PHE A 657      35.000  33.180  41.900  1.00  0.00           C
ATOM   1106  HA  PHE A 657      34.950  32.450  41.100  1.00  0.00           H
ATOM   1107  CB  PHE A 657      33.630  33.120  42.590  1.00  0.00           C
ATOM   1108  HB1 PHE A 657      32.920  33.290  41.760  1.00  0.00           H
ATOM   1109  HB2 PHE A 657      33.570  33.950  43.320  1.00  0.00           H
ATOM   1110  CG  PHE A 657      33.410  31.720  43.220  1.00  0.00           C
ATOM   1111  CD1 PHE A 657      33.440  31.590  44.610  1.00  0.00           C
ATOM   1112  HD1 PHE A 657      33.710  32.470  45.180  1.00  0.00           H
ATOM   1113  CE1 PHE A 657      33.170  30.430  45.260  1.00  0.00           C
ATOM   1114  HE1 PHE A 657      33.260  30.390  46.340  1.00  0.00           H
ATOM   1115  CZ  PHE A 657      33.090  29.240  44.460  1.00  0.00           C
ATOM   1116  HZ  PHE A 657      32.760  28.310  44.910  1.00  0.00           H
ATOM   1117  CD2 PHE A 657      33.290  30.530  42.440  1.00  0.00           C
ATOM   1118  HD2 PHE A 657      33.410  30.650  41.370  1.00  0.00           H
ATOM   1119  CE2 PHE A 657      33.160  29.260  43.070  1.00  0.00           C
ATOM   1120  HE2 PHE A 657      32.990  28.330  42.540  1.00  0.00           H
ATOM   1121  C   PHE A 657      35.010  34.600  41.320  1.00  0.00           C
ATOM   1122  O   PHE A 657      34.220  34.970  40.460  1.00  0.00           O
ATOM   1123  N   ALA A 658      35.980  35.460  41.770  1.00  0.00           N
ATOM   1124  HN  ALA A 658      36.650  35.090  42.390  1.00  0.00           H
ATOM   1125  CA  ALA A 658      36.340  36.850  41.190  1.00  0.00           C
ATOM   1126  HA  ALA A 658      35.410  37.390  41.050  1.00  0.00           H
ATOM   1127  CB  ALA A 658      37.340  37.660  41.990  1.00  0.00           C
ATOM   1128  HB1 ALA A 658      36.910  37.720  43.010  1.00  0.00           H
ATOM   1129  HB2 ALA A 658      37.520  38.710  41.680  1.00  0.00           H
ATOM   1130  HB3 ALA A 658      38.330  37.160  42.090  1.00  0.00           H
ATOM   1131  C   ALA A 658      36.720  36.670  39.740  1.00  0.00           C
ATOM   1132  O   ALA A 658      37.010  35.580  39.260  1.00  0.00           O
ATOM   1133  N   GLY A 659      36.650  37.810  38.960  1.00  0.00           N
ATOM   1134  HN  GLY A 659      36.420  38.650  39.430  1.00  0.00           H
ATOM   1135  CA  GLY A 659      37.150  37.960  37.570  1.00  0.00           C
ATOM   1136  HA1 GLY A 659      36.860  38.930  37.190  1.00  0.00           H
ATOM   1137  HA2 GLY A 659      36.610  37.240  36.980  1.00  0.00           H
ATOM   1138  C   GLY A 659      38.570  37.730  37.310  1.00  0.00           C
ATOM   1139  O   GLY A 659      38.960  37.190  36.250  1.00  0.00           O
ATOM   1140  N   GLN A 660      39.420  38.000  38.340  1.00  0.00           N
ATOM   1141  HN  GLN A 660      39.090  38.200  39.260  1.00  0.00           H
ATOM   1142  CA  GLN A 660      40.850  37.710  38.290  1.00  0.00           C
ATOM   1143  HA  GLN A 660      40.860  36.810  37.710  1.00  0.00           H
ATOM   1144  CB  GLN A 660      41.600  38.920  37.610  1.00  0.00           C
ATOM   1145  HB1 GLN A 660      41.170  38.910  36.590  1.00  0.00           H
ATOM   1146  HB2 GLN A 660      42.660  38.770  37.300  1.00  0.00           H
ATOM   1147  CG  GLN A 660      41.490  40.390  38.170  1.00  0.00           C
ATOM   1148  HG1 GLN A 660      40.420  40.660  38.070  1.00  0.00           H
ATOM   1149  HG2 GLN A 660      42.100  41.040  37.500  1.00  0.00           H
ATOM   1150  CD  GLN A 660      41.960  40.670  39.600  1.00  0.00           C
ATOM   1151  OE1 GLN A 660      43.030  40.270  39.930  1.00  0.00           O
ATOM   1152  NE2 GLN A 660      41.120  41.400  40.380  1.00  0.00           N
ATOM   1153 HE21 GLN A 660      41.410  41.720  41.280  1.00  0.00           H
ATOM   1154 HE22 GLN A 660      40.140  41.430  40.160  1.00  0.00           H
ATOM   1155  C   GLN A 660      41.340  37.460  39.720  1.00  0.00           C
ATOM   1156  O   GLN A 660      40.670  37.860  40.700  1.00  0.00           O
ATOM   1157  N   PRO A 661      42.450  36.760  39.870  1.00  0.00           N
ATOM   1158  CD  PRO A 661      42.970  35.840  38.890  1.00  0.00           C
ATOM   1159  HD1 PRO A 661      43.550  36.480  38.210  1.00  0.00           H
ATOM   1160  HD2 PRO A 661      42.050  35.330  38.550  1.00  0.00           H
ATOM   1161  CA  PRO A 661      43.020  36.400  41.190  1.00  0.00           C
ATOM   1162  HA  PRO A 661      42.430  36.840  41.980  1.00  0.00           H
ATOM   1163  CB  PRO A 661      43.210  34.910  41.040  1.00  0.00           C
ATOM   1164  HB1 PRO A 661      42.220  34.420  41.120  1.00  0.00           H
ATOM   1165  HB2 PRO A 661      43.880  34.370  41.760  1.00  0.00           H
ATOM   1166  CG  PRO A 661      43.750  34.800  39.640  1.00  0.00           C
ATOM   1167  HG1 PRO A 661      44.830  35.070  39.560  1.00  0.00           H
ATOM   1168  HG2 PRO A 661      43.640  33.810  39.150  1.00  0.00           H
ATOM   1169  C   PRO A 661      44.350  37.070  41.410  1.00  0.00           C
ATOM   1170  O   PRO A 661      45.090  36.730  42.310  1.00  0.00           O
ATOM   1171  N   LEU A 662      44.650  38.170  40.670  1.00  0.00           N
ATOM   1172  HN  LEU A 662      43.910  38.550  40.110  1.00  0.00           H
ATOM   1173  CA  LEU A 662      45.950  38.780  40.720  1.00  0.00           C
ATOM   1174  HA  LEU A 662      46.630  38.000  41.030  1.00  0.00           H
ATOM   1175  CB  LEU A 662      46.210  39.180  39.230  1.00  0.00           C
ATOM   1176  HB1 LEU A 662      46.990  39.970  39.150  1.00  0.00           H
ATOM   1177  HB2 LEU A 662      45.210  39.600  38.970  1.00  0.00           H
ATOM   1178  CG  LEU A 662      46.740  37.990  38.310  1.00  0.00           C
ATOM   1179  HG  LEU A 662      46.070  37.120  38.510  1.00  0.00           H
ATOM   1180  CD1 LEU A 662      46.800  38.400  36.860  1.00  0.00           C
ATOM   1181 HD11 LEU A 662      46.930  37.500  36.220  1.00  0.00           H
ATOM   1182 HD12 LEU A 662      47.570  39.180  36.650  1.00  0.00           H
ATOM   1183 HD13 LEU A 662      45.800  38.740  36.520  1.00  0.00           H
ATOM   1184  CD2 LEU A 662      48.150  37.570  38.770  1.00  0.00           C
ATOM   1185 HD21 LEU A 662      48.210  37.220  39.830  1.00  0.00           H
ATOM   1186 HD22 LEU A 662      48.820  38.420  38.500  1.00  0.00           H
ATOM   1187 HD23 LEU A 662      48.620  36.670  38.310  1.00  0.00           H
ATOM   1188  C   LEU A 662      46.030  39.880  41.710  1.00  0.00           C
ATOM   1189  O   LEU A 662      47.090  40.330  42.220  1.00  0.00           O
ATOM   1190  N   THR A 663      44.850  40.280  42.250  1.00  0.00           N
ATOM   1191  HN  THR A 663      43.980  39.900  41.950  1.00  0.00           H
ATOM   1192  CA  THR A 663      44.760  41.300  43.280  1.00  0.00           C
ATOM   1193  HA  THR A 663      45.550  42.020  43.080  1.00  0.00           H
ATOM   1194  CB  THR A 663      43.520  42.170  43.310  1.00  0.00           C
ATOM   1195  HB  THR A 663      43.480  42.760  44.250  1.00  0.00           H
ATOM   1196  OG1 THR A 663      42.400  41.380  43.280  1.00  0.00           O
ATOM   1197  HG1 THR A 663      42.540  40.820  44.040  1.00  0.00           H
ATOM   1198  CG2 THR A 663      43.480  43.040  42.060  1.00  0.00           C
ATOM   1199 HG21 THR A 663      42.510  43.570  41.970  1.00  0.00           H
ATOM   1200 HG22 THR A 663      43.460  42.390  41.160  1.00  0.00           H
ATOM   1201 HG23 THR A 663      44.300  43.790  41.920  1.00  0.00           H
ATOM   1202  C   THR A 663      44.850  40.560  44.650  1.00  0.00           C
ATOM   1203  O   THR A 663      44.010  39.660  44.820  1.00  0.00           O
ATOM   1204  N   ILE A 664      45.720  40.960  45.590  1.00  0.00           N
ATOM   1205  HN  ILE A 664      46.230  41.800  45.400  1.00  0.00           H
ATOM   1206  CA  ILE A 664      45.800  40.380  46.910  1.00  0.00           C
ATOM   1207  HA  ILE A 664      45.320  39.410  46.860  1.00  0.00           H
ATOM   1208  CB  ILE A 664      47.270  40.330  47.380  1.00  0.00           C
ATOM   1209  HB  ILE A 664      47.640  41.380  47.280  1.00  0.00           H
ATOM   1210  CG2 ILE A 664      47.350  40.100  48.920  1.00  0.00           C
ATOM   1211 HG21 ILE A 664      47.130  40.930  49.620  1.00  0.00           H
ATOM   1212 HG22 ILE A 664      48.440  39.920  49.050  1.00  0.00           H
ATOM   1213 HG23 ILE A 664      46.780  39.210  49.270  1.00  0.00           H
ATOM   1214  CG1 ILE A 664      48.000  39.190  46.670  1.00  0.00           C
ATOM   1215 HG11 ILE A 664      49.110  39.220  46.740  1.00  0.00           H
ATOM   1216 HG12 ILE A 664      47.830  39.280  45.570  1.00  0.00           H
ATOM   1217  CD  ILE A 664      47.630  37.740  47.030  1.00  0.00           C
ATOM   1218  HD1 ILE A 664      47.910  37.590  48.090  1.00  0.00           H
ATOM   1219  HD2 ILE A 664      48.300  37.030  46.490  1.00  0.00           H
ATOM   1220  HD3 ILE A 664      46.590  37.440  46.820  1.00  0.00           H
ATOM   1221  C   ILE A 664      44.920  41.330  47.860  1.00  0.00           C
ATOM   1222  O   ILE A 664      45.020  42.520  47.700  1.00  0.00           O
ATOM   1223  N   LEU A 665      44.010  40.630  48.650  1.00  0.00           N
ATOM   1224  HN  LEU A 665      43.990  39.630  48.620  1.00  0.00           H
ATOM   1225  CA  LEU A 665      43.080  41.340  49.570  1.00  0.00           C
ATOM   1226  HA  LEU A 665      42.690  42.230  49.100  1.00  0.00           H
ATOM   1227  CB  LEU A 665      41.910  40.490  49.970  1.00  0.00           C
ATOM   1228  HB1 LEU A 665      41.300  41.070  50.690  1.00  0.00           H
ATOM   1229  HB2 LEU A 665      42.290  39.650  50.590  1.00  0.00           H
ATOM   1230  CG  LEU A 665      40.950  39.890  48.800  1.00  0.00           C
ATOM   1231  HG  LEU A 665      40.170  39.250  49.270  1.00  0.00           H
ATOM   1232  CD1 LEU A 665      40.360  40.990  47.890  1.00  0.00           C
ATOM   1233 HD11 LEU A 665      39.820  40.580  47.020  1.00  0.00           H
ATOM   1234 HD12 LEU A 665      41.130  41.740  47.630  1.00  0.00           H
ATOM   1235 HD13 LEU A 665      39.640  41.490  48.590  1.00  0.00           H
ATOM   1236  CD2 LEU A 665      41.720  38.870  47.950  1.00  0.00           C
ATOM   1237 HD21 LEU A 665      41.020  38.440  47.190  1.00  0.00           H
ATOM   1238 HD22 LEU A 665      42.120  38.020  48.540  1.00  0.00           H
ATOM   1239 HD23 LEU A 665      42.490  39.370  47.330  1.00  0.00           H
ATOM   1240  C   LEU A 665      43.720  41.650  50.900  1.00  0.00           C
ATOM   1241  O   LEU A 665      44.500  40.900  51.420  1.00  0.00           O
ATOM   1242  N   GLY A 666      43.430  42.850  51.350  1.00  0.00           N
ATOM   1243  HN  GLY A 666      42.850  43.500  50.850  1.00  0.00           H
ATOM   1244  CA  GLY A 666      43.940  43.350  52.680  1.00  0.00           C
ATOM   1245  HA1 GLY A 666      44.780  44.020  52.640  1.00  0.00           H
ATOM   1246  HA2 GLY A 666      44.080  42.550  53.400  1.00  0.00           H
ATOM   1247  C   GLY A 666      42.930  44.120  53.450  1.00  0.00           C
ATOM   1248  O   GLY A 666      41.900  44.550  52.960  1.00  0.00           O
ATOM   1249  N   SER A 667      43.200  44.250  54.770  1.00  0.00           N
ATOM   1250  HN  SER A 667      44.090  43.890  55.030  1.00  0.00           H
ATOM   1251  CA  SER A 667      42.710  45.290  55.660  1.00  0.00           C
ATOM   1252  HA  SER A 667      41.750  44.860  55.920  1.00  0.00           H
ATOM   1253  CB  SER A 667      43.650  45.340  56.860  1.00  0.00           C
ATOM   1254  HB1 SER A 667      43.570  44.430  57.490  1.00  0.00           H
ATOM   1255  HB2 SER A 667      43.270  46.010  57.670  1.00  0.00           H
ATOM   1256  OG  SER A 667      45.000  45.630  56.590  1.00  0.00           O
ATOM   1257  HG1 SER A 667      45.010  46.550  56.280  1.00  0.00           H
ATOM   1258  C   SER A 667      42.510  46.680  55.070  1.00  0.00           C
ATOM   1259  O   SER A 667      43.220  47.220  54.200  1.00  0.00           O
ATOM   1260  N   THR A 668      41.580  47.440  55.710  1.00  0.00           N
ATOM   1261  HN  THR A 668      41.090  47.030  56.470  1.00  0.00           H
ATOM   1262  CA  THR A 668      41.240  48.760  55.270  1.00  0.00           C
ATOM   1263  HA  THR A 668      42.070  49.180  54.720  1.00  0.00           H
ATOM   1264  CB  THR A 668      40.090  48.880  54.220  1.00  0.00           C
ATOM   1265  HB  THR A 668      40.590  48.840  53.230  1.00  0.00           H
ATOM   1266  OG1 THR A 668      39.600  50.190  54.220  1.00  0.00           O
ATOM   1267  HG1 THR A 668      39.160  50.330  53.380  1.00  0.00           H
ATOM   1268  CG2 THR A 668      39.040  47.870  54.600  1.00  0.00           C
ATOM   1269 HG21 THR A 668      39.430  46.840  54.430  1.00  0.00           H
ATOM   1270 HG22 THR A 668      38.160  47.920  53.910  1.00  0.00           H
ATOM   1271 HG23 THR A 668      38.860  47.980  55.690  1.00  0.00           H
ATOM   1272  C   THR A 668      41.300  49.720  56.420  1.00  0.00           C
ATOM   1273  O   THR A 668      40.540  49.660  57.390  1.00  0.00           O
ATOM   1274  N   GLY A 669      42.210  50.770  56.440  1.00  0.00           N
ATOM   1275  HN  GLY A 669      42.790  50.800  55.630  1.00  0.00           H
ATOM   1276  CA  GLY A 669      42.480  51.820  57.370  1.00  0.00           C
ATOM   1277  HA1 GLY A 669      43.310  52.450  57.130  1.00  0.00           H
ATOM   1278  HA2 GLY A 669      42.520  51.300  58.320  1.00  0.00           H
ATOM   1279  C   GLY A 669      41.350  52.890  57.420  1.00  0.00           C
ATOM   1280  O   GLY A 669      40.870  53.220  58.490  1.00  0.00           O
ATOM   1281  N   PRO A 670      40.780  53.380  56.280  1.00  0.00           N
ATOM   1282  CD  PRO A 670      41.440  53.430  54.970  1.00  0.00           C
ATOM   1283  HD1 PRO A 670      41.080  52.540  54.420  1.00  0.00           H
ATOM   1284  HD2 PRO A 670      42.540  53.600  54.990  1.00  0.00           H
ATOM   1285  CA  PRO A 670      39.480  54.020  56.260  1.00  0.00           C
ATOM   1286  HA  PRO A 670      39.570  54.870  56.920  1.00  0.00           H
ATOM   1287  CB  PRO A 670      39.290  54.320  54.830  1.00  0.00           C
ATOM   1288  HB1 PRO A 670      38.820  55.270  54.470  1.00  0.00           H
ATOM   1289  HB2 PRO A 670      39.020  53.420  54.240  1.00  0.00           H
ATOM   1290  CG  PRO A 670      40.750  54.640  54.380  1.00  0.00           C
ATOM   1291  HG1 PRO A 670      40.800  54.690  53.280  1.00  0.00           H
ATOM   1292  HG2 PRO A 670      41.160  55.560  54.830  1.00  0.00           H
ATOM   1293  C   PRO A 670      38.360  53.170  56.880  1.00  0.00           C
ATOM   1294  O   PRO A 670      37.610  53.680  57.710  1.00  0.00           O
ATOM   1295  N   VAL A 671      38.160  51.790  56.800  1.00  0.00           N
ATOM   1296  HN  VAL A 671      38.720  51.330  56.110  1.00  0.00           H
ATOM   1297  CA  VAL A 671      37.070  51.070  57.520  1.00  0.00           C
ATOM   1298  HA  VAL A 671      36.210  51.730  57.630  1.00  0.00           H
ATOM   1299  CB  VAL A 671      36.590  49.710  56.900  1.00  0.00           C
ATOM   1300  HB  VAL A 671      37.450  49.000  56.800  1.00  0.00           H
ATOM   1301  CG1 VAL A 671      35.510  49.160  57.820  1.00  0.00           C
ATOM   1302 HG11 VAL A 671      35.980  48.820  58.760  1.00  0.00           H
ATOM   1303 HG12 VAL A 671      34.990  48.260  57.420  1.00  0.00           H
ATOM   1304 HG13 VAL A 671      34.800  49.960  58.120  1.00  0.00           H
ATOM   1305  CG2 VAL A 671      36.130  49.970  55.450  1.00  0.00           C
ATOM   1306 HG21 VAL A 671      35.330  50.740  55.490  1.00  0.00           H
ATOM   1307 HG22 VAL A 671      35.700  49.010  55.090  1.00  0.00           H
ATOM   1308 HG23 VAL A 671      36.980  50.320  54.830  1.00  0.00           H
ATOM   1309  C   VAL A 671      37.480  51.040  58.990  1.00  0.00           C
ATOM   1310  O   VAL A 671      36.580  51.000  59.840  1.00  0.00           O
ATOM   1311  N   LEU A 672      38.830  51.030  59.330  1.00  0.00           N
ATOM   1312  HN  LEU A 672      39.520  50.970  58.610  1.00  0.00           H
ATOM   1313  CA  LEU A 672      39.240  51.100  60.750  1.00  0.00           C
ATOM   1314  HA  LEU A 672      38.760  50.290  61.300  1.00  0.00           H
ATOM   1315  CB  LEU A 672      40.720  50.870  60.910  1.00  0.00           C
ATOM   1316  HB1 LEU A 672      41.240  51.510  60.160  1.00  0.00           H
ATOM   1317  HB2 LEU A 672      40.990  49.900  60.440  1.00  0.00           H
ATOM   1318  CG  LEU A 672      41.470  50.920  62.250  1.00  0.00           C
ATOM   1319  HG  LEU A 672      41.430  52.000  62.500  1.00  0.00           H
ATOM   1320  CD1 LEU A 672      40.750  50.180  63.360  1.00  0.00           C
ATOM   1321 HD11 LEU A 672      40.700  49.090  63.130  1.00  0.00           H
ATOM   1322 HD12 LEU A 672      39.690  50.510  63.450  1.00  0.00           H
ATOM   1323 HD13 LEU A 672      41.300  50.390  64.300  1.00  0.00           H
ATOM   1324  CD2 LEU A 672      42.960  50.500  62.100  1.00  0.00           C
ATOM   1325 HD21 LEU A 672      43.510  51.080  61.350  1.00  0.00           H
ATOM   1326 HD22 LEU A 672      42.990  49.420  61.810  1.00  0.00           H
ATOM   1327 HD23 LEU A 672      43.450  50.620  63.090  1.00  0.00           H
ATOM   1328  C   LEU A 672      38.780  52.430  61.440  1.00  0.00           C
ATOM   1329  O   LEU A 672      38.370  52.520  62.620  1.00  0.00           O
ATOM   1330  N   VAL A 673      39.000  53.520  60.750  1.00  0.00           N
ATOM   1331  HN  VAL A 673      39.290  53.450  59.810  1.00  0.00           H
ATOM   1332  CA  VAL A 673      38.430  54.880  61.140  1.00  0.00           C
ATOM   1333  HA  VAL A 673      38.750  55.210  62.120  1.00  0.00           H
ATOM   1334  CB  VAL A 673      38.710  55.970  60.020  1.00  0.00           C
ATOM   1335  HB  VAL A 673      38.470  55.470  59.060  1.00  0.00           H
ATOM   1336  CG1 VAL A 673      37.970  57.340  60.220  1.00  0.00           C
ATOM   1337 HG11 VAL A 673      38.300  58.140  59.530  1.00  0.00           H
ATOM   1338 HG12 VAL A 673      37.990  57.680  61.270  1.00  0.00           H
ATOM   1339 HG13 VAL A 673      36.890  57.140  60.050  1.00  0.00           H
ATOM   1340  CG2 VAL A 673      40.250  56.250  59.950  1.00  0.00           C
ATOM   1341 HG21 VAL A 673      40.530  57.060  59.250  1.00  0.00           H
ATOM   1342 HG22 VAL A 673      40.780  55.360  59.550  1.00  0.00           H
ATOM   1343 HG23 VAL A 673      40.590  56.490  60.990  1.00  0.00           H
ATOM   1344  C   VAL A 673      36.950  54.860  61.210  1.00  0.00           C
ATOM   1345  O   VAL A 673      36.370  55.400  62.160  1.00  0.00           O
ATOM   1346  N   PHE A 674      36.210  54.260  60.230  1.00  0.00           N
ATOM   1347  HN  PHE A 674      36.600  53.900  59.380  1.00  0.00           H
ATOM   1348  CA  PHE A 674      34.730  54.120  60.340  1.00  0.00           C
ATOM   1349  HA  PHE A 674      34.290  55.110  60.470  1.00  0.00           H
ATOM   1350  CB  PHE A 674      34.140  53.460  59.090  1.00  0.00           C
ATOM   1351  HB1 PHE A 674      34.700  52.510  58.930  1.00  0.00           H
ATOM   1352  HB2 PHE A 674      34.470  54.080  58.230  1.00  0.00           H
ATOM   1353  CG  PHE A 674      32.600  53.210  59.070  1.00  0.00           C
ATOM   1354  CD1 PHE A 674      32.010  52.000  58.640  1.00  0.00           C
ATOM   1355  HD1 PHE A 674      32.510  51.150  58.210  1.00  0.00           H
ATOM   1356  CE1 PHE A 674      30.630  51.830  58.660  1.00  0.00           C
ATOM   1357  HE1 PHE A 674      30.220  51.000  58.110  1.00  0.00           H
ATOM   1358  CZ  PHE A 674      29.820  52.830  59.150  1.00  0.00           C
ATOM   1359  HZ  PHE A 674      28.760  52.770  58.970  1.00  0.00           H
ATOM   1360  CD2 PHE A 674      31.780  54.120  59.650  1.00  0.00           C
ATOM   1361  HD2 PHE A 674      32.090  55.020  60.170  1.00  0.00           H
ATOM   1362  CE2 PHE A 674      30.380  54.030  59.590  1.00  0.00           C
ATOM   1363  HE2 PHE A 674      29.790  54.840  59.990  1.00  0.00           H
ATOM   1364  C   PHE A 674      34.190  53.360  61.560  1.00  0.00           C
ATOM   1365  O   PHE A 674      33.170  53.800  62.120  1.00  0.00           O
ATOM   1366  N   GLU A 675      34.800  52.250  61.890  1.00  0.00           N
ATOM   1367  HN  GLU A 675      35.470  51.840  61.300  1.00  0.00           H
ATOM   1368  CA  GLU A 675      34.550  51.570  63.160  1.00  0.00           C
ATOM   1369  HA  GLU A 675      33.520  51.250  63.240  1.00  0.00           H
ATOM   1370  CB  GLU A 675      35.380  50.270  63.290  1.00  0.00           C
ATOM   1371  HB1 GLU A 675      35.260  49.730  64.250  1.00  0.00           H
ATOM   1372  HB2 GLU A 675      36.460  50.500  63.240  1.00  0.00           H
ATOM   1373  CG  GLU A 675      34.930  49.380  62.160  1.00  0.00           C
ATOM   1374  HG1 GLU A 675      35.810  48.750  61.910  1.00  0.00           H
ATOM   1375  HG2 GLU A 675      34.530  49.810  61.210  1.00  0.00           H
ATOM   1376  CD  GLU A 675      33.860  48.390  62.590  1.00  0.00           C
ATOM   1377  OE1 GLU A 675      32.730  48.870  62.840  1.00  0.00           O
ATOM   1378  OE2 GLU A 675      34.060  47.170  62.460  1.00  0.00           O
ATOM   1379  C   GLU A 675      34.760  52.460  64.390  1.00  0.00           C
ATOM   1380  O   GLU A 675      33.960  52.550  65.280  1.00  0.00           O
ATOM   1381  N   LYS A 676      35.850  53.330  64.580  1.00  0.00           N
ATOM   1382  HN  LYS A 676      36.630  53.330  63.980  1.00  0.00           H
ATOM   1383  CA  LYS A 676      36.050  54.260  65.690  1.00  0.00           C
ATOM   1384  HA  LYS A 676      35.980  53.660  66.580  1.00  0.00           H
ATOM   1385  CB  LYS A 676      37.450  54.970  65.540  1.00  0.00           C
ATOM   1386  HB1 LYS A 676      37.550  55.750  66.320  1.00  0.00           H
ATOM   1387  HB2 LYS A 676      37.560  55.460  64.550  1.00  0.00           H
ATOM   1388  CG  LYS A 676      38.640  53.990  65.830  1.00  0.00           C
ATOM   1389  HG1 LYS A 676      38.640  53.280  64.960  1.00  0.00           H
ATOM   1390  HG2 LYS A 676      38.530  53.320  66.700  1.00  0.00           H
ATOM   1391  CD  LYS A 676      40.030  54.650  65.940  1.00  0.00           C
ATOM   1392  HD1 LYS A 676      40.800  53.860  66.010  1.00  0.00           H
ATOM   1393  HD2 LYS A 676      40.010  55.380  66.780  1.00  0.00           H
ATOM   1394  CE  LYS A 676      40.370  55.310  64.630  1.00  0.00           C
ATOM   1395  HE1 LYS A 676      39.560  56.030  64.370  1.00  0.00           H
ATOM   1396  HE2 LYS A 676      40.250  54.610  63.770  1.00  0.00           H
ATOM   1397  NZ  LYS A 676      41.650  55.990  64.620  1.00  0.00           N
ATOM   1398  HZ1 LYS A 676      42.240  55.360  65.200  1.00  0.00           H
ATOM   1399  HZ2 LYS A 676      41.590  56.910  65.120  1.00  0.00           H
ATOM   1400  HZ3 LYS A 676      42.060  56.150  63.680  1.00  0.00           H
ATOM   1401  C   LYS A 676      35.010  55.300  65.740  1.00  0.00           C
ATOM   1402  O   LYS A 676      34.380  55.500  66.800  1.00  0.00           O
ATOM   1403  N   ILE A 677      34.670  55.970  64.590  1.00  0.00           N
ATOM   1404  HN  ILE A 677      35.250  55.670  63.820  1.00  0.00           H
ATOM   1405  CA  ILE A 677      33.550  56.910  64.360  1.00  0.00           C
ATOM   1406  HA  ILE A 677      33.570  57.800  64.980  1.00  0.00           H
ATOM   1407  CB  ILE A 677      33.620  57.500  62.890  1.00  0.00           C
ATOM   1408  HB  ILE A 677      33.750  56.610  62.260  1.00  0.00           H
ATOM   1409  CG2 ILE A 677      32.280  58.150  62.550  1.00  0.00           C
ATOM   1410 HG21 ILE A 677      31.910  58.990  63.200  1.00  0.00           H
ATOM   1411 HG22 ILE A 677      31.510  57.370  62.420  1.00  0.00           H
ATOM   1412 HG23 ILE A 677      32.360  58.660  61.580  1.00  0.00           H
ATOM   1413  CG1 ILE A 677      34.850  58.410  62.760  1.00  0.00           C
ATOM   1414 HG11 ILE A 677      35.800  57.890  63.000  1.00  0.00           H
ATOM   1415 HG12 ILE A 677      34.780  59.290  63.440  1.00  0.00           H
ATOM   1416  CD  ILE A 677      34.870  58.950  61.300  1.00  0.00           C
ATOM   1417  HD1 ILE A 677      34.550  58.260  60.490  1.00  0.00           H
ATOM   1418  HD2 ILE A 677      35.870  59.410  61.160  1.00  0.00           H
ATOM   1419  HD3 ILE A 677      34.100  59.740  61.210  1.00  0.00           H
ATOM   1420  C   ILE A 677      32.180  56.380  64.680  1.00  0.00           C
ATOM   1421  O   ILE A 677      31.290  56.900  65.340  1.00  0.00           O
ATOM   1422  N   LEU A 678      31.960  55.120  64.250  1.00  0.00           N
ATOM   1423  HN  LEU A 678      32.630  54.580  63.760  1.00  0.00           H
ATOM   1424  CA  LEU A 678      30.640  54.400  64.470  1.00  0.00           C
ATOM   1425  HA  LEU A 678      29.810  55.050  64.270  1.00  0.00           H
ATOM   1426  CB  LEU A 678      30.520  53.230  63.550  1.00  0.00           C
ATOM   1427  HB1 LEU A 678      31.350  52.530  63.820  1.00  0.00           H
ATOM   1428  HB2 LEU A 678      30.700  53.490  62.490  1.00  0.00           H
ATOM   1429  CG  LEU A 678      29.190  52.440  63.600  1.00  0.00           C
ATOM   1430  HG  LEU A 678      29.080  51.940  64.590  1.00  0.00           H
ATOM   1431  CD1 LEU A 678      27.990  53.320  63.210  1.00  0.00           C
ATOM   1432 HD11 LEU A 678      27.110  52.630  63.200  1.00  0.00           H
ATOM   1433 HD12 LEU A 678      28.280  53.750  62.230  1.00  0.00           H
ATOM   1434 HD13 LEU A 678      27.850  54.060  64.030  1.00  0.00           H
ATOM   1435  CD2 LEU A 678      29.280  51.380  62.540  1.00  0.00           C
ATOM   1436 HD21 LEU A 678      30.290  50.930  62.620  1.00  0.00           H
ATOM   1437 HD22 LEU A 678      29.410  51.890  61.550  1.00  0.00           H
ATOM   1438 HD23 LEU A 678      28.520  50.570  62.530  1.00  0.00           H
ATOM   1439  C   LEU A 678      30.530  53.880  65.850  1.00  0.00           C
ATOM   1440  O   LEU A 678      29.520  53.890  66.490  1.00  0.00           O
ATOM   1441  N   TYR A 679      31.580  53.430  66.560  1.00  0.00           N
ATOM   1442  HN  TYR A 679      32.360  53.150  66.000  1.00  0.00           H
ATOM   1443  CA  TYR A 679      31.520  53.000  67.930  1.00  0.00           C
ATOM   1444  HA  TYR A 679      30.720  52.290  67.980  1.00  0.00           H
ATOM   1445  CB  TYR A 679      32.820  52.240  68.310  1.00  0.00           C
ATOM   1446  HB1 TYR A 679      33.710  52.920  68.220  1.00  0.00           H
ATOM   1447  HB2 TYR A 679      32.920  51.470  67.520  1.00  0.00           H
ATOM   1448  CG  TYR A 679      32.870  51.690  69.750  1.00  0.00           C
ATOM   1449  CD1 TYR A 679      34.070  51.800  70.510  1.00  0.00           C
ATOM   1450  HD1 TYR A 679      34.960  52.190  70.040  1.00  0.00           H
ATOM   1451  CE1 TYR A 679      34.200  51.240  71.790  1.00  0.00           C
ATOM   1452  HE1 TYR A 679      35.210  51.280  72.180  1.00  0.00           H
ATOM   1453  CZ  TYR A 679      33.170  50.520  72.390  1.00  0.00           C
ATOM   1454  OH  TYR A 679      33.240  50.000  73.710  1.00  0.00           O
ATOM   1455  HH  TYR A 679      34.000  50.340  74.180  1.00  0.00           H
ATOM   1456  CD2 TYR A 679      31.790  50.960  70.400  1.00  0.00           C
ATOM   1457  HD2 TYR A 679      30.770  50.990  69.990  1.00  0.00           H
ATOM   1458  CE2 TYR A 679      31.980  50.440  71.680  1.00  0.00           C
ATOM   1459  HE2 TYR A 679      31.110  49.950  72.070  1.00  0.00           H
ATOM   1460  C   TYR A 679      31.140  54.080  68.950  1.00  0.00           C
ATOM   1461  O   TYR A 679      30.350  53.960  69.880  1.00  0.00           O
ATOM   1462  N   LYS A 680      31.770  55.240  68.780  1.00  0.00           N
ATOM   1463  HN  LYS A 680      32.300  55.370  67.940  1.00  0.00           H
ATOM   1464  CA  LYS A 680      31.480  56.520  69.460  1.00  0.00           C
ATOM   1465  HA  LYS A 680      31.500  56.240  70.510  1.00  0.00           H
ATOM   1466  CB  LYS A 680      32.580  57.540  69.160  1.00  0.00           C
ATOM   1467  HB1 LYS A 680      32.600  57.540  68.050  1.00  0.00           H
ATOM   1468  HB2 LYS A 680      33.530  57.120  69.570  1.00  0.00           H
ATOM   1469  CG  LYS A 680      32.320  58.930  69.800  1.00  0.00           C
ATOM   1470  HG1 LYS A 680      31.320  59.320  69.510  1.00  0.00           H
ATOM   1471  HG2 LYS A 680      33.100  59.620  69.420  1.00  0.00           H
ATOM   1472  CD  LYS A 680      32.440  58.980  71.380  1.00  0.00           C
ATOM   1473  HD1 LYS A 680      33.180  58.190  71.620  1.00  0.00           H
ATOM   1474  HD2 LYS A 680      31.440  58.610  71.730  1.00  0.00           H
ATOM   1475  CE  LYS A 680      32.940  60.260  71.950  1.00  0.00           C
ATOM   1476  HE1 LYS A 680      33.860  60.450  71.360  1.00  0.00           H
ATOM   1477  HE2 LYS A 680      33.180  60.050  73.010  1.00  0.00           H
ATOM   1478  NZ  LYS A 680      31.970  61.280  71.790  1.00  0.00           N
ATOM   1479  HZ1 LYS A 680      32.090  62.050  72.480  1.00  0.00           H
ATOM   1480  HZ2 LYS A 680      31.010  60.910  71.890  1.00  0.00           H
ATOM   1481  HZ3 LYS A 680      32.110  61.700  70.850  1.00  0.00           H
ATOM   1482  C   LYS A 680      30.040  57.010  69.240  1.00  0.00           C
ATOM   1483  O   LYS A 680      29.450  57.440  70.190  1.00  0.00           O
ATOM   1484  N   PHE A 681      29.460  56.910  68.000  1.00  0.00           N
ATOM   1485  HN  PHE A 681      30.050  56.680  67.220  1.00  0.00           H
ATOM   1486  CA  PHE A 681      28.090  57.100  67.620  1.00  0.00           C
ATOM   1487  HA  PHE A 681      27.880  58.140  67.860  1.00  0.00           H
ATOM   1488  CB  PHE A 681      27.830  56.900  66.090  1.00  0.00           C
ATOM   1489  HB1 PHE A 681      27.820  55.830  65.770  1.00  0.00           H
ATOM   1490  HB2 PHE A 681      28.690  57.370  65.560  1.00  0.00           H
ATOM   1491  CG  PHE A 681      26.530  57.600  65.650  1.00  0.00           C
ATOM   1492  CD1 PHE A 681      25.290  56.920  65.600  1.00  0.00           C
ATOM   1493  HD1 PHE A 681      25.390  55.850  65.750  1.00  0.00           H
ATOM   1494  CE1 PHE A 681      24.090  57.540  65.320  1.00  0.00           C
ATOM   1495  HE1 PHE A 681      23.210  56.910  65.150  1.00  0.00           H
ATOM   1496  CZ  PHE A 681      24.130  58.990  65.080  1.00  0.00           C
ATOM   1497  HZ  PHE A 681      23.130  59.380  64.990  1.00  0.00           H
ATOM   1498  CD2 PHE A 681      26.530  58.990  65.340  1.00  0.00           C
ATOM   1499  HD2 PHE A 681      27.470  59.530  65.320  1.00  0.00           H
ATOM   1500  CE2 PHE A 681      25.340  59.700  65.150  1.00  0.00           C
ATOM   1501  HE2 PHE A 681      25.370  60.780  65.180  1.00  0.00           H
ATOM   1502  C   PHE A 681      27.150  56.170  68.420  1.00  0.00           C
ATOM   1503  O   PHE A 681      26.310  56.600  69.190  1.00  0.00           O
ATOM   1504  N   CYS A 682      27.440  54.930  68.380  1.00  0.00           N
ATOM   1505  HN  CYS A 682      28.270  54.620  67.920  1.00  0.00           H
ATOM   1506  CA  CYS A 682      26.830  53.840  69.160  1.00  0.00           C
ATOM   1507  HA  CYS A 682      25.790  53.890  68.850  1.00  0.00           H
ATOM   1508  CB  CYS A 682      27.440  52.470  68.870  1.00  0.00           C
ATOM   1509  HB1 CYS A 682      27.100  51.730  69.630  1.00  0.00           H
ATOM   1510  HB2 CYS A 682      28.550  52.480  68.840  1.00  0.00           H
ATOM   1511  SG  CYS A 682      26.960  52.040  67.230  1.00  0.00           S
ATOM   1512  HG1 CYS A 682      27.950  52.700  66.650  1.00  0.00           H
ATOM   1513  C   CYS A 682      26.900  54.140  70.690  1.00  0.00           C
ATOM   1514  O   CYS A 682      25.870  54.050  71.330  1.00  0.00           O
ATOM   1515  N   ARG A 683      28.030  54.600  71.270  1.00  0.00           N
ATOM   1516  HN  ARG A 683      28.880  54.740  70.770  1.00  0.00           H
ATOM   1517  CA  ARG A 683      28.130  55.100  72.630  1.00  0.00           C
ATOM   1518  HA  ARG A 683      27.640  54.410  73.300  1.00  0.00           H
ATOM   1519  CB  ARG A 683      29.570  55.060  73.070  1.00  0.00           C
ATOM   1520  HB1 ARG A 683      29.630  55.720  73.970  1.00  0.00           H
ATOM   1521  HB2 ARG A 683      30.170  55.630  72.320  1.00  0.00           H
ATOM   1522  CG  ARG A 683      30.240  53.750  73.250  1.00  0.00           C
ATOM   1523  HG1 ARG A 683      31.310  53.780  73.550  1.00  0.00           H
ATOM   1524  HG2 ARG A 683      30.250  53.240  72.260  1.00  0.00           H
ATOM   1525  CD  ARG A 683      29.540  52.850  74.310  1.00  0.00           C
ATOM   1526  HD1 ARG A 683      28.550  52.470  73.980  1.00  0.00           H
ATOM   1527  HD2 ARG A 683      29.310  53.440  75.230  1.00  0.00           H
ATOM   1528  NE  ARG A 683      30.380  51.650  74.580  1.00  0.00           N
ATOM   1529  HE  ARG A 683      31.340  51.710  74.290  1.00  0.00           H
ATOM   1530  CZ  ARG A 683      29.900  50.580  75.210  1.00  0.00           C
ATOM   1531  NH1 ARG A 683      28.780  50.600  75.880  1.00  0.00           N
ATOM   1532 HH11 ARG A 683      28.290  51.480  75.830  1.00  0.00           H
ATOM   1533 HH12 ARG A 683      28.460  49.870  76.480  1.00  0.00           H
ATOM   1534  NH2 ARG A 683      30.620  49.500  75.160  1.00  0.00           N
ATOM   1535 HH21 ARG A 683      30.450  48.730  75.770  1.00  0.00           H
ATOM   1536 HH22 ARG A 683      31.550  49.600  74.780  1.00  0.00           H
ATOM   1537  C   ARG A 683      27.400  56.380  73.010  1.00  0.00           C
ATOM   1538  O   ARG A 683      26.720  56.570  73.980  1.00  0.00           O
ATOM   1539  N   ASP A 684      27.520  57.440  72.100  1.00  0.00           N
ATOM   1540  HN  ASP A 684      28.010  57.400  71.240  1.00  0.00           H
ATOM   1541  CA  ASP A 684      27.000  58.760  72.370  1.00  0.00           C
ATOM   1542  HA  ASP A 684      27.320  59.050  73.360  1.00  0.00           H
ATOM   1543  CB  ASP A 684      27.510  59.770  71.320  1.00  0.00           C
ATOM   1544  HB1 ASP A 684      26.790  60.620  71.310  1.00  0.00           H
ATOM   1545  HB2 ASP A 684      27.470  59.370  70.290  1.00  0.00           H
ATOM   1546  CG  ASP A 684      28.930  60.340  71.550  1.00  0.00           C
ATOM   1547  OD1 ASP A 684      29.600  60.090  72.570  1.00  0.00           O
ATOM   1548  OD2 ASP A 684      29.390  61.090  70.730  1.00  0.00           O
ATOM   1549  C   ASP A 684      25.470  58.750  72.410  1.00  0.00           C
ATOM   1550  O   ASP A 684      24.860  59.420  73.300  1.00  0.00           O
ATOM   1551  N   TYR A 685      24.900  57.980  71.480  1.00  0.00           N
ATOM   1552  HN  TYR A 685      25.490  57.480  70.860  1.00  0.00           H
ATOM   1553  CA  TYR A 685      23.510  58.040  71.190  1.00  0.00           C
ATOM   1554  HA  TYR A 685      23.120  58.860  71.780  1.00  0.00           H
ATOM   1555  CB  TYR A 685      23.420  58.230  69.630  1.00  0.00           C
ATOM   1556  HB1 TYR A 685      22.360  58.080  69.330  1.00  0.00           H
ATOM   1557  HB2 TYR A 685      23.900  57.420  69.040  1.00  0.00           H
ATOM   1558  CG  TYR A 685      23.850  59.570  69.190  1.00  0.00           C
ATOM   1559  CD1 TYR A 685      25.150  59.770  68.720  1.00  0.00           C
ATOM   1560  HD1 TYR A 685      25.870  58.990  68.480  1.00  0.00           H
ATOM   1561  CE1 TYR A 685      25.510  61.120  68.260  1.00  0.00           C
ATOM   1562  HE1 TYR A 685      26.510  61.380  67.940  1.00  0.00           H
ATOM   1563  CZ  TYR A 685      24.560  62.160  68.460  1.00  0.00           C
ATOM   1564  OH  TYR A 685      24.860  63.480  68.020  1.00  0.00           O
ATOM   1565  HH  TYR A 685      24.260  64.140  68.380  1.00  0.00           H
ATOM   1566  CD2 TYR A 685      22.930  60.620  69.370  1.00  0.00           C
ATOM   1567  HD2 TYR A 685      21.910  60.520  69.700  1.00  0.00           H
ATOM   1568  CE2 TYR A 685      23.300  61.930  68.980  1.00  0.00           C
ATOM   1569  HE2 TYR A 685      22.540  62.680  69.030  1.00  0.00           H
ATOM   1570  C   TYR A 685      22.820  56.810  71.730  1.00  0.00           C
ATOM   1571  O   TYR A 685      21.580  56.500  71.620  1.00  0.00           O
ATOM   1572  N   GLN A 686      23.620  55.980  72.470  1.00  0.00           N
ATOM   1573  HN  GLN A 686      24.590  56.180  72.510  1.00  0.00           H
ATOM   1574  CA  GLN A 686      23.200  54.770  73.080  1.00  0.00           C
ATOM   1575  HA  GLN A 686      24.100  54.230  73.320  1.00  0.00           H
ATOM   1576  CB  GLN A 686      22.420  54.940  74.410  1.00  0.00           C
ATOM   1577  HB1 GLN A 686      22.340  53.920  74.850  1.00  0.00           H
ATOM   1578  HB2 GLN A 686      21.430  55.440  74.340  1.00  0.00           H
ATOM   1579  CG  GLN A 686      23.260  55.730  75.470  1.00  0.00           C
ATOM   1580  HG1 GLN A 686      23.610  56.740  75.170  1.00  0.00           H
ATOM   1581  HG2 GLN A 686      24.120  55.060  75.700  1.00  0.00           H
ATOM   1582  CD  GLN A 686      22.370  55.820  76.750  1.00  0.00           C
ATOM   1583  OE1 GLN A 686      21.880  56.870  77.190  1.00  0.00           O
ATOM   1584  NE2 GLN A 686      22.140  54.630  77.300  1.00  0.00           N
ATOM   1585 HE21 GLN A 686      21.500  54.560  78.080  1.00  0.00           H
ATOM   1586 HE22 GLN A 686      22.580  53.790  77.000  1.00  0.00           H
ATOM   1587  C   GLN A 686      22.570  53.610  72.200  1.00  0.00           C
ATOM   1588  O   GLN A 686      21.610  52.990  72.620  1.00  0.00           O
ATOM   1589  N   LEU A 687      23.090  53.300  71.040  1.00  0.00           N
ATOM   1590  HN  LEU A 687      24.010  53.660  70.870  1.00  0.00           H
ATOM   1591  CA  LEU A 687      22.640  52.210  70.100  1.00  0.00           C
ATOM   1592  HA  LEU A 687      21.670  51.870  70.440  1.00  0.00           H
ATOM   1593  CB  LEU A 687      22.640  52.610  68.640  1.00  0.00           C
ATOM   1594  HB1 LEU A 687      22.060  51.950  67.960  1.00  0.00           H
ATOM   1595  HB2 LEU A 687      23.680  52.640  68.220  1.00  0.00           H
ATOM   1596  CG  LEU A 687      22.090  54.030  68.200  1.00  0.00           C
ATOM   1597  HG  LEU A 687      21.410  54.420  68.990  1.00  0.00           H
ATOM   1598  CD1 LEU A 687      23.090  55.090  67.920  1.00  0.00           C
ATOM   1599 HD11 LEU A 687      23.710  55.370  68.810  1.00  0.00           H
ATOM   1600 HD12 LEU A 687      22.500  55.920  67.470  1.00  0.00           H
ATOM   1601 HD13 LEU A 687      23.800  54.820  67.110  1.00  0.00           H
ATOM   1602  CD2 LEU A 687      21.220  54.000  66.910  1.00  0.00           C
ATOM   1603 HD21 LEU A 687      20.450  53.190  66.940  1.00  0.00           H
ATOM   1604 HD22 LEU A 687      21.770  53.890  65.940  1.00  0.00           H
ATOM   1605 HD23 LEU A 687      20.670  54.950  66.750  1.00  0.00           H
ATOM   1606  C   LEU A 687      23.510  50.960  70.290  1.00  0.00           C
ATOM   1607  O   LEU A 687      24.660  51.050  70.640  1.00  0.00           O
ATOM   1608  N   SER A 688      22.970  49.750  70.030  1.00  0.00           N
ATOM   1609  HN  SER A 688      22.050  49.720  69.660  1.00  0.00           H
ATOM   1610  CA  SER A 688      23.710  48.520  70.360  1.00  0.00           C
ATOM   1611  HA  SER A 688      24.350  48.720  71.210  1.00  0.00           H
ATOM   1612  CB  SER A 688      22.640  47.410  70.550  1.00  0.00           C
ATOM   1613  HB1 SER A 688      23.060  46.470  70.950  1.00  0.00           H
ATOM   1614  HB2 SER A 688      22.000  47.220  69.670  1.00  0.00           H
ATOM   1615  OG  SER A 688      21.690  47.810  71.580  1.00  0.00           O
ATOM   1616  HG1 SER A 688      22.190  48.140  72.340  1.00  0.00           H
ATOM   1617  C   SER A 688      24.670  48.190  69.150  1.00  0.00           C
ATOM   1618  O   SER A 688      24.170  47.990  68.060  1.00  0.00           O
ATOM   1619  N   TYR A 689      26.000  48.220  69.340  1.00  0.00           N
ATOM   1620  HN  TYR A 689      26.350  48.180  70.260  1.00  0.00           H
ATOM   1621  CA  TYR A 689      27.010  48.360  68.340  1.00  0.00           C
ATOM   1622  HA  TYR A 689      26.570  49.160  67.750  1.00  0.00           H
ATOM   1623  CB  TYR A 689      28.350  48.740  68.920  1.00  0.00           C
ATOM   1624  HB1 TYR A 689      28.710  48.070  69.730  1.00  0.00           H
ATOM   1625  HB2 TYR A 689      28.210  49.760  69.340  1.00  0.00           H
ATOM   1626  CG  TYR A 689      29.570  48.900  67.950  1.00  0.00           C
ATOM   1627  CD1 TYR A 689      29.460  49.600  66.680  1.00  0.00           C
ATOM   1628  HD1 TYR A 689      28.490  49.950  66.370  1.00  0.00           H
ATOM   1629  CE1 TYR A 689      30.580  49.600  65.840  1.00  0.00           C
ATOM   1630  HE1 TYR A 689      30.550  50.100  64.880  1.00  0.00           H
ATOM   1631  CZ  TYR A 689      31.780  48.930  66.190  1.00  0.00           C
ATOM   1632  OH  TYR A 689      32.880  48.860  65.340  1.00  0.00           O
ATOM   1633  HH  TYR A 689      32.680  48.930  64.400  1.00  0.00           H
ATOM   1634  CD2 TYR A 689      30.750  48.270  68.340  1.00  0.00           C
ATOM   1635  HD2 TYR A 689      30.790  47.730  69.270  1.00  0.00           H
ATOM   1636  CE2 TYR A 689      31.830  48.270  67.430  1.00  0.00           C
ATOM   1637  HE2 TYR A 689      32.780  47.830  67.730  1.00  0.00           H
ATOM   1638  C   TYR A 689      27.170  47.160  67.440  1.00  0.00           C
ATOM   1639  O   TYR A 689      27.250  47.320  66.210  1.00  0.00           O
ATOM   1640  N   LEU A 690      27.130  45.920  68.030  1.00  0.00           N
ATOM   1641  HN  LEU A 690      27.080  45.930  69.030  1.00  0.00           H
ATOM   1642  CA  LEU A 690      27.270  44.760  67.260  1.00  0.00           C
ATOM   1643  HA  LEU A 690      28.230  44.860  66.760  1.00  0.00           H
ATOM   1644  CB  LEU A 690      27.420  43.440  68.070  1.00  0.00           C
ATOM   1645  HB1 LEU A 690      27.590  42.600  67.350  1.00  0.00           H
ATOM   1646  HB2 LEU A 690      26.510  43.250  68.680  1.00  0.00           H
ATOM   1647  CG  LEU A 690      28.620  43.530  69.100  1.00  0.00           C
ATOM   1648  HG  LEU A 690      28.540  44.490  69.670  1.00  0.00           H
ATOM   1649  CD1 LEU A 690      28.590  42.450  70.180  1.00  0.00           C
ATOM   1650 HD11 LEU A 690      27.710  42.740  70.800  1.00  0.00           H
ATOM   1651 HD12 LEU A 690      29.540  42.440  70.760  1.00  0.00           H
ATOM   1652 HD13 LEU A 690      28.420  41.510  69.630  1.00  0.00           H
ATOM   1653  CD2 LEU A 690      29.990  43.560  68.410  1.00  0.00           C
ATOM   1654 HD21 LEU A 690      30.100  44.420  67.710  1.00  0.00           H
ATOM   1655 HD22 LEU A 690      30.190  42.570  67.930  1.00  0.00           H
ATOM   1656 HD23 LEU A 690      30.770  43.650  69.190  1.00  0.00           H
ATOM   1657  C   LEU A 690      26.210  44.550  66.180  1.00  0.00           C
ATOM   1658  O   LEU A 690      26.570  44.190  65.080  1.00  0.00           O
ATOM   1659  N   SER A 691      24.960  44.850  66.610  1.00  0.00           N
ATOM   1660  HN  SER A 691      24.870  44.960  67.590  1.00  0.00           H
ATOM   1661  CA  SER A 691      23.830  45.010  65.660  1.00  0.00           C
ATOM   1662  HA  SER A 691      23.740  44.010  65.240  1.00  0.00           H
ATOM   1663  CB  SER A 691      22.500  45.410  66.370  1.00  0.00           C
ATOM   1664  HB1 SER A 691      22.530  46.350  66.980  1.00  0.00           H
ATOM   1665  HB2 SER A 691      22.340  44.590  67.100  1.00  0.00           H
ATOM   1666  OG  SER A 691      21.460  45.490  65.490  1.00  0.00           O
ATOM   1667  HG1 SER A 691      21.470  46.340  65.050  1.00  0.00           H
ATOM   1668  C   SER A 691      24.060  45.950  64.490  1.00  0.00           C
ATOM   1669  O   SER A 691      23.990  45.440  63.400  1.00  0.00           O
ATOM   1670  N   LEU A 692      24.390  47.280  64.790  1.00  0.00           N
ATOM   1671  HN  LEU A 692      24.540  47.590  65.730  1.00  0.00           H
ATOM   1672  CA  LEU A 692      24.570  48.290  63.840  1.00  0.00           C
ATOM   1673  HA  LEU A 692      23.630  48.320  63.310  1.00  0.00           H
ATOM   1674  CB  LEU A 692      24.810  49.670  64.580  1.00  0.00           C
ATOM   1675  HB1 LEU A 692      25.820  49.580  65.030  1.00  0.00           H
ATOM   1676  HB2 LEU A 692      23.990  49.640  65.320  1.00  0.00           H
ATOM   1677  CG  LEU A 692      24.660  50.890  63.590  1.00  0.00           C
ATOM   1678  HG  LEU A 692      25.450  50.720  62.820  1.00  0.00           H
ATOM   1679  CD1 LEU A 692      23.340  50.870  62.740  1.00  0.00           C
ATOM   1680 HD11 LEU A 692      23.430  51.600  61.900  1.00  0.00           H
ATOM   1681 HD12 LEU A 692      22.430  51.130  63.310  1.00  0.00           H
ATOM   1682 HD13 LEU A 692      23.140  49.960  62.120  1.00  0.00           H
ATOM   1683  CD2 LEU A 692      24.660  52.290  64.240  1.00  0.00           C
ATOM   1684 HD21 LEU A 692      24.450  52.930  63.360  1.00  0.00           H
ATOM   1685 HD22 LEU A 692      25.600  52.580  64.750  1.00  0.00           H
ATOM   1686 HD23 LEU A 692      23.810  52.500  64.920  1.00  0.00           H
ATOM   1687  C   LEU A 692      25.710  48.030  62.890  1.00  0.00           C
ATOM   1688  O   LEU A 692      25.600  48.280  61.700  1.00  0.00           O
ATOM   1689  N   ARG A 693      26.870  47.460  63.440  1.00  0.00           N
ATOM   1690  HN  ARG A 693      26.980  47.380  64.430  1.00  0.00           H
ATOM   1691  CA  ARG A 693      27.900  46.920  62.490  1.00  0.00           C
ATOM   1692  HA  ARG A 693      28.190  47.750  61.850  1.00  0.00           H
ATOM   1693  CB  ARG A 693      29.050  46.430  63.300  1.00  0.00           C
ATOM   1694  HB1 ARG A 693      28.910  45.340  63.500  1.00  0.00           H
ATOM   1695  HB2 ARG A 693      29.110  47.000  64.250  1.00  0.00           H
ATOM   1696  CG  ARG A 693      30.450  46.550  62.650  1.00  0.00           C
ATOM   1697  HG1 ARG A 693      31.250  46.370  63.390  1.00  0.00           H
ATOM   1698  HG2 ARG A 693      30.560  47.620  62.330  1.00  0.00           H
ATOM   1699  CD  ARG A 693      30.750  45.860  61.290  1.00  0.00           C
ATOM   1700  HD1 ARG A 693      31.730  46.190  60.880  1.00  0.00           H
ATOM   1701  HD2 ARG A 693      30.040  46.140  60.490  1.00  0.00           H
ATOM   1702  NE  ARG A 693      30.720  44.370  61.390  1.00  0.00           N
ATOM   1703  HE  ARG A 693      29.990  43.860  61.830  1.00  0.00           H
ATOM   1704  CZ  ARG A 693      31.690  43.620  60.880  1.00  0.00           C
ATOM   1705  NH1 ARG A 693      32.830  44.060  60.430  1.00  0.00           N
ATOM   1706 HH11 ARG A 693      33.570  43.490  60.080  1.00  0.00           H
ATOM   1707 HH12 ARG A 693      32.930  45.060  60.430  1.00  0.00           H
ATOM   1708  NH2 ARG A 693      31.500  42.320  60.930  1.00  0.00           N
ATOM   1709 HH21 ARG A 693      30.760  41.970  61.490  1.00  0.00           H
ATOM   1710 HH22 ARG A 693      32.300  41.750  60.760  1.00  0.00           H
ATOM   1711  C   ARG A 693      27.400  45.840  61.510  1.00  0.00           C
ATOM   1712  O   ARG A 693      27.590  45.940  60.350  1.00  0.00           O
ATOM   1713  N   THR A 694      26.650  44.880  62.030  1.00  0.00           N
ATOM   1714  HN  THR A 694      26.580  44.900  63.030  1.00  0.00           H
ATOM   1715  CA  THR A 694      26.040  43.820  61.320  1.00  0.00           C
ATOM   1716  HA  THR A 694      26.850  43.190  60.970  1.00  0.00           H
ATOM   1717  CB  THR A 694      25.360  42.720  62.100  1.00  0.00           C
ATOM   1718  HB  THR A 694      24.530  43.100  62.740  1.00  0.00           H
ATOM   1719  OG1 THR A 694      26.350  42.260  62.990  1.00  0.00           O
ATOM   1720  HG1 THR A 694      26.160  42.640  63.860  1.00  0.00           H
ATOM   1721  CG2 THR A 694      24.910  41.540  61.300  1.00  0.00           C
ATOM   1722 HG21 THR A 694      24.120  41.830  60.580  1.00  0.00           H
ATOM   1723 HG22 THR A 694      24.440  40.720  61.910  1.00  0.00           H
ATOM   1724 HG23 THR A 694      25.790  41.050  60.840  1.00  0.00           H
ATOM   1725  C   THR A 694      25.100  44.360  60.250  1.00  0.00           C
ATOM   1726  O   THR A 694      25.210  44.040  59.050  1.00  0.00           O
ATOM   1727  N   SER A 695      24.200  45.250  60.700  1.00  0.00           N
ATOM   1728  HN  SER A 695      24.160  45.560  61.650  1.00  0.00           H
ATOM   1729  CA  SER A 695      23.240  46.050  59.850  1.00  0.00           C
ATOM   1730  HA  SER A 695      22.720  45.310  59.260  1.00  0.00           H
ATOM   1731  CB  SER A 695      22.170  46.960  60.680  1.00  0.00           C
ATOM   1732  HB1 SER A 695      21.520  47.440  59.910  1.00  0.00           H
ATOM   1733  HB2 SER A 695      22.700  47.820  61.160  1.00  0.00           H
ATOM   1734  OG  SER A 695      21.380  46.240  61.640  1.00  0.00           O
ATOM   1735  HG1 SER A 695      21.900  46.170  62.430  1.00  0.00           H
ATOM   1736  C   SER A 695      23.870  46.950  58.770  1.00  0.00           C
ATOM   1737  O   SER A 695      23.480  46.760  57.600  1.00  0.00           O
ATOM   1738  N   ILE A 696      24.930  47.750  59.050  1.00  0.00           N
ATOM   1739  HN  ILE A 696      25.360  47.820  59.950  1.00  0.00           H
ATOM   1740  CA  ILE A 696      25.600  48.600  58.040  1.00  0.00           C
ATOM   1741  HA  ILE A 696      24.860  49.240  57.600  1.00  0.00           H
ATOM   1742  CB  ILE A 696      26.530  49.670  58.690  1.00  0.00           C
ATOM   1743  HB  ILE A 696      27.370  49.210  59.260  1.00  0.00           H
ATOM   1744  CG2 ILE A 696      27.310  50.340  57.470  1.00  0.00           C
ATOM   1745 HG21 ILE A 696      26.620  50.520  56.600  1.00  0.00           H
ATOM   1746 HG22 ILE A 696      28.150  49.770  57.040  1.00  0.00           H
ATOM   1747 HG23 ILE A 696      27.500  51.360  57.860  1.00  0.00           H
ATOM   1748  CG1 ILE A 696      25.720  50.720  59.500  1.00  0.00           C
ATOM   1749 HG11 ILE A 696      25.110  50.190  60.260  1.00  0.00           H
ATOM   1750 HG12 ILE A 696      25.120  51.290  58.760  1.00  0.00           H
ATOM   1751  CD  ILE A 696      26.430  51.780  60.270  1.00  0.00           C
ATOM   1752  HD1 ILE A 696      26.840  52.510  59.530  1.00  0.00           H
ATOM   1753  HD2 ILE A 696      27.110  51.290  61.000  1.00  0.00           H
ATOM   1754  HD3 ILE A 696      25.770  52.380  60.940  1.00  0.00           H
ATOM   1755  C   ILE A 696      26.280  47.760  56.960  1.00  0.00           C
ATOM   1756  O   ILE A 696      26.190  48.030  55.750  1.00  0.00           O
ATOM   1757  N   GLY A 697      26.910  46.620  57.350  1.00  0.00           N
ATOM   1758  HN  GLY A 697      27.150  46.520  58.310  1.00  0.00           H
ATOM   1759  CA  GLY A 697      27.320  45.520  56.430  1.00  0.00           C
ATOM   1760  HA1 GLY A 697      27.660  44.660  56.990  1.00  0.00           H
ATOM   1761  HA2 GLY A 697      28.170  45.730  55.800  1.00  0.00           H
ATOM   1762  C   GLY A 697      26.300  44.930  55.610  1.00  0.00           C
ATOM   1763  O   GLY A 697      26.470  44.890  54.380  1.00  0.00           O
ATOM   1764  N   LEU A 698      25.130  44.500  56.110  1.00  0.00           N
ATOM   1765  HN  LEU A 698      24.950  44.400  57.090  1.00  0.00           H
ATOM   1766  CA  LEU A 698      24.010  44.070  55.270  1.00  0.00           C
ATOM   1767  HA  LEU A 698      24.360  43.210  54.710  1.00  0.00           H
ATOM   1768  CB  LEU A 698      22.790  43.660  56.090  1.00  0.00           C
ATOM   1769  HB1 LEU A 698      22.020  43.410  55.320  1.00  0.00           H
ATOM   1770  HB2 LEU A 698      22.430  44.470  56.750  1.00  0.00           H
ATOM   1771  CG  LEU A 698      22.930  42.520  57.010  1.00  0.00           C
ATOM   1772  HG  LEU A 698      23.730  42.820  57.720  1.00  0.00           H
ATOM   1773  CD1 LEU A 698      21.620  42.250  57.720  1.00  0.00           C
ATOM   1774 HD11 LEU A 698      21.520  43.060  58.470  1.00  0.00           H
ATOM   1775 HD12 LEU A 698      21.630  41.310  58.280  1.00  0.00           H
ATOM   1776 HD13 LEU A 698      20.700  42.320  57.100  1.00  0.00           H
ATOM   1777  CD2 LEU A 698      23.490  41.200  56.280  1.00  0.00           C
ATOM   1778 HD21 LEU A 698      24.480  41.510  55.880  1.00  0.00           H
ATOM   1779 HD22 LEU A 698      22.870  40.780  55.460  1.00  0.00           H
ATOM   1780 HD23 LEU A 698      23.620  40.340  56.970  1.00  0.00           H
ATOM   1781  C   LEU A 698      23.470  45.070  54.200  1.00  0.00           C
ATOM   1782  O   LEU A 698      23.500  44.740  52.980  1.00  0.00           O
ATOM   1783  N   TRP A 699      23.210  46.390  54.560  1.00  0.00           N
ATOM   1784  HN  TRP A 699      23.360  46.650  55.520  1.00  0.00           H
ATOM   1785  CA  TRP A 699      22.960  47.460  53.590  1.00  0.00           C
ATOM   1786  HA  TRP A 699      22.220  47.270  52.830  1.00  0.00           H
ATOM   1787  CB  TRP A 699      22.560  48.770  54.290  1.00  0.00           C
ATOM   1788  HB1 TRP A 699      22.880  49.610  53.640  1.00  0.00           H
ATOM   1789  HB2 TRP A 699      23.230  48.830  55.180  1.00  0.00           H
ATOM   1790  CG  TRP A 699      21.070  48.800  54.710  1.00  0.00           C
ATOM   1791  CD1 TRP A 699      20.410  48.770  55.930  1.00  0.00           C
ATOM   1792  HD1 TRP A 699      20.850  48.300  56.790  1.00  0.00           H
ATOM   1793  NE1 TRP A 699      19.120  49.210  55.760  1.00  0.00           N
ATOM   1794  HE1 TRP A 699      18.490  49.400  56.490  1.00  0.00           H
ATOM   1795  CE2 TRP A 699      18.890  49.520  54.470  1.00  0.00           C
ATOM   1796  CD2 TRP A 699      20.100  49.370  53.740  1.00  0.00           C
ATOM   1797  CE3 TRP A 699      20.190  49.710  52.440  1.00  0.00           C
ATOM   1798  HE3 TRP A 699      21.140  49.550  51.950  1.00  0.00           H
ATOM   1799  CZ3 TRP A 699      19.030  50.260  51.830  1.00  0.00           C
ATOM   1800  HZ3 TRP A 699      19.040  50.440  50.770  1.00  0.00           H
ATOM   1801  CZ2 TRP A 699      17.730  50.080  53.920  1.00  0.00           C
ATOM   1802  HZ2 TRP A 699      16.890  50.370  54.530  1.00  0.00           H
ATOM   1803  CH2 TRP A 699      17.830  50.440  52.570  1.00  0.00           C
ATOM   1804  HH2 TRP A 699      16.980  50.990  52.160  1.00  0.00           H
ATOM   1805  C   TRP A 699      24.170  47.660  52.600  1.00  0.00           C
ATOM   1806  O   TRP A 699      23.910  47.860  51.410  1.00  0.00           O
ATOM   1807  N   THR A 700      25.430  47.550  53.040  1.00  0.00           N
ATOM   1808  HN  THR A 700      25.700  47.480  53.990  1.00  0.00           H
ATOM   1809  CA  THR A 700      26.610  47.890  52.150  1.00  0.00           C
ATOM   1810  HA  THR A 700      26.370  48.830  51.670  1.00  0.00           H
ATOM   1811  CB  THR A 700      27.960  48.020  52.880  1.00  0.00           C
ATOM   1812  HB  THR A 700      28.360  47.140  53.410  1.00  0.00           H
ATOM   1813  OG1 THR A 700      27.880  49.130  53.800  1.00  0.00           O
ATOM   1814  HG1 THR A 700      27.460  48.800  54.600  1.00  0.00           H
ATOM   1815  CG2 THR A 700      29.170  48.500  52.010  1.00  0.00           C
ATOM   1816 HG21 THR A 700      30.080  48.710  52.610  1.00  0.00           H
ATOM   1817 HG22 THR A 700      28.820  49.410  51.470  1.00  0.00           H
ATOM   1818 HG23 THR A 700      29.420  47.720  51.250  1.00  0.00           H
ATOM   1819  C   THR A 700      26.730  46.900  51.050  1.00  0.00           C
ATOM   1820  O   THR A 700      26.980  47.180  49.950  1.00  0.00           O
ATOM   1821  N   SER A 701      26.620  45.660  51.470  1.00  0.00           N
ATOM   1822  HN  SER A 701      26.570  45.430  52.440  1.00  0.00           H
ATOM   1823  CA  SER A 701      26.640  44.510  50.590  1.00  0.00           C
ATOM   1824  HA  SER A 701      27.600  44.430  50.090  1.00  0.00           H
ATOM   1825  CB  SER A 701      26.590  43.080  51.260  1.00  0.00           C
ATOM   1826  HB1 SER A 701      27.600  42.840  51.660  1.00  0.00           H
ATOM   1827  HB2 SER A 701      26.460  42.370  50.420  1.00  0.00           H
ATOM   1828  OG  SER A 701      25.590  43.000  52.250  1.00  0.00           O
ATOM   1829  HG1 SER A 701      25.180  43.840  52.460  1.00  0.00           H
ATOM   1830  C   SER A 701      25.620  44.550  49.520  1.00  0.00           C
ATOM   1831  O   SER A 701      25.890  44.240  48.350  1.00  0.00           O
ATOM   1832  N   PHE A 702      24.400  44.820  49.880  1.00  0.00           N
ATOM   1833  HN  PHE A 702      24.220  45.030  50.840  1.00  0.00           H
ATOM   1834  CA  PHE A 702      23.230  45.030  49.000  1.00  0.00           C
ATOM   1835  HA  PHE A 702      23.100  44.120  48.420  1.00  0.00           H
ATOM   1836  CB  PHE A 702      22.010  45.070  49.870  1.00  0.00           C
ATOM   1837  HB1 PHE A 702      22.070  45.530  50.880  1.00  0.00           H
ATOM   1838  HB2 PHE A 702      21.630  44.060  50.180  1.00  0.00           H
ATOM   1839  CG  PHE A 702      20.810  45.790  49.170  1.00  0.00           C
ATOM   1840  CD1 PHE A 702      20.000  45.130  48.210  1.00  0.00           C
ATOM   1841  HD1 PHE A 702      20.240  44.130  47.880  1.00  0.00           H
ATOM   1842  CE1 PHE A 702      19.010  45.900  47.530  1.00  0.00           C
ATOM   1843  HE1 PHE A 702      18.520  45.500  46.660  1.00  0.00           H
ATOM   1844  CZ  PHE A 702      18.690  47.210  47.870  1.00  0.00           C
ATOM   1845  HZ  PHE A 702      17.900  47.840  47.500  1.00  0.00           H
ATOM   1846  CD2 PHE A 702      20.380  47.090  49.640  1.00  0.00           C
ATOM   1847  HD2 PHE A 702      20.780  47.540  50.540  1.00  0.00           H
ATOM   1848  CE2 PHE A 702      19.370  47.760  49.000  1.00  0.00           C
ATOM   1849  HE2 PHE A 702      19.110  48.720  49.420  1.00  0.00           H
ATOM   1850  C   PHE A 702      23.430  46.140  47.980  1.00  0.00           C
ATOM   1851  O   PHE A 702      23.060  46.010  46.830  1.00  0.00           O
ATOM   1852  N   LEU A 703      23.920  47.250  48.470  1.00  0.00           N
ATOM   1853  HN  LEU A 703      24.100  47.450  49.430  1.00  0.00           H
ATOM   1854  CA  LEU A 703      24.300  48.450  47.740  1.00  0.00           C
ATOM   1855  HA  LEU A 703      23.420  48.580  47.120  1.00  0.00           H
ATOM   1856  CB  LEU A 703      24.390  49.680  48.680  1.00  0.00           C
ATOM   1857  HB1 LEU A 703      24.830  50.520  48.110  1.00  0.00           H
ATOM   1858  HB2 LEU A 703      25.140  49.470  49.470  1.00  0.00           H
ATOM   1859  CG  LEU A 703      23.050  50.140  49.200  1.00  0.00           C
ATOM   1860  HG  LEU A 703      22.440  49.390  49.760  1.00  0.00           H
ATOM   1861  CD1 LEU A 703      23.280  51.390  50.100  1.00  0.00           C
ATOM   1862 HD11 LEU A 703      22.310  51.830  50.410  1.00  0.00           H
ATOM   1863 HD12 LEU A 703      23.650  52.270  49.530  1.00  0.00           H
ATOM   1864 HD13 LEU A 703      23.990  51.130  50.920  1.00  0.00           H
ATOM   1865  CD2 LEU A 703      22.060  50.510  48.030  1.00  0.00           C
ATOM   1866 HD21 LEU A 703      21.200  51.120  48.380  1.00  0.00           H
ATOM   1867 HD22 LEU A 703      21.720  49.620  47.460  1.00  0.00           H
ATOM   1868 HD23 LEU A 703      22.660  51.160  47.380  1.00  0.00           H
ATOM   1869  C   LEU A 703      25.450  48.300  46.820  1.00  0.00           C
ATOM   1870  O   LEU A 703      25.430  48.800  45.730  1.00  0.00           O
ATOM   1871  N   CYS A 704      26.480  47.540  47.210  1.00  0.00           N
ATOM   1872  HN  CYS A 704      26.530  47.310  48.180  1.00  0.00           H
ATOM   1873  CA  CYS A 704      27.410  46.990  46.180  1.00  0.00           C
ATOM   1874  HA  CYS A 704      27.920  47.720  45.570  1.00  0.00           H
ATOM   1875  CB  CYS A 704      28.570  46.320  46.870  1.00  0.00           C
ATOM   1876  HB1 CYS A 704      29.150  45.810  46.070  1.00  0.00           H
ATOM   1877  HB2 CYS A 704      28.110  45.580  47.540  1.00  0.00           H
ATOM   1878  SG  CYS A 704      29.450  47.510  47.910  1.00  0.00           S
ATOM   1879  HG1 CYS A 704      28.400  47.680  48.710  1.00  0.00           H
ATOM   1880  C   CYS A 704      26.720  46.130  45.190  1.00  0.00           C
ATOM   1881  O   CYS A 704      26.900  46.310  43.980  1.00  0.00           O
ATOM   1882  N   ILE A 705      25.780  45.290  45.530  1.00  0.00           N
ATOM   1883  HN  ILE A 705      25.550  45.030  46.460  1.00  0.00           H
ATOM   1884  CA  ILE A 705      24.910  44.560  44.540  1.00  0.00           C
ATOM   1885  HA  ILE A 705      25.560  44.100  43.820  1.00  0.00           H
ATOM   1886  CB  ILE A 705      24.180  43.420  45.230  1.00  0.00           C
ATOM   1887  HB  ILE A 705      23.570  43.860  46.040  1.00  0.00           H
ATOM   1888  CG2 ILE A 705      23.220  42.800  44.160  1.00  0.00           C
ATOM   1889 HG21 ILE A 705      22.870  41.820  44.550  1.00  0.00           H
ATOM   1890 HG22 ILE A 705      23.820  42.720  43.230  1.00  0.00           H
ATOM   1891 HG23 ILE A 705      22.340  43.450  43.940  1.00  0.00           H
ATOM   1892  CG1 ILE A 705      25.190  42.330  45.750  1.00  0.00           C
ATOM   1893 HG11 ILE A 705      26.130  42.800  46.100  1.00  0.00           H
ATOM   1894 HG12 ILE A 705      25.440  41.740  44.830  1.00  0.00           H
ATOM   1895  CD  ILE A 705      24.620  41.420  46.860  1.00  0.00           C
ATOM   1896  HD1 ILE A 705      23.770  40.850  46.430  1.00  0.00           H
ATOM   1897  HD2 ILE A 705      24.170  42.050  47.650  1.00  0.00           H
ATOM   1898  HD3 ILE A 705      25.300  40.700  47.360  1.00  0.00           H
ATOM   1899  C   ILE A 705      24.030  45.480  43.710  1.00  0.00           C
ATOM   1900  O   ILE A 705      23.780  45.340  42.510  1.00  0.00           O
ATOM   1901  N   VAL A 706      23.550  46.570  44.340  1.00  0.00           N
ATOM   1902  HN  VAL A 706      23.630  46.640  45.330  1.00  0.00           H
ATOM   1903  CA  VAL A 706      22.810  47.580  43.550  1.00  0.00           C
ATOM   1904  HA  VAL A 706      21.990  47.010  43.130  1.00  0.00           H
ATOM   1905  CB  VAL A 706      22.040  48.610  44.500  1.00  0.00           C
ATOM   1906  HB  VAL A 706      22.650  48.960  45.350  1.00  0.00           H
ATOM   1907  CG1 VAL A 706      21.570  49.870  43.720  1.00  0.00           C
ATOM   1908 HG11 VAL A 706      21.070  50.550  44.430  1.00  0.00           H
ATOM   1909 HG12 VAL A 706      20.840  49.430  43.010  1.00  0.00           H
ATOM   1910 HG13 VAL A 706      22.430  50.430  43.270  1.00  0.00           H
ATOM   1911  CG2 VAL A 706      20.770  47.830  44.970  1.00  0.00           C
ATOM   1912 HG21 VAL A 706      20.230  48.370  45.780  1.00  0.00           H
ATOM   1913 HG22 VAL A 706      21.030  46.880  45.470  1.00  0.00           H
ATOM   1914 HG23 VAL A 706      20.120  47.540  44.120  1.00  0.00           H
ATOM   1915  C   VAL A 706      23.570  48.260  42.440  1.00  0.00           C
ATOM   1916  O   VAL A 706      23.130  48.450  41.300  1.00  0.00           O
ATOM   1917  N   LEU A 707      24.850  48.550  42.850  1.00  0.00           N
ATOM   1918  HN  LEU A 707      25.110  48.350  43.800  1.00  0.00           H
ATOM   1919  CA  LEU A 707      25.840  49.180  42.010  1.00  0.00           C
ATOM   1920  HA  LEU A 707      25.200  49.950  41.600  1.00  0.00           H
ATOM   1921  CB  LEU A 707      27.030  49.720  42.840  1.00  0.00           C
ATOM   1922  HB1 LEU A 707      27.700  48.870  43.090  1.00  0.00           H
ATOM   1923  HB2 LEU A 707      26.810  50.110  43.850  1.00  0.00           H
ATOM   1924  CG  LEU A 707      27.870  50.910  42.200  1.00  0.00           C
ATOM   1925  HG  LEU A 707      27.190  51.590  41.640  1.00  0.00           H
ATOM   1926  CD1 LEU A 707      28.590  51.710  43.240  1.00  0.00           C
ATOM   1927 HD11 LEU A 707      29.080  51.130  44.050  1.00  0.00           H
ATOM   1928 HD12 LEU A 707      27.860  52.300  43.830  1.00  0.00           H
ATOM   1929 HD13 LEU A 707      29.320  52.430  42.780  1.00  0.00           H
ATOM   1930  CD2 LEU A 707      28.910  50.400  41.160  1.00  0.00           C
ATOM   1931 HD21 LEU A 707      29.550  49.590  41.550  1.00  0.00           H
ATOM   1932 HD22 LEU A 707      29.630  51.160  40.790  1.00  0.00           H
ATOM   1933 HD23 LEU A 707      28.340  50.110  40.250  1.00  0.00           H
ATOM   1934  C   LEU A 707      26.350  48.290  40.880  1.00  0.00           C
ATOM   1935  O   LEU A 707      26.540  48.800  39.810  1.00  0.00           O
ATOM   1936  N   VAL A 708      26.340  46.950  41.050  1.00  0.00           N
ATOM   1937  HN  VAL A 708      26.230  46.490  41.930  1.00  0.00           H
ATOM   1938  CA  VAL A 708      26.650  45.960  40.040  1.00  0.00           C
ATOM   1939  HA  VAL A 708      27.520  46.320  39.530  1.00  0.00           H
ATOM   1940  CB  VAL A 708      27.040  44.630  40.770  1.00  0.00           C
ATOM   1941  HB  VAL A 708      26.210  44.230  41.390  1.00  0.00           H
ATOM   1942  CG1 VAL A 708      27.410  43.540  39.720  1.00  0.00           C
ATOM   1943 HG11 VAL A 708      27.700  42.570  40.180  1.00  0.00           H
ATOM   1944 HG12 VAL A 708      28.200  43.920  39.030  1.00  0.00           H
ATOM   1945 HG13 VAL A 708      26.510  43.410  39.080  1.00  0.00           H
ATOM   1946  CG2 VAL A 708      28.380  44.770  41.590  1.00  0.00           C
ATOM   1947 HG21 VAL A 708      28.680  43.820  42.070  1.00  0.00           H
ATOM   1948 HG22 VAL A 708      28.340  45.610  42.310  1.00  0.00           H
ATOM   1949 HG23 VAL A 708      29.240  45.000  40.940  1.00  0.00           H
ATOM   1950  C   VAL A 708      25.420  45.750  39.050  1.00  0.00           C
ATOM   1951  O   VAL A 708      25.540  45.380  37.870  1.00  0.00           O
ATOM   1952  N   ALA A 709      24.170  46.030  39.540  1.00  0.00           N
ATOM   1953  HN  ALA A 709      24.010  45.970  40.520  1.00  0.00           H
ATOM   1954  CA  ALA A 709      23.040  46.080  38.660  1.00  0.00           C
ATOM   1955  HA  ALA A 709      22.950  45.180  38.070  1.00  0.00           H
ATOM   1956  CB  ALA A 709      21.800  46.130  39.590  1.00  0.00           C
ATOM   1957  HB1 ALA A 709      21.700  47.050  40.190  1.00  0.00           H
ATOM   1958  HB2 ALA A 709      21.890  45.220  40.220  1.00  0.00           H
ATOM   1959  HB3 ALA A 709      20.880  46.000  38.970  1.00  0.00           H
ATOM   1960  C   ALA A 709      22.970  47.370  37.840  1.00  0.00           C
ATOM   1961  O   ALA A 709      22.530  47.360  36.680  1.00  0.00           O
ATOM   1962  N   THR A 710      23.330  48.540  38.430  1.00  0.00           N
ATOM   1963  HN  THR A 710      23.760  48.490  39.340  1.00  0.00           H
ATOM   1964  CA  THR A 710      23.120  49.830  37.710  1.00  0.00           C
ATOM   1965  HA  THR A 710      22.290  49.600  37.050  1.00  0.00           H
ATOM   1966  CB  THR A 710      22.770  50.980  38.520  1.00  0.00           C
ATOM   1967  HB  THR A 710      22.960  52.020  38.170  1.00  0.00           H
ATOM   1968  OG1 THR A 710      23.290  50.870  39.790  1.00  0.00           O
ATOM   1969  HG1 THR A 710      23.210  49.950  40.080  1.00  0.00           H
ATOM   1970  CG2 THR A 710      21.190  50.980  38.480  1.00  0.00           C
ATOM   1971 HG21 THR A 710      20.760  51.170  37.470  1.00  0.00           H
ATOM   1972 HG22 THR A 710      20.760  51.700  39.210  1.00  0.00           H
ATOM   1973 HG23 THR A 710      20.830  49.970  38.810  1.00  0.00           H
ATOM   1974  C   THR A 710      24.180  50.230  36.770  1.00  0.00           C
ATOM   1975  O   THR A 710      23.950  50.910  35.750  1.00  0.00           O
ATOM   1976  N   ASP A 711      25.430  49.830  37.060  1.00  0.00           N
ATOM   1977  HN  ASP A 711      25.510  49.480  37.990  1.00  0.00           H
ATOM   1978  CA  ASP A 711      26.490  49.780  36.130  1.00  0.00           C
ATOM   1979  HA  ASP A 711      27.230  49.120  36.580  1.00  0.00           H
ATOM   1980  CB  ASP A 711      26.230  49.070  34.670  1.00  0.00           C
ATOM   1981  HB1 ASP A 711      25.620  49.730  34.030  1.00  0.00           H
ATOM   1982  HB2 ASP A 711      25.840  48.060  34.900  1.00  0.00           H
ATOM   1983  CG  ASP A 711      27.600  48.890  34.040  1.00  0.00           C
ATOM   1984  OD1 ASP A 711      28.610  48.560  34.760  1.00  0.00           O
ATOM   1985  OD2 ASP A 711      27.760  48.870  32.810  1.00  0.00           O
ATOM   1986  C   ASP A 711      27.250  51.110  36.100  1.00  0.00           C
ATOM   1987  O   ASP A 711      26.950  52.040  35.390  1.00  0.00           O
ATOM   1988  N   ALA A 712      28.460  51.160  36.860  1.00  0.00           N
ATOM   1989  HN  ALA A 712      28.780  50.330  37.310  1.00  0.00           H
ATOM   1990  CA  ALA A 712      29.270  52.320  36.860  1.00  0.00           C
ATOM   1991  HA  ALA A 712      28.820  53.090  36.280  1.00  0.00           H
ATOM   1992  CB  ALA A 712      29.560  52.760  38.330  1.00  0.00           C
ATOM   1993  HB1 ALA A 712      30.150  52.000  38.900  1.00  0.00           H
ATOM   1994  HB2 ALA A 712      28.580  52.930  38.830  1.00  0.00           H
ATOM   1995  HB3 ALA A 712      30.180  53.660  38.440  1.00  0.00           H
ATOM   1996  C   ALA A 712      30.650  51.880  36.330  1.00  0.00           C
ATOM   1997  O   ALA A 712      31.710  52.340  36.750  1.00  0.00           O
ATOM   1998  N   SER A 713      30.720  50.910  35.400  1.00  0.00           N
ATOM   1999  HN  SER A 713      29.900  50.350  35.270  1.00  0.00           H
ATOM   2000  CA  SER A 713      32.010  50.330  35.080  1.00  0.00           C
ATOM   2001  HA  SER A 713      32.620  50.230  35.970  1.00  0.00           H
ATOM   2002  CB  SER A 713      31.850  48.900  34.440  1.00  0.00           C
ATOM   2003  HB1 SER A 713      31.380  48.350  35.280  1.00  0.00           H
ATOM   2004  HB2 SER A 713      32.830  48.540  34.080  1.00  0.00           H
ATOM   2005  OG  SER A 713      31.070  48.830  33.250  1.00  0.00           O
ATOM   2006  HG1 SER A 713      30.150  48.990  33.520  1.00  0.00           H
ATOM   2007  C   SER A 713      32.750  51.120  34.060  1.00  0.00           C
ATOM   2008  O   SER A 713      33.980  51.040  33.890  1.00  0.00           O
ATOM   2009  N   SER A 714      32.060  51.930  33.260  1.00  0.00           N
ATOM   2010  HN  SER A 714      31.070  51.930  33.250  1.00  0.00           H
ATOM   2011  CA  SER A 714      32.630  52.890  32.400  1.00  0.00           C
ATOM   2012  HA  SER A 714      33.270  52.380  31.710  1.00  0.00           H
ATOM   2013  CB  SER A 714      31.450  53.660  31.590  1.00  0.00           C
ATOM   2014  HB1 SER A 714      30.850  52.890  31.040  1.00  0.00           H
ATOM   2015  HB2 SER A 714      31.980  54.190  30.760  1.00  0.00           H
ATOM   2016  OG  SER A 714      30.620  54.450  32.390  1.00  0.00           O
ATOM   2017  HG1 SER A 714      29.760  54.570  31.990  1.00  0.00           H
ATOM   2018  C   SER A 714      33.550  53.890  33.010  1.00  0.00           C
ATOM   2019  O   SER A 714      34.640  54.180  32.510  1.00  0.00           O
ATOM   2020  N   LEU A 715      33.140  54.410  34.150  1.00  0.00           N
ATOM   2021  HN  LEU A 715      32.220  54.190  34.480  1.00  0.00           H
ATOM   2022  CA  LEU A 715      33.980  55.240  34.990  1.00  0.00           C
ATOM   2023  HA  LEU A 715      34.300  56.040  34.340  1.00  0.00           H
ATOM   2024  CB  LEU A 715      33.090  55.830  36.140  1.00  0.00           C
ATOM   2025  HB1 LEU A 715      32.610  55.100  36.820  1.00  0.00           H
ATOM   2026  HB2 LEU A 715      32.250  56.360  35.640  1.00  0.00           H
ATOM   2027  CG  LEU A 715      33.880  56.770  37.120  1.00  0.00           C
ATOM   2028  HG  LEU A 715      34.670  56.120  37.550  1.00  0.00           H
ATOM   2029  CD1 LEU A 715      34.540  57.830  36.300  1.00  0.00           C
ATOM   2030 HD11 LEU A 715      35.170  58.360  37.050  1.00  0.00           H
ATOM   2031 HD12 LEU A 715      33.790  58.580  35.980  1.00  0.00           H
ATOM   2032 HD13 LEU A 715      35.110  57.390  35.440  1.00  0.00           H
ATOM   2033  CD2 LEU A 715      33.190  57.320  38.360  1.00  0.00           C
ATOM   2034 HD21 LEU A 715      32.970  56.690  39.240  1.00  0.00           H
ATOM   2035 HD22 LEU A 715      32.240  57.850  38.120  1.00  0.00           H
ATOM   2036 HD23 LEU A 715      33.900  58.100  38.710  1.00  0.00           H
ATOM   2037  C   LEU A 715      35.280  54.620  35.500  1.00  0.00           C
ATOM   2038  O   LEU A 715      36.320  55.280  35.540  1.00  0.00           O
ATOM   2039  N   VAL A 716      35.330  53.340  35.870  1.00  0.00           N
ATOM   2040  HN  VAL A 716      34.460  52.840  35.880  1.00  0.00           H
ATOM   2041  CA  VAL A 716      36.530  52.560  36.030  1.00  0.00           C
ATOM   2042  HA  VAL A 716      37.160  53.060  36.750  1.00  0.00           H
ATOM   2043  CB  VAL A 716      36.160  51.160  36.440  1.00  0.00           C
ATOM   2044  HB  VAL A 716      35.820  50.500  35.610  1.00  0.00           H
ATOM   2045  CG1 VAL A 716      37.460  50.440  36.940  1.00  0.00           C
ATOM   2046 HG11 VAL A 716      38.060  51.100  37.590  1.00  0.00           H
ATOM   2047 HG12 VAL A 716      38.000  50.190  36.000  1.00  0.00           H
ATOM   2048 HG13 VAL A 716      37.300  49.530  37.570  1.00  0.00           H
ATOM   2049  CG2 VAL A 716      35.040  51.250  37.520  1.00  0.00           C
ATOM   2050 HG21 VAL A 716      34.120  51.550  36.980  1.00  0.00           H
ATOM   2051 HG22 VAL A 716      35.170  51.930  38.380  1.00  0.00           H
ATOM   2052 HG23 VAL A 716      34.940  50.230  37.940  1.00  0.00           H
ATOM   2053  C   VAL A 716      37.470  52.430  34.780  1.00  0.00           C
ATOM   2054  O   VAL A 716      38.680  52.540  34.910  1.00  0.00           O
ATOM   2055  N   CYS A 717      36.860  52.250  33.590  1.00  0.00           N
ATOM   2056  HN  CYS A 717      35.870  52.190  33.540  1.00  0.00           H
ATOM   2057  CA  CYS A 717      37.630  52.100  32.260  1.00  0.00           C
ATOM   2058  HA  CYS A 717      38.530  51.530  32.460  1.00  0.00           H
ATOM   2059  CB  CYS A 717      36.660  51.480  31.090  1.00  0.00           C
ATOM   2060  HB1 CYS A 717      37.290  51.330  30.190  1.00  0.00           H
ATOM   2061  HB2 CYS A 717      35.920  52.240  30.790  1.00  0.00           H
ATOM   2062  SG  CYS A 717      35.770  49.930  31.510  1.00  0.00           S
ATOM   2063  HG1 CYS A 717      34.870  50.690  32.110  1.00  0.00           H
ATOM   2064  C   CYS A 717      38.160  53.450  31.810  1.00  0.00           C
ATOM   2065  O   CYS A 717      39.150  53.590  31.140  1.00  0.00           O
ATOM   2066  N   TYR A 718      37.410  54.530  32.250  1.00  0.00           N
ATOM   2067  HN  TYR A 718      36.480  54.460  32.580  1.00  0.00           H
ATOM   2068  CA  TYR A 718      37.750  55.910  31.940  1.00  0.00           C
ATOM   2069  HA  TYR A 718      38.600  55.970  31.270  1.00  0.00           H
ATOM   2070  CB  TYR A 718      36.540  56.610  31.270  1.00  0.00           C
ATOM   2071  HB1 TYR A 718      36.540  57.730  31.220  1.00  0.00           H
ATOM   2072  HB2 TYR A 718      35.720  56.460  32.010  1.00  0.00           H
ATOM   2073  CG  TYR A 718      36.210  55.970  29.920  1.00  0.00           C
ATOM   2074  CD1 TYR A 718      37.080  56.030  28.820  1.00  0.00           C
ATOM   2075  HD1 TYR A 718      38.090  56.420  28.800  1.00  0.00           H
ATOM   2076  CE1 TYR A 718      36.710  55.430  27.640  1.00  0.00           C
ATOM   2077  HE1 TYR A 718      37.440  55.470  26.850  1.00  0.00           H
ATOM   2078  CZ  TYR A 718      35.460  54.810  27.530  1.00  0.00           C
ATOM   2079  OH  TYR A 718      35.080  54.180  26.350  1.00  0.00           O
ATOM   2080  HH  TYR A 718      35.560  54.490  25.580  1.00  0.00           H
ATOM   2081  CD2 TYR A 718      34.920  55.390  29.770  1.00  0.00           C
ATOM   2082  HD2 TYR A 718      34.190  55.370  30.570  1.00  0.00           H
ATOM   2083  CE2 TYR A 718      34.530  54.800  28.590  1.00  0.00           C
ATOM   2084  HE2 TYR A 718      33.630  54.220  28.530  1.00  0.00           H
ATOM   2085  C   TYR A 718      38.320  56.730  33.140  1.00  0.00           C
ATOM   2086  O   TYR A 718      38.050  57.930  33.190  1.00  0.00           O
ATOM   2087  N   ILE A 719      39.060  56.090  34.020  1.00  0.00           N
ATOM   2088  HN  ILE A 719      39.190  55.100  33.930  1.00  0.00           H
ATOM   2089  CA  ILE A 719      39.560  56.870  35.200  1.00  0.00           C
ATOM   2090  HA  ILE A 719      38.860  57.590  35.600  1.00  0.00           H
ATOM   2091  CB  ILE A 719      39.840  55.810  36.310  1.00  0.00           C
ATOM   2092  HB  ILE A 719      38.940  55.160  36.380  1.00  0.00           H
ATOM   2093  CG2 ILE A 719      41.030  54.850  35.900  1.00  0.00           C
ATOM   2094 HG21 ILE A 719      41.630  55.190  35.020  1.00  0.00           H
ATOM   2095 HG22 ILE A 719      40.580  53.870  35.660  1.00  0.00           H
ATOM   2096 HG23 ILE A 719      41.810  54.770  36.690  1.00  0.00           H
ATOM   2097  CG1 ILE A 719      39.880  56.510  37.750  1.00  0.00           C
ATOM   2098 HG11 ILE A 719      39.200  57.390  37.670  1.00  0.00           H
ATOM   2099 HG12 ILE A 719      40.920  56.900  37.780  1.00  0.00           H
ATOM   2100  CD  ILE A 719      39.550  55.560  38.960  1.00  0.00           C
ATOM   2101  HD1 ILE A 719      38.490  55.250  38.940  1.00  0.00           H
ATOM   2102  HD2 ILE A 719      39.670  56.160  39.890  1.00  0.00           H
ATOM   2103  HD3 ILE A 719      40.270  54.720  39.160  1.00  0.00           H
ATOM   2104  C   ILE A 719      40.730  57.740  34.880  1.00  0.00           C
ATOM   2105  O   ILE A 719      41.090  58.610  35.690  1.00  0.00           O
ATOM   2106  N   THR A 720      41.380  57.590  33.680  1.00  0.00           N
ATOM   2107  HN  THR A 720      40.880  56.920  33.150  1.00  0.00           H
ATOM   2108  CA  THR A 720      42.540  58.350  33.090  1.00  0.00           C
ATOM   2109  HA  THR A 720      42.630  57.870  32.120  1.00  0.00           H
ATOM   2110  CB  THR A 720      42.490  59.860  32.900  1.00  0.00           C
ATOM   2111  HB  THR A 720      43.320  60.190  32.240  1.00  0.00           H
ATOM   2112  OG1 THR A 720      42.340  60.570  34.170  1.00  0.00           O
ATOM   2113  HG1 THR A 720      41.850  59.980  34.740  1.00  0.00           H
ATOM   2114  CG2 THR A 720      41.220  60.160  32.160  1.00  0.00           C
ATOM   2115 HG21 THR A 720      41.040  59.590  31.230  1.00  0.00           H
ATOM   2116 HG22 THR A 720      41.150  61.220  31.840  1.00  0.00           H
ATOM   2117 HG23 THR A 720      40.390  59.960  32.860  1.00  0.00           H
ATOM   2118  C   THR A 720      43.870  57.900  33.630  1.00  0.00           C
ATOM   2119  O   THR A 720      44.010  57.450  34.740  1.00  0.00           O
ATOM   2120  N   ARG A 721      44.910  58.000  32.760  1.00  0.00           N
ATOM   2121  HN  ARG A 721      44.720  58.370  31.860  1.00  0.00           H
ATOM   2122  CA  ARG A 721      46.270  57.590  32.980  1.00  0.00           C
ATOM   2123  HA  ARG A 721      46.380  56.540  33.260  1.00  0.00           H
ATOM   2124  CB  ARG A 721      47.090  57.740  31.660  1.00  0.00           C
ATOM   2125  HB1 ARG A 721      48.110  57.380  31.890  1.00  0.00           H
ATOM   2126  HB2 ARG A 721      47.170  58.810  31.370  1.00  0.00           H
ATOM   2127  CG  ARG A 721      46.540  57.000  30.420  1.00  0.00           C
ATOM   2128  HG1 ARG A 721      47.190  57.440  29.630  1.00  0.00           H
ATOM   2129  HG2 ARG A 721      45.530  57.330  30.110  1.00  0.00           H
ATOM   2130  CD  ARG A 721      46.590  55.460  30.360  1.00  0.00           C
ATOM   2131  HD1 ARG A 721      47.620  55.190  30.640  1.00  0.00           H
ATOM   2132  HD2 ARG A 721      46.400  55.100  29.320  1.00  0.00           H
ATOM   2133  NE  ARG A 721      45.560  54.860  31.280  1.00  0.00           N
ATOM   2134  HE  ARG A 721      45.740  54.490  32.190  1.00  0.00           H
ATOM   2135  CZ  ARG A 721      44.250  54.720  31.010  1.00  0.00           C
ATOM   2136  NH1 ARG A 721      43.650  55.240  29.980  1.00  0.00           N
ATOM   2137 HH11 ARG A 721      42.660  55.170  29.910  1.00  0.00           H
ATOM   2138 HH12 ARG A 721      44.080  55.920  29.370  1.00  0.00           H
ATOM   2139  NH2 ARG A 721      43.510  54.050  31.810  1.00  0.00           N
ATOM   2140 HH21 ARG A 721      43.830  53.420  32.510  1.00  0.00           H
ATOM   2141 HH22 ARG A 721      42.710  53.570  31.420  1.00  0.00           H
ATOM   2142  C   ARG A 721      46.840  58.500  34.100  1.00  0.00           C
ATOM   2143  O   ARG A 721      47.830  58.210  34.830  1.00  0.00           O
ATOM   2144  N   PHE A 722      46.360  59.730  34.160  1.00  0.00           N
ATOM   2145  HN  PHE A 722      45.640  59.930  33.510  1.00  0.00           H
ATOM   2146  CA  PHE A 722      46.730  60.740  35.200  1.00  0.00           C
ATOM   2147  HA  PHE A 722      47.810  60.930  35.150  1.00  0.00           H
ATOM   2148  CB  PHE A 722      45.930  62.010  34.920  1.00  0.00           C
ATOM   2149  HB1 PHE A 722      44.880  61.670  34.850  1.00  0.00           H
ATOM   2150  HB2 PHE A 722      46.280  62.360  33.930  1.00  0.00           H
ATOM   2151  CG  PHE A 722      46.220  63.210  35.840  1.00  0.00           C
ATOM   2152  CD1 PHE A 722      47.390  63.910  35.790  1.00  0.00           C
ATOM   2153  HD1 PHE A 722      48.190  63.600  35.130  1.00  0.00           H
ATOM   2154  CE1 PHE A 722      47.620  64.990  36.600  1.00  0.00           C
ATOM   2155  HE1 PHE A 722      48.570  65.480  36.500  1.00  0.00           H
ATOM   2156  CZ  PHE A 722      46.680  65.410  37.510  1.00  0.00           C
ATOM   2157  HZ  PHE A 722      46.900  66.370  37.980  1.00  0.00           H
ATOM   2158  CD2 PHE A 722      45.200  63.620  36.740  1.00  0.00           C
ATOM   2159  HD2 PHE A 722      44.290  63.060  36.710  1.00  0.00           H
ATOM   2160  CE2 PHE A 722      45.440  64.780  37.550  1.00  0.00           C
ATOM   2161  HE2 PHE A 722      44.670  65.070  38.270  1.00  0.00           H
ATOM   2162  C   PHE A 722      46.490  60.240  36.560  1.00  0.00           C
ATOM   2163  O   PHE A 722      47.330  60.290  37.470  1.00  0.00           O
ATOM   2164  N   THR A 723      45.320  59.640  36.750  1.00  0.00           N
ATOM   2165  HN  THR A 723      44.580  59.740  36.090  1.00  0.00           H
ATOM   2166  CA  THR A 723      44.920  58.940  37.970  1.00  0.00           C
ATOM   2167  HA  THR A 723      45.120  59.660  38.740  1.00  0.00           H
ATOM   2168  CB  THR A 723      43.460  58.700  37.960  1.00  0.00           C
ATOM   2169  HB  THR A 723      43.250  57.810  37.330  1.00  0.00           H
ATOM   2170  OG1 THR A 723      42.750  59.790  37.490  1.00  0.00           O
ATOM   2171  HG1 THR A 723      42.120  59.460  36.850  1.00  0.00           H
ATOM   2172  CG2 THR A 723      42.950  58.510  39.340  1.00  0.00           C
ATOM   2173 HG21 THR A 723      43.120  59.430  39.950  1.00  0.00           H
ATOM   2174 HG22 THR A 723      43.420  57.680  39.880  1.00  0.00           H
ATOM   2175 HG23 THR A 723      41.860  58.310  39.220  1.00  0.00           H
ATOM   2176  C   THR A 723      45.760  57.760  38.300  1.00  0.00           C
ATOM   2177  O   THR A 723      46.090  57.450  39.430  1.00  0.00           O
ATOM   2178  N   GLU A 724      46.050  56.960  37.270  1.00  0.00           N
ATOM   2179  HN  GLU A 724      45.690  57.180  36.370  1.00  0.00           H
ATOM   2180  CA  GLU A 724      46.790  55.650  37.340  1.00  0.00           C
ATOM   2181  HA  GLU A 724      46.320  55.080  38.130  1.00  0.00           H
ATOM   2182  CB  GLU A 724      46.850  54.800  36.040  1.00  0.00           C
ATOM   2183  HB1 GLU A 724      47.590  53.980  36.060  1.00  0.00           H
ATOM   2184  HB2 GLU A 724      47.120  55.520  35.230  1.00  0.00           H
ATOM   2185  CG  GLU A 724      45.530  54.010  35.740  1.00  0.00           C
ATOM   2186  HG1 GLU A 724      44.700  54.740  35.680  1.00  0.00           H
ATOM   2187  HG2 GLU A 724      45.360  53.260  36.550  1.00  0.00           H
ATOM   2188  CD  GLU A 724      45.490  53.330  34.330  1.00  0.00           C
ATOM   2189  OE1 GLU A 724      44.480  52.660  34.000  1.00  0.00           O
ATOM   2190  OE2 GLU A 724      46.460  53.480  33.590  1.00  0.00           O
ATOM   2191  C   GLU A 724      48.190  55.940  37.820  1.00  0.00           C
ATOM   2192  O   GLU A 724      48.580  55.310  38.820  1.00  0.00           O
ATOM   2193  N   GLU A 725      48.910  57.000  37.280  1.00  0.00           N
ATOM   2194  HN  GLU A 725      48.510  57.570  36.560  1.00  0.00           H
ATOM   2195  CA  GLU A 725      50.280  57.520  37.780  1.00  0.00           C
ATOM   2196  HA  GLU A 725      50.950  56.690  37.880  1.00  0.00           H
ATOM   2197  CB  GLU A 725      50.810  58.550  36.750  1.00  0.00           C
ATOM   2198  HB1 GLU A 725      51.640  59.170  37.160  1.00  0.00           H
ATOM   2199  HB2 GLU A 725      49.960  59.180  36.450  1.00  0.00           H
ATOM   2200  CG  GLU A 725      51.530  57.940  35.460  1.00  0.00           C
ATOM   2201  HG1 GLU A 725      51.140  58.440  34.550  1.00  0.00           H
ATOM   2202  HG2 GLU A 725      51.140  56.910  35.540  1.00  0.00           H
ATOM   2203  CD  GLU A 725      53.100  58.060  35.570  1.00  0.00           C
ATOM   2204  OE1 GLU A 725      53.740  57.010  35.740  1.00  0.00           O
ATOM   2205  OE2 GLU A 725      53.590  59.180  35.290  1.00  0.00           O
ATOM   2206  C   GLU A 725      50.230  58.040  39.260  1.00  0.00           C
ATOM   2207  O   GLU A 725      51.060  57.590  40.060  1.00  0.00           O
ATOM   2208  N   ALA A 726      49.330  58.960  39.600  1.00  0.00           N
ATOM   2209  HN  ALA A 726      48.730  59.310  38.890  1.00  0.00           H
ATOM   2210  CA  ALA A 726      49.410  59.730  40.830  1.00  0.00           C
ATOM   2211  HA  ALA A 726      50.430  59.980  41.060  1.00  0.00           H
ATOM   2212  CB  ALA A 726      48.610  60.910  40.810  1.00  0.00           C
ATOM   2213  HB1 ALA A 726      47.640  60.700  40.300  1.00  0.00           H
ATOM   2214  HB2 ALA A 726      49.150  61.670  40.200  1.00  0.00           H
ATOM   2215  HB3 ALA A 726      48.400  61.380  41.800  1.00  0.00           H
ATOM   2216  C   ALA A 726      49.060  58.870  42.010  1.00  0.00           C
ATOM   2217  O   ALA A 726      49.680  58.990  43.080  1.00  0.00           O
ATOM   2218  N   PHE A 727      48.040  57.990  41.840  1.00  0.00           N
ATOM   2219  HN  PHE A 727      47.530  58.000  40.990  1.00  0.00           H
ATOM   2220  CA  PHE A 727      47.840  56.950  42.830  1.00  0.00           C
ATOM   2221  HA  PHE A 727      47.620  57.390  43.800  1.00  0.00           H
ATOM   2222  CB  PHE A 727      46.540  56.120  42.520  1.00  0.00           C
ATOM   2223  HB1 PHE A 727      46.670  55.450  41.640  1.00  0.00           H
ATOM   2224  HB2 PHE A 727      45.690  56.800  42.280  1.00  0.00           H
ATOM   2225  CG  PHE A 727      46.100  55.340  43.820  1.00  0.00           C
ATOM   2226  CD1 PHE A 727      45.360  55.990  44.830  1.00  0.00           C
ATOM   2227  HD1 PHE A 727      45.190  57.040  44.650  1.00  0.00           H
ATOM   2228  CE1 PHE A 727      44.790  55.190  45.830  1.00  0.00           C
ATOM   2229  HE1 PHE A 727      44.170  55.640  46.600  1.00  0.00           H
ATOM   2230  CZ  PHE A 727      45.020  53.780  45.880  1.00  0.00           C
ATOM   2231  HZ  PHE A 727      44.450  53.130  46.540  1.00  0.00           H
ATOM   2232  CD2 PHE A 727      46.340  54.020  43.890  1.00  0.00           C
ATOM   2233  HD2 PHE A 727      46.910  53.670  43.040  1.00  0.00           H
ATOM   2234  CE2 PHE A 727      45.890  53.190  44.940  1.00  0.00           C
ATOM   2235  HE2 PHE A 727      45.990  52.110  44.930  1.00  0.00           H
ATOM   2236  C   PHE A 727      49.030  55.980  42.980  1.00  0.00           C
ATOM   2237  O   PHE A 727      49.380  55.830  44.160  1.00  0.00           O
ATOM   2238  N   ALA A 728      49.650  55.390  41.970  1.00  0.00           N
ATOM   2239  HN  ALA A 728      49.400  55.750  41.080  1.00  0.00           H
ATOM   2240  CA  ALA A 728      50.710  54.480  42.010  1.00  0.00           C
ATOM   2241  HA  ALA A 728      50.380  53.560  42.480  1.00  0.00           H
ATOM   2242  CB  ALA A 728      51.000  54.030  40.530  1.00  0.00           C
ATOM   2243  HB1 ALA A 728      51.970  53.500  40.550  1.00  0.00           H
ATOM   2244  HB2 ALA A 728      51.050  54.980  39.950  1.00  0.00           H
ATOM   2245  HB3 ALA A 728      50.170  53.430  40.110  1.00  0.00           H
ATOM   2246  C   ALA A 728      51.920  55.000  42.690  1.00  0.00           C
ATOM   2247  O   ALA A 728      52.600  54.360  43.490  1.00  0.00           O
ATOM   2248  N   ALA A 729      52.380  56.230  42.460  1.00  0.00           N
ATOM   2249  HN  ALA A 729      51.880  56.850  41.860  1.00  0.00           H
ATOM   2250  CA  ALA A 729      53.500  56.970  43.120  1.00  0.00           C
ATOM   2251  HA  ALA A 729      54.390  56.370  43.040  1.00  0.00           H
ATOM   2252  CB  ALA A 729      53.830  58.310  42.500  1.00  0.00           C
ATOM   2253  HB1 ALA A 729      53.140  59.160  42.670  1.00  0.00           H
ATOM   2254  HB2 ALA A 729      54.060  58.170  41.420  1.00  0.00           H
ATOM   2255  HB3 ALA A 729      54.850  58.570  42.830  1.00  0.00           H
ATOM   2256  C   ALA A 729      53.120  57.230  44.490  1.00  0.00           C
ATOM   2257  O   ALA A 729      53.860  56.800  45.390  1.00  0.00           O
ATOM   2258  N   LEU A 730      51.940  57.830  44.730  1.00  0.00           N
ATOM   2259  HN  LEU A 730      51.190  58.050  44.120  1.00  0.00           H
ATOM   2260  CA  LEU A 730      51.630  58.240  46.060  1.00  0.00           C
ATOM   2261  HA  LEU A 730      52.520  58.730  46.430  1.00  0.00           H
ATOM   2262  CB  LEU A 730      50.530  59.360  46.170  1.00  0.00           C
ATOM   2263  HB1 LEU A 730      49.510  58.960  46.070  1.00  0.00           H
ATOM   2264  HB2 LEU A 730      50.790  59.880  45.230  1.00  0.00           H
ATOM   2265  CG  LEU A 730      50.780  60.320  47.310  1.00  0.00           C
ATOM   2266  HG  LEU A 730      50.850  59.760  48.270  1.00  0.00           H
ATOM   2267  CD1 LEU A 730      52.090  61.140  47.110  1.00  0.00           C
ATOM   2268 HD11 LEU A 730      52.900  60.520  47.550  1.00  0.00           H
ATOM   2269 HD12 LEU A 730      52.170  62.070  47.730  1.00  0.00           H
ATOM   2270 HD13 LEU A 730      52.370  61.380  46.060  1.00  0.00           H
ATOM   2271  CD2 LEU A 730      49.560  61.260  47.430  1.00  0.00           C
ATOM   2272 HD21 LEU A 730      49.480  61.580  48.490  1.00  0.00           H
ATOM   2273 HD22 LEU A 730      48.600  60.800  47.120  1.00  0.00           H
ATOM   2274 HD23 LEU A 730      49.720  62.210  46.860  1.00  0.00           H
ATOM   2275  C   LEU A 730      51.390  57.010  46.990  1.00  0.00           C
ATOM   2276  O   LEU A 730      51.800  57.090  48.170  1.00  0.00           O
ATOM   2277  N   ILE A 731      50.740  55.930  46.570  1.00  0.00           N
ATOM   2278  HN  ILE A 731      50.380  55.930  45.640  1.00  0.00           H
ATOM   2279  CA  ILE A 731      50.380  54.820  47.390  1.00  0.00           C
ATOM   2280  HA  ILE A 731      49.910  55.120  48.320  1.00  0.00           H
ATOM   2281  CB  ILE A 731      49.360  53.850  46.620  1.00  0.00           C
ATOM   2282  HB  ILE A 731      48.550  54.490  46.220  1.00  0.00           H
ATOM   2283  CG2 ILE A 731      50.130  53.170  45.520  1.00  0.00           C
ATOM   2284 HG21 ILE A 731      50.710  52.310  45.920  1.00  0.00           H
ATOM   2285 HG22 ILE A 731      50.910  53.810  45.050  1.00  0.00           H
ATOM   2286 HG23 ILE A 731      49.580  52.820  44.630  1.00  0.00           H
ATOM   2287  CG1 ILE A 731      48.780  52.810  47.540  1.00  0.00           C
ATOM   2288 HG11 ILE A 731      49.530  52.180  48.050  1.00  0.00           H
ATOM   2289 HG12 ILE A 731      48.100  52.140  46.970  1.00  0.00           H
ATOM   2290  CD  ILE A 731      47.940  53.510  48.550  1.00  0.00           C
ATOM   2291  HD1 ILE A 731      47.310  52.860  49.180  1.00  0.00           H
ATOM   2292  HD2 ILE A 731      47.280  54.240  48.040  1.00  0.00           H
ATOM   2293  HD3 ILE A 731      48.580  54.030  49.300  1.00  0.00           H
ATOM   2294  C   ILE A 731      51.600  54.050  47.900  1.00  0.00           C
ATOM   2295  O   ILE A 731      51.770  53.670  49.060  1.00  0.00           O
ATOM   2296  N   CYS A 732      52.640  53.980  47.020  1.00  0.00           N
ATOM   2297  HN  CYS A 732      52.410  54.310  46.110  1.00  0.00           H
ATOM   2298  CA  CYS A 732      53.970  53.370  47.410  1.00  0.00           C
ATOM   2299  HA  CYS A 732      53.870  52.410  47.900  1.00  0.00           H
ATOM   2300  CB  CYS A 732      54.820  53.130  46.140  1.00  0.00           C
ATOM   2301  HB1 CYS A 732      55.850  52.820  46.420  1.00  0.00           H
ATOM   2302  HB2 CYS A 732      54.990  54.120  45.660  1.00  0.00           H
ATOM   2303  SG  CYS A 732      53.970  51.960  45.040  1.00  0.00           S
ATOM   2304  HG1 CYS A 732      52.940  52.750  44.730  1.00  0.00           H
ATOM   2305  C   CYS A 732      54.740  54.140  48.490  1.00  0.00           C
ATOM   2306  O   CYS A 732      55.110  53.590  49.530  1.00  0.00           O
ATOM   2307  N   ILE A 733      54.840  55.440  48.260  1.00  0.00           N
ATOM   2308  HN  ILE A 733      54.390  55.780  47.440  1.00  0.00           H
ATOM   2309  CA  ILE A 733      55.320  56.380  49.330  1.00  0.00           C
ATOM   2310  HA  ILE A 733      56.340  56.230  49.660  1.00  0.00           H
ATOM   2311  CB  ILE A 733      55.310  57.880  48.840  1.00  0.00           C
ATOM   2312  HB  ILE A 733      54.280  58.150  48.520  1.00  0.00           H
ATOM   2313  CG2 ILE A 733      55.760  58.860  49.960  1.00  0.00           C
ATOM   2314 HG21 ILE A 733      54.910  58.890  50.680  1.00  0.00           H
ATOM   2315 HG22 ILE A 733      55.990  59.880  49.590  1.00  0.00           H
ATOM   2316 HG23 ILE A 733      56.690  58.460  50.420  1.00  0.00           H
ATOM   2317  CG1 ILE A 733      56.200  58.020  47.560  1.00  0.00           C
ATOM   2318 HG11 ILE A 733      56.440  59.080  47.320  1.00  0.00           H
ATOM   2319 HG12 ILE A 733      55.620  57.680  46.670  1.00  0.00           H
ATOM   2320  CD  ILE A 733      57.530  57.230  47.620  1.00  0.00           C
ATOM   2321  HD1 ILE A 733      58.150  57.480  48.510  1.00  0.00           H
ATOM   2322  HD2 ILE A 733      58.260  57.390  46.800  1.00  0.00           H
ATOM   2323  HD3 ILE A 733      57.360  56.140  47.520  1.00  0.00           H
ATOM   2324  C   ILE A 733      54.520  56.360  50.610  1.00  0.00           C
ATOM   2325  O   ILE A 733      55.100  56.210  51.720  1.00  0.00           O
ATOM   2326  N   ILE A 734      53.190  56.310  50.500  1.00  0.00           N
ATOM   2327  HN  ILE A 734      52.790  56.400  49.580  1.00  0.00           H
ATOM   2328  CA  ILE A 734      52.280  56.090  51.650  1.00  0.00           C
ATOM   2329  HA  ILE A 734      52.470  56.820  52.410  1.00  0.00           H
ATOM   2330  CB  ILE A 734      50.800  56.420  51.290  1.00  0.00           C
ATOM   2331  HB  ILE A 734      50.680  55.850  50.350  1.00  0.00           H
ATOM   2332  CG2 ILE A 734      49.810  55.890  52.350  1.00  0.00           C
ATOM   2333 HG21 ILE A 734      48.800  56.240  52.080  1.00  0.00           H
ATOM   2334 HG22 ILE A 734      49.920  56.060  53.440  1.00  0.00           H
ATOM   2335 HG23 ILE A 734      49.800  54.790  52.200  1.00  0.00           H
ATOM   2336  CG1 ILE A 734      50.610  57.890  50.880  1.00  0.00           C
ATOM   2337 HG11 ILE A 734      51.450  58.090  50.190  1.00  0.00           H
ATOM   2338 HG12 ILE A 734      50.690  58.460  51.840  1.00  0.00           H
ATOM   2339  CD  ILE A 734      49.260  58.300  50.240  1.00  0.00           C
ATOM   2340  HD1 ILE A 734      49.130  59.390  50.210  1.00  0.00           H
ATOM   2341  HD2 ILE A 734      48.380  57.860  50.750  1.00  0.00           H
ATOM   2342  HD3 ILE A 734      49.090  58.020  49.170  1.00  0.00           H
ATOM   2343  C   ILE A 734      52.450  54.740  52.440  1.00  0.00           C
ATOM   2344  O   ILE A 734      52.470  54.830  53.690  1.00  0.00           O
ATOM   2345  N   PHE A 735      52.680  53.610  51.720  1.00  0.00           N
ATOM   2346  HN  PHE A 735      52.550  53.640  50.730  1.00  0.00           H
ATOM   2347  CA  PHE A 735      52.910  52.310  52.270  1.00  0.00           C
ATOM   2348  HA  PHE A 735      52.150  52.100  53.000  1.00  0.00           H
ATOM   2349  CB  PHE A 735      52.880  51.200  51.160  1.00  0.00           C
ATOM   2350  HB1 PHE A 735      53.790  51.350  50.530  1.00  0.00           H
ATOM   2351  HB2 PHE A 735      51.960  51.390  50.580  1.00  0.00           H
ATOM   2352  CG  PHE A 735      52.830  49.800  51.650  1.00  0.00           C
ATOM   2353  CD1 PHE A 735      51.720  49.300  52.400  1.00  0.00           C
ATOM   2354  HD1 PHE A 735      51.080  50.000  52.910  1.00  0.00           H
ATOM   2355  CE1 PHE A 735      51.590  47.870  52.590  1.00  0.00           C
ATOM   2356  HE1 PHE A 735      50.850  47.440  53.250  1.00  0.00           H
ATOM   2357  CZ  PHE A 735      52.510  46.960  51.970  1.00  0.00           C
ATOM   2358  HZ  PHE A 735      52.390  45.890  52.050  1.00  0.00           H
ATOM   2359  CD2 PHE A 735      53.740  48.840  51.120  1.00  0.00           C
ATOM   2360  HD2 PHE A 735      54.620  49.180  50.580  1.00  0.00           H
ATOM   2361  CE2 PHE A 735      53.560  47.410  51.210  1.00  0.00           C
ATOM   2362  HE2 PHE A 735      54.220  46.740  50.700  1.00  0.00           H
ATOM   2363  C   PHE A 735      54.230  52.290  53.010  1.00  0.00           C
ATOM   2364  O   PHE A 735      54.280  51.840  54.160  1.00  0.00           O
ATOM   2365  N   ILE A 736      55.270  52.890  52.470  1.00  0.00           N
ATOM   2366  HN  ILE A 736      55.200  53.280  51.560  1.00  0.00           H
ATOM   2367  CA  ILE A 736      56.500  53.000  53.140  1.00  0.00           C
ATOM   2368  HA  ILE A 736      56.820  52.090  53.630  1.00  0.00           H
ATOM   2369  CB  ILE A 736      57.690  53.570  52.220  1.00  0.00           C
ATOM   2370  HB  ILE A 736      57.440  54.580  51.810  1.00  0.00           H
ATOM   2371  CG2 ILE A 736      59.040  53.570  52.990  1.00  0.00           C
ATOM   2372 HG21 ILE A 736      59.010  54.390  53.740  1.00  0.00           H
ATOM   2373 HG22 ILE A 736      59.910  53.870  52.370  1.00  0.00           H
ATOM   2374 HG23 ILE A 736      59.230  52.580  53.470  1.00  0.00           H
ATOM   2375  CG1 ILE A 736      57.980  52.600  50.960  1.00  0.00           C
ATOM   2376 HG11 ILE A 736      57.030  52.620  50.380  1.00  0.00           H
ATOM   2377 HG12 ILE A 736      58.260  51.540  51.140  1.00  0.00           H
ATOM   2378  CD  ILE A 736      58.900  53.230  49.890  1.00  0.00           C
ATOM   2379  HD1 ILE A 736      58.780  54.330  49.810  1.00  0.00           H
ATOM   2380  HD2 ILE A 736      58.720  52.910  48.840  1.00  0.00           H
ATOM   2381  HD3 ILE A 736      59.960  53.170  50.230  1.00  0.00           H
ATOM   2382  C   ILE A 736      56.400  53.910  54.350  1.00  0.00           C
ATOM   2383  O   ILE A 736      56.770  53.510  55.440  1.00  0.00           O
ATOM   2384  N   TYR A 737      55.820  55.130  54.180  1.00  0.00           N
ATOM   2385  HN  TYR A 737      55.540  55.360  53.260  1.00  0.00           H
ATOM   2386  CA  TYR A 737      55.580  56.090  55.270  1.00  0.00           C
ATOM   2387  HA  TYR A 737      56.520  56.300  55.750  1.00  0.00           H
ATOM   2388  CB  TYR A 737      54.900  57.500  54.920  1.00  0.00           C
ATOM   2389  HB1 TYR A 737      54.010  57.200  54.330  1.00  0.00           H
ATOM   2390  HB2 TYR A 737      55.600  58.040  54.240  1.00  0.00           H
ATOM   2391  CG  TYR A 737      54.540  58.530  56.060  1.00  0.00           C
ATOM   2392  CD1 TYR A 737      53.280  59.140  56.100  1.00  0.00           C
ATOM   2393  HD1 TYR A 737      52.660  59.090  55.230  1.00  0.00           H
ATOM   2394  CE1 TYR A 737      52.980  60.030  57.140  1.00  0.00           C
ATOM   2395  HE1 TYR A 737      51.990  60.470  57.170  1.00  0.00           H
ATOM   2396  CZ  TYR A 737      53.780  60.130  58.350  1.00  0.00           C
ATOM   2397  OH  TYR A 737      53.330  60.710  59.480  1.00  0.00           O
ATOM   2398  HH  TYR A 737      53.900  60.470  60.210  1.00  0.00           H
ATOM   2399  CD2 TYR A 737      55.440  58.760  57.130  1.00  0.00           C
ATOM   2400  HD2 TYR A 737      56.430  58.330  57.140  1.00  0.00           H
ATOM   2401  CE2 TYR A 737      55.040  59.550  58.250  1.00  0.00           C
ATOM   2402  HE2 TYR A 737      55.690  59.460  59.120  1.00  0.00           H
ATOM   2403  C   TYR A 737      54.780  55.510  56.470  1.00  0.00           C
ATOM   2404  O   TYR A 737      55.320  55.680  57.530  1.00  0.00           O
ATOM   2405  N   GLU A 738      53.650  54.770  56.320  1.00  0.00           N
ATOM   2406  HN  GLU A 738      53.120  54.650  55.500  1.00  0.00           H
ATOM   2407  CA  GLU A 738      52.900  54.120  57.480  1.00  0.00           C
ATOM   2408  HA  GLU A 738      52.790  54.870  58.260  1.00  0.00           H
ATOM   2409  CB  GLU A 738      51.550  53.720  57.170  1.00  0.00           C
ATOM   2410  HB1 GLU A 738      51.130  53.320  58.120  1.00  0.00           H
ATOM   2411  HB2 GLU A 738      51.500  52.890  56.430  1.00  0.00           H
ATOM   2412  CG  GLU A 738      50.610  54.970  56.810  1.00  0.00           C
ATOM   2413  HG1 GLU A 738      50.930  55.350  55.820  1.00  0.00           H
ATOM   2414  HG2 GLU A 738      50.830  55.730  57.590  1.00  0.00           H
ATOM   2415  CD  GLU A 738      49.150  54.720  56.790  1.00  0.00           C
ATOM   2416  OE1 GLU A 738      48.590  54.330  55.740  1.00  0.00           O
ATOM   2417  OE2 GLU A 738      48.480  55.080  57.790  1.00  0.00           O
ATOM   2418  C   GLU A 738      53.710  53.050  58.240  1.00  0.00           C
ATOM   2419  O   GLU A 738      53.690  52.850  59.460  1.00  0.00           O
ATOM   2420  N   ALA A 739      54.540  52.330  57.460  1.00  0.00           N
ATOM   2421  HN  ALA A 739      54.640  52.510  56.480  1.00  0.00           H
ATOM   2422  CA  ALA A 739      55.380  51.350  58.110  1.00  0.00           C
ATOM   2423  HA  ALA A 739      54.730  50.820  58.780  1.00  0.00           H
ATOM   2424  CB  ALA A 739      55.900  50.400  57.030  1.00  0.00           C
ATOM   2425  HB1 ALA A 739      56.700  49.710  57.370  1.00  0.00           H
ATOM   2426  HB2 ALA A 739      56.330  51.090  56.280  1.00  0.00           H
ATOM   2427  HB3 ALA A 739      55.290  49.640  56.500  1.00  0.00           H
ATOM   2428  C   ALA A 739      56.500  52.010  58.980  1.00  0.00           C
ATOM   2429  O   ALA A 739      56.730  51.590  60.120  1.00  0.00           O
ATOM   2430  N   LEU A 740      57.070  53.140  58.480  1.00  0.00           N
ATOM   2431  HN  LEU A 740      56.920  53.350  57.510  1.00  0.00           H
ATOM   2432  CA  LEU A 740      57.920  53.980  59.240  1.00  0.00           C
ATOM   2433  HA  LEU A 740      58.670  53.360  59.720  1.00  0.00           H
ATOM   2434  CB  LEU A 740      58.660  55.000  58.360  1.00  0.00           C
ATOM   2435  HB1 LEU A 740      58.010  55.780  57.920  1.00  0.00           H
ATOM   2436  HB2 LEU A 740      59.260  54.530  57.550  1.00  0.00           H
ATOM   2437  CG  LEU A 740      59.640  55.820  59.280  1.00  0.00           C
ATOM   2438  HG  LEU A 740      58.940  56.450  59.890  1.00  0.00           H
ATOM   2439  CD1 LEU A 740      60.540  54.990  60.070  1.00  0.00           C
ATOM   2440 HD11 LEU A 740      61.440  55.530  60.430  1.00  0.00           H
ATOM   2441 HD12 LEU A 740      61.050  54.230  59.430  1.00  0.00           H
ATOM   2442 HD13 LEU A 740      60.190  54.440  60.980  1.00  0.00           H
ATOM   2443  CD2 LEU A 740      60.480  56.820  58.590  1.00  0.00           C
ATOM   2444 HD21 LEU A 740      61.160  56.310  57.870  1.00  0.00           H
ATOM   2445 HD22 LEU A 740      60.910  57.500  59.350  1.00  0.00           H
ATOM   2446 HD23 LEU A 740      59.760  57.500  58.090  1.00  0.00           H
ATOM   2447  C   LEU A 740      57.200  54.680  60.400  1.00  0.00           C
ATOM   2448  O   LEU A 740      57.610  54.670  61.580  1.00  0.00           O
ATOM   2449  N   GLU A 741      55.920  55.170  60.190  1.00  0.00           N
ATOM   2450  HN  GLU A 741      55.650  55.380  59.250  1.00  0.00           H
ATOM   2451  CA  GLU A 741      55.010  55.620  61.250  1.00  0.00           C
ATOM   2452  HA  GLU A 741      55.490  56.510  61.600  1.00  0.00           H
ATOM   2453  CB  GLU A 741      53.680  56.110  60.710  1.00  0.00           C
ATOM   2454  HB1 GLU A 741      53.140  55.310  60.150  1.00  0.00           H
ATOM   2455  HB2 GLU A 741      53.730  56.900  59.950  1.00  0.00           H
ATOM   2456  CG  GLU A 741      52.760  56.750  61.790  1.00  0.00           C
ATOM   2457  HG1 GLU A 741      53.120  57.790  61.880  1.00  0.00           H
ATOM   2458  HG2 GLU A 741      52.790  56.220  62.770  1.00  0.00           H
ATOM   2459  CD  GLU A 741      51.300  56.810  61.400  1.00  0.00           C
ATOM   2460  OE1 GLU A 741      50.680  55.820  61.060  1.00  0.00           O
ATOM   2461  OE2 GLU A 741      50.770  57.960  61.330  1.00  0.00           O
ATOM   2462  C   GLU A 741      54.770  54.700  62.410  1.00  0.00           C
ATOM   2463  O   GLU A 741      54.860  55.100  63.580  1.00  0.00           O
ATOM   2464  N   LYS A 742      54.510  53.410  62.160  1.00  0.00           N
ATOM   2465  HN  LYS A 742      54.310  53.170  61.210  1.00  0.00           H
ATOM   2466  CA  LYS A 742      54.350  52.350  63.150  1.00  0.00           C
ATOM   2467  HA  LYS A 742      53.560  52.700  63.800  1.00  0.00           H
ATOM   2468  CB  LYS A 742      53.970  50.920  62.500  1.00  0.00           C
ATOM   2469  HB1 LYS A 742      54.380  50.000  62.960  1.00  0.00           H
ATOM   2470  HB2 LYS A 742      54.380  50.910  61.470  1.00  0.00           H
ATOM   2471  CG  LYS A 742      52.390  50.730  62.560  1.00  0.00           C
ATOM   2472  HG1 LYS A 742      52.070  49.890  61.920  1.00  0.00           H
ATOM   2473  HG2 LYS A 742      51.950  51.660  62.140  1.00  0.00           H
ATOM   2474  CD  LYS A 742      52.070  50.230  64.020  1.00  0.00           C
ATOM   2475  HD1 LYS A 742      52.800  50.720  64.700  1.00  0.00           H
ATOM   2476  HD2 LYS A 742      52.300  49.150  64.040  1.00  0.00           H
ATOM   2477  CE  LYS A 742      50.630  50.340  64.430  1.00  0.00           C
ATOM   2478  HE1 LYS A 742      50.400  49.570  65.200  1.00  0.00           H
ATOM   2479  HE2 LYS A 742      50.020  50.080  63.540  1.00  0.00           H
ATOM   2480  NZ  LYS A 742      50.310  51.660  64.790  1.00  0.00           N
ATOM   2481  HZ1 LYS A 742      50.450  52.190  63.900  1.00  0.00           H
ATOM   2482  HZ2 LYS A 742      50.920  52.150  65.470  1.00  0.00           H
ATOM   2483  HZ3 LYS A 742      49.380  51.830  65.190  1.00  0.00           H
ATOM   2484  C   LYS A 742      55.660  52.100  64.040  1.00  0.00           C
ATOM   2485  O   LYS A 742      55.480  52.040  65.230  1.00  0.00           O
ATOM   2486  N   LEU A 743      56.860  52.040  63.520  1.00  0.00           N
ATOM   2487  HN  LEU A 743      56.890  52.080  62.530  1.00  0.00           H
ATOM   2488  CA  LEU A 743      58.120  51.990  64.190  1.00  0.00           C
ATOM   2489  HA  LEU A 743      58.210  51.080  64.760  1.00  0.00           H
ATOM   2490  CB  LEU A 743      59.220  51.970  63.170  1.00  0.00           C
ATOM   2491  HB1 LEU A 743      59.100  52.910  62.590  1.00  0.00           H
ATOM   2492  HB2 LEU A 743      58.990  51.070  62.560  1.00  0.00           H
ATOM   2493  CG  LEU A 743      60.670  51.810  63.610  1.00  0.00           C
ATOM   2494  HG  LEU A 743      60.950  52.670  64.250  1.00  0.00           H
ATOM   2495  CD1 LEU A 743      60.870  50.510  64.440  1.00  0.00           C
ATOM   2496 HD11 LEU A 743      61.910  50.150  64.540  1.00  0.00           H
ATOM   2497 HD12 LEU A 743      60.280  49.760  63.880  1.00  0.00           H
ATOM   2498 HD13 LEU A 743      60.440  50.640  65.460  1.00  0.00           H
ATOM   2499  CD2 LEU A 743      61.570  51.790  62.350  1.00  0.00           C
ATOM   2500 HD21 LEU A 743      61.160  52.500  61.600  1.00  0.00           H
ATOM   2501 HD22 LEU A 743      61.670  50.790  61.880  1.00  0.00           H
ATOM   2502 HD23 LEU A 743      62.550  52.190  62.710  1.00  0.00           H
ATOM   2503  C   LEU A 743      58.330  53.190  65.160  1.00  0.00           C
ATOM   2504  O   LEU A 743      58.700  52.910  66.290  1.00  0.00           O
ATOM   2505  N   PHE A 744      58.080  54.440  64.750  1.00  0.00           N
ATOM   2506  HN  PHE A 744      58.000  54.670  63.780  1.00  0.00           H
ATOM   2507  CA  PHE A 744      57.960  55.600  65.640  1.00  0.00           C
ATOM   2508  HA  PHE A 744      58.870  55.580  66.230  1.00  0.00           H
ATOM   2509  CB  PHE A 744      57.900  56.940  64.890  1.00  0.00           C
ATOM   2510  HB1 PHE A 744      57.420  57.700  65.550  1.00  0.00           H
ATOM   2511  HB2 PHE A 744      57.170  56.800  64.060  1.00  0.00           H
ATOM   2512  CG  PHE A 744      59.170  57.390  64.330  1.00  0.00           C
ATOM   2513  CD1 PHE A 744      60.080  57.960  65.260  1.00  0.00           C
ATOM   2514  HD1 PHE A 744      59.700  58.130  66.260  1.00  0.00           H
ATOM   2515  CE1 PHE A 744      61.290  58.500  64.700  1.00  0.00           C
ATOM   2516  HE1 PHE A 744      61.920  59.070  65.370  1.00  0.00           H
ATOM   2517  CZ  PHE A 744      61.620  58.320  63.390  1.00  0.00           C
ATOM   2518  HZ  PHE A 744      62.640  58.550  63.120  1.00  0.00           H
ATOM   2519  CD2 PHE A 744      59.460  57.260  62.950  1.00  0.00           C
ATOM   2520  HD2 PHE A 744      58.860  56.700  62.260  1.00  0.00           H
ATOM   2521  CE2 PHE A 744      60.760  57.680  62.540  1.00  0.00           C
ATOM   2522  HE2 PHE A 744      61.100  57.390  61.550  1.00  0.00           H
ATOM   2523  C   PHE A 744      56.830  55.450  66.630  1.00  0.00           C
ATOM   2524  O   PHE A 744      57.080  55.810  67.770  1.00  0.00           O
ATOM   2525  N   ASP A 745      55.660  54.980  66.280  1.00  0.00           N
ATOM   2526  HN  ASP A 745      55.390  54.770  65.340  1.00  0.00           H
ATOM   2527  CA  ASP A 745      54.480  54.830  67.190  1.00  0.00           C
ATOM   2528  HA  ASP A 745      54.240  55.820  67.580  1.00  0.00           H
ATOM   2529  CB  ASP A 745      53.200  54.320  66.290  1.00  0.00           C
ATOM   2530  HB1 ASP A 745      53.570  53.360  65.850  1.00  0.00           H
ATOM   2531  HB2 ASP A 745      52.800  54.980  65.500  1.00  0.00           H
ATOM   2532  CG  ASP A 745      52.040  54.010  67.270  1.00  0.00           C
ATOM   2533  OD1 ASP A 745      51.780  54.870  68.130  1.00  0.00           O
ATOM   2534  OD2 ASP A 745      51.290  53.040  66.980  1.00  0.00           O
ATOM   2535  C   ASP A 745      54.820  53.970  68.410  1.00  0.00           C
ATOM   2536  O   ASP A 745      54.500  54.380  69.480  1.00  0.00           O
ATOM   2537  N   LEU A 746      55.530  52.840  68.120  1.00  0.00           N
ATOM   2538  HN  LEU A 746      55.500  52.670  67.140  1.00  0.00           H
ATOM   2539  CA  LEU A 746      56.030  51.810  68.980  1.00  0.00           C
ATOM   2540  HA  LEU A 746      55.190  51.450  69.550  1.00  0.00           H
ATOM   2541  CB  LEU A 746      56.630  50.720  68.150  1.00  0.00           C
ATOM   2542  HB1 LEU A 746      57.140  51.030  67.220  1.00  0.00           H
ATOM   2543  HB2 LEU A 746      55.720  50.200  67.780  1.00  0.00           H
ATOM   2544  CG  LEU A 746      57.540  49.650  68.860  1.00  0.00           C
ATOM   2545  HG  LEU A 746      58.250  50.210  69.510  1.00  0.00           H
ATOM   2546  CD1 LEU A 746      56.780  48.820  69.780  1.00  0.00           C
ATOM   2547 HD11 LEU A 746      57.410  48.260  70.500  1.00  0.00           H
ATOM   2548 HD12 LEU A 746      56.050  48.060  69.430  1.00  0.00           H
ATOM   2549 HD13 LEU A 746      56.050  49.460  70.340  1.00  0.00           H
ATOM   2550  CD2 LEU A 746      58.440  48.940  67.870  1.00  0.00           C
ATOM   2551 HD21 LEU A 746      57.970  48.250  67.140  1.00  0.00           H
ATOM   2552 HD22 LEU A 746      59.160  48.370  68.490  1.00  0.00           H
ATOM   2553 HD23 LEU A 746      58.880  49.720  67.210  1.00  0.00           H
ATOM   2554  C   LEU A 746      57.040  52.440  70.050  1.00  0.00           C
ATOM   2555  O   LEU A 746      57.000  52.220  71.260  1.00  0.00           O
ATOM   2556  N   GLY A 747      57.920  53.320  69.540  1.00  0.00           N
ATOM   2557  HN  GLY A 747      57.970  53.290  68.540  1.00  0.00           H
ATOM   2558  CA  GLY A 747      58.740  54.240  70.280  1.00  0.00           C
ATOM   2559  HA1 GLY A 747      59.160  54.850  69.500  1.00  0.00           H
ATOM   2560  HA2 GLY A 747      59.560  53.750  70.780  1.00  0.00           H
ATOM   2561  C   GLY A 747      57.950  55.130  71.250  1.00  0.00           C
ATOM   2562  O   GLY A 747      58.170  55.150  72.480  1.00  0.00           O
ATOM   2563  N   GLU A 748      57.060  55.870  70.670  1.00  0.00           N
ATOM   2564  HN  GLU A 748      57.000  55.710  69.690  1.00  0.00           H
ATOM   2565  CA  GLU A 748      56.120  56.740  71.340  1.00  0.00           C
ATOM   2566  HA  GLU A 748      56.610  57.520  71.900  1.00  0.00           H
ATOM   2567  CB  GLU A 748      55.390  57.590  70.320  1.00  0.00           C
ATOM   2568  HB1 GLU A 748      54.730  56.930  69.720  1.00  0.00           H
ATOM   2569  HB2 GLU A 748      56.110  58.050  69.630  1.00  0.00           H
ATOM   2570  CG  GLU A 748      54.440  58.700  70.920  1.00  0.00           C
ATOM   2571  HG1 GLU A 748      53.960  58.200  71.800  1.00  0.00           H
ATOM   2572  HG2 GLU A 748      53.680  58.880  70.120  1.00  0.00           H
ATOM   2573  CD  GLU A 748      55.090  59.990  71.350  1.00  0.00           C
ATOM   2574  OE1 GLU A 748      56.020  60.010  72.140  1.00  0.00           O
ATOM   2575  OE2 GLU A 748      54.560  61.060  70.890  1.00  0.00           O
ATOM   2576  C   GLU A 748      55.200  56.080  72.400  1.00  0.00           C
ATOM   2577  O   GLU A 748      54.870  56.620  73.430  1.00  0.00           O
ATOM   2578  N   THR A 749      54.790  54.840  72.230  1.00  0.00           N
ATOM   2579  HN  THR A 749      55.250  54.450  71.450  1.00  0.00           H
ATOM   2580  CA  THR A 749      53.900  54.030  73.050  1.00  0.00           C
ATOM   2581  HA  THR A 749      52.950  54.500  73.220  1.00  0.00           H
ATOM   2582  CB  THR A 749      53.590  52.700  72.320  1.00  0.00           C
ATOM   2583  HB  THR A 749      54.520  52.140  72.090  1.00  0.00           H
ATOM   2584  OG1 THR A 749      52.780  52.980  71.130  1.00  0.00           O
ATOM   2585  HG1 THR A 749      53.300  53.570  70.580  1.00  0.00           H
ATOM   2586  CG2 THR A 749      52.700  51.800  73.220  1.00  0.00           C
ATOM   2587 HG21 THR A 749      51.710  52.280  73.380  1.00  0.00           H
ATOM   2588 HG22 THR A 749      53.070  51.550  74.220  1.00  0.00           H
ATOM   2589 HG23 THR A 749      52.580  50.820  72.700  1.00  0.00           H
ATOM   2590  C   THR A 749      54.480  53.670  74.370  1.00  0.00           C
ATOM   2591  O   THR A 749      53.920  53.710  75.410  1.00  0.00           O
ATOM   2592  N   TYR A 750      55.790  53.350  74.390  1.00  0.00           N
ATOM   2593  HN  TYR A 750      56.320  53.350  73.550  1.00  0.00           H
ATOM   2594  CA  TYR A 750      56.460  52.960  75.620  1.00  0.00           C
ATOM   2595  HA  TYR A 750      55.780  52.950  76.450  1.00  0.00           H
ATOM   2596  CB  TYR A 750      57.250  51.660  75.350  1.00  0.00           C
ATOM   2597  HB1 TYR A 750      57.710  51.420  76.330  1.00  0.00           H
ATOM   2598  HB2 TYR A 750      57.950  51.760  74.500  1.00  0.00           H
ATOM   2599  CG  TYR A 750      56.250  50.530  74.970  1.00  0.00           C
ATOM   2600  CD1 TYR A 750      55.140  50.070  75.740  1.00  0.00           C
ATOM   2601  HD1 TYR A 750      54.990  50.430  76.750  1.00  0.00           H
ATOM   2602  CE1 TYR A 750      54.420  48.950  75.320  1.00  0.00           C
ATOM   2603  HE1 TYR A 750      53.670  48.550  75.980  1.00  0.00           H
ATOM   2604  CZ  TYR A 750      54.590  48.370  74.040  1.00  0.00           C
ATOM   2605  OH  TYR A 750      53.730  47.290  73.510  1.00  0.00           O
ATOM   2606  HH  TYR A 750      53.220  46.930  74.250  1.00  0.00           H
ATOM   2607  CD2 TYR A 750      56.530  49.840  73.770  1.00  0.00           C
ATOM   2608  HD2 TYR A 750      57.240  50.290  73.100  1.00  0.00           H
ATOM   2609  CE2 TYR A 750      55.610  48.860  73.280  1.00  0.00           C
ATOM   2610  HE2 TYR A 750      55.760  48.520  72.260  1.00  0.00           H
ATOM   2611  C   TYR A 750      57.480  54.120  75.950  1.00  0.00           C
ATOM   2612  O   TYR A 750      58.430  53.870  76.700  1.00  0.00           O
ATOM   2613  N   ALA A 751      57.270  55.370  75.380  1.00  0.00           N
ATOM   2614  HN  ALA A 751      56.400  55.420  74.890  1.00  0.00           H
ATOM   2615  CA  ALA A 751      58.080  56.510  75.440  1.00  0.00           C
ATOM   2616  HA  ALA A 751      57.900  57.080  74.540  1.00  0.00           H
ATOM   2617  CB  ALA A 751      57.690  57.320  76.720  1.00  0.00           C
ATOM   2618  HB1 ALA A 751      58.350  58.230  76.650  1.00  0.00           H
ATOM   2619  HB2 ALA A 751      57.770  56.760  77.670  1.00  0.00           H
ATOM   2620  HB3 ALA A 751      56.690  57.790  76.660  1.00  0.00           H
ATOM   2621  C   ALA A 751      59.660  56.300  75.350  1.00  0.00           C
ATOM   2622  O   ALA A 751      60.410  56.620  76.250  1.00  0.00           O
ATOM   2623  N   PHE A 752      60.180  55.820  74.200  1.00  0.00           N
ATOM   2624  HN  PHE A 752      59.560  55.530  73.480  1.00  0.00           H
ATOM   2625  CA  PHE A 752      61.600  55.520  74.000  1.00  0.00           C
ATOM   2626  HA  PHE A 752      62.140  56.240  74.610  1.00  0.00           H
ATOM   2627  CB  PHE A 752      61.870  55.790  72.540  1.00  0.00           C
ATOM   2628  HB1 PHE A 752      60.900  55.760  72.010  1.00  0.00           H
ATOM   2629  HB2 PHE A 752      62.420  54.910  72.120  1.00  0.00           H
ATOM   2630  CG  PHE A 752      62.620  57.010  72.200  1.00  0.00           C
ATOM   2631  CD1 PHE A 752      62.070  57.980  71.350  1.00  0.00           C
ATOM   2632  HD1 PHE A 752      61.080  57.820  70.960  1.00  0.00           H
ATOM   2633  CE1 PHE A 752      62.800  59.130  70.950  1.00  0.00           C
ATOM   2634  HE1 PHE A 752      62.250  59.830  70.350  1.00  0.00           H
ATOM   2635  CZ  PHE A 752      64.160  59.210  71.290  1.00  0.00           C
ATOM   2636  HZ  PHE A 752      64.700  60.120  71.070  1.00  0.00           H
ATOM   2637  CD2 PHE A 752      63.960  57.160  72.560  1.00  0.00           C
ATOM   2638  HD2 PHE A 752      64.550  56.590  73.260  1.00  0.00           H
ATOM   2639  CE2 PHE A 752      64.740  58.210  72.100  1.00  0.00           C
ATOM   2640  HE2 PHE A 752      65.740  58.310  72.490  1.00  0.00           H
ATOM   2641  C   PHE A 752      62.050  54.170  74.520  1.00  0.00           C
ATOM   2642  O   PHE A 752      63.050  54.220  75.270  1.00  0.00           O
ATOM   2643  N   PRO A 822      61.500  52.950  74.250  1.00  0.00           N
ATOM   2644  CD  PRO A 822      60.560  52.770  73.120  1.00  0.00           C
ATOM   2645  HD1 PRO A 822      60.920  53.290  72.200  1.00  0.00           H
ATOM   2646  HD2 PRO A 822      59.610  53.250  73.450  1.00  0.00           H
ATOM   2647  CA  PRO A 822      62.100  51.650  74.670  1.00  0.00           C
ATOM   2648  HA  PRO A 822      62.110  51.600  75.750  1.00  0.00           H
ATOM   2649  CB  PRO A 822      61.050  50.660  74.120  1.00  0.00           C
ATOM   2650  HB1 PRO A 822      60.230  50.700  74.870  1.00  0.00           H
ATOM   2651  HB2 PRO A 822      61.370  49.590  74.000  1.00  0.00           H
ATOM   2652  CG  PRO A 822      60.600  51.290  72.800  1.00  0.00           C
ATOM   2653  HG1 PRO A 822      61.250  50.970  71.970  1.00  0.00           H
ATOM   2654  HG2 PRO A 822      59.620  50.870  72.470  1.00  0.00           H
ATOM   2655  C   PRO A 822      63.490  51.450  74.090  1.00  0.00           C
ATOM   2656  O   PRO A 822      63.820  51.880  72.990  1.00  0.00           O
ATOM   2657  N   ASP A 823      64.420  50.860  74.930  1.00  0.00           N
ATOM   2658  HN  ASP A 823      64.070  50.760  75.860  1.00  0.00           H
ATOM   2659  CA  ASP A 823      65.840  50.850  74.520  1.00  0.00           C
ATOM   2660  HA  ASP A 823      65.930  51.830  74.090  1.00  0.00           H
ATOM   2661  CB  ASP A 823      66.790  50.560  75.710  1.00  0.00           C
ATOM   2662  HB1 ASP A 823      67.730  50.130  75.280  1.00  0.00           H
ATOM   2663  HB2 ASP A 823      66.450  49.780  76.440  1.00  0.00           H
ATOM   2664  CG  ASP A 823      67.230  51.760  76.540  1.00  0.00           C
ATOM   2665  OD1 ASP A 823      68.380  51.630  77.010  1.00  0.00           O
ATOM   2666  OD2 ASP A 823      66.510  52.790  76.780  1.00  0.00           O
ATOM   2667  C   ASP A 823      66.150  49.880  73.390  1.00  0.00           C
ATOM   2668  O   ASP A 823      67.220  49.930  72.760  1.00  0.00           O
ATOM   2669  N   VAL A 824      65.220  48.940  73.020  1.00  0.00           N
ATOM   2670  HN  VAL A 824      64.460  48.920  73.670  1.00  0.00           H
ATOM   2671  CA  VAL A 824      65.200  48.120  71.860  1.00  0.00           C
ATOM   2672  HA  VAL A 824      66.210  47.730  71.730  1.00  0.00           H
ATOM   2673  CB  VAL A 824      64.250  46.870  71.970  1.00  0.00           C
ATOM   2674  HB  VAL A 824      64.470  46.430  72.960  1.00  0.00           H
ATOM   2675  CG1 VAL A 824      62.840  47.360  71.840  1.00  0.00           C
ATOM   2676 HG11 VAL A 824      62.240  46.460  72.150  1.00  0.00           H
ATOM   2677 HG12 VAL A 824      62.460  47.610  70.830  1.00  0.00           H
ATOM   2678 HG13 VAL A 824      62.500  48.110  72.590  1.00  0.00           H
ATOM   2679  CG2 VAL A 824      64.520  45.740  71.010  1.00  0.00           C
ATOM   2680 HG21 VAL A 824      65.610  45.550  71.180  1.00  0.00           H
ATOM   2681 HG22 VAL A 824      64.300  45.940  69.940  1.00  0.00           H
ATOM   2682 HG23 VAL A 824      64.020  44.830  71.400  1.00  0.00           H
ATOM   2683  C   VAL A 824      64.980  48.810  70.560  1.00  0.00           C
ATOM   2684  O   VAL A 824      65.290  48.280  69.460  1.00  0.00           O
ATOM   2685  N   LEU A 825      64.480  50.040  70.550  1.00  0.00           N
ATOM   2686  HN  LEU A 825      64.430  50.560  71.400  1.00  0.00           H
ATOM   2687  CA  LEU A 825      64.230  50.840  69.340  1.00  0.00           C
ATOM   2688  HA  LEU A 825      63.510  50.230  68.820  1.00  0.00           H
ATOM   2689  CB  LEU A 825      63.510  52.230  69.750  1.00  0.00           C
ATOM   2690  HB1 LEU A 825      64.190  52.710  70.480  1.00  0.00           H
ATOM   2691  HB2 LEU A 825      62.660  51.860  70.360  1.00  0.00           H
ATOM   2692  CG  LEU A 825      63.110  53.150  68.660  1.00  0.00           C
ATOM   2693  HG  LEU A 825      64.000  53.410  68.060  1.00  0.00           H
ATOM   2694  CD1 LEU A 825      62.040  52.600  67.700  1.00  0.00           C
ATOM   2695 HD11 LEU A 825      61.900  53.380  66.910  1.00  0.00           H
ATOM   2696 HD12 LEU A 825      61.130  52.410  68.300  1.00  0.00           H
ATOM   2697 HD13 LEU A 825      62.410  51.810  67.010  1.00  0.00           H
ATOM   2698  CD2 LEU A 825      62.670  54.550  69.160  1.00  0.00           C
ATOM   2699 HD21 LEU A 825      62.530  55.270  68.320  1.00  0.00           H
ATOM   2700 HD22 LEU A 825      63.500  55.030  69.720  1.00  0.00           H
ATOM   2701 HD23 LEU A 825      61.790  54.620  69.850  1.00  0.00           H
ATOM   2702  C   LEU A 825      65.440  51.100  68.410  1.00  0.00           C
ATOM   2703  O   LEU A 825      65.350  50.790  67.240  1.00  0.00           O
ATOM   2704  N   PHE A 826      66.610  51.370  68.880  1.00  0.00           N
ATOM   2705  HN  PHE A 826      66.730  51.470  69.870  1.00  0.00           H
ATOM   2706  CA  PHE A 826      67.800  51.500  68.060  1.00  0.00           C
ATOM   2707  HA  PHE A 826      67.540  52.240  67.330  1.00  0.00           H
ATOM   2708  CB  PHE A 826      68.920  52.220  68.940  1.00  0.00           C
ATOM   2709  HB1 PHE A 826      69.510  52.870  68.250  1.00  0.00           H
ATOM   2710  HB2 PHE A 826      69.570  51.460  69.410  1.00  0.00           H
ATOM   2711  CG  PHE A 826      68.270  53.090  69.950  1.00  0.00           C
ATOM   2712  CD1 PHE A 826      68.070  52.610  71.240  1.00  0.00           C
ATOM   2713  HD1 PHE A 826      68.430  51.600  71.370  1.00  0.00           H
ATOM   2714  CE1 PHE A 826      67.480  53.450  72.270  1.00  0.00           C
ATOM   2715  HE1 PHE A 826      67.160  53.010  73.190  1.00  0.00           H
ATOM   2716  CZ  PHE A 826      67.090  54.760  71.880  1.00  0.00           C
ATOM   2717  HZ  PHE A 826      66.520  55.370  72.570  1.00  0.00           H
ATOM   2718  CD2 PHE A 826      67.890  54.430  69.590  1.00  0.00           C
ATOM   2719  HD2 PHE A 826      67.950  54.860  68.600  1.00  0.00           H
ATOM   2720  CE2 PHE A 826      67.410  55.270  70.620  1.00  0.00           C
ATOM   2721  HE2 PHE A 826      67.090  56.270  70.360  1.00  0.00           H
ATOM   2722  C   PHE A 826      68.190  50.160  67.340  1.00  0.00           C
ATOM   2723  O   PHE A 826      68.460  50.240  66.130  1.00  0.00           O
ATOM   2724  N   TRP A 827      68.000  48.980  68.020  1.00  0.00           N
ATOM   2725  HN  TRP A 827      67.780  48.820  68.980  1.00  0.00           H
ATOM   2726  CA  TRP A 827      68.160  47.660  67.410  1.00  0.00           C
ATOM   2727  HA  TRP A 827      69.130  47.620  66.940  1.00  0.00           H
ATOM   2728  CB  TRP A 827      68.130  46.540  68.490  1.00  0.00           C
ATOM   2729  HB1 TRP A 827      67.270  46.670  69.170  1.00  0.00           H
ATOM   2730  HB2 TRP A 827      69.040  46.710  69.110  1.00  0.00           H
ATOM   2731  CG  TRP A 827      68.100  45.180  67.910  1.00  0.00           C
ATOM   2732  CD1 TRP A 827      67.270  44.090  68.310  1.00  0.00           C
ATOM   2733  HD1 TRP A 827      66.470  44.110  69.030  1.00  0.00           H
ATOM   2734  NE1 TRP A 827      67.570  42.960  67.590  1.00  0.00           N
ATOM   2735  HE1 TRP A 827      67.240  42.070  67.780  1.00  0.00           H
ATOM   2736  CE2 TRP A 827      68.580  43.230  66.700  1.00  0.00           C
ATOM   2737  CD2 TRP A 827      69.020  44.590  66.950  1.00  0.00           C
ATOM   2738  CE3 TRP A 827      70.170  45.060  66.340  1.00  0.00           C
ATOM   2739  HE3 TRP A 827      70.550  46.060  66.490  1.00  0.00           H
ATOM   2740  CZ3 TRP A 827      70.840  44.230  65.380  1.00  0.00           C
ATOM   2741  HZ3 TRP A 827      71.730  44.510  64.850  1.00  0.00           H
ATOM   2742  CZ2 TRP A 827      69.230  42.390  65.820  1.00  0.00           C
ATOM   2743  HZ2 TRP A 827      68.980  41.410  65.460  1.00  0.00           H
ATOM   2744  CH2 TRP A 827      70.250  43.010  65.040  1.00  0.00           C
ATOM   2745  HH2 TRP A 827      70.670  42.470  64.210  1.00  0.00           H
ATOM   2746  C   TRP A 827      67.090  47.430  66.380  1.00  0.00           C
ATOM   2747  O   TRP A 827      67.420  47.060  65.260  1.00  0.00           O
ATOM   2748  N   CYS A 828      65.830  47.910  66.580  1.00  0.00           N
ATOM   2749  HN  CYS A 828      65.720  48.350  67.460  1.00  0.00           H
ATOM   2750  CA  CYS A 828      64.800  47.860  65.590  1.00  0.00           C
ATOM   2751  HA  CYS A 828      64.630  46.850  65.240  1.00  0.00           H
ATOM   2752  CB  CYS A 828      63.460  48.240  66.210  1.00  0.00           C
ATOM   2753  HB1 CYS A 828      62.740  48.110  65.360  1.00  0.00           H
ATOM   2754  HB2 CYS A 828      63.470  49.300  66.530  1.00  0.00           H
ATOM   2755  SG  CYS A 828      62.970  47.250  67.660  1.00  0.00           S
ATOM   2756  HG1 CYS A 828      63.870  47.840  68.420  1.00  0.00           H
ATOM   2757  C   CYS A 828      65.090  48.770  64.400  1.00  0.00           C
ATOM   2758  O   CYS A 828      64.690  48.460  63.300  1.00  0.00           O
ATOM   2759  N   VAL A 829      65.860  49.870  64.530  1.00  0.00           N
ATOM   2760  HN  VAL A 829      66.060  50.310  65.410  1.00  0.00           H
ATOM   2761  CA  VAL A 829      66.310  50.730  63.380  1.00  0.00           C
ATOM   2762  HA  VAL A 829      65.480  51.020  62.760  1.00  0.00           H
ATOM   2763  CB  VAL A 829      66.780  52.150  63.790  1.00  0.00           C
ATOM   2764  HB  VAL A 829      67.560  52.150  64.570  1.00  0.00           H
ATOM   2765  CG1 VAL A 829      67.280  52.980  62.490  1.00  0.00           C
ATOM   2766 HG11 VAL A 829      68.230  52.550  62.110  1.00  0.00           H
ATOM   2767 HG12 VAL A 829      67.530  54.030  62.730  1.00  0.00           H
ATOM   2768 HG13 VAL A 829      66.560  52.960  61.650  1.00  0.00           H
ATOM   2769  CG2 VAL A 829      65.580  53.080  64.230  1.00  0.00           C
ATOM   2770 HG21 VAL A 829      64.840  53.060  63.410  1.00  0.00           H
ATOM   2771 HG22 VAL A 829      65.810  54.080  64.640  1.00  0.00           H
ATOM   2772 HG23 VAL A 829      64.960  52.590  65.000  1.00  0.00           H
ATOM   2773  C   VAL A 829      67.330  50.040  62.540  1.00  0.00           C
ATOM   2774  O   VAL A 829      67.220  49.910  61.310  1.00  0.00           O
ATOM   2775  N   ILE A 830      68.320  49.400  63.250  1.00  0.00           N
ATOM   2776  HN  ILE A 830      68.290  49.490  64.250  1.00  0.00           H
ATOM   2777  CA  ILE A 830      69.370  48.630  62.550  1.00  0.00           C
ATOM   2778  HA  ILE A 830      69.760  49.250  61.760  1.00  0.00           H
ATOM   2779  CB  ILE A 830      70.350  48.210  63.650  1.00  0.00           C
ATOM   2780  HB  ILE A 830      69.860  48.010  64.630  1.00  0.00           H
ATOM   2781  CG2 ILE A 830      71.220  47.040  63.170  1.00  0.00           C
ATOM   2782 HG21 ILE A 830      71.550  47.150  62.120  1.00  0.00           H
ATOM   2783 HG22 ILE A 830      70.570  46.140  63.100  1.00  0.00           H
ATOM   2784 HG23 ILE A 830      72.080  46.800  63.810  1.00  0.00           H
ATOM   2785  CG1 ILE A 830      71.270  49.460  63.990  1.00  0.00           C
ATOM   2786 HG11 ILE A 830      70.630  50.360  64.120  1.00  0.00           H
ATOM   2787 HG12 ILE A 830      71.760  49.650  63.010  1.00  0.00           H
ATOM   2788  CD  ILE A 830      72.220  49.390  65.160  1.00  0.00           C
ATOM   2789  HD1 ILE A 830      72.940  48.580  64.930  1.00  0.00           H
ATOM   2790  HD2 ILE A 830      71.600  49.130  66.040  1.00  0.00           H
ATOM   2791  HD3 ILE A 830      72.810  50.330  65.310  1.00  0.00           H
ATOM   2792  C   ILE A 830      68.710  47.400  61.820  1.00  0.00           C
ATOM   2793  O   ILE A 830      69.080  47.120  60.680  1.00  0.00           O
ATOM   2794  N   LEU A 831      67.720  46.680  62.510  1.00  0.00           N
ATOM   2795  HN  LEU A 831      67.470  46.980  63.420  1.00  0.00           H
ATOM   2796  CA  LEU A 831      67.070  45.450  62.070  1.00  0.00           C
ATOM   2797  HA  LEU A 831      67.840  44.790  61.700  1.00  0.00           H
ATOM   2798  CB  LEU A 831      66.430  44.760  63.340  1.00  0.00           C
ATOM   2799  HB1 LEU A 831      65.800  45.520  63.840  1.00  0.00           H
ATOM   2800  HB2 LEU A 831      67.240  44.650  64.100  1.00  0.00           H
ATOM   2801  CG  LEU A 831      65.760  43.410  63.220  1.00  0.00           C
ATOM   2802  HG  LEU A 831      64.910  43.430  62.520  1.00  0.00           H
ATOM   2803  CD1 LEU A 831      66.810  42.420  62.660  1.00  0.00           C
ATOM   2804 HD11 LEU A 831      67.100  42.680  61.630  1.00  0.00           H
ATOM   2805 HD12 LEU A 831      66.390  41.390  62.720  1.00  0.00           H
ATOM   2806 HD13 LEU A 831      67.740  42.410  63.270  1.00  0.00           H
ATOM   2807  CD2 LEU A 831      65.340  42.900  64.580  1.00  0.00           C
ATOM   2808 HD21 LEU A 831      64.630  43.640  65.020  1.00  0.00           H
ATOM   2809 HD22 LEU A 831      66.100  42.750  65.370  1.00  0.00           H
ATOM   2810 HD23 LEU A 831      64.820  41.920  64.470  1.00  0.00           H
ATOM   2811  C   LEU A 831      66.130  45.640  60.910  1.00  0.00           C
ATOM   2812  O   LEU A 831      66.130  44.830  60.020  1.00  0.00           O
ATOM   2813  N   PHE A 832      65.360  46.790  60.850  1.00  0.00           N
ATOM   2814  HN  PHE A 832      65.370  47.380  61.660  1.00  0.00           H
ATOM   2815  CA  PHE A 832      64.650  47.340  59.710  1.00  0.00           C
ATOM   2816  HA  PHE A 832      63.970  46.550  59.430  1.00  0.00           H
ATOM   2817  CB  PHE A 832      63.890  48.620  60.280  1.00  0.00           C
ATOM   2818  HB1 PHE A 832      64.570  49.180  60.960  1.00  0.00           H
ATOM   2819  HB2 PHE A 832      63.120  48.190  60.970  1.00  0.00           H
ATOM   2820  CG  PHE A 832      63.110  49.460  59.370  1.00  0.00           C
ATOM   2821  CD1 PHE A 832      61.810  49.060  58.840  1.00  0.00           C
ATOM   2822  HD1 PHE A 832      61.430  48.110  59.200  1.00  0.00           H
ATOM   2823  CE1 PHE A 832      61.040  50.040  58.210  1.00  0.00           C
ATOM   2824  HE1 PHE A 832      60.110  49.740  57.740  1.00  0.00           H
ATOM   2825  CZ  PHE A 832      61.390  51.410  58.200  1.00  0.00           C
ATOM   2826  HZ  PHE A 832      60.770  52.210  57.820  1.00  0.00           H
ATOM   2827  CD2 PHE A 832      63.520  50.800  59.140  1.00  0.00           C
ATOM   2828  HD2 PHE A 832      64.460  51.240  59.390  1.00  0.00           H
ATOM   2829  CE2 PHE A 832      62.650  51.730  58.590  1.00  0.00           C
ATOM   2830  HE2 PHE A 832      63.000  52.740  58.460  1.00  0.00           H
ATOM   2831  C   PHE A 832      65.480  47.740  58.420  1.00  0.00           C
ATOM   2832  O   PHE A 832      65.100  47.400  57.280  1.00  0.00           O
ATOM   2833  N   PHE A 833      66.660  48.410  58.640  1.00  0.00           N
ATOM   2834  HN  PHE A 833      66.900  48.700  59.570  1.00  0.00           H
ATOM   2835  CA  PHE A 833      67.660  48.670  57.680  1.00  0.00           C
ATOM   2836  HA  PHE A 833      67.120  49.090  56.850  1.00  0.00           H
ATOM   2837  CB  PHE A 833      68.680  49.790  58.220  1.00  0.00           C
ATOM   2838  HB1 PHE A 833      69.400  49.340  58.930  1.00  0.00           H
ATOM   2839  HB2 PHE A 833      68.200  50.660  58.740  1.00  0.00           H
ATOM   2840  CG  PHE A 833      69.480  50.440  57.140  1.00  0.00           C
ATOM   2841  CD1 PHE A 833      68.910  50.940  55.980  1.00  0.00           C
ATOM   2842  HD1 PHE A 833      67.860  50.720  55.870  1.00  0.00           H
ATOM   2843  CE1 PHE A 833      69.650  51.730  55.030  1.00  0.00           C
ATOM   2844  HE1 PHE A 833      69.230  52.420  54.310  1.00  0.00           H
ATOM   2845  CZ  PHE A 833      71.030  51.770  55.280  1.00  0.00           C
ATOM   2846  HZ  PHE A 833      71.700  52.230  54.560  1.00  0.00           H
ATOM   2847  CD2 PHE A 833      70.820  50.690  57.420  1.00  0.00           C
ATOM   2848  HD2 PHE A 833      71.180  50.350  58.370  1.00  0.00           H
ATOM   2849  CE2 PHE A 833      71.580  51.190  56.410  1.00  0.00           C
ATOM   2850  HE2 PHE A 833      72.650  51.270  56.550  1.00  0.00           H
ATOM   2851  C   PHE A 833      68.380  47.430  57.160  1.00  0.00           C
ATOM   2852  O   PHE A 833      68.530  47.350  55.920  1.00  0.00           O
ATOM   2853  N   THR A 834      68.790  46.490  58.020  1.00  0.00           N
ATOM   2854  HN  THR A 834      68.450  46.750  58.920  1.00  0.00           H
ATOM   2855  CA  THR A 834      69.520  45.250  57.700  1.00  0.00           C
ATOM   2856  HA  THR A 834      70.410  45.660  57.270  1.00  0.00           H
ATOM   2857  CB  THR A 834      69.980  44.450  58.940  1.00  0.00           C
ATOM   2858  HB  THR A 834      69.130  44.230  59.620  1.00  0.00           H
ATOM   2859  OG1 THR A 834      70.890  45.250  59.740  1.00  0.00           O
ATOM   2860  HG1 THR A 834      70.350  45.790  60.320  1.00  0.00           H
ATOM   2861  CG2 THR A 834      70.850  43.220  58.520  1.00  0.00           C
ATOM   2862 HG21 THR A 834      70.240  42.460  57.970  1.00  0.00           H
ATOM   2863 HG22 THR A 834      71.260  42.700  59.410  1.00  0.00           H
ATOM   2864 HG23 THR A 834      71.650  43.590  57.840  1.00  0.00           H
ATOM   2865  C   THR A 834      68.760  44.330  56.710  1.00  0.00           C
ATOM   2866  O   THR A 834      69.300  43.950  55.650  1.00  0.00           O
ATOM   2867  N   THR A 835      67.440  44.230  57.070  1.00  0.00           N
ATOM   2868  HN  THR A 835      67.240  44.420  58.030  1.00  0.00           H
ATOM   2869  CA  THR A 835      66.350  43.560  56.290  1.00  0.00           C
ATOM   2870  HA  THR A 835      66.830  42.610  56.170  1.00  0.00           H
ATOM   2871  CB  THR A 835      65.040  43.420  57.030  1.00  0.00           C
ATOM   2872  HB  THR A 835      64.640  44.430  57.290  1.00  0.00           H
ATOM   2873  OG1 THR A 835      65.160  42.620  58.190  1.00  0.00           O
ATOM   2874  HG1 THR A 835      65.870  42.990  58.700  1.00  0.00           H
ATOM   2875  CG2 THR A 835      63.990  42.720  56.140  1.00  0.00           C
ATOM   2876 HG21 THR A 835      63.910  43.040  55.080  1.00  0.00           H
ATOM   2877 HG22 THR A 835      62.950  42.940  56.450  1.00  0.00           H
ATOM   2878 HG23 THR A 835      64.190  41.620  56.170  1.00  0.00           H
ATOM   2879  C   THR A 835      66.140  44.180  54.940  1.00  0.00           C
ATOM   2880  O   THR A 835      66.300  43.440  53.930  1.00  0.00           O
ATOM   2881  N   PHE A 836      65.950  45.430  54.830  1.00  0.00           N
ATOM   2882  HN  PHE A 836      65.720  46.080  55.560  1.00  0.00           H
ATOM   2883  CA  PHE A 836      65.980  46.100  53.580  1.00  0.00           C
ATOM   2884  HA  PHE A 836      65.080  45.810  53.080  1.00  0.00           H
ATOM   2885  CB  PHE A 836      65.630  47.650  53.800  1.00  0.00           C
ATOM   2886  HB1 PHE A 836      66.380  47.980  54.550  1.00  0.00           H
ATOM   2887  HB2 PHE A 836      64.590  47.730  54.150  1.00  0.00           H
ATOM   2888  CG  PHE A 836      65.730  48.660  52.640  1.00  0.00           C
ATOM   2889  CD1 PHE A 836      64.990  48.390  51.510  1.00  0.00           C
ATOM   2890  HD1 PHE A 836      64.430  47.480  51.350  1.00  0.00           H
ATOM   2891  CE1 PHE A 836      65.000  49.260  50.410  1.00  0.00           C
ATOM   2892  HE1 PHE A 836      64.630  48.950  49.440  1.00  0.00           H
ATOM   2893  CZ  PHE A 836      65.750  50.490  50.470  1.00  0.00           C
ATOM   2894  HZ  PHE A 836      65.590  51.180  49.660  1.00  0.00           H
ATOM   2895  CD2 PHE A 836      66.360  49.920  52.690  1.00  0.00           C
ATOM   2896  HD2 PHE A 836      66.870  50.150  53.610  1.00  0.00           H
ATOM   2897  CE2 PHE A 836      66.420  50.800  51.660  1.00  0.00           C
ATOM   2898  HE2 PHE A 836      66.930  51.750  51.740  1.00  0.00           H
ATOM   2899  C   PHE A 836      67.180  45.870  52.700  1.00  0.00           C
ATOM   2900  O   PHE A 836      67.090  45.600  51.490  1.00  0.00           O
ATOM   2901  N   PHE A 837      68.490  46.030  53.160  1.00  0.00           N
ATOM   2902  HN  PHE A 837      68.700  46.180  54.130  1.00  0.00           H
ATOM   2903  CA  PHE A 837      69.650  45.800  52.320  1.00  0.00           C
ATOM   2904  HA  PHE A 837      69.660  46.410  51.420  1.00  0.00           H
ATOM   2905  CB  PHE A 837      70.970  46.170  53.040  1.00  0.00           C
ATOM   2906  HB1 PHE A 837      70.910  45.910  54.120  1.00  0.00           H
ATOM   2907  HB2 PHE A 837      71.240  47.250  53.010  1.00  0.00           H
ATOM   2908  CG  PHE A 837      72.260  45.520  52.550  1.00  0.00           C
ATOM   2909  CD1 PHE A 837      72.690  44.290  53.240  1.00  0.00           C
ATOM   2910  HD1 PHE A 837      72.090  44.030  54.100  1.00  0.00           H
ATOM   2911  CE1 PHE A 837      73.670  43.480  52.770  1.00  0.00           C
ATOM   2912  HE1 PHE A 837      73.890  42.580  53.330  1.00  0.00           H
ATOM   2913  CZ  PHE A 837      74.350  43.830  51.620  1.00  0.00           C
ATOM   2914  HZ  PHE A 837      75.060  43.080  51.290  1.00  0.00           H
ATOM   2915  CD2 PHE A 837      72.970  45.790  51.380  1.00  0.00           C
ATOM   2916  HD2 PHE A 837      72.620  46.600  50.760  1.00  0.00           H
ATOM   2917  CE2 PHE A 837      74.000  44.980  50.960  1.00  0.00           C
ATOM   2918  HE2 PHE A 837      74.350  45.130  49.950  1.00  0.00           H
ATOM   2919  C   PHE A 837      69.690  44.400  51.710  1.00  0.00           C
ATOM   2920  O   PHE A 837      69.730  44.260  50.460  1.00  0.00           O
ATOM   2921  N   LEU A 838      69.540  43.330  52.530  1.00  0.00           N
ATOM   2922  HN  LEU A 838      69.400  43.480  53.510  1.00  0.00           H
ATOM   2923  CA  LEU A 838      69.580  41.970  52.140  1.00  0.00           C
ATOM   2924  HA  LEU A 838      70.500  41.960  51.570  1.00  0.00           H
ATOM   2925  CB  LEU A 838      69.730  41.000  53.370  1.00  0.00           C
ATOM   2926  HB1 LEU A 838      68.720  40.880  53.800  1.00  0.00           H
ATOM   2927  HB2 LEU A 838      70.330  41.560  54.110  1.00  0.00           H
ATOM   2928  CG  LEU A 838      70.370  39.620  53.020  1.00  0.00           C
ATOM   2929  HG  LEU A 838      70.040  39.220  52.040  1.00  0.00           H
ATOM   2930  CD1 LEU A 838      71.890  39.770  53.070  1.00  0.00           C
ATOM   2931 HD11 LEU A 838      72.260  39.960  54.100  1.00  0.00           H
ATOM   2932 HD12 LEU A 838      72.070  40.720  52.520  1.00  0.00           H
ATOM   2933 HD13 LEU A 838      72.420  38.900  52.630  1.00  0.00           H
ATOM   2934  CD2 LEU A 838      69.970  38.410  53.910  1.00  0.00           C
ATOM   2935 HD21 LEU A 838      68.880  38.190  53.870  1.00  0.00           H
ATOM   2936 HD22 LEU A 838      70.240  38.650  54.970  1.00  0.00           H
ATOM   2937 HD23 LEU A 838      70.600  37.590  53.510  1.00  0.00           H
ATOM   2938  C   LEU A 838      68.510  41.500  51.150  1.00  0.00           C
ATOM   2939  O   LEU A 838      68.790  40.760  50.190  1.00  0.00           O
ATOM   2940  N   SER A 839      67.250  41.980  51.350  1.00  0.00           N
ATOM   2941  HN  SER A 839      67.070  42.520  52.170  1.00  0.00           H
ATOM   2942  CA  SER A 839      66.150  41.640  50.430  1.00  0.00           C
ATOM   2943  HA  SER A 839      66.220  40.580  50.240  1.00  0.00           H
ATOM   2944  CB  SER A 839      64.760  42.070  51.010  1.00  0.00           C
ATOM   2945  HB1 SER A 839      64.570  41.400  51.880  1.00  0.00           H
ATOM   2946  HB2 SER A 839      63.970  41.780  50.280  1.00  0.00           H
ATOM   2947  OG  SER A 839      64.890  43.440  51.380  1.00  0.00           O
ATOM   2948  HG1 SER A 839      65.370  43.460  52.210  1.00  0.00           H
ATOM   2949  C   SER A 839      66.340  42.290  49.090  1.00  0.00           C
ATOM   2950  O   SER A 839      66.270  41.710  47.980  1.00  0.00           O
ATOM   2951  N   SER A 840      66.720  43.560  49.070  1.00  0.00           N
ATOM   2952  HN  SER A 840      66.870  43.930  49.990  1.00  0.00           H
ATOM   2953  CA  SER A 840      67.130  44.340  47.870  1.00  0.00           C
ATOM   2954  HA  SER A 840      66.300  44.350  47.160  1.00  0.00           H
ATOM   2955  CB  SER A 840      67.340  45.810  48.160  1.00  0.00           C
ATOM   2956  HB1 SER A 840      67.730  46.370  47.280  1.00  0.00           H
ATOM   2957  HB2 SER A 840      68.100  45.880  48.970  1.00  0.00           H
ATOM   2958  OG  SER A 840      66.140  46.450  48.660  1.00  0.00           O
ATOM   2959  HG1 SER A 840      66.220  46.370  49.620  1.00  0.00           H
ATOM   2960  C   SER A 840      68.350  43.760  47.090  1.00  0.00           C
ATOM   2961  O   SER A 840      68.340  43.560  45.870  1.00  0.00           O
ATOM   2962  N   PHE A 841      69.310  43.300  47.840  1.00  0.00           N
ATOM   2963  HN  PHE A 841      69.370  43.470  48.820  1.00  0.00           H
ATOM   2964  CA  PHE A 841      70.460  42.490  47.450  1.00  0.00           C
ATOM   2965  HA  PHE A 841      71.060  43.030  46.720  1.00  0.00           H
ATOM   2966  CB  PHE A 841      71.540  42.280  48.610  1.00  0.00           C
ATOM   2967  HB1 PHE A 841      71.030  41.940  49.540  1.00  0.00           H
ATOM   2968  HB2 PHE A 841      72.190  43.130  48.910  1.00  0.00           H
ATOM   2969  CG  PHE A 841      72.520  41.160  48.300  1.00  0.00           C
ATOM   2970  CD1 PHE A 841      72.310  39.920  49.000  1.00  0.00           C
ATOM   2971  HD1 PHE A 841      71.410  39.820  49.580  1.00  0.00           H
ATOM   2972  CE1 PHE A 841      73.230  38.880  48.770  1.00  0.00           C
ATOM   2973  HE1 PHE A 841      72.990  37.940  49.270  1.00  0.00           H
ATOM   2974  CZ  PHE A 841      74.300  39.120  47.950  1.00  0.00           C
ATOM   2975  HZ  PHE A 841      75.000  38.300  47.810  1.00  0.00           H
ATOM   2976  CD2 PHE A 841      73.610  41.310  47.450  1.00  0.00           C
ATOM   2977  HD2 PHE A 841      73.720  42.200  46.840  1.00  0.00           H
ATOM   2978  CE2 PHE A 841      74.500  40.240  47.250  1.00  0.00           C
ATOM   2979  HE2 PHE A 841      75.330  40.370  46.580  1.00  0.00           H
ATOM   2980  C   PHE A 841      70.100  41.190  46.800  1.00  0.00           C
ATOM   2981  O   PHE A 841      70.450  40.890  45.640  1.00  0.00           O
ATOM   2982  N   LEU A 842      69.310  40.360  47.480  1.00  0.00           N
ATOM   2983  HN  LEU A 842      68.960  40.510  48.400  1.00  0.00           H
ATOM   2984  CA  LEU A 842      68.860  39.080  46.830  1.00  0.00           C
ATOM   2985  HA  LEU A 842      69.760  38.550  46.530  1.00  0.00           H
ATOM   2986  CB  LEU A 842      68.110  38.140  47.810  1.00  0.00           C
ATOM   2987  HB1 LEU A 842      67.610  37.340  47.240  1.00  0.00           H
ATOM   2988  HB2 LEU A 842      67.380  38.790  48.340  1.00  0.00           H
ATOM   2989  CG  LEU A 842      69.010  37.630  48.950  1.00  0.00           C
ATOM   2990  HG  LEU A 842      69.810  38.320  49.230  1.00  0.00           H
ATOM   2991  CD1 LEU A 842      68.310  37.150  50.190  1.00  0.00           C
ATOM   2992 HD11 LEU A 842      68.920  37.030  51.100  1.00  0.00           H
ATOM   2993 HD12 LEU A 842      67.830  36.160  50.010  1.00  0.00           H
ATOM   2994 HD13 LEU A 842      67.570  37.940  50.430  1.00  0.00           H
ATOM   2995  CD2 LEU A 842      69.760  36.460  48.350  1.00  0.00           C
ATOM   2996 HD21 LEU A 842      70.490  36.760  47.560  1.00  0.00           H
ATOM   2997 HD22 LEU A 842      69.030  35.660  48.070  1.00  0.00           H
ATOM   2998 HD23 LEU A 842      70.410  36.050  49.150  1.00  0.00           H
ATOM   2999  C   LEU A 842      68.040  39.200  45.570  1.00  0.00           C
ATOM   3000  O   LEU A 842      68.260  38.620  44.530  1.00  0.00           O
ATOM   3001  N   LYS A 843      67.120  40.200  45.610  1.00  0.00           N
ATOM   3002  HN  LYS A 843      66.960  40.750  46.430  1.00  0.00           H
ATOM   3003  CA  LYS A 843      66.350  40.610  44.450  1.00  0.00           C
ATOM   3004  HA  LYS A 843      65.950  39.690  44.070  1.00  0.00           H
ATOM   3005  CB  LYS A 843      65.270  41.670  44.830  1.00  0.00           C
ATOM   3006  HB1 LYS A 843      65.810  42.510  45.320  1.00  0.00           H
ATOM   3007  HB2 LYS A 843      64.610  41.160  45.560  1.00  0.00           H
ATOM   3008  CG  LYS A 843      64.350  42.020  43.640  1.00  0.00           C
ATOM   3009  HG1 LYS A 843      64.990  42.440  42.840  1.00  0.00           H
ATOM   3010  HG2 LYS A 843      63.840  42.990  43.850  1.00  0.00           H
ATOM   3011  CD  LYS A 843      63.510  40.850  43.070  1.00  0.00           C
ATOM   3012  HD1 LYS A 843      62.700  40.660  43.810  1.00  0.00           H
ATOM   3013  HD2 LYS A 843      64.140  39.930  42.960  1.00  0.00           H
ATOM   3014  CE  LYS A 843      63.060  41.040  41.660  1.00  0.00           C
ATOM   3015  HE1 LYS A 843      64.000  41.060  41.070  1.00  0.00           H
ATOM   3016  HE2 LYS A 843      62.550  42.010  41.520  1.00  0.00           H
ATOM   3017  NZ  LYS A 843      62.330  39.840  41.220  1.00  0.00           N
ATOM   3018  HZ1 LYS A 843      61.380  39.640  41.600  1.00  0.00           H
ATOM   3019  HZ2 LYS A 843      62.930  39.010  41.340  1.00  0.00           H
ATOM   3020  HZ3 LYS A 843      62.180  39.930  40.190  1.00  0.00           H
ATOM   3021  C   LYS A 843      67.150  41.070  43.260  1.00  0.00           C
ATOM   3022  O   LYS A 843      66.950  40.700  42.110  1.00  0.00           O
ATOM   3023  N   GLN A 844      68.110  41.940  43.550  1.00  0.00           N
ATOM   3024  HN  GLN A 844      68.270  42.260  44.470  1.00  0.00           H
ATOM   3025  CA  GLN A 844      68.980  42.470  42.430  1.00  0.00           C
ATOM   3026  HA  GLN A 844      68.250  42.570  41.630  1.00  0.00           H
ATOM   3027  CB  GLN A 844      69.540  43.850  42.860  1.00  0.00           C
ATOM   3028  HB1 GLN A 844      70.370  44.230  42.220  1.00  0.00           H
ATOM   3029  HB2 GLN A 844      69.970  43.810  43.890  1.00  0.00           H
ATOM   3030  CG  GLN A 844      68.370  44.910  42.830  1.00  0.00           C
ATOM   3031  HG1 GLN A 844      68.700  45.910  43.170  1.00  0.00           H
ATOM   3032  HG2 GLN A 844      67.600  44.680  43.600  1.00  0.00           H
ATOM   3033  CD  GLN A 844      67.730  45.030  41.440  1.00  0.00           C
ATOM   3034  OE1 GLN A 844      68.380  45.350  40.470  1.00  0.00           O
ATOM   3035  NE2 GLN A 844      66.410  44.890  41.350  1.00  0.00           N
ATOM   3036 HE21 GLN A 844      65.960  44.700  40.480  1.00  0.00           H
ATOM   3037 HE22 GLN A 844      65.840  44.550  42.100  1.00  0.00           H
ATOM   3038  C   GLN A 844      70.040  41.440  41.900  1.00  0.00           C
ATOM   3039  O   GLN A 844      70.690  41.640  40.910  1.00  0.00           O
ATOM   3040  N   PHE A 845      70.290  40.320  42.680  1.00  0.00           N
ATOM   3041  HN  PHE A 845      69.850  40.070  43.540  1.00  0.00           H
ATOM   3042  CA  PHE A 845      71.380  39.400  42.410  1.00  0.00           C
ATOM   3043  HA  PHE A 845      72.250  39.920  42.050  1.00  0.00           H
ATOM   3044  CB  PHE A 845      71.710  38.530  43.770  1.00  0.00           C
ATOM   3045  HB1 PHE A 845      70.920  37.780  44.030  1.00  0.00           H
ATOM   3046  HB2 PHE A 845      71.710  39.280  44.590  1.00  0.00           H
ATOM   3047  CG  PHE A 845      73.020  37.780  43.720  1.00  0.00           C
ATOM   3048  CD1 PHE A 845      74.250  38.400  43.750  1.00  0.00           C
ATOM   3049  HD1 PHE A 845      74.300  39.480  43.810  1.00  0.00           H
ATOM   3050  CE1 PHE A 845      75.380  37.730  43.740  1.00  0.00           C
ATOM   3051  HE1 PHE A 845      76.340  38.210  43.760  1.00  0.00           H
ATOM   3052  CZ  PHE A 845      75.390  36.300  43.840  1.00  0.00           C
ATOM   3053  HZ  PHE A 845      76.330  35.780  43.860  1.00  0.00           H
ATOM   3054  CD2 PHE A 845      73.030  36.310  43.800  1.00  0.00           C
ATOM   3055  HD2 PHE A 845      72.060  35.820  43.830  1.00  0.00           H
ATOM   3056  CE2 PHE A 845      74.240  35.550  43.730  1.00  0.00           C
ATOM   3057  HE2 PHE A 845      74.250  34.490  43.940  1.00  0.00           H
ATOM   3058  C   PHE A 845      71.110  38.490  41.200  1.00  0.00           C
ATOM   3059  O   PHE A 845      72.100  37.840  40.820  1.00  0.00           O
ATOM   3060  N   LYS A 846      69.910  38.340  40.610  1.00  0.00           N
ATOM   3061  HN  LYS A 846      69.190  38.880  41.040  1.00  0.00           H
ATOM   3062  CA  LYS A 846      69.690  37.340  39.620  1.00  0.00           C
ATOM   3063  HA  LYS A 846      69.950  36.410  40.090  1.00  0.00           H
ATOM   3064  CB  LYS A 846      68.140  37.340  39.260  1.00  0.00           C
ATOM   3065  HB1 LYS A 846      67.820  38.380  39.060  1.00  0.00           H
ATOM   3066  HB2 LYS A 846      67.650  37.040  40.220  1.00  0.00           H
ATOM   3067  CG  LYS A 846      67.670  36.250  38.160  1.00  0.00           C
ATOM   3068  HG1 LYS A 846      68.120  35.260  38.400  1.00  0.00           H
ATOM   3069  HG2 LYS A 846      67.940  36.400  37.100  1.00  0.00           H
ATOM   3070  CD  LYS A 846      66.090  36.210  37.970  1.00  0.00           C
ATOM   3071  HD1 LYS A 846      65.870  35.520  37.130  1.00  0.00           H
ATOM   3072  HD2 LYS A 846      65.780  37.220  37.610  1.00  0.00           H
ATOM   3073  CE  LYS A 846      65.380  35.670  39.180  1.00  0.00           C
ATOM   3074  HE1 LYS A 846      65.420  36.390  40.030  1.00  0.00           H
ATOM   3075  HE2 LYS A 846      65.750  34.770  39.730  1.00  0.00           H
ATOM   3076  NZ  LYS A 846      63.960  35.360  38.850  1.00  0.00           N
ATOM   3077  HZ1 LYS A 846      63.500  34.920  39.660  1.00  0.00           H
ATOM   3078  HZ2 LYS A 846      63.960  34.660  38.080  1.00  0.00           H
ATOM   3079  HZ3 LYS A 846      63.480  36.260  38.630  1.00  0.00           H
ATOM   3080  C   LYS A 846      70.490  37.360  38.340  1.00  0.00           C
ATOM   3081  O   LYS A 846      70.580  36.300  37.730  1.00  0.00           O
ATOM   3082  N   THR A 847      71.040  38.470  37.960  1.00  0.00           N
ATOM   3083  HN  THR A 847      70.870  39.260  38.550  1.00  0.00           H
ATOM   3084  CA  THR A 847      71.820  38.660  36.780  1.00  0.00           C
ATOM   3085  HA  THR A 847      71.660  37.790  36.160  1.00  0.00           H
ATOM   3086  CB  THR A 847      71.390  39.960  36.000  1.00  0.00           C
ATOM   3087  HB  THR A 847      72.180  40.120  35.240  1.00  0.00           H
ATOM   3088  OG1 THR A 847      71.390  41.090  36.890  1.00  0.00           O
ATOM   3089  HG1 THR A 847      71.210  41.850  36.340  1.00  0.00           H
ATOM   3090  CG2 THR A 847      70.030  39.800  35.490  1.00  0.00           C
ATOM   3091 HG21 THR A 847      69.360  39.760  36.370  1.00  0.00           H
ATOM   3092 HG22 THR A 847      69.850  38.850  34.930  1.00  0.00           H
ATOM   3093 HG23 THR A 847      69.820  40.680  34.840  1.00  0.00           H
ATOM   3094  C   THR A 847      73.300  38.740  37.150  1.00  0.00           C
ATOM   3095  O   THR A 847      74.070  38.850  36.210  1.00  0.00           O
ATOM   3096  N   LYS A 848      73.750  38.710  38.450  1.00  0.00           N
ATOM   3097  HN  LYS A 848      73.050  38.530  39.150  1.00  0.00           H
ATOM   3098  CA  LYS A 848      75.160  38.900  38.920  1.00  0.00           C
ATOM   3099  HA  LYS A 848      75.430  39.790  38.380  1.00  0.00           H
ATOM   3100  CB  LYS A 848      75.430  39.050  40.410  1.00  0.00           C
ATOM   3101  HB1 LYS A 848      76.470  38.880  40.750  1.00  0.00           H
ATOM   3102  HB2 LYS A 848      74.760  38.430  41.070  1.00  0.00           H
ATOM   3103  CG  LYS A 848      75.020  40.510  40.740  1.00  0.00           C
ATOM   3104  HG1 LYS A 848      75.170  40.520  41.840  1.00  0.00           H
ATOM   3105  HG2 LYS A 848      73.930  40.700  40.670  1.00  0.00           H
ATOM   3106  CD  LYS A 848      75.650  41.660  39.960  1.00  0.00           C
ATOM   3107  HD1 LYS A 848      75.220  41.790  38.940  1.00  0.00           H
ATOM   3108  HD2 LYS A 848      76.730  41.450  39.860  1.00  0.00           H
ATOM   3109  CE  LYS A 848      75.550  43.010  40.690  1.00  0.00           C
ATOM   3110  HE1 LYS A 848      76.010  43.860  40.130  1.00  0.00           H
ATOM   3111  HE2 LYS A 848      76.110  42.900  41.640  1.00  0.00           H
ATOM   3112  NZ  LYS A 848      74.150  43.400  41.060  1.00  0.00           N
ATOM   3113  HZ1 LYS A 848      74.180  44.390  41.360  1.00  0.00           H
ATOM   3114  HZ2 LYS A 848      73.770  42.850  41.850  1.00  0.00           H
ATOM   3115  HZ3 LYS A 848      73.580  43.240  40.210  1.00  0.00           H
ATOM   3116  C   LYS A 848      76.080  37.790  38.360  1.00  0.00           C
ATOM   3117  O   LYS A 848      76.120  36.690  38.840  1.00  0.00           O
ATOM   3118  N   ARG A 849      76.740  38.190  37.300  1.00  0.00           N
ATOM   3119  HN  ARG A 849      76.530  39.040  36.840  1.00  0.00           H
ATOM   3120  CA  ARG A 849      77.810  37.510  36.670  1.00  0.00           C
ATOM   3121  HA  ARG A 849      77.360  36.730  36.060  1.00  0.00           H
ATOM   3122  CB  ARG A 849      78.510  38.530  35.720  1.00  0.00           C
ATOM   3123  HB1 ARG A 849      79.240  37.970  35.090  1.00  0.00           H
ATOM   3124  HB2 ARG A 849      79.040  39.320  36.290  1.00  0.00           H
ATOM   3125  CG  ARG A 849      77.650  39.120  34.650  1.00  0.00           C
ATOM   3126  HG1 ARG A 849      76.890  39.660  35.270  1.00  0.00           H
ATOM   3127  HG2 ARG A 849      77.080  38.350  34.090  1.00  0.00           H
ATOM   3128  CD  ARG A 849      78.360  39.970  33.580  1.00  0.00           C
ATOM   3129  HD1 ARG A 849      77.690  40.380  32.790  1.00  0.00           H
ATOM   3130  HD2 ARG A 849      79.280  39.600  33.090  1.00  0.00           H
ATOM   3131  NE  ARG A 849      78.860  41.230  34.270  1.00  0.00           N
ATOM   3132  HE  ARG A 849      79.850  41.290  34.430  1.00  0.00           H
ATOM   3133  CZ  ARG A 849      78.380  42.450  34.240  1.00  0.00           C
ATOM   3134  NH1 ARG A 849      77.140  42.650  33.940  1.00  0.00           N
ATOM   3135 HH11 ARG A 849      76.600  41.880  33.620  1.00  0.00           H
ATOM   3136 HH12 ARG A 849      76.780  43.550  33.680  1.00  0.00           H
ATOM   3137  NH2 ARG A 849      79.220  43.440  34.400  1.00  0.00           N
ATOM   3138 HH21 ARG A 849      80.180  43.250  34.630  1.00  0.00           H
ATOM   3139 HH22 ARG A 849      78.770  44.250  34.750  1.00  0.00           H
ATOM   3140  C   ARG A 849      78.870  36.750  37.380  1.00  0.00           C
ATOM   3141  O   ARG A 849      79.260  37.050  38.500  1.00  0.00           O
ATOM   3142  N   TYR A 850      79.360  35.650  36.820  1.00  0.00           N
ATOM   3143  HN  TYR A 850      79.170  35.390  35.870  1.00  0.00           H
ATOM   3144  CA  TYR A 850      80.300  34.730  37.470  1.00  0.00           C
ATOM   3145  HA  TYR A 850      80.650  34.080  36.680  1.00  0.00           H
ATOM   3146  CB  TYR A 850      81.590  35.330  37.960  1.00  0.00           C
ATOM   3147  HB1 TYR A 850      81.350  35.970  38.840  1.00  0.00           H
ATOM   3148  HB2 TYR A 850      82.070  35.900  37.140  1.00  0.00           H
ATOM   3149  CG  TYR A 850      82.550  34.300  38.650  1.00  0.00           C
ATOM   3150  CD1 TYR A 850      83.190  33.380  37.840  1.00  0.00           C
ATOM   3151  HD1 TYR A 850      82.830  33.260  36.830  1.00  0.00           H
ATOM   3152  CE1 TYR A 850      84.260  32.620  38.310  1.00  0.00           C
ATOM   3153  HE1 TYR A 850      84.650  31.850  37.670  1.00  0.00           H
ATOM   3154  CZ  TYR A 850      84.630  32.710  39.660  1.00  0.00           C
ATOM   3155  OH  TYR A 850      85.790  32.130  40.060  1.00  0.00           O
ATOM   3156  HH  TYR A 850      86.120  31.620  39.320  1.00  0.00           H
ATOM   3157  CD2 TYR A 850      82.930  34.350  40.000  1.00  0.00           C
ATOM   3158  HD2 TYR A 850      82.580  35.150  40.640  1.00  0.00           H
ATOM   3159  CE2 TYR A 850      84.040  33.640  40.480  1.00  0.00           C
ATOM   3160  HE2 TYR A 850      84.510  33.850  41.430  1.00  0.00           H
ATOM   3161  C   TYR A 850      79.620  33.700  38.410  1.00  0.00           C
ATOM   3162  O   TYR A 850      79.990  32.520  38.270  1.00  0.00           O
ATOM   3163  N   PHE A 851      78.650  34.130  39.240  1.00  0.00           N
ATOM   3164  HN  PHE A 851      78.430  35.100  39.270  1.00  0.00           H
ATOM   3165  CA  PHE A 851      77.880  33.290  40.100  1.00  0.00           C
ATOM   3166  HA  PHE A 851      78.620  32.720  40.640  1.00  0.00           H
ATOM   3167  CB  PHE A 851      77.090  34.270  41.110  1.00  0.00           C
ATOM   3168  HB1 PHE A 851      76.270  33.770  41.660  1.00  0.00           H
ATOM   3169  HB2 PHE A 851      76.520  35.050  40.550  1.00  0.00           H
ATOM   3170  CG  PHE A 851      78.020  34.950  42.070  1.00  0.00           C
ATOM   3171  CD1 PHE A 851      78.210  36.320  41.890  1.00  0.00           C
ATOM   3172  HD1 PHE A 851      77.700  36.880  41.130  1.00  0.00           H
ATOM   3173  CE1 PHE A 851      79.310  36.980  42.590  1.00  0.00           C
ATOM   3174  HE1 PHE A 851      79.320  38.060  42.510  1.00  0.00           H
ATOM   3175  CZ  PHE A 851      80.210  36.230  43.370  1.00  0.00           C
ATOM   3176  HZ  PHE A 851      81.050  36.700  43.860  1.00  0.00           H
ATOM   3177  CD2 PHE A 851      78.920  34.280  42.960  1.00  0.00           C
ATOM   3178  HD2 PHE A 851      78.910  33.190  42.900  1.00  0.00           H
ATOM   3179  CE2 PHE A 851      80.020  34.870  43.520  1.00  0.00           C
ATOM   3180  HE2 PHE A 851      80.710  34.320  44.130  1.00  0.00           H
ATOM   3181  C   PHE A 851      76.900  32.380  39.380  1.00  0.00           C
ATOM   3182  O   PHE A 851      76.220  32.740  38.390  1.00  0.00           O
ATOM   3183  N   PRO A 852      76.700  31.130  39.950  1.00  0.00           N
ATOM   3184  CD  PRO A 852      77.140  30.690  41.280  1.00  0.00           C
ATOM   3185  HD1 PRO A 852      76.840  31.430  42.040  1.00  0.00           H
ATOM   3186  HD2 PRO A 852      78.220  30.430  41.270  1.00  0.00           H
ATOM   3187  CA  PRO A 852      75.940  30.090  39.300  1.00  0.00           C
ATOM   3188  HA  PRO A 852      76.350  29.920  38.310  1.00  0.00           H
ATOM   3189  CB  PRO A 852      76.080  28.800  40.130  1.00  0.00           C
ATOM   3190  HB1 PRO A 852      77.020  28.380  39.720  1.00  0.00           H
ATOM   3191  HB2 PRO A 852      75.370  27.960  39.970  1.00  0.00           H
ATOM   3192  CG  PRO A 852      76.370  29.330  41.520  1.00  0.00           C
ATOM   3193  HG1 PRO A 852      75.480  29.650  42.080  1.00  0.00           H
ATOM   3194  HG2 PRO A 852      77.020  28.610  42.080  1.00  0.00           H
ATOM   3195  C   PRO A 852      74.460  30.450  39.090  1.00  0.00           C
ATOM   3196  O   PRO A 852      73.750  30.820  40.050  1.00  0.00           O
ATOM   3197  N   THR A 853      74.030  30.360  37.820  1.00  0.00           N
ATOM   3198  HN  THR A 853      74.620  29.960  37.130  1.00  0.00           H
ATOM   3199  CA  THR A 853      72.860  30.930  37.250  1.00  0.00           C
ATOM   3200  HA  THR A 853      72.850  31.990  37.390  1.00  0.00           H
ATOM   3201  CB  THR A 853      72.780  30.860  35.700  1.00  0.00           C
ATOM   3202  HB  THR A 853      72.700  29.800  35.380  1.00  0.00           H
ATOM   3203  OG1 THR A 853      73.850  31.480  35.090  1.00  0.00           O
ATOM   3204  HG1 THR A 853      74.590  30.910  35.340  1.00  0.00           H
ATOM   3205  CG2 THR A 853      71.640  31.730  35.180  1.00  0.00           C
ATOM   3206 HG21 THR A 853      70.670  31.350  35.540  1.00  0.00           H
ATOM   3207 HG22 THR A 853      71.780  31.840  34.080  1.00  0.00           H
ATOM   3208 HG23 THR A 853      71.900  32.730  35.600  1.00  0.00           H
ATOM   3209  C   THR A 853      71.510  30.440  37.830  1.00  0.00           C
ATOM   3210  O   THR A 853      70.590  31.200  38.200  1.00  0.00           O
ATOM   3211  N   LYS A 854      71.410  29.170  38.040  1.00  0.00           N
ATOM   3212  HN  LYS A 854      72.140  28.510  37.890  1.00  0.00           H
ATOM   3213  CA  LYS A 854      70.120  28.560  38.500  1.00  0.00           C
ATOM   3214  HA  LYS A 854      69.410  29.230  38.050  1.00  0.00           H
ATOM   3215  CB  LYS A 854      69.950  27.120  37.910  1.00  0.00           C
ATOM   3216  HB1 LYS A 854      69.000  26.800  38.370  1.00  0.00           H
ATOM   3217  HB2 LYS A 854      70.720  26.430  38.290  1.00  0.00           H
ATOM   3218  CG  LYS A 854      69.860  26.930  36.350  1.00  0.00           C
ATOM   3219  HG1 LYS A 854      69.450  25.930  36.100  1.00  0.00           H
ATOM   3220  HG2 LYS A 854      70.820  27.080  35.820  1.00  0.00           H
ATOM   3221  CD  LYS A 854      68.850  27.970  35.680  1.00  0.00           C
ATOM   3222  HD1 LYS A 854      68.920  27.650  34.620  1.00  0.00           H
ATOM   3223  HD2 LYS A 854      69.340  28.960  35.810  1.00  0.00           H
ATOM   3224  CE  LYS A 854      67.350  27.940  36.110  1.00  0.00           C
ATOM   3225  HE1 LYS A 854      67.400  28.320  37.150  1.00  0.00           H
ATOM   3226  HE2 LYS A 854      67.080  26.870  36.070  1.00  0.00           H
ATOM   3227  NZ  LYS A 854      66.630  28.710  35.230  1.00  0.00           N
ATOM   3228  HZ1 LYS A 854      67.020  29.650  35.030  1.00  0.00           H
ATOM   3229  HZ2 LYS A 854      65.630  28.760  35.530  1.00  0.00           H
ATOM   3230  HZ3 LYS A 854      66.660  28.280  34.280  1.00  0.00           H
ATOM   3231  C   LYS A 854      69.970  28.750  40.050  1.00  0.00           C
ATOM   3232  O   LYS A 854      69.010  29.210  40.630  1.00  0.00           O
ATOM   3233  N   VAL A 855      71.180  28.580  40.720  1.00  0.00           N
ATOM   3234  HN  VAL A 855      71.960  28.140  40.290  1.00  0.00           H
ATOM   3235  CA  VAL A 855      71.410  28.930  42.080  1.00  0.00           C
ATOM   3236  HA  VAL A 855      70.580  28.520  42.660  1.00  0.00           H
ATOM   3237  CB  VAL A 855      72.770  28.330  42.600  1.00  0.00           C
ATOM   3238  HB  VAL A 855      73.520  28.500  41.800  1.00  0.00           H
ATOM   3239  CG1 VAL A 855      73.150  28.980  44.010  1.00  0.00           C
ATOM   3240 HG11 VAL A 855      74.110  28.500  44.290  1.00  0.00           H
ATOM   3241 HG12 VAL A 855      72.330  28.820  44.740  1.00  0.00           H
ATOM   3242 HG13 VAL A 855      73.400  30.060  43.900  1.00  0.00           H
ATOM   3243  CG2 VAL A 855      72.590  26.830  42.660  1.00  0.00           C
ATOM   3244 HG21 VAL A 855      71.820  26.600  43.440  1.00  0.00           H
ATOM   3245 HG22 VAL A 855      73.490  26.330  43.070  1.00  0.00           H
ATOM   3246 HG23 VAL A 855      72.200  26.310  41.760  1.00  0.00           H
ATOM   3247  C   VAL A 855      71.220  30.400  42.420  1.00  0.00           C
ATOM   3248  O   VAL A 855      70.630  30.780  43.440  1.00  0.00           O
ATOM   3249  N   ARG A 856      71.720  31.400  41.590  1.00  0.00           N
ATOM   3250  HN  ARG A 856      72.270  31.170  40.780  1.00  0.00           H
ATOM   3251  CA  ARG A 856      71.530  32.840  41.910  1.00  0.00           C
ATOM   3252  HA  ARG A 856      71.740  32.920  42.970  1.00  0.00           H
ATOM   3253  CB  ARG A 856      72.390  33.830  41.170  1.00  0.00           C
ATOM   3254  HB1 ARG A 856      73.460  33.570  41.360  1.00  0.00           H
ATOM   3255  HB2 ARG A 856      72.450  34.900  41.490  1.00  0.00           H
ATOM   3256  CG  ARG A 856      72.320  33.900  39.650  1.00  0.00           C
ATOM   3257  HG1 ARG A 856      71.320  34.130  39.250  1.00  0.00           H
ATOM   3258  HG2 ARG A 856      72.610  32.850  39.390  1.00  0.00           H
ATOM   3259  CD  ARG A 856      73.260  34.960  39.010  1.00  0.00           C
ATOM   3260  HD1 ARG A 856      74.290  34.570  39.180  1.00  0.00           H
ATOM   3261  HD2 ARG A 856      73.150  35.960  39.490  1.00  0.00           H
ATOM   3262  NE  ARG A 856      72.980  35.040  37.580  1.00  0.00           N
ATOM   3263  HE  ARG A 856      72.120  35.460  37.280  1.00  0.00           H
ATOM   3264  CZ  ARG A 856      73.890  35.020  36.640  1.00  0.00           C
ATOM   3265  NH1 ARG A 856      75.130  34.650  36.760  1.00  0.00           N
ATOM   3266 HH11 ARG A 856      75.390  34.120  37.560  1.00  0.00           H
ATOM   3267 HH12 ARG A 856      75.690  34.620  35.920  1.00  0.00           H
ATOM   3268  NH2 ARG A 856      73.450  35.200  35.420  1.00  0.00           N
ATOM   3269 HH21 ARG A 856      74.140  35.240  34.700  1.00  0.00           H
ATOM   3270 HH22 ARG A 856      72.490  35.410  35.240  1.00  0.00           H
ATOM   3271  C   ARG A 856      70.020  33.170  41.710  1.00  0.00           C
ATOM   3272  O   ARG A 856      69.450  33.890  42.510  1.00  0.00           O
ATOM   3273  N   SER A 857      69.360  32.610  40.660  1.00  0.00           N
ATOM   3274  HN  SER A 857      69.940  31.990  40.140  1.00  0.00           H
ATOM   3275  CA  SER A 857      67.920  32.800  40.420  1.00  0.00           C
ATOM   3276  HA  SER A 857      67.610  33.830  40.310  1.00  0.00           H
ATOM   3277  CB  SER A 857      67.590  32.040  39.120  1.00  0.00           C
ATOM   3278  HB1 SER A 857      67.820  30.980  39.330  1.00  0.00           H
ATOM   3279  HB2 SER A 857      68.300  32.230  38.280  1.00  0.00           H
ATOM   3280  OG  SER A 857      66.220  32.080  38.710  1.00  0.00           O
ATOM   3281  HG1 SER A 857      66.230  32.050  37.750  1.00  0.00           H
ATOM   3282  C   SER A 857      67.090  32.290  41.530  1.00  0.00           C
ATOM   3283  O   SER A 857      66.180  32.990  42.010  1.00  0.00           O
ATOM   3284  N   THR A 858      67.350  31.040  42.000  1.00  0.00           N
ATOM   3285  HN  THR A 858      68.040  30.450  41.580  1.00  0.00           H
ATOM   3286  CA  THR A 858      66.660  30.540  43.180  1.00  0.00           C
ATOM   3287  HA  THR A 858      65.640  30.550  42.850  1.00  0.00           H
ATOM   3288  CB  THR A 858      67.150  29.060  43.550  1.00  0.00           C
ATOM   3289  HB  THR A 858      68.220  29.000  43.810  1.00  0.00           H
ATOM   3290  OG1 THR A 858      66.870  28.090  42.560  1.00  0.00           O
ATOM   3291  HG1 THR A 858      67.460  28.290  41.830  1.00  0.00           H
ATOM   3292  CG2 THR A 858      66.280  28.650  44.770  1.00  0.00           C
ATOM   3293 HG21 THR A 858      65.200  28.900  44.660  1.00  0.00           H
ATOM   3294 HG22 THR A 858      66.620  29.140  45.700  1.00  0.00           H
ATOM   3295 HG23 THR A 858      66.490  27.560  44.790  1.00  0.00           H
ATOM   3296  C   THR A 858      66.810  31.430  44.470  1.00  0.00           C
ATOM   3297  O   THR A 858      65.800  31.750  45.040  1.00  0.00           O
ATOM   3298  N   ILE A 859      67.970  31.910  44.930  1.00  0.00           N
ATOM   3299  HN  ILE A 859      68.860  31.700  44.540  1.00  0.00           H
ATOM   3300  CA  ILE A 859      67.860  32.620  46.230  1.00  0.00           C
ATOM   3301  HA  ILE A 859      67.280  32.030  46.920  1.00  0.00           H
ATOM   3302  CB  ILE A 859      69.220  32.790  46.880  1.00  0.00           C
ATOM   3303  HB  ILE A 859      69.150  33.480  47.760  1.00  0.00           H
ATOM   3304  CG2 ILE A 859      69.540  31.440  47.570  1.00  0.00           C
ATOM   3305 HG21 ILE A 859      68.650  30.920  47.980  1.00  0.00           H
ATOM   3306 HG22 ILE A 859      70.170  31.690  48.460  1.00  0.00           H
ATOM   3307 HG23 ILE A 859      70.030  30.730  46.860  1.00  0.00           H
ATOM   3308  CG1 ILE A 859      70.430  33.270  46.060  1.00  0.00           C
ATOM   3309 HG11 ILE A 859      69.940  34.180  45.650  1.00  0.00           H
ATOM   3310 HG12 ILE A 859      70.660  32.430  45.370  1.00  0.00           H
ATOM   3311  CD  ILE A 859      71.630  33.750  46.870  1.00  0.00           C
ATOM   3312  HD1 ILE A 859      72.090  33.000  47.550  1.00  0.00           H
ATOM   3313  HD2 ILE A 859      71.270  34.600  47.500  1.00  0.00           H
ATOM   3314  HD3 ILE A 859      72.430  34.160  46.220  1.00  0.00           H
ATOM   3315  C   ILE A 859      67.220  34.010  46.150  1.00  0.00           C
ATOM   3316  O   ILE A 859      66.570  34.530  47.080  1.00  0.00           O
ATOM   3317  N   SER A 860      67.250  34.610  44.930  1.00  0.00           N
ATOM   3318  HN  SER A 860      67.970  34.390  44.280  1.00  0.00           H
ATOM   3319  CA  SER A 860      66.440  35.740  44.540  1.00  0.00           C
ATOM   3320  HA  SER A 860      66.690  36.550  45.200  1.00  0.00           H
ATOM   3321  CB  SER A 860      66.930  36.150  43.140  1.00  0.00           C
ATOM   3322  HB1 SER A 860      66.520  35.410  42.430  1.00  0.00           H
ATOM   3323  HB2 SER A 860      68.040  36.070  43.160  1.00  0.00           H
ATOM   3324  OG  SER A 860      66.530  37.430  42.680  1.00  0.00           O
ATOM   3325  HG1 SER A 860      66.870  38.040  43.340  1.00  0.00           H
ATOM   3326  C   SER A 860      64.930  35.570  44.570  1.00  0.00           C
ATOM   3327  O   SER A 860      64.220  36.460  45.080  1.00  0.00           O
ATOM   3328  N   ASP A 861      64.360  34.420  44.120  1.00  0.00           N
ATOM   3329  HN  ASP A 861      64.890  33.820  43.550  1.00  0.00           H
ATOM   3330  CA  ASP A 861      62.960  34.250  44.010  1.00  0.00           C
ATOM   3331  HA  ASP A 861      62.400  35.130  43.760  1.00  0.00           H
ATOM   3332  CB  ASP A 861      62.630  33.340  42.870  1.00  0.00           C
ATOM   3333  HB1 ASP A 861      61.520  33.150  42.920  1.00  0.00           H
ATOM   3334  HB2 ASP A 861      63.280  32.440  42.970  1.00  0.00           H
ATOM   3335  CG  ASP A 861      62.790  33.950  41.530  1.00  0.00           C
ATOM   3336  OD1 ASP A 861      62.790  33.170  40.500  1.00  0.00           O
ATOM   3337  OD2 ASP A 861      62.830  35.180  41.390  1.00  0.00           O
ATOM   3338  C   ASP A 861      62.270  33.970  45.360  1.00  0.00           C
ATOM   3339  O   ASP A 861      61.110  34.330  45.580  1.00  0.00           O
ATOM   3340  N   PHE A 862      63.040  33.440  46.300  1.00  0.00           N
ATOM   3341  HN  PHE A 862      63.860  33.160  45.800  1.00  0.00           H
ATOM   3342  CA  PHE A 862      62.740  33.040  47.720  1.00  0.00           C
ATOM   3343  HA  PHE A 862      61.670  33.050  47.850  1.00  0.00           H
ATOM   3344  CB  PHE A 862      63.350  31.620  48.030  1.00  0.00           C
ATOM   3345  HB1 PHE A 862      63.520  31.530  49.130  1.00  0.00           H
ATOM   3346  HB2 PHE A 862      64.310  31.610  47.470  1.00  0.00           H
ATOM   3347  CG  PHE A 862      62.590  30.470  47.410  1.00  0.00           C
ATOM   3348  CD1 PHE A 862      62.990  29.860  46.170  1.00  0.00           C
ATOM   3349  HD1 PHE A 862      63.750  30.280  45.550  1.00  0.00           H
ATOM   3350  CE1 PHE A 862      62.280  28.700  45.690  1.00  0.00           C
ATOM   3351  HE1 PHE A 862      62.650  28.160  44.830  1.00  0.00           H
ATOM   3352  CZ  PHE A 862      61.230  28.220  46.390  1.00  0.00           C
ATOM   3353  HZ  PHE A 862      60.720  27.350  46.030  1.00  0.00           H
ATOM   3354  CD2 PHE A 862      61.560  29.860  48.110  1.00  0.00           C
ATOM   3355  HD2 PHE A 862      61.280  30.320  49.040  1.00  0.00           H
ATOM   3356  CE2 PHE A 862      60.840  28.800  47.550  1.00  0.00           C
ATOM   3357  HE2 PHE A 862      60.070  28.270  48.090  1.00  0.00           H
ATOM   3358  C   PHE A 862      63.270  34.000  48.750  1.00  0.00           C
ATOM   3359  O   PHE A 862      63.480  33.670  49.920  1.00  0.00           O
ATOM   3360  N   ALA A 863      63.650  35.200  48.200  1.00  0.00           N
ATOM   3361  HN  ALA A 863      63.370  35.340  47.250  1.00  0.00           H
ATOM   3362  CA  ALA A 863      64.490  36.170  48.950  1.00  0.00           C
ATOM   3363  HA  ALA A 863      65.330  35.610  49.320  1.00  0.00           H
ATOM   3364  CB  ALA A 863      64.820  37.340  48.010  1.00  0.00           C
ATOM   3365  HB1 ALA A 863      65.460  37.060  47.160  1.00  0.00           H
ATOM   3366  HB2 ALA A 863      65.370  38.100  48.600  1.00  0.00           H
ATOM   3367  HB3 ALA A 863      63.900  37.820  47.590  1.00  0.00           H
ATOM   3368  C   ALA A 863      63.960  36.700  50.320  1.00  0.00           C
ATOM   3369  O   ALA A 863      64.720  36.760  51.330  1.00  0.00           O
ATOM   3370  N   VAL A 864      62.640  37.040  50.440  1.00  0.00           N
ATOM   3371  HN  VAL A 864      62.150  36.890  49.590  1.00  0.00           H
ATOM   3372  CA  VAL A 864      61.980  37.490  51.650  1.00  0.00           C
ATOM   3373  HA  VAL A 864      62.330  38.420  52.070  1.00  0.00           H
ATOM   3374  CB  VAL A 864      60.520  37.920  51.190  1.00  0.00           C
ATOM   3375  HB  VAL A 864      59.960  37.260  50.510  1.00  0.00           H
ATOM   3376  CG1 VAL A 864      59.570  37.990  52.410  1.00  0.00           C
ATOM   3377 HG11 VAL A 864      59.920  38.790  53.090  1.00  0.00           H
ATOM   3378 HG12 VAL A 864      59.520  37.020  52.940  1.00  0.00           H
ATOM   3379 HG13 VAL A 864      58.530  38.180  52.070  1.00  0.00           H
ATOM   3380  CG2 VAL A 864      60.700  39.190  50.460  1.00  0.00           C
ATOM   3381 HG21 VAL A 864      59.770  39.660  50.080  1.00  0.00           H
ATOM   3382 HG22 VAL A 864      61.390  39.070  49.590  1.00  0.00           H
ATOM   3383 HG23 VAL A 864      61.160  39.960  51.110  1.00  0.00           H
ATOM   3384  C   VAL A 864      61.960  36.480  52.740  1.00  0.00           C
ATOM   3385  O   VAL A 864      62.480  36.800  53.810  1.00  0.00           O
ATOM   3386  N   PHE A 865      61.500  35.230  52.490  1.00  0.00           N
ATOM   3387  HN  PHE A 865      61.130  34.890  51.630  1.00  0.00           H
ATOM   3388  CA  PHE A 865      61.550  34.060  53.410  1.00  0.00           C
ATOM   3389  HA  PHE A 865      61.080  34.250  54.360  1.00  0.00           H
ATOM   3390  CB  PHE A 865      60.750  32.930  52.780  1.00  0.00           C
ATOM   3391  HB1 PHE A 865      61.050  32.830  51.700  1.00  0.00           H
ATOM   3392  HB2 PHE A 865      59.650  33.090  52.700  1.00  0.00           H
ATOM   3393  CG  PHE A 865      60.850  31.600  53.370  1.00  0.00           C
ATOM   3394  CD1 PHE A 865      60.180  31.310  54.610  1.00  0.00           C
ATOM   3395  HD1 PHE A 865      59.580  32.070  55.080  1.00  0.00           H
ATOM   3396  CE1 PHE A 865      60.330  30.010  55.090  1.00  0.00           C
ATOM   3397  HE1 PHE A 865      59.990  29.750  56.080  1.00  0.00           H
ATOM   3398  CZ  PHE A 865      61.010  29.000  54.450  1.00  0.00           C
ATOM   3399  HZ  PHE A 865      61.080  28.030  54.920  1.00  0.00           H
ATOM   3400  CD2 PHE A 865      61.580  30.580  52.700  1.00  0.00           C
ATOM   3401  HD2 PHE A 865      62.120  30.770  51.780  1.00  0.00           H
ATOM   3402  CE2 PHE A 865      61.630  29.320  53.230  1.00  0.00           C
ATOM   3403  HE2 PHE A 865      62.080  28.510  52.690  1.00  0.00           H
ATOM   3404  C   PHE A 865      62.970  33.700  53.710  1.00  0.00           C
ATOM   3405  O   PHE A 865      63.260  33.450  54.850  1.00  0.00           O
ATOM   3406  N   LEU A 866      63.960  33.770  52.770  1.00  0.00           N
ATOM   3407  HN  LEU A 866      63.730  33.940  51.810  1.00  0.00           H
ATOM   3408  CA  LEU A 866      65.390  33.530  53.050  1.00  0.00           C
ATOM   3409  HA  LEU A 866      65.460  32.620  53.620  1.00  0.00           H
ATOM   3410  CB  LEU A 866      66.250  33.320  51.710  1.00  0.00           C
ATOM   3411  HB1 LEU A 866      66.200  34.260  51.120  1.00  0.00           H
ATOM   3412  HB2 LEU A 866      65.730  32.530  51.130  1.00  0.00           H
ATOM   3413  CG  LEU A 866      67.710  33.060  51.940  1.00  0.00           C
ATOM   3414  HG  LEU A 866      68.060  33.930  52.520  1.00  0.00           H
ATOM   3415  CD1 LEU A 866      67.940  31.860  52.860  1.00  0.00           C
ATOM   3416 HD11 LEU A 866      67.300  32.050  53.740  1.00  0.00           H
ATOM   3417 HD12 LEU A 866      69.000  31.810  53.190  1.00  0.00           H
ATOM   3418 HD13 LEU A 866      67.620  30.870  52.470  1.00  0.00           H
ATOM   3419  CD2 LEU A 866      68.470  32.890  50.620  1.00  0.00           C
ATOM   3420 HD21 LEU A 866      69.490  32.470  50.770  1.00  0.00           H
ATOM   3421 HD22 LEU A 866      68.420  33.830  50.030  1.00  0.00           H
ATOM   3422 HD23 LEU A 866      67.930  32.130  50.030  1.00  0.00           H
ATOM   3423  C   LEU A 866      65.930  34.550  54.090  1.00  0.00           C
ATOM   3424  O   LEU A 866      66.560  34.240  55.160  1.00  0.00           O
ATOM   3425  N   THR A 867      65.630  35.840  53.780  1.00  0.00           N
ATOM   3426  HN  THR A 867      65.060  36.000  52.980  1.00  0.00           H
ATOM   3427  CA  THR A 867      65.990  37.060  54.600  1.00  0.00           C
ATOM   3428  HA  THR A 867      67.060  37.130  54.710  1.00  0.00           H
ATOM   3429  CB  THR A 867      65.550  38.430  53.970  1.00  0.00           C
ATOM   3430  HB  THR A 867      64.470  38.480  53.730  1.00  0.00           H
ATOM   3431  OG1 THR A 867      66.230  38.550  52.720  1.00  0.00           O
ATOM   3432  HG1 THR A 867      65.910  37.950  52.050  1.00  0.00           H
ATOM   3433  CG2 THR A 867      65.970  39.640  54.880  1.00  0.00           C
ATOM   3434 HG21 THR A 867      65.730  40.640  54.460  1.00  0.00           H
ATOM   3435 HG22 THR A 867      67.070  39.600  55.050  1.00  0.00           H
ATOM   3436 HG23 THR A 867      65.600  39.580  55.930  1.00  0.00           H
ATOM   3437  C   THR A 867      65.350  36.950  55.990  1.00  0.00           C
ATOM   3438  O   THR A 867      66.030  37.050  57.010  1.00  0.00           O
ATOM   3439  N   ILE A 868      64.030  36.580  56.080  1.00  0.00           N
ATOM   3440  HN  ILE A 868      63.460  36.430  55.270  1.00  0.00           H
ATOM   3441  CA  ILE A 868      63.410  36.360  57.410  1.00  0.00           C
ATOM   3442  HA  ILE A 868      63.540  37.330  57.850  1.00  0.00           H
ATOM   3443  CB  ILE A 868      61.940  36.110  57.320  1.00  0.00           C
ATOM   3444  HB  ILE A 868      61.780  35.320  56.570  1.00  0.00           H
ATOM   3445  CG2 ILE A 868      61.350  35.480  58.620  1.00  0.00           C
ATOM   3446 HG21 ILE A 868      61.440  34.380  58.590  1.00  0.00           H
ATOM   3447 HG22 ILE A 868      60.280  35.760  58.630  1.00  0.00           H
ATOM   3448 HG23 ILE A 868      61.860  35.920  59.510  1.00  0.00           H
ATOM   3449  CG1 ILE A 868      61.230  37.420  56.970  1.00  0.00           C
ATOM   3450 HG11 ILE A 868      61.860  37.950  56.230  1.00  0.00           H
ATOM   3451 HG12 ILE A 868      61.220  38.020  57.910  1.00  0.00           H
ATOM   3452  CD  ILE A 868      59.860  37.270  56.490  1.00  0.00           C
ATOM   3453  HD1 ILE A 868      59.230  36.940  57.340  1.00  0.00           H
ATOM   3454  HD2 ILE A 868      59.690  36.560  55.650  1.00  0.00           H
ATOM   3455  HD3 ILE A 868      59.400  38.270  56.320  1.00  0.00           H
ATOM   3456  C   ILE A 868      64.090  35.280  58.300  1.00  0.00           C
ATOM   3457  O   ILE A 868      64.370  35.590  59.490  1.00  0.00           O
ATOM   3458  N   VAL A 869      64.440  34.120  57.770  1.00  0.00           N
ATOM   3459  HN  VAL A 869      64.320  33.980  56.790  1.00  0.00           H
ATOM   3460  CA  VAL A 869      65.140  33.010  58.440  1.00  0.00           C
ATOM   3461  HA  VAL A 869      64.610  32.850  59.370  1.00  0.00           H
ATOM   3462  CB  VAL A 869      65.180  31.730  57.600  1.00  0.00           C
ATOM   3463  HB  VAL A 869      65.530  31.920  56.560  1.00  0.00           H
ATOM   3464  CG1 VAL A 869      65.900  30.590  58.270  1.00  0.00           C
ATOM   3465 HG11 VAL A 869      65.520  30.320  59.280  1.00  0.00           H
ATOM   3466 HG12 VAL A 869      66.980  30.800  58.450  1.00  0.00           H
ATOM   3467 HG13 VAL A 869      65.890  29.640  57.690  1.00  0.00           H
ATOM   3468  CG2 VAL A 869      63.680  31.390  57.460  1.00  0.00           C
ATOM   3469 HG21 VAL A 869      63.080  32.250  57.090  1.00  0.00           H
ATOM   3470 HG22 VAL A 869      63.170  31.150  58.420  1.00  0.00           H
ATOM   3471 HG23 VAL A 869      63.540  30.550  56.770  1.00  0.00           H
ATOM   3472  C   VAL A 869      66.540  33.420  58.910  1.00  0.00           C
ATOM   3473  O   VAL A 869      66.980  33.300  60.110  1.00  0.00           O
ATOM   3474  N   ILE A 870      67.270  34.140  58.000  1.00  0.00           N
ATOM   3475  HN  ILE A 870      66.990  34.240  57.050  1.00  0.00           H
ATOM   3476  CA  ILE A 870      68.500  34.790  58.350  1.00  0.00           C
ATOM   3477  HA  ILE A 870      69.240  34.080  58.690  1.00  0.00           H
ATOM   3478  CB  ILE A 870      69.250  35.340  57.110  1.00  0.00           C
ATOM   3479  HB  ILE A 870      68.590  36.080  56.590  1.00  0.00           H
ATOM   3480  CG2 ILE A 870      70.520  36.050  57.570  1.00  0.00           C
ATOM   3481 HG21 ILE A 870      71.160  36.180  56.660  1.00  0.00           H
ATOM   3482 HG22 ILE A 870      71.170  35.390  58.170  1.00  0.00           H
ATOM   3483 HG23 ILE A 870      70.300  37.000  58.100  1.00  0.00           H
ATOM   3484  CG1 ILE A 870      69.600  34.220  56.190  1.00  0.00           C
ATOM   3485 HG11 ILE A 870      68.750  33.580  55.910  1.00  0.00           H
ATOM   3486 HG12 ILE A 870      70.350  33.660  56.790  1.00  0.00           H
ATOM   3487  CD  ILE A 870      70.230  34.610  54.790  1.00  0.00           C
ATOM   3488  HD1 ILE A 870      70.350  33.690  54.170  1.00  0.00           H
ATOM   3489  HD2 ILE A 870      71.240  35.050  54.980  1.00  0.00           H
ATOM   3490  HD3 ILE A 870      69.520  35.300  54.300  1.00  0.00           H
ATOM   3491  C   ILE A 870      68.460  35.860  59.440  1.00  0.00           C
ATOM   3492  O   ILE A 870      69.310  35.950  60.330  1.00  0.00           O
ATOM   3493  N   MET A 871      67.470  36.750  59.330  1.00  0.00           N
ATOM   3494  HN  MET A 871      66.830  36.760  58.570  1.00  0.00           H
ATOM   3495  CA  MET A 871      67.270  37.780  60.360  1.00  0.00           C
ATOM   3496  HA  MET A 871      68.250  38.160  60.630  1.00  0.00           H
ATOM   3497  CB  MET A 871      66.550  38.980  59.840  1.00  0.00           C
ATOM   3498  HB1 MET A 871      66.400  39.700  60.680  1.00  0.00           H
ATOM   3499  HB2 MET A 871      65.560  38.720  59.410  1.00  0.00           H
ATOM   3500  CG  MET A 871      67.260  39.670  58.610  1.00  0.00           C
ATOM   3501  HG1 MET A 871      66.600  40.450  58.170  1.00  0.00           H
ATOM   3502  HG2 MET A 871      67.270  38.930  57.780  1.00  0.00           H
ATOM   3503  SD  MET A 871      68.940  40.190  58.900  1.00  0.00           S
ATOM   3504  CE  MET A 871      69.750  39.970  57.310  1.00  0.00           C
ATOM   3505  HE1 MET A 871      69.220  40.680  56.630  1.00  0.00           H
ATOM   3506  HE2 MET A 871      69.700  38.920  56.940  1.00  0.00           H
ATOM   3507  HE3 MET A 871      70.810  40.260  57.430  1.00  0.00           H
ATOM   3508  C   MET A 871      66.690  37.350  61.710  1.00  0.00           C
ATOM   3509  O   MET A 871      67.090  37.880  62.730  1.00  0.00           O
ATOM   3510  N   VAL A 872      65.890  36.240  61.690  1.00  0.00           N
ATOM   3511  HN  VAL A 872      65.520  36.010  60.800  1.00  0.00           H
ATOM   3512  CA  VAL A 872      65.510  35.680  62.980  1.00  0.00           C
ATOM   3513  HA  VAL A 872      65.210  36.430  63.690  1.00  0.00           H
ATOM   3514  CB  VAL A 872      64.480  34.600  62.790  1.00  0.00           C
ATOM   3515  HB  VAL A 872      64.660  33.950  61.920  1.00  0.00           H
ATOM   3516  CG1 VAL A 872      64.240  33.720  64.070  1.00  0.00           C
ATOM   3517 HG11 VAL A 872      63.340  33.080  63.920  1.00  0.00           H
ATOM   3518 HG12 VAL A 872      63.920  34.420  64.860  1.00  0.00           H
ATOM   3519 HG13 VAL A 872      65.130  33.080  64.280  1.00  0.00           H
ATOM   3520  CG2 VAL A 872      63.140  35.240  62.390  1.00  0.00           C
ATOM   3521 HG21 VAL A 872      62.590  35.750  63.220  1.00  0.00           H
ATOM   3522 HG22 VAL A 872      62.530  34.430  61.970  1.00  0.00           H
ATOM   3523 HG23 VAL A 872      63.270  36.030  61.610  1.00  0.00           H
ATOM   3524  C   VAL A 872      66.780  35.090  63.590  1.00  0.00           C
ATOM   3525  O   VAL A 872      66.970  35.140  64.820  1.00  0.00           O
ATOM   3526  N   THR A 873      67.760  34.490  62.840  1.00  0.00           N
ATOM   3527  HN  THR A 873      67.650  34.470  61.850  1.00  0.00           H
ATOM   3528  CA  THR A 873      68.910  33.820  63.420  1.00  0.00           C
ATOM   3529  HA  THR A 873      68.600  33.450  64.390  1.00  0.00           H
ATOM   3530  CB  THR A 873      69.600  32.740  62.530  1.00  0.00           C
ATOM   3531  HB  THR A 873      70.010  33.210  61.610  1.00  0.00           H
ATOM   3532  OG1 THR A 873      68.820  31.680  62.060  1.00  0.00           O
ATOM   3533  HG1 THR A 873      68.130  31.990  61.470  1.00  0.00           H
ATOM   3534  CG2 THR A 873      70.700  31.990  63.270  1.00  0.00           C
ATOM   3535 HG21 THR A 873      71.450  32.680  63.700  1.00  0.00           H
ATOM   3536 HG22 THR A 873      71.260  31.280  62.650  1.00  0.00           H
ATOM   3537 HG23 THR A 873      70.320  31.430  64.160  1.00  0.00           H
ATOM   3538  C   THR A 873      69.970  34.840  63.900  1.00  0.00           C
ATOM   3539  O   THR A 873      70.490  34.760  65.020  1.00  0.00           O
ATOM   3540  N   ILE A 874      70.160  35.930  63.110  1.00  0.00           N
ATOM   3541  HN  ILE A 874      69.800  36.110  62.190  1.00  0.00           H
ATOM   3542  CA  ILE A 874      70.940  37.120  63.580  1.00  0.00           C
ATOM   3543  HA  ILE A 874      71.890  36.710  63.870  1.00  0.00           H
ATOM   3544  CB  ILE A 874      71.090  38.140  62.590  1.00  0.00           C
ATOM   3545  HB  ILE A 874      70.070  38.400  62.220  1.00  0.00           H
ATOM   3546  CG2 ILE A 874      71.710  39.420  63.150  1.00  0.00           C
ATOM   3547 HG21 ILE A 874      71.750  40.220  62.390  1.00  0.00           H
ATOM   3548 HG22 ILE A 874      72.740  39.310  63.560  1.00  0.00           H
ATOM   3549 HG23 ILE A 874      71.110  39.810  64.010  1.00  0.00           H
ATOM   3550  CG1 ILE A 874      71.910  37.550  61.420  1.00  0.00           C
ATOM   3551 HG11 ILE A 874      71.530  36.610  60.960  1.00  0.00           H
ATOM   3552 HG12 ILE A 874      72.890  37.280  61.870  1.00  0.00           H
ATOM   3553  CD  ILE A 874      71.990  38.380  60.130  1.00  0.00           C
ATOM   3554  HD1 ILE A 874      72.450  39.390  60.260  1.00  0.00           H
ATOM   3555  HD2 ILE A 874      70.940  38.460  59.770  1.00  0.00           H
ATOM   3556  HD3 ILE A 874      72.540  37.730  59.430  1.00  0.00           H
ATOM   3557  C   ILE A 874      70.350  37.680  64.980  1.00  0.00           C
ATOM   3558  O   ILE A 874      71.100  37.750  65.940  1.00  0.00           O
ATOM   3559  N   ASP A 875      69.030  38.060  65.100  1.00  0.00           N
ATOM   3560  HN  ASP A 875      68.510  37.970  64.260  1.00  0.00           H
ATOM   3561  CA  ASP A 875      68.290  38.530  66.300  1.00  0.00           C
ATOM   3562  HA  ASP A 875      68.820  39.400  66.680  1.00  0.00           H
ATOM   3563  CB  ASP A 875      66.800  38.800  65.870  1.00  0.00           C
ATOM   3564  HB1 ASP A 875      66.280  37.960  65.370  1.00  0.00           H
ATOM   3565  HB2 ASP A 875      66.830  39.590  65.070  1.00  0.00           H
ATOM   3566  CG  ASP A 875      66.010  39.420  67.060  1.00  0.00           C
ATOM   3567  OD1 ASP A 875      66.340  40.520  67.500  1.00  0.00           O
ATOM   3568  OD2 ASP A 875      64.980  38.720  67.400  1.00  0.00           O
ATOM   3569  C   ASP A 875      68.390  37.490  67.440  1.00  0.00           C
ATOM   3570  O   ASP A 875      68.530  37.840  68.630  1.00  0.00           O
ATOM   3571  N   TYR A 876      68.400  36.170  67.150  1.00  0.00           N
ATOM   3572  HN  TYR A 876      68.100  35.790  66.270  1.00  0.00           H
ATOM   3573  CA  TYR A 876      68.730  35.130  68.120  1.00  0.00           C
ATOM   3574  HA  TYR A 876      68.130  35.410  68.970  1.00  0.00           H
ATOM   3575  CB  TYR A 876      68.110  33.760  67.700  1.00  0.00           C
ATOM   3576  HB1 TYR A 876      68.210  33.560  66.610  1.00  0.00           H
ATOM   3577  HB2 TYR A 876      67.000  33.700  67.850  1.00  0.00           H
ATOM   3578  CG  TYR A 876      68.610  32.560  68.520  1.00  0.00           C
ATOM   3579  CD1 TYR A 876      69.580  31.770  67.930  1.00  0.00           C
ATOM   3580  HD1 TYR A 876      69.920  32.070  66.950  1.00  0.00           H
ATOM   3581  CE1 TYR A 876      70.130  30.650  68.620  1.00  0.00           C
ATOM   3582  HE1 TYR A 876      70.900  30.010  68.210  1.00  0.00           H
ATOM   3583  CZ  TYR A 876      69.710  30.430  69.950  1.00  0.00           C
ATOM   3584  OH  TYR A 876      70.290  29.390  70.630  1.00  0.00           O
ATOM   3585  HH  TYR A 876      71.200  29.300  70.350  1.00  0.00           H
ATOM   3586  CD2 TYR A 876      68.030  32.250  69.710  1.00  0.00           C
ATOM   3587  HD2 TYR A 876      67.200  32.840  70.070  1.00  0.00           H
ATOM   3588  CE2 TYR A 876      68.640  31.200  70.450  1.00  0.00           C
ATOM   3589  HE2 TYR A 876      68.360  31.180  71.490  1.00  0.00           H
ATOM   3590  C   TYR A 876      70.260  35.120  68.630  1.00  0.00           C
ATOM   3591  O   TYR A 876      70.630  34.890  69.810  1.00  0.00           O
ATOM   3592  N   LEU A 877      71.210  35.340  67.740  1.00  0.00           N
ATOM   3593  HN  LEU A 877      71.050  35.410  66.770  1.00  0.00           H
ATOM   3594  CA  LEU A 877      72.540  35.580  68.230  1.00  0.00           C
ATOM   3595  HA  LEU A 877      72.840  34.840  68.940  1.00  0.00           H
ATOM   3596  CB  LEU A 877      73.590  35.370  67.090  1.00  0.00           C
ATOM   3597  HB1 LEU A 877      74.580  35.450  67.580  1.00  0.00           H
ATOM   3598  HB2 LEU A 877      73.440  36.210  66.390  1.00  0.00           H
ATOM   3599  CG  LEU A 877      73.510  34.040  66.430  1.00  0.00           C
ATOM   3600  HG  LEU A 877      72.530  33.840  65.920  1.00  0.00           H
ATOM   3601  CD1 LEU A 877      74.530  33.770  65.290  1.00  0.00           C
ATOM   3602 HD11 LEU A 877      74.270  34.360  64.380  1.00  0.00           H
ATOM   3603 HD12 LEU A 877      74.540  32.690  65.050  1.00  0.00           H
ATOM   3604 HD13 LEU A 877      75.570  33.950  65.600  1.00  0.00           H
ATOM   3605  CD2 LEU A 877      73.750  32.870  67.420  1.00  0.00           C
ATOM   3606 HD21 LEU A 877      73.480  31.940  66.880  1.00  0.00           H
ATOM   3607 HD22 LEU A 877      73.080  33.020  68.300  1.00  0.00           H
ATOM   3608 HD23 LEU A 877      74.830  32.830  67.640  1.00  0.00           H
ATOM   3609  C   LEU A 877      72.810  36.880  68.980  1.00  0.00           C
ATOM   3610  O   LEU A 877      73.520  36.890  69.960  1.00  0.00           O
ATOM   3611  N   VAL A 878      72.320  38.020  68.380  1.00  0.00           N
ATOM   3612  HN  VAL A 878      71.850  37.950  67.510  1.00  0.00           H
ATOM   3613  CA  VAL A 878      72.410  39.310  69.040  1.00  0.00           C
ATOM   3614  HA  VAL A 878      73.440  39.550  69.270  1.00  0.00           H
ATOM   3615  CB  VAL A 878      71.890  40.400  68.040  1.00  0.00           C
ATOM   3616  HB  VAL A 878      70.950  40.080  67.550  1.00  0.00           H
ATOM   3617  CG1 VAL A 878      71.590  41.780  68.670  1.00  0.00           C
ATOM   3618 HG11 VAL A 878      70.810  41.650  69.450  1.00  0.00           H
ATOM   3619 HG12 VAL A 878      71.230  42.440  67.860  1.00  0.00           H
ATOM   3620 HG13 VAL A 878      72.520  42.190  69.100  1.00  0.00           H
ATOM   3621  CG2 VAL A 878      72.970  40.520  66.960  1.00  0.00           C
ATOM   3622 HG21 VAL A 878      73.930  40.990  67.260  1.00  0.00           H
ATOM   3623 HG22 VAL A 878      72.510  41.140  66.170  1.00  0.00           H
ATOM   3624 HG23 VAL A 878      73.230  39.550  66.470  1.00  0.00           H
ATOM   3625  C   VAL A 878      71.810  39.440  70.420  1.00  0.00           C
ATOM   3626  O   VAL A 878      72.450  39.980  71.320  1.00  0.00           O
ATOM   3627  N   GLY A 879      70.670  38.790  70.650  1.00  0.00           N
ATOM   3628  HN  GLY A 879      70.200  38.660  69.780  1.00  0.00           H
ATOM   3629  CA  GLY A 879      70.070  38.460  71.970  1.00  0.00           C
ATOM   3630  HA1 GLY A 879      70.870  38.020  72.530  1.00  0.00           H
ATOM   3631  HA2 GLY A 879      69.180  37.850  71.890  1.00  0.00           H
ATOM   3632  C   GLY A 879      69.560  39.690  72.630  1.00  0.00           C
ATOM   3633  O   GLY A 879      69.870  39.990  73.760  1.00  0.00           O
ATOM   3634  N   VAL A 880      68.830  40.590  71.920  1.00  0.00           N
ATOM   3635  HN  VAL A 880      68.720  40.640  70.930  1.00  0.00           H
ATOM   3636  CA  VAL A 880      68.150  41.820  72.420  1.00  0.00           C
ATOM   3637  HA  VAL A 880      68.200  41.870  73.490  1.00  0.00           H
ATOM   3638  CB  VAL A 880      68.810  42.960  71.780  1.00  0.00           C
ATOM   3639  HB  VAL A 880      68.830  42.770  70.680  1.00  0.00           H
ATOM   3640  CG1 VAL A 880      68.160  44.380  72.050  1.00  0.00           C
ATOM   3641 HG11 VAL A 880      67.940  44.530  73.130  1.00  0.00           H
ATOM   3642 HG12 VAL A 880      67.130  44.310  71.650  1.00  0.00           H
ATOM   3643 HG13 VAL A 880      68.630  45.270  71.580  1.00  0.00           H
ATOM   3644  CG2 VAL A 880      70.210  42.930  72.350  1.00  0.00           C
ATOM   3645 HG21 VAL A 880      70.840  43.640  71.770  1.00  0.00           H
ATOM   3646 HG22 VAL A 880      70.760  41.970  72.260  1.00  0.00           H
ATOM   3647 HG23 VAL A 880      70.340  43.280  73.390  1.00  0.00           H
ATOM   3648  C   VAL A 880      66.700  41.750  71.940  1.00  0.00           C
ATOM   3649  O   VAL A 880      66.530  41.640  70.730  1.00  0.00           O
ATOM   3650  N   PRO A 881      65.710  41.900  72.780  1.00  0.00           N
ATOM   3651  CD  PRO A 881      65.840  42.390  74.170  1.00  0.00           C
ATOM   3652  HD1 PRO A 881      66.130  43.450  74.230  1.00  0.00           H
ATOM   3653  HD2 PRO A 881      66.480  41.620  74.660  1.00  0.00           H
ATOM   3654  CA  PRO A 881      64.430  41.320  72.500  1.00  0.00           C
ATOM   3655  HA  PRO A 881      64.550  40.370  72.010  1.00  0.00           H
ATOM   3656  CB  PRO A 881      63.970  41.080  73.950  1.00  0.00           C
ATOM   3657  HB1 PRO A 881      64.460  40.200  74.410  1.00  0.00           H
ATOM   3658  HB2 PRO A 881      62.900  40.800  73.970  1.00  0.00           H
ATOM   3659  CG  PRO A 881      64.480  42.250  74.740  1.00  0.00           C
ATOM   3660  HG1 PRO A 881      63.840  43.140  74.570  1.00  0.00           H
ATOM   3661  HG2 PRO A 881      64.450  42.190  75.850  1.00  0.00           H
ATOM   3662  C   PRO A 881      63.550  42.030  71.600  1.00  0.00           C
ATOM   3663  O   PRO A 881      62.570  42.560  72.090  1.00  0.00           O
ATOM   3664  N   SER A 882      63.760  42.100  70.270  1.00  0.00           N
ATOM   3665  HN  SER A 882      64.520  41.620  69.840  1.00  0.00           H
ATOM   3666  CA  SER A 882      62.950  43.010  69.430  1.00  0.00           C
ATOM   3667  HA  SER A 882      62.970  43.990  69.870  1.00  0.00           H
ATOM   3668  CB  SER A 882      63.450  42.980  67.920  1.00  0.00           C
ATOM   3669  HB1 SER A 882      64.520  43.230  68.010  1.00  0.00           H
ATOM   3670  HB2 SER A 882      62.980  43.710  67.210  1.00  0.00           H
ATOM   3671  OG  SER A 882      63.380  41.650  67.430  1.00  0.00           O
ATOM   3672  HG1 SER A 882      64.230  41.230  67.280  1.00  0.00           H
ATOM   3673  C   SER A 882      61.460  42.630  69.390  1.00  0.00           C
ATOM   3674  O   SER A 882      61.170  41.430  69.550  1.00  0.00           O
ATOM   3675  N   PRO A 883      60.500  43.560  69.180  1.00  0.00           N
ATOM   3676  CD  PRO A 883      60.690  45.000  69.390  1.00  0.00           C
ATOM   3677  HD1 PRO A 883      61.190  45.480  68.510  1.00  0.00           H
ATOM   3678  HD2 PRO A 883      61.220  45.340  70.300  1.00  0.00           H
ATOM   3679  CA  PRO A 883      59.080  43.200  69.080  1.00  0.00           C
ATOM   3680  HA  PRO A 883      58.820  42.750  70.020  1.00  0.00           H
ATOM   3681  CB  PRO A 883      58.310  44.580  68.870  1.00  0.00           C
ATOM   3682  HB1 PRO A 883      57.260  44.500  69.230  1.00  0.00           H
ATOM   3683  HB2 PRO A 883      58.340  44.820  67.780  1.00  0.00           H
ATOM   3684  CG  PRO A 883      59.290  45.590  69.580  1.00  0.00           C
ATOM   3685  HG1 PRO A 883      59.240  46.640  69.230  1.00  0.00           H
ATOM   3686  HG2 PRO A 883      59.140  45.590  70.680  1.00  0.00           H
ATOM   3687  C   PRO A 883      58.750  42.130  68.060  1.00  0.00           C
ATOM   3688  O   PRO A 883      59.080  42.380  66.910  1.00  0.00           O
ATOM   3689  N   LYS A 884      57.990  41.100  68.380  1.00  0.00           N
ATOM   3690  HN  LYS A 884      57.650  41.020  69.310  1.00  0.00           H
ATOM   3691  CA  LYS A 884      57.670  39.960  67.540  1.00  0.00           C
ATOM   3692  HA  LYS A 884      58.090  40.040  66.540  1.00  0.00           H
ATOM   3693  CB  LYS A 884      58.250  38.680  68.160  1.00  0.00           C
ATOM   3694  HB1 LYS A 884      57.810  37.780  67.690  1.00  0.00           H
ATOM   3695  HB2 LYS A 884      57.930  38.590  69.220  1.00  0.00           H
ATOM   3696  CG  LYS A 884      59.770  38.650  67.920  1.00  0.00           C
ATOM   3697  HG1 LYS A 884      60.130  39.690  68.090  1.00  0.00           H
ATOM   3698  HG2 LYS A 884      59.900  38.380  66.840  1.00  0.00           H
ATOM   3699  CD  LYS A 884      60.470  37.700  68.940  1.00  0.00           C
ATOM   3700  HD1 LYS A 884      60.010  36.700  68.820  1.00  0.00           H
ATOM   3701  HD2 LYS A 884      60.430  38.060  69.990  1.00  0.00           H
ATOM   3702  CE  LYS A 884      61.870  37.510  68.520  1.00  0.00           C
ATOM   3703  HE1 LYS A 884      62.000  37.260  67.440  1.00  0.00           H
ATOM   3704  HE2 LYS A 884      62.380  36.770  69.160  1.00  0.00           H
ATOM   3705  NZ  LYS A 884      62.640  38.720  68.680  1.00  0.00           N
ATOM   3706  HZ1 LYS A 884      62.810  38.990  69.670  1.00  0.00           H
ATOM   3707  HZ2 LYS A 884      62.170  39.470  68.150  1.00  0.00           H
ATOM   3708  HZ3 LYS A 884      63.570  38.530  68.240  1.00  0.00           H
ATOM   3709  C   LYS A 884      56.150  39.850  67.150  1.00  0.00           C
ATOM   3710  O   LYS A 884      55.240  40.250  67.870  1.00  0.00           O
ATOM   3711  N   LEU A 885      55.870  39.290  65.950  1.00  0.00           N
ATOM   3712  HN  LEU A 885      56.590  38.970  65.350  1.00  0.00           H
ATOM   3713  CA  LEU A 885      54.520  39.000  65.470  1.00  0.00           C
ATOM   3714  HA  LEU A 885      53.990  39.920  65.320  1.00  0.00           H
ATOM   3715  CB  LEU A 885      54.570  38.150  64.160  1.00  0.00           C
ATOM   3716  HB1 LEU A 885      55.130  37.210  64.380  1.00  0.00           H
ATOM   3717  HB2 LEU A 885      55.320  38.640  63.510  1.00  0.00           H
ATOM   3718  CG  LEU A 885      53.290  37.930  63.360  1.00  0.00           C
ATOM   3719  HG  LEU A 885      52.580  37.410  64.030  1.00  0.00           H
ATOM   3720  CD1 LEU A 885      52.510  39.160  62.830  1.00  0.00           C
ATOM   3721 HD11 LEU A 885      53.170  39.900  62.340  1.00  0.00           H
ATOM   3722 HD12 LEU A 885      52.050  39.740  63.650  1.00  0.00           H
ATOM   3723 HD13 LEU A 885      51.650  38.860  62.170  1.00  0.00           H
ATOM   3724  CD2 LEU A 885      53.530  36.870  62.310  1.00  0.00           C
ATOM   3725 HD21 LEU A 885      53.840  36.010  62.940  1.00  0.00           H
ATOM   3726 HD22 LEU A 885      54.340  37.160  61.600  1.00  0.00           H
ATOM   3727 HD23 LEU A 885      52.670  36.550  61.700  1.00  0.00           H
ATOM   3728  C   LEU A 885      53.790  38.090  66.420  1.00  0.00           C
ATOM   3729  O   LEU A 885      54.280  37.070  66.930  1.00  0.00           O
ATOM   3730  N   HSD A 886      52.570  38.570  66.760  1.00  0.00           N
ATOM   3731  HN  HSD A 886      52.290  39.480  66.470  1.00  0.00           H
ATOM   3732  CA  HSD A 886      51.600  37.940  67.650  1.00  0.00           C
ATOM   3733  HA  HSD A 886      52.160  37.410  68.400  1.00  0.00           H
ATOM   3734  CB  HSD A 886      50.790  38.990  68.470  1.00  0.00           C
ATOM   3735  HB1 HSD A 886      49.800  38.690  68.890  1.00  0.00           H
ATOM   3736  HB2 HSD A 886      50.610  39.830  67.770  1.00  0.00           H
ATOM   3737  ND1 HSD A 886      52.840  39.780  69.680  1.00  0.00           N
ATOM   3738  HD1 HSD A 886      53.550  39.380  69.090  1.00  0.00           H
ATOM   3739  CG  HSD A 886      51.490  39.590  69.630  1.00  0.00           C
ATOM   3740  CE1 HSD A 886      53.120  40.470  70.790  1.00  0.00           C
ATOM   3741  HE1 HSD A 886      54.170  40.760  70.930  1.00  0.00           H
ATOM   3742  NE2 HSD A 886      52.070  40.830  71.420  1.00  0.00           N
ATOM   3743  CD2 HSD A 886      51.060  40.300  70.640  1.00  0.00           C
ATOM   3744  HD2 HSD A 886      50.030  40.640  70.760  1.00  0.00           H
ATOM   3745  C   HSD A 886      50.570  36.960  66.980  1.00  0.00           C
ATOM   3746  O   HSD A 886      49.530  37.410  66.480  1.00  0.00           O
ATOM   3747  N   VAL A 887      50.750  35.580  66.860  1.00  0.00           N
ATOM   3748  HN  VAL A 887      51.460  35.120  67.380  1.00  0.00           H
ATOM   3749  CA  VAL A 887      49.830  34.630  66.330  1.00  0.00           C
ATOM   3750  HA  VAL A 887      49.180  35.150  65.630  1.00  0.00           H
ATOM   3751  CB  VAL A 887      50.440  33.730  65.250  1.00  0.00           C
ATOM   3752  HB  VAL A 887      51.020  32.940  65.760  1.00  0.00           H
ATOM   3753  CG1 VAL A 887      49.460  33.020  64.290  1.00  0.00           C
ATOM   3754 HG11 VAL A 887      48.700  32.440  64.860  1.00  0.00           H
ATOM   3755 HG12 VAL A 887      50.030  32.450  63.530  1.00  0.00           H
ATOM   3756 HG13 VAL A 887      48.880  33.780  63.710  1.00  0.00           H
ATOM   3757  CG2 VAL A 887      51.380  34.580  64.430  1.00  0.00           C
ATOM   3758 HG21 VAL A 887      52.330  34.840  64.940  1.00  0.00           H
ATOM   3759 HG22 VAL A 887      50.940  35.520  64.050  1.00  0.00           H
ATOM   3760 HG23 VAL A 887      51.760  34.110  63.500  1.00  0.00           H
ATOM   3761  C   VAL A 887      49.000  33.910  67.350  1.00  0.00           C
ATOM   3762  O   VAL A 887      49.560  33.350  68.290  1.00  0.00           O
ATOM   3763  N   PRO A 888      47.690  33.900  67.220  1.00  0.00           N
ATOM   3764  CD  PRO A 888      46.860  34.760  66.310  1.00  0.00           C
ATOM   3765  HD1 PRO A 888      46.940  34.370  65.270  1.00  0.00           H
ATOM   3766  HD2 PRO A 888      47.160  35.820  66.270  1.00  0.00           H
ATOM   3767  CA  PRO A 888      46.790  33.200  68.120  1.00  0.00           C
ATOM   3768  HA  PRO A 888      46.910  33.720  69.060  1.00  0.00           H
ATOM   3769  CB  PRO A 888      45.340  33.260  67.520  1.00  0.00           C
ATOM   3770  HB1 PRO A 888      44.540  33.190  68.280  1.00  0.00           H
ATOM   3771  HB2 PRO A 888      45.160  32.420  66.820  1.00  0.00           H
ATOM   3772  CG  PRO A 888      45.400  34.640  66.830  1.00  0.00           C
ATOM   3773  HG1 PRO A 888      44.820  34.620  65.880  1.00  0.00           H
ATOM   3774  HG2 PRO A 888      45.140  35.510  67.470  1.00  0.00           H
ATOM   3775  C   PRO A 888      47.240  31.740  68.380  1.00  0.00           C
ATOM   3776  O   PRO A 888      47.720  31.080  67.450  1.00  0.00           O
ATOM   3777  N   GLU A 889      47.040  31.250  69.590  1.00  0.00           N
ATOM   3778  HN  GLU A 889      46.700  31.790  70.360  1.00  0.00           H
ATOM   3779  CA  GLU A 889      47.240  29.810  69.930  1.00  0.00           C
ATOM   3780  HA  GLU A 889      47.710  29.390  69.060  1.00  0.00           H
ATOM   3781  CB  GLU A 889      48.070  29.530  71.180  1.00  0.00           C
ATOM   3782  HB1 GLU A 889      48.190  28.450  71.370  1.00  0.00           H
ATOM   3783  HB2 GLU A 889      47.680  30.030  72.090  1.00  0.00           H
ATOM   3784  CG  GLU A 889      49.580  29.920  70.970  1.00  0.00           C
ATOM   3785  HG1 GLU A 889      49.710  31.000  70.760  1.00  0.00           H
ATOM   3786  HG2 GLU A 889      49.850  29.320  70.080  1.00  0.00           H
ATOM   3787  CD  GLU A 889      50.630  29.540  72.030  1.00  0.00           C
ATOM   3788  OE1 GLU A 889      51.250  30.530  72.480  1.00  0.00           O
ATOM   3789  OE2 GLU A 889      50.920  28.360  72.410  1.00  0.00           O
ATOM   3790  C   GLU A 889      45.970  29.100  70.050  1.00  0.00           C
ATOM   3791  O   GLU A 889      45.860  27.940  70.490  1.00  0.00           O
ATOM   3792  N   LYS A 890      44.840  29.830  69.720  1.00  0.00           N
ATOM   3793  HN  LYS A 890      44.970  30.760  69.400  1.00  0.00           H
ATOM   3794  CA  LYS A 890      43.550  29.290  69.980  1.00  0.00           C
ATOM   3795  HA  LYS A 890      43.550  28.200  70.080  1.00  0.00           H
ATOM   3796  CB  LYS A 890      42.930  29.940  71.240  1.00  0.00           C
ATOM   3797  HB1 LYS A 890      41.900  29.560  71.390  1.00  0.00           H
ATOM   3798  HB2 LYS A 890      43.130  31.020  71.090  1.00  0.00           H
ATOM   3799  CG  LYS A 890      43.550  29.650  72.630  1.00  0.00           C
ATOM   3800  HG1 LYS A 890      42.970  30.300  73.330  1.00  0.00           H
ATOM   3801  HG2 LYS A 890      44.640  29.810  72.510  1.00  0.00           H
ATOM   3802  CD  LYS A 890      43.460  28.200  73.090  1.00  0.00           C
ATOM   3803  HD1 LYS A 890      43.620  27.560  72.210  1.00  0.00           H
ATOM   3804  HD2 LYS A 890      42.430  28.200  73.510  1.00  0.00           H
ATOM   3805  CE  LYS A 890      44.310  27.730  74.290  1.00  0.00           C
ATOM   3806  HE1 LYS A 890      44.070  28.490  75.070  1.00  0.00           H
ATOM   3807  HE2 LYS A 890      45.350  27.660  73.920  1.00  0.00           H
ATOM   3808  NZ  LYS A 890      43.820  26.440  74.730  1.00  0.00           N
ATOM   3809  HZ1 LYS A 890      43.670  25.800  73.930  1.00  0.00           H
ATOM   3810  HZ2 LYS A 890      42.940  26.530  75.260  1.00  0.00           H
ATOM   3811  HZ3 LYS A 890      44.530  26.040  75.380  1.00  0.00           H
ATOM   3812  C   LYS A 890      42.660  29.520  68.710  1.00  0.00           C
ATOM   3813  O   LYS A 890      42.710  30.650  68.220  1.00  0.00           O
ATOM   3814  N   PHE A 891      41.900  28.530  68.290  1.00  0.00           N
ATOM   3815  HN  PHE A 891      42.170  27.660  68.700  1.00  0.00           H
ATOM   3816  CA  PHE A 891      40.930  28.570  67.220  1.00  0.00           C
ATOM   3817  HA  PHE A 891      41.460  29.080  66.430  1.00  0.00           H
ATOM   3818  CB  PHE A 891      40.650  27.090  66.830  1.00  0.00           C
ATOM   3819  HB1 PHE A 891      40.660  26.470  67.760  1.00  0.00           H
ATOM   3820  HB2 PHE A 891      41.540  26.870  66.200  1.00  0.00           H
ATOM   3821  CG  PHE A 891      39.430  26.830  66.020  1.00  0.00           C
ATOM   3822  CD1 PHE A 891      38.440  26.000  66.560  1.00  0.00           C
ATOM   3823  HD1 PHE A 891      38.510  25.560  67.540  1.00  0.00           H
ATOM   3824  CE1 PHE A 891      37.390  25.580  65.760  1.00  0.00           C
ATOM   3825  HE1 PHE A 891      36.700  24.860  66.160  1.00  0.00           H
ATOM   3826  CZ  PHE A 891      37.230  26.120  64.460  1.00  0.00           C
ATOM   3827  HZ  PHE A 891      36.320  25.910  63.910  1.00  0.00           H
ATOM   3828  CD2 PHE A 891      39.300  27.290  64.700  1.00  0.00           C
ATOM   3829  HD2 PHE A 891      40.020  27.930  64.200  1.00  0.00           H
ATOM   3830  CE2 PHE A 891      38.180  26.990  63.910  1.00  0.00           C
ATOM   3831  HE2 PHE A 891      38.070  27.390  62.910  1.00  0.00           H
ATOM   3832  C   PHE A 891      39.770  29.410  67.490  1.00  0.00           C
ATOM   3833  O   PHE A 891      39.180  30.170  66.680  1.00  0.00           O
ATOM   3834  N   GLU A 892      39.230  29.280  68.700  1.00  0.00           N
ATOM   3835  HN  GLU A 892      39.710  28.720  69.370  1.00  0.00           H
ATOM   3836  CA  GLU A 892      38.130  30.030  69.240  1.00  0.00           C
ATOM   3837  HA  GLU A 892      37.420  29.920  68.430  1.00  0.00           H
ATOM   3838  CB  GLU A 892      37.510  29.380  70.530  1.00  0.00           C
ATOM   3839  HB1 GLU A 892      36.550  29.900  70.750  1.00  0.00           H
ATOM   3840  HB2 GLU A 892      38.250  29.630  71.320  1.00  0.00           H
ATOM   3841  CG  GLU A 892      37.330  27.860  70.430  1.00  0.00           C
ATOM   3842  HG1 GLU A 892      38.340  27.400  70.520  1.00  0.00           H
ATOM   3843  HG2 GLU A 892      36.940  27.530  69.450  1.00  0.00           H
ATOM   3844  CD  GLU A 892      36.450  27.280  71.620  1.00  0.00           C
ATOM   3845  OE1 GLU A 892      36.890  27.550  72.780  1.00  0.00           O
ATOM   3846  OE2 GLU A 892      35.420  26.610  71.450  1.00  0.00           O
ATOM   3847  C   GLU A 892      38.490  31.520  69.450  1.00  0.00           C
ATOM   3848  O   GLU A 892      39.600  31.870  69.910  1.00  0.00           O
ATOM   3849  N   PRO A 893      37.590  32.490  69.060  1.00  0.00           N
ATOM   3850  CD  PRO A 893      36.430  32.280  68.240  1.00  0.00           C
ATOM   3851  HD1 PRO A 893      35.730  31.830  68.950  1.00  0.00           H
ATOM   3852  HD2 PRO A 893      36.730  31.580  67.420  1.00  0.00           H
ATOM   3853  CA  PRO A 893      37.670  33.960  69.310  1.00  0.00           C
ATOM   3854  HA  PRO A 893      38.610  34.320  68.890  1.00  0.00           H
ATOM   3855  CB  PRO A 893      36.310  34.570  68.780  1.00  0.00           C
ATOM   3856  HB1 PRO A 893      36.340  35.560  68.270  1.00  0.00           H
ATOM   3857  HB2 PRO A 893      35.470  34.520  69.510  1.00  0.00           H
ATOM   3858  CG  PRO A 893      35.930  33.560  67.710  1.00  0.00           C
ATOM   3859  HG1 PRO A 893      34.850  33.540  67.450  1.00  0.00           H
ATOM   3860  HG2 PRO A 893      36.530  33.800  66.810  1.00  0.00           H
ATOM   3861  C   PRO A 893      37.950  34.310  70.790  1.00  0.00           C
ATOM   3862  O   PRO A 893      37.650  33.540  71.690  1.00  0.00           O
ATOM   3863  N   THR A 894      38.690  35.430  71.110  1.00  0.00           N
ATOM   3864  HN  THR A 894      38.970  36.110  70.440  1.00  0.00           H
ATOM   3865  CA  THR A 894      39.210  35.690  72.490  1.00  0.00           C
ATOM   3866  HA  THR A 894      39.230  34.760  73.040  1.00  0.00           H
ATOM   3867  CB  THR A 894      40.600  36.290  72.500  1.00  0.00           C
ATOM   3868  HB  THR A 894      41.020  36.430  73.530  1.00  0.00           H
ATOM   3869  OG1 THR A 894      40.750  37.450  71.650  1.00  0.00           O
ATOM   3870  HG1 THR A 894      40.430  38.270  72.050  1.00  0.00           H
ATOM   3871  CG2 THR A 894      41.560  35.270  71.840  1.00  0.00           C
ATOM   3872 HG21 THR A 894      41.310  35.200  70.760  1.00  0.00           H
ATOM   3873 HG22 THR A 894      41.580  34.270  72.310  1.00  0.00           H
ATOM   3874 HG23 THR A 894      42.610  35.660  71.780  1.00  0.00           H
ATOM   3875  C   THR A 894      38.270  36.500  73.310  1.00  0.00           C
ATOM   3876  O   THR A 894      38.450  36.630  74.540  1.00  0.00           O
ATOM   3877  N   HSD A 895      37.180  37.070  72.860  1.00  0.00           N
ATOM   3878  HN  HSD A 895      36.890  36.950  71.910  1.00  0.00           H
ATOM   3879  CA  HSD A 895      36.180  37.680  73.790  1.00  0.00           C
ATOM   3880  HA  HSD A 895      36.630  38.170  74.660  1.00  0.00           H
ATOM   3881  CB  HSD A 895      35.360  38.790  73.150  1.00  0.00           C
ATOM   3882  HB1 HSD A 895      34.920  38.370  72.230  1.00  0.00           H
ATOM   3883  HB2 HSD A 895      36.070  39.480  72.640  1.00  0.00           H
ATOM   3884  ND1 HSD A 895      34.740  40.500  74.900  1.00  0.00           N
ATOM   3885  HD1 HSD A 895      35.690  40.600  75.220  1.00  0.00           H
ATOM   3886  CG  HSD A 895      34.320  39.520  74.000  1.00  0.00           C
ATOM   3887  CE1 HSD A 895      33.630  41.120  75.300  1.00  0.00           C
ATOM   3888  HE1 HSD A 895      33.690  41.810  76.150  1.00  0.00           H
ATOM   3889  NE2 HSD A 895      32.530  40.510  74.820  1.00  0.00           N
ATOM   3890  CD2 HSD A 895      32.980  39.510  73.980  1.00  0.00           C
ATOM   3891  HD2 HSD A 895      32.300  38.820  73.510  1.00  0.00           H
ATOM   3892  C   HSD A 895      35.220  36.660  74.380  1.00  0.00           C
ATOM   3893  O   HSD A 895      34.570  35.970  73.540  1.00  0.00           O
ATOM   3894  N   PRO A 896      35.020  36.480  75.640  1.00  0.00           N
ATOM   3895  CD  PRO A 896      35.750  37.200  76.740  1.00  0.00           C
ATOM   3896  HD1 PRO A 896      35.780  38.290  76.560  1.00  0.00           H
ATOM   3897  HD2 PRO A 896      36.800  36.830  76.790  1.00  0.00           H
ATOM   3898  CA  PRO A 896      34.480  35.260  76.200  1.00  0.00           C
ATOM   3899  HA  PRO A 896      34.870  34.310  75.870  1.00  0.00           H
ATOM   3900  CB  PRO A 896      34.750  35.280  77.690  1.00  0.00           C
ATOM   3901  HB1 PRO A 896      35.610  34.610  77.890  1.00  0.00           H
ATOM   3902  HB2 PRO A 896      33.880  34.960  78.300  1.00  0.00           H
ATOM   3903  CG  PRO A 896      35.150  36.780  77.990  1.00  0.00           C
ATOM   3904  HG1 PRO A 896      34.370  37.520  78.240  1.00  0.00           H
ATOM   3905  HG2 PRO A 896      35.720  36.690  78.940  1.00  0.00           H
ATOM   3906  C   PRO A 896      32.970  35.240  75.850  1.00  0.00           C
ATOM   3907  O   PRO A 896      32.510  34.160  75.530  1.00  0.00           O
ATOM   3908  N   GLU A 897      32.300  36.320  75.940  1.00  0.00           N
ATOM   3909  HN  GLU A 897      32.760  37.100  76.360  1.00  0.00           H
ATOM   3910  CA  GLU A 897      30.860  36.430  75.750  1.00  0.00           C
ATOM   3911  HA  GLU A 897      30.360  35.630  76.280  1.00  0.00           H
ATOM   3912  CB  GLU A 897      30.540  37.740  76.460  1.00  0.00           C
ATOM   3913  HB1 GLU A 897      29.470  38.070  76.380  1.00  0.00           H
ATOM   3914  HB2 GLU A 897      31.140  38.540  75.980  1.00  0.00           H
ATOM   3915  CG  GLU A 897      30.760  37.930  78.030  1.00  0.00           C
ATOM   3916  HG1 GLU A 897      30.450  38.960  78.270  1.00  0.00           H
ATOM   3917  HG2 GLU A 897      31.830  37.850  78.320  1.00  0.00           H
ATOM   3918  CD  GLU A 897      29.940  36.800  78.740  1.00  0.00           C
ATOM   3919  OE1 GLU A 897      30.360  36.080  79.650  1.00  0.00           O
ATOM   3920  OE2 GLU A 897      28.720  36.690  78.320  1.00  0.00           O
ATOM   3921  C   GLU A 897      30.430  36.520  74.280  1.00  0.00           C
ATOM   3922  O   GLU A 897      29.310  36.790  73.910  1.00  0.00           O
ATOM   3923  N   ARG A 898      31.350  36.260  73.370  1.00  0.00           N
ATOM   3924  HN  ARG A 898      32.240  36.120  73.780  1.00  0.00           H
ATOM   3925  CA  ARG A 898      31.160  36.170  71.910  1.00  0.00           C
ATOM   3926  HA  ARG A 898      30.580  37.030  71.640  1.00  0.00           H
ATOM   3927  CB  ARG A 898      32.570  36.240  71.270  1.00  0.00           C
ATOM   3928  HB1 ARG A 898      33.100  35.260  71.300  1.00  0.00           H
ATOM   3929  HB2 ARG A 898      33.120  36.890  71.990  1.00  0.00           H
ATOM   3930  CG  ARG A 898      32.690  36.750  69.890  1.00  0.00           C
ATOM   3931  HG1 ARG A 898      33.740  36.740  69.540  1.00  0.00           H
ATOM   3932  HG2 ARG A 898      32.270  37.780  69.920  1.00  0.00           H
ATOM   3933  CD  ARG A 898      31.800  35.960  68.840  1.00  0.00           C
ATOM   3934  HD1 ARG A 898      30.790  36.390  68.910  1.00  0.00           H
ATOM   3935  HD2 ARG A 898      31.870  34.860  68.980  1.00  0.00           H
ATOM   3936  NE  ARG A 898      32.330  36.310  67.500  1.00  0.00           N
ATOM   3937  HE  ARG A 898      33.070  36.960  67.400  1.00  0.00           H
ATOM   3938  CZ  ARG A 898      31.660  36.160  66.340  1.00  0.00           C
ATOM   3939  NH1 ARG A 898      30.520  35.530  66.250  1.00  0.00           N
ATOM   3940 HH11 ARG A 898      29.980  35.280  67.050  1.00  0.00           H
ATOM   3941 HH12 ARG A 898      30.250  35.050  65.420  1.00  0.00           H
ATOM   3942  NH2 ARG A 898      32.320  36.680  65.290  1.00  0.00           N
ATOM   3943 HH21 ARG A 898      33.080  37.280  65.500  1.00  0.00           H
ATOM   3944 HH22 ARG A 898      32.090  36.350  64.370  1.00  0.00           H
ATOM   3945  C   ARG A 898      30.410  34.860  71.460  1.00  0.00           C
ATOM   3946  O   ARG A 898      31.020  33.750  71.360  1.00  0.00           O
ATOM   3947  N   GLY A 899      29.090  34.940  71.150  1.00  0.00           N
ATOM   3948  HN  GLY A 899      28.660  35.840  71.160  1.00  0.00           H
ATOM   3949  CA  GLY A 899      28.300  33.750  70.620  1.00  0.00           C
ATOM   3950  HA1 GLY A 899      27.290  34.020  70.370  1.00  0.00           H
ATOM   3951  HA2 GLY A 899      28.370  32.950  71.340  1.00  0.00           H
ATOM   3952  C   GLY A 899      28.840  33.070  69.410  1.00  0.00           C
ATOM   3953  O   GLY A 899      29.530  33.700  68.600  1.00  0.00           O
ATOM   3954  N   TRP A 900      28.520  31.730  69.340  1.00  0.00           N
ATOM   3955  HN  TRP A 900      27.940  31.260  69.990  1.00  0.00           H
ATOM   3956  CA  TRP A 900      29.170  30.820  68.380  1.00  0.00           C
ATOM   3957  HA  TRP A 900      30.240  30.960  68.340  1.00  0.00           H
ATOM   3958  CB  TRP A 900      28.770  29.330  68.650  1.00  0.00           C
ATOM   3959  HB1 TRP A 900      27.680  29.120  68.630  1.00  0.00           H
ATOM   3960  HB2 TRP A 900      29.230  28.960  69.590  1.00  0.00           H
ATOM   3961  CG  TRP A 900      29.400  28.320  67.770  1.00  0.00           C
ATOM   3962  CD1 TRP A 900      28.730  27.650  66.780  1.00  0.00           C
ATOM   3963  HD1 TRP A 900      27.680  27.750  66.570  1.00  0.00           H
ATOM   3964  NE1 TRP A 900      29.550  26.710  66.220  1.00  0.00           N
ATOM   3965  HE1 TRP A 900      29.230  26.020  65.600  1.00  0.00           H
ATOM   3966  CE2 TRP A 900      30.830  26.860  66.740  1.00  0.00           C
ATOM   3967  CD2 TRP A 900      30.760  27.860  67.700  1.00  0.00           C
ATOM   3968  CE3 TRP A 900      31.900  28.160  68.440  1.00  0.00           C
ATOM   3969  HE3 TRP A 900      31.800  28.840  69.280  1.00  0.00           H
ATOM   3970  CZ3 TRP A 900      33.160  27.580  68.130  1.00  0.00           C
ATOM   3971  HZ3 TRP A 900      34.090  27.930  68.560  1.00  0.00           H
ATOM   3972  CZ2 TRP A 900      32.010  26.240  66.400  1.00  0.00           C
ATOM   3973  HZ2 TRP A 900      32.130  25.400  65.730  1.00  0.00           H
ATOM   3974  CH2 TRP A 900      33.160  26.590  67.140  1.00  0.00           C
ATOM   3975  HH2 TRP A 900      34.120  26.210  66.810  1.00  0.00           H
ATOM   3976  C   TRP A 900      28.760  31.310  66.920  1.00  0.00           C
ATOM   3977  O   TRP A 900      27.570  31.300  66.530  1.00  0.00           O
ATOM   3978  N   ILE A 901      29.720  31.670  66.060  1.00  0.00           N
ATOM   3979  HN  ILE A 901      30.610  31.600  66.490  1.00  0.00           H
ATOM   3980  CA  ILE A 901      29.650  31.830  64.630  1.00  0.00           C
ATOM   3981  HA  ILE A 901      30.700  31.950  64.390  1.00  0.00           H
ATOM   3982  CB  ILE A 901      29.240  30.510  63.950  1.00  0.00           C
ATOM   3983  HB  ILE A 901      28.190  30.150  64.070  1.00  0.00           H
ATOM   3984  CG2 ILE A 901      29.410  30.730  62.440  1.00  0.00           C
ATOM   3985 HG21 ILE A 901      30.430  31.040  62.140  1.00  0.00           H
ATOM   3986 HG22 ILE A 901      28.730  31.540  62.070  1.00  0.00           H
ATOM   3987 HG23 ILE A 901      29.120  29.850  61.830  1.00  0.00           H
ATOM   3988  CG1 ILE A 901      30.070  29.310  64.360  1.00  0.00           C
ATOM   3989 HG11 ILE A 901      29.440  28.420  64.170  1.00  0.00           H
ATOM   3990 HG12 ILE A 901      30.290  29.360  65.440  1.00  0.00           H
ATOM   3991  CD  ILE A 901      31.450  29.170  63.600  1.00  0.00           C
ATOM   3992  HD1 ILE A 901      31.290  29.100  62.510  1.00  0.00           H
ATOM   3993  HD2 ILE A 901      31.960  28.300  64.080  1.00  0.00           H
ATOM   3994  HD3 ILE A 901      32.090  30.050  63.850  1.00  0.00           H
ATOM   3995  C   ILE A 901      29.020  33.120  64.240  1.00  0.00           C
ATOM   3996  O   ILE A 901      29.690  34.040  63.800  1.00  0.00           O
ATOM   3997  N   ILE A 902      27.660  33.080  64.300  1.00  0.00           N
ATOM   3998  HN  ILE A 902      27.180  32.260  64.610  1.00  0.00           H
ATOM   3999  CA  ILE A 902      26.770  34.160  64.060  1.00  0.00           C
ATOM   4000  HA  ILE A 902      26.990  34.500  63.070  1.00  0.00           H
ATOM   4001  CB  ILE A 902      25.230  33.740  64.000  1.00  0.00           C
ATOM   4002  HB  ILE A 902      24.640  34.680  63.850  1.00  0.00           H
ATOM   4003  CG2 ILE A 902      24.830  32.840  62.790  1.00  0.00           C
ATOM   4004 HG21 ILE A 902      24.860  31.760  63.050  1.00  0.00           H
ATOM   4005 HG22 ILE A 902      25.490  32.930  61.900  1.00  0.00           H
ATOM   4006 HG23 ILE A 902      23.780  32.980  62.470  1.00  0.00           H
ATOM   4007  CG1 ILE A 902      24.830  33.100  65.340  1.00  0.00           C
ATOM   4008 HG11 ILE A 902      25.180  33.640  66.240  1.00  0.00           H
ATOM   4009 HG12 ILE A 902      25.370  32.140  65.480  1.00  0.00           H
ATOM   4010  CD  ILE A 902      23.350  32.840  65.540  1.00  0.00           C
ATOM   4011  HD1 ILE A 902      23.290  31.950  66.190  1.00  0.00           H
ATOM   4012  HD2 ILE A 902      22.810  32.450  64.650  1.00  0.00           H
ATOM   4013  HD3 ILE A 902      22.780  33.680  66.010  1.00  0.00           H
ATOM   4014  C   ILE A 902      26.950  35.400  64.950  1.00  0.00           C
ATOM   4015  O   ILE A 902      27.240  35.280  66.150  1.00  0.00           O
ATOM   4016  N   SER A 903      26.750  36.620  64.460  1.00  0.00           N
ATOM   4017  HN  SER A 903      26.520  36.730  63.500  1.00  0.00           H
ATOM   4018  CA  SER A 903      26.870  37.870  65.120  1.00  0.00           C
ATOM   4019  HA  SER A 903      27.460  37.670  66.010  1.00  0.00           H
ATOM   4020  CB  SER A 903      27.710  38.770  64.160  1.00  0.00           C
ATOM   4021  HB1 SER A 903      27.130  38.880  63.230  1.00  0.00           H
ATOM   4022  HB2 SER A 903      28.690  38.260  64.050  1.00  0.00           H
ATOM   4023  OG  SER A 903      27.910  40.100  64.700  1.00  0.00           O
ATOM   4024  HG1 SER A 903      27.380  40.730  64.200  1.00  0.00           H
ATOM   4025  C   SER A 903      25.480  38.500  65.620  1.00  0.00           C
ATOM   4026  O   SER A 903      24.510  38.320  64.840  1.00  0.00           O
ATOM   4027  N   PRO A 904      25.270  39.190  66.770  1.00  0.00           N
ATOM   4028  CD  PRO A 904      26.290  39.360  67.830  1.00  0.00           C
ATOM   4029  HD1 PRO A 904      26.980  40.200  67.580  1.00  0.00           H
ATOM   4030  HD2 PRO A 904      26.850  38.470  68.170  1.00  0.00           H
ATOM   4031  CA  PRO A 904      24.110  39.980  67.010  1.00  0.00           C
ATOM   4032  HA  PRO A 904      23.240  39.380  67.240  1.00  0.00           H
ATOM   4033  CB  PRO A 904      24.410  40.800  68.330  1.00  0.00           C
ATOM   4034  HB1 PRO A 904      23.500  40.950  68.960  1.00  0.00           H
ATOM   4035  HB2 PRO A 904      24.930  41.780  68.220  1.00  0.00           H
ATOM   4036  CG  PRO A 904      25.490  39.870  68.990  1.00  0.00           C
ATOM   4037  HG1 PRO A 904      26.070  40.600  69.590  1.00  0.00           H
ATOM   4038  HG2 PRO A 904      24.980  38.980  69.460  1.00  0.00           H
ATOM   4039  C   PRO A 904      23.710  40.990  65.970  1.00  0.00           C
ATOM   4040  O   PRO A 904      24.560  41.720  65.420  1.00  0.00           O
ATOM   4041  N   LEU A 905      22.380  41.150  65.660  1.00  0.00           N
ATOM   4042  HN  LEU A 905      21.740  40.570  66.160  1.00  0.00           H
ATOM   4043  CA  LEU A 905      21.670  41.920  64.670  1.00  0.00           C
ATOM   4044  HA  LEU A 905      22.110  42.890  64.500  1.00  0.00           H
ATOM   4045  CB  LEU A 905      21.570  41.080  63.300  1.00  0.00           C
ATOM   4046  HB1 LEU A 905      21.150  40.070  63.490  1.00  0.00           H
ATOM   4047  HB2 LEU A 905      22.610  40.850  62.990  1.00  0.00           H
ATOM   4048  CG  LEU A 905      20.870  41.760  62.140  1.00  0.00           C
ATOM   4049  HG  LEU A 905      19.790  41.900  62.340  1.00  0.00           H
ATOM   4050  CD1 LEU A 905      21.390  43.120  61.740  1.00  0.00           C
ATOM   4051 HD11 LEU A 905      20.780  43.470  60.880  1.00  0.00           H
ATOM   4052 HD12 LEU A 905      22.480  42.970  61.580  1.00  0.00           H
ATOM   4053 HD13 LEU A 905      21.160  43.830  62.560  1.00  0.00           H
ATOM   4054  CD2 LEU A 905      20.940  40.890  60.870  1.00  0.00           C
ATOM   4055 HD21 LEU A 905      21.980  40.750  60.550  1.00  0.00           H
ATOM   4056 HD22 LEU A 905      20.320  41.480  60.140  1.00  0.00           H
ATOM   4057 HD23 LEU A 905      20.480  39.880  60.950  1.00  0.00           H
ATOM   4058  C   LEU A 905      20.220  42.140  65.240  1.00  0.00           C
ATOM   4059  O   LEU A 905      19.780  41.300  65.990  1.00  0.00           O
ATOM   4060  N   GLY A 906      19.600  43.270  64.810  1.00  0.00           N
ATOM   4061  HN  GLY A 906      20.130  43.980  64.380  1.00  0.00           H
ATOM   4062  CA  GLY A 906      18.220  43.550  65.000  1.00  0.00           C
ATOM   4063  HA1 GLY A 906      17.630  42.650  65.120  1.00  0.00           H
ATOM   4064  HA2 GLY A 906      17.860  44.180  64.210  1.00  0.00           H
ATOM   4065  C   GLY A 906      17.890  44.350  66.280  1.00  0.00           C
ATOM   4066  O   GLY A 906      16.730  44.410  66.660  1.00  0.00           O
ATOM   4067  N   ASP A 907      18.860  44.870  67.000  1.00  0.00           N
ATOM   4068  HN  ASP A 907      19.830  44.890  66.750  1.00  0.00           H
ATOM   4069  CA  ASP A 907      18.730  45.450  68.360  1.00  0.00           C
ATOM   4070  HA  ASP A 907      17.900  44.990  68.890  1.00  0.00           H
ATOM   4071  CB  ASP A 907      20.070  45.130  69.090  1.00  0.00           C
ATOM   4072  HB1 ASP A 907      20.140  45.770  70.000  1.00  0.00           H
ATOM   4073  HB2 ASP A 907      21.000  45.350  68.530  1.00  0.00           H
ATOM   4074  CG  ASP A 907      20.110  43.620  69.460  1.00  0.00           C
ATOM   4075  OD1 ASP A 907      21.270  43.100  69.480  1.00  0.00           O
ATOM   4076  OD2 ASP A 907      19.050  43.030  69.790  1.00  0.00           O
ATOM   4077  C   ASP A 907      18.490  46.950  68.240  1.00  0.00           C
ATOM   4078  O   ASP A 907      18.410  47.740  69.190  1.00  0.00           O
ATOM   4079  N   ASN A 908      18.450  47.350  66.960  1.00  0.00           N
ATOM   4080  HN  ASN A 908      18.600  46.630  66.300  1.00  0.00           H
ATOM   4081  CA  ASN A 908      18.310  48.700  66.440  1.00  0.00           C
ATOM   4082  HA  ASN A 908      18.720  49.360  67.200  1.00  0.00           H
ATOM   4083  CB  ASN A 908      19.210  48.760  65.170  1.00  0.00           C
ATOM   4084  HB1 ASN A 908      18.960  49.710  64.650  1.00  0.00           H
ATOM   4085  HB2 ASN A 908      18.940  47.980  64.410  1.00  0.00           H
ATOM   4086  CG  ASN A 908      20.680  48.630  65.390  1.00  0.00           C
ATOM   4087  OD1 ASN A 908      21.340  47.860  64.680  1.00  0.00           O
ATOM   4088  ND2 ASN A 908      21.250  49.270  66.440  1.00  0.00           N
ATOM   4089 HD21 ASN A 908      22.240  49.160  66.500  1.00  0.00           H
ATOM   4090 HD22 ASN A 908      20.720  49.840  67.060  1.00  0.00           H
ATOM   4091  C   ASN A 908      16.840  49.040  66.210  1.00  0.00           C
ATOM   4092  O   ASN A 908      16.150  48.250  65.520  1.00  0.00           O
ATOM   4093  N   PRO A 909      16.190  50.090  66.650  1.00  0.00           N
ATOM   4094  CD  PRO A 909      16.920  50.950  67.660  1.00  0.00           C
ATOM   4095  HD1 PRO A 909      17.760  51.490  67.170  1.00  0.00           H
ATOM   4096  HD2 PRO A 909      17.230  50.300  68.500  1.00  0.00           H
ATOM   4097  CA  PRO A 909      14.960  50.730  66.240  1.00  0.00           C
ATOM   4098  HA  PRO A 909      14.140  50.210  66.690  1.00  0.00           H
ATOM   4099  CB  PRO A 909      14.940  52.170  66.810  1.00  0.00           C
ATOM   4100  HB1 PRO A 909      13.920  52.590  66.910  1.00  0.00           H
ATOM   4101  HB2 PRO A 909      15.390  52.920  66.120  1.00  0.00           H
ATOM   4102  CG  PRO A 909      15.840  52.000  68.040  1.00  0.00           C
ATOM   4103  HG1 PRO A 909      16.390  52.920  68.330  1.00  0.00           H
ATOM   4104  HG2 PRO A 909      15.180  51.760  68.920  1.00  0.00           H
ATOM   4105  C   PRO A 909      14.620  50.770  64.770  1.00  0.00           C
ATOM   4106  O   PRO A 909      15.510  50.830  63.940  1.00  0.00           O
ATOM   4107  N   TRP A 910      13.300  50.850  64.370  1.00  0.00           N
ATOM   4108  HN  TRP A 910      12.650  50.820  65.130  1.00  0.00           H
ATOM   4109  CA  TRP A 910      12.740  50.790  62.990  1.00  0.00           C
ATOM   4110  HA  TRP A 910      13.170  49.930  62.470  1.00  0.00           H
ATOM   4111  CB  TRP A 910      11.150  50.880  63.040  1.00  0.00           C
ATOM   4112  HB1 TRP A 910      10.810  50.320  63.940  1.00  0.00           H
ATOM   4113  HB2 TRP A 910      10.890  50.340  62.090  1.00  0.00           H
ATOM   4114  CG  TRP A 910      10.480  52.230  63.040  1.00  0.00           C
ATOM   4115  CD1 TRP A 910      10.100  52.970  64.170  1.00  0.00           C
ATOM   4116  HD1 TRP A 910      10.050  52.550  65.170  1.00  0.00           H
ATOM   4117  NE1 TRP A 910       9.850  54.250  63.710  1.00  0.00           N
ATOM   4118  HE1 TRP A 910       9.650  55.020  64.260  1.00  0.00           H
ATOM   4119  CE2 TRP A 910       9.850  54.320  62.330  1.00  0.00           C
ATOM   4120  CD2 TRP A 910      10.310  53.030  61.890  1.00  0.00           C
ATOM   4121  CE3 TRP A 910      10.580  52.870  60.490  1.00  0.00           C
ATOM   4122  HE3 TRP A 910      10.940  51.950  60.040  1.00  0.00           H
ATOM   4123  CZ3 TRP A 910      10.500  54.030  59.660  1.00  0.00           C
ATOM   4124  HZ3 TRP A 910      10.760  53.860  58.620  1.00  0.00           H
ATOM   4125  CZ2 TRP A 910       9.730  55.370  61.470  1.00  0.00           C
ATOM   4126  HZ2 TRP A 910       9.500  56.340  61.870  1.00  0.00           H
ATOM   4127  CH2 TRP A 910      10.060  55.250  60.120  1.00  0.00           C
ATOM   4128  HH2 TRP A 910      10.010  56.110  59.480  1.00  0.00           H
ATOM   4129  C   TRP A 910      13.390  51.930  62.070  1.00  0.00           C
ATOM   4130  O   TRP A 910      13.770  51.750  60.930  1.00  0.00           O
ATOM   4131  N   TRP A 911      13.480  53.130  62.660  1.00  0.00           N
ATOM   4132  HN  TRP A 911      13.050  53.300  63.530  1.00  0.00           H
ATOM   4133  CA  TRP A 911      14.160  54.300  62.050  1.00  0.00           C
ATOM   4134  HA  TRP A 911      13.700  54.380  61.080  1.00  0.00           H
ATOM   4135  CB  TRP A 911      13.830  55.560  62.860  1.00  0.00           C
ATOM   4136  HB1 TRP A 911      14.060  55.480  63.950  1.00  0.00           H
ATOM   4137  HB2 TRP A 911      12.740  55.770  62.820  1.00  0.00           H
ATOM   4138  CG  TRP A 911      14.480  56.840  62.520  1.00  0.00           C
ATOM   4139  CD1 TRP A 911      15.010  57.740  63.450  1.00  0.00           C
ATOM   4140  HD1 TRP A 911      15.080  57.450  64.490  1.00  0.00           H
ATOM   4141  NE1 TRP A 911      15.290  58.890  62.670  1.00  0.00           N
ATOM   4142  HE1 TRP A 911      15.670  59.710  63.040  1.00  0.00           H
ATOM   4143  CE2 TRP A 911      15.050  58.700  61.360  1.00  0.00           C
ATOM   4144  CD2 TRP A 911      14.580  57.390  61.160  1.00  0.00           C
ATOM   4145  CE3 TRP A 911      14.270  56.900  59.890  1.00  0.00           C
ATOM   4146  HE3 TRP A 911      13.890  55.890  59.750  1.00  0.00           H
ATOM   4147  CZ3 TRP A 911      14.480  57.760  58.820  1.00  0.00           C
ATOM   4148  HZ3 TRP A 911      14.420  57.270  57.860  1.00  0.00           H
ATOM   4149  CZ2 TRP A 911      15.160  59.590  60.280  1.00  0.00           C
ATOM   4150  HZ2 TRP A 911      15.530  60.610  60.430  1.00  0.00           H
ATOM   4151  CH2 TRP A 911      14.870  59.060  58.980  1.00  0.00           C
ATOM   4152  HH2 TRP A 911      15.350  59.590  58.170  1.00  0.00           H
ATOM   4153  C   TRP A 911      15.650  54.110  61.820  1.00  0.00           C
ATOM   4154  O   TRP A 911      16.210  54.450  60.770  1.00  0.00           O
ATOM   4155  N   THR A 912      16.300  53.530  62.820  1.00  0.00           N
ATOM   4156  HN  THR A 912      15.760  53.230  63.600  1.00  0.00           H
ATOM   4157  CA  THR A 912      17.750  53.190  62.780  1.00  0.00           C
ATOM   4158  HA  THR A 912      18.270  54.060  62.410  1.00  0.00           H
ATOM   4159  CB  THR A 912      18.320  52.780  64.130  1.00  0.00           C
ATOM   4160  HB  THR A 912      17.700  51.920  64.500  1.00  0.00           H
ATOM   4161  OG1 THR A 912      18.150  53.860  65.000  1.00  0.00           O
ATOM   4162  HG1 THR A 912      18.060  54.650  64.460  1.00  0.00           H
ATOM   4163  CG2 THR A 912      19.800  52.200  64.180  1.00  0.00           C
ATOM   4164 HG21 THR A 912      20.410  52.980  63.660  1.00  0.00           H
ATOM   4165 HG22 THR A 912      19.920  51.260  63.600  1.00  0.00           H
ATOM   4166 HG23 THR A 912      19.970  52.120  65.270  1.00  0.00           H
ATOM   4167  C   THR A 912      18.120  52.170  61.740  1.00  0.00           C
ATOM   4168  O   THR A 912      19.040  52.340  60.940  1.00  0.00           O
ATOM   4169  N   LEU A 913      17.300  51.100  61.560  1.00  0.00           N
ATOM   4170  HN  LEU A 913      16.570  51.150  62.250  1.00  0.00           H
ATOM   4171  CA  LEU A 913      17.410  50.130  60.540  1.00  0.00           C
ATOM   4172  HA  LEU A 913      18.370  49.660  60.670  1.00  0.00           H
ATOM   4173  CB  LEU A 913      16.410  48.920  60.810  1.00  0.00           C
ATOM   4174  HB1 LEU A 913      16.340  48.230  59.940  1.00  0.00           H
ATOM   4175  HB2 LEU A 913      15.420  49.420  60.910  1.00  0.00           H
ATOM   4176  CG  LEU A 913      16.640  48.060  62.030  1.00  0.00           C
ATOM   4177  HG  LEU A 913      16.610  48.610  62.990  1.00  0.00           H
ATOM   4178  CD1 LEU A 913      15.390  47.180  62.090  1.00  0.00           C
ATOM   4179 HD11 LEU A 913      14.440  47.730  62.160  1.00  0.00           H
ATOM   4180 HD12 LEU A 913      15.340  46.470  62.950  1.00  0.00           H
ATOM   4181 HD13 LEU A 913      15.300  46.550  61.180  1.00  0.00           H
ATOM   4182  CD2 LEU A 913      17.910  47.220  61.930  1.00  0.00           C
ATOM   4183 HD21 LEU A 913      17.940  46.870  60.880  1.00  0.00           H
ATOM   4184 HD22 LEU A 913      17.830  46.320  62.580  1.00  0.00           H
ATOM   4185 HD23 LEU A 913      18.760  47.910  62.100  1.00  0.00           H
ATOM   4186  C   LEU A 913      17.350  50.730  59.160  1.00  0.00           C
ATOM   4187  O   LEU A 913      18.040  50.250  58.230  1.00  0.00           O
ATOM   4188  N   LEU A 914      16.450  51.660  58.970  1.00  0.00           N
ATOM   4189  HN  LEU A 914      15.810  51.820  59.710  1.00  0.00           H
ATOM   4190  CA  LEU A 914      16.430  52.460  57.830  1.00  0.00           C
ATOM   4191  HA  LEU A 914      16.460  51.830  56.950  1.00  0.00           H
ATOM   4192  CB  LEU A 914      15.040  53.220  57.720  1.00  0.00           C
ATOM   4193  HB1 LEU A 914      14.990  53.990  58.520  1.00  0.00           H
ATOM   4194  HB2 LEU A 914      14.290  52.430  57.930  1.00  0.00           H
ATOM   4195  CG  LEU A 914      14.800  53.940  56.410  1.00  0.00           C
ATOM   4196  HG  LEU A 914      15.560  54.750  56.270  1.00  0.00           H
ATOM   4197  CD1 LEU A 914      14.810  53.040  55.160  1.00  0.00           C
ATOM   4198 HD11 LEU A 914      14.700  53.610  54.210  1.00  0.00           H
ATOM   4199 HD12 LEU A 914      13.940  52.340  55.230  1.00  0.00           H
ATOM   4200 HD13 LEU A 914      15.710  52.400  55.100  1.00  0.00           H
ATOM   4201  CD2 LEU A 914      13.410  54.660  56.470  1.00  0.00           C
ATOM   4202 HD21 LEU A 914      13.270  55.220  55.520  1.00  0.00           H
ATOM   4203 HD22 LEU A 914      13.460  55.260  57.410  1.00  0.00           H
ATOM   4204 HD23 LEU A 914      12.620  53.900  56.610  1.00  0.00           H
ATOM   4205  C   LEU A 914      17.590  53.520  57.630  1.00  0.00           C
ATOM   4206  O   LEU A 914      18.120  53.600  56.500  1.00  0.00           O
ATOM   4207  N   ILE A 915      18.070  54.220  58.680  1.00  0.00           N
ATOM   4208  HN  ILE A 915      17.650  54.180  59.580  1.00  0.00           H
ATOM   4209  CA  ILE A 915      18.960  55.330  58.490  1.00  0.00           C
ATOM   4210  HA  ILE A 915      18.750  55.770  57.530  1.00  0.00           H
ATOM   4211  CB  ILE A 915      18.930  56.390  59.610  1.00  0.00           C
ATOM   4212  HB  ILE A 915      17.890  56.600  59.960  1.00  0.00           H
ATOM   4213  CG2 ILE A 915      19.740  55.950  60.840  1.00  0.00           C
ATOM   4214 HG21 ILE A 915      19.400  54.940  61.180  1.00  0.00           H
ATOM   4215 HG22 ILE A 915      19.530  56.620  61.700  1.00  0.00           H
ATOM   4216 HG23 ILE A 915      20.830  55.990  60.650  1.00  0.00           H
ATOM   4217  CG1 ILE A 915      19.540  57.780  59.220  1.00  0.00           C
ATOM   4218 HG11 ILE A 915      20.650  57.650  59.190  1.00  0.00           H
ATOM   4219 HG12 ILE A 915      19.350  58.430  60.100  1.00  0.00           H
ATOM   4220  CD  ILE A 915      18.950  58.480  58.040  1.00  0.00           C
ATOM   4221  HD1 ILE A 915      19.320  59.530  58.050  1.00  0.00           H
ATOM   4222  HD2 ILE A 915      17.860  58.310  58.130  1.00  0.00           H
ATOM   4223  HD3 ILE A 915      19.290  57.930  57.140  1.00  0.00           H
ATOM   4224  C   ILE A 915      20.480  54.890  58.310  1.00  0.00           C
ATOM   4225  O   ILE A 915      21.360  55.660  57.890  1.00  0.00           O
ATOM   4226  N   ALA A 916      20.680  53.630  58.680  1.00  0.00           N
ATOM   4227  HN  ALA A 916      19.890  53.120  59.020  1.00  0.00           H
ATOM   4228  CA  ALA A 916      21.930  52.890  58.610  1.00  0.00           C
ATOM   4229  HA  ALA A 916      22.610  53.540  59.160  1.00  0.00           H
ATOM   4230  CB  ALA A 916      21.690  51.590  59.320  1.00  0.00           C
ATOM   4231  HB1 ALA A 916      21.480  51.760  60.390  1.00  0.00           H
ATOM   4232  HB2 ALA A 916      22.540  50.880  59.290  1.00  0.00           H
ATOM   4233  HB3 ALA A 916      20.720  51.110  59.040  1.00  0.00           H
ATOM   4234  C   ALA A 916      22.450  52.770  57.180  1.00  0.00           C
ATOM   4235  O   ALA A 916      23.620  52.740  56.920  1.00  0.00           O
ATOM   4236  N   ALA A 917      21.470  52.720  56.230  1.00  0.00           N
ATOM   4237  HN  ALA A 917      20.540  52.840  56.550  1.00  0.00           H
ATOM   4238  CA  ALA A 917      21.650  52.780  54.810  1.00  0.00           C
ATOM   4239  HA  ALA A 917      22.160  51.860  54.570  1.00  0.00           H
ATOM   4240  CB  ALA A 917      20.170  52.890  54.250  1.00  0.00           C
ATOM   4241  HB1 ALA A 917      19.410  52.340  54.850  1.00  0.00           H
ATOM   4242  HB2 ALA A 917      20.240  52.580  53.180  1.00  0.00           H
ATOM   4243  HB3 ALA A 917      19.830  53.940  54.280  1.00  0.00           H
ATOM   4244  C   ALA A 917      22.440  53.970  54.220  1.00  0.00           C
ATOM   4245  O   ALA A 917      23.120  53.730  53.270  1.00  0.00           O
ATOM   4246  N   ILE A 918      22.310  55.180  54.760  1.00  0.00           N
ATOM   4247  HN  ILE A 918      21.850  55.300  55.630  1.00  0.00           H
ATOM   4248  CA  ILE A 918      23.060  56.350  54.220  1.00  0.00           C
ATOM   4249  HA  ILE A 918      22.970  56.310  53.150  1.00  0.00           H
ATOM   4250  CB  ILE A 918      22.410  57.680  54.650  1.00  0.00           C
ATOM   4251  HB  ILE A 918      22.440  57.760  55.760  1.00  0.00           H
ATOM   4252  CG2 ILE A 918      23.150  58.910  54.090  1.00  0.00           C
ATOM   4253 HG21 ILE A 918      23.140  58.930  52.980  1.00  0.00           H
ATOM   4254 HG22 ILE A 918      24.190  58.920  54.450  1.00  0.00           H
ATOM   4255 HG23 ILE A 918      22.690  59.870  54.410  1.00  0.00           H
ATOM   4256  CG1 ILE A 918      20.950  57.770  54.260  1.00  0.00           C
ATOM   4257 HG11 ILE A 918      20.450  58.610  54.780  1.00  0.00           H
ATOM   4258 HG12 ILE A 918      20.480  56.850  54.670  1.00  0.00           H
ATOM   4259  CD  ILE A 918      20.570  57.940  52.750  1.00  0.00           C
ATOM   4260  HD1 ILE A 918      19.510  57.780  52.500  1.00  0.00           H
ATOM   4261  HD2 ILE A 918      21.200  57.210  52.180  1.00  0.00           H
ATOM   4262  HD3 ILE A 918      20.920  58.960  52.510  1.00  0.00           H
ATOM   4263  C   ILE A 918      24.590  56.380  54.620  1.00  0.00           C
ATOM   4264  O   ILE A 918      25.310  56.910  53.780  1.00  0.00           O
ATOM   4265  N   PRO A 919      25.080  55.800  55.740  1.00  0.00           N
ATOM   4266  CD  PRO A 919      24.570  56.090  57.110  1.00  0.00           C
ATOM   4267  HD1 PRO A 919      23.830  55.310  57.400  1.00  0.00           H
ATOM   4268  HD2 PRO A 919      24.060  57.080  57.220  1.00  0.00           H
ATOM   4269  CA  PRO A 919      26.480  55.550  55.790  1.00  0.00           C
ATOM   4270  HA  PRO A 919      26.990  56.400  55.370  1.00  0.00           H
ATOM   4271  CB  PRO A 919      26.790  55.240  57.290  1.00  0.00           C
ATOM   4272  HB1 PRO A 919      27.880  55.420  57.380  1.00  0.00           H
ATOM   4273  HB2 PRO A 919      26.580  54.170  57.540  1.00  0.00           H
ATOM   4274  CG  PRO A 919      25.840  56.140  58.000  1.00  0.00           C
ATOM   4275  HG1 PRO A 919      25.650  55.700  59.010  1.00  0.00           H
ATOM   4276  HG2 PRO A 919      26.110  57.210  58.140  1.00  0.00           H
ATOM   4277  C   PRO A 919      26.930  54.330  55.000  1.00  0.00           C
ATOM   4278  O   PRO A 919      28.020  54.420  54.390  1.00  0.00           O
ATOM   4279  N   ALA A 920      26.120  53.260  54.980  1.00  0.00           N
ATOM   4280  HN  ALA A 920      25.240  53.390  55.410  1.00  0.00           H
ATOM   4281  CA  ALA A 920      26.250  52.210  53.930  1.00  0.00           C
ATOM   4282  HA  ALA A 920      27.150  51.640  54.160  1.00  0.00           H
ATOM   4283  CB  ALA A 920      25.110  51.150  54.100  1.00  0.00           C
ATOM   4284  HB1 ALA A 920      25.380  50.300  53.440  1.00  0.00           H
ATOM   4285  HB2 ALA A 920      24.140  51.400  53.630  1.00  0.00           H
ATOM   4286  HB3 ALA A 920      24.870  50.830  55.140  1.00  0.00           H
ATOM   4287  C   ALA A 920      26.300  52.600  52.400  1.00  0.00           C
ATOM   4288  O   ALA A 920      27.090  52.040  51.650  1.00  0.00           O
ATOM   4289  N   LEU A 921      25.500  53.520  51.900  1.00  0.00           N
ATOM   4290  HN  LEU A 921      24.660  53.870  52.330  1.00  0.00           H
ATOM   4291  CA  LEU A 921      25.660  54.090  50.590  1.00  0.00           C
ATOM   4292  HA  LEU A 921      25.570  53.190  49.990  1.00  0.00           H
ATOM   4293  CB  LEU A 921      24.410  54.920  50.310  1.00  0.00           C
ATOM   4294  HB1 LEU A 921      24.420  55.890  50.860  1.00  0.00           H
ATOM   4295  HB2 LEU A 921      23.360  54.640  50.490  1.00  0.00           H
ATOM   4296  CG  LEU A 921      24.450  55.410  48.850  1.00  0.00           C
ATOM   4297  HG  LEU A 921      25.330  56.030  48.600  1.00  0.00           H
ATOM   4298  CD1 LEU A 921      24.300  54.320  47.740  1.00  0.00           C
ATOM   4299 HD11 LEU A 921      23.460  53.630  47.990  1.00  0.00           H
ATOM   4300 HD12 LEU A 921      25.220  53.740  47.980  1.00  0.00           H
ATOM   4301 HD13 LEU A 921      24.270  54.780  46.730  1.00  0.00           H
ATOM   4302  CD2 LEU A 921      23.250  56.370  48.590  1.00  0.00           C
ATOM   4303 HD21 LEU A 921      23.140  57.070  49.440  1.00  0.00           H
ATOM   4304 HD22 LEU A 921      22.270  55.840  48.640  1.00  0.00           H
ATOM   4305 HD23 LEU A 921      23.310  56.970  47.670  1.00  0.00           H
ATOM   4306  C   LEU A 921      27.020  54.820  50.420  1.00  0.00           C
ATOM   4307  O   LEU A 921      27.730  54.630  49.420  1.00  0.00           O
ATOM   4308  N   LEU A 922      27.580  55.660  51.290  1.00  0.00           N
ATOM   4309  HN  LEU A 922      27.100  55.890  52.130  1.00  0.00           H
ATOM   4310  CA  LEU A 922      28.900  56.210  51.270  1.00  0.00           C
ATOM   4311  HA  LEU A 922      29.070  56.660  50.300  1.00  0.00           H
ATOM   4312  CB  LEU A 922      28.990  57.330  52.340  1.00  0.00           C
ATOM   4313  HB1 LEU A 922      28.710  56.860  53.310  1.00  0.00           H
ATOM   4314  HB2 LEU A 922      28.210  58.070  52.080  1.00  0.00           H
ATOM   4315  CG  LEU A 922      30.310  58.150  52.360  1.00  0.00           C
ATOM   4316  HG  LEU A 922      31.150  57.460  52.600  1.00  0.00           H
ATOM   4317  CD1 LEU A 922      30.640  58.840  51.000  1.00  0.00           C
ATOM   4318 HD11 LEU A 922      30.910  58.050  50.280  1.00  0.00           H
ATOM   4319 HD12 LEU A 922      31.500  59.540  51.100  1.00  0.00           H
ATOM   4320 HD13 LEU A 922      29.780  59.490  50.730  1.00  0.00           H
ATOM   4321  CD2 LEU A 922      30.230  59.250  53.380  1.00  0.00           C
ATOM   4322 HD21 LEU A 922      29.390  59.910  53.090  1.00  0.00           H
ATOM   4323 HD22 LEU A 922      31.200  59.790  53.450  1.00  0.00           H
ATOM   4324 HD23 LEU A 922      29.960  58.910  54.390  1.00  0.00           H
ATOM   4325  C   LEU A 922      29.900  55.080  51.400  1.00  0.00           C
ATOM   4326  O   LEU A 922      30.910  55.060  50.720  1.00  0.00           O
ATOM   4327  N   CYS A 923      29.630  54.060  52.240  1.00  0.00           N
ATOM   4328  HN  CYS A 923      28.970  54.130  52.970  1.00  0.00           H
ATOM   4329  CA  CYS A 923      30.580  52.950  52.350  1.00  0.00           C
ATOM   4330  HA  CYS A 923      31.550  53.370  52.490  1.00  0.00           H
ATOM   4331  CB  CYS A 923      30.370  51.850  53.450  1.00  0.00           C
ATOM   4332  HB1 CYS A 923      30.880  50.860  53.370  1.00  0.00           H
ATOM   4333  HB2 CYS A 923      29.310  51.570  53.460  1.00  0.00           H
ATOM   4334  SG  CYS A 923      30.710  52.520  55.160  1.00  0.00           S
ATOM   4335  HG1 CYS A 923      29.440  52.870  55.290  1.00  0.00           H
ATOM   4336  C   CYS A 923      30.680  52.140  51.060  1.00  0.00           C
ATOM   4337  O   CYS A 923      31.810  51.690  50.790  1.00  0.00           O
ATOM   4338  N   THR A 924      29.620  52.000  50.270  1.00  0.00           N
ATOM   4339  HN  THR A 924      28.760  52.370  50.610  1.00  0.00           H
ATOM   4340  CA  THR A 924      29.680  51.380  48.970  1.00  0.00           C
ATOM   4341  HA  THR A 924      30.170  50.460  49.220  1.00  0.00           H
ATOM   4342  CB  THR A 924      28.370  51.170  48.310  1.00  0.00           C
ATOM   4343  HB  THR A 924      27.720  52.070  48.370  1.00  0.00           H
ATOM   4344  OG1 THR A 924      27.700  50.150  48.980  1.00  0.00           O
ATOM   4345  HG1 THR A 924      27.470  50.480  49.860  1.00  0.00           H
ATOM   4346  CG2 THR A 924      28.540  50.790  46.870  1.00  0.00           C
ATOM   4347 HG21 THR A 924      29.040  51.550  46.230  1.00  0.00           H
ATOM   4348 HG22 THR A 924      27.540  50.590  46.430  1.00  0.00           H
ATOM   4349 HG23 THR A 924      29.030  49.810  46.650  1.00  0.00           H
ATOM   4350  C   THR A 924      30.640  52.030  48.080  1.00  0.00           C
ATOM   4351  O   THR A 924      31.410  51.410  47.400  1.00  0.00           O
ATOM   4352  N   ILE A 925      30.670  53.380  48.000  1.00  0.00           N
ATOM   4353  HN  ILE A 925      30.020  53.890  48.560  1.00  0.00           H
ATOM   4354  CA  ILE A 925      31.600  54.250  47.270  1.00  0.00           C
ATOM   4355  HA  ILE A 925      31.650  53.890  46.260  1.00  0.00           H
ATOM   4356  CB  ILE A 925      31.150  55.750  47.240  1.00  0.00           C
ATOM   4357  HB  ILE A 925      31.020  56.130  48.280  1.00  0.00           H
ATOM   4358  CG2 ILE A 925      32.320  56.550  46.540  1.00  0.00           C
ATOM   4359 HG21 ILE A 925      33.210  56.650  47.200  1.00  0.00           H
ATOM   4360 HG22 ILE A 925      32.070  57.610  46.310  1.00  0.00           H
ATOM   4361 HG23 ILE A 925      32.610  56.110  45.550  1.00  0.00           H
ATOM   4362  CG1 ILE A 925      29.860  55.790  46.370  1.00  0.00           C
ATOM   4363 HG11 ILE A 925      29.620  56.860  46.280  1.00  0.00           H
ATOM   4364 HG12 ILE A 925      29.070  55.270  46.950  1.00  0.00           H
ATOM   4365  CD  ILE A 925      29.920  55.260  44.910  1.00  0.00           C
ATOM   4366  HD1 ILE A 925      30.620  55.720  44.190  1.00  0.00           H
ATOM   4367  HD2 ILE A 925      28.940  55.580  44.490  1.00  0.00           H
ATOM   4368  HD3 ILE A 925      29.990  54.140  44.840  1.00  0.00           H
ATOM   4369  C   ILE A 925      33.000  54.120  47.760  1.00  0.00           C
ATOM   4370  O   ILE A 925      33.950  54.010  46.960  1.00  0.00           O
ATOM   4371  N   LEU A 926      33.180  54.090  49.150  1.00  0.00           N
ATOM   4372  HN  LEU A 926      32.390  54.190  49.750  1.00  0.00           H
ATOM   4373  CA  LEU A 926      34.500  53.900  49.760  1.00  0.00           C
ATOM   4374  HA  LEU A 926      35.170  54.590  49.290  1.00  0.00           H
ATOM   4375  CB  LEU A 926      34.500  53.990  51.240  1.00  0.00           C
ATOM   4376  HB1 LEU A 926      33.830  53.200  51.640  1.00  0.00           H
ATOM   4377  HB2 LEU A 926      33.970  54.900  51.600  1.00  0.00           H
ATOM   4378  CG  LEU A 926      35.810  53.830  52.070  1.00  0.00           C
ATOM   4379  HG  LEU A 926      36.490  53.200  51.460  1.00  0.00           H
ATOM   4380  CD1 LEU A 926      36.360  55.310  52.100  1.00  0.00           C
ATOM   4381 HD11 LEU A 926      35.540  55.930  52.520  1.00  0.00           H
ATOM   4382 HD12 LEU A 926      36.660  55.730  51.110  1.00  0.00           H
ATOM   4383 HD13 LEU A 926      37.280  55.330  52.720  1.00  0.00           H
ATOM   4384  CD2 LEU A 926      35.690  53.400  53.540  1.00  0.00           C
ATOM   4385 HD21 LEU A 926      35.180  54.130  54.190  1.00  0.00           H
ATOM   4386 HD22 LEU A 926      36.700  53.170  53.960  1.00  0.00           H
ATOM   4387 HD23 LEU A 926      35.150  52.440  53.700  1.00  0.00           H
ATOM   4388  C   LEU A 926      35.110  52.610  49.380  1.00  0.00           C
ATOM   4389  O   LEU A 926      36.290  52.510  49.000  1.00  0.00           O
ATOM   4390  N   ILE A 927      34.390  51.550  49.440  1.00  0.00           N
ATOM   4391  HN  ILE A 927      33.440  51.550  49.740  1.00  0.00           H
ATOM   4392  CA  ILE A 927      35.010  50.250  49.180  1.00  0.00           C
ATOM   4393  HA  ILE A 927      36.030  50.190  49.540  1.00  0.00           H
ATOM   4394  CB  ILE A 927      34.210  49.160  49.930  1.00  0.00           C
ATOM   4395  HB  ILE A 927      33.120  49.350  49.770  1.00  0.00           H
ATOM   4396  CG2 ILE A 927      34.530  47.700  49.600  1.00  0.00           C
ATOM   4397 HG21 ILE A 927      34.240  46.950  50.360  1.00  0.00           H
ATOM   4398 HG22 ILE A 927      35.610  47.490  49.460  1.00  0.00           H
ATOM   4399 HG23 ILE A 927      34.110  47.230  48.690  1.00  0.00           H
ATOM   4400  CG1 ILE A 927      34.550  49.460  51.440  1.00  0.00           C
ATOM   4401 HG11 ILE A 927      34.300  50.540  51.530  1.00  0.00           H
ATOM   4402 HG12 ILE A 927      35.650  49.460  51.630  1.00  0.00           H
ATOM   4403  CD  ILE A 927      33.700  48.680  52.410  1.00  0.00           C
ATOM   4404  HD1 ILE A 927      34.170  47.700  52.630  1.00  0.00           H
ATOM   4405  HD2 ILE A 927      32.640  48.570  52.100  1.00  0.00           H
ATOM   4406  HD3 ILE A 927      33.500  49.090  53.430  1.00  0.00           H
ATOM   4407  C   ILE A 927      35.050  49.980  47.650  1.00  0.00           C
ATOM   4408  O   ILE A 927      35.910  49.320  47.170  1.00  0.00           O
ATOM   4409  N   PHE A 928      34.170  50.570  46.830  1.00  0.00           N
ATOM   4410  HN  PHE A 928      33.320  50.940  47.180  1.00  0.00           H
ATOM   4411  CA  PHE A 928      34.340  50.600  45.400  1.00  0.00           C
ATOM   4412  HA  PHE A 928      34.290  49.600  44.980  1.00  0.00           H
ATOM   4413  CB  PHE A 928      33.020  51.300  44.770  1.00  0.00           C
ATOM   4414  HB1 PHE A 928      32.770  52.170  45.420  1.00  0.00           H
ATOM   4415  HB2 PHE A 928      32.200  50.580  44.940  1.00  0.00           H
ATOM   4416  CG  PHE A 928      33.020  51.780  43.280  1.00  0.00           C
ATOM   4417  CD1 PHE A 928      33.760  52.830  42.890  1.00  0.00           C
ATOM   4418  HD1 PHE A 928      34.250  53.500  43.590  1.00  0.00           H
ATOM   4419  CE1 PHE A 928      33.900  53.090  41.520  1.00  0.00           C
ATOM   4420  HE1 PHE A 928      34.570  53.870  41.150  1.00  0.00           H
ATOM   4421  CZ  PHE A 928      33.100  52.400  40.560  1.00  0.00           C
ATOM   4422  HZ  PHE A 928      33.220  52.740  39.540  1.00  0.00           H
ATOM   4423  CD2 PHE A 928      32.200  51.050  42.400  1.00  0.00           C
ATOM   4424  HD2 PHE A 928      31.670  50.200  42.780  1.00  0.00           H
ATOM   4425  CE2 PHE A 928      32.310  51.360  41.030  1.00  0.00           C
ATOM   4426  HE2 PHE A 928      31.690  50.900  40.280  1.00  0.00           H
ATOM   4427  C   PHE A 928      35.600  51.390  44.940  1.00  0.00           C
ATOM   4428  O   PHE A 928      36.410  50.980  44.030  1.00  0.00           O
ATOM   4429  N   MET A 929      35.840  52.560  45.500  1.00  0.00           N
ATOM   4430  HN  MET A 929      35.130  53.020  46.030  1.00  0.00           H
ATOM   4431  CA  MET A 929      37.000  53.400  45.010  1.00  0.00           C
ATOM   4432  HA  MET A 929      36.890  53.570  43.950  1.00  0.00           H
ATOM   4433  CB  MET A 929      36.920  54.880  45.610  1.00  0.00           C
ATOM   4434  HB1 MET A 929      37.930  55.350  45.530  1.00  0.00           H
ATOM   4435  HB2 MET A 929      36.840  54.800  46.720  1.00  0.00           H
ATOM   4436  CG  MET A 929      35.810  55.770  45.050  1.00  0.00           C
ATOM   4437  HG1 MET A 929      35.800  56.750  45.590  1.00  0.00           H
ATOM   4438  HG2 MET A 929      34.820  55.320  45.240  1.00  0.00           H
ATOM   4439  SD  MET A 929      35.890  56.010  43.230  1.00  0.00           S
ATOM   4440  CE  MET A 929      37.240  57.210  43.440  1.00  0.00           C
ATOM   4441  HE1 MET A 929      37.600  57.720  42.520  1.00  0.00           H
ATOM   4442  HE2 MET A 929      38.090  56.560  43.750  1.00  0.00           H
ATOM   4443  HE3 MET A 929      37.030  57.990  44.200  1.00  0.00           H
ATOM   4444  C   MET A 929      38.410  52.790  45.160  1.00  0.00           C
ATOM   4445  O   MET A 929      39.110  52.630  44.230  1.00  0.00           O
ATOM   4446  N   ASP A 930      38.820  52.330  46.370  1.00  0.00           N
ATOM   4447  HN  ASP A 930      38.150  52.390  47.110  1.00  0.00           H
ATOM   4448  CA  ASP A 930      39.860  51.450  46.620  1.00  0.00           C
ATOM   4449  HA  ASP A 930      40.790  51.930  46.340  1.00  0.00           H
ATOM   4450  CB  ASP A 930      39.730  51.160  48.170  1.00  0.00           C
ATOM   4451  HB1 ASP A 930      38.880  50.440  48.240  1.00  0.00           H
ATOM   4452  HB2 ASP A 930      39.500  52.130  48.660  1.00  0.00           H
ATOM   4453  CG  ASP A 930      41.050  50.720  48.780  1.00  0.00           C
ATOM   4454  OD1 ASP A 930      42.070  50.480  48.100  1.00  0.00           O
ATOM   4455  OD2 ASP A 930      40.970  50.390  50.010  1.00  0.00           O
ATOM   4456  C   ASP A 930      40.020  50.070  45.780  1.00  0.00           C
ATOM   4457  O   ASP A 930      41.090  49.730  45.230  1.00  0.00           O
ATOM   4458  N   GLN A 931      38.930  49.310  45.660  1.00  0.00           N
ATOM   4459  HN  GLN A 931      38.130  49.560  46.180  1.00  0.00           H
ATOM   4460  CA  GLN A 931      38.890  48.060  44.890  1.00  0.00           C
ATOM   4461  HA  GLN A 931      39.680  47.420  45.280  1.00  0.00           H
ATOM   4462  CB  GLN A 931      37.450  47.520  45.120  1.00  0.00           C
ATOM   4463  HB1 GLN A 931      36.710  48.320  44.880  1.00  0.00           H
ATOM   4464  HB2 GLN A 931      37.380  47.530  46.230  1.00  0.00           H
ATOM   4465  CG  GLN A 931      37.140  46.130  44.560  1.00  0.00           C
ATOM   4466  HG1 GLN A 931      37.270  46.180  43.450  1.00  0.00           H
ATOM   4467  HG2 GLN A 931      36.120  45.740  44.760  1.00  0.00           H
ATOM   4468  CD  GLN A 931      38.190  45.100  44.810  1.00  0.00           C
ATOM   4469  OE1 GLN A 931      38.630  44.890  45.930  1.00  0.00           O
ATOM   4470  NE2 GLN A 931      38.610  44.370  43.740  1.00  0.00           N
ATOM   4471 HE21 GLN A 931      39.120  43.530  43.960  1.00  0.00           H
ATOM   4472 HE22 GLN A 931      38.260  44.610  42.830  1.00  0.00           H
ATOM   4473  C   GLN A 931      39.120  48.110  43.460  1.00  0.00           C
ATOM   4474  O   GLN A 931      40.010  47.400  42.900  1.00  0.00           O
ATOM   4475  N   GLN A 932      38.390  49.060  42.760  1.00  0.00           N
ATOM   4476  HN  GLN A 932      37.690  49.480  43.330  1.00  0.00           H
ATOM   4477  CA  GLN A 932      38.430  49.330  41.320  1.00  0.00           C
ATOM   4478  HA  GLN A 932      38.280  48.350  40.880  1.00  0.00           H
ATOM   4479  CB  GLN A 932      37.310  50.270  40.980  1.00  0.00           C
ATOM   4480  HB1 GLN A 932      37.330  50.480  39.890  1.00  0.00           H
ATOM   4481  HB2 GLN A 932      37.480  51.210  41.540  1.00  0.00           H
ATOM   4482  CG  GLN A 932      35.820  49.690  41.210  1.00  0.00           C
ATOM   4483  HG1 GLN A 932      35.190  50.510  40.790  1.00  0.00           H
ATOM   4484  HG2 GLN A 932      35.580  49.680  42.300  1.00  0.00           H
ATOM   4485  CD  GLN A 932      35.560  48.290  40.570  1.00  0.00           C
ATOM   4486  OE1 GLN A 932      34.840  48.140  39.580  1.00  0.00           O
ATOM   4487  NE2 GLN A 932      35.900  47.220  41.260  1.00  0.00           N
ATOM   4488 HE21 GLN A 932      35.570  46.370  40.840  1.00  0.00           H
ATOM   4489 HE22 GLN A 932      36.310  47.310  42.170  1.00  0.00           H
ATOM   4490  C   GLN A 932      39.790  49.840  40.910  1.00  0.00           C
ATOM   4491  O   GLN A 932      40.320  49.510  39.820  1.00  0.00           O
ATOM   4492  N   ILE A 933      40.430  50.770  41.670  1.00  0.00           N
ATOM   4493  HN  ILE A 933      39.880  51.050  42.450  1.00  0.00           H
ATOM   4494  CA  ILE A 933      41.710  51.390  41.240  1.00  0.00           C
ATOM   4495  HA  ILE A 933      41.690  51.790  40.240  1.00  0.00           H
ATOM   4496  CB  ILE A 933      42.130  52.600  42.130  1.00  0.00           C
ATOM   4497  HB  ILE A 933      41.330  53.350  42.010  1.00  0.00           H
ATOM   4498  CG2 ILE A 933      42.200  52.240  43.670  1.00  0.00           C
ATOM   4499 HG21 ILE A 933      42.260  53.180  44.260  1.00  0.00           H
ATOM   4500 HG22 ILE A 933      43.040  51.560  43.890  1.00  0.00           H
ATOM   4501 HG23 ILE A 933      41.220  51.760  43.920  1.00  0.00           H
ATOM   4502  CG1 ILE A 933      43.470  53.370  41.700  1.00  0.00           C
ATOM   4503 HG11 ILE A 933      44.410  52.980  42.140  1.00  0.00           H
ATOM   4504 HG12 ILE A 933      43.340  54.420  42.040  1.00  0.00           H
ATOM   4505  CD  ILE A 933      43.740  53.580  40.140  1.00  0.00           C
ATOM   4506  HD1 ILE A 933      42.860  54.060  39.670  1.00  0.00           H
ATOM   4507  HD2 ILE A 933      44.010  52.630  39.630  1.00  0.00           H
ATOM   4508  HD3 ILE A 933      44.530  54.370  40.050  1.00  0.00           H
ATOM   4509  C   ILE A 933      42.820  50.270  41.240  1.00  0.00           C
ATOM   4510  O   ILE A 933      43.580  50.110  40.290  1.00  0.00           O
ATOM   4511  N   THR A 934      42.730  49.430  42.260  1.00  0.00           N
ATOM   4512  HN  THR A 934      41.950  49.500  42.880  1.00  0.00           H
ATOM   4513  CA  THR A 934      43.630  48.300  42.360  1.00  0.00           C
ATOM   4514  HA  THR A 934      44.630  48.720  42.430  1.00  0.00           H
ATOM   4515  CB  THR A 934      43.450  47.510  43.640  1.00  0.00           C
ATOM   4516  HB  THR A 934      42.480  46.980  43.770  1.00  0.00           H
ATOM   4517  OG1 THR A 934      43.550  48.370  44.760  1.00  0.00           O
ATOM   4518  HG1 THR A 934      42.660  48.690  44.910  1.00  0.00           H
ATOM   4519  CG2 THR A 934      44.680  46.540  43.750  1.00  0.00           C
ATOM   4520 HG21 THR A 934      44.790  46.240  44.820  1.00  0.00           H
ATOM   4521 HG22 THR A 934      45.660  46.970  43.480  1.00  0.00           H
ATOM   4522 HG23 THR A 934      44.490  45.610  43.160  1.00  0.00           H
ATOM   4523  C   THR A 934      43.390  47.390  41.220  1.00  0.00           C
ATOM   4524  O   THR A 934      44.330  46.940  40.590  1.00  0.00           O
ATOM   4525  N   ALA A 935      42.100  47.050  40.890  1.00  0.00           N
ATOM   4526  HN  ALA A 935      41.310  47.370  41.410  1.00  0.00           H
ATOM   4527  CA  ALA A 935      41.790  46.200  39.730  1.00  0.00           C
ATOM   4528  HA  ALA A 935      42.410  45.340  39.930  1.00  0.00           H
ATOM   4529  CB  ALA A 935      40.230  45.920  39.640  1.00  0.00           C
ATOM   4530  HB1 ALA A 935      40.120  44.960  39.090  1.00  0.00           H
ATOM   4531  HB2 ALA A 935      39.560  46.700  39.200  1.00  0.00           H
ATOM   4532  HB3 ALA A 935      39.850  45.720  40.660  1.00  0.00           H
ATOM   4533  C   ALA A 935      42.290  46.760  38.400  1.00  0.00           C
ATOM   4534  O   ALA A 935      42.900  46.100  37.530  1.00  0.00           O
ATOM   4535  N   VAL A 936      42.150  48.130  38.210  1.00  0.00           N
ATOM   4536  HN  VAL A 936      41.590  48.670  38.840  1.00  0.00           H
ATOM   4537  CA  VAL A 936      42.780  48.910  37.170  1.00  0.00           C
ATOM   4538  HA  VAL A 936      42.600  48.470  36.210  1.00  0.00           H
ATOM   4539  CB  VAL A 936      42.240  50.320  37.290  1.00  0.00           C
ATOM   4540  HB  VAL A 936      41.970  50.360  38.360  1.00  0.00           H
ATOM   4541  CG1 VAL A 936      43.230  51.460  37.030  1.00  0.00           C
ATOM   4542 HG11 VAL A 936      44.150  51.350  37.640  1.00  0.00           H
ATOM   4543 HG12 VAL A 936      42.810  52.420  37.400  1.00  0.00           H
ATOM   4544 HG13 VAL A 936      43.390  51.680  35.950  1.00  0.00           H
ATOM   4545  CG2 VAL A 936      41.020  50.430  36.450  1.00  0.00           C
ATOM   4546 HG21 VAL A 936      41.360  50.470  35.390  1.00  0.00           H
ATOM   4547 HG22 VAL A 936      40.480  51.370  36.680  1.00  0.00           H
ATOM   4548 HG23 VAL A 936      40.250  49.670  36.680  1.00  0.00           H
ATOM   4549  C   VAL A 936      44.280  48.870  37.080  1.00  0.00           C
ATOM   4550  O   VAL A 936      44.780  48.770  35.960  1.00  0.00           O
ATOM   4551  N   ILE A 937      45.050  49.020  38.210  1.00  0.00           N
ATOM   4552  HN  ILE A 937      44.620  49.370  39.040  1.00  0.00           H
ATOM   4553  CA  ILE A 937      46.500  48.930  38.090  1.00  0.00           C
ATOM   4554  HA  ILE A 937      46.810  49.480  37.210  1.00  0.00           H
ATOM   4555  CB  ILE A 937      47.160  49.490  39.370  1.00  0.00           C
ATOM   4556  HB  ILE A 937      46.790  48.950  40.270  1.00  0.00           H
ATOM   4557  CG2 ILE A 937      48.670  49.340  39.330  1.00  0.00           C
ATOM   4558 HG21 ILE A 937      49.150  49.810  40.220  1.00  0.00           H
ATOM   4559 HG22 ILE A 937      49.070  49.800  38.410  1.00  0.00           H
ATOM   4560 HG23 ILE A 937      48.930  48.250  39.260  1.00  0.00           H
ATOM   4561  CG1 ILE A 937      46.820  51.030  39.600  1.00  0.00           C
ATOM   4562 HG11 ILE A 937      47.330  51.290  40.550  1.00  0.00           H
ATOM   4563 HG12 ILE A 937      45.730  51.170  39.690  1.00  0.00           H
ATOM   4564  CD  ILE A 937      47.210  51.840  38.380  1.00  0.00           C
ATOM   4565  HD1 ILE A 937      46.560  51.630  37.510  1.00  0.00           H
ATOM   4566  HD2 ILE A 937      48.310  51.780  38.190  1.00  0.00           H
ATOM   4567  HD3 ILE A 937      46.950  52.850  38.780  1.00  0.00           H
ATOM   4568  C   ILE A 937      47.000  47.550  37.770  1.00  0.00           C
ATOM   4569  O   ILE A 937      47.970  47.400  37.080  1.00  0.00           O
ATOM   4570  N   ILE A 938      46.360  46.510  38.330  1.00  0.00           N
ATOM   4571  HN  ILE A 938      45.800  46.730  39.130  1.00  0.00           H
ATOM   4572  CA  ILE A 938      46.490  45.110  37.870  1.00  0.00           C
ATOM   4573  HA  ILE A 938      47.540  44.900  37.970  1.00  0.00           H
ATOM   4574  CB  ILE A 938      45.690  44.130  38.740  1.00  0.00           C
ATOM   4575  HB  ILE A 938      44.960  44.750  39.340  1.00  0.00           H
ATOM   4576  CG2 ILE A 938      45.120  42.800  38.150  1.00  0.00           C
ATOM   4577 HG21 ILE A 938      44.340  43.130  37.420  1.00  0.00           H
ATOM   4578 HG22 ILE A 938      44.650  42.210  38.950  1.00  0.00           H
ATOM   4579 HG23 ILE A 938      45.890  42.300  37.520  1.00  0.00           H
ATOM   4580  CG1 ILE A 938      46.610  43.720  39.910  1.00  0.00           C
ATOM   4581 HG11 ILE A 938      47.410  43.070  39.500  1.00  0.00           H
ATOM   4582 HG12 ILE A 938      46.070  43.080  40.650  1.00  0.00           H
ATOM   4583  CD  ILE A 938      47.310  44.820  40.640  1.00  0.00           C
ATOM   4584  HD1 ILE A 938      47.890  44.400  41.490  1.00  0.00           H
ATOM   4585  HD2 ILE A 938      46.540  45.570  40.950  1.00  0.00           H
ATOM   4586  HD3 ILE A 938      48.080  45.240  39.970  1.00  0.00           H
ATOM   4587  C   ILE A 938      46.230  44.980  36.390  1.00  0.00           C
ATOM   4588  O   ILE A 938      46.820  44.210  35.650  1.00  0.00           O
ATOM   4589  N   ASN A 939      45.260  45.740  35.880  1.00  0.00           N
ATOM   4590  HN  ASN A 939      44.740  46.320  36.480  1.00  0.00           H
ATOM   4591  CA  ASN A 939      44.780  45.590  34.450  1.00  0.00           C
ATOM   4592  HA  ASN A 939      44.980  44.570  34.170  1.00  0.00           H
ATOM   4593  CB  ASN A 939      43.190  45.920  34.190  1.00  0.00           C
ATOM   4594  HB1 ASN A 939      42.960  47.000  34.250  1.00  0.00           H
ATOM   4595  HB2 ASN A 939      42.650  45.440  35.030  1.00  0.00           H
ATOM   4596  CG  ASN A 939      42.720  45.350  32.820  1.00  0.00           C
ATOM   4597  OD1 ASN A 939      43.140  44.280  32.420  1.00  0.00           O
ATOM   4598  ND2 ASN A 939      41.950  46.160  32.070  1.00  0.00           N
ATOM   4599 HD21 ASN A 939      41.860  47.120  32.340  1.00  0.00           H
ATOM   4600 HD22 ASN A 939      41.810  45.950  31.090  1.00  0.00           H
ATOM   4601  C   ASN A 939      45.580  46.520  33.490  1.00  0.00           C
ATOM   4602  O   ASN A 939      45.190  46.660  32.360  1.00  0.00           O
ATOM   4603  N   ARG A 940      46.700  47.140  33.940  1.00  0.00           N
ATOM   4604  HN  ARG A 940      47.090  46.970  34.840  1.00  0.00           H
ATOM   4605  CA  ARG A 940      47.500  47.930  33.050  1.00  0.00           C
ATOM   4606  HA  ARG A 940      46.800  48.630  32.620  1.00  0.00           H
ATOM   4607  CB  ARG A 940      48.660  48.590  33.840  1.00  0.00           C
ATOM   4608  HB1 ARG A 940      49.550  48.940  33.270  1.00  0.00           H
ATOM   4609  HB2 ARG A 940      49.060  47.810  34.520  1.00  0.00           H
ATOM   4610  CG  ARG A 940      48.110  49.740  34.790  1.00  0.00           C
ATOM   4611  HG1 ARG A 940      48.680  49.810  35.750  1.00  0.00           H
ATOM   4612  HG2 ARG A 940      47.030  49.580  35.000  1.00  0.00           H
ATOM   4613  CD  ARG A 940      48.120  51.120  34.080  1.00  0.00           C
ATOM   4614  HD1 ARG A 940      47.670  51.890  34.770  1.00  0.00           H
ATOM   4615  HD2 ARG A 940      47.540  50.840  33.180  1.00  0.00           H
ATOM   4616  NE  ARG A 940      49.500  51.450  33.770  1.00  0.00           N
ATOM   4617  HE  ARG A 940      50.160  50.770  34.070  1.00  0.00           H
ATOM   4618  CZ  ARG A 940      50.010  52.630  33.460  1.00  0.00           C
ATOM   4619  NH1 ARG A 940      49.280  53.700  33.490  1.00  0.00           N
ATOM   4620 HH11 ARG A 940      48.310  53.550  33.640  1.00  0.00           H
ATOM   4621 HH12 ARG A 940      49.610  54.630  33.440  1.00  0.00           H
ATOM   4622  NH2 ARG A 940      51.300  52.660  33.080  1.00  0.00           N
ATOM   4623 HH21 ARG A 940      51.680  51.760  32.860  1.00  0.00           H
ATOM   4624 HH22 ARG A 940      51.450  53.510  32.590  1.00  0.00           H
ATOM   4625  C   ARG A 940      48.120  47.180  31.890  1.00  0.00           C
ATOM   4626  O   ARG A 940      48.280  45.990  31.940  1.00  0.00           O
ATOM   4627  N   LYS A 941      48.290  47.940  30.730  1.00  0.00           N
ATOM   4628  HN  LYS A 941      48.350  48.930  30.670  1.00  0.00           H
ATOM   4629  CA  LYS A 941      48.550  47.370  29.430  1.00  0.00           C
ATOM   4630  HA  LYS A 941      47.710  46.750  29.200  1.00  0.00           H
ATOM   4631  CB  LYS A 941      48.780  48.510  28.280  1.00  0.00           C
ATOM   4632  HB1 LYS A 941      49.130  48.140  27.290  1.00  0.00           H
ATOM   4633  HB2 LYS A 941      49.620  49.120  28.640  1.00  0.00           H
ATOM   4634  CG  LYS A 941      47.490  49.260  28.010  1.00  0.00           C
ATOM   4635  HG1 LYS A 941      47.780  50.050  27.280  1.00  0.00           H
ATOM   4636  HG2 LYS A 941      47.140  49.850  28.890  1.00  0.00           H
ATOM   4637  CD  LYS A 941      46.540  48.350  27.230  1.00  0.00           C
ATOM   4638  HD1 LYS A 941      46.180  47.500  27.850  1.00  0.00           H
ATOM   4639  HD2 LYS A 941      47.240  47.980  26.450  1.00  0.00           H
ATOM   4640  CE  LYS A 941      45.250  49.050  26.660  1.00  0.00           C
ATOM   4641  HE1 LYS A 941      44.700  48.420  25.940  1.00  0.00           H
ATOM   4642  HE2 LYS A 941      45.540  49.910  26.020  1.00  0.00           H
ATOM   4643  NZ  LYS A 941      44.400  49.600  27.720  1.00  0.00           N
ATOM   4644  HZ1 LYS A 941      43.410  49.570  27.410  1.00  0.00           H
ATOM   4645  HZ2 LYS A 941      44.700  50.580  27.910  1.00  0.00           H
ATOM   4646  HZ3 LYS A 941      44.500  49.090  28.620  1.00  0.00           H
ATOM   4647  C   LYS A 941      49.750  46.440  29.460  1.00  0.00           C
ATOM   4648  O   LYS A 941      49.810  45.430  28.760  1.00  0.00           O
ATOM   4649  N   GLU A 942      50.810  46.770  30.250  1.00  0.00           N
ATOM   4650  HN  GLU A 942      50.830  47.670  30.680  1.00  0.00           H
ATOM   4651  CA  GLU A 942      52.000  45.960  30.370  1.00  0.00           C
ATOM   4652  HA  GLU A 942      52.360  45.840  29.360  1.00  0.00           H
ATOM   4653  CB  GLU A 942      53.200  46.560  31.090  1.00  0.00           C
ATOM   4654  HB1 GLU A 942      53.390  47.520  30.570  1.00  0.00           H
ATOM   4655  HB2 GLU A 942      54.110  45.940  30.930  1.00  0.00           H
ATOM   4656  CG  GLU A 942      52.960  46.710  32.630  1.00  0.00           C
ATOM   4657  HG1 GLU A 942      52.880  45.760  33.190  1.00  0.00           H
ATOM   4658  HG2 GLU A 942      52.050  47.330  32.800  1.00  0.00           H
ATOM   4659  CD  GLU A 942      54.160  47.450  33.280  1.00  0.00           C
ATOM   4660  OE1 GLU A 942      54.140  48.690  33.520  1.00  0.00           O
ATOM   4661  OE2 GLU A 942      55.090  46.690  33.640  1.00  0.00           O
ATOM   4662  C   GLU A 942      51.700  44.630  30.890  1.00  0.00           C
ATOM   4663  O   GLU A 942      52.350  43.650  30.560  1.00  0.00           O
ATOM   4664  N   HSD A 943      50.720  44.510  31.810  1.00  0.00           N
ATOM   4665  HN  HSD A 943      50.200  45.310  32.110  1.00  0.00           H
ATOM   4666  CA  HSD A 943      50.330  43.210  32.440  1.00  0.00           C
ATOM   4667  HA  HSD A 943      51.210  42.620  32.680  1.00  0.00           H
ATOM   4668  CB  HSD A 943      49.470  43.460  33.640  1.00  0.00           C
ATOM   4669  HB1 HSD A 943      49.220  42.560  34.230  1.00  0.00           H
ATOM   4670  HB2 HSD A 943      48.570  44.060  33.410  1.00  0.00           H
ATOM   4671  ND1 HSD A 943      49.630  45.070  35.590  1.00  0.00           N
ATOM   4672  HD1 HSD A 943      48.640  45.100  35.760  1.00  0.00           H
ATOM   4673  CG  HSD A 943      50.180  44.280  34.620  1.00  0.00           C
ATOM   4674  CE1 HSD A 943      50.600  45.540  36.400  1.00  0.00           C
ATOM   4675  HE1 HSD A 943      50.490  46.220  37.250  1.00  0.00           H
ATOM   4676  NE2 HSD A 943      51.830  45.130  35.980  1.00  0.00           N
ATOM   4677  CD2 HSD A 943      51.520  44.300  34.900  1.00  0.00           C
ATOM   4678  HD2 HSD A 943      52.260  43.720  34.360  1.00  0.00           H
ATOM   4679  C   HSD A 943      49.700  42.250  31.540  1.00  0.00           C
ATOM   4680  O   HSD A 943      49.790  41.030  31.590  1.00  0.00           O
ATOM   4681  N   LYS A 944      48.890  42.780  30.600  1.00  0.00           N
ATOM   4682  HN  LYS A 944      48.780  43.770  30.480  1.00  0.00           H
ATOM   4683  CA  LYS A 944      48.230  41.970  29.640  1.00  0.00           C
ATOM   4684  HA  LYS A 944      47.500  42.700  29.320  1.00  0.00           H
ATOM   4685  CB  LYS A 944      49.020  41.510  28.400  1.00  0.00           C
ATOM   4686  HB1 LYS A 944      48.320  40.920  27.780  1.00  0.00           H
ATOM   4687  HB2 LYS A 944      49.950  41.050  28.820  1.00  0.00           H
ATOM   4688  CG  LYS A 944      49.600  42.530  27.400  1.00  0.00           C
ATOM   4689  HG1 LYS A 944      50.050  42.020  26.520  1.00  0.00           H
ATOM   4690  HG2 LYS A 944      50.250  43.270  27.910  1.00  0.00           H
ATOM   4691  CD  LYS A 944      48.470  43.460  26.750  1.00  0.00           C
ATOM   4692  HD1 LYS A 944      48.070  44.100  27.580  1.00  0.00           H
ATOM   4693  HD2 LYS A 944      47.680  42.760  26.390  1.00  0.00           H
ATOM   4694  CE  LYS A 944      48.870  44.490  25.700  1.00  0.00           C
ATOM   4695  HE1 LYS A 944      49.730  45.080  26.070  1.00  0.00           H
ATOM   4696  HE2 LYS A 944      47.990  45.120  25.440  1.00  0.00           H
ATOM   4697  NZ  LYS A 944      49.300  43.890  24.400  1.00  0.00           N
ATOM   4698  HZ1 LYS A 944      50.090  43.230  24.570  1.00  0.00           H
ATOM   4699  HZ2 LYS A 944      49.520  44.550  23.650  1.00  0.00           H
ATOM   4700  HZ3 LYS A 944      48.550  43.280  24.010  1.00  0.00           H
ATOM   4701  C   LYS A 944      47.280  40.870  30.080  1.00  0.00           C
ATOM   4702  O   LYS A 944      47.440  39.700  29.770  1.00  0.00           O
ATOM   4703  N   LEU A 945      46.160  41.220  30.770  1.00  0.00           N
ATOM   4704  HN  LEU A 945      46.010  42.140  31.130  1.00  0.00           H
ATOM   4705  CA  LEU A 945      45.210  40.270  31.310  1.00  0.00           C
ATOM   4706  HA  LEU A 945      45.710  39.360  31.610  1.00  0.00           H
ATOM   4707  CB  LEU A 945      44.510  40.700  32.600  1.00  0.00           C
ATOM   4708  HB1 LEU A 945      43.950  39.810  32.970  1.00  0.00           H
ATOM   4709  HB2 LEU A 945      43.710  41.460  32.500  1.00  0.00           H
ATOM   4710  CG  LEU A 945      45.500  41.150  33.650  1.00  0.00           C
ATOM   4711  HG  LEU A 945      45.850  42.130  33.280  1.00  0.00           H
ATOM   4712  CD1 LEU A 945      44.740  41.290  34.930  1.00  0.00           C
ATOM   4713 HD11 LEU A 945      44.460  40.320  35.390  1.00  0.00           H
ATOM   4714 HD12 LEU A 945      43.850  41.960  34.980  1.00  0.00           H
ATOM   4715 HD13 LEU A 945      45.480  41.640  35.680  1.00  0.00           H
ATOM   4716  CD2 LEU A 945      46.740  40.230  33.860  1.00  0.00           C
ATOM   4717 HD21 LEU A 945      46.400  39.230  34.210  1.00  0.00           H
ATOM   4718 HD22 LEU A 945      47.430  40.630  34.640  1.00  0.00           H
ATOM   4719 HD23 LEU A 945      47.360  39.980  32.980  1.00  0.00           H
ATOM   4720  C   LEU A 945      44.200  39.940  30.300  1.00  0.00           C
ATOM   4721  O   LEU A 945      43.540  40.820  29.770  1.00  0.00           O
ATOM   4722  N   LYS A 946      44.110  38.590  30.050  1.00  0.00           N
ATOM   4723  HN  LYS A 946      44.580  37.920  30.620  1.00  0.00           H
ATOM   4724  CA  LYS A 946      43.220  38.020  28.990  1.00  0.00           C
ATOM   4725  HA  LYS A 946      43.610  38.530  28.120  1.00  0.00           H
ATOM   4726  CB  LYS A 946      43.540  36.470  28.880  1.00  0.00           C
ATOM   4727  HB1 LYS A 946      42.790  35.820  28.370  1.00  0.00           H
ATOM   4728  HB2 LYS A 946      43.680  36.230  29.950  1.00  0.00           H
ATOM   4729  CG  LYS A 946      44.840  36.140  28.150  1.00  0.00           C
ATOM   4730  HG1 LYS A 946      45.650  36.460  28.850  1.00  0.00           H
ATOM   4731  HG2 LYS A 946      44.890  36.780  27.250  1.00  0.00           H
ATOM   4732  CD  LYS A 946      45.160  34.690  27.840  1.00  0.00           C
ATOM   4733  HD1 LYS A 946      46.110  34.710  27.270  1.00  0.00           H
ATOM   4734  HD2 LYS A 946      44.410  34.230  27.160  1.00  0.00           H
ATOM   4735  CE  LYS A 946      45.320  33.670  28.970  1.00  0.00           C
ATOM   4736  HE1 LYS A 946      45.520  32.690  28.500  1.00  0.00           H
ATOM   4737  HE2 LYS A 946      44.400  33.450  29.570  1.00  0.00           H
ATOM   4738  NZ  LYS A 946      46.360  34.080  29.890  1.00  0.00           N
ATOM   4739  HZ1 LYS A 946      47.190  34.400  29.360  1.00  0.00           H
ATOM   4740  HZ2 LYS A 946      46.660  33.320  30.550  1.00  0.00           H
ATOM   4741  HZ3 LYS A 946      46.100  34.980  30.370  1.00  0.00           H
ATOM   4742  C   LYS A 946      41.720  38.360  29.210  1.00  0.00           C
ATOM   4743  O   LYS A 946      41.030  37.790  30.090  1.00  0.00           O
ATOM   4744  N   LYS A 947      41.220  39.330  28.440  1.00  0.00           N
ATOM   4745  HN  LYS A 947      41.820  39.650  27.720  1.00  0.00           H
ATOM   4746  CA  LYS A 947      39.880  39.810  28.430  1.00  0.00           C
ATOM   4747  HA  LYS A 947      39.840  40.470  27.570  1.00  0.00           H
ATOM   4748  CB  LYS A 947      38.750  38.760  28.140  1.00  0.00           C
ATOM   4749  HB1 LYS A 947      37.760  39.250  28.130  1.00  0.00           H
ATOM   4750  HB2 LYS A 947      38.840  37.950  28.900  1.00  0.00           H
ATOM   4751  CG  LYS A 947      38.950  37.910  26.910  1.00  0.00           C
ATOM   4752  HG1 LYS A 947      38.130  37.180  26.750  1.00  0.00           H
ATOM   4753  HG2 LYS A 947      39.920  37.380  27.090  1.00  0.00           H
ATOM   4754  CD  LYS A 947      38.920  38.790  25.650  1.00  0.00           C
ATOM   4755  HD1 LYS A 947      39.540  39.690  25.840  1.00  0.00           H
ATOM   4756  HD2 LYS A 947      37.900  39.170  25.440  1.00  0.00           H
ATOM   4757  CE  LYS A 947      39.330  37.940  24.410  1.00  0.00           C
ATOM   4758  HE1 LYS A 947      38.760  36.990  24.450  1.00  0.00           H
ATOM   4759  HE2 LYS A 947      40.430  37.760  24.410  1.00  0.00           H
ATOM   4760  NZ  LYS A 947      38.900  38.600  23.180  1.00  0.00           N
ATOM   4761  HZ1 LYS A 947      39.400  38.190  22.360  1.00  0.00           H
ATOM   4762  HZ2 LYS A 947      39.170  39.600  23.120  1.00  0.00           H
ATOM   4763  HZ3 LYS A 947      37.870  38.550  23.050  1.00  0.00           H
ATOM   4764  C   LYS A 947      39.500  40.820  29.600  1.00  0.00           C
ATOM   4765  O   LYS A 947      38.320  41.130  29.870  1.00  0.00           O
ATOM   4766  N   GLY A 948      40.510  41.360  30.280  1.00  0.00           N
ATOM   4767  HN  GLY A 948      41.410  41.110  29.930  1.00  0.00           H
ATOM   4768  CA  GLY A 948      40.430  42.300  31.420  1.00  0.00           C
ATOM   4769  HA1 GLY A 948      39.510  42.870  31.360  1.00  0.00           H
ATOM   4770  HA2 GLY A 948      41.190  43.010  31.140  1.00  0.00           H
ATOM   4771  C   GLY A 948      40.680  41.840  32.860  1.00  0.00           C
ATOM   4772  O   GLY A 948      41.260  40.780  33.020  1.00  0.00           O
ATOM   4773  N   ALA A 949      40.340  42.660  33.830  1.00  0.00           N
ATOM   4774  HN  ALA A 949      39.850  43.490  33.610  1.00  0.00           H
ATOM   4775  CA  ALA A 949      40.390  42.300  35.230  1.00  0.00           C
ATOM   4776  HA  ALA A 949      41.040  41.460  35.380  1.00  0.00           H
ATOM   4777  CB  ALA A 949      41.050  43.490  35.940  1.00  0.00           C
ATOM   4778  HB1 ALA A 949      40.520  44.470  35.940  1.00  0.00           H
ATOM   4779  HB2 ALA A 949      42.040  43.690  35.500  1.00  0.00           H
ATOM   4780  HB3 ALA A 949      41.210  43.350  37.040  1.00  0.00           H
ATOM   4781  C   ALA A 949      39.070  42.100  35.900  1.00  0.00           C
ATOM   4782  O   ALA A 949      38.970  41.920  37.060  1.00  0.00           O
ATOM   4783  N   GLY A 950      37.930  42.120  35.160  1.00  0.00           N
ATOM   4784  HN  GLY A 950      37.900  42.280  34.180  1.00  0.00           H
ATOM   4785  CA  GLY A 950      36.600  41.880  35.670  1.00  0.00           C
ATOM   4786  HA1 GLY A 950      36.630  40.940  36.200  1.00  0.00           H
ATOM   4787  HA2 GLY A 950      35.970  41.840  34.800  1.00  0.00           H
ATOM   4788  C   GLY A 950      35.990  42.750  36.710  1.00  0.00           C
ATOM   4789  O   GLY A 950      35.590  42.230  37.720  1.00  0.00           O
ATOM   4790  N   TYR A 951      36.030  44.050  36.500  1.00  0.00           N
ATOM   4791  HN  TYR A 951      36.220  44.410  35.590  1.00  0.00           H
ATOM   4792  CA  TYR A 951      35.990  45.090  37.530  1.00  0.00           C
ATOM   4793  HA  TYR A 951      36.890  45.070  38.130  1.00  0.00           H
ATOM   4794  CB  TYR A 951      35.850  46.480  36.790  1.00  0.00           C
ATOM   4795  HB1 TYR A 951      35.900  47.250  37.580  1.00  0.00           H
ATOM   4796  HB2 TYR A 951      34.930  46.580  36.180  1.00  0.00           H
ATOM   4797  CG  TYR A 951      37.040  46.800  35.920  1.00  0.00           C
ATOM   4798  CD1 TYR A 951      38.360  46.370  36.200  1.00  0.00           C
ATOM   4799  HD1 TYR A 951      38.570  45.680  37.000  1.00  0.00           H
ATOM   4800  CE1 TYR A 951      39.430  46.810  35.430  1.00  0.00           C
ATOM   4801  HE1 TYR A 951      40.430  46.460  35.620  1.00  0.00           H
ATOM   4802  CZ  TYR A 951      39.270  47.800  34.450  1.00  0.00           C
ATOM   4803  OH  TYR A 951      40.420  48.250  33.730  1.00  0.00           O
ATOM   4804  HH  TYR A 951      40.100  48.820  33.030  1.00  0.00           H
ATOM   4805  CD2 TYR A 951      36.880  47.760  34.940  1.00  0.00           C
ATOM   4806  HD2 TYR A 951      35.900  48.180  34.720  1.00  0.00           H
ATOM   4807  CE2 TYR A 951      37.980  48.280  34.290  1.00  0.00           C
ATOM   4808  HE2 TYR A 951      37.900  49.080  33.570  1.00  0.00           H
ATOM   4809  C   TYR A 951      34.750  44.960  38.400  1.00  0.00           C
ATOM   4810  O   TYR A 951      34.870  45.020  39.640  1.00  0.00           O
ATOM   4811  N   HSD A 952      33.490  44.740  37.870  1.00  0.00           N
ATOM   4812  HN  HSD A 952      33.500  44.780  36.880  1.00  0.00           H
ATOM   4813  CA  HSD A 952      32.250  44.630  38.650  1.00  0.00           C
ATOM   4814  HA  HSD A 952      32.480  45.320  39.440  1.00  0.00           H
ATOM   4815  CB  HSD A 952      31.070  45.140  37.810  1.00  0.00           C
ATOM   4816  HB1 HSD A 952      30.150  44.540  38.000  1.00  0.00           H
ATOM   4817  HB2 HSD A 952      31.230  44.980  36.720  1.00  0.00           H
ATOM   4818  ND1 HSD A 952      31.830  47.480  38.130  1.00  0.00           N
ATOM   4819  HD1 HSD A 952      32.820  47.360  38.240  1.00  0.00           H
ATOM   4820  CG  HSD A 952      30.850  46.600  37.810  1.00  0.00           C
ATOM   4821  CE1 HSD A 952      31.180  48.690  38.350  1.00  0.00           C
ATOM   4822  HE1 HSD A 952      31.700  49.540  38.780  1.00  0.00           H
ATOM   4823  NE2 HSD A 952      29.920  48.660  38.190  1.00  0.00           N
ATOM   4824  CD2 HSD A 952      29.730  47.330  37.730  1.00  0.00           C
ATOM   4825  HD2 HSD A 952      28.770  46.930  37.450  1.00  0.00           H
ATOM   4826  C   HSD A 952      31.970  43.220  39.260  1.00  0.00           C
ATOM   4827  O   HSD A 952      31.320  43.070  40.280  1.00  0.00           O
ATOM   4828  N   LEU A 953      32.550  42.190  38.640  1.00  0.00           N
ATOM   4829  HN  LEU A 953      33.110  42.200  37.810  1.00  0.00           H
ATOM   4830  CA  LEU A 953      32.520  40.860  39.210  1.00  0.00           C
ATOM   4831  HA  LEU A 953      31.510  40.770  39.630  1.00  0.00           H
ATOM   4832  CB  LEU A 953      32.930  39.860  38.050  1.00  0.00           C
ATOM   4833  HB1 LEU A 953      33.900  40.200  37.630  1.00  0.00           H
ATOM   4834  HB2 LEU A 953      32.080  39.890  37.330  1.00  0.00           H
ATOM   4835  CG  LEU A 953      33.010  38.380  38.400  1.00  0.00           C
ATOM   4836  HG  LEU A 953      33.760  38.170  39.190  1.00  0.00           H
ATOM   4837  CD1 LEU A 953      31.680  37.790  38.860  1.00  0.00           C
ATOM   4838 HD11 LEU A 953      30.940  37.720  38.030  1.00  0.00           H
ATOM   4839 HD12 LEU A 953      31.260  38.490  39.620  1.00  0.00           H
ATOM   4840 HD13 LEU A 953      31.960  36.780  39.220  1.00  0.00           H
ATOM   4841  CD2 LEU A 953      33.570  37.590  37.240  1.00  0.00           C
ATOM   4842 HD21 LEU A 953      34.040  36.660  37.620  1.00  0.00           H
ATOM   4843 HD22 LEU A 953      34.360  38.160  36.710  1.00  0.00           H
ATOM   4844 HD23 LEU A 953      32.790  37.360  36.480  1.00  0.00           H
ATOM   4845  C   LEU A 953      33.450  40.740  40.370  1.00  0.00           C
ATOM   4846  O   LEU A 953      33.130  40.040  41.310  1.00  0.00           O
ATOM   4847  N   ASP A 954      34.610  41.350  40.390  1.00  0.00           N
ATOM   4848  HN  ASP A 954      34.890  41.890  39.600  1.00  0.00           H
ATOM   4849  CA  ASP A 954      35.440  41.590  41.580  1.00  0.00           C
ATOM   4850  HA  ASP A 954      35.630  40.590  41.960  1.00  0.00           H
ATOM   4851  CB  ASP A 954      36.680  42.370  41.240  1.00  0.00           C
ATOM   4852  HB1 ASP A 954      37.270  42.500  42.170  1.00  0.00           H
ATOM   4853  HB2 ASP A 954      36.330  43.360  40.860  1.00  0.00           H
ATOM   4854  CG  ASP A 954      37.550  41.750  40.180  1.00  0.00           C
ATOM   4855  OD1 ASP A 954      37.610  40.570  39.850  1.00  0.00           O
ATOM   4856  OD2 ASP A 954      38.150  42.720  39.350  1.00  0.00           O
ATOM   4857  HD2 ASP A 954      38.410  42.380  38.500  1.00  0.00           H
ATOM   4858  C   ASP A 954      34.590  42.310  42.630  1.00  0.00           C
ATOM   4859  O   ASP A 954      34.730  41.990  43.790  1.00  0.00           O
ATOM   4860  N   LEU A 955      33.900  43.330  42.240  1.00  0.00           N
ATOM   4861  HN  LEU A 955      33.900  43.470  41.250  1.00  0.00           H
ATOM   4862  CA  LEU A 955      33.080  44.200  43.090  1.00  0.00           C
ATOM   4863  HA  LEU A 955      33.760  44.480  43.870  1.00  0.00           H
ATOM   4864  CB  LEU A 955      32.550  45.460  42.420  1.00  0.00           C
ATOM   4865  HB1 LEU A 955      31.800  45.290  41.620  1.00  0.00           H
ATOM   4866  HB2 LEU A 955      33.400  45.950  41.880  1.00  0.00           H
ATOM   4867  CG  LEU A 955      31.990  46.580  43.310  1.00  0.00           C
ATOM   4868  HG  LEU A 955      31.380  46.090  44.090  1.00  0.00           H
ATOM   4869  CD1 LEU A 955      33.030  47.370  44.040  1.00  0.00           C
ATOM   4870 HD11 LEU A 955      33.650  48.050  43.420  1.00  0.00           H
ATOM   4871 HD12 LEU A 955      33.720  46.690  44.590  1.00  0.00           H
ATOM   4872 HD13 LEU A 955      32.550  48.030  44.790  1.00  0.00           H
ATOM   4873  CD2 LEU A 955      31.190  47.550  42.440  1.00  0.00           C
ATOM   4874 HD21 LEU A 955      30.850  48.450  42.990  1.00  0.00           H
ATOM   4875 HD22 LEU A 955      30.250  47.090  42.040  1.00  0.00           H
ATOM   4876 HD23 LEU A 955      31.830  47.960  41.640  1.00  0.00           H
ATOM   4877  C   LEU A 955      31.980  43.400  43.850  1.00  0.00           C
ATOM   4878  O   LEU A 955      31.830  43.450  45.080  1.00  0.00           O
ATOM   4879  N   LEU A 956      31.210  42.590  43.100  1.00  0.00           N
ATOM   4880  HN  LEU A 956      31.460  42.630  42.130  1.00  0.00           H
ATOM   4881  CA  LEU A 956      30.230  41.670  43.490  1.00  0.00           C
ATOM   4882  HA  LEU A 956      29.410  42.230  43.940  1.00  0.00           H
ATOM   4883  CB  LEU A 956      29.720  40.810  42.290  1.00  0.00           C
ATOM   4884  HB1 LEU A 956      30.450  40.480  41.520  1.00  0.00           H
ATOM   4885  HB2 LEU A 956      29.070  41.540  41.760  1.00  0.00           H
ATOM   4886  CG  LEU A 956      28.720  39.720  42.660  1.00  0.00           C
ATOM   4887  HG  LEU A 956      29.130  38.980  43.380  1.00  0.00           H
ATOM   4888  CD1 LEU A 956      27.440  40.260  43.440  1.00  0.00           C
ATOM   4889 HD11 LEU A 956      27.800  40.660  44.420  1.00  0.00           H
ATOM   4890 HD12 LEU A 956      26.720  39.480  43.780  1.00  0.00           H
ATOM   4891 HD13 LEU A 956      26.870  41.120  43.040  1.00  0.00           H
ATOM   4892  CD2 LEU A 956      28.140  38.890  41.490  1.00  0.00           C
ATOM   4893 HD21 LEU A 956      27.350  38.150  41.750  1.00  0.00           H
ATOM   4894 HD22 LEU A 956      29.020  38.400  41.040  1.00  0.00           H
ATOM   4895 HD23 LEU A 956      27.760  39.620  40.750  1.00  0.00           H
ATOM   4896  C   LEU A 956      30.800  40.680  44.530  1.00  0.00           C
ATOM   4897  O   LEU A 956      30.220  40.560  45.660  1.00  0.00           O
ATOM   4898  N   MET A 957      31.930  40.070  44.210  1.00  0.00           N
ATOM   4899  HN  MET A 957      32.300  40.200  43.290  1.00  0.00           H
ATOM   4900  CA  MET A 957      32.500  39.170  45.090  1.00  0.00           C
ATOM   4901  HA  MET A 957      31.810  38.360  45.330  1.00  0.00           H
ATOM   4902  CB  MET A 957      33.630  38.360  44.450  1.00  0.00           C
ATOM   4903  HB1 MET A 957      34.360  37.960  45.170  1.00  0.00           H
ATOM   4904  HB2 MET A 957      34.290  39.050  43.870  1.00  0.00           H
ATOM   4905  CG  MET A 957      33.100  37.450  43.450  1.00  0.00           C
ATOM   4906  HG1 MET A 957      34.000  37.050  42.930  1.00  0.00           H
ATOM   4907  HG2 MET A 957      32.460  37.870  42.660  1.00  0.00           H
ATOM   4908  SD  MET A 957      32.210  36.010  44.140  1.00  0.00           S
ATOM   4909  CE  MET A 957      33.150  35.530  45.620  1.00  0.00           C
ATOM   4910  HE1 MET A 957      34.190  35.280  45.310  1.00  0.00           H
ATOM   4911  HE2 MET A 957      32.820  34.570  46.040  1.00  0.00           H
ATOM   4912  HE3 MET A 957      33.240  36.180  46.520  1.00  0.00           H
ATOM   4913  C   MET A 957      32.980  39.760  46.420  1.00  0.00           C
ATOM   4914  O   MET A 957      32.860  39.170  47.460  1.00  0.00           O
ATOM   4915  N   VAL A 958      33.580  40.940  46.440  1.00  0.00           N
ATOM   4916  HN  VAL A 958      33.810  41.370  45.570  1.00  0.00           H
ATOM   4917  CA  VAL A 958      33.750  41.740  47.720  1.00  0.00           C
ATOM   4918  HA  VAL A 958      34.360  41.120  48.340  1.00  0.00           H
ATOM   4919  CB  VAL A 958      34.580  42.970  47.440  1.00  0.00           C
ATOM   4920  HB  VAL A 958      34.050  43.710  46.800  1.00  0.00           H
ATOM   4921  CG1 VAL A 958      34.850  43.630  48.820  1.00  0.00           C
ATOM   4922 HG11 VAL A 958      35.350  44.600  48.630  1.00  0.00           H
ATOM   4923 HG12 VAL A 958      35.470  43.110  49.570  1.00  0.00           H
ATOM   4924 HG13 VAL A 958      33.850  43.990  49.160  1.00  0.00           H
ATOM   4925  CG2 VAL A 958      35.860  42.520  46.800  1.00  0.00           C
ATOM   4926 HG21 VAL A 958      36.420  41.860  47.500  1.00  0.00           H
ATOM   4927 HG22 VAL A 958      36.480  43.390  46.520  1.00  0.00           H
ATOM   4928 HG23 VAL A 958      35.660  41.930  45.870  1.00  0.00           H
ATOM   4929  C   VAL A 958      32.460  42.030  48.430  1.00  0.00           C
ATOM   4930  O   VAL A 958      32.340  41.800  49.630  1.00  0.00           O
ATOM   4931  N   GLY A 959      31.430  42.490  47.730  1.00  0.00           N
ATOM   4932  HN  GLY A 959      31.710  42.810  46.820  1.00  0.00           H
ATOM   4933  CA  GLY A 959      30.080  42.720  48.330  1.00  0.00           C
ATOM   4934  HA1 GLY A 959      29.370  42.850  47.520  1.00  0.00           H
ATOM   4935  HA2 GLY A 959      30.110  43.580  49.000  1.00  0.00           H
ATOM   4936  C   GLY A 959      29.530  41.510  49.040  1.00  0.00           C
ATOM   4937  O   GLY A 959      29.090  41.520  50.210  1.00  0.00           O
ATOM   4938  N   VAL A 960      29.510  40.340  48.340  1.00  0.00           N
ATOM   4939  HN  VAL A 960      29.890  40.190  47.420  1.00  0.00           H
ATOM   4940  CA  VAL A 960      28.890  39.200  49.040  1.00  0.00           C
ATOM   4941  HA  VAL A 960      27.960  39.580  49.440  1.00  0.00           H
ATOM   4942  CB  VAL A 960      28.460  38.000  48.160  1.00  0.00           C
ATOM   4943  HB  VAL A 960      28.290  37.180  48.890  1.00  0.00           H
ATOM   4944  CG1 VAL A 960      27.170  38.300  47.330  1.00  0.00           C
ATOM   4945 HG11 VAL A 960      26.690  37.340  47.050  1.00  0.00           H
ATOM   4946 HG12 VAL A 960      27.390  38.770  46.340  1.00  0.00           H
ATOM   4947 HG13 VAL A 960      26.490  38.850  48.010  1.00  0.00           H
ATOM   4948  CG2 VAL A 960      29.600  37.520  47.270  1.00  0.00           C
ATOM   4949 HG21 VAL A 960      29.250  36.970  46.380  1.00  0.00           H
ATOM   4950 HG22 VAL A 960      30.410  36.950  47.790  1.00  0.00           H
ATOM   4951 HG23 VAL A 960      30.120  38.370  46.760  1.00  0.00           H
ATOM   4952  C   VAL A 960      29.710  38.680  50.200  1.00  0.00           C
ATOM   4953  O   VAL A 960      29.150  38.320  51.200  1.00  0.00           O
ATOM   4954  N   MET A 961      31.020  38.660  50.030  1.00  0.00           N
ATOM   4955  HN  MET A 961      31.490  39.060  49.250  1.00  0.00           H
ATOM   4956  CA  MET A 961      31.930  38.290  51.140  1.00  0.00           C
ATOM   4957  HA  MET A 961      31.510  37.370  51.520  1.00  0.00           H
ATOM   4958  CB  MET A 961      33.320  37.810  50.610  1.00  0.00           C
ATOM   4959  HB1 MET A 961      34.000  37.530  51.450  1.00  0.00           H
ATOM   4960  HB2 MET A 961      33.810  38.610  50.020  1.00  0.00           H
ATOM   4961  CG  MET A 961      33.160  36.590  49.640  1.00  0.00           C
ATOM   4962  HG1 MET A 961      34.090  36.250  49.140  1.00  0.00           H
ATOM   4963  HG2 MET A 961      32.440  36.930  48.880  1.00  0.00           H
ATOM   4964  SD  MET A 961      32.210  35.230  50.320  1.00  0.00           S
ATOM   4965  CE  MET A 961      33.200  34.850  51.760  1.00  0.00           C
ATOM   4966  HE1 MET A 961      34.280  34.770  51.510  1.00  0.00           H
ATOM   4967  HE2 MET A 961      32.970  33.930  52.310  1.00  0.00           H
ATOM   4968  HE3 MET A 961      33.050  35.740  52.420  1.00  0.00           H
ATOM   4969  C   MET A 961      31.900  39.150  52.360  1.00  0.00           C
ATOM   4970  O   MET A 961      31.820  38.780  53.500  1.00  0.00           O
ATOM   4971  N   LEU A 962      31.870  40.480  52.120  1.00  0.00           N
ATOM   4972  HN  LEU A 962      31.930  40.750  51.160  1.00  0.00           H
ATOM   4973  CA  LEU A 962      31.570  41.520  53.120  1.00  0.00           C
ATOM   4974  HA  LEU A 962      32.340  41.420  53.860  1.00  0.00           H
ATOM   4975  CB  LEU A 962      31.520  42.850  52.300  1.00  0.00           C
ATOM   4976  HB1 LEU A 962      30.730  42.690  51.540  1.00  0.00           H
ATOM   4977  HB2 LEU A 962      32.470  42.980  51.740  1.00  0.00           H
ATOM   4978  CG  LEU A 962      31.290  44.170  53.050  1.00  0.00           C
ATOM   4979  HG  LEU A 962      31.080  43.880  54.100  1.00  0.00           H
ATOM   4980  CD1 LEU A 962      32.430  45.210  52.860  1.00  0.00           C
ATOM   4981 HD11 LEU A 962      32.380  45.580  51.810  1.00  0.00           H
ATOM   4982 HD12 LEU A 962      33.390  44.770  53.190  1.00  0.00           H
ATOM   4983 HD13 LEU A 962      32.020  45.980  53.540  1.00  0.00           H
ATOM   4984  CD2 LEU A 962      30.010  44.810  52.570  1.00  0.00           C
ATOM   4985 HD21 LEU A 962      30.030  45.220  51.540  1.00  0.00           H
ATOM   4986 HD22 LEU A 962      29.790  45.650  53.260  1.00  0.00           H
ATOM   4987 HD23 LEU A 962      29.140  44.120  52.630  1.00  0.00           H
ATOM   4988  C   LEU A 962      30.130  41.380  53.790  1.00  0.00           C
ATOM   4989  O   LEU A 962      29.930  41.790  54.950  1.00  0.00           O
ATOM   4990  N   GLY A 963      29.080  40.790  53.140  1.00  0.00           N
ATOM   4991  HN  GLY A 963      29.090  40.620  52.160  1.00  0.00           H
ATOM   4992  CA  GLY A 963      27.820  40.550  53.800  1.00  0.00           C
ATOM   4993  HA1 GLY A 963      27.090  40.490  53.000  1.00  0.00           H
ATOM   4994  HA2 GLY A 963      27.600  41.360  54.470  1.00  0.00           H
ATOM   4995  C   GLY A 963      27.940  39.310  54.750  1.00  0.00           C
ATOM   4996  O   GLY A 963      27.590  39.370  55.910  1.00  0.00           O
ATOM   4997  N   VAL A 964      28.560  38.190  54.300  1.00  0.00           N
ATOM   4998  HN  VAL A 964      29.000  38.100  53.400  1.00  0.00           H
ATOM   4999  CA  VAL A 964      28.940  37.020  55.080  1.00  0.00           C
ATOM   5000  HA  VAL A 964      28.110  36.520  55.570  1.00  0.00           H
ATOM   5001  CB  VAL A 964      29.520  36.010  54.100  1.00  0.00           C
ATOM   5002  HB  VAL A 964      30.370  36.500  53.570  1.00  0.00           H
ATOM   5003  CG1 VAL A 964      30.130  34.710  54.690  1.00  0.00           C
ATOM   5004 HG11 VAL A 964      29.280  34.200  55.200  1.00  0.00           H
ATOM   5005 HG12 VAL A 964      30.950  35.010  55.360  1.00  0.00           H
ATOM   5006 HG13 VAL A 964      30.490  34.030  53.890  1.00  0.00           H
ATOM   5007  CG2 VAL A 964      28.520  35.710  52.930  1.00  0.00           C
ATOM   5008 HG21 VAL A 964      27.590  35.320  53.400  1.00  0.00           H
ATOM   5009 HG22 VAL A 964      28.890  34.940  52.220  1.00  0.00           H
ATOM   5010 HG23 VAL A 964      28.260  36.650  52.390  1.00  0.00           H
ATOM   5011  C   VAL A 964      29.820  37.340  56.270  1.00  0.00           C
ATOM   5012  O   VAL A 964      29.680  36.830  57.390  1.00  0.00           O
ATOM   5013  N   CYS A 965      30.820  38.170  56.010  1.00  0.00           N
ATOM   5014  HN  CYS A 965      31.180  38.380  55.110  1.00  0.00           H
ATOM   5015  CA  CYS A 965      31.690  38.600  57.030  1.00  0.00           C
ATOM   5016  HA  CYS A 965      32.180  37.740  57.460  1.00  0.00           H
ATOM   5017  CB  CYS A 965      32.780  39.570  56.560  1.00  0.00           C
ATOM   5018  HB1 CYS A 965      33.270  40.060  57.430  1.00  0.00           H
ATOM   5019  HB2 CYS A 965      32.340  40.340  55.900  1.00  0.00           H
ATOM   5020  SG  CYS A 965      34.010  38.670  55.680  1.00  0.00           S
ATOM   5021  HG1 CYS A 965      33.450  39.080  54.550  1.00  0.00           H
ATOM   5022  C   CYS A 965      30.900  39.290  58.150  1.00  0.00           C
ATOM   5023  O   CYS A 965      31.160  39.080  59.320  1.00  0.00           O
ATOM   5024  N   SER A 966      29.950  40.220  57.870  1.00  0.00           N
ATOM   5025  HN  SER A 966      29.920  40.370  56.880  1.00  0.00           H
ATOM   5026  CA  SER A 966      29.040  40.930  58.800  1.00  0.00           C
ATOM   5027  HA  SER A 966      29.600  41.420  59.580  1.00  0.00           H
ATOM   5028  CB  SER A 966      28.180  41.980  58.020  1.00  0.00           C
ATOM   5029  HB1 SER A 966      27.560  42.600  58.710  1.00  0.00           H
ATOM   5030  HB2 SER A 966      27.490  41.430  57.340  1.00  0.00           H
ATOM   5031  OG  SER A 966      29.020  42.760  57.230  1.00  0.00           O
ATOM   5032  HG1 SER A 966      29.070  42.320  56.380  1.00  0.00           H
ATOM   5033  C   SER A 966      28.110  39.930  59.610  1.00  0.00           C
ATOM   5034  O   SER A 966      28.100  40.120  60.810  1.00  0.00           O
ATOM   5035  N   VAL A 967      27.500  38.920  59.000  1.00  0.00           N
ATOM   5036  HN  VAL A 967      27.510  38.830  58.010  1.00  0.00           H
ATOM   5037  CA  VAL A 967      26.730  37.890  59.680  1.00  0.00           C
ATOM   5038  HA  VAL A 967      26.020  38.410  60.310  1.00  0.00           H
ATOM   5039  CB  VAL A 967      25.910  37.040  58.780  1.00  0.00           C
ATOM   5040  HB  VAL A 967      26.550  36.390  58.130  1.00  0.00           H
ATOM   5041  CG1 VAL A 967      24.900  36.150  59.560  1.00  0.00           C
ATOM   5042 HG11 VAL A 967      24.460  36.630  60.460  1.00  0.00           H
ATOM   5043 HG12 VAL A 967      25.350  35.230  60.000  1.00  0.00           H
ATOM   5044 HG13 VAL A 967      24.140  35.740  58.870  1.00  0.00           H
ATOM   5045  CG2 VAL A 967      25.180  37.970  57.710  1.00  0.00           C
ATOM   5046 HG21 VAL A 967      25.950  38.470  57.100  1.00  0.00           H
ATOM   5047 HG22 VAL A 967      24.500  38.720  58.170  1.00  0.00           H
ATOM   5048 HG23 VAL A 967      24.620  37.280  57.050  1.00  0.00           H
ATOM   5049  C   VAL A 967      27.570  37.090  60.670  1.00  0.00           C
ATOM   5050  O   VAL A 967      27.190  36.820  61.760  1.00  0.00           O
ATOM   5051  N   MET A 968      28.830  36.710  60.280  1.00  0.00           N
ATOM   5052  HN  MET A 968      29.250  36.810  59.380  1.00  0.00           H
ATOM   5053  CA  MET A 968      29.660  35.900  61.160  1.00  0.00           C
ATOM   5054  HA  MET A 968      29.000  35.340  61.810  1.00  0.00           H
ATOM   5055  CB  MET A 968      30.490  34.870  60.440  1.00  0.00           C
ATOM   5056  HB1 MET A 968      31.290  34.400  61.040  1.00  0.00           H
ATOM   5057  HB2 MET A 968      31.020  35.350  59.590  1.00  0.00           H
ATOM   5058  CG  MET A 968      29.640  33.670  59.940  1.00  0.00           C
ATOM   5059  HG1 MET A 968      29.010  34.000  59.080  1.00  0.00           H
ATOM   5060  HG2 MET A 968      28.990  33.350  60.770  1.00  0.00           H
[truncated: 6,873,249 more chars]
