# Supplementary material for: CryoEM and computational modeling structural insights into the pH regulator NBCn1
Source: Nat Commun. 2025 Nov 11;16:9932. doi: 10.1038/s41467-025-64868-z (PMC12606367; doi:10.1038/s41467-025-64868-z)
Supplement: Supplementary file 7 — Supplementary Data 5 [file 41467_2025_64868_MOESM7_ESM.zip › 100ns_z_restr_MD_NBCn1_2NaCO3/hNBCn1_OF/z-restr_hNBCn1_OF_2NaCO3_first_step_60.pdb]

REMARK    GENERATED BY TRJCONV
TITLE     Title t= 4100.00000 step= 2050000
REMARK    THIS IS A SIMULATION BOX
CRYST1   94.315   94.315  100.928  90.00  90.00  90.00 P 1           1
MODEL        1
ATOM      1  N   LEU A 585      27.700  43.340  33.410  1.00  0.00           N
ATOM      2  HT1 LEU A 585      27.570  44.180  34.000  1.00  0.00           H
ATOM      3  HT2 LEU A 585      26.780  42.940  33.110  1.00  0.00           H
ATOM      4  HT3 LEU A 585      28.350  43.580  32.630  1.00  0.00           H
ATOM      5  CA  LEU A 585      28.260  42.310  34.380  1.00  0.00           C
ATOM      6  HA  LEU A 585      29.220  42.640  34.730  1.00  0.00           H
ATOM      7  CB  LEU A 585      27.250  41.980  35.500  1.00  0.00           C
ATOM      8  HB1 LEU A 585      26.230  41.900  35.100  1.00  0.00           H
ATOM      9  HB2 LEU A 585      27.300  42.770  36.290  1.00  0.00           H
ATOM     10  CG  LEU A 585      27.410  40.540  36.160  1.00  0.00           C
ATOM     11  HG  LEU A 585      27.410  39.650  35.480  1.00  0.00           H
ATOM     12  CD1 LEU A 585      28.680  40.500  37.070  1.00  0.00           C
ATOM     13 HD11 LEU A 585      29.530  41.070  36.620  1.00  0.00           H
ATOM     14 HD12 LEU A 585      29.060  39.470  37.290  1.00  0.00           H
ATOM     15 HD13 LEU A 585      28.460  40.930  38.060  1.00  0.00           H
ATOM     16  CD2 LEU A 585      26.230  40.310  37.140  1.00  0.00           C
ATOM     17 HD21 LEU A 585      26.150  41.140  37.880  1.00  0.00           H
ATOM     18 HD22 LEU A 585      26.300  39.320  37.640  1.00  0.00           H
ATOM     19 HD23 LEU A 585      25.330  40.230  36.490  1.00  0.00           H
ATOM     20  C   LEU A 585      28.650  41.070  33.580  1.00  0.00           C
ATOM     21  O   LEU A 585      29.670  40.490  33.800  1.00  0.00           O
ATOM     22  N   ILE A 586      27.780  40.630  32.630  1.00  0.00           N
ATOM     23  HN  ILE A 586      26.910  41.070  32.450  1.00  0.00           H
ATOM     24  CA  ILE A 586      27.920  39.410  31.790  1.00  0.00           C
ATOM     25  HA  ILE A 586      27.940  38.540  32.410  1.00  0.00           H
ATOM     26  CB  ILE A 586      26.660  39.300  30.940  1.00  0.00           C
ATOM     27  HB  ILE A 586      26.390  40.300  30.540  1.00  0.00           H
ATOM     28  CG2 ILE A 586      26.710  38.230  29.890  1.00  0.00           C
ATOM     29 HG21 ILE A 586      25.710  37.980  29.460  1.00  0.00           H
ATOM     30 HG22 ILE A 586      27.010  37.290  30.410  1.00  0.00           H
ATOM     31 HG23 ILE A 586      27.510  38.340  29.120  1.00  0.00           H
ATOM     32  CG1 ILE A 586      25.470  38.970  31.920  1.00  0.00           C
ATOM     33 HG11 ILE A 586      25.400  39.510  32.890  1.00  0.00           H
ATOM     34 HG12 ILE A 586      25.470  37.910  32.260  1.00  0.00           H
ATOM     35  CD  ILE A 586      24.050  39.130  31.270  1.00  0.00           C
ATOM     36  HD1 ILE A 586      23.990  38.630  30.290  1.00  0.00           H
ATOM     37  HD2 ILE A 586      23.810  40.210  31.160  1.00  0.00           H
ATOM     38  HD3 ILE A 586      23.230  38.780  31.930  1.00  0.00           H
ATOM     39  C   ILE A 586      29.240  39.370  30.920  1.00  0.00           C
ATOM     40  O   ILE A 586      29.900  38.390  30.740  1.00  0.00           O
ATOM     41  N   LEU A 587      29.600  40.500  30.330  1.00  0.00           N
ATOM     42  HN  LEU A 587      28.960  41.260  30.400  1.00  0.00           H
ATOM     43  CA  LEU A 587      30.920  40.640  29.760  1.00  0.00           C
ATOM     44  HA  LEU A 587      31.030  39.860  29.020  1.00  0.00           H
ATOM     45  CB  LEU A 587      31.080  41.970  29.100  1.00  0.00           C
ATOM     46  HB1 LEU A 587      32.090  42.030  28.620  1.00  0.00           H
ATOM     47  HB2 LEU A 587      31.130  42.810  29.820  1.00  0.00           H
ATOM     48  CG  LEU A 587      30.050  42.230  28.050  1.00  0.00           C
ATOM     49  HG  LEU A 587      29.050  42.210  28.550  1.00  0.00           H
ATOM     50  CD1 LEU A 587      30.260  43.640  27.490  1.00  0.00           C
ATOM     51 HD11 LEU A 587      30.920  43.670  26.590  1.00  0.00           H
ATOM     52 HD12 LEU A 587      30.480  44.350  28.320  1.00  0.00           H
ATOM     53 HD13 LEU A 587      29.280  43.910  27.060  1.00  0.00           H
ATOM     54  CD2 LEU A 587      30.140  41.250  26.860  1.00  0.00           C
ATOM     55 HD21 LEU A 587      31.160  41.410  26.440  1.00  0.00           H
ATOM     56 HD22 LEU A 587      29.310  41.440  26.140  1.00  0.00           H
ATOM     57 HD23 LEU A 587      29.790  40.250  27.190  1.00  0.00           H
ATOM     58  C   LEU A 587      32.100  40.340  30.650  1.00  0.00           C
ATOM     59  O   LEU A 587      32.920  39.450  30.300  1.00  0.00           O
ATOM     60  N   ASP A 588      32.180  40.830  31.880  1.00  0.00           N
ATOM     61  HN  ASP A 588      31.510  41.500  32.190  1.00  0.00           H
ATOM     62  CA  ASP A 588      33.220  40.580  32.980  1.00  0.00           C
ATOM     63  HA  ASP A 588      34.200  40.910  32.660  1.00  0.00           H
ATOM     64  CB  ASP A 588      32.850  41.400  34.200  1.00  0.00           C
ATOM     65  HB1 ASP A 588      33.540  41.180  35.050  1.00  0.00           H
ATOM     66  HB2 ASP A 588      31.810  41.310  34.590  1.00  0.00           H
ATOM     67  CG  ASP A 588      33.050  42.900  33.940  1.00  0.00           C
ATOM     68  OD1 ASP A 588      32.700  43.690  34.790  1.00  0.00           O
ATOM     69  OD2 ASP A 588      33.800  43.200  32.990  1.00  0.00           O
ATOM     70  C   ASP A 588      33.240  39.070  33.270  1.00  0.00           C
ATOM     71  O   ASP A 588      34.320  38.400  33.400  1.00  0.00           O
ATOM     72  N   ILE A 589      32.080  38.440  33.330  1.00  0.00           N
ATOM     73  HN  ILE A 589      31.270  39.000  33.170  1.00  0.00           H
ATOM     74  CA  ILE A 589      31.920  36.980  33.540  1.00  0.00           C
ATOM     75  HA  ILE A 589      32.480  36.620  34.390  1.00  0.00           H
ATOM     76  CB  ILE A 589      30.420  36.490  33.820  1.00  0.00           C
ATOM     77  HB  ILE A 589      29.810  36.960  33.010  1.00  0.00           H
ATOM     78  CG2 ILE A 589      30.450  34.990  33.810  1.00  0.00           C
ATOM     79 HG21 ILE A 589      29.440  34.630  34.100  1.00  0.00           H
ATOM     80 HG22 ILE A 589      31.280  34.870  34.560  1.00  0.00           H
ATOM     81 HG23 ILE A 589      30.770  34.550  32.830  1.00  0.00           H
ATOM     82  CG1 ILE A 589      29.800  37.110  35.070  1.00  0.00           C
ATOM     83 HG11 ILE A 589      29.810  38.210  35.220  1.00  0.00           H
ATOM     84 HG12 ILE A 589      30.240  36.580  35.930  1.00  0.00           H
ATOM     85  CD  ILE A 589      28.330  36.880  35.110  1.00  0.00           C
ATOM     86  HD1 ILE A 589      27.860  36.980  34.110  1.00  0.00           H
ATOM     87  HD2 ILE A 589      27.830  37.540  35.860  1.00  0.00           H
ATOM     88  HD3 ILE A 589      28.020  35.890  35.460  1.00  0.00           H
ATOM     89  C   ILE A 589      32.440  36.270  32.310  1.00  0.00           C
ATOM     90  O   ILE A 589      33.330  35.400  32.440  1.00  0.00           O
ATOM     91  N   LYS A 590      31.960  36.460  31.100  1.00  0.00           N
ATOM     92  HN  LYS A 590      31.180  37.070  31.000  1.00  0.00           H
ATOM     93  CA  LYS A 590      32.320  35.730  29.920  1.00  0.00           C
ATOM     94  HA  LYS A 590      32.110  34.690  30.120  1.00  0.00           H
ATOM     95  CB  LYS A 590      31.480  36.200  28.690  1.00  0.00           C
ATOM     96  HB1 LYS A 590      31.780  35.710  27.730  1.00  0.00           H
ATOM     97  HB2 LYS A 590      31.640  37.300  28.700  1.00  0.00           H
ATOM     98  CG  LYS A 590      29.960  35.890  28.700  1.00  0.00           C
ATOM     99  HG1 LYS A 590      29.470  36.460  29.520  1.00  0.00           H
ATOM    100  HG2 LYS A 590      29.900  34.820  28.980  1.00  0.00           H
ATOM    101  CD  LYS A 590      29.250  35.950  27.360  1.00  0.00           C
ATOM    102  HD1 LYS A 590      29.590  35.200  26.610  1.00  0.00           H
ATOM    103  HD2 LYS A 590      29.500  36.960  26.950  1.00  0.00           H
ATOM    104  CE  LYS A 590      27.750  35.770  27.470  1.00  0.00           C
ATOM    105  HE1 LYS A 590      27.250  36.570  28.040  1.00  0.00           H
ATOM    106  HE2 LYS A 590      27.600  34.750  27.880  1.00  0.00           H
ATOM    107  NZ  LYS A 590      27.100  35.800  26.170  1.00  0.00           N
ATOM    108  HZ1 LYS A 590      26.960  34.830  25.810  1.00  0.00           H
ATOM    109  HZ2 LYS A 590      27.680  36.290  25.460  1.00  0.00           H
ATOM    110  HZ3 LYS A 590      26.200  36.290  26.240  1.00  0.00           H
ATOM    111  C   LYS A 590      33.790  35.780  29.590  1.00  0.00           C
ATOM    112  O   LYS A 590      34.400  34.880  29.090  1.00  0.00           O
ATOM    113  N   ARG A 591      34.450  37.010  29.740  1.00  0.00           N
ATOM    114  HN  ARG A 591      33.840  37.720  30.100  1.00  0.00           H
ATOM    115  CA  ARG A 591      35.820  37.300  29.340  1.00  0.00           C
ATOM    116  HA  ARG A 591      35.990  37.000  28.310  1.00  0.00           H
ATOM    117  CB  ARG A 591      36.020  38.820  29.410  1.00  0.00           C
ATOM    118  HB1 ARG A 591      37.120  38.980  29.330  1.00  0.00           H
ATOM    119  HB2 ARG A 591      35.690  39.240  30.380  1.00  0.00           H
ATOM    120  CG  ARG A 591      35.440  39.640  28.230  1.00  0.00           C
ATOM    121  HG1 ARG A 591      34.420  39.250  28.020  1.00  0.00           H
ATOM    122  HG2 ARG A 591      36.040  39.390  27.320  1.00  0.00           H
ATOM    123  CD  ARG A 591      35.440  41.180  28.430  1.00  0.00           C
ATOM    124  HD1 ARG A 591      36.470  41.430  28.710  1.00  0.00           H
ATOM    125  HD2 ARG A 591      34.720  41.470  29.230  1.00  0.00           H
ATOM    126  NE  ARG A 591      35.090  41.860  27.110  1.00  0.00           N
ATOM    127  HE  ARG A 591      35.670  41.530  26.360  1.00  0.00           H
ATOM    128  CZ  ARG A 591      34.580  43.040  26.930  1.00  0.00           C
ATOM    129  NH1 ARG A 591      33.930  43.680  27.830  1.00  0.00           N
ATOM    130 HH11 ARG A 591      33.350  44.460  27.610  1.00  0.00           H
ATOM    131 HH12 ARG A 591      33.860  43.270  28.740  1.00  0.00           H
ATOM    132  NH2 ARG A 591      34.440  43.500  25.730  1.00  0.00           N
ATOM    133 HH21 ARG A 591      34.460  42.800  25.020  1.00  0.00           H
ATOM    134 HH22 ARG A 591      34.040  44.390  25.550  1.00  0.00           H
ATOM    135  C   ARG A 591      36.810  36.660  30.280  1.00  0.00           C
ATOM    136  O   ARG A 591      37.910  36.370  29.880  1.00  0.00           O
ATOM    137  N   LYS A 592      36.400  36.400  31.530  1.00  0.00           N
ATOM    138  HN  LYS A 592      35.510  36.700  31.840  1.00  0.00           H
ATOM    139  CA  LYS A 592      37.300  35.960  32.550  1.00  0.00           C
ATOM    140  HA  LYS A 592      38.330  35.870  32.260  1.00  0.00           H
ATOM    141  CB  LYS A 592      37.170  36.910  33.790  1.00  0.00           C
ATOM    142  HB1 LYS A 592      37.810  36.470  34.580  1.00  0.00           H
ATOM    143  HB2 LYS A 592      36.130  36.810  34.170  1.00  0.00           H
ATOM    144  CG  LYS A 592      37.540  38.390  33.400  1.00  0.00           C
ATOM    145  HG1 LYS A 592      37.470  38.930  34.380  1.00  0.00           H
ATOM    146  HG2 LYS A 592      36.680  38.760  32.830  1.00  0.00           H
ATOM    147  CD  LYS A 592      38.920  38.570  32.820  1.00  0.00           C
ATOM    148  HD1 LYS A 592      39.100  39.660  32.600  1.00  0.00           H
ATOM    149  HD2 LYS A 592      39.020  38.060  31.840  1.00  0.00           H
ATOM    150  CE  LYS A 592      40.110  38.120  33.700  1.00  0.00           C
ATOM    151  HE1 LYS A 592      40.090  37.010  33.810  1.00  0.00           H
ATOM    152  HE2 LYS A 592      40.290  38.570  34.700  1.00  0.00           H
ATOM    153  NZ  LYS A 592      41.410  38.320  32.960  1.00  0.00           N
ATOM    154  HZ1 LYS A 592      41.370  38.240  31.920  1.00  0.00           H
ATOM    155  HZ2 LYS A 592      42.200  37.830  33.400  1.00  0.00           H
ATOM    156  HZ3 LYS A 592      41.640  39.330  33.040  1.00  0.00           H
ATOM    157  C   LYS A 592      36.970  34.470  32.930  1.00  0.00           C
ATOM    158  O   LYS A 592      37.830  33.640  33.080  1.00  0.00           O
ATOM    159  N   ALA A 593      35.670  34.100  33.050  1.00  0.00           N
ATOM    160  HN  ALA A 593      34.950  34.770  32.900  1.00  0.00           H
ATOM    161  CA  ALA A 593      35.180  32.750  33.500  1.00  0.00           C
ATOM    162  HA  ALA A 593      35.670  32.650  34.450  1.00  0.00           H
ATOM    163  CB  ALA A 593      33.640  32.770  33.850  1.00  0.00           C
ATOM    164  HB1 ALA A 593      33.460  33.680  34.470  1.00  0.00           H
ATOM    165  HB2 ALA A 593      33.390  31.860  34.440  1.00  0.00           H
ATOM    166  HB3 ALA A 593      33.110  32.810  32.880  1.00  0.00           H
ATOM    167  C   ALA A 593      35.510  31.450  32.770  1.00  0.00           C
ATOM    168  O   ALA A 593      35.640  30.420  33.390  1.00  0.00           O
ATOM    169  N   PRO A 594      35.710  31.380  31.440  1.00  0.00           N
ATOM    170  CD  PRO A 594      35.390  32.390  30.430  1.00  0.00           C
ATOM    171  HD1 PRO A 594      36.370  32.900  30.280  1.00  0.00           H
ATOM    172  HD2 PRO A 594      34.570  33.080  30.710  1.00  0.00           H
ATOM    173  CA  PRO A 594      36.120  30.130  30.820  1.00  0.00           C
ATOM    174  HA  PRO A 594      35.520  29.330  31.220  1.00  0.00           H
ATOM    175  CB  PRO A 594      36.010  30.390  29.270  1.00  0.00           C
ATOM    176  HB1 PRO A 594      35.710  29.470  28.730  1.00  0.00           H
ATOM    177  HB2 PRO A 594      36.960  30.850  28.940  1.00  0.00           H
ATOM    178  CG  PRO A 594      35.020  31.580  29.230  1.00  0.00           C
ATOM    179  HG1 PRO A 594      34.950  32.070  28.230  1.00  0.00           H
ATOM    180  HG2 PRO A 594      34.050  31.130  29.550  1.00  0.00           H
ATOM    181  C   PRO A 594      37.530  29.690  31.150  1.00  0.00           C
ATOM    182  O   PRO A 594      37.900  28.570  30.830  1.00  0.00           O
ATOM    183  N   PHE A 595      38.380  30.580  31.690  1.00  0.00           N
ATOM    184  HN  PHE A 595      37.970  31.400  32.070  1.00  0.00           H
ATOM    185  CA  PHE A 595      39.840  30.470  31.650  1.00  0.00           C
ATOM    186  HA  PHE A 595      40.140  29.810  30.840  1.00  0.00           H
ATOM    187  CB  PHE A 595      40.580  31.850  31.240  1.00  0.00           C
ATOM    188  HB1 PHE A 595      41.660  31.630  31.200  1.00  0.00           H
ATOM    189  HB2 PHE A 595      40.370  32.650  31.990  1.00  0.00           H
ATOM    190  CG  PHE A 595      40.150  32.290  29.860  1.00  0.00           C
ATOM    191  CD1 PHE A 595      39.190  33.350  29.760  1.00  0.00           C
ATOM    192  HD1 PHE A 595      38.670  33.790  30.600  1.00  0.00           H
ATOM    193  CE1 PHE A 595      38.730  33.730  28.470  1.00  0.00           C
ATOM    194  HE1 PHE A 595      37.960  34.480  28.440  1.00  0.00           H
ATOM    195  CZ  PHE A 595      39.290  33.240  27.300  1.00  0.00           C
ATOM    196  HZ  PHE A 595      39.000  33.670  26.350  1.00  0.00           H
ATOM    197  CD2 PHE A 595      40.760  31.860  28.720  1.00  0.00           C
ATOM    198  HD2 PHE A 595      41.600  31.190  28.790  1.00  0.00           H
ATOM    199  CE2 PHE A 595      40.330  32.320  27.470  1.00  0.00           C
ATOM    200  HE2 PHE A 595      40.870  31.890  26.620  1.00  0.00           H
ATOM    201  C   PHE A 595      40.380  29.960  33.020  1.00  0.00           C
ATOM    202  O   PHE A 595      41.590  30.030  33.250  1.00  0.00           O
ATOM    203  N   PHE A 596      39.470  29.550  34.030  1.00  0.00           N
ATOM    204  HN  PHE A 596      38.520  29.380  33.770  1.00  0.00           H
ATOM    205  CA  PHE A 596      39.850  29.250  35.390  1.00  0.00           C
ATOM    206  HA  PHE A 596      40.140  30.170  35.880  1.00  0.00           H
ATOM    207  CB  PHE A 596      38.680  28.680  36.220  1.00  0.00           C
ATOM    208  HB1 PHE A 596      39.070  28.390  37.220  1.00  0.00           H
ATOM    209  HB2 PHE A 596      38.240  27.780  35.750  1.00  0.00           H
ATOM    210  CG  PHE A 596      37.470  29.620  36.520  1.00  0.00           C
ATOM    211  CD1 PHE A 596      37.580  31.040  36.430  1.00  0.00           C
ATOM    212  HD1 PHE A 596      38.430  31.550  36.030  1.00  0.00           H
ATOM    213  CE1 PHE A 596      36.520  31.830  36.800  1.00  0.00           C
ATOM    214  HE1 PHE A 596      36.560  32.900  36.840  1.00  0.00           H
ATOM    215  CZ  PHE A 596      35.270  31.290  37.240  1.00  0.00           C
ATOM    216  HZ  PHE A 596      34.440  31.960  37.370  1.00  0.00           H
ATOM    217  CD2 PHE A 596      36.200  29.080  36.950  1.00  0.00           C
ATOM    218  HD2 PHE A 596      36.220  28.000  36.920  1.00  0.00           H
ATOM    219  CE2 PHE A 596      35.130  29.860  37.240  1.00  0.00           C
ATOM    220  HE2 PHE A 596      34.230  29.410  37.640  1.00  0.00           H
ATOM    221  C   PHE A 596      40.970  28.240  35.620  1.00  0.00           C
ATOM    222  O   PHE A 596      41.870  28.410  36.420  1.00  0.00           O
ATOM    223  N   LEU A 597      40.960  27.150  34.810  1.00  0.00           N
ATOM    224  HN  LEU A 597      40.150  27.020  34.240  1.00  0.00           H
ATOM    225  CA  LEU A 597      41.950  26.080  34.890  1.00  0.00           C
ATOM    226  HA  LEU A 597      42.360  26.160  35.880  1.00  0.00           H
ATOM    227  CB  LEU A 597      41.290  24.680  34.500  1.00  0.00           C
ATOM    228  HB1 LEU A 597      42.090  23.960  34.200  1.00  0.00           H
ATOM    229  HB2 LEU A 597      40.530  24.840  33.710  1.00  0.00           H
ATOM    230  CG  LEU A 597      40.610  23.940  35.720  1.00  0.00           C
ATOM    231  HG  LEU A 597      40.100  23.060  35.260  1.00  0.00           H
ATOM    232  CD1 LEU A 597      41.660  23.500  36.820  1.00  0.00           C
ATOM    233 HD11 LEU A 597      41.430  22.500  37.240  1.00  0.00           H
ATOM    234 HD12 LEU A 597      41.860  24.260  37.610  1.00  0.00           H
ATOM    235 HD13 LEU A 597      42.580  23.400  36.180  1.00  0.00           H
ATOM    236  CD2 LEU A 597      39.510  24.740  36.430  1.00  0.00           C
ATOM    237 HD21 LEU A 597      38.840  25.120  35.620  1.00  0.00           H
ATOM    238 HD22 LEU A 597      40.020  25.560  36.990  1.00  0.00           H
ATOM    239 HD23 LEU A 597      38.840  24.120  37.060  1.00  0.00           H
ATOM    240  C   LEU A 597      43.130  26.200  33.840  1.00  0.00           C
ATOM    241  O   LEU A 597      44.220  25.680  34.060  1.00  0.00           O
ATOM    242  N   SER A 598      43.050  27.210  32.920  1.00  0.00           N
ATOM    243  HN  SER A 598      42.260  27.820  32.940  1.00  0.00           H
ATOM    244  CA  SER A 598      44.100  27.390  31.890  1.00  0.00           C
ATOM    245  HA  SER A 598      44.140  26.420  31.410  1.00  0.00           H
ATOM    246  CB  SER A 598      43.650  28.290  30.720  1.00  0.00           C
ATOM    247  HB1 SER A 598      42.670  27.870  30.410  1.00  0.00           H
ATOM    248  HB2 SER A 598      44.360  28.170  29.870  1.00  0.00           H
ATOM    249  OG  SER A 598      43.470  29.640  31.160  1.00  0.00           O
ATOM    250  HG1 SER A 598      42.910  29.680  31.940  1.00  0.00           H
ATOM    251  C   SER A 598      45.510  27.730  32.340  1.00  0.00           C
ATOM    252  O   SER A 598      46.410  27.170  31.700  1.00  0.00           O
ATOM    253  N   ASP A 599      45.760  28.610  33.320  1.00  0.00           N
ATOM    254  HN  ASP A 599      45.050  29.130  33.780  1.00  0.00           H
ATOM    255  CA  ASP A 599      47.090  28.970  33.750  1.00  0.00           C
ATOM    256  HA  ASP A 599      47.770  28.790  32.940  1.00  0.00           H
ATOM    257  CB  ASP A 599      47.110  30.480  34.180  1.00  0.00           C
ATOM    258  HB1 ASP A 599      48.100  30.770  34.590  1.00  0.00           H
ATOM    259  HB2 ASP A 599      46.390  30.760  34.990  1.00  0.00           H
ATOM    260  CG  ASP A 599      46.910  31.350  32.920  1.00  0.00           C
ATOM    261  OD1 ASP A 599      47.390  30.890  31.880  1.00  0.00           O
ATOM    262  OD2 ASP A 599      46.530  32.520  33.090  1.00  0.00           O
ATOM    263  C   ASP A 599      47.520  28.260  35.030  1.00  0.00           C
ATOM    264  O   ASP A 599      48.670  28.200  35.360  1.00  0.00           O
ATOM    265  N   PHE A 600      46.600  27.540  35.720  1.00  0.00           N
ATOM    266  HN  PHE A 600      45.640  27.740  35.510  1.00  0.00           H
ATOM    267  CA  PHE A 600      46.770  26.600  36.800  1.00  0.00           C
ATOM    268  HA  PHE A 600      47.290  27.080  37.620  1.00  0.00           H
ATOM    269  CB  PHE A 600      45.360  26.300  37.360  1.00  0.00           C
ATOM    270  HB1 PHE A 600      44.690  26.210  36.480  1.00  0.00           H
ATOM    271  HB2 PHE A 600      44.940  27.180  37.920  1.00  0.00           H
ATOM    272  CG  PHE A 600      45.290  24.990  38.030  1.00  0.00           C
ATOM    273  CD1 PHE A 600      45.240  24.860  39.450  1.00  0.00           C
ATOM    274  HD1 PHE A 600      45.250  25.770  40.040  1.00  0.00           H
ATOM    275  CE1 PHE A 600      45.180  23.600  40.070  1.00  0.00           C
ATOM    276  HE1 PHE A 600      45.040  23.490  41.130  1.00  0.00           H
ATOM    277  CZ  PHE A 600      45.020  22.490  39.220  1.00  0.00           C
ATOM    278  HZ  PHE A 600      44.910  21.470  39.540  1.00  0.00           H
ATOM    279  CD2 PHE A 600      45.100  23.830  37.230  1.00  0.00           C
ATOM    280  HD2 PHE A 600      44.990  23.910  36.160  1.00  0.00           H
ATOM    281  CE2 PHE A 600      44.980  22.560  37.810  1.00  0.00           C
ATOM    282  HE2 PHE A 600      44.720  21.720  37.180  1.00  0.00           H
ATOM    283  C   PHE A 600      47.710  25.420  36.450  1.00  0.00           C
ATOM    284  O   PHE A 600      48.590  25.110  37.170  1.00  0.00           O
ATOM    285  N   LYS A 601      47.540  24.820  35.270  1.00  0.00           N
ATOM    286  HN  LYS A 601      46.860  25.110  34.590  1.00  0.00           H
ATOM    287  CA  LYS A 601      48.390  23.730  34.770  1.00  0.00           C
ATOM    288  HA  LYS A 601      48.600  23.070  35.600  1.00  0.00           H
ATOM    289  CB  LYS A 601      47.500  22.940  33.790  1.00  0.00           C
ATOM    290  HB1 LYS A 601      46.870  22.440  34.540  1.00  0.00           H
ATOM    291  HB2 LYS A 601      47.970  22.070  33.250  1.00  0.00           H
ATOM    292  CG  LYS A 601      46.660  23.630  32.670  1.00  0.00           C
ATOM    293  HG1 LYS A 601      45.910  24.270  33.170  1.00  0.00           H
ATOM    294  HG2 LYS A 601      46.070  22.810  32.190  1.00  0.00           H
ATOM    295  CD  LYS A 601      47.460  24.430  31.630  1.00  0.00           C
ATOM    296  HD1 LYS A 601      47.910  25.300  32.150  1.00  0.00           H
ATOM    297  HD2 LYS A 601      46.770  24.780  30.830  1.00  0.00           H
ATOM    298  CE  LYS A 601      48.580  23.590  30.890  1.00  0.00           C
ATOM    299  HE1 LYS A 601      48.110  22.660  30.510  1.00  0.00           H
ATOM    300  HE2 LYS A 601      49.400  23.200  31.530  1.00  0.00           H
ATOM    301  NZ  LYS A 601      49.220  24.340  29.770  1.00  0.00           N
ATOM    302  HZ1 LYS A 601      49.770  25.150  30.120  1.00  0.00           H
ATOM    303  HZ2 LYS A 601      48.440  24.670  29.180  1.00  0.00           H
ATOM    304  HZ3 LYS A 601      49.860  23.750  29.200  1.00  0.00           H
ATOM    305  C   LYS A 601      49.670  24.250  34.160  1.00  0.00           C
ATOM    306  O   LYS A 601      50.580  23.450  33.780  1.00  0.00           O
ATOM    307  N   ASP A 602      49.810  25.610  34.100  1.00  0.00           N
ATOM    308  HN  ASP A 602      49.150  26.260  34.450  1.00  0.00           H
ATOM    309  CA  ASP A 602      51.060  26.330  33.770  1.00  0.00           C
ATOM    310  HA  ASP A 602      51.870  25.670  33.470  1.00  0.00           H
ATOM    311  CB  ASP A 602      50.830  27.400  32.590  1.00  0.00           C
ATOM    312  HB1 ASP A 602      51.710  28.050  32.420  1.00  0.00           H
ATOM    313  HB2 ASP A 602      49.960  28.090  32.700  1.00  0.00           H
ATOM    314  CG  ASP A 602      50.650  26.670  31.290  1.00  0.00           C
ATOM    315  OD1 ASP A 602      51.410  25.690  31.070  1.00  0.00           O
ATOM    316  OD2 ASP A 602      49.830  27.010  30.340  1.00  0.00           O
ATOM    317  C   ASP A 602      51.620  27.040  34.960  1.00  0.00           C
ATOM    318  O   ASP A 602      52.650  27.630  34.940  1.00  0.00           O
ATOM    319  N   ALA A 603      51.070  26.930  36.140  1.00  0.00           N
ATOM    320  HN  ALA A 603      50.140  26.580  36.240  1.00  0.00           H
ATOM    321  CA  ALA A 603      51.510  27.420  37.440  1.00  0.00           C
ATOM    322  HA  ALA A 603      51.790  28.440  37.250  1.00  0.00           H
ATOM    323  CB  ALA A 603      50.550  27.340  38.560  1.00  0.00           C
ATOM    324  HB1 ALA A 603      49.680  27.960  38.250  1.00  0.00           H
ATOM    325  HB2 ALA A 603      50.960  27.830  39.470  1.00  0.00           H
ATOM    326  HB3 ALA A 603      50.290  26.310  38.880  1.00  0.00           H
ATOM    327  C   ALA A 603      52.840  26.730  37.900  1.00  0.00           C
ATOM    328  O   ALA A 603      53.640  27.380  38.520  1.00  0.00           O
ATOM    329  N   LEU A 604      53.070  25.430  37.610  1.00  0.00           N
ATOM    330  HN  LEU A 604      52.310  25.040  37.100  1.00  0.00           H
ATOM    331  CA  LEU A 604      54.250  24.710  38.140  1.00  0.00           C
ATOM    332  HA  LEU A 604      54.430  25.120  39.130  1.00  0.00           H
ATOM    333  CB  LEU A 604      54.010  23.120  38.250  1.00  0.00           C
ATOM    334  HB1 LEU A 604      54.900  22.780  38.820  1.00  0.00           H
ATOM    335  HB2 LEU A 604      53.990  22.620  37.260  1.00  0.00           H
ATOM    336  CG  LEU A 604      52.830  22.730  39.130  1.00  0.00           C
ATOM    337  HG  LEU A 604      52.750  23.520  39.910  1.00  0.00           H
ATOM    338  CD1 LEU A 604      51.660  22.560  38.220  1.00  0.00           C
ATOM    339 HD11 LEU A 604      51.740  21.700  37.540  1.00  0.00           H
ATOM    340 HD12 LEU A 604      51.570  23.470  37.590  1.00  0.00           H
ATOM    341 HD13 LEU A 604      50.710  22.520  38.810  1.00  0.00           H
ATOM    342  CD2 LEU A 604      53.040  21.430  39.900  1.00  0.00           C
ATOM    343 HD21 LEU A 604      52.180  21.300  40.580  1.00  0.00           H
ATOM    344 HD22 LEU A 604      53.920  21.460  40.560  1.00  0.00           H
ATOM    345 HD23 LEU A 604      53.240  20.540  39.270  1.00  0.00           H
ATOM    346  C   LEU A 604      55.520  25.060  37.390  1.00  0.00           C
ATOM    347  O   LEU A 604      56.650  24.530  37.690  1.00  0.00           O
ATOM    348  N   SER A 605      55.390  25.880  36.370  1.00  0.00           N
ATOM    349  HN  SER A 605      54.590  26.070  35.810  1.00  0.00           H
ATOM    350  CA  SER A 605      56.450  26.500  35.680  1.00  0.00           C
ATOM    351  HA  SER A 605      57.370  25.950  35.820  1.00  0.00           H
ATOM    352  CB  SER A 605      56.260  26.690  34.130  1.00  0.00           C
ATOM    353  HB1 SER A 605      56.110  25.730  33.600  1.00  0.00           H
ATOM    354  HB2 SER A 605      57.130  27.180  33.640  1.00  0.00           H
ATOM    355  OG  SER A 605      55.200  27.620  33.750  1.00  0.00           O
ATOM    356  HG1 SER A 605      54.450  27.320  34.270  1.00  0.00           H
ATOM    357  C   SER A 605      56.690  27.990  36.160  1.00  0.00           C
ATOM    358  O   SER A 605      57.550  28.620  35.630  1.00  0.00           O
ATOM    359  N   LEU A 606      56.000  28.490  37.150  1.00  0.00           N
ATOM    360  HN  LEU A 606      55.350  27.900  37.610  1.00  0.00           H
ATOM    361  CA  LEU A 606      55.880  29.810  37.570  1.00  0.00           C
ATOM    362  HA  LEU A 606      56.610  30.460  37.080  1.00  0.00           H
ATOM    363  CB  LEU A 606      54.440  30.170  37.280  1.00  0.00           C
ATOM    364  HB1 LEU A 606      53.690  29.420  37.600  1.00  0.00           H
ATOM    365  HB2 LEU A 606      54.300  30.210  36.170  1.00  0.00           H
ATOM    366  CG  LEU A 606      53.950  31.550  37.880  1.00  0.00           C
ATOM    367  HG  LEU A 606      53.830  31.490  38.990  1.00  0.00           H
ATOM    368  CD1 LEU A 606      54.800  32.770  37.370  1.00  0.00           C
ATOM    369 HD11 LEU A 606      55.800  32.690  37.820  1.00  0.00           H
ATOM    370 HD12 LEU A 606      54.320  33.740  37.610  1.00  0.00           H
ATOM    371 HD13 LEU A 606      54.820  32.720  36.260  1.00  0.00           H
ATOM    372  CD2 LEU A 606      52.470  31.740  37.430  1.00  0.00           C
ATOM    373 HD21 LEU A 606      51.810  30.970  37.890  1.00  0.00           H
ATOM    374 HD22 LEU A 606      52.310  31.620  36.340  1.00  0.00           H
ATOM    375 HD23 LEU A 606      52.030  32.750  37.590  1.00  0.00           H
ATOM    376  C   LEU A 606      56.310  29.700  39.060  1.00  0.00           C
ATOM    377  O   LEU A 606      56.050  28.760  39.810  1.00  0.00           O
ATOM    378  N   GLN A 607      57.050  30.760  39.490  1.00  0.00           N
ATOM    379  HN  GLN A 607      57.310  31.430  38.800  1.00  0.00           H
ATOM    380  CA  GLN A 607      57.520  30.990  40.800  1.00  0.00           C
ATOM    381  HA  GLN A 607      58.000  30.060  41.060  1.00  0.00           H
ATOM    382  CB  GLN A 607      58.660  32.060  40.870  1.00  0.00           C
ATOM    383  HB1 GLN A 607      59.580  31.660  40.390  1.00  0.00           H
ATOM    384  HB2 GLN A 607      58.900  32.190  41.950  1.00  0.00           H
ATOM    385  CG  GLN A 607      58.230  33.550  40.450  1.00  0.00           C
ATOM    386  HG1 GLN A 607      59.030  34.230  40.830  1.00  0.00           H
ATOM    387  HG2 GLN A 607      57.220  33.740  40.850  1.00  0.00           H
ATOM    388  CD  GLN A 607      58.180  33.670  38.880  1.00  0.00           C
ATOM    389  OE1 GLN A 607      58.290  32.780  38.080  1.00  0.00           O
ATOM    390  NE2 GLN A 607      57.850  34.900  38.400  1.00  0.00           N
ATOM    391 HE21 GLN A 607      57.510  34.840  37.460  1.00  0.00           H
ATOM    392 HE22 GLN A 607      58.070  35.740  38.880  1.00  0.00           H
ATOM    393  C   GLN A 607      56.380  31.300  41.850  1.00  0.00           C
ATOM    394  O   GLN A 607      56.480  32.230  42.680  1.00  0.00           O
ATOM    395  N   CYS A 608      55.260  30.530  41.700  1.00  0.00           N
ATOM    396  HN  CYS A 608      55.170  29.870  40.960  1.00  0.00           H
ATOM    397  CA  CYS A 608      54.180  30.480  42.680  1.00  0.00           C
ATOM    398  HA  CYS A 608      53.630  31.410  42.720  1.00  0.00           H
ATOM    399  CB  CYS A 608      53.190  29.270  42.360  1.00  0.00           C
ATOM    400  HB1 CYS A 608      52.440  29.100  43.160  1.00  0.00           H
ATOM    401  HB2 CYS A 608      53.870  28.410  42.180  1.00  0.00           H
ATOM    402  SG  CYS A 608      52.340  29.600  40.780  1.00  0.00           S
ATOM    403  HG1 CYS A 608      53.310  29.010  40.110  1.00  0.00           H
ATOM    404  C   CYS A 608      54.530  30.160  44.160  1.00  0.00           C
ATOM    405  O   CYS A 608      54.090  30.810  45.060  1.00  0.00           O
ATOM    406  N   LEU A 609      55.410  29.170  44.330  1.00  0.00           N
ATOM    407  HN  LEU A 609      55.780  28.710  43.540  1.00  0.00           H
ATOM    408  CA  LEU A 609      55.910  28.690  45.600  1.00  0.00           C
ATOM    409  HA  LEU A 609      55.020  28.460  46.160  1.00  0.00           H
ATOM    410  CB  LEU A 609      56.770  27.430  45.390  1.00  0.00           C
ATOM    411  HB1 LEU A 609      57.600  27.760  44.730  1.00  0.00           H
ATOM    412  HB2 LEU A 609      56.220  26.630  44.850  1.00  0.00           H
ATOM    413  CG  LEU A 609      57.350  26.930  46.690  1.00  0.00           C
ATOM    414  HG  LEU A 609      57.990  27.690  47.200  1.00  0.00           H
ATOM    415  CD1 LEU A 609      56.180  26.530  47.610  1.00  0.00           C
ATOM    416 HD11 LEU A 609      55.350  26.110  46.980  1.00  0.00           H
ATOM    417 HD12 LEU A 609      55.840  27.420  48.170  1.00  0.00           H
ATOM    418 HD13 LEU A 609      56.480  25.920  48.480  1.00  0.00           H
ATOM    419  CD2 LEU A 609      58.190  25.700  46.360  1.00  0.00           C
ATOM    420 HD21 LEU A 609      58.580  25.150  47.250  1.00  0.00           H
ATOM    421 HD22 LEU A 609      59.080  26.080  45.810  1.00  0.00           H
ATOM    422 HD23 LEU A 609      57.630  24.970  45.760  1.00  0.00           H
ATOM    423  C   LEU A 609      56.690  29.870  46.310  1.00  0.00           C
ATOM    424  O   LEU A 609      56.350  30.210  47.450  1.00  0.00           O
ATOM    425  N   ALA A 610      57.640  30.540  45.590  1.00  0.00           N
ATOM    426  HN  ALA A 610      57.940  30.160  44.730  1.00  0.00           H
ATOM    427  CA  ALA A 610      58.310  31.720  45.990  1.00  0.00           C
ATOM    428  HA  ALA A 610      58.920  31.710  46.880  1.00  0.00           H
ATOM    429  CB  ALA A 610      59.290  32.060  44.860  1.00  0.00           C
ATOM    430  HB1 ALA A 610      58.810  32.430  43.930  1.00  0.00           H
ATOM    431  HB2 ALA A 610      59.860  31.200  44.430  1.00  0.00           H
ATOM    432  HB3 ALA A 610      60.090  32.790  45.110  1.00  0.00           H
ATOM    433  C   ALA A 610      57.440  32.900  46.370  1.00  0.00           C
ATOM    434  O   ALA A 610      57.620  33.590  47.380  1.00  0.00           O
ATOM    435  N   SER A 611      56.450  33.110  45.480  1.00  0.00           N
ATOM    436  HN  SER A 611      56.430  32.640  44.600  1.00  0.00           H
ATOM    437  CA  SER A 611      55.400  34.150  45.640  1.00  0.00           C
ATOM    438  HA  SER A 611      55.860  35.120  45.760  1.00  0.00           H
ATOM    439  CB  SER A 611      54.430  34.200  44.370  1.00  0.00           C
ATOM    440  HB1 SER A 611      53.650  35.000  44.480  1.00  0.00           H
ATOM    441  HB2 SER A 611      53.840  33.280  44.210  1.00  0.00           H
ATOM    442  OG  SER A 611      55.130  34.560  43.210  1.00  0.00           O
ATOM    443  HG1 SER A 611      55.590  33.790  42.880  1.00  0.00           H
ATOM    444  C   SER A 611      54.630  34.120  46.860  1.00  0.00           C
ATOM    445  O   SER A 611      54.560  35.060  47.600  1.00  0.00           O
ATOM    446  N   ILE A 612      54.110  32.950  47.210  1.00  0.00           N
ATOM    447  HN  ILE A 612      54.210  32.160  46.610  1.00  0.00           H
ATOM    448  CA  ILE A 612      53.380  32.640  48.420  1.00  0.00           C
ATOM    449  HA  ILE A 612      52.580  33.350  48.590  1.00  0.00           H
ATOM    450  CB  ILE A 612      52.820  31.200  48.370  1.00  0.00           C
ATOM    451  HB  ILE A 612      53.700  30.540  48.180  1.00  0.00           H
ATOM    452  CG2 ILE A 612      52.100  30.830  49.740  1.00  0.00           C
ATOM    453 HG21 ILE A 612      52.680  30.880  50.690  1.00  0.00           H
ATOM    454 HG22 ILE A 612      51.730  29.780  49.640  1.00  0.00           H
ATOM    455 HG23 ILE A 612      51.250  31.530  49.800  1.00  0.00           H
ATOM    456  CG1 ILE A 612      51.810  31.120  47.190  1.00  0.00           C
ATOM    457 HG11 ILE A 612      52.280  31.560  46.290  1.00  0.00           H
ATOM    458 HG12 ILE A 612      50.930  31.700  47.530  1.00  0.00           H
ATOM    459  CD  ILE A 612      51.570  29.640  46.780  1.00  0.00           C
ATOM    460  HD1 ILE A 612      51.070  29.140  47.630  1.00  0.00           H
ATOM    461  HD2 ILE A 612      52.560  29.200  46.500  1.00  0.00           H
ATOM    462  HD3 ILE A 612      50.880  29.570  45.890  1.00  0.00           H
ATOM    463  C   ILE A 612      54.250  32.840  49.760  1.00  0.00           C
ATOM    464  O   ILE A 612      53.790  33.450  50.690  1.00  0.00           O
ATOM    465  N   LEU A 613      55.550  32.460  49.750  1.00  0.00           N
ATOM    466  HN  LEU A 613      55.930  31.910  49.010  1.00  0.00           H
ATOM    467  CA  LEU A 613      56.420  32.770  50.770  1.00  0.00           C
ATOM    468  HA  LEU A 613      55.850  32.470  51.640  1.00  0.00           H
ATOM    469  CB  LEU A 613      57.740  31.920  50.740  1.00  0.00           C
ATOM    470  HB1 LEU A 613      58.400  32.100  51.600  1.00  0.00           H
ATOM    471  HB2 LEU A 613      58.330  32.160  49.830  1.00  0.00           H
ATOM    472  CG  LEU A 613      57.540  30.390  50.860  1.00  0.00           C
ATOM    473  HG  LEU A 613      56.900  30.080  50.000  1.00  0.00           H
ATOM    474  CD1 LEU A 613      58.890  29.660  50.850  1.00  0.00           C
ATOM    475 HD11 LEU A 613      59.630  30.120  50.160  1.00  0.00           H
ATOM    476 HD12 LEU A 613      58.730  28.590  50.620  1.00  0.00           H
ATOM    477 HD13 LEU A 613      59.320  29.700  51.880  1.00  0.00           H
ATOM    478  CD2 LEU A 613      56.760  30.010  52.110  1.00  0.00           C
ATOM    479 HD21 LEU A 613      56.620  28.910  52.200  1.00  0.00           H
ATOM    480 HD22 LEU A 613      55.720  30.360  52.210  1.00  0.00           H
ATOM    481 HD23 LEU A 613      57.250  30.350  53.050  1.00  0.00           H
ATOM    482  C   LEU A 613      56.740  34.250  50.920  1.00  0.00           C
ATOM    483  O   LEU A 613      56.780  34.780  51.990  1.00  0.00           O
ATOM    484  N   PHE A 614      57.050  34.930  49.740  1.00  0.00           N
ATOM    485  HN  PHE A 614      57.060  34.510  48.830  1.00  0.00           H
ATOM    486  CA  PHE A 614      57.240  36.370  49.800  1.00  0.00           C
ATOM    487  HA  PHE A 614      58.030  36.520  50.510  1.00  0.00           H
ATOM    488  CB  PHE A 614      57.810  36.810  48.410  1.00  0.00           C
ATOM    489  HB1 PHE A 614      57.220  36.350  47.590  1.00  0.00           H
ATOM    490  HB2 PHE A 614      58.870  36.510  48.310  1.00  0.00           H
ATOM    491  CG  PHE A 614      57.800  38.250  48.100  1.00  0.00           C
ATOM    492  CD1 PHE A 614      58.440  39.140  48.940  1.00  0.00           C
ATOM    493  HD1 PHE A 614      58.940  38.800  49.830  1.00  0.00           H
ATOM    494  CE1 PHE A 614      58.300  40.540  48.690  1.00  0.00           C
ATOM    495  HE1 PHE A 614      58.810  41.250  49.330  1.00  0.00           H
ATOM    496  CZ  PHE A 614      57.680  41.020  47.620  1.00  0.00           C
ATOM    497  HZ  PHE A 614      57.520  42.070  47.470  1.00  0.00           H
ATOM    498  CD2 PHE A 614      57.160  38.850  46.970  1.00  0.00           C
ATOM    499  HD2 PHE A 614      56.610  38.150  46.350  1.00  0.00           H
ATOM    500  CE2 PHE A 614      57.080  40.180  46.700  1.00  0.00           C
ATOM    501  HE2 PHE A 614      56.510  40.630  45.910  1.00  0.00           H
ATOM    502  C   PHE A 614      56.060  37.230  50.300  1.00  0.00           C
ATOM    503  O   PHE A 614      56.080  37.970  51.310  1.00  0.00           O
ATOM    504  N   LEU A 615      54.920  37.050  49.610  1.00  0.00           N
ATOM    505  HN  LEU A 615      54.710  36.350  48.930  1.00  0.00           H
ATOM    506  CA  LEU A 615      53.710  37.760  49.990  1.00  0.00           C
ATOM    507  HA  LEU A 615      53.920  38.820  49.960  1.00  0.00           H
ATOM    508  CB  LEU A 615      52.600  37.400  48.960  1.00  0.00           C
ATOM    509  HB1 LEU A 615      51.580  37.770  49.230  1.00  0.00           H
ATOM    510  HB2 LEU A 615      52.500  36.300  48.980  1.00  0.00           H
ATOM    511  CG  LEU A 615      52.970  37.980  47.570  1.00  0.00           C
ATOM    512  HG  LEU A 615      54.070  38.010  47.460  1.00  0.00           H
ATOM    513  CD1 LEU A 615      52.470  37.290  46.430  1.00  0.00           C
ATOM    514 HD11 LEU A 615      53.050  37.610  45.540  1.00  0.00           H
ATOM    515 HD12 LEU A 615      51.390  37.490  46.210  1.00  0.00           H
ATOM    516 HD13 LEU A 615      52.580  36.190  46.450  1.00  0.00           H
ATOM    517  CD2 LEU A 615      52.520  39.420  47.320  1.00  0.00           C
ATOM    518 HD21 LEU A 615      52.750  40.120  48.130  1.00  0.00           H
ATOM    519 HD22 LEU A 615      51.430  39.620  47.290  1.00  0.00           H
ATOM    520 HD23 LEU A 615      52.940  39.810  46.360  1.00  0.00           H
ATOM    521  C   LEU A 615      53.120  37.380  51.380  1.00  0.00           C
ATOM    522  O   LEU A 615      52.850  38.260  52.200  1.00  0.00           O
ATOM    523  N   TYR A 616      52.990  36.070  51.700  1.00  0.00           N
ATOM    524  HN  TYR A 616      53.290  35.310  51.130  1.00  0.00           H
ATOM    525  CA  TYR A 616      52.220  35.670  52.890  1.00  0.00           C
ATOM    526  HA  TYR A 616      51.220  36.090  52.890  1.00  0.00           H
ATOM    527  CB  TYR A 616      51.920  34.130  52.950  1.00  0.00           C
ATOM    528  HB1 TYR A 616      52.940  33.770  52.710  1.00  0.00           H
ATOM    529  HB2 TYR A 616      51.300  33.620  52.170  1.00  0.00           H
ATOM    530  CG  TYR A 616      51.490  33.520  54.310  1.00  0.00           C
ATOM    531  CD1 TYR A 616      50.260  34.030  54.830  1.00  0.00           C
ATOM    532  HD1 TYR A 616      49.580  34.570  54.190  1.00  0.00           H
ATOM    533  CE1 TYR A 616      49.920  33.670  56.120  1.00  0.00           C
ATOM    534  HE1 TYR A 616      49.000  34.100  56.480  1.00  0.00           H
ATOM    535  CZ  TYR A 616      50.880  32.980  56.910  1.00  0.00           C
ATOM    536  OH  TYR A 616      50.680  32.830  58.230  1.00  0.00           O
ATOM    537  HH  TYR A 616      49.830  33.160  58.500  1.00  0.00           H
ATOM    538  CD2 TYR A 616      52.300  32.640  55.060  1.00  0.00           C
ATOM    539  HD2 TYR A 616      53.200  32.310  54.540  1.00  0.00           H
ATOM    540  CE2 TYR A 616      51.940  32.350  56.340  1.00  0.00           C
ATOM    541  HE2 TYR A 616      52.560  31.740  57.000  1.00  0.00           H
ATOM    542  C   TYR A 616      52.630  36.220  54.220  1.00  0.00           C
ATOM    543  O   TYR A 616      51.800  36.750  54.970  1.00  0.00           O
ATOM    544  N   CYS A 617      53.960  36.220  54.430  1.00  0.00           N
ATOM    545  HN  CYS A 617      54.590  35.840  53.760  1.00  0.00           H
ATOM    546  CA  CYS A 617      54.720  36.780  55.570  1.00  0.00           C
ATOM    547  HA  CYS A 617      54.460  36.350  56.530  1.00  0.00           H
ATOM    548  CB  CYS A 617      56.290  36.620  55.410  1.00  0.00           C
ATOM    549  HB1 CYS A 617      56.710  37.090  56.310  1.00  0.00           H
ATOM    550  HB2 CYS A 617      56.680  37.030  54.450  1.00  0.00           H
ATOM    551  SG  CYS A 617      56.800  34.830  55.490  1.00  0.00           S
ATOM    552  HG1 CYS A 617      57.080  34.560  54.230  1.00  0.00           H
ATOM    553  C   CYS A 617      54.490  38.280  55.860  1.00  0.00           C
ATOM    554  O   CYS A 617      54.310  38.700  56.970  1.00  0.00           O
ATOM    555  N   ALA A 618      54.370  39.080  54.790  1.00  0.00           N
ATOM    556  HN  ALA A 618      54.550  38.670  53.890  1.00  0.00           H
ATOM    557  CA  ALA A 618      54.020  40.540  54.910  1.00  0.00           C
ATOM    558  HA  ALA A 618      54.520  40.830  55.820  1.00  0.00           H
ATOM    559  CB  ALA A 618      54.640  41.160  53.700  1.00  0.00           C
ATOM    560  HB1 ALA A 618      55.740  41.010  53.770  1.00  0.00           H
ATOM    561  HB2 ALA A 618      54.420  42.250  53.750  1.00  0.00           H
ATOM    562  HB3 ALA A 618      54.180  40.690  52.810  1.00  0.00           H
ATOM    563  C   ALA A 618      52.420  40.760  55.030  1.00  0.00           C
ATOM    564  O   ALA A 618      51.940  41.670  55.740  1.00  0.00           O
ATOM    565  N   CYS A 619      51.540  39.880  54.530  1.00  0.00           N
ATOM    566  HN  CYS A 619      51.920  39.140  53.980  1.00  0.00           H
ATOM    567  CA  CYS A 619      50.120  39.990  54.540  1.00  0.00           C
ATOM    568  HA  CYS A 619      49.890  41.000  54.240  1.00  0.00           H
ATOM    569  CB  CYS A 619      49.620  38.940  53.530  1.00  0.00           C
ATOM    570  HB1 CYS A 619      48.520  39.050  53.680  1.00  0.00           H
ATOM    571  HB2 CYS A 619      49.890  37.940  53.890  1.00  0.00           H
ATOM    572  SG  CYS A 619      50.050  39.270  51.790  1.00  0.00           S
ATOM    573  HG1 CYS A 619      51.360  39.170  51.960  1.00  0.00           H
ATOM    574  C   CYS A 619      49.540  39.780  55.930  1.00  0.00           C
ATOM    575  O   CYS A 619      48.440  40.280  56.280  1.00  0.00           O
ATOM    576  N   MET A 620      50.230  39.020  56.820  1.00  0.00           N
ATOM    577  HN  MET A 620      51.110  38.620  56.570  1.00  0.00           H
ATOM    578  CA  MET A 620      49.950  38.870  58.240  1.00  0.00           C
ATOM    579  HA  MET A 620      48.990  38.420  58.460  1.00  0.00           H
ATOM    580  CB  MET A 620      50.950  37.880  58.870  1.00  0.00           C
ATOM    581  HB1 MET A 620      50.920  37.870  59.990  1.00  0.00           H
ATOM    582  HB2 MET A 620      52.020  38.130  58.670  1.00  0.00           H
ATOM    583  CG  MET A 620      50.600  36.390  58.520  1.00  0.00           C
ATOM    584  HG1 MET A 620      51.530  35.870  58.800  1.00  0.00           H
ATOM    585  HG2 MET A 620      50.370  36.320  57.430  1.00  0.00           H
ATOM    586  SD  MET A 620      49.060  35.750  59.320  1.00  0.00           S
ATOM    587  CE  MET A 620      49.840  35.300  60.880  1.00  0.00           C
ATOM    588  HE1 MET A 620      49.200  34.800  61.630  1.00  0.00           H
ATOM    589  HE2 MET A 620      50.470  36.020  61.450  1.00  0.00           H
ATOM    590  HE3 MET A 620      50.560  34.500  60.630  1.00  0.00           H
ATOM    591  C   MET A 620      50.040  40.170  59.010  1.00  0.00           C
ATOM    592  O   MET A 620      49.280  40.580  59.870  1.00  0.00           O
ATOM    593  N   SER A 621      50.980  41.070  58.660  1.00  0.00           N
ATOM    594  HN  SER A 621      51.700  40.950  57.980  1.00  0.00           H
ATOM    595  CA  SER A 621      51.120  42.290  59.420  1.00  0.00           C
ATOM    596  HA  SER A 621      51.190  42.140  60.490  1.00  0.00           H
ATOM    597  CB  SER A 621      52.470  42.990  59.050  1.00  0.00           C
ATOM    598  HB1 SER A 621      52.600  43.260  57.980  1.00  0.00           H
ATOM    599  HB2 SER A 621      53.310  42.340  59.370  1.00  0.00           H
ATOM    600  OG  SER A 621      52.730  44.270  59.770  1.00  0.00           O
ATOM    601  HG1 SER A 621      52.900  44.020  60.680  1.00  0.00           H
ATOM    602  C   SER A 621      49.990  43.310  59.420  1.00  0.00           C
ATOM    603  O   SER A 621      49.570  43.760  60.480  1.00  0.00           O
ATOM    604  N   PRO A 622      49.350  43.680  58.330  1.00  0.00           N
ATOM    605  CD  PRO A 622      49.840  43.470  56.990  1.00  0.00           C
ATOM    606  HD1 PRO A 622      49.730  42.380  56.800  1.00  0.00           H
ATOM    607  HD2 PRO A 622      50.890  43.800  56.800  1.00  0.00           H
ATOM    608  CA  PRO A 622      48.210  44.490  58.340  1.00  0.00           C
ATOM    609  HA  PRO A 622      48.390  45.370  58.960  1.00  0.00           H
ATOM    610  CB  PRO A 622      47.900  44.970  56.880  1.00  0.00           C
ATOM    611  HB1 PRO A 622      47.930  46.080  56.820  1.00  0.00           H
ATOM    612  HB2 PRO A 622      46.880  44.820  56.480  1.00  0.00           H
ATOM    613  CG  PRO A 622      49.020  44.320  56.030  1.00  0.00           C
ATOM    614  HG1 PRO A 622      48.640  43.640  55.230  1.00  0.00           H
ATOM    615  HG2 PRO A 622      49.510  45.130  55.480  1.00  0.00           H
ATOM    616  C   PRO A 622      46.900  43.760  58.890  1.00  0.00           C
ATOM    617  O   PRO A 622      46.170  44.430  59.580  1.00  0.00           O
ATOM    618  N   VAL A 623      46.600  42.440  58.650  1.00  0.00           N
ATOM    619  HN  VAL A 623      47.050  41.770  58.070  1.00  0.00           H
ATOM    620  CA  VAL A 623      45.500  41.770  59.220  1.00  0.00           C
ATOM    621  HA  VAL A 623      44.720  42.470  58.970  1.00  0.00           H
ATOM    622  CB  VAL A 623      45.160  40.400  58.530  1.00  0.00           C
ATOM    623  HB  VAL A 623      46.080  39.780  58.560  1.00  0.00           H
ATOM    624  CG1 VAL A 623      43.980  39.640  59.140  1.00  0.00           C
ATOM    625 HG11 VAL A 623      43.050  40.240  58.990  1.00  0.00           H
ATOM    626 HG12 VAL A 623      44.040  39.590  60.240  1.00  0.00           H
ATOM    627 HG13 VAL A 623      43.810  38.670  58.630  1.00  0.00           H
ATOM    628  CG2 VAL A 623      44.790  40.690  57.080  1.00  0.00           C
ATOM    629 HG21 VAL A 623      44.640  39.800  56.440  1.00  0.00           H
ATOM    630 HG22 VAL A 623      45.620  41.300  56.650  1.00  0.00           H
ATOM    631 HG23 VAL A 623      43.840  41.240  57.000  1.00  0.00           H
ATOM    632  C   VAL A 623      45.530  41.640  60.720  1.00  0.00           C
ATOM    633  O   VAL A 623      44.590  41.970  61.490  1.00  0.00           O
ATOM    634  N   ILE A 624      46.750  41.210  61.230  1.00  0.00           N
ATOM    635  HN  ILE A 624      47.380  40.830  60.560  1.00  0.00           H
ATOM    636  CA  ILE A 624      47.020  41.230  62.680  1.00  0.00           C
ATOM    637  HA  ILE A 624      46.190  40.780  63.210  1.00  0.00           H
ATOM    638  CB  ILE A 624      48.290  40.490  63.110  1.00  0.00           C
ATOM    639  HB  ILE A 624      49.110  40.910  62.510  1.00  0.00           H
ATOM    640  CG2 ILE A 624      48.690  40.770  64.540  1.00  0.00           C
ATOM    641 HG21 ILE A 624      49.190  41.760  64.660  1.00  0.00           H
ATOM    642 HG22 ILE A 624      49.360  39.970  64.930  1.00  0.00           H
ATOM    643 HG23 ILE A 624      47.760  40.640  65.130  1.00  0.00           H
ATOM    644  CG1 ILE A 624      48.230  38.910  62.830  1.00  0.00           C
ATOM    645 HG11 ILE A 624      49.220  38.420  63.010  1.00  0.00           H
ATOM    646 HG12 ILE A 624      47.980  38.650  61.780  1.00  0.00           H
ATOM    647  CD  ILE A 624      47.190  38.170  63.770  1.00  0.00           C
ATOM    648  HD1 ILE A 624      46.150  38.480  63.480  1.00  0.00           H
ATOM    649  HD2 ILE A 624      47.300  38.410  64.840  1.00  0.00           H
ATOM    650  HD3 ILE A 624      47.290  37.100  63.490  1.00  0.00           H
ATOM    651  C   ILE A 624      46.920  42.620  63.300  1.00  0.00           C
ATOM    652  O   ILE A 624      46.330  42.800  64.340  1.00  0.00           O
ATOM    653  N   THR A 625      47.590  43.670  62.760  1.00  0.00           N
ATOM    654  HN  THR A 625      48.080  43.530  61.900  1.00  0.00           H
ATOM    655  CA  THR A 625      47.560  45.000  63.320  1.00  0.00           C
ATOM    656  HA  THR A 625      47.950  44.900  64.330  1.00  0.00           H
ATOM    657  CB  THR A 625      48.490  45.920  62.580  1.00  0.00           C
ATOM    658  HB  THR A 625      48.320  46.040  61.480  1.00  0.00           H
ATOM    659  OG1 THR A 625      49.810  45.330  62.760  1.00  0.00           O
ATOM    660  HG1 THR A 625      49.970  44.610  62.130  1.00  0.00           H
ATOM    661  CG2 THR A 625      48.600  47.350  63.200  1.00  0.00           C
ATOM    662 HG21 THR A 625      49.090  47.190  64.180  1.00  0.00           H
ATOM    663 HG22 THR A 625      47.640  47.870  63.390  1.00  0.00           H
ATOM    664 HG23 THR A 625      49.310  47.980  62.620  1.00  0.00           H
ATOM    665  C   THR A 625      46.210  45.690  63.410  1.00  0.00           C
ATOM    666  O   THR A 625      45.770  46.090  64.500  1.00  0.00           O
ATOM    667  N   PHE A 626      45.450  45.650  62.300  1.00  0.00           N
ATOM    668  HN  PHE A 626      45.860  45.190  61.520  1.00  0.00           H
ATOM    669  CA  PHE A 626      44.050  46.090  62.240  1.00  0.00           C
ATOM    670  HA  PHE A 626      44.120  47.130  62.470  1.00  0.00           H
ATOM    671  CB  PHE A 626      43.550  45.900  60.710  1.00  0.00           C
ATOM    672  HB1 PHE A 626      43.630  44.880  60.280  1.00  0.00           H
ATOM    673  HB2 PHE A 626      44.250  46.440  60.030  1.00  0.00           H
ATOM    674  CG  PHE A 626      42.130  46.240  60.510  1.00  0.00           C
ATOM    675  CD1 PHE A 626      41.060  45.310  60.440  1.00  0.00           C
ATOM    676  HD1 PHE A 626      41.280  44.250  60.540  1.00  0.00           H
ATOM    677  CE1 PHE A 626      39.720  45.710  60.200  1.00  0.00           C
ATOM    678  HE1 PHE A 626      38.960  44.950  60.270  1.00  0.00           H
ATOM    679  CZ  PHE A 626      39.510  47.020  59.900  1.00  0.00           C
ATOM    680  HZ  PHE A 626      38.540  47.360  59.540  1.00  0.00           H
ATOM    681  CD2 PHE A 626      41.840  47.570  60.290  1.00  0.00           C
ATOM    682  HD2 PHE A 626      42.670  48.240  60.160  1.00  0.00           H
ATOM    683  CE2 PHE A 626      40.510  47.920  59.860  1.00  0.00           C
ATOM    684  HE2 PHE A 626      40.280  48.870  59.400  1.00  0.00           H
ATOM    685  C   PHE A 626      43.190  45.380  63.260  1.00  0.00           C
ATOM    686  O   PHE A 626      42.450  46.040  64.060  1.00  0.00           O
ATOM    687  N   GLY A 627      43.340  44.030  63.450  1.00  0.00           N
ATOM    688  HN  GLY A 627      43.910  43.470  62.850  1.00  0.00           H
ATOM    689  CA  GLY A 627      42.520  43.360  64.380  1.00  0.00           C
ATOM    690  HA1 GLY A 627      42.690  42.300  64.320  1.00  0.00           H
ATOM    691  HA2 GLY A 627      41.480  43.560  64.170  1.00  0.00           H
ATOM    692  C   GLY A 627      42.860  43.660  65.810  1.00  0.00           C
ATOM    693  O   GLY A 627      41.990  43.700  66.700  1.00  0.00           O
ATOM    694  N   GLY A 628      44.140  43.990  66.110  1.00  0.00           N
ATOM    695  HN  GLY A 628      44.820  43.950  65.380  1.00  0.00           H
ATOM    696  CA  GLY A 628      44.500  44.690  67.380  1.00  0.00           C
ATOM    697  HA1 GLY A 628      45.530  44.970  67.240  1.00  0.00           H
ATOM    698  HA2 GLY A 628      44.450  43.930  68.150  1.00  0.00           H
ATOM    699  C   GLY A 628      43.690  45.910  67.650  1.00  0.00           C
ATOM    700  O   GLY A 628      43.090  46.140  68.730  1.00  0.00           O
ATOM    701  N   LEU A 629      43.720  46.830  66.660  1.00  0.00           N
ATOM    702  HN  LEU A 629      44.190  46.530  65.840  1.00  0.00           H
ATOM    703  CA  LEU A 629      43.060  48.120  66.730  1.00  0.00           C
ATOM    704  HA  LEU A 629      43.260  48.650  67.640  1.00  0.00           H
ATOM    705  CB  LEU A 629      43.340  49.010  65.420  1.00  0.00           C
ATOM    706  HB1 LEU A 629      42.770  49.960  65.510  1.00  0.00           H
ATOM    707  HB2 LEU A 629      43.050  48.390  64.540  1.00  0.00           H
ATOM    708  CG  LEU A 629      44.810  49.330  65.080  1.00  0.00           C
ATOM    709  HG  LEU A 629      45.430  48.420  64.940  1.00  0.00           H
ATOM    710  CD1 LEU A 629      44.850  50.100  63.760  1.00  0.00           C
ATOM    711 HD11 LEU A 629      44.370  51.100  63.770  1.00  0.00           H
ATOM    712 HD12 LEU A 629      44.520  49.500  62.880  1.00  0.00           H
ATOM    713 HD13 LEU A 629      45.940  50.340  63.670  1.00  0.00           H
ATOM    714  CD2 LEU A 629      45.540  50.200  66.160  1.00  0.00           C
ATOM    715 HD21 LEU A 629      44.980  51.140  66.330  1.00  0.00           H
ATOM    716 HD22 LEU A 629      46.590  50.300  65.830  1.00  0.00           H
ATOM    717 HD23 LEU A 629      45.590  49.560  67.070  1.00  0.00           H
ATOM    718  C   LEU A 629      41.490  48.040  66.810  1.00  0.00           C
ATOM    719  O   LEU A 629      40.850  48.800  67.520  1.00  0.00           O
ATOM    720  N   LEU A 630      40.890  47.140  65.970  1.00  0.00           N
ATOM    721  HN  LEU A 630      41.500  46.570  65.440  1.00  0.00           H
ATOM    722  CA  LEU A 630      39.440  46.970  65.920  1.00  0.00           C
ATOM    723  HA  LEU A 630      38.990  47.940  65.820  1.00  0.00           H
ATOM    724  CB  LEU A 630      39.020  46.220  64.660  1.00  0.00           C
ATOM    725  HB1 LEU A 630      39.420  45.220  64.890  1.00  0.00           H
ATOM    726  HB2 LEU A 630      39.500  46.740  63.800  1.00  0.00           H
ATOM    727  CG  LEU A 630      37.450  46.140  64.310  1.00  0.00           C
ATOM    728  HG  LEU A 630      37.030  45.610  65.190  1.00  0.00           H
ATOM    729  CD1 LEU A 630      36.830  47.470  64.200  1.00  0.00           C
ATOM    730 HD11 LEU A 630      37.150  48.160  65.000  1.00  0.00           H
ATOM    731 HD12 LEU A 630      35.740  47.350  64.390  1.00  0.00           H
ATOM    732 HD13 LEU A 630      37.090  47.910  63.210  1.00  0.00           H
ATOM    733  CD2 LEU A 630      37.170  45.440  63.030  1.00  0.00           C
ATOM    734 HD21 LEU A 630      37.610  45.990  62.170  1.00  0.00           H
ATOM    735 HD22 LEU A 630      36.090  45.270  62.800  1.00  0.00           H
ATOM    736 HD23 LEU A 630      37.620  44.420  63.100  1.00  0.00           H
ATOM    737  C   LEU A 630      38.880  46.280  67.150  1.00  0.00           C
ATOM    738  O   LEU A 630      37.730  46.510  67.470  1.00  0.00           O
ATOM    739  N   GLY A 631      39.690  45.400  67.850  1.00  0.00           N
ATOM    740  HN  GLY A 631      40.550  45.070  67.480  1.00  0.00           H
ATOM    741  CA  GLY A 631      39.210  44.820  69.130  1.00  0.00           C
ATOM    742  HA1 GLY A 631      39.710  43.910  69.410  1.00  0.00           H
ATOM    743  HA2 GLY A 631      38.140  44.800  68.990  1.00  0.00           H
ATOM    744  C   GLY A 631      39.370  45.870  70.280  1.00  0.00           C
ATOM    745  O   GLY A 631      38.600  45.750  71.200  1.00  0.00           O
ATOM    746  N   GLU A 632      40.350  46.830  70.170  1.00  0.00           N
ATOM    747  HN  GLU A 632      41.180  46.730  69.630  1.00  0.00           H
ATOM    748  CA  GLU A 632      40.450  47.970  71.170  1.00  0.00           C
ATOM    749  HA  GLU A 632      40.450  47.550  72.170  1.00  0.00           H
ATOM    750  CB  GLU A 632      41.770  48.750  71.080  1.00  0.00           C
ATOM    751  HB1 GLU A 632      41.880  48.970  70.000  1.00  0.00           H
ATOM    752  HB2 GLU A 632      42.550  48.020  71.380  1.00  0.00           H
ATOM    753  CG  GLU A 632      41.790  50.030  71.860  1.00  0.00           C
ATOM    754  HG1 GLU A 632      41.730  49.620  72.900  1.00  0.00           H
ATOM    755  HG2 GLU A 632      41.000  50.800  71.810  1.00  0.00           H
ATOM    756  CD  GLU A 632      43.160  50.750  71.720  1.00  0.00           C
ATOM    757  OE1 GLU A 632      44.140  50.440  72.470  1.00  0.00           O
ATOM    758  OE2 GLU A 632      43.210  51.740  70.970  1.00  0.00           O
ATOM    759  C   GLU A 632      39.260  48.910  70.960  1.00  0.00           C
ATOM    760  O   GLU A 632      38.630  49.440  71.910  1.00  0.00           O
ATOM    761  N   ALA A 633      38.870  49.040  69.710  1.00  0.00           N
ATOM    762  HN  ALA A 633      39.340  48.470  69.030  1.00  0.00           H
ATOM    763  CA  ALA A 633      37.860  49.920  69.240  1.00  0.00           C
ATOM    764  HA  ALA A 633      38.230  50.850  69.640  1.00  0.00           H
ATOM    765  CB  ALA A 633      37.850  50.030  67.660  1.00  0.00           C
ATOM    766  HB1 ALA A 633      37.030  50.750  67.450  1.00  0.00           H
ATOM    767  HB2 ALA A 633      37.500  49.090  67.200  1.00  0.00           H
ATOM    768  HB3 ALA A 633      38.840  50.260  67.210  1.00  0.00           H
ATOM    769  C   ALA A 633      36.460  49.440  69.750  1.00  0.00           C
ATOM    770  O   ALA A 633      35.600  50.270  69.990  1.00  0.00           O
ATOM    771  N   THR A 634      36.160  48.140  69.830  1.00  0.00           N
ATOM    772  HN  THR A 634      36.770  47.430  69.480  1.00  0.00           H
ATOM    773  CA  THR A 634      34.830  47.620  70.250  1.00  0.00           C
ATOM    774  HA  THR A 634      34.070  48.360  70.100  1.00  0.00           H
ATOM    775  CB  THR A 634      34.400  46.490  69.400  1.00  0.00           C
ATOM    776  HB  THR A 634      33.540  45.960  69.870  1.00  0.00           H
ATOM    777  OG1 THR A 634      35.540  45.630  69.190  1.00  0.00           O
ATOM    778  HG1 THR A 634      36.010  46.020  68.440  1.00  0.00           H
ATOM    779  CG2 THR A 634      34.060  47.030  67.980  1.00  0.00           C
ATOM    780 HG21 THR A 634      33.340  47.880  68.040  1.00  0.00           H
ATOM    781 HG22 THR A 634      33.660  46.120  67.480  1.00  0.00           H
ATOM    782 HG23 THR A 634      34.960  47.380  67.420  1.00  0.00           H
ATOM    783  C   THR A 634      34.850  47.160  71.730  1.00  0.00           C
ATOM    784  O   THR A 634      33.870  46.530  72.170  1.00  0.00           O
ATOM    785  N   GLU A 635      35.960  47.430  72.400  1.00  0.00           N
ATOM    786  HN  GLU A 635      36.760  47.800  71.940  1.00  0.00           H
ATOM    787  CA  GLU A 635      36.140  47.120  73.770  1.00  0.00           C
ATOM    788  HA  GLU A 635      37.030  47.630  74.120  1.00  0.00           H
ATOM    789  CB  GLU A 635      35.080  47.640  74.740  1.00  0.00           C
ATOM    790  HB1 GLU A 635      35.200  47.220  75.760  1.00  0.00           H
ATOM    791  HB2 GLU A 635      34.040  47.270  74.650  1.00  0.00           H
ATOM    792  CG  GLU A 635      35.020  49.190  74.730  1.00  0.00           C
ATOM    793  HG1 GLU A 635      35.030  49.720  73.750  1.00  0.00           H
ATOM    794  HG2 GLU A 635      35.970  49.570  75.160  1.00  0.00           H
ATOM    795  CD  GLU A 635      33.950  49.900  75.560  1.00  0.00           C
ATOM    796  OE1 GLU A 635      34.280  50.970  76.200  1.00  0.00           O
ATOM    797  OE2 GLU A 635      32.760  49.520  75.660  1.00  0.00           O
ATOM    798  C   GLU A 635      36.510  45.700  74.120  1.00  0.00           C
ATOM    799  O   GLU A 635      36.280  45.330  75.290  1.00  0.00           O
ATOM    800  N   GLY A 636      37.010  44.840  73.220  1.00  0.00           N
ATOM    801  HN  GLY A 636      37.460  45.370  72.510  1.00  0.00           H
ATOM    802  CA  GLY A 636      37.320  43.460  73.430  1.00  0.00           C
ATOM    803  HA1 GLY A 636      37.050  43.160  74.430  1.00  0.00           H
ATOM    804  HA2 GLY A 636      38.380  43.380  73.230  1.00  0.00           H
ATOM    805  C   GLY A 636      36.590  42.610  72.470  1.00  0.00           C
ATOM    806  O   GLY A 636      37.030  41.490  72.340  1.00  0.00           O
ATOM    807  N   ARG A 637      35.420  43.070  71.880  1.00  0.00           N
ATOM    808  HN  ARG A 637      35.260  44.040  72.020  1.00  0.00           H
ATOM    809  CA  ARG A 637      34.660  42.160  70.930  1.00  0.00           C
ATOM    810  HA  ARG A 637      34.230  41.400  71.560  1.00  0.00           H
ATOM    811  CB  ARG A 637      33.520  42.890  70.300  1.00  0.00           C
ATOM    812  HB1 ARG A 637      33.070  42.340  69.440  1.00  0.00           H
ATOM    813  HB2 ARG A 637      33.960  43.770  69.790  1.00  0.00           H
ATOM    814  CG  ARG A 637      32.450  43.390  71.180  1.00  0.00           C
ATOM    815  HG1 ARG A 637      31.550  43.850  70.710  1.00  0.00           H
ATOM    816  HG2 ARG A 637      32.900  44.050  71.960  1.00  0.00           H
ATOM    817  CD  ARG A 637      31.790  42.270  72.010  1.00  0.00           C
ATOM    818  HD1 ARG A 637      30.910  42.560  72.610  1.00  0.00           H
ATOM    819  HD2 ARG A 637      32.580  41.840  72.670  1.00  0.00           H
ATOM    820  NE  ARG A 637      31.240  41.230  71.000  1.00  0.00           N
ATOM    821  HE  ARG A 637      31.460  41.310  70.020  1.00  0.00           H
ATOM    822  CZ  ARG A 637      30.230  40.400  71.160  1.00  0.00           C
ATOM    823  NH1 ARG A 637      29.550  40.280  72.330  1.00  0.00           N
ATOM    824 HH11 ARG A 637      29.920  40.750  73.140  1.00  0.00           H
ATOM    825 HH12 ARG A 637      28.830  39.620  72.520  1.00  0.00           H
ATOM    826  NH2 ARG A 637      29.940  39.740  70.040  1.00  0.00           N
ATOM    827 HH21 ARG A 637      30.660  39.660  69.350  1.00  0.00           H
ATOM    828 HH22 ARG A 637      29.140  39.180  69.840  1.00  0.00           H
ATOM    829  C   ARG A 637      35.500  41.430  69.790  1.00  0.00           C
ATOM    830  O   ARG A 637      35.600  40.230  69.670  1.00  0.00           O
ATOM    831  N   ILE A 638      36.090  42.220  68.890  1.00  0.00           N
ATOM    832  HN  ILE A 638      35.980  43.220  68.900  1.00  0.00           H
ATOM    833  CA  ILE A 638      36.830  41.710  67.780  1.00  0.00           C
ATOM    834  HA  ILE A 638      36.310  40.860  67.380  1.00  0.00           H
ATOM    835  CB  ILE A 638      36.940  42.670  66.580  1.00  0.00           C
ATOM    836  HB  ILE A 638      37.210  43.650  67.020  1.00  0.00           H
ATOM    837  CG2 ILE A 638      38.030  42.340  65.520  1.00  0.00           C
ATOM    838 HG21 ILE A 638      37.790  41.290  65.240  1.00  0.00           H
ATOM    839 HG22 ILE A 638      39.050  42.470  65.940  1.00  0.00           H
ATOM    840 HG23 ILE A 638      37.890  43.060  64.700  1.00  0.00           H
ATOM    841  CG1 ILE A 638      35.520  42.850  65.980  1.00  0.00           C
ATOM    842 HG11 ILE A 638      35.500  43.770  65.370  1.00  0.00           H
ATOM    843 HG12 ILE A 638      34.710  42.930  66.730  1.00  0.00           H
ATOM    844  CD  ILE A 638      35.170  41.710  64.990  1.00  0.00           C
ATOM    845  HD1 ILE A 638      35.030  40.720  65.500  1.00  0.00           H
ATOM    846  HD2 ILE A 638      35.910  41.580  64.170  1.00  0.00           H
ATOM    847  HD3 ILE A 638      34.180  41.870  64.510  1.00  0.00           H
ATOM    848  C   ILE A 638      38.240  41.140  68.110  1.00  0.00           C
ATOM    849  O   ILE A 638      39.100  41.740  68.740  1.00  0.00           O
ATOM    850  N   SER A 639      38.610  39.910  67.710  1.00  0.00           N
ATOM    851  HN  SER A 639      37.910  39.320  67.300  1.00  0.00           H
ATOM    852  CA  SER A 639      39.930  39.320  67.890  1.00  0.00           C
ATOM    853  HA  SER A 639      40.490  39.790  68.680  1.00  0.00           H
ATOM    854  CB  SER A 639      39.750  37.860  68.350  1.00  0.00           C
ATOM    855  HB1 SER A 639      39.170  37.720  69.290  1.00  0.00           H
ATOM    856  HB2 SER A 639      40.710  37.350  68.570  1.00  0.00           H
ATOM    857  OG  SER A 639      38.980  37.080  67.350  1.00  0.00           O
ATOM    858  HG1 SER A 639      38.140  37.540  67.330  1.00  0.00           H
ATOM    859  C   SER A 639      40.840  39.300  66.710  1.00  0.00           C
ATOM    860  O   SER A 639      40.510  39.340  65.490  1.00  0.00           O
ATOM    861  N   ALA A 640      42.090  39.080  67.010  1.00  0.00           N
ATOM    862  HN  ALA A 640      42.470  39.310  67.900  1.00  0.00           H
ATOM    863  CA  ALA A 640      43.080  38.750  66.040  1.00  0.00           C
ATOM    864  HA  ALA A 640      43.240  39.590  65.380  1.00  0.00           H
ATOM    865  CB  ALA A 640      44.490  38.530  66.760  1.00  0.00           C
ATOM    866  HB1 ALA A 640      44.430  37.620  67.380  1.00  0.00           H
ATOM    867  HB2 ALA A 640      44.690  39.390  67.440  1.00  0.00           H
ATOM    868  HB3 ALA A 640      45.340  38.410  66.050  1.00  0.00           H
ATOM    869  C   ALA A 640      42.900  37.520  65.170  1.00  0.00           C
ATOM    870  O   ALA A 640      43.060  37.530  63.960  1.00  0.00           O
ATOM    871  N   ILE A 641      42.430  36.350  65.660  1.00  0.00           N
ATOM    872  HN  ILE A 641      42.400  36.080  66.620  1.00  0.00           H
ATOM    873  CA  ILE A 641      42.040  35.190  64.820  1.00  0.00           C
ATOM    874  HA  ILE A 641      42.840  35.050  64.100  1.00  0.00           H
ATOM    875  CB  ILE A 641      41.930  33.990  65.710  1.00  0.00           C
ATOM    876  HB  ILE A 641      42.860  33.980  66.310  1.00  0.00           H
ATOM    877  CG2 ILE A 641      40.740  34.310  66.650  1.00  0.00           C
ATOM    878 HG21 ILE A 641      40.750  35.250  67.240  1.00  0.00           H
ATOM    879 HG22 ILE A 641      40.540  33.500  67.380  1.00  0.00           H
ATOM    880 HG23 ILE A 641      39.790  34.290  66.080  1.00  0.00           H
ATOM    881  CG1 ILE A 641      41.790  32.660  64.960  1.00  0.00           C
ATOM    882 HG11 ILE A 641      41.050  32.700  64.130  1.00  0.00           H
ATOM    883 HG12 ILE A 641      41.450  31.860  65.640  1.00  0.00           H
ATOM    884  CD  ILE A 641      43.160  32.260  64.410  1.00  0.00           C
ATOM    885  HD1 ILE A 641      43.120  31.270  63.900  1.00  0.00           H
ATOM    886  HD2 ILE A 641      43.860  32.200  65.270  1.00  0.00           H
ATOM    887  HD3 ILE A 641      43.450  33.010  63.630  1.00  0.00           H
ATOM    888  C   ILE A 641      40.830  35.270  63.950  1.00  0.00           C
ATOM    889  O   ILE A 641      40.730  34.740  62.800  1.00  0.00           O
ATOM    890  N   GLU A 642      39.810  36.080  64.370  1.00  0.00           N
ATOM    891  HN  GLU A 642      39.980  36.550  65.220  1.00  0.00           H
ATOM    892  CA  GLU A 642      38.630  36.380  63.520  1.00  0.00           C
ATOM    893  HA  GLU A 642      38.350  35.400  63.190  1.00  0.00           H
ATOM    894  CB  GLU A 642      37.440  37.090  64.310  1.00  0.00           C
ATOM    895  HB1 GLU A 642      36.680  37.390  63.550  1.00  0.00           H
ATOM    896  HB2 GLU A 642      37.780  38.000  64.860  1.00  0.00           H
ATOM    897  CG  GLU A 642      36.650  36.210  65.310  1.00  0.00           C
ATOM    898  HG1 GLU A 642      37.400  35.580  65.830  1.00  0.00           H
ATOM    899  HG2 GLU A 642      36.140  35.410  64.740  1.00  0.00           H
ATOM    900  CD  GLU A 642      35.830  37.010  66.180  1.00  0.00           C
ATOM    901  OE1 GLU A 642      34.550  36.940  66.090  1.00  0.00           O
ATOM    902  OE2 GLU A 642      36.380  37.710  67.060  1.00  0.00           O
ATOM    903  C   GLU A 642      38.920  37.200  62.280  1.00  0.00           C
ATOM    904  O   GLU A 642      38.440  36.980  61.190  1.00  0.00           O
ATOM    905  N   SER A 643      39.820  38.170  62.480  1.00  0.00           N
ATOM    906  HN  SER A 643      40.140  38.360  63.410  1.00  0.00           H
ATOM    907  CA  SER A 643      40.390  38.990  61.400  1.00  0.00           C
ATOM    908  HA  SER A 643      39.640  39.550  60.880  1.00  0.00           H
ATOM    909  CB  SER A 643      41.410  39.950  62.050  1.00  0.00           C
ATOM    910  HB1 SER A 643      41.830  40.710  61.350  1.00  0.00           H
ATOM    911  HB2 SER A 643      42.300  39.380  62.400  1.00  0.00           H
ATOM    912  OG  SER A 643      40.820  40.630  63.130  1.00  0.00           O
ATOM    913  HG1 SER A 643      40.960  40.130  63.940  1.00  0.00           H
ATOM    914  C   SER A 643      41.180  38.210  60.320  1.00  0.00           C
ATOM    915  O   SER A 643      41.020  38.270  59.120  1.00  0.00           O
ATOM    916  N   LEU A 644      42.020  37.220  60.760  1.00  0.00           N
ATOM    917  HN  LEU A 644      42.280  37.160  61.720  1.00  0.00           H
ATOM    918  CA  LEU A 644      42.570  36.130  59.950  1.00  0.00           C
ATOM    919  HA  LEU A 644      43.250  36.570  59.220  1.00  0.00           H
ATOM    920  CB  LEU A 644      43.440  35.280  60.820  1.00  0.00           C
ATOM    921  HB1 LEU A 644      43.740  34.410  60.210  1.00  0.00           H
ATOM    922  HB2 LEU A 644      42.850  34.840  61.660  1.00  0.00           H
ATOM    923  CG  LEU A 644      44.710  35.890  61.390  1.00  0.00           C
ATOM    924  HG  LEU A 644      44.360  36.790  61.950  1.00  0.00           H
ATOM    925  CD1 LEU A 644      45.200  34.820  62.370  1.00  0.00           C
ATOM    926 HD11 LEU A 644      44.750  34.900  63.370  1.00  0.00           H
ATOM    927 HD12 LEU A 644      46.310  34.920  62.430  1.00  0.00           H
ATOM    928 HD13 LEU A 644      45.030  33.800  61.980  1.00  0.00           H
ATOM    929  CD2 LEU A 644      45.800  36.160  60.280  1.00  0.00           C
ATOM    930 HD21 LEU A 644      46.300  35.200  60.000  1.00  0.00           H
ATOM    931 HD22 LEU A 644      46.620  36.640  60.870  1.00  0.00           H
ATOM    932 HD23 LEU A 644      45.520  36.710  59.370  1.00  0.00           H
ATOM    933  C   LEU A 644      41.490  35.380  59.200  1.00  0.00           C
ATOM    934  O   LEU A 644      41.590  35.230  58.010  1.00  0.00           O
ATOM    935  N   PHE A 645      40.440  34.970  59.860  1.00  0.00           N
ATOM    936  HN  PHE A 645      40.470  35.040  60.860  1.00  0.00           H
ATOM    937  CA  PHE A 645      39.270  34.230  59.330  1.00  0.00           C
ATOM    938  HA  PHE A 645      39.670  33.340  58.860  1.00  0.00           H
ATOM    939  CB  PHE A 645      38.200  33.790  60.420  1.00  0.00           C
ATOM    940  HB1 PHE A 645      37.200  33.570  59.990  1.00  0.00           H
ATOM    941  HB2 PHE A 645      38.220  34.640  61.130  1.00  0.00           H
ATOM    942  CG  PHE A 645      38.630  32.590  61.250  1.00  0.00           C
ATOM    943  CD1 PHE A 645      37.620  32.070  62.090  1.00  0.00           C
ATOM    944  HD1 PHE A 645      36.710  32.660  62.070  1.00  0.00           H
ATOM    945  CE1 PHE A 645      37.880  30.880  62.860  1.00  0.00           C
ATOM    946  HE1 PHE A 645      37.150  30.400  63.480  1.00  0.00           H
ATOM    947  CZ  PHE A 645      39.120  30.270  62.760  1.00  0.00           C
ATOM    948  HZ  PHE A 645      39.280  29.300  63.190  1.00  0.00           H
ATOM    949  CD2 PHE A 645      39.890  31.960  61.240  1.00  0.00           C
ATOM    950  HD2 PHE A 645      40.740  32.380  60.730  1.00  0.00           H
ATOM    951  CE2 PHE A 645      40.130  30.800  61.960  1.00  0.00           C
ATOM    952  HE2 PHE A 645      41.080  30.320  61.830  1.00  0.00           H
ATOM    953  C   PHE A 645      38.480  35.040  58.270  1.00  0.00           C
ATOM    954  O   PHE A 645      38.130  34.580  57.230  1.00  0.00           O
ATOM    955  N   GLY A 646      38.240  36.350  58.480  1.00  0.00           N
ATOM    956  HN  GLY A 646      38.530  36.700  59.370  1.00  0.00           H
ATOM    957  CA  GLY A 646      37.510  37.300  57.620  1.00  0.00           C
ATOM    958  HA1 GLY A 646      37.640  38.320  57.990  1.00  0.00           H
ATOM    959  HA2 GLY A 646      36.520  36.970  57.360  1.00  0.00           H
ATOM    960  C   GLY A 646      38.180  37.410  56.310  1.00  0.00           C
ATOM    961  O   GLY A 646      37.640  37.170  55.240  1.00  0.00           O
ATOM    962  N   ALA A 647      39.510  37.740  56.450  1.00  0.00           N
ATOM    963  HN  ALA A 647      39.990  37.780  57.330  1.00  0.00           H
ATOM    964  CA  ALA A 647      40.530  37.730  55.340  1.00  0.00           C
ATOM    965  HA  ALA A 647      40.300  38.490  54.620  1.00  0.00           H
ATOM    966  CB  ALA A 647      41.910  37.890  55.940  1.00  0.00           C
ATOM    967  HB1 ALA A 647      42.630  38.000  55.110  1.00  0.00           H
ATOM    968  HB2 ALA A 647      42.240  37.020  56.560  1.00  0.00           H
ATOM    969  HB3 ALA A 647      42.020  38.810  56.550  1.00  0.00           H
ATOM    970  C   ALA A 647      40.590  36.350  54.590  1.00  0.00           C
ATOM    971  O   ALA A 647      40.810  36.250  53.380  1.00  0.00           O
ATOM    972  N   SER A 648      40.680  35.210  55.380  1.00  0.00           N
ATOM    973  HN  SER A 648      40.720  35.370  56.370  1.00  0.00           H
ATOM    974  CA  SER A 648      40.680  33.890  54.810  1.00  0.00           C
ATOM    975  HA  SER A 648      41.430  33.860  54.020  1.00  0.00           H
ATOM    976  CB  SER A 648      41.050  32.850  55.890  1.00  0.00           C
ATOM    977  HB1 SER A 648      40.260  32.740  56.660  1.00  0.00           H
ATOM    978  HB2 SER A 648      41.990  33.230  56.360  1.00  0.00           H
ATOM    979  OG  SER A 648      41.350  31.550  55.380  1.00  0.00           O
ATOM    980  HG1 SER A 648      42.170  31.580  54.870  1.00  0.00           H
ATOM    981  C   SER A 648      39.400  33.460  54.090  1.00  0.00           C
ATOM    982  O   SER A 648      39.440  33.030  52.920  1.00  0.00           O
ATOM    983  N   LEU A 649      38.260  33.750  54.710  1.00  0.00           N
ATOM    984  HN  LEU A 649      38.160  34.070  55.650  1.00  0.00           H
ATOM    985  CA  LEU A 649      36.950  33.540  54.140  1.00  0.00           C
ATOM    986  HA  LEU A 649      36.810  32.510  53.890  1.00  0.00           H
ATOM    987  CB  LEU A 649      35.870  33.950  55.240  1.00  0.00           C
ATOM    988  HB1 LEU A 649      36.190  34.960  55.550  1.00  0.00           H
ATOM    989  HB2 LEU A 649      36.080  33.250  56.080  1.00  0.00           H
ATOM    990  CG  LEU A 649      34.440  33.820  54.760  1.00  0.00           C
ATOM    991  HG  LEU A 649      34.410  33.380  53.740  1.00  0.00           H
ATOM    992  CD1 LEU A 649      33.600  32.970  55.700  1.00  0.00           C
ATOM    993 HD11 LEU A 649      33.590  33.460  56.700  1.00  0.00           H
ATOM    994 HD12 LEU A 649      34.090  31.970  55.730  1.00  0.00           H
ATOM    995 HD13 LEU A 649      32.540  32.920  55.380  1.00  0.00           H
ATOM    996  CD2 LEU A 649      33.710  35.180  54.690  1.00  0.00           C
ATOM    997 HD21 LEU A 649      34.080  35.860  53.890  1.00  0.00           H
ATOM    998 HD22 LEU A 649      33.780  35.760  55.620  1.00  0.00           H
ATOM    999 HD23 LEU A 649      32.640  34.960  54.440  1.00  0.00           H
ATOM   1000  C   LEU A 649      36.710  34.370  52.880  1.00  0.00           C
ATOM   1001  O   LEU A 649      36.290  33.820  51.870  1.00  0.00           O
ATOM   1002  N   THR A 650      37.120  35.680  52.880  1.00  0.00           N
ATOM   1003  HN  THR A 650      37.370  36.110  53.740  1.00  0.00           H
ATOM   1004  CA  THR A 650      36.950  36.580  51.770  1.00  0.00           C
ATOM   1005  HA  THR A 650      35.920  36.470  51.460  1.00  0.00           H
ATOM   1006  CB  THR A 650      37.080  38.050  52.180  1.00  0.00           C
ATOM   1007  HB  THR A 650      38.130  38.220  52.510  1.00  0.00           H
ATOM   1008  OG1 THR A 650      36.250  38.470  53.220  1.00  0.00           O
ATOM   1009  HG1 THR A 650      36.380  37.840  53.940  1.00  0.00           H
ATOM   1010  CG2 THR A 650      36.800  39.030  51.030  1.00  0.00           C
ATOM   1011 HG21 THR A 650      35.880  38.730  50.470  1.00  0.00           H
ATOM   1012 HG22 THR A 650      37.660  39.000  50.340  1.00  0.00           H
ATOM   1013 HG23 THR A 650      36.650  40.070  51.380  1.00  0.00           H
ATOM   1014  C   THR A 650      37.760  36.280  50.560  1.00  0.00           C
ATOM   1015  O   THR A 650      37.260  36.220  49.460  1.00  0.00           O
ATOM   1016  N   GLY A 651      39.080  35.990  50.770  1.00  0.00           N
ATOM   1017  HN  GLY A 651      39.380  35.950  51.710  1.00  0.00           H
ATOM   1018  CA  GLY A 651      40.090  35.840  49.780  1.00  0.00           C
ATOM   1019  HA1 GLY A 651      41.010  36.140  50.280  1.00  0.00           H
ATOM   1020  HA2 GLY A 651      39.850  36.610  49.060  1.00  0.00           H
ATOM   1021  C   GLY A 651      40.040  34.550  49.080  1.00  0.00           C
ATOM   1022  O   GLY A 651      40.280  34.470  47.870  1.00  0.00           O
ATOM   1023  N   ILE A 652      39.750  33.410  49.810  1.00  0.00           N
ATOM   1024  HN  ILE A 652      39.680  33.360  50.800  1.00  0.00           H
ATOM   1025  CA  ILE A 652      39.610  32.090  49.090  1.00  0.00           C
ATOM   1026  HA  ILE A 652      40.580  31.960  48.630  1.00  0.00           H
ATOM   1027  CB  ILE A 652      39.300  31.060  50.200  1.00  0.00           C
ATOM   1028  HB  ILE A 652      38.490  31.480  50.830  1.00  0.00           H
ATOM   1029  CG2 ILE A 652      38.710  29.710  49.570  1.00  0.00           C
ATOM   1030 HG21 ILE A 652      39.460  29.040  49.090  1.00  0.00           H
ATOM   1031 HG22 ILE A 652      38.200  29.950  48.610  1.00  0.00           H
ATOM   1032 HG23 ILE A 652      38.020  29.220  50.290  1.00  0.00           H
ATOM   1033  CG1 ILE A 652      40.620  30.830  51.080  1.00  0.00           C
ATOM   1034 HG11 ILE A 652      41.190  31.770  51.250  1.00  0.00           H
ATOM   1035 HG12 ILE A 652      41.280  30.220  50.420  1.00  0.00           H
ATOM   1036  CD  ILE A 652      40.310  30.060  52.320  1.00  0.00           C
ATOM   1037  HD1 ILE A 652      41.250  29.660  52.750  1.00  0.00           H
ATOM   1038  HD2 ILE A 652      39.570  29.250  52.100  1.00  0.00           H
ATOM   1039  HD3 ILE A 652      39.790  30.740  53.030  1.00  0.00           H
ATOM   1040  C   ILE A 652      38.500  32.130  48.030  1.00  0.00           C
ATOM   1041  O   ILE A 652      38.820  31.980  46.820  1.00  0.00           O
ATOM   1042  N   ALA A 653      37.270  32.570  48.410  1.00  0.00           N
ATOM   1043  HN  ALA A 653      37.080  32.680  49.380  1.00  0.00           H
ATOM   1044  CA  ALA A 653      36.140  32.620  47.540  1.00  0.00           C
ATOM   1045  HA  ALA A 653      36.090  31.650  47.080  1.00  0.00           H
ATOM   1046  CB  ALA A 653      34.940  32.760  48.430  1.00  0.00           C
ATOM   1047  HB1 ALA A 653      34.850  33.830  48.700  1.00  0.00           H
ATOM   1048  HB2 ALA A 653      35.070  32.300  49.440  1.00  0.00           H
ATOM   1049  HB3 ALA A 653      34.020  32.400  47.910  1.00  0.00           H
ATOM   1050  C   ALA A 653      36.330  33.620  46.390  1.00  0.00           C
ATOM   1051  O   ALA A 653      35.960  33.400  45.250  1.00  0.00           O
ATOM   1052  N   TYR A 654      36.950  34.750  46.660  1.00  0.00           N
ATOM   1053  HN  TYR A 654      37.340  34.940  47.550  1.00  0.00           H
ATOM   1054  CA  TYR A 654      37.460  35.700  45.660  1.00  0.00           C
ATOM   1055  HA  TYR A 654      36.630  36.080  45.060  1.00  0.00           H
ATOM   1056  CB  TYR A 654      37.900  37.000  46.370  1.00  0.00           C
ATOM   1057  HB1 TYR A 654      38.790  36.710  46.960  1.00  0.00           H
ATOM   1058  HB2 TYR A 654      37.160  37.550  47.020  1.00  0.00           H
ATOM   1059  CG  TYR A 654      38.330  38.060  45.380  1.00  0.00           C
ATOM   1060  CD1 TYR A 654      39.610  38.000  44.770  1.00  0.00           C
ATOM   1061  HD1 TYR A 654      40.280  37.180  45.000  1.00  0.00           H
ATOM   1062  CE1 TYR A 654      39.960  38.990  43.870  1.00  0.00           C
ATOM   1063  HE1 TYR A 654      40.980  38.940  43.530  1.00  0.00           H
ATOM   1064  CZ  TYR A 654      39.130  40.030  43.490  1.00  0.00           C
ATOM   1065  OH  TYR A 654      39.590  40.920  42.520  1.00  0.00           O
ATOM   1066  HH  TYR A 654      40.210  40.570  41.890  1.00  0.00           H
ATOM   1067  CD2 TYR A 654      37.430  39.130  45.100  1.00  0.00           C
ATOM   1068  HD2 TYR A 654      36.440  39.320  45.540  1.00  0.00           H
ATOM   1069  CE2 TYR A 654      37.850  40.120  44.160  1.00  0.00           C
ATOM   1070  HE2 TYR A 654      37.290  41.040  44.040  1.00  0.00           H
ATOM   1071  C   TYR A 654      38.440  35.150  44.720  1.00  0.00           C
ATOM   1072  O   TYR A 654      38.420  35.370  43.520  1.00  0.00           O
ATOM   1073  N   SER A 655      39.430  34.400  45.210  1.00  0.00           N
ATOM   1074  HN  SER A 655      39.400  34.100  46.160  1.00  0.00           H
ATOM   1075  CA  SER A 655      40.450  33.760  44.370  1.00  0.00           C
ATOM   1076  HA  SER A 655      40.840  34.480  43.670  1.00  0.00           H
ATOM   1077  CB  SER A 655      41.580  33.280  45.280  1.00  0.00           C
ATOM   1078  HB1 SER A 655      42.270  32.660  44.680  1.00  0.00           H
ATOM   1079  HB2 SER A 655      41.170  32.650  46.090  1.00  0.00           H
ATOM   1080  OG  SER A 655      42.230  34.400  45.850  1.00  0.00           O
ATOM   1081  HG1 SER A 655      41.510  34.810  46.310  1.00  0.00           H
ATOM   1082  C   SER A 655      39.960  32.680  43.540  1.00  0.00           C
ATOM   1083  O   SER A 655      40.360  32.450  42.390  1.00  0.00           O
ATOM   1084  N   LEU A 656      38.810  32.030  44.040  1.00  0.00           N
ATOM   1085  HN  LEU A 656      38.470  32.230  44.960  1.00  0.00           H
ATOM   1086  CA  LEU A 656      38.110  31.060  43.220  1.00  0.00           C
ATOM   1087  HA  LEU A 656      38.780  30.470  42.600  1.00  0.00           H
ATOM   1088  CB  LEU A 656      37.260  30.160  44.110  1.00  0.00           C
ATOM   1089  HB1 LEU A 656      36.610  29.490  43.500  1.00  0.00           H
ATOM   1090  HB2 LEU A 656      36.470  30.840  44.500  1.00  0.00           H
ATOM   1091  CG  LEU A 656      37.950  29.240  45.200  1.00  0.00           C
ATOM   1092  HG  LEU A 656      38.440  29.880  45.960  1.00  0.00           H
ATOM   1093  CD1 LEU A 656      36.850  28.420  45.880  1.00  0.00           C
ATOM   1094 HD11 LEU A 656      36.160  29.140  46.350  1.00  0.00           H
ATOM   1095 HD12 LEU A 656      37.200  27.730  46.660  1.00  0.00           H
ATOM   1096 HD13 LEU A 656      36.060  27.860  45.350  1.00  0.00           H
ATOM   1097  CD2 LEU A 656      39.050  28.390  44.540  1.00  0.00           C
ATOM   1098 HD21 LEU A 656      38.730  27.730  43.710  1.00  0.00           H
ATOM   1099 HD22 LEU A 656      39.450  27.810  45.390  1.00  0.00           H
ATOM   1100 HD23 LEU A 656      39.730  29.140  44.100  1.00  0.00           H
ATOM   1101  C   LEU A 656      37.340  31.750  42.140  1.00  0.00           C
ATOM   1102  O   LEU A 656      37.590  31.620  40.970  1.00  0.00           O
ATOM   1103  N   PHE A 657      36.320  32.560  42.480  1.00  0.00           N
ATOM   1104  HN  PHE A 657      36.050  32.700  43.440  1.00  0.00           H
ATOM   1105  CA  PHE A 657      35.290  32.870  41.550  1.00  0.00           C
ATOM   1106  HA  PHE A 657      35.440  32.380  40.590  1.00  0.00           H
ATOM   1107  CB  PHE A 657      33.900  32.580  42.160  1.00  0.00           C
ATOM   1108  HB1 PHE A 657      33.100  32.750  41.420  1.00  0.00           H
ATOM   1109  HB2 PHE A 657      33.820  33.120  43.130  1.00  0.00           H
ATOM   1110  CG  PHE A 657      33.860  31.150  42.540  1.00  0.00           C
ATOM   1111  CD1 PHE A 657      33.270  30.740  43.690  1.00  0.00           C
ATOM   1112  HD1 PHE A 657      32.920  31.490  44.390  1.00  0.00           H
ATOM   1113  CE1 PHE A 657      32.960  29.430  43.940  1.00  0.00           C
ATOM   1114  HE1 PHE A 657      32.480  29.090  44.860  1.00  0.00           H
ATOM   1115  CZ  PHE A 657      33.270  28.450  42.960  1.00  0.00           C
ATOM   1116  HZ  PHE A 657      32.980  27.430  43.160  1.00  0.00           H
ATOM   1117  CD2 PHE A 657      34.240  30.130  41.570  1.00  0.00           C
ATOM   1118  HD2 PHE A 657      34.500  30.450  40.570  1.00  0.00           H
ATOM   1119  CE2 PHE A 657      33.990  28.760  41.790  1.00  0.00           C
ATOM   1120  HE2 PHE A 657      34.270  28.030  41.040  1.00  0.00           H
ATOM   1121  C   PHE A 657      35.280  34.350  41.120  1.00  0.00           C
ATOM   1122  O   PHE A 657      34.180  34.750  40.670  1.00  0.00           O
ATOM   1123  N   ALA A 658      36.380  35.160  41.280  1.00  0.00           N
ATOM   1124  HN  ALA A 658      37.220  34.880  41.750  1.00  0.00           H
ATOM   1125  CA  ALA A 658      36.290  36.520  40.920  1.00  0.00           C
ATOM   1126  HA  ALA A 658      35.270  36.790  40.740  1.00  0.00           H
ATOM   1127  CB  ALA A 658      36.850  37.610  41.880  1.00  0.00           C
ATOM   1128  HB1 ALA A 658      37.910  37.460  42.180  1.00  0.00           H
ATOM   1129  HB2 ALA A 658      36.300  37.580  42.840  1.00  0.00           H
ATOM   1130  HB3 ALA A 658      36.800  38.620  41.430  1.00  0.00           H
ATOM   1131  C   ALA A 658      36.960  36.670  39.540  1.00  0.00           C
ATOM   1132  O   ALA A 658      37.570  35.710  39.030  1.00  0.00           O
ATOM   1133  N   GLY A 659      36.910  37.850  38.910  1.00  0.00           N
ATOM   1134  HN  GLY A 659      36.510  38.660  39.350  1.00  0.00           H
ATOM   1135  CA  GLY A 659      37.400  38.120  37.530  1.00  0.00           C
ATOM   1136  HA1 GLY A 659      36.930  39.030  37.220  1.00  0.00           H
ATOM   1137  HA2 GLY A 659      37.030  37.300  36.930  1.00  0.00           H
ATOM   1138  C   GLY A 659      38.810  38.030  37.310  1.00  0.00           C
ATOM   1139  O   GLY A 659      39.330  37.250  36.500  1.00  0.00           O
ATOM   1140  N   GLN A 660      39.590  38.770  38.120  1.00  0.00           N
ATOM   1141  HN  GLN A 660      39.110  39.440  38.690  1.00  0.00           H
ATOM   1142  CA  GLN A 660      41.000  38.660  38.300  1.00  0.00           C
ATOM   1143  HA  GLN A 660      41.340  37.860  37.670  1.00  0.00           H
ATOM   1144  CB  GLN A 660      41.730  39.890  37.700  1.00  0.00           C
ATOM   1145  HB1 GLN A 660      41.410  39.980  36.640  1.00  0.00           H
ATOM   1146  HB2 GLN A 660      42.810  39.700  37.520  1.00  0.00           H
ATOM   1147  CG  GLN A 660      41.520  41.290  38.330  1.00  0.00           C
ATOM   1148  HG1 GLN A 660      40.470  41.640  38.340  1.00  0.00           H
ATOM   1149  HG2 GLN A 660      42.140  41.970  37.680  1.00  0.00           H
ATOM   1150  CD  GLN A 660      42.000  41.470  39.810  1.00  0.00           C
ATOM   1151  OE1 GLN A 660      43.070  41.080  40.220  1.00  0.00           O
ATOM   1152  NE2 GLN A 660      41.270  42.330  40.590  1.00  0.00           N
ATOM   1153 HE21 GLN A 660      41.440  42.350  41.570  1.00  0.00           H
ATOM   1154 HE22 GLN A 660      40.370  42.660  40.320  1.00  0.00           H
ATOM   1155  C   GLN A 660      41.390  38.360  39.760  1.00  0.00           C
ATOM   1156  O   GLN A 660      40.780  38.980  40.640  1.00  0.00           O
ATOM   1157  N   PRO A 661      42.350  37.420  40.050  1.00  0.00           N
ATOM   1158  CD  PRO A 661      42.650  36.350  39.100  1.00  0.00           C
ATOM   1159  HD1 PRO A 661      43.360  36.730  38.330  1.00  0.00           H
ATOM   1160  HD2 PRO A 661      41.700  35.970  38.660  1.00  0.00           H
ATOM   1161  CA  PRO A 661      42.530  36.930  41.470  1.00  0.00           C
ATOM   1162  HA  PRO A 661      41.680  37.200  42.090  1.00  0.00           H
ATOM   1163  CB  PRO A 661      42.670  35.410  41.280  1.00  0.00           C
ATOM   1164  HB1 PRO A 661      41.680  34.920  41.370  1.00  0.00           H
ATOM   1165  HB2 PRO A 661      43.280  34.940  42.080  1.00  0.00           H
ATOM   1166  CG  PRO A 661      43.320  35.230  39.920  1.00  0.00           C
ATOM   1167  HG1 PRO A 661      44.380  35.540  40.030  1.00  0.00           H
ATOM   1168  HG2 PRO A 661      43.250  34.180  39.550  1.00  0.00           H
ATOM   1169  C   PRO A 661      43.810  37.500  42.060  1.00  0.00           C
ATOM   1170  O   PRO A 661      44.380  36.910  43.050  1.00  0.00           O
ATOM   1171  N   LEU A 662      44.410  38.570  41.420  1.00  0.00           N
ATOM   1172  HN  LEU A 662      43.950  38.960  40.630  1.00  0.00           H
ATOM   1173  CA  LEU A 662      45.720  39.050  41.740  1.00  0.00           C
ATOM   1174  HA  LEU A 662      46.440  38.300  42.060  1.00  0.00           H
ATOM   1175  CB  LEU A 662      46.450  39.930  40.650  1.00  0.00           C
ATOM   1176  HB1 LEU A 662      47.520  40.140  40.900  1.00  0.00           H
ATOM   1177  HB2 LEU A 662      45.930  40.910  40.580  1.00  0.00           H
ATOM   1178  CG  LEU A 662      46.510  39.200  39.270  1.00  0.00           C
ATOM   1179  HG  LEU A 662      47.370  39.700  38.760  1.00  0.00           H
ATOM   1180  CD1 LEU A 662      46.860  37.700  39.310  1.00  0.00           C
ATOM   1181 HD11 LEU A 662      46.970  37.260  38.300  1.00  0.00           H
ATOM   1182 HD12 LEU A 662      46.000  37.140  39.750  1.00  0.00           H
ATOM   1183 HD13 LEU A 662      47.800  37.510  39.860  1.00  0.00           H
ATOM   1184  CD2 LEU A 662      45.310  39.560  38.380  1.00  0.00           C
ATOM   1185 HD21 LEU A 662      45.520  39.240  37.350  1.00  0.00           H
ATOM   1186 HD22 LEU A 662      45.190  40.670  38.410  1.00  0.00           H
ATOM   1187 HD23 LEU A 662      44.300  39.130  38.600  1.00  0.00           H
ATOM   1188  C   LEU A 662      45.550  39.950  42.980  1.00  0.00           C
ATOM   1189  O   LEU A 662      46.450  40.180  43.760  1.00  0.00           O
ATOM   1190  N   THR A 663      44.400  40.540  43.140  1.00  0.00           N
ATOM   1191  HN  THR A 663      43.710  40.520  42.410  1.00  0.00           H
ATOM   1192  CA  THR A 663      44.260  41.590  44.160  1.00  0.00           C
ATOM   1193  HA  THR A 663      45.050  42.320  44.050  1.00  0.00           H
ATOM   1194  CB  THR A 663      42.900  42.330  44.180  1.00  0.00           C
ATOM   1195  HB  THR A 663      42.570  42.620  45.200  1.00  0.00           H
ATOM   1196  OG1 THR A 663      41.850  41.600  43.670  1.00  0.00           O
ATOM   1197  HG1 THR A 663      41.530  41.040  44.390  1.00  0.00           H
ATOM   1198  CG2 THR A 663      43.050  43.620  43.270  1.00  0.00           C
ATOM   1199 HG21 THR A 663      42.150  44.280  43.330  1.00  0.00           H
ATOM   1200 HG22 THR A 663      43.290  43.230  42.260  1.00  0.00           H
ATOM   1201 HG23 THR A 663      43.790  44.320  43.680  1.00  0.00           H
ATOM   1202  C   THR A 663      44.300  41.060  45.570  1.00  0.00           C
ATOM   1203  O   THR A 663      43.370  40.380  46.000  1.00  0.00           O
ATOM   1204  N   ILE A 664      45.370  41.360  46.310  1.00  0.00           N
ATOM   1205  HN  ILE A 664      46.020  42.040  45.970  1.00  0.00           H
ATOM   1206  CA  ILE A 664      45.580  40.930  47.670  1.00  0.00           C
ATOM   1207  HA  ILE A 664      45.270  39.890  47.770  1.00  0.00           H
ATOM   1208  CB  ILE A 664      47.080  40.890  48.060  1.00  0.00           C
ATOM   1209  HB  ILE A 664      47.580  41.840  47.780  1.00  0.00           H
ATOM   1210  CG2 ILE A 664      47.270  40.750  49.570  1.00  0.00           C
ATOM   1211 HG21 ILE A 664      46.800  39.800  49.900  1.00  0.00           H
ATOM   1212 HG22 ILE A 664      46.830  41.550  50.190  1.00  0.00           H
ATOM   1213 HG23 ILE A 664      48.350  40.740  49.820  1.00  0.00           H
ATOM   1214  CG1 ILE A 664      47.910  39.910  47.240  1.00  0.00           C
ATOM   1215 HG11 ILE A 664      48.940  39.860  47.660  1.00  0.00           H
ATOM   1216 HG12 ILE A 664      48.080  40.240  46.200  1.00  0.00           H
ATOM   1217  CD  ILE A 664      47.370  38.470  47.190  1.00  0.00           C
ATOM   1218  HD1 ILE A 664      46.300  38.340  46.900  1.00  0.00           H
ATOM   1219  HD2 ILE A 664      47.420  38.020  48.210  1.00  0.00           H
ATOM   1220  HD3 ILE A 664      48.020  37.920  46.480  1.00  0.00           H
ATOM   1221  C   ILE A 664      44.830  41.750  48.680  1.00  0.00           C
ATOM   1222  O   ILE A 664      44.920  42.960  48.640  1.00  0.00           O
ATOM   1223  N   LEU A 665      43.980  41.160  49.500  1.00  0.00           N
ATOM   1224  HN  LEU A 665      43.840  40.170  49.420  1.00  0.00           H
ATOM   1225  CA  LEU A 665      43.020  41.870  50.340  1.00  0.00           C
ATOM   1226  HA  LEU A 665      42.880  42.790  49.780  1.00  0.00           H
ATOM   1227  CB  LEU A 665      41.620  41.170  50.320  1.00  0.00           C
ATOM   1228  HB1 LEU A 665      40.950  41.560  51.120  1.00  0.00           H
ATOM   1229  HB2 LEU A 665      41.760  40.110  50.620  1.00  0.00           H
ATOM   1230  CG  LEU A 665      40.790  41.180  49.010  1.00  0.00           C
ATOM   1231  HG  LEU A 665      41.190  41.990  48.360  1.00  0.00           H
ATOM   1232  CD1 LEU A 665      40.950  39.860  48.200  1.00  0.00           C
ATOM   1233 HD11 LEU A 665      42.010  39.850  47.870  1.00  0.00           H
ATOM   1234 HD12 LEU A 665      40.220  39.800  47.360  1.00  0.00           H
ATOM   1235 HD13 LEU A 665      40.880  39.010  48.890  1.00  0.00           H
ATOM   1236  CD2 LEU A 665      39.300  41.470  49.130  1.00  0.00           C
ATOM   1237 HD21 LEU A 665      38.820  40.540  49.490  1.00  0.00           H
ATOM   1238 HD22 LEU A 665      38.910  41.800  48.140  1.00  0.00           H
ATOM   1239 HD23 LEU A 665      38.930  42.240  49.850  1.00  0.00           H
ATOM   1240  C   LEU A 665      43.500  42.290  51.700  1.00  0.00           C
ATOM   1241  O   LEU A 665      43.980  41.460  52.510  1.00  0.00           O
ATOM   1242  N   GLY A 666      43.400  43.590  52.030  1.00  0.00           N
ATOM   1243  HN  GLY A 666      43.070  44.280  51.400  1.00  0.00           H
ATOM   1244  CA  GLY A 666      44.000  44.130  53.210  1.00  0.00           C
ATOM   1245  HA1 GLY A 666      44.780  44.800  52.910  1.00  0.00           H
ATOM   1246  HA2 GLY A 666      44.270  43.300  53.850  1.00  0.00           H
ATOM   1247  C   GLY A 666      42.990  44.900  53.930  1.00  0.00           C
ATOM   1248  O   GLY A 666      41.770  44.770  53.720  1.00  0.00           O
ATOM   1249  N   SER A 667      43.520  45.720  54.830  1.00  0.00           N
ATOM   1250  HN  SER A 667      44.510  45.750  54.810  1.00  0.00           H
ATOM   1251  CA  SER A 667      42.810  46.580  55.790  1.00  0.00           C
ATOM   1252  HA  SER A 667      41.780  46.260  55.810  1.00  0.00           H
ATOM   1253  CB  SER A 667      43.400  46.460  57.190  1.00  0.00           C
ATOM   1254  HB1 SER A 667      43.120  45.530  57.710  1.00  0.00           H
ATOM   1255  HB2 SER A 667      42.870  47.200  57.810  1.00  0.00           H
ATOM   1256  OG  SER A 667      44.830  46.650  57.320  1.00  0.00           O
ATOM   1257  HG1 SER A 667      44.970  47.560  57.030  1.00  0.00           H
ATOM   1258  C   SER A 667      42.780  48.030  55.340  1.00  0.00           C
ATOM   1259  O   SER A 667      43.740  48.640  54.870  1.00  0.00           O
ATOM   1260  N   THR A 668      41.570  48.620  55.340  1.00  0.00           N
ATOM   1261  HN  THR A 668      40.760  48.180  55.730  1.00  0.00           H
ATOM   1262  CA  THR A 668      41.280  49.960  54.910  1.00  0.00           C
ATOM   1263  HA  THR A 668      42.200  50.240  54.380  1.00  0.00           H
ATOM   1264  CB  THR A 668      40.100  50.070  53.880  1.00  0.00           C
ATOM   1265  HB  THR A 668      40.600  49.950  52.900  1.00  0.00           H
ATOM   1266  OG1 THR A 668      39.440  51.280  54.040  1.00  0.00           O
ATOM   1267  HG1 THR A 668      38.790  51.120  53.360  1.00  0.00           H
ATOM   1268  CG2 THR A 668      39.060  49.030  54.270  1.00  0.00           C
ATOM   1269 HG21 THR A 668      39.430  47.990  54.180  1.00  0.00           H
ATOM   1270 HG22 THR A 668      38.150  49.180  53.650  1.00  0.00           H
ATOM   1271 HG23 THR A 668      38.770  49.150  55.330  1.00  0.00           H
ATOM   1272  C   THR A 668      41.150  50.900  56.130  1.00  0.00           C
ATOM   1273  O   THR A 668      40.510  50.580  57.120  1.00  0.00           O
ATOM   1274  N   GLY A 669      41.940  51.970  56.170  1.00  0.00           N
ATOM   1275  HN  GLY A 669      42.590  52.170  55.430  1.00  0.00           H
ATOM   1276  CA  GLY A 669      41.850  52.990  57.300  1.00  0.00           C
ATOM   1277  HA1 GLY A 669      42.660  53.700  57.290  1.00  0.00           H
ATOM   1278  HA2 GLY A 669      41.870  52.440  58.240  1.00  0.00           H
ATOM   1279  C   GLY A 669      40.550  53.690  57.370  1.00  0.00           C
ATOM   1280  O   GLY A 669      40.030  53.810  58.440  1.00  0.00           O
ATOM   1281  N   PRO A 670      39.910  54.240  56.280  1.00  0.00           N
ATOM   1282  CD  PRO A 670      40.690  54.580  55.090  1.00  0.00           C
ATOM   1283  HD1 PRO A 670      40.950  53.640  54.560  1.00  0.00           H
ATOM   1284  HD2 PRO A 670      41.610  55.180  55.240  1.00  0.00           H
ATOM   1285  CA  PRO A 670      38.630  54.780  56.280  1.00  0.00           C
ATOM   1286  HA  PRO A 670      38.710  55.760  56.730  1.00  0.00           H
ATOM   1287  CB  PRO A 670      38.340  55.000  54.770  1.00  0.00           C
ATOM   1288  HB1 PRO A 670      37.510  55.660  54.440  1.00  0.00           H
ATOM   1289  HB2 PRO A 670      38.150  54.030  54.240  1.00  0.00           H
ATOM   1290  CG  PRO A 670      39.720  55.420  54.250  1.00  0.00           C
ATOM   1291  HG1 PRO A 670      39.950  55.290  53.170  1.00  0.00           H
ATOM   1292  HG2 PRO A 670      39.920  56.470  54.530  1.00  0.00           H
ATOM   1293  C   PRO A 670      37.560  53.950  56.870  1.00  0.00           C
ATOM   1294  O   PRO A 670      36.670  54.510  57.520  1.00  0.00           O
ATOM   1295  N   VAL A 671      37.520  52.570  56.670  1.00  0.00           N
ATOM   1296  HN  VAL A 671      38.160  52.110  56.080  1.00  0.00           H
ATOM   1297  CA  VAL A 671      36.600  51.690  57.380  1.00  0.00           C
ATOM   1298  HA  VAL A 671      35.650  52.210  57.440  1.00  0.00           H
ATOM   1299  CB  VAL A 671      36.320  50.390  56.510  1.00  0.00           C
ATOM   1300  HB  VAL A 671      37.210  49.750  56.350  1.00  0.00           H
ATOM   1301  CG1 VAL A 671      35.300  49.440  57.280  1.00  0.00           C
ATOM   1302 HG11 VAL A 671      35.860  48.930  58.100  1.00  0.00           H
ATOM   1303 HG12 VAL A 671      35.000  48.580  56.660  1.00  0.00           H
ATOM   1304 HG13 VAL A 671      34.430  50.020  57.650  1.00  0.00           H
ATOM   1305  CG2 VAL A 671      35.710  50.780  55.210  1.00  0.00           C
ATOM   1306 HG21 VAL A 671      34.920  51.510  55.490  1.00  0.00           H
ATOM   1307 HG22 VAL A 671      35.160  49.910  54.830  1.00  0.00           H
ATOM   1308 HG23 VAL A 671      36.360  51.160  54.390  1.00  0.00           H
ATOM   1309  C   VAL A 671      37.020  51.480  58.890  1.00  0.00           C
ATOM   1310  O   VAL A 671      36.140  51.530  59.750  1.00  0.00           O
ATOM   1311  N   LEU A 672      38.320  51.650  59.240  1.00  0.00           N
ATOM   1312  HN  LEU A 672      39.020  52.040  58.620  1.00  0.00           H
ATOM   1313  CA  LEU A 672      38.680  51.700  60.660  1.00  0.00           C
ATOM   1314  HA  LEU A 672      38.290  50.780  61.080  1.00  0.00           H
ATOM   1315  CB  LEU A 672      40.240  51.570  60.940  1.00  0.00           C
ATOM   1316  HB1 LEU A 672      40.740  52.190  60.170  1.00  0.00           H
ATOM   1317  HB2 LEU A 672      40.650  50.550  60.760  1.00  0.00           H
ATOM   1318  CG  LEU A 672      40.840  51.870  62.310  1.00  0.00           C
ATOM   1319  HG  LEU A 672      40.480  52.910  62.520  1.00  0.00           H
ATOM   1320  CD1 LEU A 672      40.370  50.920  63.380  1.00  0.00           C
ATOM   1321 HD11 LEU A 672      39.310  51.090  63.690  1.00  0.00           H
ATOM   1322 HD12 LEU A 672      40.950  51.160  64.300  1.00  0.00           H
ATOM   1323 HD13 LEU A 672      40.590  49.920  62.970  1.00  0.00           H
ATOM   1324  CD2 LEU A 672      42.350  52.000  62.250  1.00  0.00           C
ATOM   1325 HD21 LEU A 672      42.920  51.060  62.090  1.00  0.00           H
ATOM   1326 HD22 LEU A 672      42.740  52.360  63.230  1.00  0.00           H
ATOM   1327 HD23 LEU A 672      42.460  52.740  61.440  1.00  0.00           H
ATOM   1328  C   LEU A 672      38.130  52.920  61.340  1.00  0.00           C
ATOM   1329  O   LEU A 672      37.520  52.820  62.390  1.00  0.00           O
ATOM   1330  N   VAL A 673      38.250  54.140  60.740  1.00  0.00           N
ATOM   1331  HN  VAL A 673      38.910  54.270  60.020  1.00  0.00           H
ATOM   1332  CA  VAL A 673      37.750  55.280  61.410  1.00  0.00           C
ATOM   1333  HA  VAL A 673      38.070  55.240  62.440  1.00  0.00           H
ATOM   1334  CB  VAL A 673      38.310  56.550  60.870  1.00  0.00           C
ATOM   1335  HB  VAL A 673      38.000  56.640  59.810  1.00  0.00           H
ATOM   1336  CG1 VAL A 673      37.810  57.770  61.730  1.00  0.00           C
ATOM   1337 HG11 VAL A 673      36.890  58.180  61.270  1.00  0.00           H
ATOM   1338 HG12 VAL A 673      38.550  58.600  61.810  1.00  0.00           H
ATOM   1339 HG13 VAL A 673      37.530  57.490  62.760  1.00  0.00           H
ATOM   1340  CG2 VAL A 673      39.860  56.400  61.010  1.00  0.00           C
ATOM   1341 HG21 VAL A 673      40.490  57.230  60.610  1.00  0.00           H
ATOM   1342 HG22 VAL A 673      40.250  55.510  60.470  1.00  0.00           H
ATOM   1343 HG23 VAL A 673      40.080  56.300  62.090  1.00  0.00           H
ATOM   1344  C   VAL A 673      36.220  55.390  61.500  1.00  0.00           C
ATOM   1345  O   VAL A 673      35.640  55.850  62.480  1.00  0.00           O
ATOM   1346  N   PHE A 674      35.500  54.940  60.440  1.00  0.00           N
ATOM   1347  HN  PHE A 674      35.890  54.600  59.600  1.00  0.00           H
ATOM   1348  CA  PHE A 674      34.040  54.800  60.400  1.00  0.00           C
ATOM   1349  HA  PHE A 674      33.540  55.730  60.640  1.00  0.00           H
ATOM   1350  CB  PHE A 674      33.470  54.480  58.980  1.00  0.00           C
ATOM   1351  HB1 PHE A 674      33.990  53.630  58.470  1.00  0.00           H
ATOM   1352  HB2 PHE A 674      33.730  55.280  58.260  1.00  0.00           H
ATOM   1353  CG  PHE A 674      31.980  54.280  59.100  1.00  0.00           C
ATOM   1354  CD1 PHE A 674      31.210  55.430  59.440  1.00  0.00           C
ATOM   1355  HD1 PHE A 674      31.700  56.380  59.540  1.00  0.00           H
ATOM   1356  CE1 PHE A 674      29.870  55.300  59.700  1.00  0.00           C
ATOM   1357  HE1 PHE A 674      29.300  56.140  60.100  1.00  0.00           H
ATOM   1358  CZ  PHE A 674      29.190  54.060  59.690  1.00  0.00           C
ATOM   1359  HZ  PHE A 674      28.110  53.960  59.710  1.00  0.00           H
ATOM   1360  CD2 PHE A 674      31.300  53.050  58.890  1.00  0.00           C
ATOM   1361  HD2 PHE A 674      31.770  52.150  58.540  1.00  0.00           H
ATOM   1362  CE2 PHE A 674      29.970  53.020  59.170  1.00  0.00           C
ATOM   1363  HE2 PHE A 674      29.510  52.070  58.910  1.00  0.00           H
ATOM   1364  C   PHE A 674      33.610  53.720  61.430  1.00  0.00           C
ATOM   1365  O   PHE A 674      32.660  53.930  62.200  1.00  0.00           O
ATOM   1366  N   GLU A 675      34.390  52.570  61.540  1.00  0.00           N
ATOM   1367  HN  GLU A 675      35.240  52.480  61.030  1.00  0.00           H
ATOM   1368  CA  GLU A 675      34.000  51.580  62.540  1.00  0.00           C
ATOM   1369  HA  GLU A 675      32.950  51.360  62.390  1.00  0.00           H
ATOM   1370  CB  GLU A 675      34.720  50.210  62.340  1.00  0.00           C
ATOM   1371  HB1 GLU A 675      34.500  49.650  63.270  1.00  0.00           H
ATOM   1372  HB2 GLU A 675      35.800  50.450  62.260  1.00  0.00           H
ATOM   1373  CG  GLU A 675      34.170  49.440  61.140  1.00  0.00           C
ATOM   1374  HG1 GLU A 675      35.030  48.850  60.750  1.00  0.00           H
ATOM   1375  HG2 GLU A 675      33.810  50.220  60.460  1.00  0.00           H
ATOM   1376  CD  GLU A 675      33.000  48.530  61.650  1.00  0.00           C
ATOM   1377  OE1 GLU A 675      33.050  47.280  61.430  1.00  0.00           O
ATOM   1378  OE2 GLU A 675      32.020  49.060  62.180  1.00  0.00           O
ATOM   1379  C   GLU A 675      34.150  52.180  63.940  1.00  0.00           C
ATOM   1380  O   GLU A 675      33.300  51.960  64.800  1.00  0.00           O
ATOM   1381  N   LYS A 676      35.300  52.940  64.300  1.00  0.00           N
ATOM   1382  HN  LYS A 676      36.040  52.990  63.640  1.00  0.00           H
ATOM   1383  CA  LYS A 676      35.510  53.660  65.540  1.00  0.00           C
ATOM   1384  HA  LYS A 676      35.330  53.050  66.410  1.00  0.00           H
ATOM   1385  CB  LYS A 676      36.940  54.220  65.550  1.00  0.00           C
ATOM   1386  HB1 LYS A 676      37.020  55.080  66.250  1.00  0.00           H
ATOM   1387  HB2 LYS A 676      37.270  54.590  64.560  1.00  0.00           H
ATOM   1388  CG  LYS A 676      37.990  53.180  65.930  1.00  0.00           C
ATOM   1389  HG1 LYS A 676      37.890  52.350  65.200  1.00  0.00           H
ATOM   1390  HG2 LYS A 676      37.900  52.810  66.980  1.00  0.00           H
ATOM   1391  CD  LYS A 676      39.450  53.760  65.730  1.00  0.00           C
ATOM   1392  HD1 LYS A 676      39.530  54.140  64.690  1.00  0.00           H
ATOM   1393  HD2 LYS A 676      40.120  52.890  65.870  1.00  0.00           H
ATOM   1394  CE  LYS A 676      39.790  54.940  66.700  1.00  0.00           C
ATOM   1395  HE1 LYS A 676      39.560  54.710  67.760  1.00  0.00           H
ATOM   1396  HE2 LYS A 676      39.120  55.760  66.380  1.00  0.00           H
ATOM   1397  NZ  LYS A 676      41.150  55.350  66.360  1.00  0.00           N
ATOM   1398  HZ1 LYS A 676      41.420  56.320  66.660  1.00  0.00           H
ATOM   1399  HZ2 LYS A 676      41.180  55.500  65.330  1.00  0.00           H
ATOM   1400  HZ3 LYS A 676      41.890  54.660  66.590  1.00  0.00           H
ATOM   1401  C   LYS A 676      34.480  54.800  65.800  1.00  0.00           C
ATOM   1402  O   LYS A 676      33.910  54.910  66.900  1.00  0.00           O
ATOM   1403  N   ILE A 677      34.030  55.550  64.760  1.00  0.00           N
ATOM   1404  HN  ILE A 677      34.390  55.540  63.840  1.00  0.00           H
ATOM   1405  CA  ILE A 677      32.820  56.340  64.770  1.00  0.00           C
ATOM   1406  HA  ILE A 677      32.880  57.020  65.620  1.00  0.00           H
ATOM   1407  CB  ILE A 677      32.620  57.290  63.540  1.00  0.00           C
ATOM   1408  HB  ILE A 677      32.680  56.630  62.650  1.00  0.00           H
ATOM   1409  CG2 ILE A 677      31.190  57.870  63.370  1.00  0.00           C
ATOM   1410 HG21 ILE A 677      30.910  58.190  64.400  1.00  0.00           H
ATOM   1411 HG22 ILE A 677      30.420  57.110  63.140  1.00  0.00           H
ATOM   1412 HG23 ILE A 677      31.030  58.740  62.700  1.00  0.00           H
ATOM   1413  CG1 ILE A 677      33.580  58.440  63.380  1.00  0.00           C
ATOM   1414 HG11 ILE A 677      34.570  58.250  63.840  1.00  0.00           H
ATOM   1415 HG12 ILE A 677      33.180  59.340  63.870  1.00  0.00           H
ATOM   1416  CD  ILE A 677      33.740  58.700  61.930  1.00  0.00           C
ATOM   1417  HD1 ILE A 677      32.790  58.930  61.390  1.00  0.00           H
ATOM   1418  HD2 ILE A 677      34.440  57.990  61.470  1.00  0.00           H
ATOM   1419  HD3 ILE A 677      34.370  59.600  61.830  1.00  0.00           H
ATOM   1420  C   ILE A 677      31.560  55.570  65.110  1.00  0.00           C
ATOM   1421  O   ILE A 677      30.750  55.990  65.860  1.00  0.00           O
ATOM   1422  N   LEU A 678      31.300  54.350  64.600  1.00  0.00           N
ATOM   1423  HN  LEU A 678      32.020  53.950  64.030  1.00  0.00           H
ATOM   1424  CA  LEU A 678      30.030  53.690  64.710  1.00  0.00           C
ATOM   1425  HA  LEU A 678      29.250  54.400  64.460  1.00  0.00           H
ATOM   1426  CB  LEU A 678      29.870  52.680  63.590  1.00  0.00           C
ATOM   1427  HB1 LEU A 678      30.700  51.960  63.760  1.00  0.00           H
ATOM   1428  HB2 LEU A 678      29.930  53.190  62.600  1.00  0.00           H
ATOM   1429  CG  LEU A 678      28.620  51.880  63.640  1.00  0.00           C
ATOM   1430  HG  LEU A 678      28.530  51.280  64.570  1.00  0.00           H
ATOM   1431  CD1 LEU A 678      27.360  52.740  63.610  1.00  0.00           C
ATOM   1432 HD11 LEU A 678      26.450  52.110  63.540  1.00  0.00           H
ATOM   1433 HD12 LEU A 678      27.490  53.480  62.790  1.00  0.00           H
ATOM   1434 HD13 LEU A 678      27.180  53.270  64.570  1.00  0.00           H
ATOM   1435  CD2 LEU A 678      28.520  50.910  62.450  1.00  0.00           C
ATOM   1436 HD21 LEU A 678      28.790  51.440  61.510  1.00  0.00           H
ATOM   1437 HD22 LEU A 678      27.480  50.510  62.420  1.00  0.00           H
ATOM   1438 HD23 LEU A 678      29.230  50.070  62.410  1.00  0.00           H
ATOM   1439  C   LEU A 678      29.800  52.980  66.080  1.00  0.00           C
ATOM   1440  O   LEU A 678      28.680  52.970  66.620  1.00  0.00           O
ATOM   1441  N   TYR A 679      30.860  52.550  66.800  1.00  0.00           N
ATOM   1442  HN  TYR A 679      31.730  52.580  66.320  1.00  0.00           H
ATOM   1443  CA  TYR A 679      30.850  52.270  68.210  1.00  0.00           C
ATOM   1444  HA  TYR A 679      30.020  51.600  68.310  1.00  0.00           H
ATOM   1445  CB  TYR A 679      32.160  51.540  68.580  1.00  0.00           C
ATOM   1446  HB1 TYR A 679      32.990  52.270  68.470  1.00  0.00           H
ATOM   1447  HB2 TYR A 679      32.410  50.740  67.850  1.00  0.00           H
ATOM   1448  CG  TYR A 679      32.020  50.820  69.850  1.00  0.00           C
ATOM   1449  CD1 TYR A 679      32.630  51.250  71.010  1.00  0.00           C
ATOM   1450  HD1 TYR A 679      33.410  52.000  70.890  1.00  0.00           H
ATOM   1451  CE1 TYR A 679      32.380  50.640  72.250  1.00  0.00           C
ATOM   1452  HE1 TYR A 679      32.840  51.010  73.160  1.00  0.00           H
ATOM   1453  CZ  TYR A 679      31.520  49.510  72.290  1.00  0.00           C
ATOM   1454  OH  TYR A 679      31.320  48.920  73.540  1.00  0.00           O
ATOM   1455  HH  TYR A 679      31.860  49.260  74.260  1.00  0.00           H
ATOM   1456  CD2 TYR A 679      31.220  49.660  69.920  1.00  0.00           C
ATOM   1457  HD2 TYR A 679      30.720  49.260  69.040  1.00  0.00           H
ATOM   1458  CE2 TYR A 679      30.970  49.000  71.130  1.00  0.00           C
ATOM   1459  HE2 TYR A 679      30.450  48.050  71.110  1.00  0.00           H
ATOM   1460  C   TYR A 679      30.640  53.560  69.020  1.00  0.00           C
ATOM   1461  O   TYR A 679      29.750  53.540  69.880  1.00  0.00           O
ATOM   1462  N   LYS A 680      31.280  54.700  68.630  1.00  0.00           N
ATOM   1463  HN  LYS A 680      31.970  54.750  67.910  1.00  0.00           H
ATOM   1464  CA  LYS A 680      31.160  55.950  69.310  1.00  0.00           C
ATOM   1465  HA  LYS A 680      31.310  55.720  70.340  1.00  0.00           H
ATOM   1466  CB  LYS A 680      32.260  56.970  68.990  1.00  0.00           C
ATOM   1467  HB1 LYS A 680      32.370  56.860  67.890  1.00  0.00           H
ATOM   1468  HB2 LYS A 680      33.240  56.640  69.390  1.00  0.00           H
ATOM   1469  CG  LYS A 680      32.130  58.330  69.550  1.00  0.00           C
ATOM   1470  HG1 LYS A 680      31.220  58.850  69.170  1.00  0.00           H
ATOM   1471  HG2 LYS A 680      32.990  59.000  69.310  1.00  0.00           H
ATOM   1472  CD  LYS A 680      32.010  58.400  71.110  1.00  0.00           C
ATOM   1473  HD1 LYS A 680      32.780  57.710  71.520  1.00  0.00           H
ATOM   1474  HD2 LYS A 680      31.030  57.980  71.430  1.00  0.00           H
ATOM   1475  CE  LYS A 680      32.400  59.740  71.700  1.00  0.00           C
ATOM   1476  HE1 LYS A 680      33.300  60.060  71.130  1.00  0.00           H
ATOM   1477  HE2 LYS A 680      32.610  59.720  72.780  1.00  0.00           H
ATOM   1478  NZ  LYS A 680      31.350  60.720  71.340  1.00  0.00           N
ATOM   1479  HZ1 LYS A 680      31.260  61.530  71.980  1.00  0.00           H
ATOM   1480  HZ2 LYS A 680      30.420  60.240  71.280  1.00  0.00           H
ATOM   1481  HZ3 LYS A 680      31.610  61.100  70.400  1.00  0.00           H
ATOM   1482  C   LYS A 680      29.710  56.430  69.310  1.00  0.00           C
ATOM   1483  O   LYS A 680      29.120  56.680  70.340  1.00  0.00           O
ATOM   1484  N   PHE A 681      29.140  56.500  68.060  1.00  0.00           N
ATOM   1485  HN  PHE A 681      29.790  56.180  67.370  1.00  0.00           H
ATOM   1486  CA  PHE A 681      27.730  56.710  67.760  1.00  0.00           C
ATOM   1487  HA  PHE A 681      27.400  57.700  68.050  1.00  0.00           H
ATOM   1488  CB  PHE A 681      27.480  56.510  66.220  1.00  0.00           C
ATOM   1489  HB1 PHE A 681      27.680  55.460  65.950  1.00  0.00           H
ATOM   1490  HB2 PHE A 681      28.150  57.220  65.690  1.00  0.00           H
ATOM   1491  CG  PHE A 681      26.020  56.870  65.790  1.00  0.00           C
ATOM   1492  CD1 PHE A 681      25.310  55.980  65.020  1.00  0.00           C
ATOM   1493  HD1 PHE A 681      25.730  55.040  64.710  1.00  0.00           H
ATOM   1494  CE1 PHE A 681      24.040  56.240  64.600  1.00  0.00           C
ATOM   1495  HE1 PHE A 681      23.660  55.570  63.840  1.00  0.00           H
ATOM   1496  CZ  PHE A 681      23.340  57.350  65.140  1.00  0.00           C
ATOM   1497  HZ  PHE A 681      22.330  57.530  64.790  1.00  0.00           H
ATOM   1498  CD2 PHE A 681      25.400  58.040  66.230  1.00  0.00           C
ATOM   1499  HD2 PHE A 681      25.840  58.710  66.950  1.00  0.00           H
ATOM   1500  CE2 PHE A 681      24.040  58.270  65.900  1.00  0.00           C
ATOM   1501  HE2 PHE A 681      23.630  59.220  66.200  1.00  0.00           H
ATOM   1502  C   PHE A 681      26.750  55.770  68.480  1.00  0.00           C
ATOM   1503  O   PHE A 681      25.740  56.270  68.970  1.00  0.00           O
ATOM   1504  N   CYS A 682      26.960  54.480  68.540  1.00  0.00           N
ATOM   1505  HN  CYS A 682      27.790  54.030  68.230  1.00  0.00           H
ATOM   1506  CA  CYS A 682      26.210  53.570  69.410  1.00  0.00           C
ATOM   1507  HA  CYS A 682      25.190  53.810  69.140  1.00  0.00           H
ATOM   1508  CB  CYS A 682      26.460  52.090  69.010  1.00  0.00           C
ATOM   1509  HB1 CYS A 682      25.870  51.460  69.730  1.00  0.00           H
ATOM   1510  HB2 CYS A 682      27.490  51.930  69.390  1.00  0.00           H
ATOM   1511  SG  CYS A 682      26.100  51.710  67.260  1.00  0.00           S
ATOM   1512  HG1 CYS A 682      26.670  52.790  66.740  1.00  0.00           H
ATOM   1513  C   CYS A 682      26.320  53.920  70.910  1.00  0.00           C
ATOM   1514  O   CYS A 682      25.190  53.910  71.420  1.00  0.00           O
ATOM   1515  N   ARG A 683      27.490  54.210  71.550  1.00  0.00           N
ATOM   1516  HN  ARG A 683      28.300  54.330  70.990  1.00  0.00           H
ATOM   1517  CA  ARG A 683      27.620  54.440  72.940  1.00  0.00           C
ATOM   1518  HA  ARG A 683      26.900  53.810  73.420  1.00  0.00           H
ATOM   1519  CB  ARG A 683      29.120  54.340  73.210  1.00  0.00           C
ATOM   1520  HB1 ARG A 683      29.160  54.650  74.280  1.00  0.00           H
ATOM   1521  HB2 ARG A 683      29.680  54.950  72.490  1.00  0.00           H
ATOM   1522  CG  ARG A 683      29.860  52.930  73.200  1.00  0.00           C
ATOM   1523  HG1 ARG A 683      30.790  53.000  73.810  1.00  0.00           H
ATOM   1524  HG2 ARG A 683      30.200  52.650  72.180  1.00  0.00           H
ATOM   1525  CD  ARG A 683      28.930  51.820  73.770  1.00  0.00           C
ATOM   1526  HD1 ARG A 683      29.320  50.810  73.570  1.00  0.00           H
ATOM   1527  HD2 ARG A 683      27.970  52.010  73.230  1.00  0.00           H
ATOM   1528  NE  ARG A 683      28.870  52.110  75.220  1.00  0.00           N
ATOM   1529  HE  ARG A 683      29.800  52.130  75.590  1.00  0.00           H
ATOM   1530  CZ  ARG A 683      27.870  51.990  76.070  1.00  0.00           C
ATOM   1531  NH1 ARG A 683      26.810  51.350  75.640  1.00  0.00           N
ATOM   1532 HH11 ARG A 683      27.060  50.780  74.850  1.00  0.00           H
ATOM   1533 HH12 ARG A 683      26.120  51.100  76.310  1.00  0.00           H
ATOM   1534  NH2 ARG A 683      27.890  52.410  77.320  1.00  0.00           N
ATOM   1535 HH21 ARG A 683      26.980  52.250  77.720  1.00  0.00           H
ATOM   1536 HH22 ARG A 683      28.510  53.130  77.640  1.00  0.00           H
ATOM   1537  C   ARG A 683      27.290  55.770  73.430  1.00  0.00           C
ATOM   1538  O   ARG A 683      26.950  55.990  74.600  1.00  0.00           O
ATOM   1539  N   ASP A 684      27.220  56.840  72.540  1.00  0.00           N
ATOM   1540  HN  ASP A 684      27.760  56.980  71.710  1.00  0.00           H
ATOM   1541  CA  ASP A 684      26.570  58.170  72.810  1.00  0.00           C
ATOM   1542  HA  ASP A 684      26.950  58.410  73.780  1.00  0.00           H
ATOM   1543  CB  ASP A 684      26.950  59.100  71.690  1.00  0.00           C
ATOM   1544  HB1 ASP A 684      26.360  60.020  71.570  1.00  0.00           H
ATOM   1545  HB2 ASP A 684      26.770  58.580  70.730  1.00  0.00           H
ATOM   1546  CG  ASP A 684      28.400  59.590  71.720  1.00  0.00           C
ATOM   1547  OD1 ASP A 684      28.810  60.110  70.660  1.00  0.00           O
ATOM   1548  OD2 ASP A 684      29.180  59.500  72.720  1.00  0.00           O
ATOM   1549  C   ASP A 684      25.120  58.100  72.970  1.00  0.00           C
ATOM   1550  O   ASP A 684      24.610  58.720  73.860  1.00  0.00           O
ATOM   1551  N   TYR A 685      24.450  57.310  72.110  1.00  0.00           N
ATOM   1552  HN  TYR A 685      24.870  56.840  71.340  1.00  0.00           H
ATOM   1553  CA  TYR A 685      23.030  57.370  72.120  1.00  0.00           C
ATOM   1554  HA  TYR A 685      22.730  58.080  72.880  1.00  0.00           H
ATOM   1555  CB  TYR A 685      22.570  57.860  70.680  1.00  0.00           C
ATOM   1556  HB1 TYR A 685      21.450  57.810  70.650  1.00  0.00           H
ATOM   1557  HB2 TYR A 685      23.060  57.190  69.940  1.00  0.00           H
ATOM   1558  CG  TYR A 685      22.970  59.210  70.450  1.00  0.00           C
ATOM   1559  CD1 TYR A 685      22.730  60.310  71.260  1.00  0.00           C
ATOM   1560  HD1 TYR A 685      21.940  60.150  71.990  1.00  0.00           H
ATOM   1561  CE1 TYR A 685      23.340  61.520  71.120  1.00  0.00           C
ATOM   1562  HE1 TYR A 685      23.070  62.280  71.840  1.00  0.00           H
ATOM   1563  CZ  TYR A 685      24.090  61.780  69.980  1.00  0.00           C
ATOM   1564  OH  TYR A 685      24.450  63.130  69.650  1.00  0.00           O
ATOM   1565  HH  TYR A 685      24.030  63.710  70.290  1.00  0.00           H
ATOM   1566  CD2 TYR A 685      23.840  59.390  69.420  1.00  0.00           C
ATOM   1567  HD2 TYR A 685      24.210  58.550  68.870  1.00  0.00           H
ATOM   1568  CE2 TYR A 685      24.440  60.660  69.180  1.00  0.00           C
ATOM   1569  HE2 TYR A 685      25.030  60.750  68.260  1.00  0.00           H
ATOM   1570  C   TYR A 685      22.220  56.080  72.500  1.00  0.00           C
ATOM   1571  O   TYR A 685      21.010  56.090  72.320  1.00  0.00           O
ATOM   1572  N   GLN A 686      22.950  54.990  72.990  1.00  0.00           N
ATOM   1573  HN  GLN A 686      23.930  55.120  73.030  1.00  0.00           H
ATOM   1574  CA  GLN A 686      22.350  53.740  73.470  1.00  0.00           C
ATOM   1575  HA  GLN A 686      23.130  53.110  73.870  1.00  0.00           H
ATOM   1576  CB  GLN A 686      21.300  53.890  74.590  1.00  0.00           C
ATOM   1577  HB1 GLN A 686      20.880  52.880  74.760  1.00  0.00           H
ATOM   1578  HB2 GLN A 686      20.450  54.560  74.340  1.00  0.00           H
ATOM   1579  CG  GLN A 686      21.950  54.410  75.930  1.00  0.00           C
ATOM   1580  HG1 GLN A 686      21.230  54.740  76.710  1.00  0.00           H
ATOM   1581  HG2 GLN A 686      22.560  55.340  75.860  1.00  0.00           H
ATOM   1582  CD  GLN A 686      22.800  53.390  76.530  1.00  0.00           C
ATOM   1583  OE1 GLN A 686      22.270  52.460  77.090  1.00  0.00           O
ATOM   1584  NE2 GLN A 686      24.180  53.490  76.610  1.00  0.00           N
ATOM   1585 HE21 GLN A 686      24.620  52.760  77.130  1.00  0.00           H
ATOM   1586 HE22 GLN A 686      24.640  54.350  76.360  1.00  0.00           H
ATOM   1587  C   GLN A 686      21.860  52.810  72.370  1.00  0.00           C
ATOM   1588  O   GLN A 686      20.930  52.090  72.500  1.00  0.00           O
ATOM   1589  N   LEU A 687      22.580  52.640  71.250  1.00  0.00           N
ATOM   1590  HN  LEU A 687      23.440  53.130  71.060  1.00  0.00           H
ATOM   1591  CA  LEU A 687      22.040  51.830  70.110  1.00  0.00           C
ATOM   1592  HA  LEU A 687      20.970  52.020  70.140  1.00  0.00           H
ATOM   1593  CB  LEU A 687      22.610  52.220  68.750  1.00  0.00           C
ATOM   1594  HB1 LEU A 687      22.340  51.390  68.060  1.00  0.00           H
ATOM   1595  HB2 LEU A 687      23.710  52.300  68.890  1.00  0.00           H
ATOM   1596  CG  LEU A 687      21.990  53.510  68.220  1.00  0.00           C
ATOM   1597  HG  LEU A 687      21.880  54.350  68.950  1.00  0.00           H
ATOM   1598  CD1 LEU A 687      22.990  54.060  67.110  1.00  0.00           C
ATOM   1599 HD11 LEU A 687      23.890  54.570  67.520  1.00  0.00           H
ATOM   1600 HD12 LEU A 687      22.510  54.580  66.250  1.00  0.00           H
ATOM   1601 HD13 LEU A 687      23.250  53.090  66.630  1.00  0.00           H
ATOM   1602  CD2 LEU A 687      20.610  53.240  67.620  1.00  0.00           C
ATOM   1603 HD21 LEU A 687      19.890  53.020  68.440  1.00  0.00           H
ATOM   1604 HD22 LEU A 687      20.650  52.400  66.890  1.00  0.00           H
ATOM   1605 HD23 LEU A 687      20.260  54.190  67.160  1.00  0.00           H
ATOM   1606  C   LEU A 687      22.340  50.340  70.250  1.00  0.00           C
ATOM   1607  O   LEU A 687      23.380  49.960  70.870  1.00  0.00           O
ATOM   1608  N   SER A 688      21.490  49.440  69.540  1.00  0.00           N
ATOM   1609  HN  SER A 688      20.790  49.770  68.910  1.00  0.00           H
ATOM   1610  CA  SER A 688      21.850  48.000  69.450  1.00  0.00           C
ATOM   1611  HA  SER A 688      22.260  47.730  70.410  1.00  0.00           H
ATOM   1612  CB  SER A 688      20.670  46.980  69.300  1.00  0.00           C
ATOM   1613  HB1 SER A 688      21.150  46.000  69.150  1.00  0.00           H
ATOM   1614  HB2 SER A 688      19.960  47.100  68.460  1.00  0.00           H
ATOM   1615  OG  SER A 688      20.020  46.890  70.600  1.00  0.00           O
ATOM   1616  HG1 SER A 688      19.770  47.800  70.790  1.00  0.00           H
ATOM   1617  C   SER A 688      22.910  47.800  68.420  1.00  0.00           C
ATOM   1618  O   SER A 688      22.590  47.840  67.220  1.00  0.00           O
ATOM   1619  N   TYR A 689      24.170  47.560  68.900  1.00  0.00           N
ATOM   1620  HN  TYR A 689      24.330  47.300  69.840  1.00  0.00           H
ATOM   1621  CA  TYR A 689      25.360  47.650  68.140  1.00  0.00           C
ATOM   1622  HA  TYR A 689      25.230  48.560  67.580  1.00  0.00           H
ATOM   1623  CB  TYR A 689      26.690  47.850  69.090  1.00  0.00           C
ATOM   1624  HB1 TYR A 689      26.590  47.000  69.790  1.00  0.00           H
ATOM   1625  HB2 TYR A 689      26.720  48.760  69.720  1.00  0.00           H
ATOM   1626  CG  TYR A 689      27.970  47.660  68.260  1.00  0.00           C
ATOM   1627  CD1 TYR A 689      28.340  48.630  67.260  1.00  0.00           C
ATOM   1628  HD1 TYR A 689      27.760  49.540  67.270  1.00  0.00           H
ATOM   1629  CE1 TYR A 689      29.470  48.430  66.530  1.00  0.00           C
ATOM   1630  HE1 TYR A 689      29.690  49.120  65.750  1.00  0.00           H
ATOM   1631  CZ  TYR A 689      30.260  47.290  66.670  1.00  0.00           C
ATOM   1632  OH  TYR A 689      31.490  47.110  65.900  1.00  0.00           O
ATOM   1633  HH  TYR A 689      31.600  47.810  65.250  1.00  0.00           H
ATOM   1634  CD2 TYR A 689      28.770  46.530  68.370  1.00  0.00           C
ATOM   1635  HD2 TYR A 689      28.690  45.790  69.140  1.00  0.00           H
ATOM   1636  CE2 TYR A 689      29.910  46.280  67.510  1.00  0.00           C
ATOM   1637  HE2 TYR A 689      30.580  45.440  67.630  1.00  0.00           H
ATOM   1638  C   TYR A 689      25.540  46.560  67.130  1.00  0.00           C
ATOM   1639  O   TYR A 689      25.520  46.830  65.920  1.00  0.00           O
ATOM   1640  N   LEU A 690      25.640  45.240  67.620  1.00  0.00           N
ATOM   1641  HN  LEU A 690      25.390  45.040  68.560  1.00  0.00           H
ATOM   1642  CA  LEU A 690      25.940  44.100  66.750  1.00  0.00           C
ATOM   1643  HA  LEU A 690      26.920  44.270  66.330  1.00  0.00           H
ATOM   1644  CB  LEU A 690      25.820  42.810  67.580  1.00  0.00           C
ATOM   1645  HB1 LEU A 690      25.960  41.880  67.020  1.00  0.00           H
ATOM   1646  HB2 LEU A 690      24.810  42.770  68.080  1.00  0.00           H
ATOM   1647  CG  LEU A 690      26.820  42.720  68.750  1.00  0.00           C
ATOM   1648  HG  LEU A 690      26.560  43.470  69.520  1.00  0.00           H
ATOM   1649  CD1 LEU A 690      26.680  41.310  69.330  1.00  0.00           C
ATOM   1650 HD11 LEU A 690      27.110  40.610  68.580  1.00  0.00           H
ATOM   1651 HD12 LEU A 690      25.630  41.030  69.570  1.00  0.00           H
ATOM   1652 HD13 LEU A 690      27.230  41.300  70.290  1.00  0.00           H
ATOM   1653  CD2 LEU A 690      28.330  42.980  68.370  1.00  0.00           C
ATOM   1654 HD21 LEU A 690      28.540  43.940  67.860  1.00  0.00           H
ATOM   1655 HD22 LEU A 690      28.740  42.160  67.750  1.00  0.00           H
ATOM   1656 HD23 LEU A 690      28.780  42.730  69.350  1.00  0.00           H
ATOM   1657  C   LEU A 690      24.910  44.040  65.580  1.00  0.00           C
ATOM   1658  O   LEU A 690      25.330  43.910  64.360  1.00  0.00           O
ATOM   1659  N   SER A 691      23.600  44.180  65.860  1.00  0.00           N
ATOM   1660  HN  SER A 691      23.360  44.360  66.810  1.00  0.00           H
ATOM   1661  CA  SER A 691      22.520  44.190  64.850  1.00  0.00           C
ATOM   1662  HA  SER A 691      22.480  43.230  64.370  1.00  0.00           H
ATOM   1663  CB  SER A 691      21.140  44.330  65.550  1.00  0.00           C
ATOM   1664  HB1 SER A 691      21.100  45.230  66.210  1.00  0.00           H
ATOM   1665  HB2 SER A 691      21.000  43.510  66.280  1.00  0.00           H
ATOM   1666  OG  SER A 691      20.020  44.390  64.630  1.00  0.00           O
ATOM   1667  HG1 SER A 691      19.880  45.330  64.490  1.00  0.00           H
ATOM   1668  C   SER A 691      22.580  45.240  63.790  1.00  0.00           C
ATOM   1669  O   SER A 691      22.320  44.970  62.610  1.00  0.00           O
ATOM   1670  N   LEU A 692      22.800  46.480  64.170  1.00  0.00           N
ATOM   1671  HN  LEU A 692      23.000  46.680  65.120  1.00  0.00           H
ATOM   1672  CA  LEU A 692      23.140  47.720  63.330  1.00  0.00           C
ATOM   1673  HA  LEU A 692      22.370  47.840  62.580  1.00  0.00           H
ATOM   1674  CB  LEU A 692      23.390  48.940  64.260  1.00  0.00           C
ATOM   1675  HB1 LEU A 692      24.310  48.860  64.880  1.00  0.00           H
ATOM   1676  HB2 LEU A 692      22.660  49.010  65.080  1.00  0.00           H
ATOM   1677  CG  LEU A 692      23.180  50.290  63.510  1.00  0.00           C
ATOM   1678  HG  LEU A 692      23.790  50.250  62.590  1.00  0.00           H
ATOM   1679  CD1 LEU A 692      21.670  50.430  63.130  1.00  0.00           C
ATOM   1680 HD11 LEU A 692      21.470  51.340  62.540  1.00  0.00           H
ATOM   1681 HD12 LEU A 692      21.100  50.630  64.070  1.00  0.00           H
ATOM   1682 HD13 LEU A 692      21.210  49.590  62.560  1.00  0.00           H
ATOM   1683  CD2 LEU A 692      23.610  51.580  64.200  1.00  0.00           C
ATOM   1684 HD21 LEU A 692      23.700  52.430  63.490  1.00  0.00           H
ATOM   1685 HD22 LEU A 692      24.550  51.490  64.770  1.00  0.00           H
ATOM   1686 HD23 LEU A 692      22.850  51.800  64.980  1.00  0.00           H
ATOM   1687  C   LEU A 692      24.440  47.490  62.520  1.00  0.00           C
ATOM   1688  O   LEU A 692      24.510  47.820  61.360  1.00  0.00           O
ATOM   1689  N   ARG A 693      25.530  46.980  63.130  1.00  0.00           N
ATOM   1690  HN  ARG A 693      25.430  46.720  64.090  1.00  0.00           H
ATOM   1691  CA  ARG A 693      26.710  46.680  62.260  1.00  0.00           C
ATOM   1692  HA  ARG A 693      27.080  47.570  61.770  1.00  0.00           H
ATOM   1693  CB  ARG A 693      27.850  46.350  63.280  1.00  0.00           C
ATOM   1694  HB1 ARG A 693      27.800  45.280  63.580  1.00  0.00           H
ATOM   1695  HB2 ARG A 693      27.660  46.870  64.250  1.00  0.00           H
ATOM   1696  CG  ARG A 693      29.320  46.720  62.900  1.00  0.00           C
ATOM   1697  HG1 ARG A 693      29.980  46.150  63.590  1.00  0.00           H
ATOM   1698  HG2 ARG A 693      29.580  47.740  63.270  1.00  0.00           H
ATOM   1699  CD  ARG A 693      29.750  46.470  61.420  1.00  0.00           C
ATOM   1700  HD1 ARG A 693      30.710  47.000  61.200  1.00  0.00           H
ATOM   1701  HD2 ARG A 693      29.080  46.740  60.580  1.00  0.00           H
ATOM   1702  NE  ARG A 693      29.900  44.990  61.360  1.00  0.00           N
ATOM   1703  HE  ARG A 693      29.160  44.450  61.760  1.00  0.00           H
ATOM   1704  CZ  ARG A 693      30.880  44.310  60.810  1.00  0.00           C
ATOM   1705  NH1 ARG A 693      31.990  44.910  60.430  1.00  0.00           N
ATOM   1706 HH11 ARG A 693      32.830  44.370  60.370  1.00  0.00           H
ATOM   1707 HH12 ARG A 693      32.090  45.780  60.890  1.00  0.00           H
ATOM   1708  NH2 ARG A 693      30.920  43.020  60.840  1.00  0.00           N
ATOM   1709 HH21 ARG A 693      30.110  42.500  61.130  1.00  0.00           H
ATOM   1710 HH22 ARG A 693      31.610  42.490  60.330  1.00  0.00           H
ATOM   1711  C   ARG A 693      26.420  45.580  61.180  1.00  0.00           C
ATOM   1712  O   ARG A 693      26.840  45.640  60.040  1.00  0.00           O
ATOM   1713  N   THR A 694      25.610  44.460  61.550  1.00  0.00           N
ATOM   1714  HN  THR A 694      25.330  44.280  62.500  1.00  0.00           H
ATOM   1715  CA  THR A 694      25.120  43.420  60.620  1.00  0.00           C
ATOM   1716  HA  THR A 694      25.940  43.030  60.050  1.00  0.00           H
ATOM   1717  CB  THR A 694      24.530  42.240  61.300  1.00  0.00           C
ATOM   1718  HB  THR A 694      23.550  42.480  61.760  1.00  0.00           H
ATOM   1719  OG1 THR A 694      25.540  41.690  62.170  1.00  0.00           O
ATOM   1720  HG1 THR A 694      24.980  41.440  62.900  1.00  0.00           H
ATOM   1721  CG2 THR A 694      24.110  41.120  60.360  1.00  0.00           C
ATOM   1722 HG21 THR A 694      24.940  40.650  59.790  1.00  0.00           H
ATOM   1723 HG22 THR A 694      23.230  41.380  59.730  1.00  0.00           H
ATOM   1724 HG23 THR A 694      23.750  40.260  60.970  1.00  0.00           H
ATOM   1725  C   THR A 694      24.160  44.020  59.550  1.00  0.00           C
ATOM   1726  O   THR A 694      24.370  43.770  58.360  1.00  0.00           O
ATOM   1727  N   SER A 695      23.100  44.790  59.990  1.00  0.00           N
ATOM   1728  HN  SER A 695      22.960  44.800  60.980  1.00  0.00           H
ATOM   1729  CA  SER A 695      22.190  45.400  59.100  1.00  0.00           C
ATOM   1730  HA  SER A 695      21.760  44.610  58.500  1.00  0.00           H
ATOM   1731  CB  SER A 695      20.970  46.020  59.720  1.00  0.00           C
ATOM   1732  HB1 SER A 695      20.130  46.250  59.020  1.00  0.00           H
ATOM   1733  HB2 SER A 695      21.210  46.930  60.300  1.00  0.00           H
ATOM   1734  OG  SER A 695      20.420  45.060  60.660  1.00  0.00           O
ATOM   1735  HG1 SER A 695      21.030  45.040  61.400  1.00  0.00           H
ATOM   1736  C   SER A 695      22.790  46.500  58.130  1.00  0.00           C
ATOM   1737  O   SER A 695      22.440  46.610  56.980  1.00  0.00           O
ATOM   1738  N   ILE A 696      23.760  47.300  58.590  1.00  0.00           N
ATOM   1739  HN  ILE A 696      24.030  47.340  59.550  1.00  0.00           H
ATOM   1740  CA  ILE A 696      24.540  48.210  57.740  1.00  0.00           C
ATOM   1741  HA  ILE A 696      23.860  48.890  57.230  1.00  0.00           H
ATOM   1742  CB  ILE A 696      25.370  49.130  58.620  1.00  0.00           C
ATOM   1743  HB  ILE A 696      25.950  48.520  59.330  1.00  0.00           H
ATOM   1744  CG2 ILE A 696      26.450  49.940  57.720  1.00  0.00           C
ATOM   1745 HG21 ILE A 696      26.040  50.530  56.870  1.00  0.00           H
ATOM   1746 HG22 ILE A 696      27.190  49.220  57.330  1.00  0.00           H
ATOM   1747 HG23 ILE A 696      27.100  50.560  58.360  1.00  0.00           H
ATOM   1748  CG1 ILE A 696      24.500  50.160  59.400  1.00  0.00           C
ATOM   1749 HG11 ILE A 696      23.560  49.710  59.790  1.00  0.00           H
ATOM   1750 HG12 ILE A 696      24.200  50.930  58.640  1.00  0.00           H
ATOM   1751  CD  ILE A 696      25.240  50.850  60.540  1.00  0.00           C
ATOM   1752  HD1 ILE A 696      24.630  51.650  61.010  1.00  0.00           H
ATOM   1753  HD2 ILE A 696      26.260  51.260  60.350  1.00  0.00           H
ATOM   1754  HD3 ILE A 696      25.370  50.130  61.380  1.00  0.00           H
ATOM   1755  C   ILE A 696      25.320  47.450  56.710  1.00  0.00           C
ATOM   1756  O   ILE A 696      25.400  47.700  55.510  1.00  0.00           O
ATOM   1757  N   GLY A 697      25.920  46.390  57.170  1.00  0.00           N
ATOM   1758  HN  GLY A 697      25.860  46.210  58.140  1.00  0.00           H
ATOM   1759  CA  GLY A 697      26.740  45.420  56.430  1.00  0.00           C
ATOM   1760  HA1 GLY A 697      26.980  44.610  57.110  1.00  0.00           H
ATOM   1761  HA2 GLY A 697      27.560  45.940  55.960  1.00  0.00           H
ATOM   1762  C   GLY A 697      26.050  44.680  55.320  1.00  0.00           C
ATOM   1763  O   GLY A 697      26.520  44.580  54.220  1.00  0.00           O
ATOM   1764  N   LEU A 698      24.850  44.160  55.590  1.00  0.00           N
ATOM   1765  HN  LEU A 698      24.590  44.080  56.560  1.00  0.00           H
ATOM   1766  CA  LEU A 698      24.020  43.560  54.550  1.00  0.00           C
ATOM   1767  HA  LEU A 698      24.640  42.850  54.010  1.00  0.00           H
ATOM   1768  CB  LEU A 698      22.790  42.730  55.060  1.00  0.00           C
ATOM   1769  HB1 LEU A 698      22.180  42.410  54.190  1.00  0.00           H
ATOM   1770  HB2 LEU A 698      22.220  43.290  55.830  1.00  0.00           H
ATOM   1771  CG  LEU A 698      23.190  41.330  55.720  1.00  0.00           C
ATOM   1772  HG  LEU A 698      24.080  41.460  56.380  1.00  0.00           H
ATOM   1773  CD1 LEU A 698      22.130  40.730  56.620  1.00  0.00           C
ATOM   1774 HD11 LEU A 698      22.420  39.700  56.900  1.00  0.00           H
ATOM   1775 HD12 LEU A 698      21.240  40.740  55.960  1.00  0.00           H
ATOM   1776 HD13 LEU A 698      21.970  41.340  57.540  1.00  0.00           H
ATOM   1777  CD2 LEU A 698      23.650  40.350  54.690  1.00  0.00           C
ATOM   1778 HD21 LEU A 698      24.160  40.910  53.870  1.00  0.00           H
ATOM   1779 HD22 LEU A 698      22.850  39.830  54.120  1.00  0.00           H
ATOM   1780 HD23 LEU A 698      24.290  39.610  55.220  1.00  0.00           H
ATOM   1781  C   LEU A 698      23.580  44.520  53.460  1.00  0.00           C
ATOM   1782  O   LEU A 698      23.550  44.250  52.240  1.00  0.00           O
ATOM   1783  N   TRP A 699      23.190  45.720  53.940  1.00  0.00           N
ATOM   1784  HN  TRP A 699      23.150  45.770  54.930  1.00  0.00           H
ATOM   1785  CA  TRP A 699      22.870  46.850  52.990  1.00  0.00           C
ATOM   1786  HA  TRP A 699      22.210  46.460  52.230  1.00  0.00           H
ATOM   1787  CB  TRP A 699      22.230  48.010  53.700  1.00  0.00           C
ATOM   1788  HB1 TRP A 699      22.470  48.990  53.230  1.00  0.00           H
ATOM   1789  HB2 TRP A 699      22.710  48.170  54.680  1.00  0.00           H
ATOM   1790  CG  TRP A 699      20.760  47.960  53.850  1.00  0.00           C
ATOM   1791  CD1 TRP A 699      19.860  47.640  54.810  1.00  0.00           C
ATOM   1792  HD1 TRP A 699      20.140  47.280  55.800  1.00  0.00           H
ATOM   1793  NE1 TRP A 699      18.580  48.030  54.500  1.00  0.00           N
ATOM   1794  HE1 TRP A 699      17.730  47.890  54.960  1.00  0.00           H
ATOM   1795  CE2 TRP A 699      18.550  48.450  53.160  1.00  0.00           C
ATOM   1796  CD2 TRP A 699      19.920  48.460  52.750  1.00  0.00           C
ATOM   1797  CE3 TRP A 699      20.260  48.930  51.450  1.00  0.00           C
ATOM   1798  HE3 TRP A 699      21.290  49.090  51.160  1.00  0.00           H
ATOM   1799  CZ3 TRP A 699      19.210  49.570  50.770  1.00  0.00           C
ATOM   1800  HZ3 TRP A 699      19.450  50.090  49.860  1.00  0.00           H
ATOM   1801  CZ2 TRP A 699      17.590  48.930  52.390  1.00  0.00           C
ATOM   1802  HZ2 TRP A 699      16.570  48.880  52.740  1.00  0.00           H
ATOM   1803  CH2 TRP A 699      17.910  49.570  51.220  1.00  0.00           C
ATOM   1804  HH2 TRP A 699      17.110  50.100  50.720  1.00  0.00           H
ATOM   1805  C   TRP A 699      24.060  47.260  52.190  1.00  0.00           C
ATOM   1806  O   TRP A 699      23.960  47.460  50.980  1.00  0.00           O
ATOM   1807  N   THR A 700      25.290  47.390  52.730  1.00  0.00           N
ATOM   1808  HN  THR A 700      25.400  47.310  53.710  1.00  0.00           H
ATOM   1809  CA  THR A 700      26.470  47.610  51.930  1.00  0.00           C
ATOM   1810  HA  THR A 700      26.310  48.540  51.430  1.00  0.00           H
ATOM   1811  CB  THR A 700      27.740  47.750  52.820  1.00  0.00           C
ATOM   1812  HB  THR A 700      27.860  46.810  53.410  1.00  0.00           H
ATOM   1813  OG1 THR A 700      27.770  48.810  53.780  1.00  0.00           O
ATOM   1814  HG1 THR A 700      27.120  48.670  54.470  1.00  0.00           H
ATOM   1815  CG2 THR A 700      28.890  48.060  51.900  1.00  0.00           C
ATOM   1816 HG21 THR A 700      29.910  48.170  52.340  1.00  0.00           H
ATOM   1817 HG22 THR A 700      28.650  48.920  51.240  1.00  0.00           H
ATOM   1818 HG23 THR A 700      29.080  47.300  51.110  1.00  0.00           H
ATOM   1819  C   THR A 700      26.680  46.510  50.840  1.00  0.00           C
ATOM   1820  O   THR A 700      26.890  46.770  49.660  1.00  0.00           O
ATOM   1821  N   SER A 701      26.530  45.230  51.160  1.00  0.00           N
ATOM   1822  HN  SER A 701      26.270  45.100  52.110  1.00  0.00           H
ATOM   1823  CA  SER A 701      26.460  44.050  50.290  1.00  0.00           C
ATOM   1824  HA  SER A 701      27.420  43.930  49.800  1.00  0.00           H
ATOM   1825  CB  SER A 701      26.210  42.730  51.090  1.00  0.00           C
ATOM   1826  HB1 SER A 701      25.230  42.680  51.620  1.00  0.00           H
ATOM   1827  HB2 SER A 701      27.030  42.550  51.800  1.00  0.00           H
ATOM   1828  OG  SER A 701      26.170  41.570  50.330  1.00  0.00           O
ATOM   1829  HG1 SER A 701      27.040  41.610  49.930  1.00  0.00           H
ATOM   1830  C   SER A 701      25.450  44.280  49.220  1.00  0.00           C
ATOM   1831  O   SER A 701      25.770  44.230  48.020  1.00  0.00           O
ATOM   1832  N   PHE A 702      24.170  44.590  49.610  1.00  0.00           N
ATOM   1833  HN  PHE A 702      23.860  44.480  50.560  1.00  0.00           H
ATOM   1834  CA  PHE A 702      23.120  44.820  48.690  1.00  0.00           C
ATOM   1835  HA  PHE A 702      23.090  43.930  48.080  1.00  0.00           H
ATOM   1836  CB  PHE A 702      21.870  45.070  49.560  1.00  0.00           C
ATOM   1837  HB1 PHE A 702      22.020  45.990  50.170  1.00  0.00           H
ATOM   1838  HB2 PHE A 702      21.630  44.130  50.090  1.00  0.00           H
ATOM   1839  CG  PHE A 702      20.660  45.140  48.590  1.00  0.00           C
ATOM   1840  CD1 PHE A 702      20.410  44.040  47.710  1.00  0.00           C
ATOM   1841  HD1 PHE A 702      21.070  43.210  47.460  1.00  0.00           H
ATOM   1842  CE1 PHE A 702      19.200  44.070  46.980  1.00  0.00           C
ATOM   1843  HE1 PHE A 702      19.030  43.320  46.220  1.00  0.00           H
ATOM   1844  CZ  PHE A 702      18.320  45.140  47.020  1.00  0.00           C
ATOM   1845  HZ  PHE A 702      17.310  45.100  46.620  1.00  0.00           H
ATOM   1846  CD2 PHE A 702      19.690  46.180  48.640  1.00  0.00           C
ATOM   1847  HD2 PHE A 702      19.750  46.920  49.420  1.00  0.00           H
ATOM   1848  CE2 PHE A 702      18.600  46.250  47.830  1.00  0.00           C
ATOM   1849  HE2 PHE A 702      17.780  46.950  47.900  1.00  0.00           H
ATOM   1850  C   PHE A 702      23.360  45.950  47.670  1.00  0.00           C
ATOM   1851  O   PHE A 702      23.160  45.810  46.480  1.00  0.00           O
ATOM   1852  N   LEU A 703      23.910  47.070  48.130  1.00  0.00           N
ATOM   1853  HN  LEU A 703      24.190  47.070  49.090  1.00  0.00           H
ATOM   1854  CA  LEU A 703      24.210  48.240  47.350  1.00  0.00           C
ATOM   1855  HA  LEU A 703      23.480  48.540  46.610  1.00  0.00           H
ATOM   1856  CB  LEU A 703      24.490  49.450  48.260  1.00  0.00           C
ATOM   1857  HB1 LEU A 703      25.200  50.180  47.830  1.00  0.00           H
ATOM   1858  HB2 LEU A 703      25.030  49.060  49.150  1.00  0.00           H
ATOM   1859  CG  LEU A 703      23.290  50.220  48.840  1.00  0.00           C
ATOM   1860  HG  LEU A 703      22.490  49.480  49.060  1.00  0.00           H
ATOM   1861  CD1 LEU A 703      23.660  50.960  50.160  1.00  0.00           C
ATOM   1862 HD11 LEU A 703      24.330  51.800  49.880  1.00  0.00           H
ATOM   1863 HD12 LEU A 703      23.960  50.280  50.990  1.00  0.00           H
ATOM   1864 HD13 LEU A 703      22.710  51.450  50.470  1.00  0.00           H
ATOM   1865  CD2 LEU A 703      22.710  51.300  47.890  1.00  0.00           C
ATOM   1866 HD21 LEU A 703      23.480  51.690  47.200  1.00  0.00           H
ATOM   1867 HD22 LEU A 703      22.230  52.150  48.430  1.00  0.00           H
ATOM   1868 HD23 LEU A 703      21.920  50.730  47.350  1.00  0.00           H
ATOM   1869  C   LEU A 703      25.380  48.030  46.390  1.00  0.00           C
ATOM   1870  O   LEU A 703      25.350  48.600  45.320  1.00  0.00           O
ATOM   1871  N   CYS A 704      26.400  47.140  46.660  1.00  0.00           N
ATOM   1872  HN  CYS A 704      26.440  46.600  47.500  1.00  0.00           H
ATOM   1873  CA  CYS A 704      27.320  46.650  45.640  1.00  0.00           C
ATOM   1874  HA  CYS A 704      27.600  47.540  45.080  1.00  0.00           H
ATOM   1875  CB  CYS A 704      28.560  45.880  46.260  1.00  0.00           C
ATOM   1876  HB1 CYS A 704      29.160  45.560  45.390  1.00  0.00           H
ATOM   1877  HB2 CYS A 704      28.160  45.000  46.800  1.00  0.00           H
ATOM   1878  SG  CYS A 704      29.440  46.990  47.430  1.00  0.00           S
ATOM   1879  HG1 CYS A 704      28.480  47.000  48.330  1.00  0.00           H
ATOM   1880  C   CYS A 704      26.670  45.830  44.590  1.00  0.00           C
ATOM   1881  O   CYS A 704      27.070  45.860  43.410  1.00  0.00           O
ATOM   1882  N   ILE A 705      25.680  44.900  44.910  1.00  0.00           N
ATOM   1883  HN  ILE A 705      25.410  44.840  45.860  1.00  0.00           H
ATOM   1884  CA  ILE A 705      24.890  44.020  43.970  1.00  0.00           C
ATOM   1885  HA  ILE A 705      25.570  43.430  43.370  1.00  0.00           H
ATOM   1886  CB  ILE A 705      24.150  42.890  44.760  1.00  0.00           C
ATOM   1887  HB  ILE A 705      23.920  43.330  45.760  1.00  0.00           H
ATOM   1888  CG2 ILE A 705      22.790  42.530  44.190  1.00  0.00           C
ATOM   1889 HG21 ILE A 705      22.040  43.300  43.910  1.00  0.00           H
ATOM   1890 HG22 ILE A 705      22.320  41.880  44.960  1.00  0.00           H
ATOM   1891 HG23 ILE A 705      22.970  41.880  43.310  1.00  0.00           H
ATOM   1892  CG1 ILE A 705      25.020  41.590  44.980  1.00  0.00           C
ATOM   1893 HG11 ILE A 705      25.430  41.270  44.000  1.00  0.00           H
ATOM   1894 HG12 ILE A 705      24.350  40.770  45.330  1.00  0.00           H
ATOM   1895  CD  ILE A 705      26.140  41.780  46.020  1.00  0.00           C
ATOM   1896  HD1 ILE A 705      26.810  42.600  45.670  1.00  0.00           H
ATOM   1897  HD2 ILE A 705      26.740  40.850  46.070  1.00  0.00           H
ATOM   1898  HD3 ILE A 705      25.800  42.020  47.050  1.00  0.00           H
ATOM   1899  C   ILE A 705      24.010  44.890  43.070  1.00  0.00           C
ATOM   1900  O   ILE A 705      23.950  44.680  41.890  1.00  0.00           O
ATOM   1901  N   VAL A 706      23.310  45.920  43.660  1.00  0.00           N
ATOM   1902  HN  VAL A 706      23.190  46.020  44.630  1.00  0.00           H
ATOM   1903  CA  VAL A 706      22.640  46.840  42.850  1.00  0.00           C
ATOM   1904  HA  VAL A 706      22.020  46.300  42.150  1.00  0.00           H
ATOM   1905  CB  VAL A 706      21.660  47.690  43.630  1.00  0.00           C
ATOM   1906  HB  VAL A 706      22.170  48.030  44.550  1.00  0.00           H
ATOM   1907  CG1 VAL A 706      21.140  48.920  42.810  1.00  0.00           C
ATOM   1908 HG11 VAL A 706      20.690  48.560  41.860  1.00  0.00           H
ATOM   1909 HG12 VAL A 706      21.970  49.600  42.540  1.00  0.00           H
ATOM   1910 HG13 VAL A 706      20.520  49.720  43.270  1.00  0.00           H
ATOM   1911  CG2 VAL A 706      20.540  46.800  44.020  1.00  0.00           C
ATOM   1912 HG21 VAL A 706      20.780  46.060  44.820  1.00  0.00           H
ATOM   1913 HG22 VAL A 706      20.170  46.200  43.170  1.00  0.00           H
ATOM   1914 HG23 VAL A 706      19.700  47.420  44.380  1.00  0.00           H
ATOM   1915  C   VAL A 706      23.580  47.740  42.000  1.00  0.00           C
ATOM   1916  O   VAL A 706      23.220  47.950  40.900  1.00  0.00           O
ATOM   1917  N   LEU A 707      24.730  48.200  42.520  1.00  0.00           N
ATOM   1918  HN  LEU A 707      24.940  47.920  43.450  1.00  0.00           H
ATOM   1919  CA  LEU A 707      25.670  48.920  41.680  1.00  0.00           C
ATOM   1920  HA  LEU A 707      25.140  49.770  41.270  1.00  0.00           H
ATOM   1921  CB  LEU A 707      26.860  49.410  42.550  1.00  0.00           C
ATOM   1922  HB1 LEU A 707      27.490  48.660  43.080  1.00  0.00           H
ATOM   1923  HB2 LEU A 707      26.310  49.940  43.360  1.00  0.00           H
ATOM   1924  CG  LEU A 707      27.830  50.380  41.870  1.00  0.00           C
ATOM   1925  HG  LEU A 707      28.370  49.750  41.130  1.00  0.00           H
ATOM   1926  CD1 LEU A 707      27.010  51.530  41.160  1.00  0.00           C
ATOM   1927 HD11 LEU A 707      26.230  51.890  41.890  1.00  0.00           H
ATOM   1928 HD12 LEU A 707      26.460  51.180  40.270  1.00  0.00           H
ATOM   1929 HD13 LEU A 707      27.620  52.440  40.940  1.00  0.00           H
ATOM   1930  CD2 LEU A 707      28.790  51.000  42.920  1.00  0.00           C
ATOM   1931 HD21 LEU A 707      29.480  51.660  42.340  1.00  0.00           H
ATOM   1932 HD22 LEU A 707      29.450  50.170  43.260  1.00  0.00           H
ATOM   1933 HD23 LEU A 707      28.360  51.600  43.740  1.00  0.00           H
ATOM   1934  C   LEU A 707      26.190  48.170  40.420  1.00  0.00           C
ATOM   1935  O   LEU A 707      26.300  48.670  39.310  1.00  0.00           O
ATOM   1936  N   VAL A 708      26.490  46.900  40.700  1.00  0.00           N
ATOM   1937  HN  VAL A 708      26.440  46.630  41.660  1.00  0.00           H
ATOM   1938  CA  VAL A 708      26.660  45.920  39.580  1.00  0.00           C
ATOM   1939  HA  VAL A 708      27.520  46.290  39.060  1.00  0.00           H
ATOM   1940  CB  VAL A 708      27.000  44.570  40.200  1.00  0.00           C
ATOM   1941  HB  VAL A 708      26.310  44.330  41.040  1.00  0.00           H
ATOM   1942  CG1 VAL A 708      26.890  43.360  39.290  1.00  0.00           C
ATOM   1943 HG11 VAL A 708      27.480  43.570  38.370  1.00  0.00           H
ATOM   1944 HG12 VAL A 708      25.880  43.080  38.900  1.00  0.00           H
ATOM   1945 HG13 VAL A 708      27.300  42.470  39.810  1.00  0.00           H
ATOM   1946  CG2 VAL A 708      28.460  44.680  40.740  1.00  0.00           C
ATOM   1947 HG21 VAL A 708      28.800  43.750  41.230  1.00  0.00           H
ATOM   1948 HG22 VAL A 708      28.490  45.510  41.480  1.00  0.00           H
ATOM   1949 HG23 VAL A 708      29.160  44.940  39.910  1.00  0.00           H
ATOM   1950  C   VAL A 708      25.430  45.690  38.660  1.00  0.00           C
ATOM   1951  O   VAL A 708      25.630  45.460  37.460  1.00  0.00           O
ATOM   1952  N   ALA A 709      24.180  45.680  39.150  1.00  0.00           N
ATOM   1953  HN  ALA A 709      24.110  45.670  40.140  1.00  0.00           H
ATOM   1954  CA  ALA A 709      22.940  45.660  38.300  1.00  0.00           C
ATOM   1955  HA  ALA A 709      22.970  44.810  37.630  1.00  0.00           H
ATOM   1956  CB  ALA A 709      21.670  45.570  39.160  1.00  0.00           C
ATOM   1957  HB1 ALA A 709      21.830  44.730  39.860  1.00  0.00           H
ATOM   1958  HB2 ALA A 709      20.790  45.370  38.520  1.00  0.00           H
ATOM   1959  HB3 ALA A 709      21.320  46.460  39.750  1.00  0.00           H
ATOM   1960  C   ALA A 709      22.740  46.870  37.420  1.00  0.00           C
ATOM   1961  O   ALA A 709      22.310  46.880  36.250  1.00  0.00           O
ATOM   1962  N   THR A 710      23.030  48.040  38.020  1.00  0.00           N
ATOM   1963  HN  THR A 710      23.320  48.030  38.970  1.00  0.00           H
ATOM   1964  CA  THR A 710      22.970  49.340  37.320  1.00  0.00           C
ATOM   1965  HA  THR A 710      22.130  49.240  36.650  1.00  0.00           H
ATOM   1966  CB  THR A 710      22.870  50.570  38.200  1.00  0.00           C
ATOM   1967  HB  THR A 710      22.930  51.530  37.650  1.00  0.00           H
ATOM   1968  OG1 THR A 710      24.020  50.760  39.070  1.00  0.00           O
ATOM   1969  HG1 THR A 710      24.820  50.860  38.540  1.00  0.00           H
ATOM   1970  CG2 THR A 710      21.600  50.580  39.060  1.00  0.00           C
ATOM   1971 HG21 THR A 710      20.670  50.600  38.450  1.00  0.00           H
ATOM   1972 HG22 THR A 710      21.620  51.460  39.740  1.00  0.00           H
ATOM   1973 HG23 THR A 710      21.570  49.630  39.630  1.00  0.00           H
ATOM   1974  C   THR A 710      24.190  49.640  36.380  1.00  0.00           C
ATOM   1975  O   THR A 710      24.010  50.340  35.330  1.00  0.00           O
ATOM   1976  N   ASP A 711      25.370  49.230  36.800  1.00  0.00           N
ATOM   1977  HN  ASP A 711      25.370  48.800  37.700  1.00  0.00           H
ATOM   1978  CA  ASP A 711      26.620  49.300  36.030  1.00  0.00           C
ATOM   1979  HA  ASP A 711      27.170  48.430  36.330  1.00  0.00           H
ATOM   1980  CB  ASP A 711      26.600  49.370  34.430  1.00  0.00           C
ATOM   1981  HB1 ASP A 711      25.920  50.170  34.060  1.00  0.00           H
ATOM   1982  HB2 ASP A 711      26.350  48.340  34.080  1.00  0.00           H
ATOM   1983  CG  ASP A 711      27.850  49.510  33.620  1.00  0.00           C
ATOM   1984  OD1 ASP A 711      27.880  50.350  32.690  1.00  0.00           O
ATOM   1985  OD2 ASP A 711      28.820  48.790  34.000  1.00  0.00           O
ATOM   1986  C   ASP A 711      27.430  50.530  36.520  1.00  0.00           C
ATOM   1987  O   ASP A 711      26.870  51.530  36.920  1.00  0.00           O
ATOM   1988  N   ALA A 712      28.790  50.460  36.470  1.00  0.00           N
ATOM   1989  HN  ALA A 712      29.230  49.620  36.190  1.00  0.00           H
ATOM   1990  CA  ALA A 712      29.690  51.540  36.930  1.00  0.00           C
ATOM   1991  HA  ALA A 712      29.210  52.490  36.780  1.00  0.00           H
ATOM   1992  CB  ALA A 712      29.990  51.380  38.470  1.00  0.00           C
ATOM   1993  HB1 ALA A 712      29.050  51.570  39.030  1.00  0.00           H
ATOM   1994  HB2 ALA A 712      30.780  52.120  38.710  1.00  0.00           H
ATOM   1995  HB3 ALA A 712      30.510  50.450  38.770  1.00  0.00           H
ATOM   1996  C   ALA A 712      31.050  51.390  36.210  1.00  0.00           C
ATOM   1997  O   ALA A 712      32.050  52.030  36.480  1.00  0.00           O
ATOM   1998  N   SER A 713      31.090  50.630  35.110  1.00  0.00           N
ATOM   1999  HN  SER A 713      30.230  50.250  34.760  1.00  0.00           H
ATOM   2000  CA  SER A 713      32.180  50.470  34.260  1.00  0.00           C
ATOM   2001  HA  SER A 713      33.060  50.160  34.810  1.00  0.00           H
ATOM   2002  CB  SER A 713      32.020  49.320  33.180  1.00  0.00           C
ATOM   2003  HB1 SER A 713      32.030  48.270  33.530  1.00  0.00           H
ATOM   2004  HB2 SER A 713      32.790  49.430  32.390  1.00  0.00           H
ATOM   2005  OG  SER A 713      30.810  49.520  32.440  1.00  0.00           O
ATOM   2006  HG1 SER A 713      30.040  49.360  33.000  1.00  0.00           H
ATOM   2007  C   SER A 713      32.620  51.660  33.520  1.00  0.00           C
ATOM   2008  O   SER A 713      33.810  51.950  33.380  1.00  0.00           O
ATOM   2009  N   SER A 714      31.580  52.470  32.970  1.00  0.00           N
ATOM   2010  HN  SER A 714      30.610  52.320  33.120  1.00  0.00           H
ATOM   2011  CA  SER A 714      31.840  53.800  32.320  1.00  0.00           C
ATOM   2012  HA  SER A 714      32.520  53.560  31.520  1.00  0.00           H
ATOM   2013  CB  SER A 714      30.530  54.400  31.710  1.00  0.00           C
ATOM   2014  HB1 SER A 714      30.750  55.390  31.280  1.00  0.00           H
ATOM   2015  HB2 SER A 714      29.740  54.630  32.450  1.00  0.00           H
ATOM   2016  OG  SER A 714      30.060  53.590  30.660  1.00  0.00           O
ATOM   2017  HG1 SER A 714      30.630  53.650  29.890  1.00  0.00           H
ATOM   2018  C   SER A 714      32.480  54.840  33.230  1.00  0.00           C
ATOM   2019  O   SER A 714      33.390  55.610  32.920  1.00  0.00           O
ATOM   2020  N   LEU A 715      31.990  54.830  34.460  1.00  0.00           N
ATOM   2021  HN  LEU A 715      31.270  54.210  34.750  1.00  0.00           H
ATOM   2022  CA  LEU A 715      32.610  55.720  35.520  1.00  0.00           C
ATOM   2023  HA  LEU A 715      32.350  56.740  35.280  1.00  0.00           H
ATOM   2024  CB  LEU A 715      31.910  55.560  36.930  1.00  0.00           C
ATOM   2025  HB1 LEU A 715      32.230  56.390  37.600  1.00  0.00           H
ATOM   2026  HB2 LEU A 715      32.220  54.570  37.330  1.00  0.00           H
ATOM   2027  CG  LEU A 715      30.340  55.510  36.970  1.00  0.00           C
ATOM   2028  HG  LEU A 715      29.980  54.710  36.280  1.00  0.00           H
ATOM   2029  CD1 LEU A 715      29.760  55.390  38.380  1.00  0.00           C
ATOM   2030 HD11 LEU A 715      29.950  56.160  39.160  1.00  0.00           H
ATOM   2031 HD12 LEU A 715      30.230  54.510  38.870  1.00  0.00           H
ATOM   2032 HD13 LEU A 715      28.660  55.220  38.410  1.00  0.00           H
ATOM   2033  CD2 LEU A 715      29.700  56.760  36.370  1.00  0.00           C
ATOM   2034 HD21 LEU A 715      30.000  56.790  35.310  1.00  0.00           H
ATOM   2035 HD22 LEU A 715      30.140  57.650  36.890  1.00  0.00           H
ATOM   2036 HD23 LEU A 715      28.600  56.870  36.450  1.00  0.00           H
ATOM   2037  C   LEU A 715      34.140  55.510  35.770  1.00  0.00           C
ATOM   2038  O   LEU A 715      34.960  56.400  35.730  1.00  0.00           O
ATOM   2039  N   VAL A 716      34.460  54.220  35.980  1.00  0.00           N
ATOM   2040  HN  VAL A 716      33.790  53.510  36.130  1.00  0.00           H
ATOM   2041  CA  VAL A 716      35.810  53.690  35.990  1.00  0.00           C
ATOM   2042  HA  VAL A 716      36.410  54.190  36.740  1.00  0.00           H
ATOM   2043  CB  VAL A 716      35.750  52.170  36.270  1.00  0.00           C
ATOM   2044  HB  VAL A 716      35.070  51.640  35.570  1.00  0.00           H
ATOM   2045  CG1 VAL A 716      37.050  51.460  36.170  1.00  0.00           C
ATOM   2046 HG11 VAL A 716      37.220  51.400  35.070  1.00  0.00           H
ATOM   2047 HG12 VAL A 716      36.960  50.410  36.510  1.00  0.00           H
ATOM   2048 HG13 VAL A 716      37.780  51.990  36.830  1.00  0.00           H
ATOM   2049  CG2 VAL A 716      35.080  52.000  37.620  1.00  0.00           C
ATOM   2050 HG21 VAL A 716      35.610  52.380  38.520  1.00  0.00           H
ATOM   2051 HG22 VAL A 716      34.800  50.930  37.720  1.00  0.00           H
ATOM   2052 HG23 VAL A 716      34.080  52.460  37.650  1.00  0.00           H
ATOM   2053  C   VAL A 716      36.780  53.970  34.820  1.00  0.00           C
ATOM   2054  O   VAL A 716      37.970  54.030  34.940  1.00  0.00           O
ATOM   2055  N   CYS A 717      36.200  54.170  33.620  1.00  0.00           N
ATOM   2056  HN  CYS A 717      35.210  54.010  33.530  1.00  0.00           H
ATOM   2057  CA  CYS A 717      36.840  54.720  32.480  1.00  0.00           C
ATOM   2058  HA  CYS A 717      37.600  53.980  32.310  1.00  0.00           H
ATOM   2059  CB  CYS A 717      35.970  54.690  31.160  1.00  0.00           C
ATOM   2060  HB1 CYS A 717      35.030  55.270  31.250  1.00  0.00           H
ATOM   2061  HB2 CYS A 717      35.640  53.630  31.030  1.00  0.00           H
ATOM   2062  SG  CYS A 717      36.760  55.310  29.590  1.00  0.00           S
ATOM   2063  HG1 CYS A 717      36.020  54.540  28.800  1.00  0.00           H
ATOM   2064  C   CYS A 717      37.350  56.120  32.600  1.00  0.00           C
ATOM   2065  O   CYS A 717      38.500  56.400  32.200  1.00  0.00           O
ATOM   2066  N   TYR A 718      36.500  57.070  33.090  1.00  0.00           N
ATOM   2067  HN  TYR A 718      35.590  56.740  33.320  1.00  0.00           H
ATOM   2068  CA  TYR A 718      36.680  58.530  32.960  1.00  0.00           C
ATOM   2069  HA  TYR A 718      37.420  58.790  32.230  1.00  0.00           H
ATOM   2070  CB  TYR A 718      35.350  59.160  32.580  1.00  0.00           C
ATOM   2071  HB1 TYR A 718      35.390  60.280  32.560  1.00  0.00           H
ATOM   2072  HB2 TYR A 718      34.670  58.740  33.340  1.00  0.00           H
ATOM   2073  CG  TYR A 718      34.910  58.730  31.160  1.00  0.00           C
ATOM   2074  CD1 TYR A 718      33.750  58.050  30.900  1.00  0.00           C
ATOM   2075  HD1 TYR A 718      33.050  57.840  31.700  1.00  0.00           H
ATOM   2076  CE1 TYR A 718      33.350  57.830  29.560  1.00  0.00           C
ATOM   2077  HE1 TYR A 718      32.330  57.480  29.470  1.00  0.00           H
ATOM   2078  CZ  TYR A 718      34.250  58.120  28.500  1.00  0.00           C
ATOM   2079  OH  TYR A 718      33.960  57.910  27.150  1.00  0.00           O
ATOM   2080  HH  TYR A 718      33.220  57.320  27.000  1.00  0.00           H
ATOM   2081  CD2 TYR A 718      35.770  59.120  30.100  1.00  0.00           C
ATOM   2082  HD2 TYR A 718      36.540  59.860  30.280  1.00  0.00           H
ATOM   2083  CE2 TYR A 718      35.470  58.800  28.780  1.00  0.00           C
ATOM   2084  HE2 TYR A 718      36.140  59.200  28.030  1.00  0.00           H
ATOM   2085  C   TYR A 718      37.260  59.160  34.270  1.00  0.00           C
ATOM   2086  O   TYR A 718      37.200  60.380  34.490  1.00  0.00           O
ATOM   2087  N   ILE A 719      37.910  58.360  35.080  1.00  0.00           N
ATOM   2088  HN  ILE A 719      37.880  57.390  34.860  1.00  0.00           H
ATOM   2089  CA  ILE A 719      38.640  58.670  36.350  1.00  0.00           C
ATOM   2090  HA  ILE A 719      38.060  59.290  37.020  1.00  0.00           H
ATOM   2091  CB  ILE A 719      38.980  57.370  37.060  1.00  0.00           C
ATOM   2092  HB  ILE A 719      38.110  56.760  37.320  1.00  0.00           H
ATOM   2093  CG2 ILE A 719      39.960  56.430  36.320  1.00  0.00           C
ATOM   2094 HG21 ILE A 719      40.960  56.890  36.420  1.00  0.00           H
ATOM   2095 HG22 ILE A 719      39.650  56.230  35.260  1.00  0.00           H
ATOM   2096 HG23 ILE A 719      40.100  55.520  36.960  1.00  0.00           H
ATOM   2097  CG1 ILE A 719      39.510  57.570  38.520  1.00  0.00           C
ATOM   2098 HG11 ILE A 719      40.410  58.210  38.450  1.00  0.00           H
ATOM   2099 HG12 ILE A 719      39.870  56.620  38.970  1.00  0.00           H
ATOM   2100  CD  ILE A 719      38.450  58.110  39.550  1.00  0.00           C
ATOM   2101  HD1 ILE A 719      38.780  58.000  40.600  1.00  0.00           H
ATOM   2102  HD2 ILE A 719      37.450  57.620  39.570  1.00  0.00           H
ATOM   2103  HD3 ILE A 719      38.240  59.200  39.480  1.00  0.00           H
ATOM   2104  C   ILE A 719      39.850  59.570  36.130  1.00  0.00           C
ATOM   2105  O   ILE A 719      40.160  60.520  36.780  1.00  0.00           O
ATOM   2106  N   THR A 720      40.490  59.340  34.970  1.00  0.00           N
ATOM   2107  HN  THR A 720      40.250  58.510  34.490  1.00  0.00           H
ATOM   2108  CA  THR A 720      41.520  60.170  34.380  1.00  0.00           C
ATOM   2109  HA  THR A 720      41.370  60.100  33.320  1.00  0.00           H
ATOM   2110  CB  THR A 720      41.620  61.730  34.540  1.00  0.00           C
ATOM   2111  HB  THR A 720      42.370  62.140  33.830  1.00  0.00           H
ATOM   2112  OG1 THR A 720      42.090  62.070  35.880  1.00  0.00           O
ATOM   2113  HG1 THR A 720      41.330  61.800  36.400  1.00  0.00           H
ATOM   2114  CG2 THR A 720      40.250  62.350  34.390  1.00  0.00           C
ATOM   2115 HG21 THR A 720      39.400  61.860  34.900  1.00  0.00           H
ATOM   2116 HG22 THR A 720      39.910  62.280  33.330  1.00  0.00           H
ATOM   2117 HG23 THR A 720      40.150  63.390  34.760  1.00  0.00           H
ATOM   2118  C   THR A 720      42.920  59.620  34.520  1.00  0.00           C
ATOM   2119  O   THR A 720      43.260  59.040  35.520  1.00  0.00           O
ATOM   2120  N   ARG A 721      43.760  59.730  33.440  1.00  0.00           N
ATOM   2121  HN  ARG A 721      43.440  60.070  32.560  1.00  0.00           H
ATOM   2122  CA  ARG A 721      45.090  59.150  33.500  1.00  0.00           C
ATOM   2123  HA  ARG A 721      44.990  58.160  33.930  1.00  0.00           H
ATOM   2124  CB  ARG A 721      45.800  59.100  32.070  1.00  0.00           C
ATOM   2125  HB1 ARG A 721      46.680  58.480  32.330  1.00  0.00           H
ATOM   2126  HB2 ARG A 721      46.110  60.130  31.770  1.00  0.00           H
ATOM   2127  CG  ARG A 721      45.000  58.460  30.930  1.00  0.00           C
ATOM   2128  HG1 ARG A 721      45.600  58.500  30.000  1.00  0.00           H
ATOM   2129  HG2 ARG A 721      44.110  59.100  30.800  1.00  0.00           H
ATOM   2130  CD  ARG A 721      44.520  56.990  30.980  1.00  0.00           C
ATOM   2131  HD1 ARG A 721      45.200  56.170  31.310  1.00  0.00           H
ATOM   2132  HD2 ARG A 721      44.240  56.710  29.940  1.00  0.00           H
ATOM   2133  NE  ARG A 721      43.440  56.770  32.070  1.00  0.00           N
ATOM   2134  HE  ARG A 721      43.720  56.290  32.910  1.00  0.00           H
ATOM   2135  CZ  ARG A 721      42.140  57.000  31.930  1.00  0.00           C
ATOM   2136  NH1 ARG A 721      41.590  57.460  30.820  1.00  0.00           N
ATOM   2137 HH11 ARG A 721      40.600  57.580  30.800  1.00  0.00           H
ATOM   2138 HH12 ARG A 721      42.100  57.520  29.970  1.00  0.00           H
ATOM   2139  NH2 ARG A 721      41.330  56.620  32.910  1.00  0.00           N
ATOM   2140 HH21 ARG A 721      41.770  56.150  33.670  1.00  0.00           H
ATOM   2141 HH22 ARG A 721      40.360  56.470  32.720  1.00  0.00           H
ATOM   2142  C   ARG A 721      45.990  59.850  34.420  1.00  0.00           C
ATOM   2143  O   ARG A 721      46.920  59.320  35.110  1.00  0.00           O
ATOM   2144  N   PHE A 722      45.670  61.160  34.540  1.00  0.00           N
ATOM   2145  HN  PHE A 722      45.010  61.520  33.880  1.00  0.00           H
ATOM   2146  CA  PHE A 722      46.270  62.120  35.490  1.00  0.00           C
ATOM   2147  HA  PHE A 722      47.320  62.060  35.230  1.00  0.00           H
ATOM   2148  CB  PHE A 722      45.680  63.590  35.230  1.00  0.00           C
ATOM   2149  HB1 PHE A 722      44.580  63.530  35.130  1.00  0.00           H
ATOM   2150  HB2 PHE A 722      46.080  63.920  34.240  1.00  0.00           H
ATOM   2151  CG  PHE A 722      45.990  64.730  36.260  1.00  0.00           C
ATOM   2152  CD1 PHE A 722      45.190  64.970  37.420  1.00  0.00           C
ATOM   2153  HD1 PHE A 722      44.360  64.300  37.630  1.00  0.00           H
ATOM   2154  CE1 PHE A 722      45.440  66.040  38.290  1.00  0.00           C
ATOM   2155  HE1 PHE A 722      44.950  66.220  39.230  1.00  0.00           H
ATOM   2156  CZ  PHE A 722      46.450  66.900  37.950  1.00  0.00           C
ATOM   2157  HZ  PHE A 722      46.650  67.660  38.690  1.00  0.00           H
ATOM   2158  CD2 PHE A 722      46.920  65.670  35.890  1.00  0.00           C
ATOM   2159  HD2 PHE A 722      47.430  65.520  34.950  1.00  0.00           H
ATOM   2160  CE2 PHE A 722      47.130  66.760  36.720  1.00  0.00           C
ATOM   2161  HE2 PHE A 722      47.820  67.490  36.330  1.00  0.00           H
ATOM   2162  C   PHE A 722      46.110  61.650  36.940  1.00  0.00           C
ATOM   2163  O   PHE A 722      47.030  61.730  37.760  1.00  0.00           O
ATOM   2164  N   THR A 723      44.920  61.190  37.270  1.00  0.00           N
ATOM   2165  HN  THR A 723      44.220  61.040  36.580  1.00  0.00           H
ATOM   2166  CA  THR A 723      44.580  60.720  38.580  1.00  0.00           C
ATOM   2167  HA  THR A 723      45.120  61.280  39.330  1.00  0.00           H
ATOM   2168  CB  THR A 723      43.060  60.850  38.860  1.00  0.00           C
ATOM   2169  HB  THR A 723      42.400  60.290  38.160  1.00  0.00           H
ATOM   2170  OG1 THR A 723      42.640  62.180  38.630  1.00  0.00           O
ATOM   2171  HG1 THR A 723      42.820  62.300  37.700  1.00  0.00           H
ATOM   2172  CG2 THR A 723      42.780  60.590  40.320  1.00  0.00           C
ATOM   2173 HG21 THR A 723      41.730  60.820  40.590  1.00  0.00           H
ATOM   2174 HG22 THR A 723      43.370  61.280  40.970  1.00  0.00           H
ATOM   2175 HG23 THR A 723      43.050  59.560  40.660  1.00  0.00           H
ATOM   2176  C   THR A 723      45.050  59.260  38.810  1.00  0.00           C
ATOM   2177  O   THR A 723      45.280  58.790  39.930  1.00  0.00           O
ATOM   2178  N   GLU A 724      45.220  58.380  37.710  1.00  0.00           N
ATOM   2179  HN  GLU A 724      44.850  58.610  36.820  1.00  0.00           H
ATOM   2180  CA  GLU A 724      45.910  57.110  37.890  1.00  0.00           C
ATOM   2181  HA  GLU A 724      45.350  56.510  38.590  1.00  0.00           H
ATOM   2182  CB  GLU A 724      45.780  56.300  36.560  1.00  0.00           C
ATOM   2183  HB1 GLU A 724      46.390  55.380  36.620  1.00  0.00           H
ATOM   2184  HB2 GLU A 724      46.140  57.030  35.800  1.00  0.00           H
ATOM   2185  CG  GLU A 724      44.330  55.950  36.190  1.00  0.00           C
ATOM   2186  HG1 GLU A 724      43.630  56.810  36.300  1.00  0.00           H
ATOM   2187  HG2 GLU A 724      43.850  55.220  36.880  1.00  0.00           H
ATOM   2188  CD  GLU A 724      44.070  55.530  34.740  1.00  0.00           C
ATOM   2189  OE1 GLU A 724      42.960  55.140  34.480  1.00  0.00           O
ATOM   2190  OE2 GLU A 724      45.030  55.510  33.910  1.00  0.00           O
ATOM   2191  C   GLU A 724      47.330  57.180  38.270  1.00  0.00           C
ATOM   2192  O   GLU A 724      47.740  56.620  39.280  1.00  0.00           O
ATOM   2193  N   GLU A 725      48.070  58.060  37.480  1.00  0.00           N
ATOM   2194  HN  GLU A 725      47.710  58.570  36.710  1.00  0.00           H
ATOM   2195  CA  GLU A 725      49.460  58.270  37.750  1.00  0.00           C
ATOM   2196  HA  GLU A 725      49.790  57.250  37.820  1.00  0.00           H
ATOM   2197  CB  GLU A 725      50.240  59.200  36.740  1.00  0.00           C
ATOM   2198  HB1 GLU A 725      49.750  60.190  36.690  1.00  0.00           H
ATOM   2199  HB2 GLU A 725      50.020  58.650  35.790  1.00  0.00           H
ATOM   2200  CG  GLU A 725      51.740  59.500  36.890  1.00  0.00           C
ATOM   2201  HG1 GLU A 725      52.270  58.550  37.130  1.00  0.00           H
ATOM   2202  HG2 GLU A 725      52.140  60.170  37.680  1.00  0.00           H
ATOM   2203  CD  GLU A 725      52.180  60.160  35.550  1.00  0.00           C
ATOM   2204  OE1 GLU A 725      51.560  61.210  35.200  1.00  0.00           O
ATOM   2205  OE2 GLU A 725      53.170  59.710  34.900  1.00  0.00           O
ATOM   2206  C   GLU A 725      49.780  58.820  39.120  1.00  0.00           C
ATOM   2207  O   GLU A 725      50.640  58.280  39.810  1.00  0.00           O
ATOM   2208  N   ALA A 726      49.050  59.920  39.500  1.00  0.00           N
ATOM   2209  HN  ALA A 726      48.390  60.330  38.880  1.00  0.00           H
ATOM   2210  CA  ALA A 726      49.140  60.470  40.800  1.00  0.00           C
ATOM   2211  HA  ALA A 726      50.160  60.750  41.020  1.00  0.00           H
ATOM   2212  CB  ALA A 726      48.310  61.810  40.840  1.00  0.00           C
ATOM   2213  HB1 ALA A 726      48.630  62.510  40.020  1.00  0.00           H
ATOM   2214  HB2 ALA A 726      48.330  62.360  41.800  1.00  0.00           H
ATOM   2215  HB3 ALA A 726      47.240  61.670  40.640  1.00  0.00           H
ATOM   2216  C   ALA A 726      48.850  59.610  42.100  1.00  0.00           C
ATOM   2217  O   ALA A 726      49.620  59.640  43.100  1.00  0.00           O
ATOM   2218  N   PHE A 727      47.840  58.780  41.940  1.00  0.00           N
ATOM   2219  HN  PHE A 727      47.460  58.690  41.030  1.00  0.00           H
ATOM   2220  CA  PHE A 727      47.440  57.740  42.860  1.00  0.00           C
ATOM   2221  HA  PHE A 727      47.370  58.220  43.840  1.00  0.00           H
ATOM   2222  CB  PHE A 727      46.070  57.220  42.370  1.00  0.00           C
ATOM   2223  HB1 PHE A 727      46.150  56.910  41.300  1.00  0.00           H
ATOM   2224  HB2 PHE A 727      45.260  57.970  42.320  1.00  0.00           H
ATOM   2225  CG  PHE A 727      45.460  56.020  43.190  1.00  0.00           C
ATOM   2226  CD1 PHE A 727      44.550  56.290  44.190  1.00  0.00           C
ATOM   2227  HD1 PHE A 727      44.260  57.310  44.340  1.00  0.00           H
ATOM   2228  CE1 PHE A 727      43.780  55.240  44.650  1.00  0.00           C
ATOM   2229  HE1 PHE A 727      43.150  55.410  45.510  1.00  0.00           H
ATOM   2230  CZ  PHE A 727      44.020  53.900  44.290  1.00  0.00           C
ATOM   2231  HZ  PHE A 727      43.540  53.090  44.840  1.00  0.00           H
ATOM   2232  CD2 PHE A 727      45.650  54.700  42.690  1.00  0.00           C
ATOM   2233  HD2 PHE A 727      46.360  54.550  41.880  1.00  0.00           H
ATOM   2234  CE2 PHE A 727      44.950  53.660  43.300  1.00  0.00           C
ATOM   2235  HE2 PHE A 727      45.320  52.670  43.070  1.00  0.00           H
ATOM   2236  C   PHE A 727      48.540  56.690  42.980  1.00  0.00           C
ATOM   2237  O   PHE A 727      48.950  56.380  44.080  1.00  0.00           O
ATOM   2238  N   ALA A 728      49.000  56.130  41.840  1.00  0.00           N
ATOM   2239  HN  ALA A 728      48.800  56.580  40.980  1.00  0.00           H
ATOM   2240  CA  ALA A 728      49.790  55.000  41.820  1.00  0.00           C
ATOM   2241  HA  ALA A 728      49.260  54.180  42.270  1.00  0.00           H
ATOM   2242  CB  ALA A 728      50.000  54.640  40.380  1.00  0.00           C
ATOM   2243  HB1 ALA A 728      48.960  54.590  39.990  1.00  0.00           H
ATOM   2244  HB2 ALA A 728      50.530  53.660  40.350  1.00  0.00           H
ATOM   2245  HB3 ALA A 728      50.570  55.400  39.810  1.00  0.00           H
ATOM   2246  C   ALA A 728      51.170  55.380  42.510  1.00  0.00           C
ATOM   2247  O   ALA A 728      51.720  54.580  43.260  1.00  0.00           O
ATOM   2248  N   ALA A 729      51.740  56.560  42.090  1.00  0.00           N
ATOM   2249  HN  ALA A 729      51.300  57.240  41.520  1.00  0.00           H
ATOM   2250  CA  ALA A 729      52.990  57.130  42.600  1.00  0.00           C
ATOM   2251  HA  ALA A 729      53.730  56.370  42.370  1.00  0.00           H
ATOM   2252  CB  ALA A 729      53.360  58.410  41.780  1.00  0.00           C
ATOM   2253  HB1 ALA A 729      52.600  59.200  41.920  1.00  0.00           H
ATOM   2254  HB2 ALA A 729      53.410  58.150  40.700  1.00  0.00           H
ATOM   2255  HB3 ALA A 729      54.370  58.760  42.090  1.00  0.00           H
ATOM   2256  C   ALA A 729      52.960  57.370  44.110  1.00  0.00           C
ATOM   2257  O   ALA A 729      53.780  56.920  44.870  1.00  0.00           O
ATOM   2258  N   LEU A 730      51.900  58.050  44.600  1.00  0.00           N
ATOM   2259  HN  LEU A 730      51.120  58.220  44.020  1.00  0.00           H
ATOM   2260  CA  LEU A 730      51.550  58.330  45.980  1.00  0.00           C
ATOM   2261  HA  LEU A 730      52.480  58.750  46.330  1.00  0.00           H
ATOM   2262  CB  LEU A 730      50.210  59.200  46.090  1.00  0.00           C
ATOM   2263  HB1 LEU A 730      49.350  58.710  45.570  1.00  0.00           H
ATOM   2264  HB2 LEU A 730      50.460  60.100  45.470  1.00  0.00           H
ATOM   2265  CG  LEU A 730      49.730  59.680  47.520  1.00  0.00           C
ATOM   2266  HG  LEU A 730      49.740  58.860  48.250  1.00  0.00           H
ATOM   2267  CD1 LEU A 730      50.710  60.700  48.130  1.00  0.00           C
ATOM   2268 HD11 LEU A 730      50.740  61.570  47.450  1.00  0.00           H
ATOM   2269 HD12 LEU A 730      51.750  60.310  48.210  1.00  0.00           H
ATOM   2270 HD13 LEU A 730      50.300  61.060  49.100  1.00  0.00           H
ATOM   2271  CD2 LEU A 730      48.410  60.450  47.520  1.00  0.00           C
ATOM   2272 HD21 LEU A 730      47.580  59.780  47.220  1.00  0.00           H
ATOM   2273 HD22 LEU A 730      48.590  61.190  46.720  1.00  0.00           H
ATOM   2274 HD23 LEU A 730      48.180  60.960  48.460  1.00  0.00           H
ATOM   2275  C   LEU A 730      51.380  57.170  46.900  1.00  0.00           C
ATOM   2276  O   LEU A 730      52.070  57.120  47.930  1.00  0.00           O
ATOM   2277  N   ILE A 731      50.640  56.080  46.550  1.00  0.00           N
ATOM   2278  HN  ILE A 731      50.280  55.920  45.640  1.00  0.00           H
ATOM   2279  CA  ILE A 731      50.310  54.990  47.440  1.00  0.00           C
ATOM   2280  HA  ILE A 731      49.830  55.410  48.320  1.00  0.00           H
ATOM   2281  CB  ILE A 731      49.300  54.060  46.810  1.00  0.00           C
ATOM   2282  HB  ILE A 731      48.420  54.620  46.430  1.00  0.00           H
ATOM   2283  CG2 ILE A 731      49.850  53.250  45.570  1.00  0.00           C
ATOM   2284 HG21 ILE A 731      50.720  52.620  45.860  1.00  0.00           H
ATOM   2285 HG22 ILE A 731      50.120  53.990  44.780  1.00  0.00           H
ATOM   2286 HG23 ILE A 731      49.050  52.620  45.160  1.00  0.00           H
ATOM   2287  CG1 ILE A 731      48.800  53.060  47.930  1.00  0.00           C
ATOM   2288 HG11 ILE A 731      49.690  52.610  48.420  1.00  0.00           H
ATOM   2289 HG12 ILE A 731      48.340  52.220  47.380  1.00  0.00           H
ATOM   2290  CD  ILE A 731      47.800  53.640  48.910  1.00  0.00           C
ATOM   2291  HD1 ILE A 731      47.700  52.970  49.790  1.00  0.00           H
ATOM   2292  HD2 ILE A 731      46.780  53.600  48.470  1.00  0.00           H
ATOM   2293  HD3 ILE A 731      47.980  54.690  49.240  1.00  0.00           H
ATOM   2294  C   ILE A 731      51.590  54.290  47.950  1.00  0.00           C
ATOM   2295  O   ILE A 731      51.670  54.060  49.130  1.00  0.00           O
ATOM   2296  N   CYS A 732      52.600  54.010  47.120  1.00  0.00           N
ATOM   2297  HN  CYS A 732      52.390  54.280  46.180  1.00  0.00           H
ATOM   2298  CA  CYS A 732      53.840  53.400  47.460  1.00  0.00           C
ATOM   2299  HA  CYS A 732      53.650  52.470  47.980  1.00  0.00           H
ATOM   2300  CB  CYS A 732      54.750  53.300  46.210  1.00  0.00           C
ATOM   2301  HB1 CYS A 732      55.820  53.090  46.440  1.00  0.00           H
ATOM   2302  HB2 CYS A 732      54.740  54.320  45.760  1.00  0.00           H
ATOM   2303  SG  CYS A 732      53.930  52.320  44.910  1.00  0.00           S
ATOM   2304  HG1 CYS A 732      55.010  51.860  44.300  1.00  0.00           H
ATOM   2305  C   CYS A 732      54.560  54.340  48.400  1.00  0.00           C
ATOM   2306  O   CYS A 732      55.080  53.900  49.440  1.00  0.00           O
ATOM   2307  N   ILE A 733      54.580  55.630  48.180  1.00  0.00           N
ATOM   2308  HN  ILE A 733      53.920  56.000  47.530  1.00  0.00           H
ATOM   2309  CA  ILE A 733      55.270  56.530  49.120  1.00  0.00           C
ATOM   2310  HA  ILE A 733      56.260  56.180  49.350  1.00  0.00           H
ATOM   2311  CB  ILE A 733      55.550  57.880  48.470  1.00  0.00           C
ATOM   2312  HB  ILE A 733      54.660  58.500  48.270  1.00  0.00           H
ATOM   2313  CG2 ILE A 733      56.500  58.690  49.330  1.00  0.00           C
ATOM   2314 HG21 ILE A 733      56.110  58.910  50.350  1.00  0.00           H
ATOM   2315 HG22 ILE A 733      56.910  59.540  48.750  1.00  0.00           H
ATOM   2316 HG23 ILE A 733      57.420  58.120  49.560  1.00  0.00           H
ATOM   2317  CG1 ILE A 733      56.210  57.680  47.140  1.00  0.00           C
ATOM   2318 HG11 ILE A 733      56.370  58.690  46.700  1.00  0.00           H
ATOM   2319 HG12 ILE A 733      55.500  57.140  46.470  1.00  0.00           H
ATOM   2320  CD  ILE A 733      57.510  56.830  47.090  1.00  0.00           C
ATOM   2321  HD1 ILE A 733      57.980  56.880  46.080  1.00  0.00           H
ATOM   2322  HD2 ILE A 733      57.160  55.810  47.320  1.00  0.00           H
ATOM   2323  HD3 ILE A 733      58.170  57.180  47.920  1.00  0.00           H
ATOM   2324  C   ILE A 733      54.600  56.570  50.490  1.00  0.00           C
ATOM   2325  O   ILE A 733      55.300  56.370  51.490  1.00  0.00           O
ATOM   2326  N   ILE A 734      53.310  56.650  50.570  1.00  0.00           N
ATOM   2327  HN  ILE A 734      52.660  56.700  49.800  1.00  0.00           H
ATOM   2328  CA  ILE A 734      52.480  56.600  51.690  1.00  0.00           C
ATOM   2329  HA  ILE A 734      52.950  57.330  52.330  1.00  0.00           H
ATOM   2330  CB  ILE A 734      50.960  56.840  51.390  1.00  0.00           C
ATOM   2331  HB  ILE A 734      50.700  56.200  50.510  1.00  0.00           H
ATOM   2332  CG2 ILE A 734      49.950  56.470  52.460  1.00  0.00           C
ATOM   2333 HG21 ILE A 734      49.840  57.080  53.390  1.00  0.00           H
ATOM   2334 HG22 ILE A 734      50.190  55.430  52.770  1.00  0.00           H
ATOM   2335 HG23 ILE A 734      48.980  56.440  51.920  1.00  0.00           H
ATOM   2336  CG1 ILE A 734      50.780  58.320  50.880  1.00  0.00           C
ATOM   2337 HG11 ILE A 734      49.680  58.310  50.800  1.00  0.00           H
ATOM   2338 HG12 ILE A 734      51.230  58.460  49.870  1.00  0.00           H
ATOM   2339  CD  ILE A 734      51.140  59.370  51.860  1.00  0.00           C
ATOM   2340  HD1 ILE A 734      50.770  60.360  51.500  1.00  0.00           H
ATOM   2341  HD2 ILE A 734      52.200  59.550  52.090  1.00  0.00           H
ATOM   2342  HD3 ILE A 734      50.600  59.170  52.810  1.00  0.00           H
ATOM   2343  C   ILE A 734      52.660  55.290  52.500  1.00  0.00           C
ATOM   2344  O   ILE A 734      52.780  55.360  53.700  1.00  0.00           O
ATOM   2345  N   PHE A 735      52.570  54.110  51.840  1.00  0.00           N
ATOM   2346  HN  PHE A 735      52.100  54.110  50.970  1.00  0.00           H
ATOM   2347  CA  PHE A 735      52.940  52.810  52.400  1.00  0.00           C
ATOM   2348  HA  PHE A 735      52.220  52.650  53.200  1.00  0.00           H
ATOM   2349  CB  PHE A 735      52.570  51.760  51.270  1.00  0.00           C
ATOM   2350  HB1 PHE A 735      53.270  51.950  50.420  1.00  0.00           H
ATOM   2351  HB2 PHE A 735      51.530  51.930  50.930  1.00  0.00           H
ATOM   2352  CG  PHE A 735      52.740  50.290  51.670  1.00  0.00           C
ATOM   2353  CD1 PHE A 735      51.710  49.680  52.450  1.00  0.00           C
ATOM   2354  HD1 PHE A 735      50.880  50.300  52.760  1.00  0.00           H
ATOM   2355  CE1 PHE A 735      51.780  48.300  52.780  1.00  0.00           C
ATOM   2356  HE1 PHE A 735      50.930  47.960  53.340  1.00  0.00           H
ATOM   2357  CZ  PHE A 735      52.980  47.570  52.380  1.00  0.00           C
ATOM   2358  HZ  PHE A 735      53.130  46.540  52.650  1.00  0.00           H
ATOM   2359  CD2 PHE A 735      53.830  49.550  51.280  1.00  0.00           C
ATOM   2360  HD2 PHE A 735      54.620  50.020  50.730  1.00  0.00           H
ATOM   2361  CE2 PHE A 735      53.960  48.220  51.630  1.00  0.00           C
ATOM   2362  HE2 PHE A 735      54.730  47.570  51.240  1.00  0.00           H
ATOM   2363  C   PHE A 735      54.260  52.690  53.030  1.00  0.00           C
ATOM   2364  O   PHE A 735      54.410  52.260  54.130  1.00  0.00           O
ATOM   2365  N   ILE A 736      55.300  53.210  52.420  1.00  0.00           N
ATOM   2366  HN  ILE A 736      55.120  53.760  51.600  1.00  0.00           H
ATOM   2367  CA  ILE A 736      56.660  53.440  52.990  1.00  0.00           C
ATOM   2368  HA  ILE A 736      56.980  52.460  53.320  1.00  0.00           H
ATOM   2369  CB  ILE A 736      57.630  54.000  51.940  1.00  0.00           C
ATOM   2370  HB  ILE A 736      57.220  54.880  51.390  1.00  0.00           H
ATOM   2371  CG2 ILE A 736      58.930  54.630  52.570  1.00  0.00           C
ATOM   2372 HG21 ILE A 736      59.410  53.930  53.290  1.00  0.00           H
ATOM   2373 HG22 ILE A 736      58.670  55.570  53.110  1.00  0.00           H
ATOM   2374 HG23 ILE A 736      59.640  54.810  51.740  1.00  0.00           H
ATOM   2375  CG1 ILE A 736      57.930  52.990  50.810  1.00  0.00           C
ATOM   2376 HG11 ILE A 736      57.040  52.410  50.490  1.00  0.00           H
ATOM   2377 HG12 ILE A 736      58.620  52.220  51.220  1.00  0.00           H
ATOM   2378  CD  ILE A 736      58.590  53.550  49.540  1.00  0.00           C
ATOM   2379  HD1 ILE A 736      58.970  52.710  48.900  1.00  0.00           H
ATOM   2380  HD2 ILE A 736      59.460  54.210  49.760  1.00  0.00           H
ATOM   2381  HD3 ILE A 736      57.830  54.200  49.060  1.00  0.00           H
ATOM   2382  C   ILE A 736      56.540  54.360  54.280  1.00  0.00           C
ATOM   2383  O   ILE A 736      57.240  54.030  55.260  1.00  0.00           O
ATOM   2384  N   TYR A 737      55.770  55.410  54.240  1.00  0.00           N
ATOM   2385  HN  TYR A 737      55.290  55.640  53.400  1.00  0.00           H
ATOM   2386  CA  TYR A 737      55.650  56.270  55.360  1.00  0.00           C
ATOM   2387  HA  TYR A 737      56.640  56.330  55.780  1.00  0.00           H
ATOM   2388  CB  TYR A 737      55.260  57.710  54.820  1.00  0.00           C
ATOM   2389  HB1 TYR A 737      54.330  57.640  54.230  1.00  0.00           H
ATOM   2390  HB2 TYR A 737      56.110  58.110  54.240  1.00  0.00           H
ATOM   2391  CG  TYR A 737      54.950  58.760  55.860  1.00  0.00           C
ATOM   2392  CD1 TYR A 737      54.030  59.770  55.520  1.00  0.00           C
ATOM   2393  HD1 TYR A 737      53.530  59.750  54.570  1.00  0.00           H
ATOM   2394  CE1 TYR A 737      53.760  60.850  56.430  1.00  0.00           C
ATOM   2395  HE1 TYR A 737      53.080  61.620  56.060  1.00  0.00           H
ATOM   2396  CZ  TYR A 737      54.270  60.780  57.760  1.00  0.00           C
ATOM   2397  OH  TYR A 737      53.910  61.680  58.730  1.00  0.00           O
ATOM   2398  HH  TYR A 737      54.280  61.330  59.540  1.00  0.00           H
ATOM   2399  CD2 TYR A 737      55.510  58.800  57.140  1.00  0.00           C
ATOM   2400  HD2 TYR A 737      56.260  58.100  57.460  1.00  0.00           H
ATOM   2401  CE2 TYR A 737      55.110  59.730  58.080  1.00  0.00           C
ATOM   2402  HE2 TYR A 737      55.610  59.640  59.030  1.00  0.00           H
ATOM   2403  C   TYR A 737      54.810  55.670  56.530  1.00  0.00           C
ATOM   2404  O   TYR A 737      55.200  55.710  57.670  1.00  0.00           O
ATOM   2405  N   GLU A 738      53.730  54.880  56.170  1.00  0.00           N
ATOM   2406  HN  GLU A 738      53.430  54.780  55.230  1.00  0.00           H
ATOM   2407  CA  GLU A 738      53.080  54.090  57.210  1.00  0.00           C
ATOM   2408  HA  GLU A 738      52.900  54.750  58.040  1.00  0.00           H
ATOM   2409  CB  GLU A 738      51.800  53.450  56.760  1.00  0.00           C
ATOM   2410  HB1 GLU A 738      51.300  52.830  57.520  1.00  0.00           H
ATOM   2411  HB2 GLU A 738      51.940  52.770  55.890  1.00  0.00           H
ATOM   2412  CG  GLU A 738      50.790  54.590  56.320  1.00  0.00           C
ATOM   2413  HG1 GLU A 738      50.740  54.500  55.210  1.00  0.00           H
ATOM   2414  HG2 GLU A 738      51.220  55.590  56.490  1.00  0.00           H
ATOM   2415  CD  GLU A 738      49.380  54.400  56.870  1.00  0.00           C
ATOM   2416  OE1 GLU A 738      48.630  53.480  56.430  1.00  0.00           O
ATOM   2417  OE2 GLU A 738      49.010  55.270  57.710  1.00  0.00           O
ATOM   2418  C   GLU A 738      53.990  53.050  57.830  1.00  0.00           C
ATOM   2419  O   GLU A 738      53.940  52.930  59.050  1.00  0.00           O
ATOM   2420  N   ALA A 739      54.930  52.430  57.090  1.00  0.00           N
ATOM   2421  HN  ALA A 739      54.930  52.610  56.110  1.00  0.00           H
ATOM   2422  CA  ALA A 739      56.040  51.700  57.610  1.00  0.00           C
ATOM   2423  HA  ALA A 739      55.630  50.900  58.190  1.00  0.00           H
ATOM   2424  CB  ALA A 739      56.860  51.080  56.490  1.00  0.00           C
ATOM   2425  HB1 ALA A 739      56.120  50.740  55.730  1.00  0.00           H
ATOM   2426  HB2 ALA A 739      57.420  50.170  56.750  1.00  0.00           H
ATOM   2427  HB3 ALA A 739      57.400  51.810  55.840  1.00  0.00           H
ATOM   2428  C   ALA A 739      57.050  52.430  58.430  1.00  0.00           C
ATOM   2429  O   ALA A 739      57.260  52.000  59.560  1.00  0.00           O
ATOM   2430  N   LEU A 740      57.590  53.600  58.000  1.00  0.00           N
ATOM   2431  HN  LEU A 740      57.520  53.740  57.020  1.00  0.00           H
ATOM   2432  CA  LEU A 740      58.400  54.480  58.870  1.00  0.00           C
ATOM   2433  HA  LEU A 740      59.130  53.820  59.320  1.00  0.00           H
ATOM   2434  CB  LEU A 740      58.910  55.650  58.100  1.00  0.00           C
ATOM   2435  HB1 LEU A 740      59.450  56.330  58.780  1.00  0.00           H
ATOM   2436  HB2 LEU A 740      58.090  56.140  57.540  1.00  0.00           H
ATOM   2437  CG  LEU A 740      60.040  55.140  57.120  1.00  0.00           C
ATOM   2438  HG  LEU A 740      59.890  54.140  56.680  1.00  0.00           H
ATOM   2439  CD1 LEU A 740      60.010  55.980  55.840  1.00  0.00           C
ATOM   2440 HD11 LEU A 740      60.860  55.520  55.290  1.00  0.00           H
ATOM   2441 HD12 LEU A 740      60.090  57.060  56.090  1.00  0.00           H
ATOM   2442 HD13 LEU A 740      59.020  55.750  55.370  1.00  0.00           H
ATOM   2443  CD2 LEU A 740      61.480  55.040  57.800  1.00  0.00           C
ATOM   2444 HD21 LEU A 740      61.350  54.480  58.750  1.00  0.00           H
ATOM   2445 HD22 LEU A 740      61.870  56.070  57.970  1.00  0.00           H
ATOM   2446 HD23 LEU A 740      62.190  54.600  57.080  1.00  0.00           H
ATOM   2447  C   LEU A 740      57.660  54.970  60.140  1.00  0.00           C
ATOM   2448  O   LEU A 740      58.140  54.860  61.300  1.00  0.00           O
ATOM   2449  N   GLU A 741      56.440  55.460  60.130  1.00  0.00           N
ATOM   2450  HN  GLU A 741      55.880  55.420  59.290  1.00  0.00           H
ATOM   2451  CA  GLU A 741      55.680  55.850  61.290  1.00  0.00           C
ATOM   2452  HA  GLU A 741      56.320  56.510  61.850  1.00  0.00           H
ATOM   2453  CB  GLU A 741      54.430  56.660  60.840  1.00  0.00           C
ATOM   2454  HB1 GLU A 741      53.740  56.040  60.230  1.00  0.00           H
ATOM   2455  HB2 GLU A 741      54.810  57.480  60.200  1.00  0.00           H
ATOM   2456  CG  GLU A 741      53.550  57.420  61.970  1.00  0.00           C
ATOM   2457  HG1 GLU A 741      54.170  58.190  62.480  1.00  0.00           H
ATOM   2458  HG2 GLU A 741      53.230  56.700  62.760  1.00  0.00           H
ATOM   2459  CD  GLU A 741      52.280  57.960  61.380  1.00  0.00           C
ATOM   2460  OE1 GLU A 741      52.110  59.200  61.410  1.00  0.00           O
ATOM   2461  OE2 GLU A 741      51.420  57.200  60.910  1.00  0.00           O
ATOM   2462  C   GLU A 741      55.220  54.800  62.200  1.00  0.00           C
ATOM   2463  O   GLU A 741      55.100  55.040  63.400  1.00  0.00           O
ATOM   2464  N   LYS A 742      54.820  53.570  61.730  1.00  0.00           N
ATOM   2465  HN  LYS A 742      54.770  53.280  60.780  1.00  0.00           H
ATOM   2466  CA  LYS A 742      54.730  52.390  62.530  1.00  0.00           C
ATOM   2467  HA  LYS A 742      54.180  52.480  63.450  1.00  0.00           H
ATOM   2468  CB  LYS A 742      54.260  51.170  61.630  1.00  0.00           C
ATOM   2469  HB1 LYS A 742      54.380  50.240  62.210  1.00  0.00           H
ATOM   2470  HB2 LYS A 742      54.970  51.100  60.770  1.00  0.00           H
ATOM   2471  CG  LYS A 742      52.810  51.270  61.120  1.00  0.00           C
ATOM   2472  HG1 LYS A 742      52.540  50.660  60.230  1.00  0.00           H
ATOM   2473  HG2 LYS A 742      52.690  52.360  60.890  1.00  0.00           H
ATOM   2474  CD  LYS A 742      51.810  50.850  62.230  1.00  0.00           C
ATOM   2475  HD1 LYS A 742      52.100  51.150  63.260  1.00  0.00           H
ATOM   2476  HD2 LYS A 742      51.890  49.740  62.320  1.00  0.00           H
ATOM   2477  CE  LYS A 742      50.380  51.390  62.050  1.00  0.00           C
ATOM   2478  HE1 LYS A 742      50.270  52.480  62.210  1.00  0.00           H
ATOM   2479  HE2 LYS A 742      49.820  50.860  62.850  1.00  0.00           H
ATOM   2480  NZ  LYS A 742      49.790  51.050  60.770  1.00  0.00           N
ATOM   2481  HZ1 LYS A 742      48.790  51.350  60.800  1.00  0.00           H
ATOM   2482  HZ2 LYS A 742      49.830  50.010  60.740  1.00  0.00           H
ATOM   2483  HZ3 LYS A 742      50.330  51.410  59.970  1.00  0.00           H
ATOM   2484  C   LYS A 742      56.060  51.970  63.150  1.00  0.00           C
ATOM   2485  O   LYS A 742      56.090  51.620  64.330  1.00  0.00           O
ATOM   2486  N   LEU A 743      57.200  52.010  62.360  1.00  0.00           N
ATOM   2487  HN  LEU A 743      57.150  52.270  61.400  1.00  0.00           H
ATOM   2488  CA  LEU A 743      58.520  51.750  62.880  1.00  0.00           C
ATOM   2489  HA  LEU A 743      58.520  50.760  63.300  1.00  0.00           H
ATOM   2490  CB  LEU A 743      59.610  51.730  61.720  1.00  0.00           C
ATOM   2491  HB1 LEU A 743      59.540  52.770  61.340  1.00  0.00           H
ATOM   2492  HB2 LEU A 743      59.410  50.980  60.930  1.00  0.00           H
ATOM   2493  CG  LEU A 743      61.080  51.420  62.170  1.00  0.00           C
ATOM   2494  HG  LEU A 743      61.460  51.870  63.110  1.00  0.00           H
ATOM   2495  CD1 LEU A 743      61.210  49.920  62.410  1.00  0.00           C
ATOM   2496 HD11 LEU A 743      60.900  49.570  63.410  1.00  0.00           H
ATOM   2497 HD12 LEU A 743      62.280  49.650  62.240  1.00  0.00           H
ATOM   2498 HD13 LEU A 743      60.620  49.340  61.660  1.00  0.00           H
ATOM   2499  CD2 LEU A 743      61.930  51.880  60.980  1.00  0.00           C
ATOM   2500 HD21 LEU A 743      61.510  51.350  60.100  1.00  0.00           H
ATOM   2501 HD22 LEU A 743      63.020  51.720  61.130  1.00  0.00           H
ATOM   2502 HD23 LEU A 743      61.670  52.950  60.840  1.00  0.00           H
ATOM   2503  C   LEU A 743      58.870  52.610  64.020  1.00  0.00           C
ATOM   2504  O   LEU A 743      59.370  52.190  65.030  1.00  0.00           O
ATOM   2505  N   PHE A 744      58.610  53.970  64.010  1.00  0.00           N
ATOM   2506  HN  PHE A 744      58.470  54.360  63.100  1.00  0.00           H
ATOM   2507  CA  PHE A 744      58.800  54.870  65.060  1.00  0.00           C
ATOM   2508  HA  PHE A 744      59.770  54.630  65.460  1.00  0.00           H
ATOM   2509  CB  PHE A 744      58.990  56.300  64.600  1.00  0.00           C
ATOM   2510  HB1 PHE A 744      59.570  56.890  65.340  1.00  0.00           H
ATOM   2511  HB2 PHE A 744      57.960  56.690  64.490  1.00  0.00           H
ATOM   2512  CG  PHE A 744      59.590  56.450  63.240  1.00  0.00           C
ATOM   2513  CD1 PHE A 744      60.790  55.780  62.850  1.00  0.00           C
ATOM   2514  HD1 PHE A 744      61.180  54.980  63.460  1.00  0.00           H
ATOM   2515  CE1 PHE A 744      61.340  55.970  61.630  1.00  0.00           C
ATOM   2516  HE1 PHE A 744      62.180  55.310  61.500  1.00  0.00           H
ATOM   2517  CZ  PHE A 744      60.970  57.100  60.930  1.00  0.00           C
ATOM   2518  HZ  PHE A 744      61.620  57.470  60.150  1.00  0.00           H
ATOM   2519  CD2 PHE A 744      59.170  57.550  62.470  1.00  0.00           C
ATOM   2520  HD2 PHE A 744      58.250  58.060  62.740  1.00  0.00           H
ATOM   2521  CE2 PHE A 744      59.840  57.850  61.320  1.00  0.00           C
ATOM   2522  HE2 PHE A 744      59.560  58.680  60.680  1.00  0.00           H
ATOM   2523  C   PHE A 744      57.920  54.730  66.210  1.00  0.00           C
ATOM   2524  O   PHE A 744      58.270  54.850  67.350  1.00  0.00           O
ATOM   2525  N   ASP A 745      56.640  54.360  66.030  1.00  0.00           N
ATOM   2526  HN  ASP A 745      56.360  54.340  65.070  1.00  0.00           H
ATOM   2527  CA  ASP A 745      55.670  54.020  67.080  1.00  0.00           C
ATOM   2528  HA  ASP A 745      55.630  54.890  67.700  1.00  0.00           H
ATOM   2529  CB  ASP A 745      54.280  53.680  66.380  1.00  0.00           C
ATOM   2530  HB1 ASP A 745      54.410  52.680  65.930  1.00  0.00           H
ATOM   2531  HB2 ASP A 745      54.130  54.370  65.530  1.00  0.00           H
ATOM   2532  CG  ASP A 745      53.120  53.640  67.380  1.00  0.00           C
ATOM   2533  OD1 ASP A 745      52.120  52.900  67.120  1.00  0.00           O
ATOM   2534  OD2 ASP A 745      53.200  54.260  68.480  1.00  0.00           O
ATOM   2535  C   ASP A 745      56.190  52.960  68.000  1.00  0.00           C
ATOM   2536  O   ASP A 745      56.000  52.910  69.180  1.00  0.00           O
ATOM   2537  N   LEU A 746      56.820  51.930  67.350  1.00  0.00           N
ATOM   2538  HN  LEU A 746      56.830  51.890  66.360  1.00  0.00           H
ATOM   2539  CA  LEU A 746      57.570  50.910  68.030  1.00  0.00           C
ATOM   2540  HA  LEU A 746      56.880  50.470  68.730  1.00  0.00           H
ATOM   2541  CB  LEU A 746      58.260  49.820  67.130  1.00  0.00           C
ATOM   2542  HB1 LEU A 746      58.720  49.100  67.830  1.00  0.00           H
ATOM   2543  HB2 LEU A 746      59.130  50.280  66.610  1.00  0.00           H
ATOM   2544  CG  LEU A 746      57.510  48.920  66.070  1.00  0.00           C
ATOM   2545  HG  LEU A 746      57.170  49.690  65.360  1.00  0.00           H
ATOM   2546  CD1 LEU A 746      58.510  48.000  65.340  1.00  0.00           C
ATOM   2547 HD11 LEU A 746      57.990  47.240  64.710  1.00  0.00           H
ATOM   2548 HD12 LEU A 746      59.170  47.470  66.060  1.00  0.00           H
ATOM   2549 HD13 LEU A 746      59.150  48.490  64.590  1.00  0.00           H
ATOM   2550  CD2 LEU A 746      56.270  48.160  66.560  1.00  0.00           C
ATOM   2551 HD21 LEU A 746      55.560  48.890  67.010  1.00  0.00           H
ATOM   2552 HD22 LEU A 746      56.550  47.410  67.330  1.00  0.00           H
ATOM   2553 HD23 LEU A 746      55.790  47.760  65.640  1.00  0.00           H
ATOM   2554  C   LEU A 746      58.640  51.450  68.940  1.00  0.00           C
ATOM   2555  O   LEU A 746      58.780  50.970  70.070  1.00  0.00           O
ATOM   2556  N   GLY A 747      59.490  52.450  68.530  1.00  0.00           N
ATOM   2557  HN  GLY A 747      59.490  52.630  67.550  1.00  0.00           H
ATOM   2558  CA  GLY A 747      60.510  53.110  69.320  1.00  0.00           C
ATOM   2559  HA1 GLY A 747      60.950  53.760  68.580  1.00  0.00           H
ATOM   2560  HA2 GLY A 747      61.080  52.320  69.790  1.00  0.00           H
ATOM   2561  C   GLY A 747      59.960  53.990  70.410  1.00  0.00           C
ATOM   2562  O   GLY A 747      60.440  54.020  71.510  1.00  0.00           O
ATOM   2563  N   GLU A 748      58.930  54.780  70.060  1.00  0.00           N
ATOM   2564  HN  GLU A 748      58.690  54.840  69.080  1.00  0.00           H
ATOM   2565  CA  GLU A 748      58.280  55.680  71.010  1.00  0.00           C
ATOM   2566  HA  GLU A 748      59.010  56.190  71.620  1.00  0.00           H
ATOM   2567  CB  GLU A 748      57.530  56.760  70.180  1.00  0.00           C
ATOM   2568  HB1 GLU A 748      56.870  57.350  70.850  1.00  0.00           H
ATOM   2569  HB2 GLU A 748      56.790  56.290  69.510  1.00  0.00           H
ATOM   2570  CG  GLU A 748      58.350  57.710  69.230  1.00  0.00           C
ATOM   2571  HG1 GLU A 748      58.750  57.160  68.350  1.00  0.00           H
ATOM   2572  HG2 GLU A 748      59.250  58.110  69.740  1.00  0.00           H
ATOM   2573  CD  GLU A 748      57.520  58.880  68.710  1.00  0.00           C
ATOM   2574  OE1 GLU A 748      56.400  58.690  68.090  1.00  0.00           O
ATOM   2575  OE2 GLU A 748      57.960  60.010  69.050  1.00  0.00           O
ATOM   2576  C   GLU A 748      57.450  55.080  72.070  1.00  0.00           C
ATOM   2577  O   GLU A 748      57.150  55.680  73.050  1.00  0.00           O
ATOM   2578  N   THR A 749      57.040  53.790  71.880  1.00  0.00           N
ATOM   2579  HN  THR A 749      57.210  53.300  71.030  1.00  0.00           H
ATOM   2580  CA  THR A 749      56.130  53.060  72.910  1.00  0.00           C
ATOM   2581  HA  THR A 749      55.420  53.820  73.170  1.00  0.00           H
ATOM   2582  CB  THR A 749      55.350  51.880  72.420  1.00  0.00           C
ATOM   2583  HB  THR A 749      55.970  51.090  71.950  1.00  0.00           H
ATOM   2584  OG1 THR A 749      54.470  52.250  71.360  1.00  0.00           O
ATOM   2585  HG1 THR A 749      54.920  52.770  70.690  1.00  0.00           H
ATOM   2586  CG2 THR A 749      54.320  51.390  73.470  1.00  0.00           C
ATOM   2587 HG21 THR A 749      53.520  52.160  73.550  1.00  0.00           H
ATOM   2588 HG22 THR A 749      54.690  51.230  74.500  1.00  0.00           H
ATOM   2589 HG23 THR A 749      53.800  50.480  73.110  1.00  0.00           H
ATOM   2590  C   THR A 749      56.980  52.640  74.020  1.00  0.00           C
ATOM   2591  O   THR A 749      56.440  52.440  75.140  1.00  0.00           O
ATOM   2592  N   TYR A 750      58.280  52.460  73.800  1.00  0.00           N
ATOM   2593  HN  TYR A 750      58.510  52.590  72.850  1.00  0.00           H
ATOM   2594  CA  TYR A 750      59.260  52.150  74.820  1.00  0.00           C
ATOM   2595  HA  TYR A 750      58.680  51.680  75.610  1.00  0.00           H
ATOM   2596  CB  TYR A 750      60.200  51.040  74.210  1.00  0.00           C
ATOM   2597  HB1 TYR A 750      60.880  50.820  75.060  1.00  0.00           H
ATOM   2598  HB2 TYR A 750      60.720  51.360  73.300  1.00  0.00           H
ATOM   2599  CG  TYR A 750      59.560  49.760  73.720  1.00  0.00           C
ATOM   2600  CD1 TYR A 750      58.470  49.160  74.350  1.00  0.00           C
ATOM   2601  HD1 TYR A 750      58.020  49.720  75.160  1.00  0.00           H
ATOM   2602  CE1 TYR A 750      57.740  48.130  73.730  1.00  0.00           C
ATOM   2603  HE1 TYR A 750      56.770  47.760  74.050  1.00  0.00           H
ATOM   2604  CZ  TYR A 750      58.330  47.370  72.740  1.00  0.00           C
ATOM   2605  OH  TYR A 750      57.620  46.220  72.300  1.00  0.00           O
ATOM   2606  HH  TYR A 750      56.720  46.360  72.620  1.00  0.00           H
ATOM   2607  CD2 TYR A 750      60.110  49.070  72.680  1.00  0.00           C
ATOM   2608  HD2 TYR A 750      61.090  49.330  72.300  1.00  0.00           H
ATOM   2609  CE2 TYR A 750      59.530  47.840  72.180  1.00  0.00           C
ATOM   2610  HE2 TYR A 750      59.960  47.400  71.300  1.00  0.00           H
ATOM   2611  C   TYR A 750      60.110  53.270  75.190  1.00  0.00           C
ATOM   2612  O   TYR A 750      61.100  53.160  75.840  1.00  0.00           O
ATOM   2613  N   ALA A 751      59.600  54.410  74.850  1.00  0.00           N
ATOM   2614  HN  ALA A 751      58.770  54.320  74.320  1.00  0.00           H
ATOM   2615  CA  ALA A 751      60.140  55.730  75.100  1.00  0.00           C
ATOM   2616  HA  ALA A 751      59.630  56.370  74.400  1.00  0.00           H
ATOM   2617  CB  ALA A 751      59.690  56.110  76.550  1.00  0.00           C
ATOM   2618  HB1 ALA A 751      58.630  55.820  76.690  1.00  0.00           H
ATOM   2619  HB2 ALA A 751      59.670  57.210  76.690  1.00  0.00           H
ATOM   2620  HB3 ALA A 751      60.350  55.640  77.310  1.00  0.00           H
ATOM   2621  C   ALA A 751      61.640  56.020  74.890  1.00  0.00           C
ATOM   2622  O   ALA A 751      62.350  56.580  75.720  1.00  0.00           O
ATOM   2623  N   PHE A 752      62.210  55.580  73.730  1.00  0.00           N
ATOM   2624  HN  PHE A 752      61.590  55.220  73.030  1.00  0.00           H
ATOM   2625  CA  PHE A 752      63.680  55.680  73.390  1.00  0.00           C
ATOM   2626  HA  PHE A 752      64.110  56.430  74.050  1.00  0.00           H
ATOM   2627  CB  PHE A 752      63.860  56.160  71.860  1.00  0.00           C
ATOM   2628  HB1 PHE A 752      63.270  55.600  71.110  1.00  0.00           H
ATOM   2629  HB2 PHE A 752      64.950  56.070  71.660  1.00  0.00           H
ATOM   2630  CG  PHE A 752      63.530  57.610  71.810  1.00  0.00           C
ATOM   2631  CD1 PHE A 752      62.240  58.010  71.270  1.00  0.00           C
ATOM   2632  HD1 PHE A 752      61.510  57.240  71.030  1.00  0.00           H
ATOM   2633  CE1 PHE A 752      61.900  59.330  71.140  1.00  0.00           C
ATOM   2634  HE1 PHE A 752      60.910  59.660  70.860  1.00  0.00           H
ATOM   2635  CZ  PHE A 752      62.760  60.370  71.550  1.00  0.00           C
ATOM   2636  HZ  PHE A 752      62.520  61.420  71.510  1.00  0.00           H
ATOM   2637  CD2 PHE A 752      64.350  58.650  72.330  1.00  0.00           C
ATOM   2638  HD2 PHE A 752      65.280  58.340  72.780  1.00  0.00           H
ATOM   2639  CE2 PHE A 752      63.990  59.990  72.120  1.00  0.00           C
ATOM   2640  HE2 PHE A 752      64.620  60.770  72.530  1.00  0.00           H
ATOM   2641  C   PHE A 752      64.720  54.630  73.710  1.00  0.00           C
ATOM   2642  O   PHE A 752      65.870  55.010  74.080  1.00  0.00           O
ATOM   2643  N   PRO A 822      64.450  53.340  73.760  1.00  0.00           N
ATOM   2644  CD  PRO A 822      63.270  52.700  73.060  1.00  0.00           C
ATOM   2645  HD1 PRO A 822      63.060  53.260  72.110  1.00  0.00           H
ATOM   2646  HD2 PRO A 822      62.270  52.700  73.540  1.00  0.00           H
ATOM   2647  CA  PRO A 822      65.350  52.240  74.140  1.00  0.00           C
ATOM   2648  HA  PRO A 822      65.660  52.400  75.170  1.00  0.00           H
ATOM   2649  CB  PRO A 822      64.490  50.980  74.050  1.00  0.00           C
ATOM   2650  HB1 PRO A 822      63.800  51.070  74.900  1.00  0.00           H
ATOM   2651  HB2 PRO A 822      65.130  50.100  74.280  1.00  0.00           H
ATOM   2652  CG  PRO A 822      63.670  51.240  72.780  1.00  0.00           C
ATOM   2653  HG1 PRO A 822      64.420  51.140  71.970  1.00  0.00           H
ATOM   2654  HG2 PRO A 822      62.820  50.540  72.650  1.00  0.00           H
ATOM   2655  C   PRO A 822      66.590  52.180  73.270  1.00  0.00           C
ATOM   2656  O   PRO A 822      66.590  52.700  72.170  1.00  0.00           O
ATOM   2657  N   ASP A 823      67.690  51.490  73.670  1.00  0.00           N
ATOM   2658  HN  ASP A 823      67.770  51.080  74.580  1.00  0.00           H
ATOM   2659  CA  ASP A 823      68.790  51.260  72.750  1.00  0.00           C
ATOM   2660  HA  ASP A 823      69.020  52.200  72.270  1.00  0.00           H
ATOM   2661  CB  ASP A 823      70.070  50.720  73.440  1.00  0.00           C
ATOM   2662  HB1 ASP A 823      70.920  50.740  72.720  1.00  0.00           H
ATOM   2663  HB2 ASP A 823      69.880  49.670  73.720  1.00  0.00           H
ATOM   2664  CG  ASP A 823      70.560  51.470  74.630  1.00  0.00           C
ATOM   2665  OD1 ASP A 823      70.340  52.770  74.620  1.00  0.00           O
ATOM   2666  OD2 ASP A 823      71.170  50.890  75.560  1.00  0.00           O
ATOM   2667  C   ASP A 823      68.390  50.230  71.640  1.00  0.00           C
ATOM   2668  O   ASP A 823      68.880  50.230  70.530  1.00  0.00           O
ATOM   2669  N   VAL A 824      67.250  49.540  71.940  1.00  0.00           N
ATOM   2670  HN  VAL A 824      66.890  49.670  72.860  1.00  0.00           H
ATOM   2671  CA  VAL A 824      66.640  48.550  71.070  1.00  0.00           C
ATOM   2672  HA  VAL A 824      67.400  47.850  70.800  1.00  0.00           H
ATOM   2673  CB  VAL A 824      65.640  47.730  71.850  1.00  0.00           C
ATOM   2674  HB  VAL A 824      64.830  48.340  72.310  1.00  0.00           H
ATOM   2675  CG1 VAL A 824      64.970  46.690  70.910  1.00  0.00           C
ATOM   2676 HG11 VAL A 824      64.170  47.160  70.310  1.00  0.00           H
ATOM   2677 HG12 VAL A 824      64.570  45.810  71.460  1.00  0.00           H
ATOM   2678 HG13 VAL A 824      65.710  46.260  70.200  1.00  0.00           H
ATOM   2679  CG2 VAL A 824      66.470  47.110  72.960  1.00  0.00           C
ATOM   2680 HG21 VAL A 824      67.400  46.610  72.630  1.00  0.00           H
ATOM   2681 HG22 VAL A 824      65.890  46.310  73.460  1.00  0.00           H
ATOM   2682 HG23 VAL A 824      66.750  47.890  73.710  1.00  0.00           H
ATOM   2683  C   VAL A 824      66.070  49.080  69.770  1.00  0.00           C
ATOM   2684  O   VAL A 824      66.120  48.390  68.750  1.00  0.00           O
ATOM   2685  N   LEU A 825      65.800  50.400  69.680  1.00  0.00           N
ATOM   2686  HN  LEU A 825      65.900  51.030  70.450  1.00  0.00           H
ATOM   2687  CA  LEU A 825      65.380  51.080  68.470  1.00  0.00           C
ATOM   2688  HA  LEU A 825      64.540  50.540  68.050  1.00  0.00           H
ATOM   2689  CB  LEU A 825      64.830  52.550  68.730  1.00  0.00           C
ATOM   2690  HB1 LEU A 825      65.710  53.140  69.080  1.00  0.00           H
ATOM   2691  HB2 LEU A 825      64.100  52.560  69.560  1.00  0.00           H
ATOM   2692  CG  LEU A 825      64.250  53.270  67.470  1.00  0.00           C
ATOM   2693  HG  LEU A 825      65.060  53.420  66.730  1.00  0.00           H
ATOM   2694  CD1 LEU A 825      63.130  52.400  66.740  1.00  0.00           C
ATOM   2695 HD11 LEU A 825      63.500  51.410  66.390  1.00  0.00           H
ATOM   2696 HD12 LEU A 825      62.690  52.880  65.850  1.00  0.00           H
ATOM   2697 HD13 LEU A 825      62.270  52.030  67.360  1.00  0.00           H
ATOM   2698  CD2 LEU A 825      63.770  54.750  67.720  1.00  0.00           C
ATOM   2699 HD21 LEU A 825      64.660  55.380  67.950  1.00  0.00           H
ATOM   2700 HD22 LEU A 825      62.980  54.990  68.450  1.00  0.00           H
ATOM   2701 HD23 LEU A 825      63.470  55.190  66.740  1.00  0.00           H
ATOM   2702  C   LEU A 825      66.550  51.110  67.420  1.00  0.00           C
ATOM   2703  O   LEU A 825      66.360  50.810  66.240  1.00  0.00           O
ATOM   2704  N   PHE A 826      67.880  51.170  67.760  1.00  0.00           N
ATOM   2705  HN  PHE A 826      68.170  51.260  68.710  1.00  0.00           H
ATOM   2706  CA  PHE A 826      68.850  51.240  66.740  1.00  0.00           C
ATOM   2707  HA  PHE A 826      68.580  51.890  65.930  1.00  0.00           H
ATOM   2708  CB  PHE A 826      70.280  51.810  67.220  1.00  0.00           C
ATOM   2709  HB1 PHE A 826      70.690  52.220  66.270  1.00  0.00           H
ATOM   2710  HB2 PHE A 826      70.980  51.010  67.530  1.00  0.00           H
ATOM   2711  CG  PHE A 826      70.170  52.920  68.240  1.00  0.00           C
ATOM   2712  CD1 PHE A 826      69.580  54.090  67.800  1.00  0.00           C
ATOM   2713  HD1 PHE A 826      69.250  54.340  66.810  1.00  0.00           H
ATOM   2714  CE1 PHE A 826      69.420  55.070  68.780  1.00  0.00           C
ATOM   2715  HE1 PHE A 826      68.900  55.990  68.530  1.00  0.00           H
ATOM   2716  CZ  PHE A 826      70.000  55.020  70.040  1.00  0.00           C
ATOM   2717  HZ  PHE A 826      69.740  55.790  70.750  1.00  0.00           H
ATOM   2718  CD2 PHE A 826      70.750  52.800  69.480  1.00  0.00           C
ATOM   2719  HD2 PHE A 826      71.390  51.960  69.700  1.00  0.00           H
ATOM   2720  CE2 PHE A 826      70.740  53.870  70.390  1.00  0.00           C
ATOM   2721  HE2 PHE A 826      71.080  53.770  71.420  1.00  0.00           H
ATOM   2722  C   PHE A 826      69.150  49.790  66.200  1.00  0.00           C
ATOM   2723  O   PHE A 826      69.460  49.620  65.030  1.00  0.00           O
ATOM   2724  N   TRP A 827      68.920  48.750  67.020  1.00  0.00           N
ATOM   2725  HN  TRP A 827      68.670  48.910  67.960  1.00  0.00           H
ATOM   2726  CA  TRP A 827      68.990  47.340  66.550  1.00  0.00           C
ATOM   2727  HA  TRP A 827      69.890  47.190  66.000  1.00  0.00           H
ATOM   2728  CB  TRP A 827      68.860  46.450  67.800  1.00  0.00           C
ATOM   2729  HB1 TRP A 827      68.110  46.830  68.510  1.00  0.00           H
ATOM   2730  HB2 TRP A 827      69.800  46.670  68.350  1.00  0.00           H
ATOM   2731  CG  TRP A 827      68.760  44.980  67.500  1.00  0.00           C
ATOM   2732  CD1 TRP A 827      67.620  44.200  67.690  1.00  0.00           C
ATOM   2733  HD1 TRP A 827      66.730  44.420  68.260  1.00  0.00           H
ATOM   2734  NE1 TRP A 827      67.790  43.050  66.950  1.00  0.00           N
ATOM   2735  HE1 TRP A 827      67.180  42.310  66.790  1.00  0.00           H
ATOM   2736  CE2 TRP A 827      69.040  42.990  66.390  1.00  0.00           C
ATOM   2737  CD2 TRP A 827      69.720  44.160  66.820  1.00  0.00           C
ATOM   2738  CE3 TRP A 827      71.000  44.490  66.220  1.00  0.00           C
ATOM   2739  HE3 TRP A 827      71.470  45.430  66.450  1.00  0.00           H
ATOM   2740  CZ3 TRP A 827      71.620  43.530  65.440  1.00  0.00           C
ATOM   2741  HZ3 TRP A 827      72.530  43.840  64.970  1.00  0.00           H
ATOM   2742  CZ2 TRP A 827      69.670  42.050  65.570  1.00  0.00           C
ATOM   2743  HZ2 TRP A 827      69.110  41.170  65.280  1.00  0.00           H
ATOM   2744  CH2 TRP A 827      70.980  42.370  65.020  1.00  0.00           C
ATOM   2745  HH2 TRP A 827      71.490  41.720  64.320  1.00  0.00           H
ATOM   2746  C   TRP A 827      67.810  47.090  65.570  1.00  0.00           C
ATOM   2747  O   TRP A 827      67.970  46.380  64.600  1.00  0.00           O
ATOM   2748  N   CYS A 828      66.670  47.750  65.740  1.00  0.00           N
ATOM   2749  HN  CYS A 828      66.560  48.260  66.580  1.00  0.00           H
ATOM   2750  CA  CYS A 828      65.460  47.610  64.900  1.00  0.00           C
ATOM   2751  HA  CYS A 828      65.330  46.570  64.650  1.00  0.00           H
ATOM   2752  CB  CYS A 828      64.240  48.300  65.620  1.00  0.00           C
ATOM   2753  HB1 CYS A 828      63.360  48.330  64.940  1.00  0.00           H
ATOM   2754  HB2 CYS A 828      64.500  49.370  65.720  1.00  0.00           H
ATOM   2755  SG  CYS A 828      63.660  47.520  67.190  1.00  0.00           S
ATOM   2756  HG1 CYS A 828      64.730  47.970  67.820  1.00  0.00           H
ATOM   2757  C   CYS A 828      65.620  48.230  63.520  1.00  0.00           C
ATOM   2758  O   CYS A 828      65.350  47.610  62.490  1.00  0.00           O
ATOM   2759  N   VAL A 829      66.200  49.490  63.590  1.00  0.00           N
ATOM   2760  HN  VAL A 829      66.290  49.960  64.450  1.00  0.00           H
ATOM   2761  CA  VAL A 829      66.770  50.200  62.480  1.00  0.00           C
ATOM   2762  HA  VAL A 829      66.070  50.550  61.750  1.00  0.00           H
ATOM   2763  CB  VAL A 829      67.350  51.540  62.960  1.00  0.00           C
ATOM   2764  HB  VAL A 829      67.700  51.460  64.010  1.00  0.00           H
ATOM   2765  CG1 VAL A 829      68.430  52.050  61.970  1.00  0.00           C
ATOM   2766 HG11 VAL A 829      68.010  52.130  60.950  1.00  0.00           H
ATOM   2767 HG12 VAL A 829      69.350  51.420  61.980  1.00  0.00           H
ATOM   2768 HG13 VAL A 829      68.820  53.040  62.310  1.00  0.00           H
ATOM   2769  CG2 VAL A 829      66.130  52.470  63.060  1.00  0.00           C
ATOM   2770 HG21 VAL A 829      66.480  53.370  63.610  1.00  0.00           H
ATOM   2771 HG22 VAL A 829      65.350  52.060  63.740  1.00  0.00           H
ATOM   2772 HG23 VAL A 829      65.560  52.640  62.130  1.00  0.00           H
ATOM   2773  C   VAL A 829      67.880  49.380  61.740  1.00  0.00           C
ATOM   2774  O   VAL A 829      67.810  49.200  60.520  1.00  0.00           O
ATOM   2775  N   ILE A 830      68.910  48.780  62.440  1.00  0.00           N
ATOM   2776  HN  ILE A 830      68.980  48.960  63.420  1.00  0.00           H
ATOM   2777  CA  ILE A 830      69.840  47.830  61.730  1.00  0.00           C
ATOM   2778  HA  ILE A 830      70.290  48.420  60.930  1.00  0.00           H
ATOM   2779  CB  ILE A 830      70.980  47.530  62.710  1.00  0.00           C
ATOM   2780  HB  ILE A 830      70.620  47.550  63.750  1.00  0.00           H
ATOM   2781  CG2 ILE A 830      71.600  46.130  62.460  1.00  0.00           C
ATOM   2782 HG21 ILE A 830      72.380  45.990  63.240  1.00  0.00           H
ATOM   2783 HG22 ILE A 830      71.970  45.980  61.420  1.00  0.00           H
ATOM   2784 HG23 ILE A 830      70.790  45.390  62.610  1.00  0.00           H
ATOM   2785  CG1 ILE A 830      72.020  48.620  62.600  1.00  0.00           C
ATOM   2786 HG11 ILE A 830      72.710  48.510  63.470  1.00  0.00           H
ATOM   2787 HG12 ILE A 830      71.510  49.600  62.750  1.00  0.00           H
ATOM   2788  CD  ILE A 830      72.880  48.740  61.310  1.00  0.00           C
ATOM   2789  HD1 ILE A 830      73.570  47.860  61.320  1.00  0.00           H
ATOM   2790  HD2 ILE A 830      73.490  49.670  61.330  1.00  0.00           H
ATOM   2791  HD3 ILE A 830      72.230  48.770  60.410  1.00  0.00           H
ATOM   2792  C   ILE A 830      69.180  46.670  61.010  1.00  0.00           C
ATOM   2793  O   ILE A 830      69.470  46.420  59.880  1.00  0.00           O
ATOM   2794  N   LEU A 831      68.220  45.980  61.660  1.00  0.00           N
ATOM   2795  HN  LEU A 831      68.150  46.160  62.630  1.00  0.00           H
ATOM   2796  CA  LEU A 831      67.430  44.940  61.090  1.00  0.00           C
ATOM   2797  HA  LEU A 831      68.020  44.160  60.640  1.00  0.00           H
ATOM   2798  CB  LEU A 831      66.340  44.490  62.140  1.00  0.00           C
ATOM   2799  HB1 LEU A 831      65.570  43.790  61.740  1.00  0.00           H
ATOM   2800  HB2 LEU A 831      65.810  45.390  62.490  1.00  0.00           H
ATOM   2801  CG  LEU A 831      66.830  43.590  63.330  1.00  0.00           C
ATOM   2802  HG  LEU A 831      67.320  44.180  64.130  1.00  0.00           H
ATOM   2803  CD1 LEU A 831      65.560  43.030  63.910  1.00  0.00           C
ATOM   2804 HD11 LEU A 831      64.900  43.840  64.280  1.00  0.00           H
ATOM   2805 HD12 LEU A 831      65.680  42.370  64.790  1.00  0.00           H
ATOM   2806 HD13 LEU A 831      64.970  42.390  63.220  1.00  0.00           H
ATOM   2807  CD2 LEU A 831      67.770  42.400  62.890  1.00  0.00           C
ATOM   2808 HD21 LEU A 831      67.480  42.060  61.880  1.00  0.00           H
ATOM   2809 HD22 LEU A 831      67.700  41.540  63.580  1.00  0.00           H
ATOM   2810 HD23 LEU A 831      68.810  42.770  62.850  1.00  0.00           H
ATOM   2811  C   LEU A 831      66.640  45.440  59.870  1.00  0.00           C
ATOM   2812  O   LEU A 831      66.480  44.760  58.820  1.00  0.00           O
ATOM   2813  N   PHE A 832      65.990  46.590  59.950  1.00  0.00           N
ATOM   2814  HN  PHE A 832      66.100  47.070  60.830  1.00  0.00           H
ATOM   2815  CA  PHE A 832      65.370  47.340  58.890  1.00  0.00           C
ATOM   2816  HA  PHE A 832      64.610  46.700  58.470  1.00  0.00           H
ATOM   2817  CB  PHE A 832      64.680  48.620  59.550  1.00  0.00           C
ATOM   2818  HB1 PHE A 832      65.580  49.040  60.050  1.00  0.00           H
ATOM   2819  HB2 PHE A 832      63.960  48.340  60.350  1.00  0.00           H
ATOM   2820  CG  PHE A 832      63.980  49.600  58.590  1.00  0.00           C
ATOM   2821  CD1 PHE A 832      62.840  49.170  58.010  1.00  0.00           C
ATOM   2822  HD1 PHE A 832      62.540  48.140  58.080  1.00  0.00           H
ATOM   2823  CE1 PHE A 832      62.020  50.090  57.250  1.00  0.00           C
ATOM   2824  HE1 PHE A 832      61.150  49.660  56.770  1.00  0.00           H
ATOM   2825  CZ  PHE A 832      62.460  51.410  56.940  1.00  0.00           C
ATOM   2826  HZ  PHE A 832      61.940  52.150  56.340  1.00  0.00           H
ATOM   2827  CD2 PHE A 832      64.320  51.020  58.500  1.00  0.00           C
ATOM   2828  HD2 PHE A 832      65.110  51.390  59.120  1.00  0.00           H
ATOM   2829  CE2 PHE A 832      63.560  51.920  57.730  1.00  0.00           C
ATOM   2830  HE2 PHE A 832      63.750  52.980  57.680  1.00  0.00           H
ATOM   2831  C   PHE A 832      66.190  47.770  57.630  1.00  0.00           C
ATOM   2832  O   PHE A 832      65.830  47.520  56.430  1.00  0.00           O
ATOM   2833  N   PHE A 833      67.400  48.250  57.960  1.00  0.00           N
ATOM   2834  HN  PHE A 833      67.640  48.430  58.920  1.00  0.00           H
ATOM   2835  CA  PHE A 833      68.470  48.370  57.000  1.00  0.00           C
ATOM   2836  HA  PHE A 833      68.060  48.930  56.170  1.00  0.00           H
ATOM   2837  CB  PHE A 833      69.690  49.040  57.750  1.00  0.00           C
ATOM   2838  HB1 PHE A 833      69.560  48.840  58.840  1.00  0.00           H
ATOM   2839  HB2 PHE A 833      69.540  50.130  57.720  1.00  0.00           H
ATOM   2840  CG  PHE A 833      71.100  48.770  57.380  1.00  0.00           C
ATOM   2841  CD1 PHE A 833      71.450  49.440  56.260  1.00  0.00           C
ATOM   2842  HD1 PHE A 833      70.780  50.160  55.830  1.00  0.00           H
ATOM   2843  CE1 PHE A 833      72.700  49.210  55.710  1.00  0.00           C
ATOM   2844  HE1 PHE A 833      72.980  49.800  54.840  1.00  0.00           H
ATOM   2845  CZ  PHE A 833      73.620  48.360  56.300  1.00  0.00           C
ATOM   2846  HZ  PHE A 833      74.600  48.250  55.860  1.00  0.00           H
ATOM   2847  CD2 PHE A 833      71.900  47.800  57.930  1.00  0.00           C
ATOM   2848  HD2 PHE A 833      71.620  47.230  58.800  1.00  0.00           H
ATOM   2849  CE2 PHE A 833      73.190  47.670  57.400  1.00  0.00           C
ATOM   2850  HE2 PHE A 833      73.830  46.960  57.900  1.00  0.00           H
ATOM   2851  C   PHE A 833      68.890  47.090  56.300  1.00  0.00           C
ATOM   2852  O   PHE A 833      68.690  46.940  55.080  1.00  0.00           O
ATOM   2853  N   THR A 834      69.400  46.140  57.080  1.00  0.00           N
ATOM   2854  HN  THR A 834      69.370  46.250  58.070  1.00  0.00           H
ATOM   2855  CA  THR A 834      69.960  44.780  56.790  1.00  0.00           C
ATOM   2856  HA  THR A 834      70.830  44.960  56.190  1.00  0.00           H
ATOM   2857  CB  THR A 834      70.420  43.950  58.010  1.00  0.00           C
ATOM   2858  HB  THR A 834      69.470  43.650  58.520  1.00  0.00           H
ATOM   2859  OG1 THR A 834      71.240  44.750  58.840  1.00  0.00           O
ATOM   2860  HG1 THR A 834      70.700  45.480  59.170  1.00  0.00           H
ATOM   2861  CG2 THR A 834      71.350  42.830  57.500  1.00  0.00           C
ATOM   2862 HG21 THR A 834      70.930  42.070  56.800  1.00  0.00           H
ATOM   2863 HG22 THR A 834      71.900  42.240  58.250  1.00  0.00           H
ATOM   2864 HG23 THR A 834      72.180  43.370  57.000  1.00  0.00           H
ATOM   2865  C   THR A 834      69.000  43.990  55.990  1.00  0.00           C
ATOM   2866  O   THR A 834      69.360  43.450  54.980  1.00  0.00           O
ATOM   2867  N   THR A 835      67.690  44.020  56.340  1.00  0.00           N
ATOM   2868  HN  THR A 835      67.440  44.490  57.190  1.00  0.00           H
ATOM   2869  CA  THR A 835      66.650  43.280  55.580  1.00  0.00           C
ATOM   2870  HA  THR A 835      67.060  42.290  55.390  1.00  0.00           H
ATOM   2871  CB  THR A 835      65.250  43.160  56.250  1.00  0.00           C
ATOM   2872  HB  THR A 835      64.760  44.160  56.260  1.00  0.00           H
ATOM   2873  OG1 THR A 835      65.280  42.670  57.510  1.00  0.00           O
ATOM   2874  HG1 THR A 835      65.610  43.380  58.060  1.00  0.00           H
ATOM   2875  CG2 THR A 835      64.230  42.370  55.490  1.00  0.00           C
ATOM   2876 HG21 THR A 835      64.090  42.720  54.440  1.00  0.00           H
ATOM   2877 HG22 THR A 835      63.280  42.530  56.060  1.00  0.00           H
ATOM   2878 HG23 THR A 835      64.590  41.320  55.430  1.00  0.00           H
ATOM   2879  C   THR A 835      66.520  43.760  54.200  1.00  0.00           C
ATOM   2880  O   THR A 835      66.670  42.990  53.240  1.00  0.00           O
ATOM   2881  N   PHE A 836      66.340  45.090  54.040  1.00  0.00           N
ATOM   2882  HN  PHE A 836      66.370  45.670  54.850  1.00  0.00           H
ATOM   2883  CA  PHE A 836      66.310  45.690  52.700  1.00  0.00           C
ATOM   2884  HA  PHE A 836      65.490  45.140  52.270  1.00  0.00           H
ATOM   2885  CB  PHE A 836      65.700  47.110  52.730  1.00  0.00           C
ATOM   2886  HB1 PHE A 836      66.390  47.710  53.350  1.00  0.00           H
ATOM   2887  HB2 PHE A 836      64.640  47.190  53.080  1.00  0.00           H
ATOM   2888  CG  PHE A 836      65.750  47.840  51.400  1.00  0.00           C
ATOM   2889  CD1 PHE A 836      64.900  47.330  50.450  1.00  0.00           C
ATOM   2890  HD1 PHE A 836      64.160  46.590  50.710  1.00  0.00           H
ATOM   2891  CE1 PHE A 836      64.700  47.950  49.230  1.00  0.00           C
ATOM   2892  HE1 PHE A 836      63.900  47.770  48.520  1.00  0.00           H
ATOM   2893  CZ  PHE A 836      65.630  48.970  48.890  1.00  0.00           C
ATOM   2894  HZ  PHE A 836      65.630  49.180  47.830  1.00  0.00           H
ATOM   2895  CD2 PHE A 836      66.640  48.860  51.040  1.00  0.00           C
ATOM   2896  HD2 PHE A 836      67.300  49.190  51.820  1.00  0.00           H
ATOM   2897  CE2 PHE A 836      66.690  49.350  49.740  1.00  0.00           C
ATOM   2898  HE2 PHE A 836      67.400  50.100  49.440  1.00  0.00           H
ATOM   2899  C   PHE A 836      67.570  45.500  51.870  1.00  0.00           C
ATOM   2900  O   PHE A 836      67.520  45.150  50.670  1.00  0.00           O
ATOM   2901  N   PHE A 837      68.740  45.670  52.520  1.00  0.00           N
ATOM   2902  HN  PHE A 837      68.720  46.120  53.410  1.00  0.00           H
ATOM   2903  CA  PHE A 837      70.070  45.430  51.920  1.00  0.00           C
ATOM   2904  HA  PHE A 837      70.100  46.150  51.120  1.00  0.00           H
ATOM   2905  CB  PHE A 837      71.110  45.980  52.960  1.00  0.00           C
ATOM   2906  HB1 PHE A 837      71.050  45.290  53.830  1.00  0.00           H
ATOM   2907  HB2 PHE A 837      70.930  46.970  53.410  1.00  0.00           H
ATOM   2908  CG  PHE A 837      72.530  46.000  52.510  1.00  0.00           C
ATOM   2909  CD1 PHE A 837      72.910  46.130  51.190  1.00  0.00           C
ATOM   2910  HD1 PHE A 837      72.140  46.050  50.440  1.00  0.00           H
ATOM   2911  CE1 PHE A 837      74.240  46.170  50.800  1.00  0.00           C
ATOM   2912  HE1 PHE A 837      74.510  46.160  49.760  1.00  0.00           H
ATOM   2913  CZ  PHE A 837      75.200  46.120  51.780  1.00  0.00           C
ATOM   2914  HZ  PHE A 837      76.240  46.220  51.510  1.00  0.00           H
ATOM   2915  CD2 PHE A 837      73.550  46.010  53.490  1.00  0.00           C
ATOM   2916  HD2 PHE A 837      73.200  45.950  54.510  1.00  0.00           H
ATOM   2917  CE2 PHE A 837      74.890  46.130  53.130  1.00  0.00           C
ATOM   2918  HE2 PHE A 837      75.680  46.120  53.870  1.00  0.00           H
ATOM   2919  C   PHE A 837      70.380  44.050  51.450  1.00  0.00           C
ATOM   2920  O   PHE A 837      70.870  43.850  50.370  1.00  0.00           O
ATOM   2921  N   LEU A 838      70.110  43.040  52.340  1.00  0.00           N
ATOM   2922  HN  LEU A 838      69.640  43.260  53.200  1.00  0.00           H
ATOM   2923  CA  LEU A 838      70.370  41.620  52.070  1.00  0.00           C
ATOM   2924  HA  LEU A 838      71.370  41.510  51.660  1.00  0.00           H
ATOM   2925  CB  LEU A 838      70.390  40.690  53.340  1.00  0.00           C
ATOM   2926  HB1 LEU A 838      69.340  40.570  53.700  1.00  0.00           H
ATOM   2927  HB2 LEU A 838      71.000  41.180  54.120  1.00  0.00           H
ATOM   2928  CG  LEU A 838      70.890  39.200  53.050  1.00  0.00           C
ATOM   2929  HG  LEU A 838      70.250  38.740  52.260  1.00  0.00           H
ATOM   2930  CD1 LEU A 838      72.360  39.190  52.590  1.00  0.00           C
ATOM   2931 HD11 LEU A 838      72.760  38.190  52.420  1.00  0.00           H
ATOM   2932 HD12 LEU A 838      73.000  39.650  53.380  1.00  0.00           H
ATOM   2933 HD13 LEU A 838      72.310  39.790  51.660  1.00  0.00           H
ATOM   2934  CD2 LEU A 838      70.700  38.320  54.290  1.00  0.00           C
ATOM   2935 HD21 LEU A 838      69.610  38.410  54.530  1.00  0.00           H
ATOM   2936 HD22 LEU A 838      71.330  38.700  55.120  1.00  0.00           H
ATOM   2937 HD23 LEU A 838      70.870  37.230  54.210  1.00  0.00           H
ATOM   2938  C   LEU A 838      69.470  41.020  50.950  1.00  0.00           C
ATOM   2939  O   LEU A 838      69.950  40.380  50.010  1.00  0.00           O
ATOM   2940  N   SER A 839      68.200  41.290  51.070  1.00  0.00           N
ATOM   2941  HN  SER A 839      67.910  41.680  51.960  1.00  0.00           H
ATOM   2942  CA  SER A 839      67.180  40.950  50.070  1.00  0.00           C
ATOM   2943  HA  SER A 839      67.260  39.880  49.880  1.00  0.00           H
ATOM   2944  CB  SER A 839      65.730  41.370  50.460  1.00  0.00           C
ATOM   2945  HB1 SER A 839      65.500  40.830  51.400  1.00  0.00           H
ATOM   2946  HB2 SER A 839      64.990  40.940  49.770  1.00  0.00           H
ATOM   2947  OG  SER A 839      65.500  42.740  50.760  1.00  0.00           O
ATOM   2948  HG1 SER A 839      65.990  42.850  51.590  1.00  0.00           H
ATOM   2949  C   SER A 839      67.440  41.630  48.760  1.00  0.00           C
ATOM   2950  O   SER A 839      67.460  41.020  47.690  1.00  0.00           O
ATOM   2951  N   SER A 840      67.940  42.880  48.820  1.00  0.00           N
ATOM   2952  HN  SER A 840      67.840  43.410  49.660  1.00  0.00           H
ATOM   2953  CA  SER A 840      68.430  43.600  47.620  1.00  0.00           C
ATOM   2954  HA  SER A 840      67.680  43.620  46.830  1.00  0.00           H
ATOM   2955  CB  SER A 840      68.770  45.060  47.810  1.00  0.00           C
ATOM   2956  HB1 SER A 840      69.310  45.490  46.940  1.00  0.00           H
ATOM   2957  HB2 SER A 840      69.510  45.100  48.630  1.00  0.00           H
ATOM   2958  OG  SER A 840      67.570  45.760  48.090  1.00  0.00           O
ATOM   2959  HG1 SER A 840      67.320  45.630  49.010  1.00  0.00           H
ATOM   2960  C   SER A 840      69.640  43.000  46.930  1.00  0.00           C
ATOM   2961  O   SER A 840      69.660  42.830  45.750  1.00  0.00           O
ATOM   2962  N   PHE A 841      70.590  42.540  47.720  1.00  0.00           N
ATOM   2963  HN  PHE A 841      70.710  42.670  48.700  1.00  0.00           H
ATOM   2964  CA  PHE A 841      71.640  41.680  47.180  1.00  0.00           C
ATOM   2965  HA  PHE A 841      72.030  42.240  46.330  1.00  0.00           H
ATOM   2966  CB  PHE A 841      72.690  41.300  48.390  1.00  0.00           C
ATOM   2967  HB1 PHE A 841      72.160  41.110  49.350  1.00  0.00           H
ATOM   2968  HB2 PHE A 841      73.290  42.230  48.410  1.00  0.00           H
ATOM   2969  CG  PHE A 841      73.670  40.090  48.120  1.00  0.00           C
ATOM   2970  CD1 PHE A 841      73.510  38.850  48.750  1.00  0.00           C
ATOM   2971  HD1 PHE A 841      72.700  38.700  49.440  1.00  0.00           H
ATOM   2972  CE1 PHE A 841      74.320  37.690  48.480  1.00  0.00           C
ATOM   2973  HE1 PHE A 841      74.240  36.710  48.920  1.00  0.00           H
ATOM   2974  CZ  PHE A 841      75.450  37.900  47.610  1.00  0.00           C
ATOM   2975  HZ  PHE A 841      76.150  37.090  47.520  1.00  0.00           H
ATOM   2976  CD2 PHE A 841      74.830  40.220  47.270  1.00  0.00           C
ATOM   2977  HD2 PHE A 841      74.980  41.150  46.740  1.00  0.00           H
ATOM   2978  CE2 PHE A 841      75.720  39.140  47.020  1.00  0.00           C
ATOM   2979  HE2 PHE A 841      76.530  39.080  46.290  1.00  0.00           H
ATOM   2980  C   PHE A 841      71.170  40.440  46.430  1.00  0.00           C
ATOM   2981  O   PHE A 841      71.550  40.150  45.300  1.00  0.00           O
ATOM   2982  N   LEU A 842      70.330  39.580  47.090  1.00  0.00           N
ATOM   2983  HN  LEU A 842      69.980  39.790  48.000  1.00  0.00           H
ATOM   2984  CA  LEU A 842      69.830  38.360  46.560  1.00  0.00           C
ATOM   2985  HA  LEU A 842      70.640  37.690  46.290  1.00  0.00           H
ATOM   2986  CB  LEU A 842      69.030  37.470  47.680  1.00  0.00           C
ATOM   2987  HB1 LEU A 842      68.490  36.600  47.240  1.00  0.00           H
ATOM   2988  HB2 LEU A 842      68.230  38.190  47.950  1.00  0.00           H
ATOM   2989  CG  LEU A 842      69.910  37.130  48.930  1.00  0.00           C
ATOM   2990  HG  LEU A 842      70.230  38.050  49.450  1.00  0.00           H
ATOM   2991  CD1 LEU A 842      68.960  36.430  49.880  1.00  0.00           C
ATOM   2992 HD11 LEU A 842      68.430  35.590  49.380  1.00  0.00           H
ATOM   2993 HD12 LEU A 842      68.110  37.050  50.250  1.00  0.00           H
ATOM   2994 HD13 LEU A 842      69.580  36.050  50.700  1.00  0.00           H
ATOM   2995  CD2 LEU A 842      71.070  36.210  48.660  1.00  0.00           C
ATOM   2996 HD21 LEU A 842      70.770  35.500  47.850  1.00  0.00           H
ATOM   2997 HD22 LEU A 842      71.460  35.780  49.610  1.00  0.00           H
ATOM   2998 HD23 LEU A 842      71.910  36.770  48.210  1.00  0.00           H
ATOM   2999  C   LEU A 842      68.980  38.510  45.360  1.00  0.00           C
ATOM   3000  O   LEU A 842      69.100  37.760  44.360  1.00  0.00           O
ATOM   3001  N   LYS A 843      68.060  39.480  45.400  1.00  0.00           N
ATOM   3002  HN  LYS A 843      67.990  40.140  46.150  1.00  0.00           H
ATOM   3003  CA  LYS A 843      67.150  39.910  44.350  1.00  0.00           C
ATOM   3004  HA  LYS A 843      66.570  39.070  44.010  1.00  0.00           H
ATOM   3005  CB  LYS A 843      66.060  40.980  44.850  1.00  0.00           C
ATOM   3006  HB1 LYS A 843      66.590  41.900  45.160  1.00  0.00           H
ATOM   3007  HB2 LYS A 843      65.640  40.520  45.760  1.00  0.00           H
ATOM   3008  CG  LYS A 843      65.100  41.510  43.830  1.00  0.00           C
ATOM   3009  HG1 LYS A 843      65.660  42.090  43.070  1.00  0.00           H
ATOM   3010  HG2 LYS A 843      64.380  42.290  44.160  1.00  0.00           H
ATOM   3011  CD  LYS A 843      64.240  40.450  43.130  1.00  0.00           C
ATOM   3012  HD1 LYS A 843      63.780  39.850  43.940  1.00  0.00           H
ATOM   3013  HD2 LYS A 843      64.730  39.830  42.350  1.00  0.00           H
ATOM   3014  CE  LYS A 843      63.130  41.220  42.480  1.00  0.00           C
ATOM   3015  HE1 LYS A 843      63.590  42.000  41.840  1.00  0.00           H
ATOM   3016  HE2 LYS A 843      62.450  41.660  43.230  1.00  0.00           H
ATOM   3017  NZ  LYS A 843      62.380  40.320  41.580  1.00  0.00           N
ATOM   3018  HZ1 LYS A 843      61.760  39.680  42.110  1.00  0.00           H
ATOM   3019  HZ2 LYS A 843      63.000  39.820  40.910  1.00  0.00           H
ATOM   3020  HZ3 LYS A 843      61.780  40.900  40.980  1.00  0.00           H
ATOM   3021  C   LYS A 843      67.970  40.340  43.170  1.00  0.00           C
ATOM   3022  O   LYS A 843      67.660  40.010  41.990  1.00  0.00           O
ATOM   3023  N   GLN A 844      69.140  40.990  43.380  1.00  0.00           N
ATOM   3024  HN  GLN A 844      69.350  41.410  44.260  1.00  0.00           H
ATOM   3025  CA  GLN A 844      69.990  41.380  42.240  1.00  0.00           C
ATOM   3026  HA  GLN A 844      69.520  41.560  41.280  1.00  0.00           H
ATOM   3027  CB  GLN A 844      70.630  42.780  42.580  1.00  0.00           C
ATOM   3028  HB1 GLN A 844      71.340  42.870  41.730  1.00  0.00           H
ATOM   3029  HB2 GLN A 844      71.110  42.610  43.560  1.00  0.00           H
ATOM   3030  CG  GLN A 844      69.600  43.980  42.530  1.00  0.00           C
ATOM   3031  HG1 GLN A 844      70.200  44.880  42.800  1.00  0.00           H
ATOM   3032  HG2 GLN A 844      68.900  43.840  43.370  1.00  0.00           H
ATOM   3033  CD  GLN A 844      68.790  44.180  41.250  1.00  0.00           C
ATOM   3034  OE1 GLN A 844      67.550  44.080  41.250  1.00  0.00           O
ATOM   3035  NE2 GLN A 844      69.410  44.330  40.070  1.00  0.00           N
ATOM   3036 HE21 GLN A 844      69.000  44.270  39.170  1.00  0.00           H
ATOM   3037 HE22 GLN A 844      70.410  44.350  40.180  1.00  0.00           H
ATOM   3038  C   GLN A 844      71.090  40.330  41.810  1.00  0.00           C
ATOM   3039  O   GLN A 844      71.860  40.540  40.870  1.00  0.00           O
ATOM   3040  N   PHE A 845      71.250  39.270  42.500  1.00  0.00           N
ATOM   3041  HN  PHE A 845      70.690  39.230  43.320  1.00  0.00           H
ATOM   3042  CA  PHE A 845      72.270  38.260  42.170  1.00  0.00           C
ATOM   3043  HA  PHE A 845      73.110  38.900  41.950  1.00  0.00           H
ATOM   3044  CB  PHE A 845      72.580  37.470  43.540  1.00  0.00           C
ATOM   3045  HB1 PHE A 845      71.960  36.560  43.690  1.00  0.00           H
ATOM   3046  HB2 PHE A 845      72.520  38.170  44.410  1.00  0.00           H
ATOM   3047  CG  PHE A 845      73.910  36.950  43.430  1.00  0.00           C
ATOM   3048  CD1 PHE A 845      74.890  37.750  43.990  1.00  0.00           C
ATOM   3049  HD1 PHE A 845      74.550  38.720  44.300  1.00  0.00           H
ATOM   3050  CE1 PHE A 845      76.240  37.380  43.920  1.00  0.00           C
ATOM   3051  HE1 PHE A 845      77.060  37.950  44.320  1.00  0.00           H
ATOM   3052  CZ  PHE A 845      76.640  36.180  43.360  1.00  0.00           C
ATOM   3053  HZ  PHE A 845      77.690  35.970  43.160  1.00  0.00           H
ATOM   3054  CD2 PHE A 845      74.310  35.700  42.880  1.00  0.00           C
ATOM   3055  HD2 PHE A 845      73.580  35.070  42.390  1.00  0.00           H
ATOM   3056  CE2 PHE A 845      75.670  35.310  42.850  1.00  0.00           C
ATOM   3057  HE2 PHE A 845      76.060  34.410  42.400  1.00  0.00           H
ATOM   3058  C   PHE A 845      71.840  37.410  40.930  1.00  0.00           C
ATOM   3059  O   PHE A 845      72.710  36.770  40.320  1.00  0.00           O
ATOM   3060  N   LYS A 846      70.580  37.470  40.520  1.00  0.00           N
ATOM   3061  HN  LYS A 846      69.950  38.040  41.040  1.00  0.00           H
ATOM   3062  CA  LYS A 846      69.940  36.680  39.420  1.00  0.00           C
ATOM   3063  HA  LYS A 846      69.990  35.630  39.670  1.00  0.00           H
ATOM   3064  CB  LYS A 846      68.420  36.960  39.210  1.00  0.00           C
ATOM   3065  HB1 LYS A 846      68.330  38.060  39.260  1.00  0.00           H
ATOM   3066  HB2 LYS A 846      67.870  36.690  40.140  1.00  0.00           H
ATOM   3067  CG  LYS A 846      67.760  36.480  37.910  1.00  0.00           C
ATOM   3068  HG1 LYS A 846      68.160  35.500  37.610  1.00  0.00           H
ATOM   3069  HG2 LYS A 846      68.030  37.150  37.050  1.00  0.00           H
ATOM   3070  CD  LYS A 846      66.230  36.610  37.920  1.00  0.00           C
ATOM   3071  HD1 LYS A 846      65.850  36.370  36.900  1.00  0.00           H
ATOM   3072  HD2 LYS A 846      65.870  37.640  38.120  1.00  0.00           H
ATOM   3073  CE  LYS A 846      65.520  35.810  38.930  1.00  0.00           C
ATOM   3074  HE1 LYS A 846      65.660  36.240  39.950  1.00  0.00           H
ATOM   3075  HE2 LYS A 846      65.910  34.780  39.000  1.00  0.00           H
ATOM   3076  NZ  LYS A 846      64.060  35.690  38.700  1.00  0.00           N
ATOM   3077  HZ1 LYS A 846      63.510  35.350  39.510  1.00  0.00           H
ATOM   3078  HZ2 LYS A 846      63.840  34.980  37.970  1.00  0.00           H
ATOM   3079  HZ3 LYS A 846      63.670  36.620  38.420  1.00  0.00           H
ATOM   3080  C   LYS A 846      70.610  36.730  38.100  1.00  0.00           C
ATOM   3081  O   LYS A 846      70.670  35.730  37.390  1.00  0.00           O
ATOM   3082  N   THR A 847      71.200  37.880  37.640  1.00  0.00           N
ATOM   3083  HN  THR A 847      70.920  38.690  38.150  1.00  0.00           H
ATOM   3084  CA  THR A 847      71.810  38.050  36.320  1.00  0.00           C
ATOM   3085  HA  THR A 847      71.620  37.180  35.710  1.00  0.00           H
ATOM   3086  CB  THR A 847      71.160  39.210  35.520  1.00  0.00           C
ATOM   3087  HB  THR A 847      71.620  39.370  34.530  1.00  0.00           H
ATOM   3088  OG1 THR A 847      71.340  40.470  36.240  1.00  0.00           O
ATOM   3089  HG1 THR A 847      71.470  41.090  35.530  1.00  0.00           H
ATOM   3090  CG2 THR A 847      69.670  39.010  35.300  1.00  0.00           C
ATOM   3091 HG21 THR A 847      69.310  39.870  34.680  1.00  0.00           H
ATOM   3092 HG22 THR A 847      69.020  39.240  36.170  1.00  0.00           H
ATOM   3093 HG23 THR A 847      69.570  38.090  34.710  1.00  0.00           H
ATOM   3094  C   THR A 847      73.270  38.340  36.350  1.00  0.00           C
ATOM   3095  O   THR A 847      73.940  38.870  35.420  1.00  0.00           O
ATOM   3096  N   LYS A 848      73.920  38.090  37.550  1.00  0.00           N
ATOM   3097  HN  LYS A 848      73.520  37.720  38.390  1.00  0.00           H
ATOM   3098  CA  LYS A 848      75.380  38.330  37.650  1.00  0.00           C
ATOM   3099  HA  LYS A 848      75.640  39.270  37.200  1.00  0.00           H
ATOM   3100  CB  LYS A 848      75.980  38.340  39.120  1.00  0.00           C
ATOM   3101  HB1 LYS A 848      77.090  38.350  39.090  1.00  0.00           H
ATOM   3102  HB2 LYS A 848      75.740  37.380  39.630  1.00  0.00           H
ATOM   3103  CG  LYS A 848      75.410  39.470  40.040  1.00  0.00           C
ATOM   3104  HG1 LYS A 848      75.480  39.110  41.090  1.00  0.00           H
ATOM   3105  HG2 LYS A 848      74.350  39.650  39.780  1.00  0.00           H
ATOM   3106  CD  LYS A 848      76.240  40.730  39.920  1.00  0.00           C
ATOM   3107  HD1 LYS A 848      76.320  41.000  38.840  1.00  0.00           H
ATOM   3108  HD2 LYS A 848      77.260  40.580  40.330  1.00  0.00           H
ATOM   3109  CE  LYS A 848      75.620  41.930  40.570  1.00  0.00           C
ATOM   3110  HE1 LYS A 848      75.710  41.750  41.660  1.00  0.00           H
ATOM   3111  HE2 LYS A 848      74.570  42.150  40.270  1.00  0.00           H
ATOM   3112  NZ  LYS A 848      76.430  43.220  40.350  1.00  0.00           N
ATOM   3113  HZ1 LYS A 848      76.850  43.320  39.410  1.00  0.00           H
ATOM   3114  HZ2 LYS A 848      77.060  43.440  41.150  1.00  0.00           H
ATOM   3115  HZ3 LYS A 848      75.760  44.020  40.290  1.00  0.00           H
ATOM   3116  C   LYS A 848      76.130  37.220  36.900  1.00  0.00           C
ATOM   3117  O   LYS A 848      75.880  36.040  37.130  1.00  0.00           O
ATOM   3118  N   ARG A 849      76.990  37.620  35.960  1.00  0.00           N
ATOM   3119  HN  ARG A 849      77.110  38.600  35.810  1.00  0.00           H
ATOM   3120  CA  ARG A 849      77.880  36.780  35.230  1.00  0.00           C
ATOM   3121  HA  ARG A 849      77.360  36.050  34.620  1.00  0.00           H
ATOM   3122  CB  ARG A 849      78.720  37.630  34.180  1.00  0.00           C
ATOM   3123  HB1 ARG A 849      79.330  36.910  33.580  1.00  0.00           H
ATOM   3124  HB2 ARG A 849      79.460  38.310  34.670  1.00  0.00           H
ATOM   3125  CG  ARG A 849      77.920  38.580  33.160  1.00  0.00           C
ATOM   3126  HG1 ARG A 849      77.390  39.240  33.900  1.00  0.00           H
ATOM   3127  HG2 ARG A 849      77.190  37.850  32.780  1.00  0.00           H
ATOM   3128  CD  ARG A 849      78.820  39.340  32.110  1.00  0.00           C
ATOM   3129  HD1 ARG A 849      79.350  38.520  31.570  1.00  0.00           H
ATOM   3130  HD2 ARG A 849      79.600  39.910  32.660  1.00  0.00           H
ATOM   3131  NE  ARG A 849      77.950  40.150  31.210  1.00  0.00           N
ATOM   3132  HE  ARG A 849      77.060  40.430  31.560  1.00  0.00           H
ATOM   3133  CZ  ARG A 849      78.190  40.640  29.990  1.00  0.00           C
ATOM   3134  NH1 ARG A 849      79.160  40.170  29.200  1.00  0.00           N
ATOM   3135 HH11 ARG A 849      79.640  39.320  29.420  1.00  0.00           H
ATOM   3136 HH12 ARG A 849      79.400  40.620  28.340  1.00  0.00           H
ATOM   3137  NH2 ARG A 849      77.410  41.660  29.590  1.00  0.00           N
ATOM   3138 HH21 ARG A 849      76.570  41.960  30.060  1.00  0.00           H
ATOM   3139 HH22 ARG A 849      77.590  42.060  28.690  1.00  0.00           H
ATOM   3140  C   ARG A 849      78.770  35.780  36.070  1.00  0.00           C
ATOM   3141  O   ARG A 849      78.880  35.900  37.300  1.00  0.00           O
ATOM   3142  N   TYR A 850      79.310  34.790  35.420  1.00  0.00           N
ATOM   3143  HN  TYR A 850      78.980  34.680  34.480  1.00  0.00           H
ATOM   3144  CA  TYR A 850      80.170  33.730  35.920  1.00  0.00           C
ATOM   3145  HA  TYR A 850      80.660  33.230  35.100  1.00  0.00           H
ATOM   3146  CB  TYR A 850      81.370  34.230  36.780  1.00  0.00           C
ATOM   3147  HB1 TYR A 850      80.980  34.880  37.590  1.00  0.00           H
ATOM   3148  HB2 TYR A 850      82.070  34.850  36.180  1.00  0.00           H
ATOM   3149  CG  TYR A 850      82.230  33.120  37.410  1.00  0.00           C
ATOM   3150  CD1 TYR A 850      82.600  32.030  36.670  1.00  0.00           C
ATOM   3151  HD1 TYR A 850      82.410  31.950  35.610  1.00  0.00           H
ATOM   3152  CE1 TYR A 850      83.320  30.960  37.250  1.00  0.00           C
ATOM   3153  HE1 TYR A 850      83.590  30.140  36.590  1.00  0.00           H
ATOM   3154  CZ  TYR A 850      83.630  30.940  38.570  1.00  0.00           C
ATOM   3155  OH  TYR A 850      84.300  29.850  39.040  1.00  0.00           O
ATOM   3156  HH  TYR A 850      84.680  29.380  38.290  1.00  0.00           H
ATOM   3157  CD2 TYR A 850      82.590  33.170  38.740  1.00  0.00           C
ATOM   3158  HD2 TYR A 850      82.460  34.100  39.270  1.00  0.00           H
ATOM   3159  CE2 TYR A 850      83.210  32.030  39.350  1.00  0.00           C
ATOM   3160  HE2 TYR A 850      83.360  32.040  40.420  1.00  0.00           H
ATOM   3161  C   TYR A 850      79.320  32.610  36.620  1.00  0.00           C
ATOM   3162  O   TYR A 850      79.260  31.480  36.240  1.00  0.00           O
ATOM   3163  N   PHE A 851      78.590  33.030  37.720  1.00  0.00           N
ATOM   3164  HN  PHE A 851      78.540  34.030  37.780  1.00  0.00           H
ATOM   3165  CA  PHE A 851      77.920  32.230  38.740  1.00  0.00           C
ATOM   3166  HA  PHE A 851      78.750  31.610  39.060  1.00  0.00           H
ATOM   3167  CB  PHE A 851      77.590  33.100  39.990  1.00  0.00           C
ATOM   3168  HB1 PHE A 851      76.900  32.490  40.630  1.00  0.00           H
ATOM   3169  HB2 PHE A 851      76.920  33.920  39.660  1.00  0.00           H
ATOM   3170  CG  PHE A 851      78.790  33.450  40.720  1.00  0.00           C
ATOM   3171  CD1 PHE A 851      79.260  34.820  40.680  1.00  0.00           C
ATOM   3172  HD1 PHE A 851      78.790  35.560  40.050  1.00  0.00           H
ATOM   3173  CE1 PHE A 851      80.280  35.190  41.520  1.00  0.00           C
ATOM   3174  HE1 PHE A 851      80.680  36.190  41.480  1.00  0.00           H
ATOM   3175  CZ  PHE A 851      80.920  34.170  42.360  1.00  0.00           C
ATOM   3176  HZ  PHE A 851      81.760  34.500  42.960  1.00  0.00           H
ATOM   3177  CD2 PHE A 851      79.310  32.590  41.610  1.00  0.00           C
ATOM   3178  HD2 PHE A 851      78.830  31.630  41.760  1.00  0.00           H
ATOM   3179  CE2 PHE A 851      80.450  32.880  42.370  1.00  0.00           C
ATOM   3180  HE2 PHE A 851      80.850  32.160  43.060  1.00  0.00           H
ATOM   3181  C   PHE A 851      76.910  31.230  38.220  1.00  0.00           C
ATOM   3182  O   PHE A 851      76.260  31.630  37.270  1.00  0.00           O
ATOM   3183  N   PRO A 852      76.690  30.010  38.750  1.00  0.00           N
ATOM   3184  CD  PRO A 852      77.350  29.410  39.880  1.00  0.00           C
ATOM   3185  HD1 PRO A 852      76.710  29.560  40.770  1.00  0.00           H
ATOM   3186  HD2 PRO A 852      78.320  29.900  40.140  1.00  0.00           H
ATOM   3187  CA  PRO A 852      75.720  29.050  38.150  1.00  0.00           C
ATOM   3188  HA  PRO A 852      76.070  28.960  37.130  1.00  0.00           H
ATOM   3189  CB  PRO A 852      75.880  27.770  38.920  1.00  0.00           C
ATOM   3190  HB1 PRO A 852      76.040  26.980  38.160  1.00  0.00           H
ATOM   3191  HB2 PRO A 852      75.110  27.590  39.700  1.00  0.00           H
ATOM   3192  CG  PRO A 852      77.220  27.970  39.670  1.00  0.00           C
ATOM   3193  HG1 PRO A 852      77.270  27.380  40.610  1.00  0.00           H
ATOM   3194  HG2 PRO A 852      78.050  27.620  39.010  1.00  0.00           H
ATOM   3195  C   PRO A 852      74.240  29.510  37.960  1.00  0.00           C
ATOM   3196  O   PRO A 852      73.620  30.030  38.860  1.00  0.00           O
ATOM   3197  N   THR A 853      73.660  29.330  36.720  1.00  0.00           N
ATOM   3198  HN  THR A 853      74.240  29.020  35.980  1.00  0.00           H
ATOM   3199  CA  THR A 853      72.310  29.860  36.380  1.00  0.00           C
ATOM   3200  HA  THR A 853      72.410  30.920  36.530  1.00  0.00           H
ATOM   3201  CB  THR A 853      71.850  29.710  34.900  1.00  0.00           C
ATOM   3202  HB  THR A 853      70.890  30.200  34.610  1.00  0.00           H
ATOM   3203  OG1 THR A 853      71.770  28.360  34.390  1.00  0.00           O
ATOM   3204  HG1 THR A 853      70.840  28.120  34.450  1.00  0.00           H
ATOM   3205  CG2 THR A 853      72.910  30.410  34.110  1.00  0.00           C
ATOM   3206 HG21 THR A 853      73.910  29.920  34.250  1.00  0.00           H
ATOM   3207 HG22 THR A 853      72.960  31.440  34.550  1.00  0.00           H
ATOM   3208 HG23 THR A 853      72.610  30.460  33.050  1.00  0.00           H
ATOM   3209  C   THR A 853      71.130  29.400  37.210  1.00  0.00           C
ATOM   3210  O   THR A 853      70.350  30.190  37.780  1.00  0.00           O
ATOM   3211  N   LYS A 854      71.030  28.020  37.520  1.00  0.00           N
ATOM   3212  HN  LYS A 854      71.540  27.310  37.020  1.00  0.00           H
ATOM   3213  CA  LYS A 854      70.070  27.610  38.540  1.00  0.00           C
ATOM   3214  HA  LYS A 854      69.140  28.120  38.290  1.00  0.00           H
ATOM   3215  CB  LYS A 854      69.800  26.070  38.560  1.00  0.00           C
ATOM   3216  HB1 LYS A 854      69.190  25.760  39.430  1.00  0.00           H
ATOM   3217  HB2 LYS A 854      70.820  25.610  38.630  1.00  0.00           H
ATOM   3218  CG  LYS A 854      69.120  25.470  37.250  1.00  0.00           C
ATOM   3219  HG1 LYS A 854      69.270  24.370  37.360  1.00  0.00           H
ATOM   3220  HG2 LYS A 854      69.740  25.670  36.350  1.00  0.00           H
ATOM   3221  CD  LYS A 854      67.630  25.870  36.990  1.00  0.00           C
ATOM   3222  HD1 LYS A 854      67.280  25.360  36.070  1.00  0.00           H
ATOM   3223  HD2 LYS A 854      67.370  26.930  36.750  1.00  0.00           H
ATOM   3224  CE  LYS A 854      66.690  25.420  38.130  1.00  0.00           C
ATOM   3225  HE1 LYS A 854      66.750  25.950  39.110  1.00  0.00           H
ATOM   3226  HE2 LYS A 854      66.840  24.340  38.300  1.00  0.00           H
ATOM   3227  NZ  LYS A 854      65.260  25.610  37.720  1.00  0.00           N
ATOM   3228  HZ1 LYS A 854      64.750  25.330  38.580  1.00  0.00           H
ATOM   3229  HZ2 LYS A 854      65.090  25.000  36.890  1.00  0.00           H
ATOM   3230  HZ3 LYS A 854      65.000  26.590  37.470  1.00  0.00           H
ATOM   3231  C   LYS A 854      70.160  28.120  39.930  1.00  0.00           C
ATOM   3232  O   LYS A 854      69.140  28.590  40.510  1.00  0.00           O
ATOM   3233  N   VAL A 855      71.360  28.090  40.540  1.00  0.00           N
ATOM   3234  HN  VAL A 855      72.080  27.590  40.050  1.00  0.00           H
ATOM   3235  CA  VAL A 855      71.580  28.650  41.900  1.00  0.00           C
ATOM   3236  HA  VAL A 855      70.770  28.320  42.540  1.00  0.00           H
ATOM   3237  CB  VAL A 855      72.960  28.280  42.580  1.00  0.00           C
ATOM   3238  HB  VAL A 855      73.760  28.630  41.900  1.00  0.00           H
ATOM   3239  CG1 VAL A 855      73.060  29.090  43.910  1.00  0.00           C
ATOM   3240 HG11 VAL A 855      72.060  29.100  44.380  1.00  0.00           H
ATOM   3241 HG12 VAL A 855      73.250  30.140  43.590  1.00  0.00           H
ATOM   3242 HG13 VAL A 855      73.860  28.540  44.460  1.00  0.00           H
ATOM   3243  CG2 VAL A 855      73.000  26.760  42.850  1.00  0.00           C
ATOM   3244 HG21 VAL A 855      74.070  26.440  42.950  1.00  0.00           H
ATOM   3245 HG22 VAL A 855      72.540  26.200  42.000  1.00  0.00           H
ATOM   3246 HG23 VAL A 855      72.460  26.410  43.750  1.00  0.00           H
ATOM   3247  C   VAL A 855      71.250  30.140  42.100  1.00  0.00           C
ATOM   3248  O   VAL A 855      70.450  30.480  42.960  1.00  0.00           O
ATOM   3249  N   ARG A 856      71.790  31.060  41.170  1.00  0.00           N
ATOM   3250  HN  ARG A 856      72.420  30.790  40.460  1.00  0.00           H
ATOM   3251  CA  ARG A 856      71.570  32.490  41.190  1.00  0.00           C
ATOM   3252  HA  ARG A 856      71.900  32.800  42.170  1.00  0.00           H
ATOM   3253  CB  ARG A 856      72.450  33.380  40.200  1.00  0.00           C
ATOM   3254  HB1 ARG A 856      73.500  33.090  40.370  1.00  0.00           H
ATOM   3255  HB2 ARG A 856      72.420  34.420  40.570  1.00  0.00           H
ATOM   3256  CG  ARG A 856      72.190  33.270  38.780  1.00  0.00           C
ATOM   3257  HG1 ARG A 856      71.350  33.950  38.480  1.00  0.00           H
ATOM   3258  HG2 ARG A 856      71.970  32.210  38.550  1.00  0.00           H
ATOM   3259  CD  ARG A 856      73.460  33.630  37.980  1.00  0.00           C
ATOM   3260  HD1 ARG A 856      74.100  32.710  38.030  1.00  0.00           H
ATOM   3261  HD2 ARG A 856      74.070  34.430  38.470  1.00  0.00           H
ATOM   3262  NE  ARG A 856      72.990  34.040  36.650  1.00  0.00           N
ATOM   3263  HE  ARG A 856      72.110  34.490  36.610  1.00  0.00           H
ATOM   3264  CZ  ARG A 856      73.650  33.920  35.500  1.00  0.00           C
ATOM   3265  NH1 ARG A 856      74.610  33.080  35.470  1.00  0.00           N
ATOM   3266 HH11 ARG A 856      74.960  32.610  36.270  1.00  0.00           H
ATOM   3267 HH12 ARG A 856      75.070  32.920  34.600  1.00  0.00           H
ATOM   3268  NH2 ARG A 856      73.220  34.470  34.410  1.00  0.00           N
ATOM   3269 HH21 ARG A 856      73.830  34.640  33.620  1.00  0.00           H
ATOM   3270 HH22 ARG A 856      72.290  34.850  34.440  1.00  0.00           H
ATOM   3271  C   ARG A 856      70.080  32.820  40.930  1.00  0.00           C
ATOM   3272  O   ARG A 856      69.510  33.710  41.550  1.00  0.00           O
ATOM   3273  N   SER A 857      69.430  32.140  39.960  1.00  0.00           N
ATOM   3274  HN  SER A 857      69.860  31.570  39.260  1.00  0.00           H
ATOM   3275  CA  SER A 857      68.020  32.330  39.700  1.00  0.00           C
ATOM   3276  HA  SER A 857      67.740  33.350  39.470  1.00  0.00           H
ATOM   3277  CB  SER A 857      67.540  31.410  38.490  1.00  0.00           C
ATOM   3278  HB1 SER A 857      67.660  30.340  38.730  1.00  0.00           H
ATOM   3279  HB2 SER A 857      68.250  31.660  37.670  1.00  0.00           H
ATOM   3280  OG  SER A 857      66.260  31.710  38.080  1.00  0.00           O
ATOM   3281  HG1 SER A 857      65.640  31.430  38.760  1.00  0.00           H
ATOM   3282  C   SER A 857      67.140  31.950  40.870  1.00  0.00           C
ATOM   3283  O   SER A 857      66.170  32.590  41.220  1.00  0.00           O
ATOM   3284  N   THR A 858      67.440  30.770  41.470  1.00  0.00           N
ATOM   3285  HN  THR A 858      68.190  30.210  41.130  1.00  0.00           H
ATOM   3286  CA  THR A 858      66.580  30.280  42.590  1.00  0.00           C
ATOM   3287  HA  THR A 858      65.590  30.310  42.180  1.00  0.00           H
ATOM   3288  CB  THR A 858      67.110  28.990  43.160  1.00  0.00           C
ATOM   3289  HB  THR A 858      68.200  29.000  43.390  1.00  0.00           H
ATOM   3290  OG1 THR A 858      66.810  27.980  42.190  1.00  0.00           O
ATOM   3291  HG1 THR A 858      67.420  28.290  41.520  1.00  0.00           H
ATOM   3292  CG2 THR A 858      66.350  28.540  44.330  1.00  0.00           C
ATOM   3293 HG21 THR A 858      66.400  27.440  44.400  1.00  0.00           H
ATOM   3294 HG22 THR A 858      65.310  28.900  44.430  1.00  0.00           H
ATOM   3295 HG23 THR A 858      66.940  28.890  45.200  1.00  0.00           H
ATOM   3296  C   THR A 858      66.510  31.260  43.850  1.00  0.00           C
ATOM   3297  O   THR A 858      65.450  31.660  44.250  1.00  0.00           O
ATOM   3298  N   ILE A 859      67.630  31.710  44.320  1.00  0.00           N
ATOM   3299  HN  ILE A 859      68.420  31.260  43.900  1.00  0.00           H
ATOM   3300  CA  ILE A 859      67.760  32.360  45.600  1.00  0.00           C
ATOM   3301  HA  ILE A 859      67.100  31.930  46.350  1.00  0.00           H
ATOM   3302  CB  ILE A 859      69.220  32.270  46.030  1.00  0.00           C
ATOM   3303  HB  ILE A 859      69.250  32.840  46.980  1.00  0.00           H
ATOM   3304  CG2 ILE A 859      69.480  30.870  46.400  1.00  0.00           C
ATOM   3305 HG21 ILE A 859      68.670  30.440  47.040  1.00  0.00           H
ATOM   3306 HG22 ILE A 859      70.440  30.690  46.920  1.00  0.00           H
ATOM   3307 HG23 ILE A 859      69.560  30.140  45.570  1.00  0.00           H
ATOM   3308  CG1 ILE A 859      70.250  32.930  45.110  1.00  0.00           C
ATOM   3309 HG11 ILE A 859      70.080  34.020  45.210  1.00  0.00           H
ATOM   3310 HG12 ILE A 859      69.930  32.570  44.110  1.00  0.00           H
ATOM   3311  CD  ILE A 859      71.720  32.550  45.340  1.00  0.00           C
ATOM   3312  HD1 ILE A 859      71.970  32.850  46.370  1.00  0.00           H
ATOM   3313  HD2 ILE A 859      72.340  33.110  44.610  1.00  0.00           H
ATOM   3314  HD3 ILE A 859      71.920  31.470  45.250  1.00  0.00           H
ATOM   3315  C   ILE A 859      67.300  33.800  45.490  1.00  0.00           C
ATOM   3316  O   ILE A 859      66.950  34.400  46.480  1.00  0.00           O
ATOM   3317  N   SER A 860      67.380  34.470  44.280  1.00  0.00           N
ATOM   3318  HN  SER A 860      67.780  34.070  43.450  1.00  0.00           H
ATOM   3319  CA  SER A 860      66.790  35.790  43.960  1.00  0.00           C
ATOM   3320  HA  SER A 860      67.050  36.450  44.770  1.00  0.00           H
ATOM   3321  CB  SER A 860      67.190  36.210  42.510  1.00  0.00           C
ATOM   3322  HB1 SER A 860      67.120  35.400  41.760  1.00  0.00           H
ATOM   3323  HB2 SER A 860      68.250  36.530  42.580  1.00  0.00           H
ATOM   3324  OG  SER A 860      66.470  37.340  42.010  1.00  0.00           O
ATOM   3325  HG1 SER A 860      66.900  38.110  42.360  1.00  0.00           H
ATOM   3326  C   SER A 860      65.230  35.820  44.010  1.00  0.00           C
ATOM   3327  O   SER A 860      64.620  36.730  44.540  1.00  0.00           O
ATOM   3328  N   ASP A 861      64.560  34.670  43.660  1.00  0.00           N
ATOM   3329  HN  ASP A 861      65.000  33.830  43.350  1.00  0.00           H
ATOM   3330  CA  ASP A 861      63.100  34.640  43.680  1.00  0.00           C
ATOM   3331  HA  ASP A 861      62.690  35.580  43.350  1.00  0.00           H
ATOM   3332  CB  ASP A 861      62.400  33.480  42.900  1.00  0.00           C
ATOM   3333  HB1 ASP A 861      61.290  33.580  42.960  1.00  0.00           H
ATOM   3334  HB2 ASP A 861      62.810  32.520  43.260  1.00  0.00           H
ATOM   3335  CG  ASP A 861      62.640  33.530  41.430  1.00  0.00           C
ATOM   3336  OD1 ASP A 861      62.430  32.510  40.710  1.00  0.00           O
ATOM   3337  OD2 ASP A 861      62.840  34.660  40.960  1.00  0.00           O
ATOM   3338  C   ASP A 861      62.710  34.430  45.140  1.00  0.00           C
ATOM   3339  O   ASP A 861      61.760  35.020  45.580  1.00  0.00           O
ATOM   3340  N   PHE A 862      63.560  33.680  45.930  1.00  0.00           N
ATOM   3341  HN  PHE A 862      64.320  33.290  45.420  1.00  0.00           H
ATOM   3342  CA  PHE A 862      63.340  33.360  47.320  1.00  0.00           C
ATOM   3343  HA  PHE A 862      62.300  33.440  47.600  1.00  0.00           H
ATOM   3344  CB  PHE A 862      63.760  31.870  47.640  1.00  0.00           C
ATOM   3345  HB1 PHE A 862      63.800  31.700  48.740  1.00  0.00           H
ATOM   3346  HB2 PHE A 862      64.760  31.650  47.210  1.00  0.00           H
ATOM   3347  CG  PHE A 862      62.730  30.870  47.260  1.00  0.00           C
ATOM   3348  CD1 PHE A 862      61.550  30.610  48.010  1.00  0.00           C
ATOM   3349  HD1 PHE A 862      61.450  31.050  48.990  1.00  0.00           H
ATOM   3350  CE1 PHE A 862      60.650  29.630  47.490  1.00  0.00           C
ATOM   3351  HE1 PHE A 862      59.790  29.470  48.130  1.00  0.00           H
ATOM   3352  CZ  PHE A 862      60.890  29.050  46.260  1.00  0.00           C
ATOM   3353  HZ  PHE A 862      60.270  28.220  45.950  1.00  0.00           H
ATOM   3354  CD2 PHE A 862      62.910  30.270  46.020  1.00  0.00           C
ATOM   3355  HD2 PHE A 862      63.710  30.490  45.320  1.00  0.00           H
ATOM   3356  CE2 PHE A 862      61.990  29.320  45.540  1.00  0.00           C
ATOM   3357  HE2 PHE A 862      62.200  28.890  44.580  1.00  0.00           H
ATOM   3358  C   PHE A 862      64.140  34.260  48.330  1.00  0.00           C
ATOM   3359  O   PHE A 862      64.330  33.920  49.480  1.00  0.00           O
ATOM   3360  N   ALA A 863      64.560  35.450  47.830  1.00  0.00           N
ATOM   3361  HN  ALA A 863      64.310  35.660  46.900  1.00  0.00           H
ATOM   3362  CA  ALA A 863      65.410  36.380  48.650  1.00  0.00           C
ATOM   3363  HA  ALA A 863      66.370  35.920  48.820  1.00  0.00           H
ATOM   3364  CB  ALA A 863      65.610  37.710  47.870  1.00  0.00           C
ATOM   3365  HB1 ALA A 863      66.160  38.540  48.390  1.00  0.00           H
ATOM   3366  HB2 ALA A 863      64.680  38.230  47.590  1.00  0.00           H
ATOM   3367  HB3 ALA A 863      66.160  37.520  46.920  1.00  0.00           H
ATOM   3368  C   ALA A 863      64.870  36.820  49.990  1.00  0.00           C
ATOM   3369  O   ALA A 863      65.620  36.680  50.960  1.00  0.00           O
ATOM   3370  N   VAL A 864      63.570  37.220  50.020  1.00  0.00           N
ATOM   3371  HN  VAL A 864      63.100  37.450  49.180  1.00  0.00           H
ATOM   3372  CA  VAL A 864      62.920  37.680  51.250  1.00  0.00           C
ATOM   3373  HA  VAL A 864      63.530  38.400  51.780  1.00  0.00           H
ATOM   3374  CB  VAL A 864      61.690  38.520  50.970  1.00  0.00           C
ATOM   3375  HB  VAL A 864      61.050  37.910  50.300  1.00  0.00           H
ATOM   3376  CG1 VAL A 864      60.940  38.870  52.340  1.00  0.00           C
ATOM   3377 HG11 VAL A 864      61.610  39.470  52.990  1.00  0.00           H
ATOM   3378 HG12 VAL A 864      60.590  37.960  52.880  1.00  0.00           H
ATOM   3379 HG13 VAL A 864      59.960  39.360  52.140  1.00  0.00           H
ATOM   3380  CG2 VAL A 864      62.130  39.820  50.260  1.00  0.00           C
ATOM   3381 HG21 VAL A 864      61.200  40.310  49.900  1.00  0.00           H
ATOM   3382 HG22 VAL A 864      62.650  39.550  49.310  1.00  0.00           H
ATOM   3383 HG23 VAL A 864      62.770  40.430  50.930  1.00  0.00           H
ATOM   3384  C   VAL A 864      62.740  36.570  52.260  1.00  0.00           C
ATOM   3385  O   VAL A 864      63.070  36.680  53.450  1.00  0.00           O
ATOM   3386  N   PHE A 865      62.380  35.340  51.840  1.00  0.00           N
ATOM   3387  HN  PHE A 865      62.050  35.310  50.900  1.00  0.00           H
ATOM   3388  CA  PHE A 865      62.320  34.140  52.740  1.00  0.00           C
ATOM   3389  HA  PHE A 865      61.700  34.330  53.600  1.00  0.00           H
ATOM   3390  CB  PHE A 865      61.590  32.950  52.000  1.00  0.00           C
ATOM   3391  HB1 PHE A 865      62.040  32.880  50.990  1.00  0.00           H
ATOM   3392  HB2 PHE A 865      60.520  33.080  51.740  1.00  0.00           H
ATOM   3393  CG  PHE A 865      61.790  31.640  52.700  1.00  0.00           C
ATOM   3394  CD1 PHE A 865      60.960  31.300  53.740  1.00  0.00           C
ATOM   3395  HD1 PHE A 865      60.220  32.060  53.970  1.00  0.00           H
ATOM   3396  CE1 PHE A 865      61.140  30.150  54.410  1.00  0.00           C
ATOM   3397  HE1 PHE A 865      60.490  29.870  55.230  1.00  0.00           H
ATOM   3398  CZ  PHE A 865      62.260  29.320  54.110  1.00  0.00           C
ATOM   3399  HZ  PHE A 865      62.370  28.390  54.640  1.00  0.00           H
ATOM   3400  CD2 PHE A 865      62.840  30.850  52.320  1.00  0.00           C
ATOM   3401  HD2 PHE A 865      63.470  31.160  51.500  1.00  0.00           H
ATOM   3402  CE2 PHE A 865      63.090  29.640  53.040  1.00  0.00           C
ATOM   3403  HE2 PHE A 865      63.920  29.020  52.750  1.00  0.00           H
ATOM   3404  C   PHE A 865      63.710  33.790  53.290  1.00  0.00           C
ATOM   3405  O   PHE A 865      63.830  33.400  54.440  1.00  0.00           O
ATOM   3406  N   LEU A 866      64.750  33.860  52.510  1.00  0.00           N
ATOM   3407  HN  LEU A 866      64.660  34.230  51.600  1.00  0.00           H
ATOM   3408  CA  LEU A 866      66.100  33.550  52.930  1.00  0.00           C
ATOM   3409  HA  LEU A 866      66.050  32.590  53.400  1.00  0.00           H
ATOM   3410  CB  LEU A 866      67.100  33.360  51.710  1.00  0.00           C
ATOM   3411  HB1 LEU A 866      68.130  33.250  52.110  1.00  0.00           H
ATOM   3412  HB2 LEU A 866      67.040  34.230  51.040  1.00  0.00           H
ATOM   3413  CG  LEU A 866      66.820  32.060  50.950  1.00  0.00           C
ATOM   3414  HG  LEU A 866      65.730  31.900  50.880  1.00  0.00           H
ATOM   3415  CD1 LEU A 866      67.480  32.140  49.510  1.00  0.00           C
ATOM   3416 HD11 LEU A 866      68.590  32.170  49.580  1.00  0.00           H
ATOM   3417 HD12 LEU A 866      67.150  33.050  48.960  1.00  0.00           H
ATOM   3418 HD13 LEU A 866      67.240  31.200  48.970  1.00  0.00           H
ATOM   3419  CD2 LEU A 866      67.470  30.880  51.720  1.00  0.00           C
ATOM   3420 HD21 LEU A 866      67.000  30.790  52.720  1.00  0.00           H
ATOM   3421 HD22 LEU A 866      68.580  30.980  51.790  1.00  0.00           H
ATOM   3422 HD23 LEU A 866      67.270  29.920  51.210  1.00  0.00           H
ATOM   3423  C   LEU A 866      66.560  34.610  53.840  1.00  0.00           C
ATOM   3424  O   LEU A 866      67.120  34.310  54.910  1.00  0.00           O
ATOM   3425  N   THR A 867      66.330  35.890  53.560  1.00  0.00           N
ATOM   3426  HN  THR A 867      65.800  36.140  52.750  1.00  0.00           H
ATOM   3427  CA  THR A 867      66.610  37.000  54.410  1.00  0.00           C
ATOM   3428  HA  THR A 867      67.660  36.970  54.680  1.00  0.00           H
ATOM   3429  CB  THR A 867      66.360  38.290  53.770  1.00  0.00           C
ATOM   3430  HB  THR A 867      65.300  38.340  53.490  1.00  0.00           H
ATOM   3431  OG1 THR A 867      67.120  38.390  52.600  1.00  0.00           O
ATOM   3432  HG1 THR A 867      66.780  37.700  52.020  1.00  0.00           H
ATOM   3433  CG2 THR A 867      66.750  39.500  54.610  1.00  0.00           C
ATOM   3434 HG21 THR A 867      67.850  39.530  54.800  1.00  0.00           H
ATOM   3435 HG22 THR A 867      66.240  39.540  55.600  1.00  0.00           H
ATOM   3436 HG23 THR A 867      66.530  40.380  53.970  1.00  0.00           H
ATOM   3437  C   THR A 867      65.910  36.960  55.780  1.00  0.00           C
ATOM   3438  O   THR A 867      66.550  37.160  56.830  1.00  0.00           O
ATOM   3439  N   ILE A 868      64.640  36.580  55.840  1.00  0.00           N
ATOM   3440  HN  ILE A 868      64.220  36.220  55.000  1.00  0.00           H
ATOM   3441  CA  ILE A 868      63.920  36.360  57.130  1.00  0.00           C
ATOM   3442  HA  ILE A 868      64.100  37.250  57.700  1.00  0.00           H
ATOM   3443  CB  ILE A 868      62.420  36.270  57.050  1.00  0.00           C
ATOM   3444  HB  ILE A 868      62.170  35.500  56.290  1.00  0.00           H
ATOM   3445  CG2 ILE A 868      61.760  35.770  58.430  1.00  0.00           C
ATOM   3446 HG21 ILE A 868      60.660  35.910  58.590  1.00  0.00           H
ATOM   3447 HG22 ILE A 868      62.240  36.240  59.320  1.00  0.00           H
ATOM   3448 HG23 ILE A 868      61.800  34.670  58.560  1.00  0.00           H
ATOM   3449  CG1 ILE A 868      61.790  37.640  56.630  1.00  0.00           C
ATOM   3450 HG11 ILE A 868      62.390  38.050  55.780  1.00  0.00           H
ATOM   3451 HG12 ILE A 868      61.880  38.300  57.520  1.00  0.00           H
ATOM   3452  CD  ILE A 868      60.320  37.500  56.080  1.00  0.00           C
ATOM   3453  HD1 ILE A 868      60.290  36.630  55.390  1.00  0.00           H
ATOM   3454  HD2 ILE A 868      60.010  38.470  55.640  1.00  0.00           H
ATOM   3455  HD3 ILE A 868      59.630  37.230  56.910  1.00  0.00           H
ATOM   3456  C   ILE A 868      64.580  35.190  57.870  1.00  0.00           C
ATOM   3457  O   ILE A 868      64.890  35.190  59.030  1.00  0.00           O
ATOM   3458  N   VAL A 869      64.930  34.030  57.280  1.00  0.00           N
ATOM   3459  HN  VAL A 869      64.730  33.900  56.310  1.00  0.00           H
ATOM   3460  CA  VAL A 869      65.530  32.850  57.960  1.00  0.00           C
ATOM   3461  HA  VAL A 869      64.770  32.530  58.670  1.00  0.00           H
ATOM   3462  CB  VAL A 869      65.760  31.780  56.910  1.00  0.00           C
ATOM   3463  HB  VAL A 869      66.040  32.320  55.980  1.00  0.00           H
ATOM   3464  CG1 VAL A 869      66.890  30.730  57.180  1.00  0.00           C
ATOM   3465 HG11 VAL A 869      67.840  31.140  56.820  1.00  0.00           H
ATOM   3466 HG12 VAL A 869      66.530  29.850  56.600  1.00  0.00           H
ATOM   3467 HG13 VAL A 869      66.930  30.460  58.250  1.00  0.00           H
ATOM   3468  CG2 VAL A 869      64.490  30.930  56.710  1.00  0.00           C
ATOM   3469 HG21 VAL A 869      64.660  30.060  56.030  1.00  0.00           H
ATOM   3470 HG22 VAL A 869      63.710  31.580  56.260  1.00  0.00           H
ATOM   3471 HG23 VAL A 869      64.010  30.550  57.630  1.00  0.00           H
ATOM   3472  C   VAL A 869      66.850  33.220  58.670  1.00  0.00           C
ATOM   3473  O   VAL A 869      67.170  32.880  59.810  1.00  0.00           O
ATOM   3474  N   ILE A 870      67.700  33.930  57.900  1.00  0.00           N
ATOM   3475  HN  ILE A 870      67.480  34.130  56.950  1.00  0.00           H
ATOM   3476  CA  ILE A 870      69.000  34.470  58.440  1.00  0.00           C
ATOM   3477  HA  ILE A 870      69.440  33.710  59.070  1.00  0.00           H
ATOM   3478  CB  ILE A 870      69.990  34.660  57.350  1.00  0.00           C
ATOM   3479  HB  ILE A 870      70.060  33.700  56.770  1.00  0.00           H
ATOM   3480  CG2 ILE A 870      69.620  35.830  56.430  1.00  0.00           C
ATOM   3481 HG21 ILE A 870      69.900  36.790  56.920  1.00  0.00           H
ATOM   3482 HG22 ILE A 870      68.530  35.730  56.270  1.00  0.00           H
ATOM   3483 HG23 ILE A 870      69.980  35.750  55.380  1.00  0.00           H
ATOM   3484  CG1 ILE A 870      71.410  34.960  57.800  1.00  0.00           C
ATOM   3485 HG11 ILE A 870      71.770  34.060  58.340  1.00  0.00           H
ATOM   3486 HG12 ILE A 870      71.490  35.890  58.400  1.00  0.00           H
ATOM   3487  CD  ILE A 870      72.370  35.190  56.630  1.00  0.00           C
ATOM   3488  HD1 ILE A 870      73.430  35.250  56.930  1.00  0.00           H
ATOM   3489  HD2 ILE A 870      72.190  36.170  56.140  1.00  0.00           H
ATOM   3490  HD3 ILE A 870      72.170  34.420  55.860  1.00  0.00           H
ATOM   3491  C   ILE A 870      68.870  35.680  59.410  1.00  0.00           C
ATOM   3492  O   ILE A 870      69.480  35.690  60.490  1.00  0.00           O
ATOM   3493  N   MET A 871      68.010  36.640  59.230  1.00  0.00           N
ATOM   3494  HN  MET A 871      67.460  36.730  58.400  1.00  0.00           H
ATOM   3495  CA  MET A 871      67.700  37.660  60.250  1.00  0.00           C
ATOM   3496  HA  MET A 871      68.660  38.060  60.520  1.00  0.00           H
ATOM   3497  CB  MET A 871      66.850  38.750  59.530  1.00  0.00           C
ATOM   3498  HB1 MET A 871      66.390  39.460  60.240  1.00  0.00           H
ATOM   3499  HB2 MET A 871      66.030  38.240  58.970  1.00  0.00           H
ATOM   3500  CG  MET A 871      67.700  39.590  58.500  1.00  0.00           C
ATOM   3501  HG1 MET A 871      67.050  40.150  57.790  1.00  0.00           H
ATOM   3502  HG2 MET A 871      68.280  38.880  57.890  1.00  0.00           H
ATOM   3503  SD  MET A 871      68.740  40.830  59.400  1.00  0.00           S
ATOM   3504  CE  MET A 871      70.340  39.970  59.360  1.00  0.00           C
ATOM   3505  HE1 MET A 871      70.310  38.880  59.570  1.00  0.00           H
ATOM   3506  HE2 MET A 871      71.060  40.370  60.100  1.00  0.00           H
ATOM   3507  HE3 MET A 871      70.850  40.060  58.360  1.00  0.00           H
ATOM   3508  C   MET A 871      67.130  37.180  61.640  1.00  0.00           C
ATOM   3509  O   MET A 871      67.470  37.750  62.700  1.00  0.00           O
ATOM   3510  N   VAL A 872      66.160  36.200  61.580  1.00  0.00           N
ATOM   3511  HN  VAL A 872      65.790  35.770  60.760  1.00  0.00           H
ATOM   3512  CA  VAL A 872      65.580  35.550  62.720  1.00  0.00           C
ATOM   3513  HA  VAL A 872      65.200  36.280  63.420  1.00  0.00           H
ATOM   3514  CB  VAL A 872      64.430  34.630  62.370  1.00  0.00           C
ATOM   3515  HB  VAL A 872      64.550  33.930  61.510  1.00  0.00           H
ATOM   3516  CG1 VAL A 872      64.090  33.660  63.550  1.00  0.00           C
ATOM   3517 HG11 VAL A 872      64.100  34.120  64.560  1.00  0.00           H
ATOM   3518 HG12 VAL A 872      64.820  32.820  63.630  1.00  0.00           H
ATOM   3519 HG13 VAL A 872      63.140  33.110  63.330  1.00  0.00           H
ATOM   3520  CG2 VAL A 872      63.190  35.560  62.080  1.00  0.00           C
ATOM   3521 HG21 VAL A 872      62.150  35.170  61.990  1.00  0.00           H
ATOM   3522 HG22 VAL A 872      63.380  36.100  61.120  1.00  0.00           H
ATOM   3523 HG23 VAL A 872      63.150  36.340  62.870  1.00  0.00           H
ATOM   3524  C   VAL A 872      66.650  34.820  63.480  1.00  0.00           C
ATOM   3525  O   VAL A 872      66.600  34.810  64.740  1.00  0.00           O
ATOM   3526  N   THR A 873      67.650  34.140  62.830  1.00  0.00           N
ATOM   3527  HN  THR A 873      67.550  34.150  61.840  1.00  0.00           H
ATOM   3528  CA  THR A 873      68.740  33.550  63.400  1.00  0.00           C
ATOM   3529  HA  THR A 873      68.440  32.750  64.060  1.00  0.00           H
ATOM   3530  CB  THR A 873      69.530  32.750  62.290  1.00  0.00           C
ATOM   3531  HB  THR A 873      69.740  33.360  61.380  1.00  0.00           H
ATOM   3532  OG1 THR A 873      68.850  31.560  61.880  1.00  0.00           O
ATOM   3533  HG1 THR A 873      68.190  31.840  61.250  1.00  0.00           H
ATOM   3534  CG2 THR A 873      70.810  32.060  62.910  1.00  0.00           C
ATOM   3535 HG21 THR A 873      71.390  31.460  62.180  1.00  0.00           H
ATOM   3536 HG22 THR A 873      70.470  31.460  63.790  1.00  0.00           H
ATOM   3537 HG23 THR A 873      71.480  32.810  63.370  1.00  0.00           H
ATOM   3538  C   THR A 873      69.750  34.570  64.050  1.00  0.00           C
ATOM   3539  O   THR A 873      70.140  34.520  65.230  1.00  0.00           O
ATOM   3540  N   ILE A 874      70.130  35.670  63.360  1.00  0.00           N
ATOM   3541  HN  ILE A 874      69.820  35.720  62.400  1.00  0.00           H
ATOM   3542  CA  ILE A 874      70.950  36.720  63.860  1.00  0.00           C
ATOM   3543  HA  ILE A 874      71.820  36.310  64.330  1.00  0.00           H
ATOM   3544  CB  ILE A 874      71.380  37.540  62.570  1.00  0.00           C
ATOM   3545  HB  ILE A 874      70.400  37.700  62.040  1.00  0.00           H
ATOM   3546  CG2 ILE A 874      71.920  39.010  62.910  1.00  0.00           C
ATOM   3547 HG21 ILE A 874      71.200  39.440  63.630  1.00  0.00           H
ATOM   3548 HG22 ILE A 874      71.770  39.700  62.060  1.00  0.00           H
ATOM   3549 HG23 ILE A 874      72.970  39.130  63.280  1.00  0.00           H
ATOM   3550  CG1 ILE A 874      72.440  36.740  61.860  1.00  0.00           C
ATOM   3551 HG11 ILE A 874      72.060  35.910  61.220  1.00  0.00           H
ATOM   3552 HG12 ILE A 874      73.150  36.230  62.530  1.00  0.00           H
ATOM   3553  CD  ILE A 874      73.340  37.540  60.970  1.00  0.00           C
ATOM   3554  HD1 ILE A 874      74.170  37.850  61.640  1.00  0.00           H
ATOM   3555  HD2 ILE A 874      72.730  38.380  60.580  1.00  0.00           H
ATOM   3556  HD3 ILE A 874      73.810  36.990  60.120  1.00  0.00           H
ATOM   3557  C   ILE A 874      70.350  37.510  65.040  1.00  0.00           C
ATOM   3558  O   ILE A 874      70.990  37.740  66.080  1.00  0.00           O
ATOM   3559  N   ASP A 875      68.990  37.810  65.000  1.00  0.00           N
ATOM   3560  HN  ASP A 875      68.490  37.490  64.190  1.00  0.00           H
ATOM   3561  CA  ASP A 875      68.250  38.510  66.070  1.00  0.00           C
ATOM   3562  HA  ASP A 875      68.710  39.440  66.370  1.00  0.00           H
ATOM   3563  CB  ASP A 875      66.760  38.750  65.540  1.00  0.00           C
ATOM   3564  HB1 ASP A 875      66.260  37.810  65.220  1.00  0.00           H
ATOM   3565  HB2 ASP A 875      66.810  39.430  64.660  1.00  0.00           H
ATOM   3566  CG  ASP A 875      65.890  39.400  66.600  1.00  0.00           C
ATOM   3567  OD1 ASP A 875      65.800  40.640  66.780  1.00  0.00           O
ATOM   3568  OD2 ASP A 875      65.210  38.660  67.340  1.00  0.00           O
ATOM   3569  C   ASP A 875      68.320  37.640  67.300  1.00  0.00           C
ATOM   3570  O   ASP A 875      68.770  38.060  68.420  1.00  0.00           O
ATOM   3571  N   TYR A 876      67.970  36.330  67.140  1.00  0.00           N
ATOM   3572  HN  TYR A 876      67.660  36.020  66.240  1.00  0.00           H
ATOM   3573  CA  TYR A 876      68.000  35.250  68.110  1.00  0.00           C
ATOM   3574  HA  TYR A 876      67.330  35.550  68.910  1.00  0.00           H
ATOM   3575  CB  TYR A 876      67.370  33.880  67.490  1.00  0.00           C
ATOM   3576  HB1 TYR A 876      67.990  33.610  66.610  1.00  0.00           H
ATOM   3577  HB2 TYR A 876      66.320  33.980  67.120  1.00  0.00           H
ATOM   3578  CG  TYR A 876      67.400  32.730  68.530  1.00  0.00           C
ATOM   3579  CD1 TYR A 876      68.170  31.570  68.400  1.00  0.00           C
ATOM   3580  HD1 TYR A 876      68.810  31.330  67.560  1.00  0.00           H
ATOM   3581  CE1 TYR A 876      68.210  30.610  69.500  1.00  0.00           C
ATOM   3582  HE1 TYR A 876      68.660  29.630  69.400  1.00  0.00           H
ATOM   3583  CZ  TYR A 876      67.360  30.770  70.570  1.00  0.00           C
ATOM   3584  OH  TYR A 876      67.210  29.620  71.410  1.00  0.00           O
ATOM   3585  HH  TYR A 876      68.070  29.200  71.400  1.00  0.00           H
ATOM   3586  CD2 TYR A 876      66.550  32.900  69.590  1.00  0.00           C
ATOM   3587  HD2 TYR A 876      65.880  33.740  69.680  1.00  0.00           H
ATOM   3588  CE2 TYR A 876      66.460  31.850  70.520  1.00  0.00           C
ATOM   3589  HE2 TYR A 876      65.680  31.720  71.280  1.00  0.00           H
ATOM   3590  C   TYR A 876      69.380  35.150  68.780  1.00  0.00           C
ATOM   3591  O   TYR A 876      69.500  35.170  70.060  1.00  0.00           O
ATOM   3592  N   LEU A 877      70.490  35.130  68.000  1.00  0.00           N
ATOM   3593  HN  LEU A 877      70.410  35.170  67.010  1.00  0.00           H
ATOM   3594  CA  LEU A 877      71.860  35.160  68.550  1.00  0.00           C
ATOM   3595  HA  LEU A 877      71.870  34.370  69.290  1.00  0.00           H
ATOM   3596  CB  LEU A 877      73.000  34.750  67.540  1.00  0.00           C
ATOM   3597  HB1 LEU A 877      74.040  34.710  67.940  1.00  0.00           H
ATOM   3598  HB2 LEU A 877      73.070  35.550  66.780  1.00  0.00           H
ATOM   3599  CG  LEU A 877      72.850  33.370  66.850  1.00  0.00           C
ATOM   3600  HG  LEU A 877      71.840  33.220  66.390  1.00  0.00           H
ATOM   3601  CD1 LEU A 877      73.750  33.100  65.630  1.00  0.00           C
ATOM   3602 HD11 LEU A 877      74.800  33.160  65.980  1.00  0.00           H
ATOM   3603 HD12 LEU A 877      73.500  33.810  64.810  1.00  0.00           H
ATOM   3604 HD13 LEU A 877      73.570  32.070  65.250  1.00  0.00           H
ATOM   3605  CD2 LEU A 877      72.890  32.160  67.770  1.00  0.00           C
ATOM   3606 HD21 LEU A 877      72.430  31.240  67.350  1.00  0.00           H
ATOM   3607 HD22 LEU A 877      72.410  32.360  68.750  1.00  0.00           H
ATOM   3608 HD23 LEU A 877      73.960  32.040  68.050  1.00  0.00           H
ATOM   3609  C   LEU A 877      72.300  36.400  69.210  1.00  0.00           C
ATOM   3610  O   LEU A 877      72.930  36.180  70.230  1.00  0.00           O
ATOM   3611  N   VAL A 878      72.090  37.630  68.750  1.00  0.00           N
ATOM   3612  HN  VAL A 878      71.600  37.750  67.890  1.00  0.00           H
ATOM   3613  CA  VAL A 878      72.520  38.830  69.480  1.00  0.00           C
ATOM   3614  HA  VAL A 878      73.470  38.610  69.930  1.00  0.00           H
ATOM   3615  CB  VAL A 878      72.620  40.040  68.600  1.00  0.00           C
ATOM   3616  HB  VAL A 878      72.910  39.690  67.590  1.00  0.00           H
ATOM   3617  CG1 VAL A 878      71.280  40.680  68.410  1.00  0.00           C
ATOM   3618 HG11 VAL A 878      71.110  41.180  69.390  1.00  0.00           H
ATOM   3619 HG12 VAL A 878      70.570  39.880  68.150  1.00  0.00           H
ATOM   3620 HG13 VAL A 878      71.420  41.450  67.620  1.00  0.00           H
ATOM   3621  CG2 VAL A 878      73.680  41.090  69.070  1.00  0.00           C
ATOM   3622 HG21 VAL A 878      74.680  40.600  68.990  1.00  0.00           H
ATOM   3623 HG22 VAL A 878      73.500  41.420  70.110  1.00  0.00           H
ATOM   3624 HG23 VAL A 878      73.600  41.950  68.390  1.00  0.00           H
ATOM   3625  C   VAL A 878      71.720  39.100  70.770  1.00  0.00           C
ATOM   3626  O   VAL A 878      72.100  39.920  71.650  1.00  0.00           O
ATOM   3627  N   GLY A 879      70.510  38.510  70.810  1.00  0.00           N
ATOM   3628  HN  GLY A 879      70.290  38.020  69.970  1.00  0.00           H
ATOM   3629  CA  GLY A 879      69.640  38.380  72.000  1.00  0.00           C
ATOM   3630  HA1 GLY A 879      70.230  38.220  72.890  1.00  0.00           H
ATOM   3631  HA2 GLY A 879      68.980  37.530  71.810  1.00  0.00           H
ATOM   3632  C   GLY A 879      68.810  39.660  72.300  1.00  0.00           C
ATOM   3633  O   GLY A 879      68.000  39.720  73.220  1.00  0.00           O
ATOM   3634  N   VAL A 880      69.040  40.770  71.530  1.00  0.00           N
ATOM   3635  HN  VAL A 880      69.780  40.600  70.890  1.00  0.00           H
ATOM   3636  CA  VAL A 880      68.370  42.070  71.680  1.00  0.00           C
ATOM   3637  HA  VAL A 880      68.400  42.230  72.750  1.00  0.00           H
ATOM   3638  CB  VAL A 880      69.180  43.270  71.080  1.00  0.00           C
ATOM   3639  HB  VAL A 880      69.340  42.970  70.030  1.00  0.00           H
ATOM   3640  CG1 VAL A 880      68.540  44.660  70.930  1.00  0.00           C
ATOM   3641 HG11 VAL A 880      68.730  45.270  71.840  1.00  0.00           H
ATOM   3642 HG12 VAL A 880      67.440  44.640  70.780  1.00  0.00           H
ATOM   3643 HG13 VAL A 880      69.070  45.260  70.150  1.00  0.00           H
ATOM   3644  CG2 VAL A 880      70.490  43.470  71.800  1.00  0.00           C
ATOM   3645 HG21 VAL A 880      71.240  42.730  71.450  1.00  0.00           H
ATOM   3646 HG22 VAL A 880      70.460  43.400  72.910  1.00  0.00           H
ATOM   3647 HG23 VAL A 880      70.900  44.450  71.470  1.00  0.00           H
ATOM   3648  C   VAL A 880      66.850  42.060  71.170  1.00  0.00           C
ATOM   3649  O   VAL A 880      66.610  41.640  70.030  1.00  0.00           O
ATOM   3650  N   PRO A 881      65.830  42.460  71.950  1.00  0.00           N
ATOM   3651  CD  PRO A 881      65.910  42.890  73.360  1.00  0.00           C
ATOM   3652  HD1 PRO A 881      66.560  43.780  73.500  1.00  0.00           H
ATOM   3653  HD2 PRO A 881      66.310  42.110  74.050  1.00  0.00           H
ATOM   3654  CA  PRO A 881      64.440  42.090  71.580  1.00  0.00           C
ATOM   3655  HA  PRO A 881      64.340  41.110  71.120  1.00  0.00           H
ATOM   3656  CB  PRO A 881      63.750  42.040  72.910  1.00  0.00           C
ATOM   3657  HB1 PRO A 881      63.930  41.010  73.300  1.00  0.00           H
ATOM   3658  HB2 PRO A 881      62.650  42.160  72.860  1.00  0.00           H
ATOM   3659  CG  PRO A 881      64.410  43.150  73.690  1.00  0.00           C
ATOM   3660  HG1 PRO A 881      64.280  44.210  73.380  1.00  0.00           H
ATOM   3661  HG2 PRO A 881      64.150  43.050  74.760  1.00  0.00           H
ATOM   3662  C   PRO A 881      63.710  43.010  70.660  1.00  0.00           C
ATOM   3663  O   PRO A 881      62.990  43.940  71.110  1.00  0.00           O
ATOM   3664  N   SER A 882      63.910  42.820  69.340  1.00  0.00           N
ATOM   3665  HN  SER A 882      64.630  42.170  69.090  1.00  0.00           H
ATOM   3666  CA  SER A 882      63.230  43.500  68.320  1.00  0.00           C
ATOM   3667  HA  SER A 882      63.330  44.550  68.540  1.00  0.00           H
ATOM   3668  CB  SER A 882      63.800  43.220  66.940  1.00  0.00           C
ATOM   3669  HB1 SER A 882      64.910  43.330  67.040  1.00  0.00           H
ATOM   3670  HB2 SER A 882      63.490  43.940  66.150  1.00  0.00           H
ATOM   3671  OG  SER A 882      63.640  41.890  66.470  1.00  0.00           O
ATOM   3672  HG1 SER A 882      64.460  41.450  66.680  1.00  0.00           H
ATOM   3673  C   SER A 882      61.720  43.060  68.310  1.00  0.00           C
ATOM   3674  O   SER A 882      61.520  41.820  68.340  1.00  0.00           O
ATOM   3675  N   PRO A 883      60.710  43.940  68.270  1.00  0.00           N
ATOM   3676  CD  PRO A 883      60.840  45.370  68.500  1.00  0.00           C
ATOM   3677  HD1 PRO A 883      61.360  45.870  67.650  1.00  0.00           H
ATOM   3678  HD2 PRO A 883      61.580  45.530  69.300  1.00  0.00           H
ATOM   3679  CA  PRO A 883      59.280  43.570  68.370  1.00  0.00           C
ATOM   3680  HA  PRO A 883      59.220  43.210  69.380  1.00  0.00           H
ATOM   3681  CB  PRO A 883      58.550  44.890  68.120  1.00  0.00           C
ATOM   3682  HB1 PRO A 883      57.580  45.010  68.650  1.00  0.00           H
ATOM   3683  HB2 PRO A 883      58.480  45.070  67.030  1.00  0.00           H
ATOM   3684  CG  PRO A 883      59.460  45.890  68.780  1.00  0.00           C
ATOM   3685  HG1 PRO A 883      59.190  46.950  68.570  1.00  0.00           H
ATOM   3686  HG2 PRO A 883      59.400  45.740  69.880  1.00  0.00           H
ATOM   3687  C   PRO A 883      58.880  42.390  67.530  1.00  0.00           C
ATOM   3688  O   PRO A 883      59.290  42.380  66.380  1.00  0.00           O
ATOM   3689  N   LYS A 884      58.040  41.430  67.960  1.00  0.00           N
ATOM   3690  HN  LYS A 884      57.590  41.550  68.840  1.00  0.00           H
ATOM   3691  CA  LYS A 884      57.780  40.140  67.310  1.00  0.00           C
ATOM   3692  HA  LYS A 884      58.340  40.140  66.390  1.00  0.00           H
ATOM   3693  CB  LYS A 884      58.050  38.940  68.280  1.00  0.00           C
ATOM   3694  HB1 LYS A 884      57.590  38.010  67.870  1.00  0.00           H
ATOM   3695  HB2 LYS A 884      57.570  39.240  69.230  1.00  0.00           H
ATOM   3696  CG  LYS A 884      59.600  38.640  68.610  1.00  0.00           C
ATOM   3697  HG1 LYS A 884      59.740  37.860  69.380  1.00  0.00           H
ATOM   3698  HG2 LYS A 884      59.870  39.630  69.050  1.00  0.00           H
ATOM   3699  CD  LYS A 884      60.490  38.530  67.290  1.00  0.00           C
ATOM   3700  HD1 LYS A 884      60.450  39.380  66.580  1.00  0.00           H
ATOM   3701  HD2 LYS A 884      60.150  37.620  66.760  1.00  0.00           H
ATOM   3702  CE  LYS A 884      61.980  38.210  67.460  1.00  0.00           C
ATOM   3703  HE1 LYS A 884      62.360  38.130  66.410  1.00  0.00           H
ATOM   3704  HE2 LYS A 884      62.100  37.270  68.040  1.00  0.00           H
ATOM   3705  NZ  LYS A 884      62.670  39.270  68.210  1.00  0.00           N
ATOM   3706  HZ1 LYS A 884      62.570  39.130  69.240  1.00  0.00           H
ATOM   3707  HZ2 LYS A 884      62.240  40.110  67.780  1.00  0.00           H
ATOM   3708  HZ3 LYS A 884      63.630  39.170  67.840  1.00  0.00           H
ATOM   3709  C   LYS A 884      56.320  40.160  66.900  1.00  0.00           C
ATOM   3710  O   LYS A 884      55.500  40.800  67.500  1.00  0.00           O
ATOM   3711  N   LEU A 885      55.990  39.420  65.810  1.00  0.00           N
ATOM   3712  HN  LEU A 885      56.560  38.850  65.220  1.00  0.00           H
ATOM   3713  CA  LEU A 885      54.610  39.290  65.380  1.00  0.00           C
ATOM   3714  HA  LEU A 885      54.080  40.220  65.250  1.00  0.00           H
ATOM   3715  CB  LEU A 885      54.600  38.630  63.970  1.00  0.00           C
ATOM   3716  HB1 LEU A 885      55.140  37.670  64.070  1.00  0.00           H
ATOM   3717  HB2 LEU A 885      55.240  39.240  63.300  1.00  0.00           H
ATOM   3718  CG  LEU A 885      53.240  38.390  63.330  1.00  0.00           C
ATOM   3719  HG  LEU A 885      52.820  37.630  64.030  1.00  0.00           H
ATOM   3720  CD1 LEU A 885      52.360  39.590  63.290  1.00  0.00           C
ATOM   3721 HD11 LEU A 885      52.840  40.370  62.650  1.00  0.00           H
ATOM   3722 HD12 LEU A 885      52.110  39.960  64.310  1.00  0.00           H
ATOM   3723 HD13 LEU A 885      51.400  39.420  62.740  1.00  0.00           H
ATOM   3724  CD2 LEU A 885      53.360  37.660  61.990  1.00  0.00           C
ATOM   3725 HD21 LEU A 885      54.120  36.850  62.030  1.00  0.00           H
ATOM   3726 HD22 LEU A 885      53.680  38.350  61.180  1.00  0.00           H
ATOM   3727 HD23 LEU A 885      52.330  37.320  61.740  1.00  0.00           H
ATOM   3728  C   LEU A 885      53.850  38.450  66.400  1.00  0.00           C
ATOM   3729  O   LEU A 885      54.210  37.320  66.690  1.00  0.00           O
ATOM   3730  N   HSD A 886      52.820  39.020  67.030  1.00  0.00           N
ATOM   3731  HN  HSD A 886      52.330  39.860  66.800  1.00  0.00           H
ATOM   3732  CA  HSD A 886      52.080  38.360  68.030  1.00  0.00           C
ATOM   3733  HA  HSD A 886      52.800  37.800  68.610  1.00  0.00           H
ATOM   3734  CB  HSD A 886      51.430  39.360  69.020  1.00  0.00           C
ATOM   3735  HB1 HSD A 886      50.530  38.990  69.570  1.00  0.00           H
ATOM   3736  HB2 HSD A 886      50.990  40.250  68.530  1.00  0.00           H
ATOM   3737  ND1 HSD A 886      53.630  40.500  69.680  1.00  0.00           N
ATOM   3738  HD1 HSD A 886      54.120  40.420  68.810  1.00  0.00           H
ATOM   3739  CG  HSD A 886      52.440  39.920  70.000  1.00  0.00           C
ATOM   3740  CE1 HSD A 886      54.230  40.940  70.780  1.00  0.00           C
ATOM   3741  HE1 HSD A 886      55.190  41.460  70.690  1.00  0.00           H
ATOM   3742  NE2 HSD A 886      53.510  40.720  71.840  1.00  0.00           N
ATOM   3743  CD2 HSD A 886      52.380  40.020  71.370  1.00  0.00           C
ATOM   3744  HD2 HSD A 886      51.610  39.790  72.100  1.00  0.00           H
ATOM   3745  C   HSD A 886      51.060  37.450  67.380  1.00  0.00           C
ATOM   3746  O   HSD A 886      50.130  37.880  66.700  1.00  0.00           O
ATOM   3747  N   VAL A 887      51.150  36.110  67.440  1.00  0.00           N
ATOM   3748  HN  VAL A 887      51.890  35.640  67.900  1.00  0.00           H
ATOM   3749  CA  VAL A 887      50.340  35.180  66.580  1.00  0.00           C
ATOM   3750  HA  VAL A 887      49.800  35.760  65.840  1.00  0.00           H
ATOM   3751  CB  VAL A 887      51.170  34.220  65.730  1.00  0.00           C
ATOM   3752  HB  VAL A 887      51.820  33.610  66.400  1.00  0.00           H
ATOM   3753  CG1 VAL A 887      50.290  33.270  64.870  1.00  0.00           C
ATOM   3754 HG11 VAL A 887      49.810  33.810  64.020  1.00  0.00           H
ATOM   3755 HG12 VAL A 887      49.430  32.790  65.380  1.00  0.00           H
ATOM   3756 HG13 VAL A 887      51.030  32.530  64.480  1.00  0.00           H
ATOM   3757  CG2 VAL A 887      52.270  34.960  64.910  1.00  0.00           C
ATOM   3758 HG21 VAL A 887      51.750  35.580  64.140  1.00  0.00           H
ATOM   3759 HG22 VAL A 887      52.840  34.250  64.270  1.00  0.00           H
ATOM   3760 HG23 VAL A 887      52.890  35.700  65.450  1.00  0.00           H
ATOM   3761  C   VAL A 887      49.380  34.400  67.430  1.00  0.00           C
ATOM   3762  O   VAL A 887      49.800  33.870  68.450  1.00  0.00           O
ATOM   3763  N   PRO A 888      48.070  34.390  67.100  1.00  0.00           N
ATOM   3764  CD  PRO A 888      47.440  35.170  66.050  1.00  0.00           C
ATOM   3765  HD1 PRO A 888      47.390  34.670  65.060  1.00  0.00           H
ATOM   3766  HD2 PRO A 888      47.860  36.200  65.980  1.00  0.00           H
ATOM   3767  CA  PRO A 888      47.060  33.810  67.940  1.00  0.00           C
ATOM   3768  HA  PRO A 888      47.040  34.200  68.940  1.00  0.00           H
ATOM   3769  CB  PRO A 888      45.720  33.980  67.310  1.00  0.00           C
ATOM   3770  HB1 PRO A 888      44.890  34.030  68.060  1.00  0.00           H
ATOM   3771  HB2 PRO A 888      45.530  33.180  66.560  1.00  0.00           H
ATOM   3772  CG  PRO A 888      46.010  35.280  66.510  1.00  0.00           C
ATOM   3773  HG1 PRO A 888      45.290  35.600  65.730  1.00  0.00           H
ATOM   3774  HG2 PRO A 888      45.880  36.100  67.260  1.00  0.00           H
ATOM   3775  C   PRO A 888      47.370  32.320  68.180  1.00  0.00           C
ATOM   3776  O   PRO A 888      47.800  31.570  67.300  1.00  0.00           O
ATOM   3777  N   GLU A 889      47.150  31.870  69.430  1.00  0.00           N
ATOM   3778  HN  GLU A 889      46.970  32.480  70.200  1.00  0.00           H
ATOM   3779  CA  GLU A 889      47.320  30.470  69.790  1.00  0.00           C
ATOM   3780  HA  GLU A 889      48.050  30.010  69.140  1.00  0.00           H
ATOM   3781  CB  GLU A 889      47.910  30.330  71.210  1.00  0.00           C
ATOM   3782  HB1 GLU A 889      47.860  29.290  71.590  1.00  0.00           H
ATOM   3783  HB2 GLU A 889      47.310  31.060  71.790  1.00  0.00           H
ATOM   3784  CG  GLU A 889      49.440  30.760  71.390  1.00  0.00           C
ATOM   3785  HG1 GLU A 889      49.630  31.520  70.610  1.00  0.00           H
ATOM   3786  HG2 GLU A 889      50.130  29.900  71.240  1.00  0.00           H
ATOM   3787  CD  GLU A 889      49.640  31.490  72.730  1.00  0.00           C
ATOM   3788  OE1 GLU A 889      49.830  32.730  72.680  1.00  0.00           O
ATOM   3789  OE2 GLU A 889      49.510  30.940  73.870  1.00  0.00           O
ATOM   3790  C   GLU A 889      46.060  29.610  69.860  1.00  0.00           C
ATOM   3791  O   GLU A 889      46.020  28.430  70.160  1.00  0.00           O
ATOM   3792  N   LYS A 890      44.910  30.220  69.580  1.00  0.00           N
ATOM   3793  HN  LYS A 890      44.800  31.200  69.510  1.00  0.00           H
ATOM   3794  CA  LYS A 890      43.600  29.560  69.590  1.00  0.00           C
ATOM   3795  HA  LYS A 890      43.760  28.490  69.650  1.00  0.00           H
ATOM   3796  CB  LYS A 890      42.770  29.990  70.810  1.00  0.00           C
ATOM   3797  HB1 LYS A 890      41.760  29.530  70.830  1.00  0.00           H
ATOM   3798  HB2 LYS A 890      42.610  31.080  70.660  1.00  0.00           H
ATOM   3799  CG  LYS A 890      43.330  29.720  72.230  1.00  0.00           C
ATOM   3800  HG1 LYS A 890      42.590  30.120  72.950  1.00  0.00           H
ATOM   3801  HG2 LYS A 890      44.200  30.400  72.390  1.00  0.00           H
ATOM   3802  CD  LYS A 890      43.550  28.210  72.490  1.00  0.00           C
ATOM   3803  HD1 LYS A 890      44.150  27.760  71.670  1.00  0.00           H
ATOM   3804  HD2 LYS A 890      42.570  27.670  72.430  1.00  0.00           H
ATOM   3805  CE  LYS A 890      44.330  27.970  73.790  1.00  0.00           C
ATOM   3806  HE1 LYS A 890      43.750  28.520  74.580  1.00  0.00           H
ATOM   3807  HE2 LYS A 890      45.380  28.300  73.680  1.00  0.00           H
ATOM   3808  NZ  LYS A 890      44.290  26.570  74.210  1.00  0.00           N
ATOM   3809  HZ1 LYS A 890      44.620  26.550  75.200  1.00  0.00           H
ATOM   3810  HZ2 LYS A 890      44.810  25.920  73.580  1.00  0.00           H
ATOM   3811  HZ3 LYS A 890      43.320  26.210  74.320  1.00  0.00           H
ATOM   3812  C   LYS A 890      42.810  29.780  68.280  1.00  0.00           C
ATOM   3813  O   LYS A 890      42.810  30.920  67.770  1.00  0.00           O
ATOM   3814  N   PHE A 891      42.010  28.780  67.720  1.00  0.00           N
ATOM   3815  HN  PHE A 891      42.020  27.890  68.160  1.00  0.00           H
ATOM   3816  CA  PHE A 891      41.010  28.960  66.710  1.00  0.00           C
ATOM   3817  HA  PHE A 891      41.260  29.760  66.040  1.00  0.00           H
ATOM   3818  CB  PHE A 891      40.870  27.820  65.730  1.00  0.00           C
ATOM   3819  HB1 PHE A 891      41.850  27.780  65.190  1.00  0.00           H
ATOM   3820  HB2 PHE A 891      40.000  27.650  65.070  1.00  0.00           H
ATOM   3821  CG  PHE A 891      40.840  26.530  66.510  1.00  0.00           C
ATOM   3822  CD1 PHE A 891      39.730  26.140  67.290  1.00  0.00           C
ATOM   3823  HD1 PHE A 891      38.830  26.750  67.260  1.00  0.00           H
ATOM   3824  CE1 PHE A 891      39.770  25.000  68.100  1.00  0.00           C
ATOM   3825  HE1 PHE A 891      38.900  24.640  68.650  1.00  0.00           H
ATOM   3826  CZ  PHE A 891      40.880  24.200  68.100  1.00  0.00           C
ATOM   3827  HZ  PHE A 891      41.110  23.320  68.660  1.00  0.00           H
ATOM   3828  CD2 PHE A 891      41.980  25.750  66.570  1.00  0.00           C
ATOM   3829  HD2 PHE A 891      42.900  25.970  66.050  1.00  0.00           H
ATOM   3830  CE2 PHE A 891      42.000  24.590  67.420  1.00  0.00           C
ATOM   3831  HE2 PHE A 891      42.890  23.980  67.450  1.00  0.00           H
ATOM   3832  C   PHE A 891      39.660  29.500  67.240  1.00  0.00           C
ATOM   3833  O   PHE A 891      38.850  30.120  66.590  1.00  0.00           O
ATOM   3834  N   GLU A 892      39.350  29.370  68.510  1.00  0.00           N
ATOM   3835  HN  GLU A 892      39.940  28.870  69.140  1.00  0.00           H
ATOM   3836  CA  GLU A 892      38.210  30.000  69.180  1.00  0.00           C
ATOM   3837  HA  GLU A 892      37.380  29.830  68.500  1.00  0.00           H
ATOM   3838  CB  GLU A 892      37.910  29.440  70.580  1.00  0.00           C
ATOM   3839  HB1 GLU A 892      38.780  29.560  71.250  1.00  0.00           H
ATOM   3840  HB2 GLU A 892      37.650  28.370  70.480  1.00  0.00           H
ATOM   3841  CG  GLU A 892      36.720  30.050  71.380  1.00  0.00           C
ATOM   3842  HG1 GLU A 892      35.790  29.840  70.800  1.00  0.00           H
ATOM   3843  HG2 GLU A 892      36.790  31.150  71.510  1.00  0.00           H
ATOM   3844  CD  GLU A 892      36.610  29.210  72.680  1.00  0.00           C
ATOM   3845  OE1 GLU A 892      37.490  29.290  73.500  1.00  0.00           O
ATOM   3846  OE2 GLU A 892      35.570  28.540  72.820  1.00  0.00           O
ATOM   3847  C   GLU A 892      38.480  31.580  69.260  1.00  0.00           C
ATOM   3848  O   GLU A 892      39.560  31.910  69.720  1.00  0.00           O
ATOM   3849  N   PRO A 893      37.640  32.550  68.840  1.00  0.00           N
ATOM   3850  CD  PRO A 893      36.410  32.220  68.130  1.00  0.00           C
ATOM   3851  HD1 PRO A 893      35.690  31.760  68.830  1.00  0.00           H
ATOM   3852  HD2 PRO A 893      36.650  31.530  67.280  1.00  0.00           H
ATOM   3853  CA  PRO A 893      37.720  34.000  69.210  1.00  0.00           C
ATOM   3854  HA  PRO A 893      38.580  34.410  68.700  1.00  0.00           H
ATOM   3855  CB  PRO A 893      36.350  34.570  68.870  1.00  0.00           C
ATOM   3856  HB1 PRO A 893      36.330  35.600  68.450  1.00  0.00           H
ATOM   3857  HB2 PRO A 893      35.560  34.520  69.640  1.00  0.00           H
ATOM   3858  CG  PRO A 893      35.960  33.640  67.720  1.00  0.00           C
ATOM   3859  HG1 PRO A 893      34.880  33.690  67.450  1.00  0.00           H
ATOM   3860  HG2 PRO A 893      36.570  33.990  66.870  1.00  0.00           H
ATOM   3861  C   PRO A 893      38.070  34.300  70.690  1.00  0.00           C
ATOM   3862  O   PRO A 893      37.610  33.600  71.560  1.00  0.00           O
ATOM   3863  N   THR A 894      38.860  35.330  70.940  1.00  0.00           N
ATOM   3864  HN  THR A 894      39.170  35.960  70.240  1.00  0.00           H
ATOM   3865  CA  THR A 894      39.380  35.520  72.290  1.00  0.00           C
ATOM   3866  HA  THR A 894      39.600  34.560  72.760  1.00  0.00           H
ATOM   3867  CB  THR A 894      40.680  36.360  72.490  1.00  0.00           C
ATOM   3868  HB  THR A 894      40.630  37.180  73.230  1.00  0.00           H
ATOM   3869  OG1 THR A 894      40.920  37.120  71.330  1.00  0.00           O
ATOM   3870  HG1 THR A 894      40.290  37.820  71.480  1.00  0.00           H
ATOM   3871  CG2 THR A 894      41.810  35.490  72.770  1.00  0.00           C
ATOM   3872 HG21 THR A 894      41.950  34.710  71.990  1.00  0.00           H
ATOM   3873 HG22 THR A 894      41.760  34.940  73.740  1.00  0.00           H
ATOM   3874 HG23 THR A 894      42.750  36.100  72.810  1.00  0.00           H
ATOM   3875  C   THR A 894      38.300  36.070  73.240  1.00  0.00           C
ATOM   3876  O   THR A 894      38.460  35.980  74.410  1.00  0.00           O
ATOM   3877  N   HSD A 895      37.230  36.700  72.790  1.00  0.00           N
ATOM   3878  HN  HSD A 895      37.080  36.660  71.800  1.00  0.00           H
ATOM   3879  CA  HSD A 895      36.230  37.300  73.680  1.00  0.00           C
ATOM   3880  HA  HSD A 895      36.730  37.660  74.570  1.00  0.00           H
ATOM   3881  CB  HSD A 895      35.410  38.470  73.130  1.00  0.00           C
ATOM   3882  HB1 HSD A 895      34.750  38.050  72.350  1.00  0.00           H
ATOM   3883  HB2 HSD A 895      36.080  39.200  72.630  1.00  0.00           H
ATOM   3884  ND1 HSD A 895      35.480  40.150  74.990  1.00  0.00           N
ATOM   3885  HD1 HSD A 895      36.480  40.300  74.940  1.00  0.00           H
ATOM   3886  CG  HSD A 895      34.770  39.220  74.250  1.00  0.00           C
ATOM   3887  CE1 HSD A 895      34.600  40.710  75.890  1.00  0.00           C
ATOM   3888  HE1 HSD A 895      35.000  41.390  76.630  1.00  0.00           H
ATOM   3889  NE2 HSD A 895      33.360  40.220  75.730  1.00  0.00           N
ATOM   3890  CD2 HSD A 895      33.450  39.330  74.680  1.00  0.00           C
ATOM   3891  HD2 HSD A 895      32.500  38.900  74.370  1.00  0.00           H
ATOM   3892  C   HSD A 895      35.240  36.250  74.190  1.00  0.00           C
ATOM   3893  O   HSD A 895      34.530  35.670  73.400  1.00  0.00           O
ATOM   3894  N   PRO A 896      35.030  36.040  75.510  1.00  0.00           N
ATOM   3895  CD  PRO A 896      35.750  36.760  76.600  1.00  0.00           C
ATOM   3896  HD1 PRO A 896      35.620  37.850  76.430  1.00  0.00           H
ATOM   3897  HD2 PRO A 896      36.830  36.570  76.450  1.00  0.00           H
ATOM   3898  CA  PRO A 896      34.340  34.890  76.000  1.00  0.00           C
ATOM   3899  HA  PRO A 896      34.640  34.010  75.460  1.00  0.00           H
ATOM   3900  CB  PRO A 896      34.700  34.920  77.460  1.00  0.00           C
ATOM   3901  HB1 PRO A 896      35.450  34.110  77.590  1.00  0.00           H
ATOM   3902  HB2 PRO A 896      33.920  34.560  78.160  1.00  0.00           H
ATOM   3903  CG  PRO A 896      35.200  36.300  77.870  1.00  0.00           C
ATOM   3904  HG1 PRO A 896      34.350  36.970  78.120  1.00  0.00           H
ATOM   3905  HG2 PRO A 896      35.940  36.370  78.690  1.00  0.00           H
ATOM   3906  C   PRO A 896      32.820  34.990  75.710  1.00  0.00           C
ATOM   3907  O   PRO A 896      32.090  33.950  75.800  1.00  0.00           O
ATOM   3908  N   GLU A 897      32.130  36.200  75.550  1.00  0.00           N
ATOM   3909  HN  GLU A 897      32.610  37.060  75.390  1.00  0.00           H
ATOM   3910  CA  GLU A 897      30.720  36.260  75.450  1.00  0.00           C
ATOM   3911  HA  GLU A 897      30.330  35.330  75.830  1.00  0.00           H
ATOM   3912  CB  GLU A 897      30.080  37.410  76.290  1.00  0.00           C
ATOM   3913  HB1 GLU A 897      28.970  37.350  76.200  1.00  0.00           H
ATOM   3914  HB2 GLU A 897      30.390  38.410  75.940  1.00  0.00           H
ATOM   3915  CG  GLU A 897      30.440  37.240  77.810  1.00  0.00           C
ATOM   3916  HG1 GLU A 897      31.550  37.290  77.820  1.00  0.00           H
ATOM   3917  HG2 GLU A 897      29.920  36.350  78.200  1.00  0.00           H
ATOM   3918  CD  GLU A 897      29.900  38.310  78.730  1.00  0.00           C
ATOM   3919  OE1 GLU A 897      28.660  38.450  78.890  1.00  0.00           O
ATOM   3920  OE2 GLU A 897      30.750  38.900  79.390  1.00  0.00           O
ATOM   3921  C   GLU A 897      30.330  36.160  74.000  1.00  0.00           C
ATOM   3922  O   GLU A 897      29.200  36.280  73.560  1.00  0.00           O
ATOM   3923  N   ARG A 898      31.280  35.930  73.130  1.00  0.00           N
ATOM   3924  HN  ARG A 898      32.220  35.870  73.430  1.00  0.00           H
ATOM   3925  CA  ARG A 898      31.060  35.860  71.700  1.00  0.00           C
ATOM   3926  HA  ARG A 898      30.620  36.820  71.480  1.00  0.00           H
ATOM   3927  CB  ARG A 898      32.460  35.790  71.050  1.00  0.00           C
ATOM   3928  HB1 ARG A 898      32.860  34.780  71.270  1.00  0.00           H
ATOM   3929  HB2 ARG A 898      33.160  36.480  71.550  1.00  0.00           H
ATOM   3930  CG  ARG A 898      32.560  36.090  69.500  1.00  0.00           C
ATOM   3931  HG1 ARG A 898      33.540  36.540  69.260  1.00  0.00           H
ATOM   3932  HG2 ARG A 898      31.750  36.850  69.390  1.00  0.00           H
ATOM   3933  CD  ARG A 898      32.090  35.020  68.480  1.00  0.00           C
ATOM   3934  HD1 ARG A 898      30.990  35.130  68.380  1.00  0.00           H
ATOM   3935  HD2 ARG A 898      32.490  33.990  68.620  1.00  0.00           H
ATOM   3936  NE  ARG A 898      32.530  35.340  67.070  1.00  0.00           N
ATOM   3937  HE  ARG A 898      33.350  35.920  66.960  1.00  0.00           H
ATOM   3938  CZ  ARG A 898      31.860  35.050  65.950  1.00  0.00           C
ATOM   3939  NH1 ARG A 898      30.780  34.360  65.960  1.00  0.00           N
ATOM   3940 HH11 ARG A 898      30.390  34.020  66.810  1.00  0.00           H
ATOM   3941 HH12 ARG A 898      30.310  34.360  65.070  1.00  0.00           H
ATOM   3942  NH2 ARG A 898      32.300  35.560  64.850  1.00  0.00           N
ATOM   3943 HH21 ARG A 898      33.060  36.170  65.080  1.00  0.00           H
ATOM   3944 HH22 ARG A 898      31.590  35.740  64.180  1.00  0.00           H
ATOM   3945  C   ARG A 898      30.140  34.790  71.160  1.00  0.00           C
ATOM   3946  O   ARG A 898      30.500  33.580  71.230  1.00  0.00           O
ATOM   3947  N   GLY A 899      28.920  35.110  70.600  1.00  0.00           N
ATOM   3948  HN  GLY A 899      28.670  36.060  70.440  1.00  0.00           H
ATOM   3949  CA  GLY A 899      27.950  34.150  70.040  1.00  0.00           C
ATOM   3950  HA1 GLY A 899      27.350  34.750  69.370  1.00  0.00           H
ATOM   3951  HA2 GLY A 899      27.350  33.740  70.840  1.00  0.00           H
ATOM   3952  C   GLY A 899      28.520  33.050  69.170  1.00  0.00           C
ATOM   3953  O   GLY A 899      29.490  33.320  68.400  1.00  0.00           O
ATOM   3954  N   TRP A 900      27.870  31.880  69.110  1.00  0.00           N
ATOM   3955  HN  TRP A 900      27.150  31.660  69.770  1.00  0.00           H
ATOM   3956  CA  TRP A 900      28.340  30.760  68.260  1.00  0.00           C
ATOM   3957  HA  TRP A 900      29.380  30.500  68.410  1.00  0.00           H
ATOM   3958  CB  TRP A 900      27.430  29.560  68.770  1.00  0.00           C
ATOM   3959  HB1 TRP A 900      26.360  29.880  68.730  1.00  0.00           H
ATOM   3960  HB2 TRP A 900      27.690  29.370  69.830  1.00  0.00           H
ATOM   3961  CG  TRP A 900      27.540  28.300  67.890  1.00  0.00           C
ATOM   3962  CD1 TRP A 900      26.460  27.790  67.240  1.00  0.00           C
ATOM   3963  HD1 TRP A 900      25.580  28.370  67.010  1.00  0.00           H
ATOM   3964  NE1 TRP A 900      26.900  26.680  66.560  1.00  0.00           N
ATOM   3965  HE1 TRP A 900      26.440  26.370  65.760  1.00  0.00           H
ATOM   3966  CE2 TRP A 900      28.190  26.460  66.790  1.00  0.00           C
ATOM   3967  CD2 TRP A 900      28.650  27.400  67.670  1.00  0.00           C
ATOM   3968  CE3 TRP A 900      29.960  27.380  68.210  1.00  0.00           C
ATOM   3969  HE3 TRP A 900      30.250  28.120  68.930  1.00  0.00           H
ATOM   3970  CZ3 TRP A 900      30.830  26.310  67.780  1.00  0.00           C
ATOM   3971  HZ3 TRP A 900      31.840  26.130  68.140  1.00  0.00           H
ATOM   3972  CZ2 TRP A 900      29.030  25.480  66.310  1.00  0.00           C
ATOM   3973  HZ2 TRP A 900      28.720  24.710  65.630  1.00  0.00           H
ATOM   3974  CH2 TRP A 900      30.350  25.390  66.810  1.00  0.00           C
ATOM   3975  HH2 TRP A 900      30.990  24.570  66.540  1.00  0.00           H
ATOM   3976  C   TRP A 900      28.030  31.030  66.760  1.00  0.00           C
ATOM   3977  O   TRP A 900      26.890  31.430  66.440  1.00  0.00           O
ATOM   3978  N   ILE A 901      29.010  30.860  65.880  1.00  0.00           N
ATOM   3979  HN  ILE A 901      29.920  30.510  66.090  1.00  0.00           H
ATOM   3980  CA  ILE A 901      28.980  31.190  64.470  1.00  0.00           C
ATOM   3981  HA  ILE A 901      29.990  31.160  64.080  1.00  0.00           H
ATOM   3982  CB  ILE A 901      28.180  30.170  63.730  1.00  0.00           C
ATOM   3983  HB  ILE A 901      27.150  30.300  64.110  1.00  0.00           H
ATOM   3984  CG2 ILE A 901      28.240  30.550  62.230  1.00  0.00           C
ATOM   3985 HG21 ILE A 901      29.280  30.860  61.990  1.00  0.00           H
ATOM   3986 HG22 ILE A 901      27.570  31.400  61.970  1.00  0.00           H
ATOM   3987 HG23 ILE A 901      27.870  29.730  61.570  1.00  0.00           H
ATOM   3988  CG1 ILE A 901      28.690  28.770  64.020  1.00  0.00           C
ATOM   3989 HG11 ILE A 901      27.950  28.050  63.600  1.00  0.00           H
ATOM   3990 HG12 ILE A 901      28.590  28.580  65.110  1.00  0.00           H
ATOM   3991  CD  ILE A 901      30.050  28.450  63.480  1.00  0.00           C
ATOM   3992  HD1 ILE A 901      30.420  29.240  62.790  1.00  0.00           H
ATOM   3993  HD2 ILE A 901      29.830  27.540  62.890  1.00  0.00           H
ATOM   3994  HD3 ILE A 901      30.710  28.230  64.360  1.00  0.00           H
ATOM   3995  C   ILE A 901      28.530  32.690  64.110  1.00  0.00           C
ATOM   3996  O   ILE A 901      29.310  33.540  63.830  1.00  0.00           O
ATOM   3997  N   ILE A 902      27.240  32.960  64.180  1.00  0.00           N
ATOM   3998  HN  ILE A 902      26.840  32.230  64.730  1.00  0.00           H
ATOM   3999  CA  ILE A 902      26.440  34.030  63.680  1.00  0.00           C
ATOM   4000  HA  ILE A 902      26.940  34.260  62.760  1.00  0.00           H
ATOM   4001  CB  ILE A 902      24.980  33.640  63.350  1.00  0.00           C
ATOM   4002  HB  ILE A 902      24.370  34.450  62.910  1.00  0.00           H
ATOM   4003  CG2 ILE A 902      25.090  32.640  62.190  1.00  0.00           C
ATOM   4004 HG21 ILE A 902      25.610  33.130  61.320  1.00  0.00           H
ATOM   4005 HG22 ILE A 902      24.050  32.340  61.970  1.00  0.00           H
ATOM   4006 HG23 ILE A 902      25.630  31.750  62.560  1.00  0.00           H
ATOM   4007  CG1 ILE A 902      24.240  32.990  64.550  1.00  0.00           C
ATOM   4008 HG11 ILE A 902      24.300  33.690  65.410  1.00  0.00           H
ATOM   4009 HG12 ILE A 902      24.830  32.110  64.860  1.00  0.00           H
ATOM   4010  CD  ILE A 902      22.710  32.740  64.260  1.00  0.00           C
ATOM   4011  HD1 ILE A 902      22.160  32.570  65.210  1.00  0.00           H
ATOM   4012  HD2 ILE A 902      22.590  31.820  63.640  1.00  0.00           H
ATOM   4013  HD3 ILE A 902      22.290  33.620  63.720  1.00  0.00           H
ATOM   4014  C   ILE A 902      26.430  35.300  64.490  1.00  0.00           C
ATOM   4015  O   ILE A 902      26.930  35.240  65.600  1.00  0.00           O
ATOM   4016  N   SER A 903      26.010  36.470  63.900  1.00  0.00           N
ATOM   4017  HN  SER A 903      25.790  36.480  62.940  1.00  0.00           H
ATOM   4018  CA  SER A 903      25.920  37.810  64.540  1.00  0.00           C
ATOM   4019  HA  SER A 903      26.410  37.860  65.500  1.00  0.00           H
ATOM   4020  CB  SER A 903      26.440  38.830  63.470  1.00  0.00           C
ATOM   4021  HB1 SER A 903      25.740  38.810  62.600  1.00  0.00           H
ATOM   4022  HB2 SER A 903      27.420  38.390  63.220  1.00  0.00           H
ATOM   4023  OG  SER A 903      26.770  40.050  63.990  1.00  0.00           O
ATOM   4024  HG1 SER A 903      26.660  40.670  63.250  1.00  0.00           H
ATOM   4025  C   SER A 903      24.450  38.100  64.760  1.00  0.00           C
ATOM   4026  O   SER A 903      23.540  37.700  63.990  1.00  0.00           O
ATOM   4027  N   PRO A 904      23.990  38.840  65.720  1.00  0.00           N
ATOM   4028  CD  PRO A 904      24.550  38.900  67.110  1.00  0.00           C
ATOM   4029  HD1 PRO A 904      25.400  39.620  67.180  1.00  0.00           H
ATOM   4030  HD2 PRO A 904      24.900  37.880  67.380  1.00  0.00           H
ATOM   4031  CA  PRO A 904      22.710  39.510  65.710  1.00  0.00           C
ATOM   4032  HA  PRO A 904      22.010  38.690  65.750  1.00  0.00           H
ATOM   4033  CB  PRO A 904      22.740  40.310  67.000  1.00  0.00           C
ATOM   4034  HB1 PRO A 904      21.700  40.570  67.280  1.00  0.00           H
ATOM   4035  HB2 PRO A 904      23.290  41.280  66.900  1.00  0.00           H
ATOM   4036  CG  PRO A 904      23.460  39.400  67.920  1.00  0.00           C
ATOM   4037  HG1 PRO A 904      23.810  39.930  68.840  1.00  0.00           H
ATOM   4038  HG2 PRO A 904      22.710  38.640  68.220  1.00  0.00           H
ATOM   4039  C   PRO A 904      22.190  40.330  64.530  1.00  0.00           C
ATOM   4040  O   PRO A 904      22.950  40.990  63.800  1.00  0.00           O
ATOM   4041  N   LEU A 905      20.860  40.250  64.270  1.00  0.00           N
ATOM   4042  HN  LEU A 905      20.180  39.840  64.870  1.00  0.00           H
ATOM   4043  CA  LEU A 905      20.280  40.780  63.010  1.00  0.00           C
ATOM   4044  HA  LEU A 905      20.760  41.700  62.700  1.00  0.00           H
ATOM   4045  CB  LEU A 905      20.430  39.800  61.850  1.00  0.00           C
ATOM   4046  HB1 LEU A 905      20.070  38.880  62.370  1.00  0.00           H
ATOM   4047  HB2 LEU A 905      21.500  39.700  61.600  1.00  0.00           H
ATOM   4048  CG  LEU A 905      19.710  40.060  60.520  1.00  0.00           C
ATOM   4049  HG  LEU A 905      18.640  40.280  60.770  1.00  0.00           H
ATOM   4050  CD1 LEU A 905      20.360  41.310  59.820  1.00  0.00           C
ATOM   4051 HD11 LEU A 905      19.790  41.530  58.880  1.00  0.00           H
ATOM   4052 HD12 LEU A 905      21.430  41.090  59.730  1.00  0.00           H
ATOM   4053 HD13 LEU A 905      20.230  42.190  60.490  1.00  0.00           H
ATOM   4054  CD2 LEU A 905      19.750  38.860  59.570  1.00  0.00           C
ATOM   4055 HD21 LEU A 905      20.020  37.900  60.050  1.00  0.00           H
ATOM   4056 HD22 LEU A 905      20.670  38.900  58.930  1.00  0.00           H
ATOM   4057 HD23 LEU A 905      18.870  38.840  58.900  1.00  0.00           H
ATOM   4058  C   LEU A 905      18.820  41.220  63.150  1.00  0.00           C
ATOM   4059  O   LEU A 905      17.930  40.450  63.490  1.00  0.00           O
ATOM   4060  N   GLY A 906      18.440  42.510  62.910  1.00  0.00           N
ATOM   4061  HN  GLY A 906      19.110  43.210  62.680  1.00  0.00           H
ATOM   4062  CA  GLY A 906      17.030  42.860  62.980  1.00  0.00           C
ATOM   4063  HA1 GLY A 906      16.460  42.090  62.460  1.00  0.00           H
ATOM   4064  HA2 GLY A 906      17.060  43.860  62.590  1.00  0.00           H
ATOM   4065  C   GLY A 906      16.380  43.050  64.330  1.00  0.00           C
ATOM   4066  O   GLY A 906      15.170  42.790  64.610  1.00  0.00           O
ATOM   4067  N   ASP A 907      17.150  43.590  65.280  1.00  0.00           N
ATOM   4068  HN  ASP A 907      18.130  43.610  65.060  1.00  0.00           H
ATOM   4069  CA  ASP A 907      16.760  43.970  66.640  1.00  0.00           C
ATOM   4070  HA  ASP A 907      15.910  43.370  66.910  1.00  0.00           H
ATOM   4071  CB  ASP A 907      17.940  43.610  67.590  1.00  0.00           C
ATOM   4072  HB1 ASP A 907      17.820  44.250  68.490  1.00  0.00           H
ATOM   4073  HB2 ASP A 907      18.890  43.780  67.040  1.00  0.00           H
ATOM   4074  CG  ASP A 907      17.890  42.150  68.050  1.00  0.00           C
ATOM   4075  OD1 ASP A 907      18.940  41.610  68.490  1.00  0.00           O
ATOM   4076  OD2 ASP A 907      16.880  41.470  67.950  1.00  0.00           O
ATOM   4077  C   ASP A 907      16.300  45.380  66.880  1.00  0.00           C
ATOM   4078  O   ASP A 907      15.780  45.700  67.920  1.00  0.00           O
ATOM   4079  N   ASN A 908      16.670  46.230  65.920  1.00  0.00           N
ATOM   4080  HN  ASN A 908      17.310  45.930  65.230  1.00  0.00           H
ATOM   4081  CA  ASN A 908      16.430  47.610  65.890  1.00  0.00           C
ATOM   4082  HA  ASN A 908      16.330  47.830  66.940  1.00  0.00           H
ATOM   4083  CB  ASN A 908      17.510  48.570  65.240  1.00  0.00           C
ATOM   4084  HB1 ASN A 908      17.370  49.590  65.640  1.00  0.00           H
ATOM   4085  HB2 ASN A 908      17.340  48.620  64.140  1.00  0.00           H
ATOM   4086  CG  ASN A 908      18.910  48.120  65.420  1.00  0.00           C
ATOM   4087  OD1 ASN A 908      19.370  47.280  64.650  1.00  0.00           O
ATOM   4088  ND2 ASN A 908      19.700  48.660  66.430  1.00  0.00           N
ATOM   4089 HD21 ASN A 908      20.660  48.360  66.470  1.00  0.00           H
ATOM   4090 HD22 ASN A 908      19.240  49.370  66.970  1.00  0.00           H
ATOM   4091  C   ASN A 908      15.020  47.880  65.420  1.00  0.00           C
ATOM   4092  O   ASN A 908      14.440  47.010  64.760  1.00  0.00           O
ATOM   4093  N   PRO A 909      14.390  49.020  65.700  1.00  0.00           N
ATOM   4094  CD  PRO A 909      14.800  49.840  66.810  1.00  0.00           C
ATOM   4095  HD1 PRO A 909      15.400  50.670  66.370  1.00  0.00           H
ATOM   4096  HD2 PRO A 909      15.350  49.390  67.660  1.00  0.00           H
ATOM   4097  CA  PRO A 909      13.080  49.510  65.140  1.00  0.00           C
ATOM   4098  HA  PRO A 909      12.290  48.810  65.360  1.00  0.00           H
ATOM   4099  CB  PRO A 909      12.870  50.870  65.870  1.00  0.00           C
ATOM   4100  HB1 PRO A 909      11.820  51.210  65.910  1.00  0.00           H
ATOM   4101  HB2 PRO A 909      13.420  51.670  65.320  1.00  0.00           H
ATOM   4102  CG  PRO A 909      13.510  50.610  67.200  1.00  0.00           C
ATOM   4103  HG1 PRO A 909      13.740  51.470  67.840  1.00  0.00           H
ATOM   4104  HG2 PRO A 909      12.850  50.060  67.890  1.00  0.00           H
ATOM   4105  C   PRO A 909      13.110  49.530  63.620  1.00  0.00           C
ATOM   4106  O   PRO A 909      14.170  49.600  63.030  1.00  0.00           O
ATOM   4107  N   TRP A 910      11.950  49.460  63.010  1.00  0.00           N
ATOM   4108  HN  TRP A 910      11.190  49.320  63.630  1.00  0.00           H
ATOM   4109  CA  TRP A 910      11.840  49.290  61.600  1.00  0.00           C
ATOM   4110  HA  TRP A 910      12.530  48.490  61.360  1.00  0.00           H
ATOM   4111  CB  TRP A 910      10.430  48.860  61.200  1.00  0.00           C
ATOM   4112  HB1 TRP A 910      10.170  48.020  61.880  1.00  0.00           H
ATOM   4113  HB2 TRP A 910      10.440  48.330  60.220  1.00  0.00           H
ATOM   4114  CG  TRP A 910       9.420  49.930  61.020  1.00  0.00           C
ATOM   4115  CD1 TRP A 910       8.450  50.130  61.980  1.00  0.00           C
ATOM   4116  HD1 TRP A 910       8.440  49.570  62.900  1.00  0.00           H
ATOM   4117  NE1 TRP A 910       7.500  50.980  61.480  1.00  0.00           N
ATOM   4118  HE1 TRP A 910       6.640  51.270  61.840  1.00  0.00           H
ATOM   4119  CE2 TRP A 910       7.870  51.410  60.190  1.00  0.00           C
ATOM   4120  CD2 TRP A 910       9.090  50.780  59.860  1.00  0.00           C
ATOM   4121  CE3 TRP A 910       9.690  51.000  58.650  1.00  0.00           C
ATOM   4122  HE3 TRP A 910      10.640  50.510  58.470  1.00  0.00           H
ATOM   4123  CZ3 TRP A 910       9.140  51.890  57.690  1.00  0.00           C
ATOM   4124  HZ3 TRP A 910       9.550  51.950  56.700  1.00  0.00           H
ATOM   4125  CZ2 TRP A 910       7.310  52.320  59.310  1.00  0.00           C
ATOM   4126  HZ2 TRP A 910       6.440  52.890  59.560  1.00  0.00           H
ATOM   4127  CH2 TRP A 910       7.870  52.380  58.010  1.00  0.00           C
ATOM   4128  HH2 TRP A 910       7.380  53.000  57.280  1.00  0.00           H
ATOM   4129  C   TRP A 910      12.390  50.390  60.690  1.00  0.00           C
ATOM   4130  O   TRP A 910      13.130  50.090  59.760  1.00  0.00           O
ATOM   4131  N   TRP A 911      12.240  51.630  61.110  1.00  0.00           N
ATOM   4132  HN  TRP A 911      11.660  51.790  61.920  1.00  0.00           H
ATOM   4133  CA  TRP A 911      12.820  52.790  60.530  1.00  0.00           C
ATOM   4134  HA  TRP A 911      12.610  52.790  59.460  1.00  0.00           H
ATOM   4135  CB  TRP A 911      12.190  54.050  61.240  1.00  0.00           C
ATOM   4136  HB1 TRP A 911      12.310  53.950  62.340  1.00  0.00           H
ATOM   4137  HB2 TRP A 911      11.100  53.920  61.050  1.00  0.00           H
ATOM   4138  CG  TRP A 911      12.530  55.440  60.890  1.00  0.00           C
ATOM   4139  CD1 TRP A 911      12.760  56.410  61.750  1.00  0.00           C
ATOM   4140  HD1 TRP A 911      12.720  56.210  62.810  1.00  0.00           H
ATOM   4141  NE1 TRP A 911      12.790  57.590  61.090  1.00  0.00           N
ATOM   4142  HE1 TRP A 911      12.860  58.450  61.560  1.00  0.00           H
ATOM   4143  CE2 TRP A 911      12.650  57.400  59.760  1.00  0.00           C
ATOM   4144  CD2 TRP A 911      12.530  56.000  59.550  1.00  0.00           C
ATOM   4145  CE3 TRP A 911      12.280  55.500  58.250  1.00  0.00           C
ATOM   4146  HE3 TRP A 911      11.930  54.500  58.010  1.00  0.00           H
ATOM   4147  CZ3 TRP A 911      12.430  56.350  57.190  1.00  0.00           C
ATOM   4148  HZ3 TRP A 911      12.280  55.910  56.220  1.00  0.00           H
ATOM   4149  CZ2 TRP A 911      12.790  58.270  58.710  1.00  0.00           C
ATOM   4150  HZ2 TRP A 911      12.950  59.330  58.860  1.00  0.00           H
ATOM   4151  CH2 TRP A 911      12.640  57.720  57.400  1.00  0.00           C
ATOM   4152  HH2 TRP A 911      12.430  58.350  56.550  1.00  0.00           H
ATOM   4153  C   TRP A 911      14.310  52.830  60.540  1.00  0.00           C
ATOM   4154  O   TRP A 911      14.930  53.000  59.510  1.00  0.00           O
ATOM   4155  N   THR A 912      14.870  52.330  61.670  1.00  0.00           N
ATOM   4156  HN  THR A 912      14.330  52.010  62.450  1.00  0.00           H
ATOM   4157  CA  THR A 912      16.250  52.190  61.980  1.00  0.00           C
ATOM   4158  HA  THR A 912      16.750  53.120  61.760  1.00  0.00           H
ATOM   4159  CB  THR A 912      16.490  51.850  63.450  1.00  0.00           C
ATOM   4160  HB  THR A 912      16.130  50.830  63.690  1.00  0.00           H
ATOM   4161  OG1 THR A 912      15.940  52.800  64.360  1.00  0.00           O
ATOM   4162  HG1 THR A 912      16.140  53.650  63.930  1.00  0.00           H
ATOM   4163  CG2 THR A 912      18.050  51.910  63.710  1.00  0.00           C
ATOM   4164 HG21 THR A 912      18.580  51.110  63.150  1.00  0.00           H
ATOM   4165 HG22 THR A 912      18.270  51.740  64.790  1.00  0.00           H
ATOM   4166 HG23 THR A 912      18.440  52.900  63.380  1.00  0.00           H
ATOM   4167  C   THR A 912      16.980  51.140  61.140  1.00  0.00           C
ATOM   4168  O   THR A 912      18.110  51.220  60.780  1.00  0.00           O
ATOM   4169  N   LEU A 913      16.270  50.090  60.800  1.00  0.00           N
ATOM   4170  HN  LEU A 913      15.490  49.990  61.410  1.00  0.00           H
ATOM   4171  CA  LEU A 913      16.670  49.070  59.910  1.00  0.00           C
ATOM   4172  HA  LEU A 913      17.710  48.860  60.120  1.00  0.00           H
ATOM   4173  CB  LEU A 913      15.870  47.730  60.100  1.00  0.00           C
ATOM   4174  HB1 LEU A 913      15.940  46.970  59.300  1.00  0.00           H
ATOM   4175  HB2 LEU A 913      14.790  47.990  60.140  1.00  0.00           H
ATOM   4176  CG  LEU A 913      16.290  47.020  61.390  1.00  0.00           C
ATOM   4177  HG  LEU A 913      16.130  47.670  62.280  1.00  0.00           H
ATOM   4178  CD1 LEU A 913      15.260  45.890  61.540  1.00  0.00           C
ATOM   4179 HD11 LEU A 913      15.410  45.350  62.500  1.00  0.00           H
ATOM   4180 HD12 LEU A 913      15.400  45.090  60.780  1.00  0.00           H
ATOM   4181 HD13 LEU A 913      14.180  46.140  61.470  1.00  0.00           H
ATOM   4182  CD2 LEU A 913      17.700  46.480  61.440  1.00  0.00           C
ATOM   4183 HD21 LEU A 913      17.840  45.620  60.770  1.00  0.00           H
ATOM   4184 HD22 LEU A 913      18.020  46.060  62.420  1.00  0.00           H
ATOM   4185 HD23 LEU A 913      18.500  47.180  61.110  1.00  0.00           H
ATOM   4186  C   LEU A 913      16.650  49.360  58.440  1.00  0.00           C
ATOM   4187  O   LEU A 913      17.410  48.820  57.650  1.00  0.00           O
ATOM   4188  N   LEU A 914      15.780  50.330  58.050  1.00  0.00           N
ATOM   4189  HN  LEU A 914      15.190  50.700  58.760  1.00  0.00           H
ATOM   4190  CA  LEU A 914      15.660  50.850  56.720  1.00  0.00           C
ATOM   4191  HA  LEU A 914      15.960  50.040  56.060  1.00  0.00           H
ATOM   4192  CB  LEU A 914      14.140  51.220  56.470  1.00  0.00           C
ATOM   4193  HB1 LEU A 914      13.650  51.740  57.320  1.00  0.00           H
ATOM   4194  HB2 LEU A 914      13.650  50.230  56.350  1.00  0.00           H
ATOM   4195  CG  LEU A 914      13.820  52.110  55.210  1.00  0.00           C
ATOM   4196  HG  LEU A 914      14.260  53.110  55.410  1.00  0.00           H
ATOM   4197  CD1 LEU A 914      14.360  51.460  53.900  1.00  0.00           C
ATOM   4198 HD11 LEU A 914      13.790  50.540  53.690  1.00  0.00           H
ATOM   4199 HD12 LEU A 914      15.430  51.170  53.890  1.00  0.00           H
ATOM   4200 HD13 LEU A 914      14.100  52.100  53.020  1.00  0.00           H
ATOM   4201  CD2 LEU A 914      12.370  52.280  54.890  1.00  0.00           C
ATOM   4202 HD21 LEU A 914      11.780  52.950  55.570  1.00  0.00           H
ATOM   4203 HD22 LEU A 914      11.850  51.310  54.960  1.00  0.00           H
ATOM   4204 HD23 LEU A 914      12.240  52.730  53.890  1.00  0.00           H
ATOM   4205  C   LEU A 914      16.560  52.070  56.480  1.00  0.00           C
ATOM   4206  O   LEU A 914      17.130  52.180  55.380  1.00  0.00           O
ATOM   4207  N   ILE A 915      16.710  52.990  57.430  1.00  0.00           N
ATOM   4208  HN  ILE A 915      16.110  53.060  58.230  1.00  0.00           H
ATOM   4209  CA  ILE A 915      17.740  54.030  57.510  1.00  0.00           C
ATOM   4210  HA  ILE A 915      17.700  54.520  56.550  1.00  0.00           H
ATOM   4211  CB  ILE A 915      17.510  55.070  58.610  1.00  0.00           C
ATOM   4212  HB  ILE A 915      17.450  54.400  59.490  1.00  0.00           H
ATOM   4213  CG2 ILE A 915      18.690  55.970  58.800  1.00  0.00           C
ATOM   4214 HG21 ILE A 915      19.010  56.450  57.850  1.00  0.00           H
ATOM   4215 HG22 ILE A 915      19.600  55.440  59.170  1.00  0.00           H
ATOM   4216 HG23 ILE A 915      18.390  56.760  59.520  1.00  0.00           H
ATOM   4217  CG1 ILE A 915      16.160  55.870  58.600  1.00  0.00           C
ATOM   4218 HG11 ILE A 915      15.980  56.310  59.600  1.00  0.00           H
ATOM   4219 HG12 ILE A 915      15.290  55.230  58.320  1.00  0.00           H
ATOM   4220  CD  ILE A 915      16.250  57.020  57.580  1.00  0.00           C
ATOM   4221  HD1 ILE A 915      15.260  57.520  57.540  1.00  0.00           H
ATOM   4222  HD2 ILE A 915      16.520  56.610  56.580  1.00  0.00           H
ATOM   4223  HD3 ILE A 915      16.950  57.800  57.920  1.00  0.00           H
ATOM   4224  C   ILE A 915      19.140  53.470  57.500  1.00  0.00           C
ATOM   4225  O   ILE A 915      20.120  54.060  56.980  1.00  0.00           O
ATOM   4226  N   ALA A 916      19.410  52.270  58.050  1.00  0.00           N
ATOM   4227  HN  ALA A 916      18.750  51.800  58.630  1.00  0.00           H
ATOM   4228  CA  ALA A 916      20.660  51.560  57.820  1.00  0.00           C
ATOM   4229  HA  ALA A 916      21.410  51.930  58.510  1.00  0.00           H
ATOM   4230  CB  ALA A 916      20.240  50.070  58.010  1.00  0.00           C
ATOM   4231  HB1 ALA A 916      19.420  49.930  57.280  1.00  0.00           H
ATOM   4232  HB2 ALA A 916      19.860  49.980  59.050  1.00  0.00           H
ATOM   4233  HB3 ALA A 916      21.030  49.310  57.820  1.00  0.00           H
ATOM   4234  C   ALA A 916      21.250  51.560  56.370  1.00  0.00           C
ATOM   4235  O   ALA A 916      22.480  51.380  56.250  1.00  0.00           O
ATOM   4236  N   ALA A 917      20.510  51.790  55.280  1.00  0.00           N
ATOM   4237  HN  ALA A 917      19.540  51.960  55.300  1.00  0.00           H
ATOM   4238  CA  ALA A 917      21.000  51.980  53.920  1.00  0.00           C
ATOM   4239  HA  ALA A 917      21.380  51.000  53.660  1.00  0.00           H
ATOM   4240  CB  ALA A 917      19.810  52.260  52.960  1.00  0.00           C
ATOM   4241  HB1 ALA A 917      20.070  52.460  51.900  1.00  0.00           H
ATOM   4242  HB2 ALA A 917      19.140  53.020  53.400  1.00  0.00           H
ATOM   4243  HB3 ALA A 917      19.200  51.330  53.010  1.00  0.00           H
ATOM   4244  C   ALA A 917      22.000  53.140  53.740  1.00  0.00           C
ATOM   4245  O   ALA A 917      22.930  53.240  52.960  1.00  0.00           O
ATOM   4246  N   ILE A 918      21.710  54.240  54.470  1.00  0.00           N
ATOM   4247  HN  ILE A 918      20.890  54.150  55.020  1.00  0.00           H
ATOM   4248  CA  ILE A 918      22.390  55.510  54.460  1.00  0.00           C
ATOM   4249  HA  ILE A 918      22.330  55.800  53.430  1.00  0.00           H
ATOM   4250  CB  ILE A 918      21.590  56.560  55.180  1.00  0.00           C
ATOM   4251  HB  ILE A 918      21.460  56.380  56.260  1.00  0.00           H
ATOM   4252  CG2 ILE A 918      22.310  57.990  55.140  1.00  0.00           C
ATOM   4253 HG21 ILE A 918      22.570  58.150  54.080  1.00  0.00           H
ATOM   4254 HG22 ILE A 918      23.210  57.970  55.790  1.00  0.00           H
ATOM   4255 HG23 ILE A 918      21.760  58.810  55.660  1.00  0.00           H
ATOM   4256  CG1 ILE A 918      20.170  56.680  54.640  1.00  0.00           C
ATOM   4257 HG11 ILE A 918      19.810  57.510  55.280  1.00  0.00           H
ATOM   4258 HG12 ILE A 918      19.650  55.700  54.810  1.00  0.00           H
ATOM   4259  CD  ILE A 918      20.040  57.040  53.190  1.00  0.00           C
ATOM   4260  HD1 ILE A 918      18.950  57.150  52.970  1.00  0.00           H
ATOM   4261  HD2 ILE A 918      20.400  56.230  52.530  1.00  0.00           H
ATOM   4262  HD3 ILE A 918      20.610  57.960  52.930  1.00  0.00           H
ATOM   4263  C   ILE A 918      23.850  55.490  54.840  1.00  0.00           C
ATOM   4264  O   ILE A 918      24.610  56.010  54.030  1.00  0.00           O
ATOM   4265  N   PRO A 919      24.340  55.000  55.990  1.00  0.00           N
ATOM   4266  CD  PRO A 919      23.570  54.500  57.160  1.00  0.00           C
ATOM   4267  HD1 PRO A 919      22.620  53.930  56.980  1.00  0.00           H
ATOM   4268  HD2 PRO A 919      23.220  55.420  57.680  1.00  0.00           H
ATOM   4269  CA  PRO A 919      25.800  54.830  56.150  1.00  0.00           C
ATOM   4270  HA  PRO A 919      26.300  55.730  55.830  1.00  0.00           H
ATOM   4271  CB  PRO A 919      25.970  54.420  57.610  1.00  0.00           C
ATOM   4272  HB1 PRO A 919      26.080  55.380  58.150  1.00  0.00           H
ATOM   4273  HB2 PRO A 919      26.790  53.740  57.880  1.00  0.00           H
ATOM   4274  CG  PRO A 919      24.630  53.730  57.970  1.00  0.00           C
ATOM   4275  HG1 PRO A 919      24.740  52.720  57.530  1.00  0.00           H
ATOM   4276  HG2 PRO A 919      24.550  53.620  59.080  1.00  0.00           H
ATOM   4277  C   PRO A 919      26.350  53.780  55.160  1.00  0.00           C
ATOM   4278  O   PRO A 919      27.520  53.910  54.840  1.00  0.00           O
ATOM   4279  N   ALA A 920      25.520  52.820  54.790  1.00  0.00           N
ATOM   4280  HN  ALA A 920      24.570  52.960  55.020  1.00  0.00           H
ATOM   4281  CA  ALA A 920      25.910  51.740  53.910  1.00  0.00           C
ATOM   4282  HA  ALA A 920      26.780  51.230  54.270  1.00  0.00           H
ATOM   4283  CB  ALA A 920      24.750  50.710  54.010  1.00  0.00           C
ATOM   4284  HB1 ALA A 920      23.800  51.140  53.610  1.00  0.00           H
ATOM   4285  HB2 ALA A 920      24.640  50.340  55.050  1.00  0.00           H
ATOM   4286  HB3 ALA A 920      24.980  49.820  53.380  1.00  0.00           H
ATOM   4287  C   ALA A 920      26.250  52.140  52.490  1.00  0.00           C
ATOM   4288  O   ALA A 920      27.050  51.550  51.840  1.00  0.00           O
ATOM   4289  N   LEU A 921      25.640  53.240  52.100  1.00  0.00           N
ATOM   4290  HN  LEU A 921      24.900  53.600  52.640  1.00  0.00           H
ATOM   4291  CA  LEU A 921      25.990  53.990  50.900  1.00  0.00           C
ATOM   4292  HA  LEU A 921      26.090  53.220  50.150  1.00  0.00           H
ATOM   4293  CB  LEU A 921      24.750  54.870  50.590  1.00  0.00           C
ATOM   4294  HB1 LEU A 921      24.620  55.530  51.480  1.00  0.00           H
ATOM   4295  HB2 LEU A 921      23.930  54.150  50.390  1.00  0.00           H
ATOM   4296  CG  LEU A 921      24.760  55.660  49.270  1.00  0.00           C
ATOM   4297  HG  LEU A 921      25.650  56.320  49.290  1.00  0.00           H
ATOM   4298  CD1 LEU A 921      24.910  54.620  48.160  1.00  0.00           C
ATOM   4299 HD11 LEU A 921      25.860  54.040  48.210  1.00  0.00           H
ATOM   4300 HD12 LEU A 921      24.780  55.060  47.150  1.00  0.00           H
ATOM   4301 HD13 LEU A 921      24.030  53.970  48.320  1.00  0.00           H
ATOM   4302  CD2 LEU A 921      23.690  56.700  49.040  1.00  0.00           C
ATOM   4303 HD21 LEU A 921      22.750  56.140  48.900  1.00  0.00           H
ATOM   4304 HD22 LEU A 921      23.790  57.540  48.300  1.00  0.00           H
ATOM   4305 HD23 LEU A 921      23.580  57.400  49.910  1.00  0.00           H
ATOM   4306  C   LEU A 921      27.370  54.660  50.890  1.00  0.00           C
ATOM   4307  O   LEU A 921      28.170  54.430  50.030  1.00  0.00           O
ATOM   4308  N   LEU A 922      27.790  55.290  51.960  1.00  0.00           N
ATOM   4309  HN  LEU A 922      27.300  55.350  52.830  1.00  0.00           H
ATOM   4310  CA  LEU A 922      29.150  55.670  52.110  1.00  0.00           C
ATOM   4311  HA  LEU A 922      29.550  56.180  51.240  1.00  0.00           H
ATOM   4312  CB  LEU A 922      29.290  56.680  53.350  1.00  0.00           C
ATOM   4313  HB1 LEU A 922      28.640  56.220  54.140  1.00  0.00           H
ATOM   4314  HB2 LEU A 922      28.840  57.620  52.950  1.00  0.00           H
ATOM   4315  CG  LEU A 922      30.660  56.840  53.910  1.00  0.00           C
ATOM   4316  HG  LEU A 922      31.040  55.830  54.180  1.00  0.00           H
ATOM   4317  CD1 LEU A 922      31.630  57.440  52.820  1.00  0.00           C
ATOM   4318 HD11 LEU A 922      31.960  56.650  52.110  1.00  0.00           H
ATOM   4319 HD12 LEU A 922      32.520  57.920  53.260  1.00  0.00           H
ATOM   4320 HD13 LEU A 922      31.020  58.140  52.210  1.00  0.00           H
ATOM   4321  CD2 LEU A 922      30.700  57.610  55.200  1.00  0.00           C
ATOM   4322 HD21 LEU A 922      29.910  57.280  55.910  1.00  0.00           H
ATOM   4323 HD22 LEU A 922      30.520  58.640  54.840  1.00  0.00           H
ATOM   4324 HD23 LEU A 922      31.690  57.610  55.700  1.00  0.00           H
ATOM   4325  C   LEU A 922      30.010  54.450  52.190  1.00  0.00           C
ATOM   4326  O   LEU A 922      31.040  54.330  51.560  1.00  0.00           O
ATOM   4327  N   CYS A 923      29.680  53.410  53.010  1.00  0.00           N
ATOM   4328  HN  CYS A 923      28.920  53.300  53.640  1.00  0.00           H
ATOM   4329  CA  CYS A 923      30.470  52.180  53.050  1.00  0.00           C
ATOM   4330  HA  CYS A 923      31.490  52.420  53.280  1.00  0.00           H
ATOM   4331  CB  CYS A 923      29.840  51.150  53.940  1.00  0.00           C
ATOM   4332  HB1 CYS A 923      30.330  50.170  53.750  1.00  0.00           H
ATOM   4333  HB2 CYS A 923      28.810  51.090  53.550  1.00  0.00           H
ATOM   4334  SG  CYS A 923      29.760  51.560  55.680  1.00  0.00           S
ATOM   4335  HG1 CYS A 923      28.890  52.500  55.330  1.00  0.00           H
ATOM   4336  C   CYS A 923      30.670  51.470  51.690  1.00  0.00           C
ATOM   4337  O   CYS A 923      31.740  50.920  51.440  1.00  0.00           O
ATOM   4338  N   THR A 924      29.630  51.520  50.830  1.00  0.00           N
ATOM   4339  HN  THR A 924      28.750  51.840  51.150  1.00  0.00           H
ATOM   4340  CA  THR A 924      29.700  51.070  49.460  1.00  0.00           C
ATOM   4341  HA  THR A 924      30.110  50.080  49.410  1.00  0.00           H
ATOM   4342  CB  THR A 924      28.300  51.080  48.790  1.00  0.00           C
ATOM   4343  HB  THR A 924      27.900  52.120  48.760  1.00  0.00           H
ATOM   4344  OG1 THR A 924      27.530  50.190  49.540  1.00  0.00           O
ATOM   4345  HG1 THR A 924      27.390  50.570  50.410  1.00  0.00           H
ATOM   4346  CG2 THR A 924      28.270  50.680  47.320  1.00  0.00           C
ATOM   4347 HG21 THR A 924      28.930  49.800  47.160  1.00  0.00           H
ATOM   4348 HG22 THR A 924      28.760  51.430  46.670  1.00  0.00           H
ATOM   4349 HG23 THR A 924      27.220  50.570  46.960  1.00  0.00           H
ATOM   4350  C   THR A 924      30.640  51.950  48.580  1.00  0.00           C
ATOM   4351  O   THR A 924      31.370  51.430  47.710  1.00  0.00           O
ATOM   4352  N   ILE A 925      30.690  53.260  48.820  1.00  0.00           N
ATOM   4353  HN  ILE A 925      29.980  53.690  49.360  1.00  0.00           H
ATOM   4354  CA  ILE A 925      31.690  54.030  48.160  1.00  0.00           C
ATOM   4355  HA  ILE A 925      31.570  53.970  47.100  1.00  0.00           H
ATOM   4356  CB  ILE A 925      31.370  55.490  48.450  1.00  0.00           C
ATOM   4357  HB  ILE A 925      31.090  55.690  49.510  1.00  0.00           H
ATOM   4358  CG2 ILE A 925      32.470  56.560  48.160  1.00  0.00           C
ATOM   4359 HG21 ILE A 925      31.920  57.520  48.200  1.00  0.00           H
ATOM   4360 HG22 ILE A 925      32.950  56.350  47.170  1.00  0.00           H
ATOM   4361 HG23 ILE A 925      33.240  56.510  48.940  1.00  0.00           H
ATOM   4362  CG1 ILE A 925      30.090  55.820  47.590  1.00  0.00           C
ATOM   4363 HG11 ILE A 925      29.270  55.080  47.710  1.00  0.00           H
ATOM   4364 HG12 ILE A 925      30.320  55.750  46.500  1.00  0.00           H
ATOM   4365  CD  ILE A 925      29.310  57.180  47.870  1.00  0.00           C
ATOM   4366  HD1 ILE A 925      29.190  57.320  48.970  1.00  0.00           H
ATOM   4367  HD2 ILE A 925      28.340  57.070  47.340  1.00  0.00           H
ATOM   4368  HD3 ILE A 925      29.850  58.040  47.460  1.00  0.00           H
ATOM   4369  C   ILE A 925      33.190  53.800  48.540  1.00  0.00           C
ATOM   4370  O   ILE A 925      34.050  53.950  47.700  1.00  0.00           O
ATOM   4371  N   LEU A 926      33.380  53.560  49.830  1.00  0.00           N
ATOM   4372  HN  LEU A 926      32.640  53.690  50.480  1.00  0.00           H
ATOM   4373  CA  LEU A 926      34.710  53.360  50.330  1.00  0.00           C
ATOM   4374  HA  LEU A 926      35.290  54.160  49.880  1.00  0.00           H
ATOM   4375  CB  LEU A 926      34.810  53.290  51.920  1.00  0.00           C
ATOM   4376  HB1 LEU A 926      35.790  52.880  52.270  1.00  0.00           H
ATOM   4377  HB2 LEU A 926      34.050  52.530  52.210  1.00  0.00           H
ATOM   4378  CG  LEU A 926      34.440  54.630  52.680  1.00  0.00           C
ATOM   4379  HG  LEU A 926      33.420  54.900  52.310  1.00  0.00           H
ATOM   4380  CD1 LEU A 926      34.250  54.360  54.180  1.00  0.00           C
ATOM   4381 HD11 LEU A 926      33.640  53.440  54.240  1.00  0.00           H
ATOM   4382 HD12 LEU A 926      33.690  55.230  54.590  1.00  0.00           H
ATOM   4383 HD13 LEU A 926      35.210  54.250  54.750  1.00  0.00           H
ATOM   4384  CD2 LEU A 926      35.300  55.810  52.300  1.00  0.00           C
ATOM   4385 HD21 LEU A 926      35.250  56.070  51.220  1.00  0.00           H
ATOM   4386 HD22 LEU A 926      36.360  55.610  52.540  1.00  0.00           H
ATOM   4387 HD23 LEU A 926      34.960  56.730  52.840  1.00  0.00           H
ATOM   4388  C   LEU A 926      35.300  51.980  49.890  1.00  0.00           C
ATOM   4389  O   LEU A 926      36.440  51.810  49.620  1.00  0.00           O
ATOM   4390  N   ILE A 927      34.420  50.970  49.880  1.00  0.00           N
ATOM   4391  HN  ILE A 927      33.450  50.960  50.120  1.00  0.00           H
ATOM   4392  CA  ILE A 927      34.860  49.730  49.340  1.00  0.00           C
ATOM   4393  HA  ILE A 927      35.750  49.370  49.820  1.00  0.00           H
ATOM   4394  CB  ILE A 927      33.900  48.540  49.700  1.00  0.00           C
ATOM   4395  HB  ILE A 927      32.850  48.880  49.730  1.00  0.00           H
ATOM   4396  CG2 ILE A 927      33.880  47.320  48.780  1.00  0.00           C
ATOM   4397 HG21 ILE A 927      34.880  46.870  48.590  1.00  0.00           H
ATOM   4398 HG22 ILE A 927      33.430  47.500  47.790  1.00  0.00           H
ATOM   4399 HG23 ILE A 927      33.270  46.510  49.250  1.00  0.00           H
ATOM   4400  CG1 ILE A 927      34.340  48.050  51.040  1.00  0.00           C
ATOM   4401 HG11 ILE A 927      35.350  47.600  50.970  1.00  0.00           H
ATOM   4402 HG12 ILE A 927      33.570  47.290  51.280  1.00  0.00           H
ATOM   4403  CD  ILE A 927      34.310  49.020  52.280  1.00  0.00           C
ATOM   4404  HD1 ILE A 927      33.320  49.530  52.270  1.00  0.00           H
ATOM   4405  HD2 ILE A 927      35.010  49.870  52.280  1.00  0.00           H
ATOM   4406  HD3 ILE A 927      34.520  48.400  53.180  1.00  0.00           H
ATOM   4407  C   ILE A 927      35.100  49.740  47.790  1.00  0.00           C
ATOM   4408  O   ILE A 927      35.980  49.060  47.300  1.00  0.00           O
ATOM   4409  N   PHE A 928      34.290  50.560  47.100  1.00  0.00           N
ATOM   4410  HN  PHE A 928      33.580  51.150  47.470  1.00  0.00           H
ATOM   4411  CA  PHE A 928      34.460  50.750  45.670  1.00  0.00           C
ATOM   4412  HA  PHE A 928      34.380  49.780  45.200  1.00  0.00           H
ATOM   4413  CB  PHE A 928      33.260  51.670  45.210  1.00  0.00           C
ATOM   4414  HB1 PHE A 928      33.400  52.650  45.720  1.00  0.00           H
ATOM   4415  HB2 PHE A 928      32.330  51.200  45.630  1.00  0.00           H
ATOM   4416  CG  PHE A 928      33.190  51.990  43.710  1.00  0.00           C
ATOM   4417  CD1 PHE A 928      32.320  51.190  42.920  1.00  0.00           C
ATOM   4418  HD1 PHE A 928      31.800  50.300  43.240  1.00  0.00           H
ATOM   4419  CE1 PHE A 928      32.090  51.470  41.580  1.00  0.00           C
ATOM   4420  HE1 PHE A 928      31.480  50.810  40.960  1.00  0.00           H
ATOM   4421  CZ  PHE A 928      32.760  52.510  40.990  1.00  0.00           C
ATOM   4422  HZ  PHE A 928      32.500  52.760  39.980  1.00  0.00           H
ATOM   4423  CD2 PHE A 928      33.870  53.110  43.110  1.00  0.00           C
ATOM   4424  HD2 PHE A 928      34.550  53.710  43.700  1.00  0.00           H
ATOM   4425  CE2 PHE A 928      33.570  53.270  41.750  1.00  0.00           C
ATOM   4426  HE2 PHE A 928      34.050  54.090  41.220  1.00  0.00           H
ATOM   4427  C   PHE A 928      35.780  51.370  45.300  1.00  0.00           C
ATOM   4428  O   PHE A 928      36.520  50.860  44.460  1.00  0.00           O
ATOM   4429  N   MET A 929      36.210  52.460  45.980  1.00  0.00           N
ATOM   4430  HN  MET A 929      35.650  52.920  46.650  1.00  0.00           H
ATOM   4431  CA  MET A 929      37.480  53.140  45.500  1.00  0.00           C
ATOM   4432  HA  MET A 929      37.480  53.410  44.460  1.00  0.00           H
ATOM   4433  CB  MET A 929      37.610  54.410  46.410  1.00  0.00           C
ATOM   4434  HB1 MET A 929      38.670  54.740  46.360  1.00  0.00           H
ATOM   4435  HB2 MET A 929      37.340  54.010  47.420  1.00  0.00           H
ATOM   4436  CG  MET A 929      36.660  55.440  45.900  1.00  0.00           C
ATOM   4437  HG1 MET A 929      35.630  55.010  45.920  1.00  0.00           H
ATOM   4438  HG2 MET A 929      36.830  55.750  44.850  1.00  0.00           H
ATOM   4439  SD  MET A 929      36.490  56.860  46.970  1.00  0.00           S
ATOM   4440  CE  MET A 929      35.520  57.780  45.760  1.00  0.00           C
ATOM   4441  HE1 MET A 929      35.160  58.770  46.140  1.00  0.00           H
ATOM   4442  HE2 MET A 929      34.660  57.190  45.400  1.00  0.00           H
ATOM   4443  HE3 MET A 929      36.140  58.020  44.880  1.00  0.00           H
ATOM   4444  C   MET A 929      38.750  52.310  45.600  1.00  0.00           C
ATOM   4445  O   MET A 929      39.510  52.170  44.630  1.00  0.00           O
ATOM   4446  N   ASP A 930      39.010  51.610  46.750  1.00  0.00           N
ATOM   4447  HN  ASP A 930      38.360  51.680  47.510  1.00  0.00           H
ATOM   4448  CA  ASP A 930      40.110  50.710  46.930  1.00  0.00           C
ATOM   4449  HA  ASP A 930      41.080  51.150  46.720  1.00  0.00           H
ATOM   4450  CB  ASP A 930      40.150  50.210  48.360  1.00  0.00           C
ATOM   4451  HB1 ASP A 930      40.980  49.510  48.570  1.00  0.00           H
ATOM   4452  HB2 ASP A 930      39.210  49.740  48.720  1.00  0.00           H
ATOM   4453  CG  ASP A 930      40.480  51.310  49.350  1.00  0.00           C
ATOM   4454  OD1 ASP A 930      40.540  50.980  50.560  1.00  0.00           O
ATOM   4455  OD2 ASP A 930      40.800  52.470  49.070  1.00  0.00           O
ATOM   4456  C   ASP A 930      40.130  49.520  46.000  1.00  0.00           C
ATOM   4457  O   ASP A 930      41.180  49.200  45.490  1.00  0.00           O
ATOM   4458  N   GLN A 931      39.010  48.820  45.830  1.00  0.00           N
ATOM   4459  HN  GLN A 931      38.190  49.160  46.280  1.00  0.00           H
ATOM   4460  CA  GLN A 931      38.820  47.590  45.020  1.00  0.00           C
ATOM   4461  HA  GLN A 931      39.560  46.920  45.410  1.00  0.00           H
ATOM   4462  CB  GLN A 931      37.410  47.040  45.330  1.00  0.00           C
ATOM   4463  HB1 GLN A 931      36.620  47.660  44.870  1.00  0.00           H
ATOM   4464  HB2 GLN A 931      37.240  47.080  46.430  1.00  0.00           H
ATOM   4465  CG  GLN A 931      37.250  45.570  44.860  1.00  0.00           C
ATOM   4466  HG1 GLN A 931      36.870  45.570  43.810  1.00  0.00           H
ATOM   4467  HG2 GLN A 931      36.500  45.000  45.430  1.00  0.00           H
ATOM   4468  CD  GLN A 931      38.490  44.740  45.070  1.00  0.00           C
ATOM   4469  OE1 GLN A 931      38.770  44.490  46.240  1.00  0.00           O
ATOM   4470  NE2 GLN A 931      39.220  44.250  44.010  1.00  0.00           N
ATOM   4471 HE21 GLN A 931      39.960  43.610  44.220  1.00  0.00           H
ATOM   4472 HE22 GLN A 931      39.000  44.330  43.040  1.00  0.00           H
ATOM   4473  C   GLN A 931      38.900  47.990  43.570  1.00  0.00           C
ATOM   4474  O   GLN A 931      39.730  47.430  42.810  1.00  0.00           O
ATOM   4475  N   GLN A 932      38.120  48.990  43.070  1.00  0.00           N
ATOM   4476  HN  GLN A 932      37.450  49.550  43.560  1.00  0.00           H
ATOM   4477  CA  GLN A 932      37.970  49.240  41.620  1.00  0.00           C
ATOM   4478  HA  GLN A 932      37.960  48.250  41.200  1.00  0.00           H
ATOM   4479  CB  GLN A 932      36.670  49.990  41.230  1.00  0.00           C
ATOM   4480  HB1 GLN A 932      36.610  50.150  40.130  1.00  0.00           H
ATOM   4481  HB2 GLN A 932      36.610  50.970  41.740  1.00  0.00           H
ATOM   4482  CG  GLN A 932      35.460  49.150  41.800  1.00  0.00           C
ATOM   4483  HG1 GLN A 932      34.520  49.740  41.740  1.00  0.00           H
ATOM   4484  HG2 GLN A 932      35.420  48.850  42.850  1.00  0.00           H
ATOM   4485  CD  GLN A 932      35.260  47.780  41.170  1.00  0.00           C
ATOM   4486  OE1 GLN A 932      35.920  46.910  41.760  1.00  0.00           O
ATOM   4487  NE2 GLN A 932      34.510  47.650  40.040  1.00  0.00           N
ATOM   4488 HE21 GLN A 932      34.420  46.700  39.730  1.00  0.00           H
ATOM   4489 HE22 GLN A 932      34.150  48.440  39.540  1.00  0.00           H
ATOM   4490  C   GLN A 932      39.220  49.920  41.080  1.00  0.00           C
ATOM   4491  O   GLN A 932      39.800  49.520  40.070  1.00  0.00           O
ATOM   4492  N   ILE A 933      39.710  51.030  41.710  1.00  0.00           N
ATOM   4493  HN  ILE A 933      39.500  51.340  42.640  1.00  0.00           H
ATOM   4494  CA  ILE A 933      40.870  51.760  41.270  1.00  0.00           C
ATOM   4495  HA  ILE A 933      40.700  51.890  40.210  1.00  0.00           H
ATOM   4496  CB  ILE A 933      40.970  53.160  41.800  1.00  0.00           C
ATOM   4497  HB  ILE A 933      41.230  53.190  42.880  1.00  0.00           H
ATOM   4498  CG2 ILE A 933      42.020  54.010  40.980  1.00  0.00           C
ATOM   4499 HG21 ILE A 933      42.320  55.000  41.360  1.00  0.00           H
ATOM   4500 HG22 ILE A 933      41.650  54.110  39.950  1.00  0.00           H
ATOM   4501 HG23 ILE A 933      42.970  53.430  41.000  1.00  0.00           H
ATOM   4502  CG1 ILE A 933      39.610  53.930  41.700  1.00  0.00           C
ATOM   4503 HG11 ILE A 933      39.830  55.010  41.870  1.00  0.00           H
ATOM   4504 HG12 ILE A 933      38.910  53.510  42.450  1.00  0.00           H
ATOM   4505  CD  ILE A 933      38.970  53.920  40.280  1.00  0.00           C
ATOM   4506  HD1 ILE A 933      38.920  52.920  39.800  1.00  0.00           H
ATOM   4507  HD2 ILE A 933      39.550  54.620  39.630  1.00  0.00           H
ATOM   4508  HD3 ILE A 933      37.960  54.370  40.290  1.00  0.00           H
ATOM   4509  C   ILE A 933      42.120  50.970  41.300  1.00  0.00           C
ATOM   4510  O   ILE A 933      42.980  51.160  40.470  1.00  0.00           O
ATOM   4511  N   THR A 934      42.300  50.030  42.240  1.00  0.00           N
ATOM   4512  HN  THR A 934      41.650  50.000  42.970  1.00  0.00           H
ATOM   4513  CA  THR A 934      43.440  49.040  42.240  1.00  0.00           C
ATOM   4514  HA  THR A 934      44.330  49.660  42.330  1.00  0.00           H
ATOM   4515  CB  THR A 934      43.350  48.190  43.460  1.00  0.00           C
ATOM   4516  HB  THR A 934      42.340  47.760  43.660  1.00  0.00           H
ATOM   4517  OG1 THR A 934      43.790  48.880  44.590  1.00  0.00           O
ATOM   4518  HG1 THR A 934      43.040  49.200  45.090  1.00  0.00           H
ATOM   4519  CG2 THR A 934      44.380  47.070  43.450  1.00  0.00           C
ATOM   4520 HG21 THR A 934      44.430  46.340  42.610  1.00  0.00           H
ATOM   4521 HG22 THR A 934      44.430  46.450  44.360  1.00  0.00           H
ATOM   4522 HG23 THR A 934      45.350  47.620  43.330  1.00  0.00           H
ATOM   4523  C   THR A 934      43.500  48.200  40.980  1.00  0.00           C
ATOM   4524  O   THR A 934      44.520  47.830  40.480  1.00  0.00           O
ATOM   4525  N   ALA A 935      42.310  47.830  40.490  1.00  0.00           N
ATOM   4526  HN  ALA A 935      41.490  48.090  41.010  1.00  0.00           H
ATOM   4527  CA  ALA A 935      42.010  47.100  39.210  1.00  0.00           C
ATOM   4528  HA  ALA A 935      42.510  46.140  39.160  1.00  0.00           H
ATOM   4529  CB  ALA A 935      40.500  46.680  39.180  1.00  0.00           C
ATOM   4530  HB1 ALA A 935      40.270  46.590  40.270  1.00  0.00           H
ATOM   4531  HB2 ALA A 935      40.350  45.700  38.690  1.00  0.00           H
ATOM   4532  HB3 ALA A 935      39.880  47.520  38.810  1.00  0.00           H
ATOM   4533  C   ALA A 935      42.390  48.060  38.020  1.00  0.00           C
ATOM   4534  O   ALA A 935      43.020  47.700  37.060  1.00  0.00           O
ATOM   4535  N   VAL A 936      41.970  49.330  38.090  1.00  0.00           N
ATOM   4536  HN  VAL A 936      41.300  49.740  38.680  1.00  0.00           H
ATOM   4537  CA  VAL A 936      42.350  50.240  37.050  1.00  0.00           C
ATOM   4538  HA  VAL A 936      41.980  49.840  36.120  1.00  0.00           H
ATOM   4539  CB  VAL A 936      41.830  51.620  37.360  1.00  0.00           C
ATOM   4540  HB  VAL A 936      41.840  51.920  38.430  1.00  0.00           H
ATOM   4541  CG1 VAL A 936      42.590  52.760  36.580  1.00  0.00           C
ATOM   4542 HG11 VAL A 936      42.710  52.400  35.540  1.00  0.00           H
ATOM   4543 HG12 VAL A 936      43.540  53.080  37.060  1.00  0.00           H
ATOM   4544 HG13 VAL A 936      42.080  53.740  36.490  1.00  0.00           H
ATOM   4545  CG2 VAL A 936      40.360  51.780  36.980  1.00  0.00           C
ATOM   4546 HG21 VAL A 936      40.220  51.850  35.870  1.00  0.00           H
ATOM   4547 HG22 VAL A 936      39.850  52.600  37.520  1.00  0.00           H
ATOM   4548 HG23 VAL A 936      39.850  50.870  37.360  1.00  0.00           H
ATOM   4549  C   VAL A 936      43.920  50.350  36.940  1.00  0.00           C
ATOM   4550  O   VAL A 936      44.450  50.410  35.800  1.00  0.00           O
ATOM   4551  N   ILE A 937      44.610  50.450  38.080  1.00  0.00           N
ATOM   4552  HN  ILE A 937      44.080  50.570  38.910  1.00  0.00           H
ATOM   4553  CA  ILE A 937      46.010  50.480  38.240  1.00  0.00           C
ATOM   4554  HA  ILE A 937      46.310  51.250  37.530  1.00  0.00           H
ATOM   4555  CB  ILE A 937      46.540  50.780  39.660  1.00  0.00           C
ATOM   4556  HB  ILE A 937      45.930  50.180  40.350  1.00  0.00           H
ATOM   4557  CG2 ILE A 937      48.110  50.550  39.690  1.00  0.00           C
ATOM   4558 HG21 ILE A 937      48.400  49.500  39.900  1.00  0.00           H
ATOM   4559 HG22 ILE A 937      48.480  51.250  40.470  1.00  0.00           H
ATOM   4560 HG23 ILE A 937      48.590  50.910  38.760  1.00  0.00           H
ATOM   4561  CG1 ILE A 937      46.240  52.280  39.900  1.00  0.00           C
ATOM   4562 HG11 ILE A 937      46.690  52.830  40.750  1.00  0.00           H
ATOM   4563 HG12 ILE A 937      45.130  52.370  39.970  1.00  0.00           H
ATOM   4564  CD  ILE A 937      46.650  53.370  38.880  1.00  0.00           C
ATOM   4565  HD1 ILE A 937      46.500  54.400  39.260  1.00  0.00           H
ATOM   4566  HD2 ILE A 937      45.940  53.210  38.030  1.00  0.00           H
ATOM   4567  HD3 ILE A 937      47.730  53.240  38.690  1.00  0.00           H
ATOM   4568  C   ILE A 937      46.710  49.220  37.680  1.00  0.00           C
ATOM   4569  O   ILE A 937      47.690  49.270  36.920  1.00  0.00           O
ATOM   4570  N   ILE A 938      46.230  48.060  38.060  1.00  0.00           N
ATOM   4571  HN  ILE A 938      45.500  48.030  38.740  1.00  0.00           H
ATOM   4572  CA  ILE A 938      46.800  46.810  37.500  1.00  0.00           C
ATOM   4573  HA  ILE A 938      47.830  46.850  37.830  1.00  0.00           H
ATOM   4574  CB  ILE A 938      46.150  45.480  38.000  1.00  0.00           C
ATOM   4575  HB  ILE A 938      45.070  45.520  37.750  1.00  0.00           H
ATOM   4576  CG2 ILE A 938      46.690  44.300  37.110  1.00  0.00           C
ATOM   4577 HG21 ILE A 938      47.790  44.310  37.030  1.00  0.00           H
ATOM   4578 HG22 ILE A 938      46.240  44.340  36.100  1.00  0.00           H
ATOM   4579 HG23 ILE A 938      46.410  43.320  37.540  1.00  0.00           H
ATOM   4580  CG1 ILE A 938      46.250  45.230  39.530  1.00  0.00           C
ATOM   4581 HG11 ILE A 938      45.790  46.100  40.050  1.00  0.00           H
ATOM   4582 HG12 ILE A 938      47.310  45.020  39.770  1.00  0.00           H
ATOM   4583  CD  ILE A 938      45.480  43.930  39.970  1.00  0.00           C
ATOM   4584  HD1 ILE A 938      44.430  43.940  39.610  1.00  0.00           H
ATOM   4585  HD2 ILE A 938      45.520  43.900  41.080  1.00  0.00           H
ATOM   4586  HD3 ILE A 938      45.970  42.970  39.690  1.00  0.00           H
ATOM   4587  C   ILE A 938      46.850  46.760  36.020  1.00  0.00           C
ATOM   4588  O   ILE A 938      47.880  46.500  35.370  1.00  0.00           O
ATOM   4589  N   ASN A 939      45.640  46.990  35.440  1.00  0.00           N
ATOM   4590  HN  ASN A 939      44.910  47.250  36.080  1.00  0.00           H
ATOM   4591  CA  ASN A 939      45.320  46.660  34.120  1.00  0.00           C
ATOM   4592  HA  ASN A 939      45.870  45.800  33.780  1.00  0.00           H
ATOM   4593  CB  ASN A 939      43.780  46.520  34.040  1.00  0.00           C
ATOM   4594  HB1 ASN A 939      43.370  47.530  34.220  1.00  0.00           H
ATOM   4595  HB2 ASN A 939      43.480  45.730  34.760  1.00  0.00           H
ATOM   4596  CG  ASN A 939      43.190  46.010  32.660  1.00  0.00           C
ATOM   4597  OD1 ASN A 939      43.850  45.160  32.070  1.00  0.00           O
ATOM   4598  ND2 ASN A 939      42.080  46.620  32.160  1.00  0.00           N
ATOM   4599 HD21 ASN A 939      41.790  47.440  32.640  1.00  0.00           H
ATOM   4600 HD22 ASN A 939      41.670  46.380  31.270  1.00  0.00           H
ATOM   4601  C   ASN A 939      45.820  47.830  33.130  1.00  0.00           C
ATOM   4602  O   ASN A 939      45.040  48.530  32.550  1.00  0.00           O
ATOM   4603  N   ARG A 940      47.120  47.990  33.000  1.00  0.00           N
ATOM   4604  HN  ARG A 940      47.810  47.390  33.400  1.00  0.00           H
ATOM   4605  CA  ARG A 940      47.650  49.020  32.100  1.00  0.00           C
ATOM   4606  HA  ARG A 940      46.970  49.020  31.270  1.00  0.00           H
ATOM   4607  CB  ARG A 940      47.860  50.440  32.760  1.00  0.00           C
ATOM   4608  HB1 ARG A 940      48.170  51.210  32.020  1.00  0.00           H
ATOM   4609  HB2 ARG A 940      48.660  50.340  33.510  1.00  0.00           H
ATOM   4610  CG  ARG A 940      46.660  50.980  33.570  1.00  0.00           C
ATOM   4611  HG1 ARG A 940      46.650  50.500  34.580  1.00  0.00           H
ATOM   4612  HG2 ARG A 940      45.690  50.630  33.150  1.00  0.00           H
ATOM   4613  CD  ARG A 940      46.420  52.530  33.770  1.00  0.00           C
ATOM   4614  HD1 ARG A 940      45.440  52.730  34.240  1.00  0.00           H
ATOM   4615  HD2 ARG A 940      46.480  52.940  32.740  1.00  0.00           H
ATOM   4616  NE  ARG A 940      47.530  52.980  34.670  1.00  0.00           N
ATOM   4617  HE  ARG A 940      48.070  52.260  35.080  1.00  0.00           H
ATOM   4618  CZ  ARG A 940      48.130  54.160  34.530  1.00  0.00           C
ATOM   4619  NH1 ARG A 940      47.730  55.240  33.890  1.00  0.00           N
ATOM   4620 HH11 ARG A 940      46.740  55.220  33.820  1.00  0.00           H
ATOM   4621 HH12 ARG A 940      48.250  56.090  33.820  1.00  0.00           H
ATOM   4622  NH2 ARG A 940      49.330  54.180  35.110  1.00  0.00           N
ATOM   4623 HH21 ARG A 940      49.630  53.340  35.550  1.00  0.00           H
ATOM   4624 HH22 ARG A 940      49.850  55.030  35.150  1.00  0.00           H
ATOM   4625  C   ARG A 940      48.940  48.630  31.430  1.00  0.00           C
ATOM   4626  O   ARG A 940      49.730  47.860  32.060  1.00  0.00           O
ATOM   4627  N   LYS A 941      49.210  49.040  30.180  1.00  0.00           N
ATOM   4628  HN  LYS A 941      48.510  49.620  29.780  1.00  0.00           H
ATOM   4629  CA  LYS A 941      50.390  48.610  29.410  1.00  0.00           C
ATOM   4630  HA  LYS A 941      50.000  48.630  28.400  1.00  0.00           H
ATOM   4631  CB  LYS A 941      51.520  49.680  29.520  1.00  0.00           C
ATOM   4632  HB1 LYS A 941      52.410  49.420  28.900  1.00  0.00           H
ATOM   4633  HB2 LYS A 941      51.960  49.780  30.550  1.00  0.00           H
ATOM   4634  CG  LYS A 941      51.140  51.100  29.130  1.00  0.00           C
ATOM   4635  HG1 LYS A 941      50.420  51.610  29.820  1.00  0.00           H
ATOM   4636  HG2 LYS A 941      50.690  51.000  28.120  1.00  0.00           H
ATOM   4637  CD  LYS A 941      52.330  52.050  28.970  1.00  0.00           C
ATOM   4638  HD1 LYS A 941      52.770  52.120  30.000  1.00  0.00           H
ATOM   4639  HD2 LYS A 941      51.900  53.050  28.720  1.00  0.00           H
ATOM   4640  CE  LYS A 941      53.450  51.640  28.000  1.00  0.00           C
ATOM   4641  HE1 LYS A 941      53.870  50.610  28.010  1.00  0.00           H
ATOM   4642  HE2 LYS A 941      54.300  52.270  28.340  1.00  0.00           H
ATOM   4643  NZ  LYS A 941      53.250  51.870  26.490  1.00  0.00           N
ATOM   4644  HZ1 LYS A 941      54.140  51.820  25.970  1.00  0.00           H
ATOM   4645  HZ2 LYS A 941      52.930  52.850  26.260  1.00  0.00           H
ATOM   4646  HZ3 LYS A 941      52.520  51.250  26.080  1.00  0.00           H
ATOM   4647  C   LYS A 941      50.950  47.170  29.660  1.00  0.00           C
ATOM   4648  O   LYS A 941      50.260  46.160  29.350  1.00  0.00           O
ATOM   4649  N   GLU A 942      52.160  47.090  30.220  1.00  0.00           N
ATOM   4650  HN  GLU A 942      52.650  47.960  30.340  1.00  0.00           H
ATOM   4651  CA  GLU A 942      52.910  45.870  30.450  1.00  0.00           C
ATOM   4652  HA  GLU A 942      52.990  45.400  29.490  1.00  0.00           H
ATOM   4653  CB  GLU A 942      54.350  46.030  30.870  1.00  0.00           C
ATOM   4654  HB1 GLU A 942      54.790  46.680  30.070  1.00  0.00           H
ATOM   4655  HB2 GLU A 942      54.800  45.010  30.890  1.00  0.00           H
ATOM   4656  CG  GLU A 942      54.600  46.670  32.270  1.00  0.00           C
ATOM   4657  HG1 GLU A 942      54.450  45.780  32.910  1.00  0.00           H
ATOM   4658  HG2 GLU A 942      53.940  47.450  32.680  1.00  0.00           H
ATOM   4659  CD  GLU A 942      56.160  47.140  32.250  1.00  0.00           C
ATOM   4660  OE1 GLU A 942      56.370  48.320  31.870  1.00  0.00           O
ATOM   4661  OE2 GLU A 942      57.060  46.340  32.530  1.00  0.00           O
ATOM   4662  C   GLU A 942      52.190  44.940  31.410  1.00  0.00           C
ATOM   4663  O   GLU A 942      52.190  43.720  31.280  1.00  0.00           O
ATOM   4664  N   HSD A 943      51.540  45.540  32.470  1.00  0.00           N
ATOM   4665  HN  HSD A 943      51.570  46.540  32.520  1.00  0.00           H
ATOM   4666  CA  HSD A 943      50.750  44.890  33.490  1.00  0.00           C
ATOM   4667  HA  HSD A 943      51.270  43.950  33.580  1.00  0.00           H
ATOM   4668  CB  HSD A 943      50.670  45.660  34.840  1.00  0.00           C
ATOM   4669  HB1 HSD A 943      50.040  45.140  35.590  1.00  0.00           H
ATOM   4670  HB2 HSD A 943      50.310  46.660  34.560  1.00  0.00           H
ATOM   4671  ND1 HSD A 943      52.880  46.780  35.610  1.00  0.00           N
ATOM   4672  HD1 HSD A 943      52.640  47.720  35.360  1.00  0.00           H
ATOM   4673  CG  HSD A 943      52.110  45.650  35.360  1.00  0.00           C
ATOM   4674  CE1 HSD A 943      54.070  46.370  36.080  1.00  0.00           C
ATOM   4675  HE1 HSD A 943      54.860  47.090  36.310  1.00  0.00           H
ATOM   4676  NE2 HSD A 943      54.190  45.070  36.100  1.00  0.00           N
ATOM   4677  CD2 HSD A 943      52.950  44.620  35.640  1.00  0.00           C
ATOM   4678  HD2 HSD A 943      52.770  43.550  35.570  1.00  0.00           H
ATOM   4679  C   HSD A 943      49.330  44.550  33.070  1.00  0.00           C
ATOM   4680  O   HSD A 943      48.670  43.770  33.750  1.00  0.00           O
ATOM   4681  N   LYS A 944      48.780  45.020  31.900  1.00  0.00           N
ATOM   4682  HN  LYS A 944      49.160  45.760  31.360  1.00  0.00           H
ATOM   4683  CA  LYS A 944      47.490  44.620  31.390  1.00  0.00           C
ATOM   4684  HA  LYS A 944      46.770  45.010  32.100  1.00  0.00           H
ATOM   4685  CB  LYS A 944      47.320  45.180  29.990  1.00  0.00           C
ATOM   4686  HB1 LYS A 944      48.070  44.640  29.380  1.00  0.00           H
ATOM   4687  HB2 LYS A 944      47.520  46.270  30.140  1.00  0.00           H
ATOM   4688  CG  LYS A 944      45.910  45.140  29.290  1.00  0.00           C
ATOM   4689  HG1 LYS A 944      45.270  45.830  29.880  1.00  0.00           H
ATOM   4690  HG2 LYS A 944      45.440  44.160  29.560  1.00  0.00           H
ATOM   4691  CD  LYS A 944      45.860  45.490  27.710  1.00  0.00           C
ATOM   4692  HD1 LYS A 944      44.820  45.500  27.320  1.00  0.00           H
ATOM   4693  HD2 LYS A 944      46.220  44.580  27.170  1.00  0.00           H
ATOM   4694  CE  LYS A 944      46.810  46.590  27.360  1.00  0.00           C
ATOM   4695  HE1 LYS A 944      47.850  46.360  27.650  1.00  0.00           H
ATOM   4696  HE2 LYS A 944      46.590  47.530  27.910  1.00  0.00           H
ATOM   4697  NZ  LYS A 944      46.940  46.800  25.940  1.00  0.00           N
ATOM   4698  HZ1 LYS A 944      47.740  47.360  25.610  1.00  0.00           H
ATOM   4699  HZ2 LYS A 944      46.090  47.230  25.530  1.00  0.00           H
ATOM   4700  HZ3 LYS A 944      47.010  45.910  25.410  1.00  0.00           H
ATOM   4701  C   LYS A 944      47.190  43.170  31.360  1.00  0.00           C
ATOM   4702  O   LYS A 944      48.020  42.390  30.950  1.00  0.00           O
ATOM   4703  N   LEU A 945      45.980  42.800  31.770  1.00  0.00           N
ATOM   4704  HN  LEU A 945      45.250  43.460  31.970  1.00  0.00           H
ATOM   4705  CA  LEU A 945      45.690  41.370  31.980  1.00  0.00           C
ATOM   4706  HA  LEU A 945      46.620  40.820  31.980  1.00  0.00           H
ATOM   4707  CB  LEU A 945      44.840  41.070  33.270  1.00  0.00           C
ATOM   4708  HB1 LEU A 945      44.690  39.980  33.490  1.00  0.00           H
ATOM   4709  HB2 LEU A 945      43.820  41.490  33.140  1.00  0.00           H
ATOM   4710  CG  LEU A 945      45.360  41.800  34.550  1.00  0.00           C
ATOM   4711  HG  LEU A 945      45.760  42.790  34.290  1.00  0.00           H
ATOM   4712  CD1 LEU A 945      44.200  41.990  35.600  1.00  0.00           C
ATOM   4713 HD11 LEU A 945      43.550  41.130  35.820  1.00  0.00           H
ATOM   4714 HD12 LEU A 945      43.490  42.650  35.060  1.00  0.00           H
ATOM   4715 HD13 LEU A 945      44.600  42.510  36.500  1.00  0.00           H
ATOM   4716  CD2 LEU A 945      46.430  40.890  35.300  1.00  0.00           C
ATOM   4717 HD21 LEU A 945      47.210  40.690  34.540  1.00  0.00           H
ATOM   4718 HD22 LEU A 945      45.920  39.930  35.530  1.00  0.00           H
ATOM   4719 HD23 LEU A 945      46.810  41.530  36.120  1.00  0.00           H
ATOM   4720  C   LEU A 945      45.010  40.860  30.690  1.00  0.00           C
ATOM   4721  O   LEU A 945      44.580  41.630  29.830  1.00  0.00           O
ATOM   4722  N   LYS A 946      44.910  39.560  30.530  1.00  0.00           N
ATOM   4723  HN  LYS A 946      45.420  38.980  31.160  1.00  0.00           H
ATOM   4724  CA  LYS A 946      44.140  38.830  29.540  1.00  0.00           C
ATOM   4725  HA  LYS A 946      44.400  39.120  28.540  1.00  0.00           H
ATOM   4726  CB  LYS A 946      44.440  37.290  29.650  1.00  0.00           C
ATOM   4727  HB1 LYS A 946      43.860  36.740  28.870  1.00  0.00           H
ATOM   4728  HB2 LYS A 946      44.010  36.900  30.600  1.00  0.00           H
ATOM   4729  CG  LYS A 946      46.000  37.010  29.440  1.00  0.00           C
ATOM   4730  HG1 LYS A 946      46.530  37.700  30.140  1.00  0.00           H
ATOM   4731  HG2 LYS A 946      46.160  37.370  28.400  1.00  0.00           H
ATOM   4732  CD  LYS A 946      46.560  35.580  29.510  1.00  0.00           C
ATOM   4733  HD1 LYS A 946      47.650  35.710  29.350  1.00  0.00           H
ATOM   4734  HD2 LYS A 946      46.220  35.090  28.570  1.00  0.00           H
ATOM   4735  CE  LYS A 946      46.250  34.600  30.700  1.00  0.00           C
ATOM   4736  HE1 LYS A 946      45.190  34.280  30.760  1.00  0.00           H
ATOM   4737  HE2 LYS A 946      46.550  34.910  31.720  1.00  0.00           H
ATOM   4738  NZ  LYS A 946      47.060  33.310  30.520  1.00  0.00           N
ATOM   4739  HZ1 LYS A 946      46.690  32.810  29.680  1.00  0.00           H
ATOM   4740  HZ2 LYS A 946      46.910  32.740  31.380  1.00  0.00           H
ATOM   4741  HZ3 LYS A 946      48.040  33.630  30.450  1.00  0.00           H
ATOM   4742  C   LYS A 946      42.660  39.120  29.550  1.00  0.00           C
ATOM   4743  O   LYS A 946      41.880  38.630  30.420  1.00  0.00           O
ATOM   4744  N   LYS A 947      42.200  39.920  28.550  1.00  0.00           N
ATOM   4745  HN  LYS A 947      42.800  40.290  27.840  1.00  0.00           H
ATOM   4746  CA  LYS A 947      40.770  40.220  28.400  1.00  0.00           C
ATOM   4747  HA  LYS A 947      40.730  40.790  27.480  1.00  0.00           H
ATOM   4748  CB  LYS A 947      39.820  39.010  28.220  1.00  0.00           C
ATOM   4749  HB1 LYS A 947      38.820  39.450  28.030  1.00  0.00           H
ATOM   4750  HB2 LYS A 947      39.780  38.560  29.240  1.00  0.00           H
ATOM   4751  CG  LYS A 947      40.270  38.030  27.140  1.00  0.00           C
ATOM   4752  HG1 LYS A 947      39.430  37.300  27.100  1.00  0.00           H
ATOM   4753  HG2 LYS A 947      41.180  37.440  27.370  1.00  0.00           H
ATOM   4754  CD  LYS A 947      40.530  38.650  25.770  1.00  0.00           C
ATOM   4755  HD1 LYS A 947      41.350  39.380  25.950  1.00  0.00           H
ATOM   4756  HD2 LYS A 947      39.720  39.260  25.330  1.00  0.00           H
ATOM   4757  CE  LYS A 947      40.940  37.540  24.780  1.00  0.00           C
ATOM   4758  HE1 LYS A 947      40.110  36.810  24.820  1.00  0.00           H
ATOM   4759  HE2 LYS A 947      41.910  37.010  24.930  1.00  0.00           H
ATOM   4760  NZ  LYS A 947      41.040  38.170  23.470  1.00  0.00           N
ATOM   4761  HZ1 LYS A 947      40.100  38.520  23.190  1.00  0.00           H
ATOM   4762  HZ2 LYS A 947      41.300  37.440  22.770  1.00  0.00           H
ATOM   4763  HZ3 LYS A 947      41.760  38.900  23.570  1.00  0.00           H
ATOM   4764  C   LYS A 947      40.270  41.070  29.560  1.00  0.00           C
ATOM   4765  O   LYS A 947      39.060  41.000  29.900  1.00  0.00           O
ATOM   4766  N   GLY A 948      41.230  41.800  30.150  1.00  0.00           N
ATOM   4767  HN  GLY A 948      42.160  41.730  29.790  1.00  0.00           H
ATOM   4768  CA  GLY A 948      40.980  42.690  31.220  1.00  0.00           C
ATOM   4769  HA1 GLY A 948      40.070  43.250  31.000  1.00  0.00           H
ATOM   4770  HA2 GLY A 948      41.850  43.330  31.170  1.00  0.00           H
ATOM   4771  C   GLY A 948      40.780  42.100  32.530  1.00  0.00           C
ATOM   4772  O   GLY A 948      41.250  40.950  32.860  1.00  0.00           O
ATOM   4773  N   ALA A 949      40.220  42.850  33.450  1.00  0.00           N
ATOM   4774  HN  ALA A 949      39.970  43.820  33.280  1.00  0.00           H
ATOM   4775  CA  ALA A 949      40.140  42.540  34.810  1.00  0.00           C
ATOM   4776  HA  ALA A 949      40.980  41.900  35.020  1.00  0.00           H
ATOM   4777  CB  ALA A 949      40.440  43.850  35.440  1.00  0.00           C
ATOM   4778  HB1 ALA A 949      41.240  44.490  35.000  1.00  0.00           H
ATOM   4779  HB2 ALA A 949      40.730  43.690  36.500  1.00  0.00           H
ATOM   4780  HB3 ALA A 949      39.580  44.550  35.400  1.00  0.00           H
ATOM   4781  C   ALA A 949      38.780  42.060  35.350  1.00  0.00           C
ATOM   4782  O   ALA A 949      38.810  41.380  36.400  1.00  0.00           O
ATOM   4783  N   GLY A 950      37.710  42.280  34.610  1.00  0.00           N
ATOM   4784  HN  GLY A 950      37.720  42.840  33.780  1.00  0.00           H
ATOM   4785  CA  GLY A 950      36.410  41.950  35.040  1.00  0.00           C
ATOM   4786  HA1 GLY A 950      36.290  40.910  35.290  1.00  0.00           H
ATOM   4787  HA2 GLY A 950      35.740  42.120  34.200  1.00  0.00           H
ATOM   4788  C   GLY A 950      35.840  42.700  36.240  1.00  0.00           C
ATOM   4789  O   GLY A 950      35.500  42.120  37.250  1.00  0.00           O
ATOM   4790  N   TYR A 951      35.850  44.040  36.200  1.00  0.00           N
ATOM   4791  HN  TYR A 951      36.070  44.630  35.410  1.00  0.00           H
ATOM   4792  CA  TYR A 951      35.620  44.970  37.360  1.00  0.00           C
ATOM   4793  HA  TYR A 951      36.440  44.920  38.060  1.00  0.00           H
ATOM   4794  CB  TYR A 951      35.410  46.420  36.740  1.00  0.00           C
ATOM   4795  HB1 TYR A 951      35.270  47.210  37.500  1.00  0.00           H
ATOM   4796  HB2 TYR A 951      34.460  46.490  36.180  1.00  0.00           H
ATOM   4797  CG  TYR A 951      36.510  46.950  35.910  1.00  0.00           C
ATOM   4798  CD1 TYR A 951      37.870  46.950  36.450  1.00  0.00           C
ATOM   4799  HD1 TYR A 951      38.090  46.630  37.460  1.00  0.00           H
ATOM   4800  CE1 TYR A 951      38.920  47.470  35.600  1.00  0.00           C
ATOM   4801  HE1 TYR A 951      39.920  47.460  35.970  1.00  0.00           H
ATOM   4802  CZ  TYR A 951      38.640  48.050  34.320  1.00  0.00           C
ATOM   4803  OH  TYR A 951      39.640  48.600  33.510  1.00  0.00           O
ATOM   4804  HH  TYR A 951      39.270  48.520  32.630  1.00  0.00           H
ATOM   4805  CD2 TYR A 951      36.250  47.510  34.660  1.00  0.00           C
ATOM   4806  HD2 TYR A 951      35.300  47.270  34.220  1.00  0.00           H
ATOM   4807  CE2 TYR A 951      37.270  48.060  33.850  1.00  0.00           C
ATOM   4808  HE2 TYR A 951      37.040  48.500  32.900  1.00  0.00           H
ATOM   4809  C   TYR A 951      34.240  44.710  38.120  1.00  0.00           C
ATOM   4810  O   TYR A 951      34.210  44.910  39.340  1.00  0.00           O
ATOM   4811  N   HSD A 952      33.100  44.370  37.390  1.00  0.00           N
ATOM   4812  HN  HSD A 952      33.100  44.340  36.400  1.00  0.00           H
ATOM   4813  CA  HSD A 952      31.800  44.090  38.140  1.00  0.00           C
ATOM   4814  HA  HSD A 952      31.660  44.760  38.970  1.00  0.00           H
ATOM   4815  CB  HSD A 952      30.540  44.380  37.280  1.00  0.00           C
ATOM   4816  HB1 HSD A 952      29.610  44.090  37.820  1.00  0.00           H
ATOM   4817  HB2 HSD A 952      30.590  43.630  36.460  1.00  0.00           H
ATOM   4818  ND1 HSD A 952      30.780  46.430  35.780  1.00  0.00           N
ATOM   4819  HD1 HSD A 952      31.220  45.980  35.010  1.00  0.00           H
ATOM   4820  CG  HSD A 952      30.510  45.860  36.980  1.00  0.00           C
ATOM   4821  CE1 HSD A 952      30.790  47.750  36.000  1.00  0.00           C
ATOM   4822  HE1 HSD A 952      30.870  48.440  35.160  1.00  0.00           H
ATOM   4823  NE2 HSD A 952      30.460  48.050  37.160  1.00  0.00           N
ATOM   4824  CD2 HSD A 952      30.330  46.870  37.830  1.00  0.00           C
ATOM   4825  HD2 HSD A 952      30.170  46.820  38.900  1.00  0.00           H
ATOM   4826  C   HSD A 952      31.780  42.700  38.710  1.00  0.00           C
ATOM   4827  O   HSD A 952      31.250  42.520  39.850  1.00  0.00           O
ATOM   4828  N   LEU A 953      32.450  41.730  38.090  1.00  0.00           N
ATOM   4829  HN  LEU A 953      32.920  41.920  37.220  1.00  0.00           H
ATOM   4830  CA  LEU A 953      32.710  40.460  38.740  1.00  0.00           C
ATOM   4831  HA  LEU A 953      31.760  40.100  39.130  1.00  0.00           H
ATOM   4832  CB  LEU A 953      33.170  39.370  37.740  1.00  0.00           C
ATOM   4833  HB1 LEU A 953      34.200  39.590  37.400  1.00  0.00           H
ATOM   4834  HB2 LEU A 953      32.620  39.420  36.770  1.00  0.00           H
ATOM   4835  CG  LEU A 953      33.220  37.930  38.300  1.00  0.00           C
ATOM   4836  HG  LEU A 953      34.030  37.920  39.060  1.00  0.00           H
ATOM   4837  CD1 LEU A 953      31.900  37.500  38.880  1.00  0.00           C
ATOM   4838 HD11 LEU A 953      32.030  36.460  39.250  1.00  0.00           H
ATOM   4839 HD12 LEU A 953      31.180  37.530  38.050  1.00  0.00           H
ATOM   4840 HD13 LEU A 953      31.610  38.200  39.700  1.00  0.00           H
ATOM   4841  CD2 LEU A 953      33.850  36.970  37.270  1.00  0.00           C
ATOM   4842 HD21 LEU A 953      33.380  37.030  36.260  1.00  0.00           H
ATOM   4843 HD22 LEU A 953      33.860  35.960  37.710  1.00  0.00           H
ATOM   4844 HD23 LEU A 953      34.900  37.330  37.130  1.00  0.00           H
ATOM   4845  C   LEU A 953      33.500  40.480  40.010  1.00  0.00           C
ATOM   4846  O   LEU A 953      33.240  39.860  41.000  1.00  0.00           O
ATOM   4847  N   ASP A 954      34.560  41.260  39.950  1.00  0.00           N
ATOM   4848  HN  ASP A 954      34.890  41.750  39.140  1.00  0.00           H
ATOM   4849  CA  ASP A 954      35.420  41.570  41.110  1.00  0.00           C
ATOM   4850  HA  ASP A 954      35.640  40.600  41.540  1.00  0.00           H
ATOM   4851  CB  ASP A 954      36.710  42.280  40.790  1.00  0.00           C
ATOM   4852  HB1 ASP A 954      37.370  42.400  41.670  1.00  0.00           H
ATOM   4853  HB2 ASP A 954      36.490  43.330  40.490  1.00  0.00           H
ATOM   4854  CG  ASP A 954      37.520  41.650  39.670  1.00  0.00           C
ATOM   4855  OD1 ASP A 954      37.490  40.430  39.450  1.00  0.00           O
ATOM   4856  OD2 ASP A 954      38.220  42.490  38.870  1.00  0.00           O
ATOM   4857  HD2 ASP A 954      38.470  41.930  38.130  1.00  0.00           H
ATOM   4858  C   ASP A 954      34.670  42.270  42.190  1.00  0.00           C
ATOM   4859  O   ASP A 954      34.650  41.890  43.360  1.00  0.00           O
ATOM   4860  N   LEU A 955      33.900  43.320  41.830  1.00  0.00           N
ATOM   4861  HN  LEU A 955      33.810  43.580  40.880  1.00  0.00           H
ATOM   4862  CA  LEU A 955      33.050  44.050  42.840  1.00  0.00           C
ATOM   4863  HA  LEU A 955      33.730  44.450  43.570  1.00  0.00           H
ATOM   4864  CB  LEU A 955      32.400  45.180  42.060  1.00  0.00           C
ATOM   4865  HB1 LEU A 955      31.860  44.770  41.180  1.00  0.00           H
ATOM   4866  HB2 LEU A 955      33.200  45.810  41.650  1.00  0.00           H
ATOM   4867  CG  LEU A 955      31.620  46.190  42.930  1.00  0.00           C
ATOM   4868  HG  LEU A 955      30.780  45.740  43.490  1.00  0.00           H
ATOM   4869  CD1 LEU A 955      32.460  46.880  44.010  1.00  0.00           C
ATOM   4870 HD11 LEU A 955      32.690  46.170  44.840  1.00  0.00           H
ATOM   4871 HD12 LEU A 955      31.810  47.640  44.480  1.00  0.00           H
ATOM   4872 HD13 LEU A 955      33.430  47.210  43.570  1.00  0.00           H
ATOM   4873  CD2 LEU A 955      31.010  47.310  42.000  1.00  0.00           C
ATOM   4874 HD21 LEU A 955      31.850  47.800  41.460  1.00  0.00           H
ATOM   4875 HD22 LEU A 955      30.410  48.100  42.530  1.00  0.00           H
ATOM   4876 HD23 LEU A 955      30.320  46.970  41.200  1.00  0.00           H
ATOM   4877  C   LEU A 955      32.010  43.170  43.490  1.00  0.00           C
ATOM   4878  O   LEU A 955      31.780  43.200  44.740  1.00  0.00           O
ATOM   4879  N   LEU A 956      31.390  42.320  42.680  1.00  0.00           N
ATOM   4880  HN  LEU A 956      31.670  42.410  41.720  1.00  0.00           H
ATOM   4881  CA  LEU A 956      30.310  41.480  43.040  1.00  0.00           C
ATOM   4882  HA  LEU A 956      29.520  42.080  43.470  1.00  0.00           H
ATOM   4883  CB  LEU A 956      29.730  40.850  41.680  1.00  0.00           C
ATOM   4884  HB1 LEU A 956      30.620  40.350  41.240  1.00  0.00           H
ATOM   4885  HB2 LEU A 956      29.370  41.750  41.130  1.00  0.00           H
ATOM   4886  CG  LEU A 956      28.690  39.720  41.840  1.00  0.00           C
ATOM   4887  HG  LEU A 956      29.050  38.800  42.340  1.00  0.00           H
ATOM   4888  CD1 LEU A 956      27.400  40.190  42.530  1.00  0.00           C
ATOM   4889 HD11 LEU A 956      26.670  39.370  42.650  1.00  0.00           H
ATOM   4890 HD12 LEU A 956      26.920  41.000  41.930  1.00  0.00           H
ATOM   4891 HD13 LEU A 956      27.590  40.590  43.550  1.00  0.00           H
ATOM   4892  CD2 LEU A 956      28.370  39.090  40.460  1.00  0.00           C
ATOM   4893 HD21 LEU A 956      29.310  38.750  39.970  1.00  0.00           H
ATOM   4894 HD22 LEU A 956      27.880  39.760  39.720  1.00  0.00           H
ATOM   4895 HD23 LEU A 956      27.780  38.150  40.520  1.00  0.00           H
ATOM   4896  C   LEU A 956      30.770  40.460  44.100  1.00  0.00           C
ATOM   4897  O   LEU A 956      30.090  40.140  45.080  1.00  0.00           O
ATOM   4898  N   MET A 957      31.990  39.950  43.860  1.00  0.00           N
ATOM   4899  HN  MET A 957      32.480  40.300  43.070  1.00  0.00           H
ATOM   4900  CA  MET A 957      32.530  39.020  44.700  1.00  0.00           C
ATOM   4901  HA  MET A 957      31.840  38.200  44.780  1.00  0.00           H
ATOM   4902  CB  MET A 957      33.750  38.210  44.150  1.00  0.00           C
ATOM   4903  HB1 MET A 957      34.260  37.670  44.970  1.00  0.00           H
ATOM   4904  HB2 MET A 957      34.510  38.940  43.810  1.00  0.00           H
ATOM   4905  CG  MET A 957      33.280  37.130  43.110  1.00  0.00           C
ATOM   4906  HG1 MET A 957      34.240  36.610  42.920  1.00  0.00           H
ATOM   4907  HG2 MET A 957      33.020  37.590  42.140  1.00  0.00           H
ATOM   4908  SD  MET A 957      32.050  35.900  43.620  1.00  0.00           S
ATOM   4909  CE  MET A 957      32.930  35.070  45.060  1.00  0.00           C
ATOM   4910  HE1 MET A 957      33.890  34.580  44.810  1.00  0.00           H
ATOM   4911  HE2 MET A 957      32.330  34.230  45.460  1.00  0.00           H
ATOM   4912  HE3 MET A 957      33.010  35.770  45.930  1.00  0.00           H
ATOM   4913  C   MET A 957      32.910  39.510  46.060  1.00  0.00           C
ATOM   4914  O   MET A 957      32.730  38.720  46.990  1.00  0.00           O
ATOM   4915  N   VAL A 958      33.320  40.760  46.170  1.00  0.00           N
ATOM   4916  HN  VAL A 958      33.460  41.270  45.330  1.00  0.00           H
ATOM   4917  CA  VAL A 958      33.670  41.340  47.450  1.00  0.00           C
ATOM   4918  HA  VAL A 958      34.180  40.690  48.150  1.00  0.00           H
ATOM   4919  CB  VAL A 958      34.620  42.520  47.250  1.00  0.00           C
ATOM   4920  HB  VAL A 958      34.430  43.120  46.330  1.00  0.00           H
ATOM   4921  CG1 VAL A 958      34.830  43.280  48.610  1.00  0.00           C
ATOM   4922 HG11 VAL A 958      35.620  44.050  48.480  1.00  0.00           H
ATOM   4923 HG12 VAL A 958      35.050  42.540  49.410  1.00  0.00           H
ATOM   4924 HG13 VAL A 958      33.940  43.860  48.930  1.00  0.00           H
ATOM   4925  CG2 VAL A 958      36.020  41.990  46.990  1.00  0.00           C
ATOM   4926 HG21 VAL A 958      36.440  41.510  47.910  1.00  0.00           H
ATOM   4927 HG22 VAL A 958      36.660  42.890  46.860  1.00  0.00           H
ATOM   4928 HG23 VAL A 958      36.110  41.270  46.160  1.00  0.00           H
ATOM   4929  C   VAL A 958      32.400  41.860  48.200  1.00  0.00           C
ATOM   4930  O   VAL A 958      32.210  41.750  49.430  1.00  0.00           O
ATOM   4931  N   GLY A 959      31.420  42.320  47.470  1.00  0.00           N
ATOM   4932  HN  GLY A 959      31.640  42.220  46.510  1.00  0.00           H
ATOM   4933  CA  GLY A 959      30.080  42.570  47.980  1.00  0.00           C
ATOM   4934  HA1 GLY A 959      29.440  42.790  47.140  1.00  0.00           H
ATOM   4935  HA2 GLY A 959      30.100  43.340  48.730  1.00  0.00           H
ATOM   4936  C   GLY A 959      29.370  41.390  48.620  1.00  0.00           C
ATOM   4937  O   GLY A 959      28.880  41.490  49.710  1.00  0.00           O
ATOM   4938  N   VAL A 960      29.360  40.170  47.970  1.00  0.00           N
ATOM   4939  HN  VAL A 960      29.840  40.220  47.090  1.00  0.00           H
ATOM   4940  CA  VAL A 960      28.930  38.930  48.450  1.00  0.00           C
ATOM   4941  HA  VAL A 960      27.900  38.990  48.780  1.00  0.00           H
ATOM   4942  CB  VAL A 960      28.950  37.810  47.470  1.00  0.00           C
ATOM   4943  HB  VAL A 960      29.920  37.720  46.930  1.00  0.00           H
ATOM   4944  CG1 VAL A 960      28.720  36.420  48.170  1.00  0.00           C
ATOM   4945 HG11 VAL A 960      27.720  36.400  48.640  1.00  0.00           H
ATOM   4946 HG12 VAL A 960      29.600  36.030  48.750  1.00  0.00           H
ATOM   4947 HG13 VAL A 960      28.680  35.700  47.330  1.00  0.00           H
ATOM   4948  CG2 VAL A 960      27.820  38.040  46.440  1.00  0.00           C
ATOM   4949 HG21 VAL A 960      27.840  37.280  45.630  1.00  0.00           H
ATOM   4950 HG22 VAL A 960      27.970  39.030  45.970  1.00  0.00           H
ATOM   4951 HG23 VAL A 960      26.830  37.970  46.930  1.00  0.00           H
ATOM   4952  C   VAL A 960      29.700  38.530  49.700  1.00  0.00           C
ATOM   4953  O   VAL A 960      29.020  38.380  50.740  1.00  0.00           O
ATOM   4954  N   MET A 961      31.040  38.530  49.770  1.00  0.00           N
ATOM   4955  HN  MET A 961      31.470  39.080  49.080  1.00  0.00           H
ATOM   4956  CA  MET A 961      31.880  38.160  50.890  1.00  0.00           C
ATOM   4957  HA  MET A 961      31.540  37.180  51.170  1.00  0.00           H
ATOM   4958  CB  MET A 961      33.410  37.930  50.520  1.00  0.00           C
ATOM   4959  HB1 MET A 961      33.990  37.890  51.470  1.00  0.00           H
ATOM   4960  HB2 MET A 961      33.680  38.820  49.910  1.00  0.00           H
ATOM   4961  CG  MET A 961      33.570  36.580  49.830  1.00  0.00           C
ATOM   4962  HG1 MET A 961      34.590  36.540  49.410  1.00  0.00           H
ATOM   4963  HG2 MET A 961      32.930  36.600  48.930  1.00  0.00           H
ATOM   4964  SD  MET A 961      33.310  35.110  50.900  1.00  0.00           S
ATOM   4965  CE  MET A 961      32.030  34.370  49.920  1.00  0.00           C
ATOM   4966  HE1 MET A 961      31.150  35.040  49.780  1.00  0.00           H
ATOM   4967  HE2 MET A 961      31.630  33.460  50.390  1.00  0.00           H
ATOM   4968  HE3 MET A 961      32.520  34.120  48.950  1.00  0.00           H
ATOM   4969  C   MET A 961      31.650  39.070  52.120  1.00  0.00           C
ATOM   4970  O   MET A 961      31.660  38.620  53.300  1.00  0.00           O
ATOM   4971  N   LEU A 962      31.400  40.360  51.910  1.00  0.00           N
ATOM   4972  HN  LEU A 962      31.440  40.760  51.000  1.00  0.00           H
ATOM   4973  CA  LEU A 962      31.010  41.360  52.890  1.00  0.00           C
ATOM   4974  HA  LEU A 962      31.790  41.390  53.650  1.00  0.00           H
ATOM   4975  CB  LEU A 962      30.970  42.820  52.310  1.00  0.00           C
ATOM   4976  HB1 LEU A 962      30.150  42.970  51.580  1.00  0.00           H
ATOM   4977  HB2 LEU A 962      31.790  43.070  51.620  1.00  0.00           H
ATOM   4978  CG  LEU A 962      30.870  43.910  53.470  1.00  0.00           C
ATOM   4979  HG  LEU A 962      31.450  43.470  54.300  1.00  0.00           H
ATOM   4980  CD1 LEU A 962      31.600  45.210  53.020  1.00  0.00           C
ATOM   4981 HD11 LEU A 962      32.630  44.970  52.680  1.00  0.00           H
ATOM   4982 HD12 LEU A 962      31.650  45.880  53.910  1.00  0.00           H
ATOM   4983 HD13 LEU A 962      31.100  45.750  52.200  1.00  0.00           H
ATOM   4984  CD2 LEU A 962      29.450  44.270  53.780  1.00  0.00           C
ATOM   4985 HD21 LEU A 962      29.470  45.250  54.290  1.00  0.00           H
ATOM   4986 HD22 LEU A 962      28.970  43.520  54.440  1.00  0.00           H
ATOM   4987 HD23 LEU A 962      28.790  44.410  52.890  1.00  0.00           H
ATOM   4988  C   LEU A 962      29.660  41.000  53.650  1.00  0.00           C
ATOM   4989  O   LEU A 962      29.420  41.130  54.830  1.00  0.00           O
ATOM   4990  N   GLY A 963      28.770  40.500  52.730  1.00  0.00           N
ATOM   4991  HN  GLY A 963      28.930  40.610  51.740  1.00  0.00           H
ATOM   4992  CA  GLY A 963      27.460  39.980  53.170  1.00  0.00           C
ATOM   4993  HA1 GLY A 963      26.820  39.810  52.320  1.00  0.00           H
ATOM   4994  HA2 GLY A 963      27.020  40.630  53.910  1.00  0.00           H
ATOM   4995  C   GLY A 963      27.530  38.650  53.920  1.00  0.00           C
ATOM   4996  O   GLY A 963      26.830  38.360  54.880  1.00  0.00           O
ATOM   4997  N   VAL A 964      28.500  37.770  53.510  1.00  0.00           N
ATOM   4998  HN  VAL A 964      29.000  37.920  52.650  1.00  0.00           H
ATOM   4999  CA  VAL A 964      28.880  36.540  54.250  1.00  0.00           C
ATOM   5000  HA  VAL A 964      28.030  36.000  54.620  1.00  0.00           H
ATOM   5001  CB  VAL A 964      29.670  35.560  53.430  1.00  0.00           C
ATOM   5002  HB  VAL A 964      30.580  36.100  53.080  1.00  0.00           H
ATOM   5003  CG1 VAL A 964      30.150  34.360  54.210  1.00  0.00           C
ATOM   5004 HG11 VAL A 964      29.340  33.640  54.480  1.00  0.00           H
ATOM   5005 HG12 VAL A 964      30.810  34.710  55.030  1.00  0.00           H
ATOM   5006 HG13 VAL A 964      30.860  33.760  53.610  1.00  0.00           H
ATOM   5007  CG2 VAL A 964      28.830  35.230  52.210  1.00  0.00           C
ATOM   5008 HG21 VAL A 964      29.360  34.340  51.780  1.00  0.00           H
ATOM   5009 HG22 VAL A 964      28.840  35.990  51.400  1.00  0.00           H
ATOM   5010 HG23 VAL A 964      27.860  34.850  52.620  1.00  0.00           H
ATOM   5011  C   VAL A 964      29.700  36.900  55.580  1.00  0.00           C
ATOM   5012  O   VAL A 964      29.430  36.270  56.620  1.00  0.00           O
ATOM   5013  N   CYS A 965      30.660  37.770  55.620  1.00  0.00           N
ATOM   5014  HN  CYS A 965      30.920  38.230  54.780  1.00  0.00           H
ATOM   5015  CA  CYS A 965      31.290  38.210  56.870  1.00  0.00           C
ATOM   5016  HA  CYS A 965      31.840  37.430  57.370  1.00  0.00           H
ATOM   5017  CB  CYS A 965      32.300  39.330  56.450  1.00  0.00           C
ATOM   5018  HB1 CYS A 965      32.650  40.000  57.270  1.00  0.00           H
ATOM   5019  HB2 CYS A 965      31.840  40.020  55.730  1.00  0.00           H
ATOM   5020  SG  CYS A 965      33.720  38.570  55.620  1.00  0.00           S
ATOM   5021  HG1 CYS A 965      33.060  38.080  54.580  1.00  0.00           H
ATOM   5022  C   CYS A 965      30.400  38.780  57.900  1.00  0.00           C
ATOM   5023  O   CYS A 965      30.540  38.370  59.060  1.00  0.00           O
ATOM   5024  N   SER A 966      29.450  39.650  57.560  1.00  0.00           N
ATOM   5025  HN  SER A 966      29.320  39.950  56.630  1.00  0.00           H
ATOM   5026  CA  SER A 966      28.440  40.220  58.500  1.00  0.00           C
ATOM   5027  HA  SER A 966      28.940  40.810  59.240  1.00  0.00           H
ATOM   5028  CB  SER A 966      27.440  41.230  57.700  1.00  0.00           C
ATOM   5029  HB1 SER A 966      26.700  41.660  58.410  1.00  0.00           H
ATOM   5030  HB2 SER A 966      26.860  40.790  56.870  1.00  0.00           H
ATOM   5031  OG  SER A 966      28.130  42.290  57.100  1.00  0.00           O
ATOM   5032  HG1 SER A 966      28.440  41.930  56.270  1.00  0.00           H
ATOM   5033  C   SER A 966      27.530  39.280  59.250  1.00  0.00           C
ATOM   5034  O   SER A 966      27.370  39.280  60.490  1.00  0.00           O
ATOM   5035  N   VAL A 967      27.060  38.240  58.580  1.00  0.00           N
ATOM   5036  HN  VAL A 967      27.260  38.220  57.590  1.00  0.00           H
ATOM   5037  CA  VAL A 967      26.370  37.040  59.060  1.00  0.00           C
ATOM   5038  HA  VAL A 967      25.490  37.450  59.560  1.00  0.00           H
ATOM   5039  CB  VAL A 967      25.770  36.160  57.970  1.00  0.00           C
ATOM   5040  HB  VAL A 967      26.570  36.020  57.220  1.00  0.00           H
ATOM   5041  CG1 VAL A 967      25.290  34.820  58.500  1.00  0.00           C
ATOM   5042 HG11 VAL A 967      24.900  34.360  57.570  1.00  0.00           H
ATOM   5043 HG12 VAL A 967      24.530  34.800  59.310  1.00  0.00           H
ATOM   5044 HG13 VAL A 967      26.160  34.230  58.860  1.00  0.00           H
ATOM   5045  CG2 VAL A 967      24.610  37.000  57.360  1.00  0.00           C
ATOM   5046 HG21 VAL A 967      25.080  37.930  56.990  1.00  0.00           H
ATOM   5047 HG22 VAL A 967      23.910  37.410  58.110  1.00  0.00           H
ATOM   5048 HG23 VAL A 967      24.040  36.490  56.560  1.00  0.00           H
ATOM   5049  C   VAL A 967      27.180  36.310  60.160  1.00  0.00           C
ATOM   5050  O   VAL A 967      26.650  36.060  61.260  1.00  0.00           O
ATOM   5051  N   MET A 968      28.530  36.230  59.940  1.00  0.00           N
ATOM   5052  HN  MET A 968      28.840  36.460  59.020  1.00  0.00           H
ATOM   5053  CA  MET A 968      29.440  35.470  60.840  1.00  0.00           C
ATOM   5054  HA  MET A 968      28.930  34.700  61.410  1.00  0.00           H
ATOM   5055  CB  MET A 968      30.670  34.740  60.140  1.00  0.00           C
ATOM   5056  HB1 MET A 968      31.160  34.240  61.010  1.00  0.00           H
ATOM   5057  HB2 MET A 968      31.310  35.440  59.570  1.00  0.00           H
ATOM   5058  CG  MET A 968      30.240  33.530  59.230  1.00  0.00           C
ATOM   5059  HG1 MET A 968      29.950  32.680  59.890  1.00  0.00           H
ATOM   5060  HG2 MET A 968      31.200  33.200  58.790  1.00  0.00           H
[truncated: 6,873,249 more chars]
