# Supplementary material for: CryoEM and computational modeling structural insights into the pH regulator NBCn1
Source: Nat Commun. 2025 Nov 11;16:9932. doi: 10.1038/s41467-025-64868-z (PMC12606367; doi:10.1038/s41467-025-64868-z)
Supplement: Supplementary file 7 — Supplementary Data 5 [file 41467_2025_64868_MOESM7_ESM.zip › 100ns_z_restr_MD_NBCn1_2NaCO3/hNBCn1_OF/z-restr_hNBCn1_OF_2NaCO3_last_step_65.pdb]

REMARK    GENERATED BY TRJCONV
TITLE     Title t= 101000.00000 step= 50500000
REMARK    THIS IS A SIMULATION BOX
CRYST1   92.939   92.939  103.298  90.00  90.00  90.00 P 1           1
MODEL        1
ATOM      1  N   LEU A 585      27.600  42.150  32.820  1.00  0.00           N
ATOM      2  HT1 LEU A 585      26.680  41.720  32.640  1.00  0.00           H
ATOM      3  HT2 LEU A 585      28.080  42.230  31.900  1.00  0.00           H
ATOM      4  HT3 LEU A 585      27.530  43.130  33.190  1.00  0.00           H
ATOM      5  CA  LEU A 585      28.310  41.190  33.800  1.00  0.00           C
ATOM      6  HA  LEU A 585      29.300  41.620  33.810  1.00  0.00           H
ATOM      7  CB  LEU A 585      27.650  41.060  35.250  1.00  0.00           C
ATOM      8  HB1 LEU A 585      26.550  40.950  35.220  1.00  0.00           H
ATOM      9  HB2 LEU A 585      27.960  42.000  35.760  1.00  0.00           H
ATOM     10  CG  LEU A 585      28.290  39.910  36.110  1.00  0.00           C
ATOM     11  HG  LEU A 585      28.390  38.990  35.490  1.00  0.00           H
ATOM     12  CD1 LEU A 585      29.720  40.200  36.620  1.00  0.00           C
ATOM     13 HD11 LEU A 585      29.730  41.160  37.190  1.00  0.00           H
ATOM     14 HD12 LEU A 585      30.320  40.310  35.700  1.00  0.00           H
ATOM     15 HD13 LEU A 585      30.240  39.390  37.160  1.00  0.00           H
ATOM     16  CD2 LEU A 585      27.260  39.520  37.230  1.00  0.00           C
ATOM     17 HD21 LEU A 585      26.810  40.480  37.580  1.00  0.00           H
ATOM     18 HD22 LEU A 585      27.770  39.010  38.080  1.00  0.00           H
ATOM     19 HD23 LEU A 585      26.550  38.750  36.860  1.00  0.00           H
ATOM     20  C   LEU A 585      28.480  39.820  33.170  1.00  0.00           C
ATOM     21  O   LEU A 585      29.530  39.480  32.680  1.00  0.00           O
ATOM     22  N   ILE A 586      27.380  39.020  33.040  1.00  0.00           N
ATOM     23  HN  ILE A 586      26.460  39.380  33.190  1.00  0.00           H
ATOM     24  CA  ILE A 586      27.280  37.670  32.440  1.00  0.00           C
ATOM     25  HA  ILE A 586      27.860  37.050  33.110  1.00  0.00           H
ATOM     26  CB  ILE A 586      25.930  37.150  32.380  1.00  0.00           C
ATOM     27  HB  ILE A 586      25.350  37.710  31.610  1.00  0.00           H
ATOM     28  CG2 ILE A 586      25.780  35.710  31.830  1.00  0.00           C
ATOM     29 HG21 ILE A 586      26.240  35.670  30.830  1.00  0.00           H
ATOM     30 HG22 ILE A 586      24.680  35.500  31.780  1.00  0.00           H
ATOM     31 HG23 ILE A 586      26.240  34.940  32.490  1.00  0.00           H
ATOM     32  CG1 ILE A 586      25.000  37.270  33.720  1.00  0.00           C
ATOM     33 HG11 ILE A 586      24.020  36.800  33.560  1.00  0.00           H
ATOM     34 HG12 ILE A 586      24.900  38.360  33.950  1.00  0.00           H
ATOM     35  CD  ILE A 586      25.600  36.540  34.870  1.00  0.00           C
ATOM     36  HD1 ILE A 586      24.910  36.560  35.740  1.00  0.00           H
ATOM     37  HD2 ILE A 586      26.520  37.040  35.220  1.00  0.00           H
ATOM     38  HD3 ILE A 586      25.820  35.450  34.740  1.00  0.00           H
ATOM     39  C   ILE A 586      27.970  37.500  31.050  1.00  0.00           C
ATOM     40  O   ILE A 586      28.740  36.560  30.940  1.00  0.00           O
ATOM     41  N   LEU A 587      27.830  38.450  30.150  1.00  0.00           N
ATOM     42  HN  LEU A 587      27.080  39.100  30.230  1.00  0.00           H
ATOM     43  CA  LEU A 587      28.590  38.420  28.900  1.00  0.00           C
ATOM     44  HA  LEU A 587      28.520  37.440  28.440  1.00  0.00           H
ATOM     45  CB  LEU A 587      28.050  39.440  27.860  1.00  0.00           C
ATOM     46  HB1 LEU A 587      28.260  40.430  28.290  1.00  0.00           H
ATOM     47  HB2 LEU A 587      26.940  39.310  27.870  1.00  0.00           H
ATOM     48  CG  LEU A 587      28.740  39.300  26.540  1.00  0.00           C
ATOM     49  HG  LEU A 587      29.850  39.410  26.620  1.00  0.00           H
ATOM     50  CD1 LEU A 587      28.420  38.000  25.850  1.00  0.00           C
ATOM     51 HD11 LEU A 587      28.310  37.120  26.530  1.00  0.00           H
ATOM     52 HD12 LEU A 587      29.360  37.690  25.330  1.00  0.00           H
ATOM     53 HD13 LEU A 587      27.750  38.160  24.990  1.00  0.00           H
ATOM     54  CD2 LEU A 587      28.320  40.550  25.710  1.00  0.00           C
ATOM     55 HD21 LEU A 587      28.590  41.510  26.230  1.00  0.00           H
ATOM     56 HD22 LEU A 587      27.230  40.570  25.520  1.00  0.00           H
ATOM     57 HD23 LEU A 587      28.790  40.680  24.720  1.00  0.00           H
ATOM     58  C   LEU A 587      30.110  38.380  29.030  1.00  0.00           C
ATOM     59  O   LEU A 587      30.690  37.600  28.330  1.00  0.00           O
ATOM     60  N   ASP A 588      30.760  39.260  29.950  1.00  0.00           N
ATOM     61  HN  ASP A 588      30.260  39.870  30.550  1.00  0.00           H
ATOM     62  CA  ASP A 588      32.230  39.250  30.220  1.00  0.00           C
ATOM     63  HA  ASP A 588      32.840  39.550  29.380  1.00  0.00           H
ATOM     64  CB  ASP A 588      32.640  40.260  31.370  1.00  0.00           C
ATOM     65  HB1 ASP A 588      33.750  40.250  31.370  1.00  0.00           H
ATOM     66  HB2 ASP A 588      32.180  39.920  32.310  1.00  0.00           H
ATOM     67  CG  ASP A 588      32.250  41.670  31.050  1.00  0.00           C
ATOM     68  OD1 ASP A 588      31.850  41.990  29.910  1.00  0.00           O
ATOM     69  OD2 ASP A 588      32.270  42.490  32.010  1.00  0.00           O
ATOM     70  C   ASP A 588      32.700  37.850  30.670  1.00  0.00           C
ATOM     71  O   ASP A 588      33.780  37.400  30.310  1.00  0.00           O
ATOM     72  N   ILE A 589      31.850  37.120  31.440  1.00  0.00           N
ATOM     73  HN  ILE A 589      31.000  37.590  31.680  1.00  0.00           H
ATOM     74  CA  ILE A 589      32.160  35.820  32.020  1.00  0.00           C
ATOM     75  HA  ILE A 589      33.180  35.730  32.400  1.00  0.00           H
ATOM     76  CB  ILE A 589      31.290  35.550  33.250  1.00  0.00           C
ATOM     77  HB  ILE A 589      30.290  35.240  32.880  1.00  0.00           H
ATOM     78  CG2 ILE A 589      31.960  34.280  33.990  1.00  0.00           C
ATOM     79 HG21 ILE A 589      31.330  33.940  34.830  1.00  0.00           H
ATOM     80 HG22 ILE A 589      32.990  34.460  34.370  1.00  0.00           H
ATOM     81 HG23 ILE A 589      32.010  33.460  33.250  1.00  0.00           H
ATOM     82  CG1 ILE A 589      31.210  36.740  34.260  1.00  0.00           C
ATOM     83 HG11 ILE A 589      30.830  37.600  33.670  1.00  0.00           H
ATOM     84 HG12 ILE A 589      32.150  37.090  34.740  1.00  0.00           H
ATOM     85  CD  ILE A 589      30.140  36.420  35.300  1.00  0.00           C
ATOM     86  HD1 ILE A 589      29.130  36.190  34.900  1.00  0.00           H
ATOM     87  HD2 ILE A 589      30.130  37.170  36.120  1.00  0.00           H
ATOM     88  HD3 ILE A 589      30.290  35.450  35.810  1.00  0.00           H
ATOM     89  C   ILE A 589      32.090  34.610  31.050  1.00  0.00           C
ATOM     90  O   ILE A 589      32.840  33.610  31.090  1.00  0.00           O
ATOM     91  N   LYS A 590      31.190  34.650  30.050  1.00  0.00           N
ATOM     92  HN  LYS A 590      30.550  35.400  30.210  1.00  0.00           H
ATOM     93  CA  LYS A 590      31.160  33.770  28.910  1.00  0.00           C
ATOM     94  HA  LYS A 590      31.160  32.770  29.300  1.00  0.00           H
ATOM     95  CB  LYS A 590      29.890  34.100  28.080  1.00  0.00           C
ATOM     96  HB1 LYS A 590      29.930  33.590  27.100  1.00  0.00           H
ATOM     97  HB2 LYS A 590      29.890  35.210  27.970  1.00  0.00           H
ATOM     98  CG  LYS A 590      28.580  33.800  28.880  1.00  0.00           C
ATOM     99  HG1 LYS A 590      28.560  34.360  29.850  1.00  0.00           H
ATOM    100  HG2 LYS A 590      28.550  32.720  29.130  1.00  0.00           H
ATOM    101  CD  LYS A 590      27.430  34.140  27.960  1.00  0.00           C
ATOM    102  HD1 LYS A 590      27.550  33.460  27.090  1.00  0.00           H
ATOM    103  HD2 LYS A 590      27.500  35.220  27.730  1.00  0.00           H
ATOM    104  CE  LYS A 590      25.970  33.890  28.420  1.00  0.00           C
ATOM    105  HE1 LYS A 590      25.730  34.150  29.480  1.00  0.00           H
ATOM    106  HE2 LYS A 590      25.900  32.790  28.400  1.00  0.00           H
ATOM    107  NZ  LYS A 590      24.990  34.480  27.620  1.00  0.00           N
ATOM    108  HZ1 LYS A 590      24.060  34.250  27.980  1.00  0.00           H
ATOM    109  HZ2 LYS A 590      24.940  34.250  26.590  1.00  0.00           H
ATOM    110  HZ3 LYS A 590      25.100  35.500  27.720  1.00  0.00           H
ATOM    111  C   LYS A 590      32.400  33.990  28.050  1.00  0.00           C
ATOM    112  O   LYS A 590      33.010  33.150  27.380  1.00  0.00           O
ATOM    113  N   ARG A 591      32.700  35.310  27.870  1.00  0.00           N
ATOM    114  HN  ARG A 591      32.260  36.090  28.300  1.00  0.00           H
ATOM    115  CA  ARG A 591      33.840  35.720  27.050  1.00  0.00           C
ATOM    116  HA  ARG A 591      33.810  35.180  26.110  1.00  0.00           H
ATOM    117  CB  ARG A 591      33.890  37.270  26.750  1.00  0.00           C
ATOM    118  HB1 ARG A 591      34.890  37.440  26.300  1.00  0.00           H
ATOM    119  HB2 ARG A 591      33.750  37.780  27.730  1.00  0.00           H
ATOM    120  CG  ARG A 591      32.850  37.690  25.670  1.00  0.00           C
ATOM    121  HG1 ARG A 591      31.960  37.240  26.160  1.00  0.00           H
ATOM    122  HG2 ARG A 591      33.030  37.200  24.690  1.00  0.00           H
ATOM    123  CD  ARG A 591      32.900  39.250  25.520  1.00  0.00           C
ATOM    124  HD1 ARG A 591      33.910  39.530  25.140  1.00  0.00           H
ATOM    125  HD2 ARG A 591      32.650  39.660  26.510  1.00  0.00           H
ATOM    126  NE  ARG A 591      31.810  39.600  24.540  1.00  0.00           N
ATOM    127  HE  ARG A 591      31.340  38.900  24.000  1.00  0.00           H
ATOM    128  CZ  ARG A 591      31.620  40.800  24.090  1.00  0.00           C
ATOM    129  NH1 ARG A 591      31.990  41.930  24.520  1.00  0.00           N
ATOM    130 HH11 ARG A 591      31.640  42.740  24.030  1.00  0.00           H
ATOM    131 HH12 ARG A 591      32.040  41.940  25.520  1.00  0.00           H
ATOM    132  NH2 ARG A 591      30.800  40.910  22.990  1.00  0.00           N
ATOM    133 HH21 ARG A 591      30.380  40.030  22.760  1.00  0.00           H
ATOM    134 HH22 ARG A 591      30.820  41.690  22.370  1.00  0.00           H
ATOM    135  C   ARG A 591      35.220  35.220  27.600  1.00  0.00           C
ATOM    136  O   ARG A 591      36.080  34.760  26.890  1.00  0.00           O
ATOM    137  N   LYS A 592      35.380  35.420  28.960  1.00  0.00           N
ATOM    138  HN  LYS A 592      34.720  35.920  29.510  1.00  0.00           H
ATOM    139  CA  LYS A 592      36.610  34.950  29.580  1.00  0.00           C
ATOM    140  HA  LYS A 592      37.420  35.130  28.910  1.00  0.00           H
ATOM    141  CB  LYS A 592      36.810  35.880  30.800  1.00  0.00           C
ATOM    142  HB1 LYS A 592      35.900  36.130  31.380  1.00  0.00           H
ATOM    143  HB2 LYS A 592      37.030  36.870  30.330  1.00  0.00           H
ATOM    144  CG  LYS A 592      37.910  35.690  31.870  1.00  0.00           C
ATOM    145  HG1 LYS A 592      37.800  34.690  32.360  1.00  0.00           H
ATOM    146  HG2 LYS A 592      37.720  36.440  32.680  1.00  0.00           H
ATOM    147  CD  LYS A 592      39.390  35.860  31.340  1.00  0.00           C
ATOM    148  HD1 LYS A 592      39.460  36.560  30.480  1.00  0.00           H
ATOM    149  HD2 LYS A 592      39.730  34.830  31.090  1.00  0.00           H
ATOM    150  CE  LYS A 592      40.290  36.390  32.520  1.00  0.00           C
ATOM    151  HE1 LYS A 592      40.330  35.600  33.300  1.00  0.00           H
ATOM    152  HE2 LYS A 592      39.830  37.280  33.020  1.00  0.00           H
ATOM    153  NZ  LYS A 592      41.600  36.670  32.100  1.00  0.00           N
ATOM    154  HZ1 LYS A 592      42.170  35.870  31.760  1.00  0.00           H
ATOM    155  HZ2 LYS A 592      42.110  37.090  32.910  1.00  0.00           H
ATOM    156  HZ3 LYS A 592      41.550  37.370  31.330  1.00  0.00           H
ATOM    157  C   LYS A 592      36.640  33.420  29.920  1.00  0.00           C
ATOM    158  O   LYS A 592      37.750  32.880  30.150  1.00  0.00           O
ATOM    159  N   ALA A 593      35.560  32.710  29.800  1.00  0.00           N
ATOM    160  HN  ALA A 593      34.680  33.110  29.560  1.00  0.00           H
ATOM    161  CA  ALA A 593      35.430  31.290  30.000  1.00  0.00           C
ATOM    162  HA  ALA A 593      35.550  31.060  31.050  1.00  0.00           H
ATOM    163  CB  ALA A 593      33.980  30.760  29.540  1.00  0.00           C
ATOM    164  HB1 ALA A 593      33.160  31.330  30.030  1.00  0.00           H
ATOM    165  HB2 ALA A 593      33.870  29.690  29.810  1.00  0.00           H
ATOM    166  HB3 ALA A 593      33.880  31.000  28.460  1.00  0.00           H
ATOM    167  C   ALA A 593      36.430  30.350  29.460  1.00  0.00           C
ATOM    168  O   ALA A 593      36.830  29.550  30.260  1.00  0.00           O
ATOM    169  N   PRO A 594      36.960  30.310  28.250  1.00  0.00           N
ATOM    170  CD  PRO A 594      36.600  31.190  27.160  1.00  0.00           C
ATOM    171  HD1 PRO A 594      37.340  32.020  27.020  1.00  0.00           H
ATOM    172  HD2 PRO A 594      35.570  31.620  27.230  1.00  0.00           H
ATOM    173  CA  PRO A 594      37.840  29.220  27.810  1.00  0.00           C
ATOM    174  HA  PRO A 594      37.340  28.320  28.120  1.00  0.00           H
ATOM    175  CB  PRO A 594      37.950  29.430  26.350  1.00  0.00           C
ATOM    176  HB1 PRO A 594      38.100  28.440  25.850  1.00  0.00           H
ATOM    177  HB2 PRO A 594      38.820  29.980  25.930  1.00  0.00           H
ATOM    178  CG  PRO A 594      36.770  30.320  25.930  1.00  0.00           C
ATOM    179  HG1 PRO A 594      36.890  30.940  25.010  1.00  0.00           H
ATOM    180  HG2 PRO A 594      35.830  29.740  25.810  1.00  0.00           H
ATOM    181  C   PRO A 594      39.140  29.350  28.530  1.00  0.00           C
ATOM    182  O   PRO A 594      39.920  28.410  28.560  1.00  0.00           O
ATOM    183  N   PHE A 595      39.550  30.590  28.980  1.00  0.00           N
ATOM    184  HN  PHE A 595      38.950  31.400  28.920  1.00  0.00           H
ATOM    185  CA  PHE A 595      40.860  30.890  29.510  1.00  0.00           C
ATOM    186  HA  PHE A 595      41.490  30.050  29.280  1.00  0.00           H
ATOM    187  CB  PHE A 595      41.380  32.210  29.000  1.00  0.00           C
ATOM    188  HB1 PHE A 595      42.320  32.530  29.500  1.00  0.00           H
ATOM    189  HB2 PHE A 595      40.600  32.960  29.260  1.00  0.00           H
ATOM    190  CG  PHE A 595      41.570  32.110  27.480  1.00  0.00           C
ATOM    191  CD1 PHE A 595      40.680  32.700  26.640  1.00  0.00           C
ATOM    192  HD1 PHE A 595      39.830  33.160  27.120  1.00  0.00           H
ATOM    193  CE1 PHE A 595      40.830  32.670  25.250  1.00  0.00           C
ATOM    194  HE1 PHE A 595      40.140  33.240  24.640  1.00  0.00           H
ATOM    195  CZ  PHE A 595      42.020  32.190  24.730  1.00  0.00           C
ATOM    196  HZ  PHE A 595      42.170  32.220  23.660  1.00  0.00           H
ATOM    197  CD2 PHE A 595      42.810  31.660  26.960  1.00  0.00           C
ATOM    198  HD2 PHE A 595      43.390  31.110  27.680  1.00  0.00           H
ATOM    199  CE2 PHE A 595      42.910  31.500  25.560  1.00  0.00           C
ATOM    200  HE2 PHE A 595      43.820  31.110  25.140  1.00  0.00           H
ATOM    201  C   PHE A 595      40.840  31.110  30.960  1.00  0.00           C
ATOM    202  O   PHE A 595      41.870  31.030  31.610  1.00  0.00           O
ATOM    203  N   PHE A 596      39.670  31.280  31.620  1.00  0.00           N
ATOM    204  HN  PHE A 596      38.870  31.340  31.020  1.00  0.00           H
ATOM    205  CA  PHE A 596      39.370  31.670  32.940  1.00  0.00           C
ATOM    206  HA  PHE A 596      39.800  32.650  33.000  1.00  0.00           H
ATOM    207  CB  PHE A 596      37.800  31.710  33.130  1.00  0.00           C
ATOM    208  HB1 PHE A 596      37.350  30.750  32.800  1.00  0.00           H
ATOM    209  HB2 PHE A 596      37.370  32.510  32.500  1.00  0.00           H
ATOM    210  CG  PHE A 596      37.270  32.010  34.530  1.00  0.00           C
ATOM    211  CD1 PHE A 596      36.290  31.110  35.050  1.00  0.00           C
ATOM    212  HD1 PHE A 596      35.990  30.160  34.620  1.00  0.00           H
ATOM    213  CE1 PHE A 596      35.700  31.360  36.290  1.00  0.00           C
ATOM    214  HE1 PHE A 596      34.970  30.720  36.760  1.00  0.00           H
ATOM    215  CZ  PHE A 596      36.010  32.550  36.990  1.00  0.00           C
ATOM    216  HZ  PHE A 596      35.500  32.630  37.930  1.00  0.00           H
ATOM    217  CD2 PHE A 596      37.560  33.150  35.260  1.00  0.00           C
ATOM    218  HD2 PHE A 596      38.230  33.930  34.900  1.00  0.00           H
ATOM    219  CE2 PHE A 596      36.940  33.450  36.490  1.00  0.00           C
ATOM    220  HE2 PHE A 596      37.050  34.320  37.110  1.00  0.00           H
ATOM    221  C   PHE A 596      40.100  30.940  34.090  1.00  0.00           C
ATOM    222  O   PHE A 596      40.750  31.640  34.870  1.00  0.00           O
ATOM    223  N   LEU A 597      40.050  29.620  34.140  1.00  0.00           N
ATOM    224  HN  LEU A 597      39.480  29.010  33.590  1.00  0.00           H
ATOM    225  CA  LEU A 597      40.790  28.980  35.230  1.00  0.00           C
ATOM    226  HA  LEU A 597      41.200  29.730  35.890  1.00  0.00           H
ATOM    227  CB  LEU A 597      39.950  27.900  36.010  1.00  0.00           C
ATOM    228  HB1 LEU A 597      40.580  27.290  36.700  1.00  0.00           H
ATOM    229  HB2 LEU A 597      39.540  27.140  35.290  1.00  0.00           H
ATOM    230  CG  LEU A 597      38.780  28.410  36.780  1.00  0.00           C
ATOM    231  HG  LEU A 597      38.130  28.850  36.000  1.00  0.00           H
ATOM    232  CD1 LEU A 597      38.000  27.230  37.400  1.00  0.00           C
ATOM    233 HD11 LEU A 597      37.170  27.560  38.050  1.00  0.00           H
ATOM    234 HD12 LEU A 597      38.640  26.560  38.020  1.00  0.00           H
ATOM    235 HD13 LEU A 597      37.600  26.620  36.570  1.00  0.00           H
ATOM    236  CD2 LEU A 597      39.100  29.450  37.820  1.00  0.00           C
ATOM    237 HD21 LEU A 597      38.290  29.760  38.520  1.00  0.00           H
ATOM    238 HD22 LEU A 597      39.660  30.230  37.260  1.00  0.00           H
ATOM    239 HD23 LEU A 597      39.940  29.050  38.450  1.00  0.00           H
ATOM    240  C   LEU A 597      42.070  28.430  34.540  1.00  0.00           C
ATOM    241  O   LEU A 597      42.750  27.610  35.110  1.00  0.00           O
ATOM    242  N   SER A 598      42.470  28.900  33.330  1.00  0.00           N
ATOM    243  HN  SER A 598      41.880  29.540  32.850  1.00  0.00           H
ATOM    244  CA  SER A 598      43.630  28.310  32.600  1.00  0.00           C
ATOM    245  HA  SER A 598      43.360  27.270  32.470  1.00  0.00           H
ATOM    246  CB  SER A 598      43.770  28.760  31.130  1.00  0.00           C
ATOM    247  HB1 SER A 598      43.750  29.870  31.090  1.00  0.00           H
ATOM    248  HB2 SER A 598      42.800  28.520  30.640  1.00  0.00           H
ATOM    249  OG  SER A 598      44.870  28.220  30.430  1.00  0.00           O
ATOM    250  HG1 SER A 598      45.620  28.780  30.650  1.00  0.00           H
ATOM    251  C   SER A 598      44.890  28.220  33.310  1.00  0.00           C
ATOM    252  O   SER A 598      45.520  27.140  33.430  1.00  0.00           O
ATOM    253  N   ASP A 599      45.340  29.360  33.950  1.00  0.00           N
ATOM    254  HN  ASP A 599      44.770  30.150  34.150  1.00  0.00           H
ATOM    255  CA  ASP A 599      46.480  29.320  34.780  1.00  0.00           C
ATOM    256  HA  ASP A 599      47.240  28.700  34.330  1.00  0.00           H
ATOM    257  CB  ASP A 599      47.160  30.690  35.060  1.00  0.00           C
ATOM    258  HB1 ASP A 599      48.040  30.490  35.700  1.00  0.00           H
ATOM    259  HB2 ASP A 599      46.510  31.420  35.590  1.00  0.00           H
ATOM    260  CG  ASP A 599      47.730  31.300  33.820  1.00  0.00           C
ATOM    261  OD1 ASP A 599      47.810  32.510  33.640  1.00  0.00           O
ATOM    262  OD2 ASP A 599      48.150  30.570  32.850  1.00  0.00           O
ATOM    263  C   ASP A 599      46.320  28.670  36.120  1.00  0.00           C
ATOM    264  O   ASP A 599      47.270  28.110  36.670  1.00  0.00           O
ATOM    265  N   PHE A 600      45.170  28.590  36.730  1.00  0.00           N
ATOM    266  HN  PHE A 600      44.300  28.960  36.400  1.00  0.00           H
ATOM    267  CA  PHE A 600      44.960  27.630  37.800  1.00  0.00           C
ATOM    268  HA  PHE A 600      45.620  27.860  38.630  1.00  0.00           H
ATOM    269  CB  PHE A 600      43.540  27.780  38.430  1.00  0.00           C
ATOM    270  HB1 PHE A 600      42.790  27.720  37.620  1.00  0.00           H
ATOM    271  HB2 PHE A 600      43.590  28.760  38.960  1.00  0.00           H
ATOM    272  CG  PHE A 600      43.130  26.920  39.570  1.00  0.00           C
ATOM    273  CD1 PHE A 600      43.990  26.450  40.600  1.00  0.00           C
ATOM    274  HD1 PHE A 600      45.030  26.720  40.660  1.00  0.00           H
ATOM    275  CE1 PHE A 600      43.510  25.740  41.700  1.00  0.00           C
ATOM    276  HE1 PHE A 600      44.180  25.490  42.510  1.00  0.00           H
ATOM    277  CZ  PHE A 600      42.200  25.400  41.770  1.00  0.00           C
ATOM    278  HZ  PHE A 600      41.940  24.790  42.630  1.00  0.00           H
ATOM    279  CD2 PHE A 600      41.770  26.570  39.680  1.00  0.00           C
ATOM    280  HD2 PHE A 600      41.060  27.010  38.990  1.00  0.00           H
ATOM    281  CE2 PHE A 600      41.350  25.630  40.650  1.00  0.00           C
ATOM    282  HE2 PHE A 600      40.310  25.380  40.660  1.00  0.00           H
ATOM    283  C   PHE A 600      45.150  26.200  37.440  1.00  0.00           C
ATOM    284  O   PHE A 600      45.930  25.470  38.070  1.00  0.00           O
ATOM    285  N   LYS A 601      44.680  25.750  36.270  1.00  0.00           N
ATOM    286  HN  LYS A 601      44.030  26.290  35.750  1.00  0.00           H
ATOM    287  CA  LYS A 601      44.960  24.440  35.750  1.00  0.00           C
ATOM    288  HA  LYS A 601      44.660  23.700  36.490  1.00  0.00           H
ATOM    289  CB  LYS A 601      44.130  24.150  34.480  1.00  0.00           C
ATOM    290  HB1 LYS A 601      44.300  23.140  34.040  1.00  0.00           H
ATOM    291  HB2 LYS A 601      44.470  24.840  33.670  1.00  0.00           H
ATOM    292  CG  LYS A 601      42.610  24.260  34.730  1.00  0.00           C
ATOM    293  HG1 LYS A 601      42.330  25.310  34.960  1.00  0.00           H
ATOM    294  HG2 LYS A 601      42.270  23.640  35.590  1.00  0.00           H
ATOM    295  CD  LYS A 601      41.640  23.770  33.670  1.00  0.00           C
ATOM    296  HD1 LYS A 601      40.600  24.010  33.980  1.00  0.00           H
ATOM    297  HD2 LYS A 601      41.690  22.670  33.630  1.00  0.00           H
ATOM    298  CE  LYS A 601      41.890  24.280  32.300  1.00  0.00           C
ATOM    299  HE1 LYS A 601      42.940  24.110  31.960  1.00  0.00           H
ATOM    300  HE2 LYS A 601      41.530  25.320  32.160  1.00  0.00           H
ATOM    301  NZ  LYS A 601      41.160  23.390  31.360  1.00  0.00           N
ATOM    302  HZ1 LYS A 601      41.050  23.780  30.390  1.00  0.00           H
ATOM    303  HZ2 LYS A 601      40.270  23.020  31.740  1.00  0.00           H
ATOM    304  HZ3 LYS A 601      41.670  22.500  31.220  1.00  0.00           H
ATOM    305  C   LYS A 601      46.430  24.190  35.490  1.00  0.00           C
ATOM    306  O   LYS A 601      47.020  23.150  35.890  1.00  0.00           O
ATOM    307  N   ASP A 602      47.180  25.140  34.930  1.00  0.00           N
ATOM    308  HN  ASP A 602      46.710  25.930  34.540  1.00  0.00           H
ATOM    309  CA  ASP A 602      48.610  24.990  34.600  1.00  0.00           C
ATOM    310  HA  ASP A 602      48.750  23.980  34.240  1.00  0.00           H
ATOM    311  CB  ASP A 602      49.040  26.130  33.540  1.00  0.00           C
ATOM    312  HB1 ASP A 602      50.100  26.420  33.610  1.00  0.00           H
ATOM    313  HB2 ASP A 602      48.600  27.120  33.780  1.00  0.00           H
ATOM    314  CG  ASP A 602      48.740  25.810  32.070  1.00  0.00           C
ATOM    315  OD1 ASP A 602      48.510  24.650  31.670  1.00  0.00           O
ATOM    316  OD2 ASP A 602      48.740  26.780  31.240  1.00  0.00           O
ATOM    317  C   ASP A 602      49.490  25.180  35.800  1.00  0.00           C
ATOM    318  O   ASP A 602      50.710  24.920  35.620  1.00  0.00           O
ATOM    319  N   ALA A 603      48.980  25.610  37.030  1.00  0.00           N
ATOM    320  HN  ALA A 603      48.020  25.840  37.100  1.00  0.00           H
ATOM    321  CA  ALA A 603      49.780  25.930  38.260  1.00  0.00           C
ATOM    322  HA  ALA A 603      50.450  26.680  37.860  1.00  0.00           H
ATOM    323  CB  ALA A 603      48.870  26.540  39.420  1.00  0.00           C
ATOM    324  HB1 ALA A 603      48.090  25.800  39.690  1.00  0.00           H
ATOM    325  HB2 ALA A 603      48.330  27.380  38.930  1.00  0.00           H
ATOM    326  HB3 ALA A 603      49.390  26.880  40.350  1.00  0.00           H
ATOM    327  C   ALA A 603      50.520  24.780  38.860  1.00  0.00           C
ATOM    328  O   ALA A 603      51.330  24.930  39.780  1.00  0.00           O
ATOM    329  N   LEU A 604      50.200  23.500  38.520  1.00  0.00           N
ATOM    330  HN  LEU A 604      49.450  23.330  37.880  1.00  0.00           H
ATOM    331  CA  LEU A 604      50.990  22.390  38.860  1.00  0.00           C
ATOM    332  HA  LEU A 604      50.990  22.330  39.940  1.00  0.00           H
ATOM    333  CB  LEU A 604      50.310  21.150  38.250  1.00  0.00           C
ATOM    334  HB1 LEU A 604      50.170  21.210  37.150  1.00  0.00           H
ATOM    335  HB2 LEU A 604      49.280  21.140  38.680  1.00  0.00           H
ATOM    336  CG  LEU A 604      50.890  19.840  38.760  1.00  0.00           C
ATOM    337  HG  LEU A 604      51.950  19.720  38.470  1.00  0.00           H
ATOM    338  CD1 LEU A 604      50.760  19.750  40.310  1.00  0.00           C
ATOM    339 HD11 LEU A 604      49.690  19.850  40.600  1.00  0.00           H
ATOM    340 HD12 LEU A 604      51.310  20.580  40.800  1.00  0.00           H
ATOM    341 HD13 LEU A 604      51.060  18.760  40.720  1.00  0.00           H
ATOM    342  CD2 LEU A 604      50.100  18.690  38.100  1.00  0.00           C
ATOM    343 HD21 LEU A 604      50.440  17.720  38.520  1.00  0.00           H
ATOM    344 HD22 LEU A 604      50.370  18.730  37.020  1.00  0.00           H
ATOM    345 HD23 LEU A 604      49.000  18.770  38.150  1.00  0.00           H
ATOM    346  C   LEU A 604      52.450  22.370  38.400  1.00  0.00           C
ATOM    347  O   LEU A 604      53.380  22.120  39.170  1.00  0.00           O
ATOM    348  N   SER A 605      52.690  22.680  37.100  1.00  0.00           N
ATOM    349  HN  SER A 605      51.850  22.820  36.590  1.00  0.00           H
ATOM    350  CA  SER A 605      54.010  22.980  36.560  1.00  0.00           C
ATOM    351  HA  SER A 605      54.650  22.130  36.760  1.00  0.00           H
ATOM    352  CB  SER A 605      53.940  23.200  35.000  1.00  0.00           C
ATOM    353  HB1 SER A 605      55.020  23.360  34.790  1.00  0.00           H
ATOM    354  HB2 SER A 605      53.270  24.050  34.790  1.00  0.00           H
ATOM    355  OG  SER A 605      53.660  21.900  34.420  1.00  0.00           O
ATOM    356  HG1 SER A 605      52.890  21.530  34.840  1.00  0.00           H
ATOM    357  C   SER A 605      54.720  24.180  37.110  1.00  0.00           C
ATOM    358  O   SER A 605      55.910  24.180  37.360  1.00  0.00           O
ATOM    359  N   LEU A 606      53.930  25.200  37.380  1.00  0.00           N
ATOM    360  HN  LEU A 606      52.950  25.040  37.290  1.00  0.00           H
ATOM    361  CA  LEU A 606      54.350  26.500  37.880  1.00  0.00           C
ATOM    362  HA  LEU A 606      55.100  27.030  37.310  1.00  0.00           H
ATOM    363  CB  LEU A 606      53.140  27.450  37.720  1.00  0.00           C
ATOM    364  HB1 LEU A 606      53.570  28.390  38.140  1.00  0.00           H
ATOM    365  HB2 LEU A 606      52.430  27.060  38.480  1.00  0.00           H
ATOM    366  CG  LEU A 606      52.600  27.780  36.270  1.00  0.00           C
ATOM    367  HG  LEU A 606      52.010  26.890  35.960  1.00  0.00           H
ATOM    368  CD1 LEU A 606      51.690  28.970  36.490  1.00  0.00           C
ATOM    369 HD11 LEU A 606      51.310  29.230  35.480  1.00  0.00           H
ATOM    370 HD12 LEU A 606      52.360  29.780  36.840  1.00  0.00           H
ATOM    371 HD13 LEU A 606      50.860  28.800  37.200  1.00  0.00           H
ATOM    372  CD2 LEU A 606      53.780  28.110  35.280  1.00  0.00           C
ATOM    373 HD21 LEU A 606      54.440  28.880  35.750  1.00  0.00           H
ATOM    374 HD22 LEU A 606      53.400  28.440  34.300  1.00  0.00           H
ATOM    375 HD23 LEU A 606      54.400  27.200  35.160  1.00  0.00           H
ATOM    376  C   LEU A 606      55.040  26.380  39.260  1.00  0.00           C
ATOM    377  O   LEU A 606      54.490  25.810  40.180  1.00  0.00           O
ATOM    378  N   GLN A 607      56.200  27.040  39.440  1.00  0.00           N
ATOM    379  HN  GLN A 607      56.670  27.660  38.800  1.00  0.00           H
ATOM    380  CA  GLN A 607      56.890  27.070  40.680  1.00  0.00           C
ATOM    381  HA  GLN A 607      56.600  26.240  41.310  1.00  0.00           H
ATOM    382  CB  GLN A 607      58.440  27.030  40.440  1.00  0.00           C
ATOM    383  HB1 GLN A 607      59.030  27.420  41.300  1.00  0.00           H
ATOM    384  HB2 GLN A 607      58.720  27.820  39.710  1.00  0.00           H
ATOM    385  CG  GLN A 607      58.990  25.640  39.920  1.00  0.00           C
ATOM    386  HG1 GLN A 607      60.040  25.520  40.250  1.00  0.00           H
ATOM    387  HG2 GLN A 607      58.880  25.750  38.820  1.00  0.00           H
ATOM    388  CD  GLN A 607      58.340  24.480  40.540  1.00  0.00           C
ATOM    389  OE1 GLN A 607      58.520  24.180  41.740  1.00  0.00           O
ATOM    390  NE2 GLN A 607      57.480  23.680  39.850  1.00  0.00           N
ATOM    391 HE21 GLN A 607      56.970  22.910  40.240  1.00  0.00           H
ATOM    392 HE22 GLN A 607      57.120  24.000  38.970  1.00  0.00           H
ATOM    393  C   GLN A 607      56.500  28.380  41.440  1.00  0.00           C
ATOM    394  O   GLN A 607      56.820  29.450  40.880  1.00  0.00           O
ATOM    395  N   CYS A 608      55.840  28.380  42.620  1.00  0.00           N
ATOM    396  HN  CYS A 608      55.820  27.510  43.100  1.00  0.00           H
ATOM    397  CA  CYS A 608      55.150  29.590  43.170  1.00  0.00           C
ATOM    398  HA  CYS A 608      55.570  30.440  42.650  1.00  0.00           H
ATOM    399  CB  CYS A 608      53.670  29.560  43.030  1.00  0.00           C
ATOM    400  HB1 CYS A 608      53.190  30.510  43.350  1.00  0.00           H
ATOM    401  HB2 CYS A 608      53.200  28.820  43.730  1.00  0.00           H
ATOM    402  SG  CYS A 608      53.020  29.270  41.420  1.00  0.00           S
ATOM    403  HG1 CYS A 608      53.420  28.010  41.340  1.00  0.00           H
ATOM    404  C   CYS A 608      55.540  29.830  44.660  1.00  0.00           C
ATOM    405  O   CYS A 608      55.180  30.860  45.190  1.00  0.00           O
ATOM    406  N   LEU A 609      56.320  28.970  45.290  1.00  0.00           N
ATOM    407  HN  LEU A 609      56.670  28.130  44.850  1.00  0.00           H
ATOM    408  CA  LEU A 609      56.710  28.900  46.660  1.00  0.00           C
ATOM    409  HA  LEU A 609      55.770  28.780  47.180  1.00  0.00           H
ATOM    410  CB  LEU A 609      57.700  27.660  46.900  1.00  0.00           C
ATOM    411  HB1 LEU A 609      58.640  27.730  46.310  1.00  0.00           H
ATOM    412  HB2 LEU A 609      57.180  26.740  46.550  1.00  0.00           H
ATOM    413  CG  LEU A 609      58.010  27.220  48.360  1.00  0.00           C
ATOM    414  HG  LEU A 609      58.710  27.960  48.810  1.00  0.00           H
ATOM    415  CD1 LEU A 609      56.720  27.090  49.210  1.00  0.00           C
ATOM    416 HD11 LEU A 609      55.880  26.580  48.700  1.00  0.00           H
ATOM    417 HD12 LEU A 609      56.500  28.140  49.530  1.00  0.00           H
ATOM    418 HD13 LEU A 609      57.020  26.510  50.110  1.00  0.00           H
ATOM    419  CD2 LEU A 609      58.760  25.880  48.250  1.00  0.00           C
ATOM    420 HD21 LEU A 609      58.960  25.520  49.280  1.00  0.00           H
ATOM    421 HD22 LEU A 609      59.650  26.020  47.600  1.00  0.00           H
ATOM    422 HD23 LEU A 609      58.170  25.040  47.830  1.00  0.00           H
ATOM    423  C   LEU A 609      57.420  30.110  47.220  1.00  0.00           C
ATOM    424  O   LEU A 609      57.120  30.560  48.370  1.00  0.00           O
ATOM    425  N   ALA A 610      58.260  30.710  46.400  1.00  0.00           N
ATOM    426  HN  ALA A 610      58.620  30.360  45.540  1.00  0.00           H
ATOM    427  CA  ALA A 610      58.890  32.000  46.720  1.00  0.00           C
ATOM    428  HA  ALA A 610      59.410  31.960  47.670  1.00  0.00           H
ATOM    429  CB  ALA A 610      59.810  32.370  45.490  1.00  0.00           C
ATOM    430  HB1 ALA A 610      60.490  33.200  45.770  1.00  0.00           H
ATOM    431  HB2 ALA A 610      59.280  32.730  44.580  1.00  0.00           H
ATOM    432  HB3 ALA A 610      60.360  31.450  45.190  1.00  0.00           H
ATOM    433  C   ALA A 610      57.820  33.100  46.840  1.00  0.00           C
ATOM    434  O   ALA A 610      57.810  33.850  47.790  1.00  0.00           O
ATOM    435  N   SER A 611      56.770  33.120  45.980  1.00  0.00           N
ATOM    436  HN  SER A 611      56.740  32.430  45.260  1.00  0.00           H
ATOM    437  CA  SER A 611      55.710  34.080  45.980  1.00  0.00           C
ATOM    438  HA  SER A 611      56.080  35.090  46.080  1.00  0.00           H
ATOM    439  CB  SER A 611      54.920  34.050  44.620  1.00  0.00           C
ATOM    440  HB1 SER A 611      54.080  34.760  44.720  1.00  0.00           H
ATOM    441  HB2 SER A 611      54.390  33.100  44.380  1.00  0.00           H
ATOM    442  OG  SER A 611      55.850  34.490  43.560  1.00  0.00           O
ATOM    443  HG1 SER A 611      56.570  33.850  43.530  1.00  0.00           H
ATOM    444  C   SER A 611      54.780  33.870  47.210  1.00  0.00           C
ATOM    445  O   SER A 611      54.150  34.780  47.740  1.00  0.00           O
ATOM    446  N   ILE A 612      54.620  32.620  47.620  1.00  0.00           N
ATOM    447  HN  ILE A 612      54.970  31.850  47.080  1.00  0.00           H
ATOM    448  CA  ILE A 612      53.810  32.260  48.780  1.00  0.00           C
ATOM    449  HA  ILE A 612      52.960  32.910  48.860  1.00  0.00           H
ATOM    450  CB  ILE A 612      53.290  30.810  48.630  1.00  0.00           C
ATOM    451  HB  ILE A 612      54.170  30.160  48.440  1.00  0.00           H
ATOM    452  CG2 ILE A 612      52.510  30.470  49.900  1.00  0.00           C
ATOM    453 HG21 ILE A 612      51.510  30.920  50.070  1.00  0.00           H
ATOM    454 HG22 ILE A 612      53.120  30.580  50.820  1.00  0.00           H
ATOM    455 HG23 ILE A 612      52.220  29.400  49.790  1.00  0.00           H
ATOM    456  CG1 ILE A 612      52.340  30.770  47.370  1.00  0.00           C
ATOM    457 HG11 ILE A 612      52.920  31.190  46.530  1.00  0.00           H
ATOM    458 HG12 ILE A 612      51.450  31.440  47.510  1.00  0.00           H
ATOM    459  CD  ILE A 612      51.810  29.420  47.020  1.00  0.00           C
ATOM    460  HD1 ILE A 612      51.260  29.430  46.050  1.00  0.00           H
ATOM    461  HD2 ILE A 612      51.200  28.900  47.800  1.00  0.00           H
ATOM    462  HD3 ILE A 612      52.640  28.730  46.750  1.00  0.00           H
ATOM    463  C   ILE A 612      54.530  32.470  50.130  1.00  0.00           C
ATOM    464  O   ILE A 612      53.940  33.130  50.980  1.00  0.00           O
ATOM    465  N   LEU A 613      55.860  32.250  50.220  1.00  0.00           N
ATOM    466  HN  LEU A 613      56.310  31.730  49.490  1.00  0.00           H
ATOM    467  CA  LEU A 613      56.690  32.800  51.310  1.00  0.00           C
ATOM    468  HA  LEU A 613      56.350  32.490  52.290  1.00  0.00           H
ATOM    469  CB  LEU A 613      58.090  32.180  51.140  1.00  0.00           C
ATOM    470  HB1 LEU A 613      58.910  32.830  51.500  1.00  0.00           H
ATOM    471  HB2 LEU A 613      58.320  32.130  50.060  1.00  0.00           H
ATOM    472  CG  LEU A 613      58.310  30.670  51.640  1.00  0.00           C
ATOM    473  HG  LEU A 613      57.540  29.950  51.310  1.00  0.00           H
ATOM    474  CD1 LEU A 613      59.580  30.090  50.950  1.00  0.00           C
ATOM    475 HD11 LEU A 613      60.470  30.600  51.390  1.00  0.00           H
ATOM    476 HD12 LEU A 613      59.500  30.250  49.850  1.00  0.00           H
ATOM    477 HD13 LEU A 613      59.690  28.980  51.050  1.00  0.00           H
ATOM    478  CD2 LEU A 613      58.290  30.540  53.180  1.00  0.00           C
ATOM    479 HD21 LEU A 613      59.270  30.820  53.620  1.00  0.00           H
ATOM    480 HD22 LEU A 613      58.210  29.490  53.530  1.00  0.00           H
ATOM    481 HD23 LEU A 613      57.490  31.160  53.650  1.00  0.00           H
ATOM    482  C   LEU A 613      56.600  34.290  51.420  1.00  0.00           C
ATOM    483  O   LEU A 613      56.300  34.820  52.490  1.00  0.00           O
ATOM    484  N   PHE A 614      56.960  35.020  50.320  1.00  0.00           N
ATOM    485  HN  PHE A 614      57.320  34.480  49.550  1.00  0.00           H
ATOM    486  CA  PHE A 614      57.070  36.470  50.250  1.00  0.00           C
ATOM    487  HA  PHE A 614      57.810  36.710  50.990  1.00  0.00           H
ATOM    488  CB  PHE A 614      57.700  36.760  48.800  1.00  0.00           C
ATOM    489  HB1 PHE A 614      57.050  36.370  47.990  1.00  0.00           H
ATOM    490  HB2 PHE A 614      58.750  36.410  48.720  1.00  0.00           H
ATOM    491  CG  PHE A 614      57.860  38.220  48.390  1.00  0.00           C
ATOM    492  CD1 PHE A 614      58.100  39.250  49.350  1.00  0.00           C
ATOM    493  HD1 PHE A 614      58.230  39.000  50.390  1.00  0.00           H
ATOM    494  CE1 PHE A 614      58.300  40.570  48.910  1.00  0.00           C
ATOM    495  HE1 PHE A 614      58.580  41.300  49.650  1.00  0.00           H
ATOM    496  CZ  PHE A 614      58.240  40.870  47.540  1.00  0.00           C
ATOM    497  HZ  PHE A 614      58.260  41.890  47.200  1.00  0.00           H
ATOM    498  CD2 PHE A 614      57.810  38.540  47.020  1.00  0.00           C
ATOM    499  HD2 PHE A 614      57.790  37.760  46.280  1.00  0.00           H
ATOM    500  CE2 PHE A 614      57.930  39.840  46.590  1.00  0.00           C
ATOM    501  HE2 PHE A 614      57.760  40.030  45.540  1.00  0.00           H
ATOM    502  C   PHE A 614      55.820  37.260  50.630  1.00  0.00           C
ATOM    503  O   PHE A 614      55.850  38.070  51.590  1.00  0.00           O
ATOM    504  N   LEU A 615      54.640  36.890  49.990  1.00  0.00           N
ATOM    505  HN  LEU A 615      54.800  36.130  49.370  1.00  0.00           H
ATOM    506  CA  LEU A 615      53.380  37.460  50.270  1.00  0.00           C
ATOM    507  HA  LEU A 615      53.520  38.530  50.300  1.00  0.00           H
ATOM    508  CB  LEU A 615      52.230  37.110  49.250  1.00  0.00           C
ATOM    509  HB1 LEU A 615      51.310  37.590  49.680  1.00  0.00           H
ATOM    510  HB2 LEU A 615      52.040  36.030  49.320  1.00  0.00           H
ATOM    511  CG  LEU A 615      52.400  37.670  47.770  1.00  0.00           C
ATOM    512  HG  LEU A 615      53.420  37.370  47.450  1.00  0.00           H
ATOM    513  CD1 LEU A 615      51.360  37.060  46.840  1.00  0.00           C
ATOM    514 HD11 LEU A 615      50.330  37.320  47.180  1.00  0.00           H
ATOM    515 HD12 LEU A 615      51.540  35.990  46.620  1.00  0.00           H
ATOM    516 HD13 LEU A 615      51.430  37.700  45.940  1.00  0.00           H
ATOM    517  CD2 LEU A 615      52.290  39.200  47.760  1.00  0.00           C
ATOM    518 HD21 LEU A 615      53.040  39.650  48.460  1.00  0.00           H
ATOM    519 HD22 LEU A 615      51.220  39.490  47.860  1.00  0.00           H
ATOM    520 HD23 LEU A 615      52.520  39.670  46.790  1.00  0.00           H
ATOM    521  C   LEU A 615      52.880  37.080  51.750  1.00  0.00           C
ATOM    522  O   LEU A 615      52.390  38.010  52.400  1.00  0.00           O
ATOM    523  N   TYR A 616      53.180  35.850  52.170  1.00  0.00           N
ATOM    524  HN  TYR A 616      53.550  35.080  51.660  1.00  0.00           H
ATOM    525  CA  TYR A 616      52.730  35.560  53.530  1.00  0.00           C
ATOM    526  HA  TYR A 616      51.690  35.860  53.550  1.00  0.00           H
ATOM    527  CB  TYR A 616      52.860  34.000  53.840  1.00  0.00           C
ATOM    528  HB1 TYR A 616      53.930  33.770  53.990  1.00  0.00           H
ATOM    529  HB2 TYR A 616      52.480  33.460  52.950  1.00  0.00           H
ATOM    530  CG  TYR A 616      52.220  33.580  55.100  1.00  0.00           C
ATOM    531  CD1 TYR A 616      50.800  33.800  55.250  1.00  0.00           C
ATOM    532  HD1 TYR A 616      50.160  34.330  54.570  1.00  0.00           H
ATOM    533  CE1 TYR A 616      50.120  33.270  56.310  1.00  0.00           C
ATOM    534  HE1 TYR A 616      49.060  33.440  56.360  1.00  0.00           H
ATOM    535  CZ  TYR A 616      50.820  32.510  57.330  1.00  0.00           C
ATOM    536  OH  TYR A 616      50.190  31.980  58.490  1.00  0.00           O
ATOM    537  HH  TYR A 616      49.240  31.920  58.340  1.00  0.00           H
ATOM    538  CD2 TYR A 616      52.770  32.670  55.990  1.00  0.00           C
ATOM    539  HD2 TYR A 616      53.820  32.420  55.960  1.00  0.00           H
ATOM    540  CE2 TYR A 616      52.100  32.170  57.110  1.00  0.00           C
ATOM    541  HE2 TYR A 616      52.720  31.680  57.860  1.00  0.00           H
ATOM    542  C   TYR A 616      53.560  36.310  54.600  1.00  0.00           C
ATOM    543  O   TYR A 616      52.940  36.880  55.550  1.00  0.00           O
ATOM    544  N   CYS A 617      54.910  36.450  54.360  1.00  0.00           N
ATOM    545  HN  CYS A 617      55.360  36.070  53.560  1.00  0.00           H
ATOM    546  CA  CYS A 617      55.770  37.230  55.260  1.00  0.00           C
ATOM    547  HA  CYS A 617      55.780  36.780  56.240  1.00  0.00           H
ATOM    548  CB  CYS A 617      57.260  37.010  54.930  1.00  0.00           C
ATOM    549  HB1 CYS A 617      57.970  37.760  55.340  1.00  0.00           H
ATOM    550  HB2 CYS A 617      57.310  37.180  53.840  1.00  0.00           H
ATOM    551  SG  CYS A 617      57.770  35.320  55.350  1.00  0.00           S
ATOM    552  HG1 CYS A 617      57.370  34.750  54.240  1.00  0.00           H
ATOM    553  C   CYS A 617      55.460  38.760  55.400  1.00  0.00           C
ATOM    554  O   CYS A 617      55.500  39.470  56.390  1.00  0.00           O
ATOM    555  N   ALA A 618      55.070  39.300  54.260  1.00  0.00           N
ATOM    556  HN  ALA A 618      54.940  38.650  53.530  1.00  0.00           H
ATOM    557  CA  ALA A 618      54.570  40.680  54.120  1.00  0.00           C
ATOM    558  HA  ALA A 618      55.260  41.430  54.470  1.00  0.00           H
ATOM    559  CB  ALA A 618      54.440  40.990  52.580  1.00  0.00           C
ATOM    560  HB1 ALA A 618      53.810  40.210  52.090  1.00  0.00           H
ATOM    561  HB2 ALA A 618      55.420  40.810  52.090  1.00  0.00           H
ATOM    562  HB3 ALA A 618      54.040  42.000  52.410  1.00  0.00           H
ATOM    563  C   ALA A 618      53.170  40.910  54.800  1.00  0.00           C
ATOM    564  O   ALA A 618      53.050  41.800  55.650  1.00  0.00           O
ATOM    565  N   CYS A 619      52.100  40.180  54.470  1.00  0.00           N
ATOM    566  HN  CYS A 619      52.350  39.330  54.010  1.00  0.00           H
ATOM    567  CA  CYS A 619      50.680  40.630  54.840  1.00  0.00           C
ATOM    568  HA  CYS A 619      50.660  41.690  54.650  1.00  0.00           H
ATOM    569  CB  CYS A 619      49.740  39.920  53.840  1.00  0.00           C
ATOM    570  HB1 CYS A 619      49.940  38.820  53.790  1.00  0.00           H
ATOM    571  HB2 CYS A 619      50.060  40.180  52.810  1.00  0.00           H
ATOM    572  SG  CYS A 619      47.920  40.400  53.810  1.00  0.00           S
ATOM    573  HG1 CYS A 619      48.150  41.590  53.290  1.00  0.00           H
ATOM    574  C   CYS A 619      50.290  40.410  56.270  1.00  0.00           C
ATOM    575  O   CYS A 619      49.420  41.120  56.800  1.00  0.00           O
ATOM    576  N   MET A 620      50.870  39.380  56.910  1.00  0.00           N
ATOM    577  HN  MET A 620      51.690  38.900  56.580  1.00  0.00           H
ATOM    578  CA  MET A 620      50.410  38.870  58.240  1.00  0.00           C
ATOM    579  HA  MET A 620      49.370  38.610  58.130  1.00  0.00           H
ATOM    580  CB  MET A 620      51.370  37.660  58.580  1.00  0.00           C
ATOM    581  HB1 MET A 620      52.400  37.800  58.200  1.00  0.00           H
ATOM    582  HB2 MET A 620      51.100  36.870  57.840  1.00  0.00           H
ATOM    583  CG  MET A 620      51.230  37.060  60.070  1.00  0.00           C
ATOM    584  HG1 MET A 620      51.710  37.850  60.680  1.00  0.00           H
ATOM    585  HG2 MET A 620      51.970  36.240  60.220  1.00  0.00           H
ATOM    586  SD  MET A 620      49.570  36.570  60.560  1.00  0.00           S
ATOM    587  CE  MET A 620      49.420  35.140  59.550  1.00  0.00           C
ATOM    588  HE1 MET A 620      48.580  34.550  59.980  1.00  0.00           H
ATOM    589  HE2 MET A 620      50.290  34.440  59.580  1.00  0.00           H
ATOM    590  HE3 MET A 620      49.200  35.400  58.490  1.00  0.00           H
ATOM    591  C   MET A 620      50.330  39.850  59.380  1.00  0.00           C
ATOM    592  O   MET A 620      49.430  40.030  60.210  1.00  0.00           O
ATOM    593  N   SER A 621      51.380  40.630  59.600  1.00  0.00           N
ATOM    594  HN  SER A 621      52.190  40.690  59.020  1.00  0.00           H
ATOM    595  CA  SER A 621      51.510  41.620  60.650  1.00  0.00           C
ATOM    596  HA  SER A 621      51.190  41.030  61.500  1.00  0.00           H
ATOM    597  CB  SER A 621      53.000  42.000  60.860  1.00  0.00           C
ATOM    598  HB1 SER A 621      53.380  42.380  59.880  1.00  0.00           H
ATOM    599  HB2 SER A 621      53.600  41.080  60.990  1.00  0.00           H
ATOM    600  OG  SER A 621      53.200  42.790  62.060  1.00  0.00           O
ATOM    601  HG1 SER A 621      52.740  42.260  62.710  1.00  0.00           H
ATOM    602  C   SER A 621      50.500  42.760  60.620  1.00  0.00           C
ATOM    603  O   SER A 621      49.890  43.040  61.670  1.00  0.00           O
ATOM    604  N   PRO A 622      50.290  43.390  59.490  1.00  0.00           N
ATOM    605  CD  PRO A 622      51.200  43.450  58.320  1.00  0.00           C
ATOM    606  HD1 PRO A 622      51.500  42.470  57.910  1.00  0.00           H
ATOM    607  HD2 PRO A 622      52.060  44.110  58.610  1.00  0.00           H
ATOM    608  CA  PRO A 622      49.330  44.460  59.470  1.00  0.00           C
ATOM    609  HA  PRO A 622      49.500  45.190  60.250  1.00  0.00           H
ATOM    610  CB  PRO A 622      49.480  45.160  58.060  1.00  0.00           C
ATOM    611  HB1 PRO A 622      50.080  46.090  58.090  1.00  0.00           H
ATOM    612  HB2 PRO A 622      48.470  45.340  57.640  1.00  0.00           H
ATOM    613  CG  PRO A 622      50.360  44.170  57.240  1.00  0.00           C
ATOM    614  HG1 PRO A 622      49.690  43.500  56.660  1.00  0.00           H
ATOM    615  HG2 PRO A 622      50.980  44.740  56.510  1.00  0.00           H
ATOM    616  C   PRO A 622      47.930  43.970  59.620  1.00  0.00           C
ATOM    617  O   PRO A 622      47.040  44.720  60.050  1.00  0.00           O
ATOM    618  N   VAL A 623      47.600  42.720  59.320  1.00  0.00           N
ATOM    619  HN  VAL A 623      48.300  42.110  58.980  1.00  0.00           H
ATOM    620  CA  VAL A 623      46.210  42.160  59.440  1.00  0.00           C
ATOM    621  HA  VAL A 623      45.520  42.870  59.010  1.00  0.00           H
ATOM    622  CB  VAL A 623      46.070  40.690  58.860  1.00  0.00           C
ATOM    623  HB  VAL A 623      46.910  40.110  59.300  1.00  0.00           H
ATOM    624  CG1 VAL A 623      44.740  40.050  59.240  1.00  0.00           C
ATOM    625 HG11 VAL A 623      44.680  39.860  60.330  1.00  0.00           H
ATOM    626 HG12 VAL A 623      44.530  39.080  58.720  1.00  0.00           H
ATOM    627 HG13 VAL A 623      43.870  40.720  59.020  1.00  0.00           H
ATOM    628  CG2 VAL A 623      46.210  40.700  57.290  1.00  0.00           C
ATOM    629 HG21 VAL A 623      47.250  41.010  57.170  1.00  0.00           H
ATOM    630 HG22 VAL A 623      45.470  41.360  56.780  1.00  0.00           H
ATOM    631 HG23 VAL A 623      46.150  39.630  56.970  1.00  0.00           H
ATOM    632  C   VAL A 623      45.820  42.200  60.890  1.00  0.00           C
ATOM    633  O   VAL A 623      44.790  42.750  61.270  1.00  0.00           O
ATOM    634  N   ILE A 624      46.780  41.650  61.700  1.00  0.00           N
ATOM    635  HN  ILE A 624      47.560  41.250  61.230  1.00  0.00           H
ATOM    636  CA  ILE A 624      46.770  41.620  63.150  1.00  0.00           C
ATOM    637  HA  ILE A 624      45.880  41.140  63.500  1.00  0.00           H
ATOM    638  CB  ILE A 624      47.980  40.810  63.710  1.00  0.00           C
ATOM    639  HB  ILE A 624      48.940  41.170  63.270  1.00  0.00           H
ATOM    640  CG2 ILE A 624      48.150  41.040  65.220  1.00  0.00           C
ATOM    641 HG21 ILE A 624      48.630  41.970  65.590  1.00  0.00           H
ATOM    642 HG22 ILE A 624      48.740  40.220  65.680  1.00  0.00           H
ATOM    643 HG23 ILE A 624      47.120  40.910  65.630  1.00  0.00           H
ATOM    644  CG1 ILE A 624      47.800  39.340  63.390  1.00  0.00           C
ATOM    645 HG11 ILE A 624      47.370  39.200  62.380  1.00  0.00           H
ATOM    646 HG12 ILE A 624      47.090  38.830  64.070  1.00  0.00           H
ATOM    647  CD  ILE A 624      49.100  38.590  63.300  1.00  0.00           C
ATOM    648  HD1 ILE A 624      49.830  39.060  62.600  1.00  0.00           H
ATOM    649  HD2 ILE A 624      48.890  37.520  63.090  1.00  0.00           H
ATOM    650  HD3 ILE A 624      49.650  38.600  64.280  1.00  0.00           H
ATOM    651  C   ILE A 624      46.730  43.010  63.740  1.00  0.00           C
ATOM    652  O   ILE A 624      46.100  43.310  64.760  1.00  0.00           O
ATOM    653  N   THR A 625      47.580  43.950  63.140  1.00  0.00           N
ATOM    654  HN  THR A 625      48.210  43.600  62.450  1.00  0.00           H
ATOM    655  CA  THR A 625      47.670  45.300  63.480  1.00  0.00           C
ATOM    656  HA  THR A 625      47.930  45.260  64.520  1.00  0.00           H
ATOM    657  CB  THR A 625      48.920  46.080  62.900  1.00  0.00           C
ATOM    658  HB  THR A 625      48.760  46.270  61.810  1.00  0.00           H
ATOM    659  OG1 THR A 625      50.160  45.380  62.990  1.00  0.00           O
ATOM    660  HG1 THR A 625      50.050  44.450  62.770  1.00  0.00           H
ATOM    661  CG2 THR A 625      49.100  47.470  63.530  1.00  0.00           C
ATOM    662 HG21 THR A 625      49.350  47.310  64.590  1.00  0.00           H
ATOM    663 HG22 THR A 625      48.190  48.100  63.510  1.00  0.00           H
ATOM    664 HG23 THR A 625      49.930  48.040  63.060  1.00  0.00           H
ATOM    665  C   THR A 625      46.460  46.160  63.250  1.00  0.00           C
ATOM    666  O   THR A 625      46.010  46.850  64.150  1.00  0.00           O
ATOM    667  N   PHE A 626      45.790  46.060  62.070  1.00  0.00           N
ATOM    668  HN  PHE A 626      46.200  45.590  61.290  1.00  0.00           H
ATOM    669  CA  PHE A 626      44.490  46.550  61.880  1.00  0.00           C
ATOM    670  HA  PHE A 626      44.490  47.590  62.150  1.00  0.00           H
ATOM    671  CB  PHE A 626      44.120  46.440  60.390  1.00  0.00           C
ATOM    672  HB1 PHE A 626      44.200  45.410  59.970  1.00  0.00           H
ATOM    673  HB2 PHE A 626      44.860  47.020  59.790  1.00  0.00           H
ATOM    674  CG  PHE A 626      42.770  46.990  60.110  1.00  0.00           C
ATOM    675  CD1 PHE A 626      41.570  46.200  60.120  1.00  0.00           C
ATOM    676  HD1 PHE A 626      41.580  45.150  60.410  1.00  0.00           H
ATOM    677  CE1 PHE A 626      40.410  46.790  59.730  1.00  0.00           C
ATOM    678  HE1 PHE A 626      39.520  46.160  59.780  1.00  0.00           H
ATOM    679  CZ  PHE A 626      40.280  48.090  59.360  1.00  0.00           C
ATOM    680  HZ  PHE A 626      39.340  48.530  59.070  1.00  0.00           H
ATOM    681  CD2 PHE A 626      42.630  48.370  59.880  1.00  0.00           C
ATOM    682  HD2 PHE A 626      43.450  49.050  60.060  1.00  0.00           H
ATOM    683  CE2 PHE A 626      41.390  48.910  59.530  1.00  0.00           C
ATOM    684  HE2 PHE A 626      41.460  49.960  59.290  1.00  0.00           H
ATOM    685  C   PHE A 626      43.500  45.930  62.890  1.00  0.00           C
ATOM    686  O   PHE A 626      42.650  46.570  63.480  1.00  0.00           O
ATOM    687  N   GLY A 627      43.620  44.630  63.170  1.00  0.00           N
ATOM    688  HN  GLY A 627      44.290  44.120  62.630  1.00  0.00           H
ATOM    689  CA  GLY A 627      42.930  43.880  64.200  1.00  0.00           C
ATOM    690  HA1 GLY A 627      43.480  42.960  64.240  1.00  0.00           H
ATOM    691  HA2 GLY A 627      41.910  43.740  63.880  1.00  0.00           H
ATOM    692  C   GLY A 627      42.980  44.510  65.600  1.00  0.00           C
ATOM    693  O   GLY A 627      41.970  44.610  66.270  1.00  0.00           O
ATOM    694  N   GLY A 628      44.250  44.840  66.020  1.00  0.00           N
ATOM    695  HN  GLY A 628      45.010  44.390  65.560  1.00  0.00           H
ATOM    696  CA  GLY A 628      44.520  45.640  67.220  1.00  0.00           C
ATOM    697  HA1 GLY A 628      45.550  45.850  67.400  1.00  0.00           H
ATOM    698  HA2 GLY A 628      44.120  45.140  68.100  1.00  0.00           H
ATOM    699  C   GLY A 628      43.850  46.980  67.150  1.00  0.00           C
ATOM    700  O   GLY A 628      43.120  47.430  68.010  1.00  0.00           O
ATOM    701  N   LEU A 629      44.240  47.840  66.100  1.00  0.00           N
ATOM    702  HN  LEU A 629      44.900  47.400  65.500  1.00  0.00           H
ATOM    703  CA  LEU A 629      43.910  49.180  65.820  1.00  0.00           C
ATOM    704  HA  LEU A 629      44.310  49.850  66.580  1.00  0.00           H
ATOM    705  CB  LEU A 629      44.630  49.580  64.520  1.00  0.00           C
ATOM    706  HB1 LEU A 629      44.310  48.890  63.700  1.00  0.00           H
ATOM    707  HB2 LEU A 629      45.730  49.460  64.380  1.00  0.00           H
ATOM    708  CG  LEU A 629      44.390  50.990  63.900  1.00  0.00           C
ATOM    709  HG  LEU A 629      43.310  51.250  63.980  1.00  0.00           H
ATOM    710  CD1 LEU A 629      45.210  52.010  64.730  1.00  0.00           C
ATOM    711 HD11 LEU A 629      44.910  51.980  65.790  1.00  0.00           H
ATOM    712 HD12 LEU A 629      44.950  53.010  64.330  1.00  0.00           H
ATOM    713 HD13 LEU A 629      46.300  51.810  64.570  1.00  0.00           H
ATOM    714  CD2 LEU A 629      44.910  50.770  62.440  1.00  0.00           C
ATOM    715 HD21 LEU A 629      44.750  51.770  61.980  1.00  0.00           H
ATOM    716 HD22 LEU A 629      44.370  49.970  61.890  1.00  0.00           H
ATOM    717 HD23 LEU A 629      45.980  50.450  62.470  1.00  0.00           H
ATOM    718  C   LEU A 629      42.400  49.450  65.820  1.00  0.00           C
ATOM    719  O   LEU A 629      41.950  50.300  66.640  1.00  0.00           O
ATOM    720  N   LEU A 630      41.610  48.770  64.890  1.00  0.00           N
ATOM    721  HN  LEU A 630      41.980  48.120  64.240  1.00  0.00           H
ATOM    722  CA  LEU A 630      40.190  48.720  64.890  1.00  0.00           C
ATOM    723  HA  LEU A 630      39.840  49.730  64.760  1.00  0.00           H
ATOM    724  CB  LEU A 630      39.560  47.960  63.720  1.00  0.00           C
ATOM    725  HB1 LEU A 630      39.770  46.880  63.890  1.00  0.00           H
ATOM    726  HB2 LEU A 630      40.210  48.190  62.860  1.00  0.00           H
ATOM    727  CG  LEU A 630      38.030  48.200  63.470  1.00  0.00           C
ATOM    728  HG  LEU A 630      37.560  47.830  64.410  1.00  0.00           H
ATOM    729  CD1 LEU A 630      37.650  49.650  63.460  1.00  0.00           C
ATOM    730 HD11 LEU A 630      37.990  50.190  62.550  1.00  0.00           H
ATOM    731 HD12 LEU A 630      38.030  50.170  64.360  1.00  0.00           H
ATOM    732 HD13 LEU A 630      36.540  49.710  63.400  1.00  0.00           H
ATOM    733  CD2 LEU A 630      37.580  47.490  62.230  1.00  0.00           C
ATOM    734 HD21 LEU A 630      37.900  46.420  62.320  1.00  0.00           H
ATOM    735 HD22 LEU A 630      37.910  48.010  61.310  1.00  0.00           H
ATOM    736 HD23 LEU A 630      36.480  47.610  62.180  1.00  0.00           H
ATOM    737  C   LEU A 630      39.540  48.230  66.200  1.00  0.00           C
ATOM    738  O   LEU A 630      38.430  48.660  66.680  1.00  0.00           O
ATOM    739  N   GLY A 631      40.170  47.290  66.950  1.00  0.00           N
ATOM    740  HN  GLY A 631      40.810  46.640  66.560  1.00  0.00           H
ATOM    741  CA  GLY A 631      39.620  46.840  68.190  1.00  0.00           C
ATOM    742  HA1 GLY A 631      40.020  45.880  68.500  1.00  0.00           H
ATOM    743  HA2 GLY A 631      38.590  46.640  67.950  1.00  0.00           H
ATOM    744  C   GLY A 631      39.720  47.910  69.330  1.00  0.00           C
ATOM    745  O   GLY A 631      38.770  48.210  70.040  1.00  0.00           O
ATOM    746  N   GLU A 632      40.830  48.700  69.450  1.00  0.00           N
ATOM    747  HN  GLU A 632      41.570  48.570  68.800  1.00  0.00           H
ATOM    748  CA  GLU A 632      41.020  49.840  70.300  1.00  0.00           C
ATOM    749  HA  GLU A 632      40.780  49.470  71.280  1.00  0.00           H
ATOM    750  CB  GLU A 632      42.530  50.240  70.180  1.00  0.00           C
ATOM    751  HB1 GLU A 632      42.660  51.270  70.570  1.00  0.00           H
ATOM    752  HB2 GLU A 632      42.790  50.170  69.100  1.00  0.00           H
ATOM    753  CG  GLU A 632      43.370  49.350  71.080  1.00  0.00           C
ATOM    754  HG1 GLU A 632      44.380  49.810  71.050  1.00  0.00           H
ATOM    755  HG2 GLU A 632      43.580  48.390  70.550  1.00  0.00           H
ATOM    756  CD  GLU A 632      42.910  48.950  72.500  1.00  0.00           C
ATOM    757  OE1 GLU A 632      42.970  49.860  73.410  1.00  0.00           O
ATOM    758  OE2 GLU A 632      42.360  47.810  72.630  1.00  0.00           O
ATOM    759  C   GLU A 632      40.070  50.950  69.960  1.00  0.00           C
ATOM    760  O   GLU A 632      39.500  51.590  70.840  1.00  0.00           O
ATOM    761  N   ALA A 633      39.810  51.130  68.690  1.00  0.00           N
ATOM    762  HN  ALA A 633      40.200  50.610  67.940  1.00  0.00           H
ATOM    763  CA  ALA A 633      38.810  52.160  68.280  1.00  0.00           C
ATOM    764  HA  ALA A 633      39.160  53.070  68.750  1.00  0.00           H
ATOM    765  CB  ALA A 633      39.140  52.520  66.740  1.00  0.00           C
ATOM    766  HB1 ALA A 633      38.270  53.110  66.380  1.00  0.00           H
ATOM    767  HB2 ALA A 633      39.310  51.620  66.110  1.00  0.00           H
ATOM    768  HB3 ALA A 633      39.970  53.260  66.700  1.00  0.00           H
ATOM    769  C   ALA A 633      37.410  51.840  68.710  1.00  0.00           C
ATOM    770  O   ALA A 633      36.620  52.700  69.020  1.00  0.00           O
ATOM    771  N   THR A 634      37.010  50.540  68.670  1.00  0.00           N
ATOM    772  HN  THR A 634      37.660  49.790  68.510  1.00  0.00           H
ATOM    773  CA  THR A 634      35.700  50.100  69.030  1.00  0.00           C
ATOM    774  HA  THR A 634      34.960  50.890  69.030  1.00  0.00           H
ATOM    775  CB  THR A 634      35.180  48.990  68.030  1.00  0.00           C
ATOM    776  HB  THR A 634      34.160  48.710  68.390  1.00  0.00           H
ATOM    777  OG1 THR A 634      36.070  47.900  68.000  1.00  0.00           O
ATOM    778  HG1 THR A 634      36.730  48.130  67.340  1.00  0.00           H
ATOM    779  CG2 THR A 634      35.130  49.560  66.630  1.00  0.00           C
ATOM    780 HG21 THR A 634      36.010  50.180  66.350  1.00  0.00           H
ATOM    781 HG22 THR A 634      34.220  50.210  66.680  1.00  0.00           H
ATOM    782 HG23 THR A 634      34.790  48.850  65.850  1.00  0.00           H
ATOM    783  C   THR A 634      35.600  49.530  70.430  1.00  0.00           C
ATOM    784  O   THR A 634      34.610  48.940  70.860  1.00  0.00           O
ATOM    785  N   GLU A 635      36.570  49.900  71.240  1.00  0.00           N
ATOM    786  HN  GLU A 635      37.270  50.580  71.000  1.00  0.00           H
ATOM    787  CA  GLU A 635      36.730  49.560  72.700  1.00  0.00           C
ATOM    788  HA  GLU A 635      37.700  49.880  73.050  1.00  0.00           H
ATOM    789  CB  GLU A 635      35.750  50.210  73.700  1.00  0.00           C
ATOM    790  HB1 GLU A 635      36.000  49.760  74.680  1.00  0.00           H
ATOM    791  HB2 GLU A 635      34.720  49.890  73.380  1.00  0.00           H
ATOM    792  CG  GLU A 635      35.840  51.710  73.710  1.00  0.00           C
ATOM    793  HG1 GLU A 635      35.650  52.210  72.720  1.00  0.00           H
ATOM    794  HG2 GLU A 635      36.860  51.910  74.100  1.00  0.00           H
ATOM    795  CD  GLU A 635      34.790  52.130  74.690  1.00  0.00           C
ATOM    796  OE1 GLU A 635      34.950  51.800  75.900  1.00  0.00           O
ATOM    797  OE2 GLU A 635      33.770  52.800  74.290  1.00  0.00           O
ATOM    798  C   GLU A 635      36.680  48.000  72.950  1.00  0.00           C
ATOM    799  O   GLU A 635      35.800  47.410  73.560  1.00  0.00           O
ATOM    800  N   GLY A 636      37.760  47.340  72.530  1.00  0.00           N
ATOM    801  HN  GLY A 636      38.300  47.860  71.870  1.00  0.00           H
ATOM    802  CA  GLY A 636      38.050  45.910  72.730  1.00  0.00           C
ATOM    803  HA1 GLY A 636      38.010  45.770  73.810  1.00  0.00           H
ATOM    804  HA2 GLY A 636      39.030  45.910  72.270  1.00  0.00           H
ATOM    805  C   GLY A 636      37.000  45.020  71.990  1.00  0.00           C
ATOM    806  O   GLY A 636      36.620  43.990  72.570  1.00  0.00           O
ATOM    807  N   ARG A 637      36.550  45.330  70.770  1.00  0.00           N
ATOM    808  HN  ARG A 637      36.660  46.220  70.330  1.00  0.00           H
ATOM    809  CA  ARG A 637      35.510  44.530  70.120  1.00  0.00           C
ATOM    810  HA  ARG A 637      35.160  43.740  70.750  1.00  0.00           H
ATOM    811  CB  ARG A 637      34.340  45.320  69.630  1.00  0.00           C
ATOM    812  HB1 ARG A 637      33.610  44.730  69.030  1.00  0.00           H
ATOM    813  HB2 ARG A 637      34.720  46.180  69.050  1.00  0.00           H
ATOM    814  CG  ARG A 637      33.460  45.740  70.780  1.00  0.00           C
ATOM    815  HG1 ARG A 637      34.010  46.150  71.640  1.00  0.00           H
ATOM    816  HG2 ARG A 637      33.140  44.780  71.240  1.00  0.00           H
ATOM    817  CD  ARG A 637      32.320  46.700  70.490  1.00  0.00           C
ATOM    818  HD1 ARG A 637      31.810  46.260  69.590  1.00  0.00           H
ATOM    819  HD2 ARG A 637      32.560  47.760  70.290  1.00  0.00           H
ATOM    820  NE  ARG A 637      31.330  46.720  71.630  1.00  0.00           N
ATOM    821  HE  ARG A 637      30.430  46.280  71.600  1.00  0.00           H
ATOM    822  CZ  ARG A 637      31.530  47.430  72.710  1.00  0.00           C
ATOM    823  NH1 ARG A 637      32.670  48.050  73.040  1.00  0.00           N
ATOM    824 HH11 ARG A 637      33.360  48.250  72.340  1.00  0.00           H
ATOM    825 HH12 ARG A 637      32.660  48.610  73.870  1.00  0.00           H
ATOM    826  NH2 ARG A 637      30.650  47.540  73.610  1.00  0.00           N
ATOM    827 HH21 ARG A 637      29.740  47.170  73.420  1.00  0.00           H
ATOM    828 HH22 ARG A 637      30.890  48.210  74.320  1.00  0.00           H
ATOM    829  C   ARG A 637      36.100  43.690  68.960  1.00  0.00           C
ATOM    830  O   ARG A 637      36.110  42.470  69.020  1.00  0.00           O
ATOM    831  N   ILE A 638      36.690  44.360  67.920  1.00  0.00           N
ATOM    832  HN  ILE A 638      36.700  45.360  67.910  1.00  0.00           H
ATOM    833  CA  ILE A 638      37.470  43.610  66.870  1.00  0.00           C
ATOM    834  HA  ILE A 638      36.740  42.930  66.470  1.00  0.00           H
ATOM    835  CB  ILE A 638      37.940  44.490  65.670  1.00  0.00           C
ATOM    836  HB  ILE A 638      38.750  45.150  66.010  1.00  0.00           H
ATOM    837  CG2 ILE A 638      38.550  43.500  64.570  1.00  0.00           C
ATOM    838 HG21 ILE A 638      39.510  43.030  64.870  1.00  0.00           H
ATOM    839 HG22 ILE A 638      38.830  44.140  63.710  1.00  0.00           H
ATOM    840 HG23 ILE A 638      37.780  42.750  64.260  1.00  0.00           H
ATOM    841  CG1 ILE A 638      36.740  45.360  65.160  1.00  0.00           C
ATOM    842 HG11 ILE A 638      37.170  45.530  64.150  1.00  0.00           H
ATOM    843 HG12 ILE A 638      36.770  46.320  65.730  1.00  0.00           H
ATOM    844  CD  ILE A 638      35.370  44.770  65.030  1.00  0.00           C
ATOM    845  HD1 ILE A 638      35.270  43.750  64.590  1.00  0.00           H
ATOM    846  HD2 ILE A 638      34.630  45.410  64.490  1.00  0.00           H
ATOM    847  HD3 ILE A 638      35.010  44.460  66.030  1.00  0.00           H
ATOM    848  C   ILE A 638      38.660  42.870  67.310  1.00  0.00           C
ATOM    849  O   ILE A 638      39.590  43.520  67.860  1.00  0.00           O
ATOM    850  N   SER A 639      38.760  41.510  66.990  1.00  0.00           N
ATOM    851  HN  SER A 639      37.980  41.070  66.580  1.00  0.00           H
ATOM    852  CA  SER A 639      39.900  40.730  67.440  1.00  0.00           C
ATOM    853  HA  SER A 639      40.550  41.300  68.100  1.00  0.00           H
ATOM    854  CB  SER A 639      39.560  39.330  68.070  1.00  0.00           C
ATOM    855  HB1 SER A 639      38.810  39.540  68.870  1.00  0.00           H
ATOM    856  HB2 SER A 639      40.480  38.910  68.510  1.00  0.00           H
ATOM    857  OG  SER A 639      38.900  38.500  67.130  1.00  0.00           O
ATOM    858  HG1 SER A 639      38.000  38.840  67.100  1.00  0.00           H
ATOM    859  C   SER A 639      40.770  40.540  66.200  1.00  0.00           C
ATOM    860  O   SER A 639      40.420  40.460  64.970  1.00  0.00           O
ATOM    861  N   ALA A 640      42.100  40.360  66.490  1.00  0.00           N
ATOM    862  HN  ALA A 640      42.580  40.530  67.360  1.00  0.00           H
ATOM    863  CA  ALA A 640      43.030  39.930  65.460  1.00  0.00           C
ATOM    864  HA  ALA A 640      43.040  40.770  64.780  1.00  0.00           H
ATOM    865  CB  ALA A 640      44.450  39.880  66.100  1.00  0.00           C
ATOM    866  HB1 ALA A 640      45.240  39.890  65.310  1.00  0.00           H
ATOM    867  HB2 ALA A 640      44.630  38.960  66.690  1.00  0.00           H
ATOM    868  HB3 ALA A 640      44.760  40.810  66.640  1.00  0.00           H
ATOM    869  C   ALA A 640      42.660  38.630  64.680  1.00  0.00           C
ATOM    870  O   ALA A 640      42.690  38.740  63.500  1.00  0.00           O
ATOM    871  N   ILE A 641      42.220  37.540  65.290  1.00  0.00           N
ATOM    872  HN  ILE A 641      42.440  37.420  66.250  1.00  0.00           H
ATOM    873  CA  ILE A 641      41.760  36.420  64.540  1.00  0.00           C
ATOM    874  HA  ILE A 641      42.560  36.180  63.850  1.00  0.00           H
ATOM    875  CB  ILE A 641      41.710  35.250  65.510  1.00  0.00           C
ATOM    876  HB  ILE A 641      42.600  35.320  66.160  1.00  0.00           H
ATOM    877  CG2 ILE A 641      40.460  35.320  66.430  1.00  0.00           C
ATOM    878 HG21 ILE A 641      39.440  35.250  66.020  1.00  0.00           H
ATOM    879 HG22 ILE A 641      40.370  36.310  66.930  1.00  0.00           H
ATOM    880 HG23 ILE A 641      40.650  34.590  67.250  1.00  0.00           H
ATOM    881  CG1 ILE A 641      41.750  33.960  64.750  1.00  0.00           C
ATOM    882 HG11 ILE A 641      41.070  33.890  63.870  1.00  0.00           H
ATOM    883 HG12 ILE A 641      41.470  33.150  65.440  1.00  0.00           H
ATOM    884  CD  ILE A 641      43.180  33.660  64.290  1.00  0.00           C
ATOM    885  HD1 ILE A 641      43.630  34.370  63.560  1.00  0.00           H
ATOM    886  HD2 ILE A 641      43.080  32.730  63.700  1.00  0.00           H
ATOM    887  HD3 ILE A 641      43.820  33.650  65.190  1.00  0.00           H
ATOM    888  C   ILE A 641      40.510  36.640  63.680  1.00  0.00           C
ATOM    889  O   ILE A 641      40.440  36.090  62.560  1.00  0.00           O
ATOM    890  N   GLU A 642      39.470  37.500  64.070  1.00  0.00           N
ATOM    891  HN  GLU A 642      39.370  37.750  65.030  1.00  0.00           H
ATOM    892  CA  GLU A 642      38.370  37.980  63.220  1.00  0.00           C
ATOM    893  HA  GLU A 642      37.710  37.160  62.940  1.00  0.00           H
ATOM    894  CB  GLU A 642      37.510  38.960  64.090  1.00  0.00           C
ATOM    895  HB1 GLU A 642      36.850  39.580  63.470  1.00  0.00           H
ATOM    896  HB2 GLU A 642      38.220  39.590  64.670  1.00  0.00           H
ATOM    897  CG  GLU A 642      36.550  38.110  64.980  1.00  0.00           C
ATOM    898  HG1 GLU A 642      37.180  37.430  65.600  1.00  0.00           H
ATOM    899  HG2 GLU A 642      35.890  37.520  64.310  1.00  0.00           H
ATOM    900  CD  GLU A 642      35.720  38.990  65.870  1.00  0.00           C
ATOM    901  OE1 GLU A 642      34.460  38.960  65.840  1.00  0.00           O
ATOM    902  OE2 GLU A 642      36.390  39.690  66.760  1.00  0.00           O
ATOM    903  C   GLU A 642      38.890  38.610  62.010  1.00  0.00           C
ATOM    904  O   GLU A 642      38.480  38.300  60.920  1.00  0.00           O
ATOM    905  N   SER A 643      39.920  39.470  62.110  1.00  0.00           N
ATOM    906  HN  SER A 643      40.360  39.640  62.980  1.00  0.00           H
ATOM    907  CA  SER A 643      40.560  40.060  60.950  1.00  0.00           C
ATOM    908  HA  SER A 643      39.780  40.520  60.360  1.00  0.00           H
ATOM    909  CB  SER A 643      41.500  41.250  61.380  1.00  0.00           C
ATOM    910  HB1 SER A 643      42.000  41.650  60.460  1.00  0.00           H
ATOM    911  HB2 SER A 643      42.390  40.940  61.940  1.00  0.00           H
ATOM    912  OG  SER A 643      40.740  42.280  62.000  1.00  0.00           O
ATOM    913  HG1 SER A 643      40.390  41.980  62.850  1.00  0.00           H
ATOM    914  C   SER A 643      41.320  39.020  60.020  1.00  0.00           C
ATOM    915  O   SER A 643      41.280  39.020  58.820  1.00  0.00           O
ATOM    916  N   LEU A 644      42.020  38.040  60.620  1.00  0.00           N
ATOM    917  HN  LEU A 644      42.260  38.120  61.590  1.00  0.00           H
ATOM    918  CA  LEU A 644      42.650  36.880  60.060  1.00  0.00           C
ATOM    919  HA  LEU A 644      43.250  37.230  59.230  1.00  0.00           H
ATOM    920  CB  LEU A 644      43.510  36.210  61.120  1.00  0.00           C
ATOM    921  HB1 LEU A 644      43.730  35.150  60.860  1.00  0.00           H
ATOM    922  HB2 LEU A 644      42.750  36.010  61.910  1.00  0.00           H
ATOM    923  CG  LEU A 644      44.810  36.950  61.470  1.00  0.00           C
ATOM    924  HG  LEU A 644      44.520  38.020  61.540  1.00  0.00           H
ATOM    925  CD1 LEU A 644      45.400  36.410  62.800  1.00  0.00           C
ATOM    926 HD11 LEU A 644      46.350  36.920  63.020  1.00  0.00           H
ATOM    927 HD12 LEU A 644      45.480  35.300  62.880  1.00  0.00           H
ATOM    928 HD13 LEU A 644      44.710  36.750  63.600  1.00  0.00           H
ATOM    929  CD2 LEU A 644      45.860  36.880  60.370  1.00  0.00           C
ATOM    930 HD21 LEU A 644      45.530  37.310  59.400  1.00  0.00           H
ATOM    931 HD22 LEU A 644      46.150  35.830  60.150  1.00  0.00           H
ATOM    932 HD23 LEU A 644      46.780  37.430  60.670  1.00  0.00           H
ATOM    933  C   LEU A 644      41.720  35.870  59.320  1.00  0.00           C
ATOM    934  O   LEU A 644      41.980  35.370  58.210  1.00  0.00           O
ATOM    935  N   PHE A 645      40.580  35.580  59.960  1.00  0.00           N
ATOM    936  HN  PHE A 645      40.580  35.730  60.940  1.00  0.00           H
ATOM    937  CA  PHE A 645      39.380  34.930  59.420  1.00  0.00           C
ATOM    938  HA  PHE A 645      39.740  34.020  58.990  1.00  0.00           H
ATOM    939  CB  PHE A 645      38.300  34.580  60.450  1.00  0.00           C
ATOM    940  HB1 PHE A 645      37.390  34.240  59.920  1.00  0.00           H
ATOM    941  HB2 PHE A 645      38.030  35.430  61.110  1.00  0.00           H
ATOM    942  CG  PHE A 645      38.600  33.550  61.480  1.00  0.00           C
ATOM    943  CD1 PHE A 645      37.870  33.400  62.670  1.00  0.00           C
ATOM    944  HD1 PHE A 645      37.040  34.070  62.840  1.00  0.00           H
ATOM    945  CE1 PHE A 645      38.310  32.440  63.600  1.00  0.00           C
ATOM    946  HE1 PHE A 645      37.810  32.480  64.550  1.00  0.00           H
ATOM    947  CZ  PHE A 645      39.310  31.520  63.290  1.00  0.00           C
ATOM    948  HZ  PHE A 645      39.530  30.780  64.050  1.00  0.00           H
ATOM    949  CD2 PHE A 645      39.660  32.640  61.250  1.00  0.00           C
ATOM    950  HD2 PHE A 645      40.220  32.700  60.330  1.00  0.00           H
ATOM    951  CE2 PHE A 645      40.000  31.610  62.120  1.00  0.00           C
ATOM    952  HE2 PHE A 645      40.760  30.870  61.910  1.00  0.00           H
ATOM    953  C   PHE A 645      38.710  35.640  58.260  1.00  0.00           C
ATOM    954  O   PHE A 645      38.310  35.030  57.280  1.00  0.00           O
ATOM    955  N   GLY A 646      38.490  37.000  58.410  1.00  0.00           N
ATOM    956  HN  GLY A 646      39.010  37.440  59.150  1.00  0.00           H
ATOM    957  CA  GLY A 646      37.980  37.760  57.310  1.00  0.00           C
ATOM    958  HA1 GLY A 646      37.880  38.790  57.620  1.00  0.00           H
ATOM    959  HA2 GLY A 646      37.030  37.340  57.030  1.00  0.00           H
ATOM    960  C   GLY A 646      38.940  37.750  56.140  1.00  0.00           C
ATOM    961  O   GLY A 646      38.540  37.620  54.970  1.00  0.00           O
ATOM    962  N   ALA A 647      40.270  37.910  56.380  1.00  0.00           N
ATOM    963  HN  ALA A 647      40.590  38.120  57.310  1.00  0.00           H
ATOM    964  CA  ALA A 647      41.190  38.020  55.300  1.00  0.00           C
ATOM    965  HA  ALA A 647      40.990  38.810  54.590  1.00  0.00           H
ATOM    966  CB  ALA A 647      42.530  38.320  55.930  1.00  0.00           C
ATOM    967  HB1 ALA A 647      42.730  37.590  56.750  1.00  0.00           H
ATOM    968  HB2 ALA A 647      42.410  39.350  56.340  1.00  0.00           H
ATOM    969  HB3 ALA A 647      43.400  38.250  55.230  1.00  0.00           H
ATOM    970  C   ALA A 647      41.170  36.680  54.580  1.00  0.00           C
ATOM    971  O   ALA A 647      41.030  36.570  53.360  1.00  0.00           O
ATOM    972  N   SER A 648      41.110  35.610  55.400  1.00  0.00           N
ATOM    973  HN  SER A 648      41.150  35.730  56.380  1.00  0.00           H
ATOM    974  CA  SER A 648      41.080  34.230  54.810  1.00  0.00           C
ATOM    975  HA  SER A 648      41.920  34.150  54.140  1.00  0.00           H
ATOM    976  CB  SER A 648      41.080  33.120  55.870  1.00  0.00           C
ATOM    977  HB1 SER A 648      40.150  33.150  56.470  1.00  0.00           H
ATOM    978  HB2 SER A 648      41.920  33.240  56.570  1.00  0.00           H
ATOM    979  OG  SER A 648      41.360  31.820  55.310  1.00  0.00           O
ATOM    980  HG1 SER A 648      42.210  31.940  54.880  1.00  0.00           H
ATOM    981  C   SER A 648      39.860  33.940  53.910  1.00  0.00           C
ATOM    982  O   SER A 648      39.930  33.540  52.730  1.00  0.00           O
ATOM    983  N   LEU A 649      38.640  34.230  54.440  1.00  0.00           N
ATOM    984  HN  LEU A 649      38.580  34.740  55.300  1.00  0.00           H
ATOM    985  CA  LEU A 649      37.400  33.870  53.760  1.00  0.00           C
ATOM    986  HA  LEU A 649      37.470  32.810  53.570  1.00  0.00           H
ATOM    987  CB  LEU A 649      36.330  34.250  54.720  1.00  0.00           C
ATOM    988  HB1 LEU A 649      36.320  35.350  54.860  1.00  0.00           H
ATOM    989  HB2 LEU A 649      36.610  33.660  55.630  1.00  0.00           H
ATOM    990  CG  LEU A 649      34.800  33.880  54.360  1.00  0.00           C
ATOM    991  HG  LEU A 649      34.580  34.500  53.460  1.00  0.00           H
ATOM    992  CD1 LEU A 649      34.490  32.440  54.000  1.00  0.00           C
ATOM    993 HD11 LEU A 649      35.020  32.150  53.070  1.00  0.00           H
ATOM    994 HD12 LEU A 649      33.390  32.420  53.910  1.00  0.00           H
ATOM    995 HD13 LEU A 649      34.680  31.730  54.830  1.00  0.00           H
ATOM    996  CD2 LEU A 649      33.780  34.410  55.380  1.00  0.00           C
ATOM    997 HD21 LEU A 649      33.700  35.510  55.380  1.00  0.00           H
ATOM    998 HD22 LEU A 649      34.080  34.190  56.430  1.00  0.00           H
ATOM    999 HD23 LEU A 649      32.740  34.070  55.200  1.00  0.00           H
ATOM   1000  C   LEU A 649      37.180  34.700  52.480  1.00  0.00           C
ATOM   1001  O   LEU A 649      36.870  34.130  51.450  1.00  0.00           O
ATOM   1002  N   THR A 650      37.410  35.990  52.550  1.00  0.00           N
ATOM   1003  HN  THR A 650      37.670  36.350  53.440  1.00  0.00           H
ATOM   1004  CA  THR A 650      37.410  36.870  51.370  1.00  0.00           C
ATOM   1005  HA  THR A 650      36.410  37.010  50.980  1.00  0.00           H
ATOM   1006  CB  THR A 650      37.730  38.380  51.730  1.00  0.00           C
ATOM   1007  HB  THR A 650      38.820  38.420  51.980  1.00  0.00           H
ATOM   1008  OG1 THR A 650      37.030  38.730  52.880  1.00  0.00           O
ATOM   1009  HG1 THR A 650      37.510  38.500  53.670  1.00  0.00           H
ATOM   1010  CG2 THR A 650      37.410  39.310  50.620  1.00  0.00           C
ATOM   1011 HG21 THR A 650      36.440  39.100  50.120  1.00  0.00           H
ATOM   1012 HG22 THR A 650      38.200  39.390  49.830  1.00  0.00           H
ATOM   1013 HG23 THR A 650      37.090  40.340  50.890  1.00  0.00           H
ATOM   1014  C   THR A 650      38.350  36.540  50.280  1.00  0.00           C
ATOM   1015  O   THR A 650      37.990  36.380  49.110  1.00  0.00           O
ATOM   1016  N   GLY A 651      39.560  36.190  50.670  1.00  0.00           N
ATOM   1017  HN  GLY A 651      39.780  36.260  51.640  1.00  0.00           H
ATOM   1018  CA  GLY A 651      40.600  35.940  49.730  1.00  0.00           C
ATOM   1019  HA1 GLY A 651      41.540  35.860  50.260  1.00  0.00           H
ATOM   1020  HA2 GLY A 651      40.590  36.660  48.920  1.00  0.00           H
ATOM   1021  C   GLY A 651      40.340  34.610  49.030  1.00  0.00           C
ATOM   1022  O   GLY A 651      40.750  34.530  47.880  1.00  0.00           O
ATOM   1023  N   ILE A 652      39.790  33.570  49.680  1.00  0.00           N
ATOM   1024  HN  ILE A 652      39.520  33.650  50.640  1.00  0.00           H
ATOM   1025  CA  ILE A 652      39.530  32.270  48.970  1.00  0.00           C
ATOM   1026  HA  ILE A 652      40.530  32.080  48.600  1.00  0.00           H
ATOM   1027  CB  ILE A 652      39.220  31.140  49.890  1.00  0.00           C
ATOM   1028  HB  ILE A 652      38.450  31.570  50.570  1.00  0.00           H
ATOM   1029  CG2 ILE A 652      38.580  29.910  49.150  1.00  0.00           C
ATOM   1030 HG21 ILE A 652      38.480  29.060  49.860  1.00  0.00           H
ATOM   1031 HG22 ILE A 652      39.200  29.560  48.300  1.00  0.00           H
ATOM   1032 HG23 ILE A 652      37.550  30.170  48.830  1.00  0.00           H
ATOM   1033  CG1 ILE A 652      40.380  30.790  50.920  1.00  0.00           C
ATOM   1034 HG11 ILE A 652      40.690  31.770  51.360  1.00  0.00           H
ATOM   1035 HG12 ILE A 652      41.230  30.320  50.380  1.00  0.00           H
ATOM   1036  CD  ILE A 652      39.890  29.890  52.050  1.00  0.00           C
ATOM   1037  HD1 ILE A 652      39.390  28.960  51.690  1.00  0.00           H
ATOM   1038  HD2 ILE A 652      39.130  30.410  52.650  1.00  0.00           H
ATOM   1039  HD3 ILE A 652      40.690  29.670  52.800  1.00  0.00           H
ATOM   1040  C   ILE A 652      38.580  32.430  47.870  1.00  0.00           C
ATOM   1041  O   ILE A 652      38.870  32.100  46.700  1.00  0.00           O
ATOM   1042  N   ALA A 653      37.440  33.020  48.130  1.00  0.00           N
ATOM   1043  HN  ALA A 653      37.180  33.200  49.080  1.00  0.00           H
ATOM   1044  CA  ALA A 653      36.450  33.260  47.060  1.00  0.00           C
ATOM   1045  HA  ALA A 653      36.190  32.310  46.620  1.00  0.00           H
ATOM   1046  CB  ALA A 653      35.150  33.920  47.690  1.00  0.00           C
ATOM   1047  HB1 ALA A 653      34.400  34.030  46.880  1.00  0.00           H
ATOM   1048  HB2 ALA A 653      35.310  34.840  48.290  1.00  0.00           H
ATOM   1049  HB3 ALA A 653      34.790  33.240  48.500  1.00  0.00           H
ATOM   1050  C   ALA A 653      36.990  34.230  45.980  1.00  0.00           C
ATOM   1051  O   ALA A 653      36.750  34.050  44.770  1.00  0.00           O
ATOM   1052  N   TYR A 654      37.660  35.360  46.350  1.00  0.00           N
ATOM   1053  HN  TYR A 654      37.840  35.510  47.310  1.00  0.00           H
ATOM   1054  CA  TYR A 654      38.180  36.280  45.360  1.00  0.00           C
ATOM   1055  HA  TYR A 654      37.340  36.560  44.730  1.00  0.00           H
ATOM   1056  CB  TYR A 654      38.680  37.590  45.950  1.00  0.00           C
ATOM   1057  HB1 TYR A 654      39.500  37.390  46.670  1.00  0.00           H
ATOM   1058  HB2 TYR A 654      37.800  37.900  46.550  1.00  0.00           H
ATOM   1059  CG  TYR A 654      39.170  38.690  44.960  1.00  0.00           C
ATOM   1060  CD1 TYR A 654      40.480  38.680  44.390  1.00  0.00           C
ATOM   1061  HD1 TYR A 654      41.270  38.100  44.820  1.00  0.00           H
ATOM   1062  CE1 TYR A 654      40.840  39.500  43.310  1.00  0.00           C
ATOM   1063  HE1 TYR A 654      41.820  39.510  42.840  1.00  0.00           H
ATOM   1064  CZ  TYR A 654      39.880  40.390  42.780  1.00  0.00           C
ATOM   1065  OH  TYR A 654      40.160  41.090  41.580  1.00  0.00           O
ATOM   1066  HH  TYR A 654      41.120  41.160  41.570  1.00  0.00           H
ATOM   1067  CD2 TYR A 654      38.230  39.620  44.420  1.00  0.00           C
ATOM   1068  HD2 TYR A 654      37.250  39.620  44.880  1.00  0.00           H
ATOM   1069  CE2 TYR A 654      38.620  40.440  43.420  1.00  0.00           C
ATOM   1070  HE2 TYR A 654      37.860  41.040  42.950  1.00  0.00           H
ATOM   1071  C   TYR A 654      39.260  35.620  44.420  1.00  0.00           C
ATOM   1072  O   TYR A 654      39.090  35.620  43.210  1.00  0.00           O
ATOM   1073  N   SER A 655      40.290  34.980  45.000  1.00  0.00           N
ATOM   1074  HN  SER A 655      40.360  34.800  45.980  1.00  0.00           H
ATOM   1075  CA  SER A 655      41.370  34.220  44.300  1.00  0.00           C
ATOM   1076  HA  SER A 655      41.790  34.890  43.560  1.00  0.00           H
ATOM   1077  CB  SER A 655      42.450  33.620  45.260  1.00  0.00           C
ATOM   1078  HB1 SER A 655      43.230  33.100  44.650  1.00  0.00           H
ATOM   1079  HB2 SER A 655      42.110  32.850  45.990  1.00  0.00           H
ATOM   1080  OG  SER A 655      43.030  34.700  45.970  1.00  0.00           O
ATOM   1081  HG1 SER A 655      42.320  34.950  46.560  1.00  0.00           H
ATOM   1082  C   SER A 655      40.800  33.200  43.410  1.00  0.00           C
ATOM   1083  O   SER A 655      41.200  33.130  42.270  1.00  0.00           O
ATOM   1084  N   LEU A 656      39.800  32.460  43.880  1.00  0.00           N
ATOM   1085  HN  LEU A 656      39.330  32.580  44.750  1.00  0.00           H
ATOM   1086  CA  LEU A 656      39.250  31.310  43.120  1.00  0.00           C
ATOM   1087  HA  LEU A 656      40.100  30.760  42.760  1.00  0.00           H
ATOM   1088  CB  LEU A 656      38.520  30.490  44.210  1.00  0.00           C
ATOM   1089  HB1 LEU A 656      37.790  31.200  44.670  1.00  0.00           H
ATOM   1090  HB2 LEU A 656      39.300  30.210  44.950  1.00  0.00           H
ATOM   1091  CG  LEU A 656      37.800  29.190  43.730  1.00  0.00           C
ATOM   1092  HG  LEU A 656      37.070  29.410  42.920  1.00  0.00           H
ATOM   1093  CD1 LEU A 656      38.850  28.290  43.080  1.00  0.00           C
ATOM   1094 HD11 LEU A 656      39.630  28.020  43.830  1.00  0.00           H
ATOM   1095 HD12 LEU A 656      39.240  28.780  42.160  1.00  0.00           H
ATOM   1096 HD13 LEU A 656      38.280  27.370  42.850  1.00  0.00           H
ATOM   1097  CD2 LEU A 656      36.920  28.520  44.840  1.00  0.00           C
ATOM   1098 HD21 LEU A 656      36.250  27.800  44.320  1.00  0.00           H
ATOM   1099 HD22 LEU A 656      36.420  29.350  45.390  1.00  0.00           H
ATOM   1100 HD23 LEU A 656      37.570  27.910  45.510  1.00  0.00           H
ATOM   1101  C   LEU A 656      38.310  31.680  41.970  1.00  0.00           C
ATOM   1102  O   LEU A 656      38.360  31.010  40.940  1.00  0.00           O
ATOM   1103  N   PHE A 657      37.450  32.670  42.110  1.00  0.00           N
ATOM   1104  HN  PHE A 657      37.410  33.130  42.990  1.00  0.00           H
ATOM   1105  CA  PHE A 657      36.310  32.980  41.310  1.00  0.00           C
ATOM   1106  HA  PHE A 657      36.160  32.270  40.490  1.00  0.00           H
ATOM   1107  CB  PHE A 657      34.960  32.940  42.180  1.00  0.00           C
ATOM   1108  HB1 PHE A 657      34.090  33.270  41.560  1.00  0.00           H
ATOM   1109  HB2 PHE A 657      35.060  33.720  42.970  1.00  0.00           H
ATOM   1110  CG  PHE A 657      34.550  31.630  42.860  1.00  0.00           C
ATOM   1111  CD1 PHE A 657      33.850  31.750  44.010  1.00  0.00           C
ATOM   1112  HD1 PHE A 657      33.790  32.760  44.380  1.00  0.00           H
ATOM   1113  CE1 PHE A 657      33.360  30.670  44.730  1.00  0.00           C
ATOM   1114  HE1 PHE A 657      32.890  30.960  45.660  1.00  0.00           H
ATOM   1115  CZ  PHE A 657      33.580  29.420  44.250  1.00  0.00           C
ATOM   1116  HZ  PHE A 657      33.100  28.540  44.650  1.00  0.00           H
ATOM   1117  CD2 PHE A 657      34.790  30.340  42.320  1.00  0.00           C
ATOM   1118  HD2 PHE A 657      35.410  30.200  41.450  1.00  0.00           H
ATOM   1119  CE2 PHE A 657      34.320  29.220  43.050  1.00  0.00           C
ATOM   1120  HE2 PHE A 657      34.510  28.180  42.830  1.00  0.00           H
ATOM   1121  C   PHE A 657      36.340  34.390  40.680  1.00  0.00           C
ATOM   1122  O   PHE A 657      35.590  34.630  39.720  1.00  0.00           O
ATOM   1123  N   ALA A 658      37.120  35.340  41.180  1.00  0.00           N
ATOM   1124  HN  ALA A 658      37.830  35.170  41.860  1.00  0.00           H
ATOM   1125  CA  ALA A 658      37.290  36.630  40.510  1.00  0.00           C
ATOM   1126  HA  ALA A 658      36.280  36.970  40.320  1.00  0.00           H
ATOM   1127  CB  ALA A 658      38.110  37.640  41.300  1.00  0.00           C
ATOM   1128  HB1 ALA A 658      37.710  37.700  42.340  1.00  0.00           H
ATOM   1129  HB2 ALA A 658      37.910  38.630  40.840  1.00  0.00           H
ATOM   1130  HB3 ALA A 658      39.190  37.400  41.460  1.00  0.00           H
ATOM   1131  C   ALA A 658      37.920  36.570  39.140  1.00  0.00           C
ATOM   1132  O   ALA A 658      38.580  35.600  38.720  1.00  0.00           O
ATOM   1133  N   GLY A 659      37.810  37.650  38.390  1.00  0.00           N
ATOM   1134  HN  GLY A 659      37.520  38.480  38.850  1.00  0.00           H
ATOM   1135  CA  GLY A 659      38.240  37.810  37.000  1.00  0.00           C
ATOM   1136  HA1 GLY A 659      37.720  38.690  36.640  1.00  0.00           H
ATOM   1137  HA2 GLY A 659      38.070  36.910  36.440  1.00  0.00           H
ATOM   1138  C   GLY A 659      39.730  38.050  36.810  1.00  0.00           C
ATOM   1139  O   GLY A 659      40.390  37.490  35.910  1.00  0.00           O
ATOM   1140  N   GLN A 660      40.330  38.870  37.660  1.00  0.00           N
ATOM   1141  HN  GLN A 660      39.730  39.410  38.250  1.00  0.00           H
ATOM   1142  CA  GLN A 660      41.730  39.090  37.630  1.00  0.00           C
ATOM   1143  HA  GLN A 660      42.450  38.590  36.990  1.00  0.00           H
ATOM   1144  CB  GLN A 660      42.110  40.550  37.200  1.00  0.00           C
ATOM   1145  HB1 GLN A 660      41.420  41.260  37.720  1.00  0.00           H
ATOM   1146  HB2 GLN A 660      41.990  40.680  36.110  1.00  0.00           H
ATOM   1147  CG  GLN A 660      43.460  41.220  37.530  1.00  0.00           C
ATOM   1148  HG1 GLN A 660      43.400  41.710  38.540  1.00  0.00           H
ATOM   1149  HG2 GLN A 660      43.660  42.060  36.830  1.00  0.00           H
ATOM   1150  CD  GLN A 660      44.640  40.300  37.540  1.00  0.00           C
ATOM   1151  OE1 GLN A 660      45.290  40.190  38.590  1.00  0.00           O
ATOM   1152  NE2 GLN A 660      45.000  39.680  36.380  1.00  0.00           N
ATOM   1153 HE21 GLN A 660      45.670  38.930  36.480  1.00  0.00           H
ATOM   1154 HE22 GLN A 660      44.510  39.820  35.530  1.00  0.00           H
ATOM   1155  C   GLN A 660      42.270  38.930  39.040  1.00  0.00           C
ATOM   1156  O   GLN A 660      42.200  39.840  39.890  1.00  0.00           O
ATOM   1157  N   PRO A 661      42.690  37.680  39.330  1.00  0.00           N
ATOM   1158  CD  PRO A 661      42.750  36.510  38.380  1.00  0.00           C
ATOM   1159  HD1 PRO A 661      43.290  36.720  37.430  1.00  0.00           H
ATOM   1160  HD2 PRO A 661      41.710  36.190  38.190  1.00  0.00           H
ATOM   1161  CA  PRO A 661      42.790  37.260  40.660  1.00  0.00           C
ATOM   1162  HA  PRO A 661      41.940  37.670  41.200  1.00  0.00           H
ATOM   1163  CB  PRO A 661      42.690  35.690  40.560  1.00  0.00           C
ATOM   1164  HB1 PRO A 661      41.610  35.480  40.440  1.00  0.00           H
ATOM   1165  HB2 PRO A 661      43.220  35.100  41.330  1.00  0.00           H
ATOM   1166  CG  PRO A 661      43.360  35.360  39.230  1.00  0.00           C
ATOM   1167  HG1 PRO A 661      44.460  35.340  39.300  1.00  0.00           H
ATOM   1168  HG2 PRO A 661      43.020  34.400  38.790  1.00  0.00           H
ATOM   1169  C   PRO A 661      44.120  37.640  41.360  1.00  0.00           C
ATOM   1170  O   PRO A 661      44.230  37.230  42.520  1.00  0.00           O
ATOM   1171  N   LEU A 662      45.010  38.400  40.770  1.00  0.00           N
ATOM   1172  HN  LEU A 662      44.920  38.690  39.820  1.00  0.00           H
ATOM   1173  CA  LEU A 662      46.310  38.590  41.290  1.00  0.00           C
ATOM   1174  HA  LEU A 662      46.470  37.730  41.920  1.00  0.00           H
ATOM   1175  CB  LEU A 662      47.470  38.720  40.240  1.00  0.00           C
ATOM   1176  HB1 LEU A 662      48.420  38.570  40.810  1.00  0.00           H
ATOM   1177  HB2 LEU A 662      47.550  39.760  39.840  1.00  0.00           H
ATOM   1178  CG  LEU A 662      47.460  37.650  39.160  1.00  0.00           C
ATOM   1179  HG  LEU A 662      46.510  37.710  38.590  1.00  0.00           H
ATOM   1180  CD1 LEU A 662      48.570  37.950  38.180  1.00  0.00           C
ATOM   1181 HD11 LEU A 662      48.640  39.000  37.830  1.00  0.00           H
ATOM   1182 HD12 LEU A 662      48.330  37.360  37.270  1.00  0.00           H
ATOM   1183 HD13 LEU A 662      49.580  37.560  38.440  1.00  0.00           H
ATOM   1184  CD2 LEU A 662      47.660  36.300  39.850  1.00  0.00           C
ATOM   1185 HD21 LEU A 662      47.730  35.390  39.210  1.00  0.00           H
ATOM   1186 HD22 LEU A 662      46.850  36.160  40.600  1.00  0.00           H
ATOM   1187 HD23 LEU A 662      48.550  36.260  40.510  1.00  0.00           H
ATOM   1188  C   LEU A 662      46.400  39.890  42.130  1.00  0.00           C
ATOM   1189  O   LEU A 662      47.380  40.170  42.800  1.00  0.00           O
ATOM   1190  N   THR A 663      45.280  40.610  42.330  1.00  0.00           N
ATOM   1191  HN  THR A 663      44.550  40.360  41.690  1.00  0.00           H
ATOM   1192  CA  THR A 663      45.040  41.760  43.160  1.00  0.00           C
ATOM   1193  HA  THR A 663      45.940  42.350  43.270  1.00  0.00           H
ATOM   1194  CB  THR A 663      43.790  42.590  42.710  1.00  0.00           C
ATOM   1195  HB  THR A 663      43.550  43.280  43.540  1.00  0.00           H
ATOM   1196  OG1 THR A 663      42.690  41.780  42.450  1.00  0.00           O
ATOM   1197  HG1 THR A 663      42.750  40.990  42.980  1.00  0.00           H
ATOM   1198  CG2 THR A 663      44.160  43.390  41.540  1.00  0.00           C
ATOM   1199 HG21 THR A 663      45.050  44.000  41.830  1.00  0.00           H
ATOM   1200 HG22 THR A 663      43.290  44.030  41.310  1.00  0.00           H
ATOM   1201 HG23 THR A 663      44.430  42.860  40.600  1.00  0.00           H
ATOM   1202  C   THR A 663      44.810  41.330  44.600  1.00  0.00           C
ATOM   1203  O   THR A 663      43.710  40.950  44.920  1.00  0.00           O
ATOM   1204  N   ILE A 664      45.850  41.440  45.380  1.00  0.00           N
ATOM   1205  HN  ILE A 664      46.670  41.890  45.020  1.00  0.00           H
ATOM   1206  CA  ILE A 664      45.960  40.970  46.760  1.00  0.00           C
ATOM   1207  HA  ILE A 664      45.350  40.090  46.870  1.00  0.00           H
ATOM   1208  CB  ILE A 664      47.440  40.720  47.230  1.00  0.00           C
ATOM   1209  HB  ILE A 664      48.040  41.590  46.910  1.00  0.00           H
ATOM   1210  CG2 ILE A 664      47.620  40.350  48.710  1.00  0.00           C
ATOM   1211 HG21 ILE A 664      47.520  41.300  49.290  1.00  0.00           H
ATOM   1212 HG22 ILE A 664      48.670  40.070  48.930  1.00  0.00           H
ATOM   1213 HG23 ILE A 664      46.940  39.520  48.970  1.00  0.00           H
ATOM   1214  CG1 ILE A 664      47.980  39.470  46.380  1.00  0.00           C
ATOM   1215 HG11 ILE A 664      49.070  39.470  46.540  1.00  0.00           H
ATOM   1216 HG12 ILE A 664      47.890  39.630  45.280  1.00  0.00           H
ATOM   1217  CD  ILE A 664      47.440  38.030  46.590  1.00  0.00           C
ATOM   1218  HD1 ILE A 664      47.570  37.640  47.630  1.00  0.00           H
ATOM   1219  HD2 ILE A 664      47.820  37.320  45.830  1.00  0.00           H
ATOM   1220  HD3 ILE A 664      46.340  38.040  46.470  1.00  0.00           H
ATOM   1221  C   ILE A 664      45.310  41.940  47.740  1.00  0.00           C
ATOM   1222  O   ILE A 664      45.350  43.160  47.660  1.00  0.00           O
ATOM   1223  N   LEU A 665      44.670  41.360  48.760  1.00  0.00           N
ATOM   1224  HN  LEU A 665      44.840  40.390  48.930  1.00  0.00           H
ATOM   1225  CA  LEU A 665      43.840  42.060  49.720  1.00  0.00           C
ATOM   1226  HA  LEU A 665      43.410  42.810  49.050  1.00  0.00           H
ATOM   1227  CB  LEU A 665      42.720  41.170  50.180  1.00  0.00           C
ATOM   1228  HB1 LEU A 665      42.000  41.730  50.800  1.00  0.00           H
ATOM   1229  HB2 LEU A 665      43.220  40.440  50.860  1.00  0.00           H
ATOM   1230  CG  LEU A 665      41.890  40.410  49.100  1.00  0.00           C
ATOM   1231  HG  LEU A 665      42.530  39.750  48.500  1.00  0.00           H
ATOM   1232  CD1 LEU A 665      40.910  39.540  49.920  1.00  0.00           C
ATOM   1233 HD11 LEU A 665      41.400  38.770  50.550  1.00  0.00           H
ATOM   1234 HD12 LEU A 665      40.290  38.990  49.180  1.00  0.00           H
ATOM   1235 HD13 LEU A 665      40.260  40.100  50.620  1.00  0.00           H
ATOM   1236  CD2 LEU A 665      41.100  41.280  48.130  1.00  0.00           C
ATOM   1237 HD21 LEU A 665      40.410  41.980  48.640  1.00  0.00           H
ATOM   1238 HD22 LEU A 665      40.390  40.690  47.510  1.00  0.00           H
ATOM   1239 HD23 LEU A 665      41.730  41.840  47.400  1.00  0.00           H
ATOM   1240  C   LEU A 665      44.660  42.800  50.730  1.00  0.00           C
ATOM   1241  O   LEU A 665      45.690  42.390  51.120  1.00  0.00           O
ATOM   1242  N   GLY A 666      44.090  43.890  51.280  1.00  0.00           N
ATOM   1243  HN  GLY A 666      43.370  44.440  50.870  1.00  0.00           H
ATOM   1244  CA  GLY A 666      44.400  44.390  52.670  1.00  0.00           C
ATOM   1245  HA1 GLY A 666      45.340  44.930  52.700  1.00  0.00           H
ATOM   1246  HA2 GLY A 666      44.470  43.590  53.390  1.00  0.00           H
ATOM   1247  C   GLY A 666      43.310  45.320  53.200  1.00  0.00           C
ATOM   1248  O   GLY A 666      42.290  45.620  52.610  1.00  0.00           O
ATOM   1249  N   SER A 667      43.510  45.870  54.430  1.00  0.00           N
ATOM   1250  HN  SER A 667      44.450  45.690  54.700  1.00  0.00           H
ATOM   1251  CA  SER A 667      42.570  46.710  55.170  1.00  0.00           C
ATOM   1252  HA  SER A 667      41.550  46.400  55.010  1.00  0.00           H
ATOM   1253  CB  SER A 667      42.910  46.690  56.690  1.00  0.00           C
ATOM   1254  HB1 SER A 667      42.110  47.190  57.280  1.00  0.00           H
ATOM   1255  HB2 SER A 667      43.870  47.180  56.940  1.00  0.00           H
ATOM   1256  OG  SER A 667      42.940  45.410  57.220  1.00  0.00           O
ATOM   1257  HG1 SER A 667      42.020  45.260  57.430  1.00  0.00           H
ATOM   1258  C   SER A 667      42.610  48.130  54.830  1.00  0.00           C
ATOM   1259  O   SER A 667      43.690  48.620  54.480  1.00  0.00           O
ATOM   1260  N   THR A 668      41.480  48.960  54.940  1.00  0.00           N
ATOM   1261  HN  THR A 668      40.560  48.660  55.180  1.00  0.00           H
ATOM   1262  CA  THR A 668      41.560  50.360  54.490  1.00  0.00           C
ATOM   1263  HA  THR A 668      42.600  50.560  54.250  1.00  0.00           H
ATOM   1264  CB  THR A 668      40.840  50.590  53.160  1.00  0.00           C
ATOM   1265  HB  THR A 668      41.210  49.750  52.540  1.00  0.00           H
ATOM   1266  OG1 THR A 668      41.110  51.850  52.540  1.00  0.00           O
ATOM   1267  HG1 THR A 668      41.020  51.600  51.620  1.00  0.00           H
ATOM   1268  CG2 THR A 668      39.260  50.370  53.090  1.00  0.00           C
ATOM   1269 HG21 THR A 668      38.740  50.840  53.950  1.00  0.00           H
ATOM   1270 HG22 THR A 668      39.020  49.290  53.060  1.00  0.00           H
ATOM   1271 HG23 THR A 668      38.840  50.730  52.140  1.00  0.00           H
ATOM   1272  C   THR A 668      41.090  51.360  55.470  1.00  0.00           C
ATOM   1273  O   THR A 668      40.190  51.250  56.270  1.00  0.00           O
ATOM   1274  N   GLY A 669      41.710  52.550  55.350  1.00  0.00           N
ATOM   1275  HN  GLY A 669      42.350  52.780  54.620  1.00  0.00           H
ATOM   1276  CA  GLY A 669      41.490  53.710  56.270  1.00  0.00           C
ATOM   1277  HA1 GLY A 669      42.130  54.540  56.000  1.00  0.00           H
ATOM   1278  HA2 GLY A 669      41.830  53.400  57.250  1.00  0.00           H
ATOM   1279  C   GLY A 669      40.110  54.280  56.550  1.00  0.00           C
ATOM   1280  O   GLY A 669      39.710  54.440  57.690  1.00  0.00           O
ATOM   1281  N   PRO A 670      39.270  54.620  55.520  1.00  0.00           N
ATOM   1282  CD  PRO A 670      39.660  54.620  54.090  1.00  0.00           C
ATOM   1283  HD1 PRO A 670      39.660  53.560  53.750  1.00  0.00           H
ATOM   1284  HD2 PRO A 670      40.680  55.030  53.910  1.00  0.00           H
ATOM   1285  CA  PRO A 670      38.020  55.320  55.720  1.00  0.00           C
ATOM   1286  HA  PRO A 670      38.230  56.140  56.390  1.00  0.00           H
ATOM   1287  CB  PRO A 670      37.670  56.000  54.420  1.00  0.00           C
ATOM   1288  HB1 PRO A 670      38.000  57.050  54.620  1.00  0.00           H
ATOM   1289  HB2 PRO A 670      36.590  55.950  54.170  1.00  0.00           H
ATOM   1290  CG  PRO A 670      38.610  55.410  53.360  1.00  0.00           C
ATOM   1291  HG1 PRO A 670      38.000  54.810  52.650  1.00  0.00           H
ATOM   1292  HG2 PRO A 670      39.150  56.190  52.780  1.00  0.00           H
ATOM   1293  C   PRO A 670      36.890  54.380  56.260  1.00  0.00           C
ATOM   1294  O   PRO A 670      35.970  54.940  56.830  1.00  0.00           O
ATOM   1295  N   VAL A 671      37.090  53.020  55.960  1.00  0.00           N
ATOM   1296  HN  VAL A 671      37.910  52.820  55.440  1.00  0.00           H
ATOM   1297  CA  VAL A 671      36.270  52.010  56.580  1.00  0.00           C
ATOM   1298  HA  VAL A 671      35.290  52.420  56.450  1.00  0.00           H
ATOM   1299  CB  VAL A 671      36.390  50.540  56.000  1.00  0.00           C
ATOM   1300  HB  VAL A 671      37.460  50.280  56.150  1.00  0.00           H
ATOM   1301  CG1 VAL A 671      35.730  49.440  56.790  1.00  0.00           C
ATOM   1302 HG11 VAL A 671      35.940  49.560  57.880  1.00  0.00           H
ATOM   1303 HG12 VAL A 671      36.060  48.470  56.370  1.00  0.00           H
ATOM   1304 HG13 VAL A 671      34.620  49.500  56.690  1.00  0.00           H
ATOM   1305  CG2 VAL A 671      35.880  50.530  54.540  1.00  0.00           C
ATOM   1306 HG21 VAL A 671      36.450  51.330  54.020  1.00  0.00           H
ATOM   1307 HG22 VAL A 671      34.780  50.610  54.540  1.00  0.00           H
ATOM   1308 HG23 VAL A 671      36.110  49.530  54.120  1.00  0.00           H
ATOM   1309  C   VAL A 671      36.490  51.950  58.040  1.00  0.00           C
ATOM   1310  O   VAL A 671      35.510  51.970  58.770  1.00  0.00           O
ATOM   1311  N   LEU A 672      37.760  52.060  58.420  1.00  0.00           N
ATOM   1312  HN  LEU A 672      38.530  52.250  57.820  1.00  0.00           H
ATOM   1313  CA  LEU A 672      38.140  52.160  59.860  1.00  0.00           C
ATOM   1314  HA  LEU A 672      37.660  51.300  60.320  1.00  0.00           H
ATOM   1315  CB  LEU A 672      39.690  52.050  60.010  1.00  0.00           C
ATOM   1316  HB1 LEU A 672      40.260  52.550  59.210  1.00  0.00           H
ATOM   1317  HB2 LEU A 672      39.920  50.950  59.920  1.00  0.00           H
ATOM   1318  CG  LEU A 672      40.430  52.820  61.210  1.00  0.00           C
ATOM   1319  HG  LEU A 672      40.160  53.880  61.160  1.00  0.00           H
ATOM   1320  CD1 LEU A 672      40.020  52.130  62.520  1.00  0.00           C
ATOM   1321 HD11 LEU A 672      38.940  52.010  62.790  1.00  0.00           H
ATOM   1322 HD12 LEU A 672      40.670  52.550  63.310  1.00  0.00           H
ATOM   1323 HD13 LEU A 672      40.360  51.070  62.540  1.00  0.00           H
ATOM   1324  CD2 LEU A 672      42.000  52.760  61.160  1.00  0.00           C
ATOM   1325 HD21 LEU A 672      42.450  53.140  62.090  1.00  0.00           H
ATOM   1326 HD22 LEU A 672      42.390  53.440  60.380  1.00  0.00           H
ATOM   1327 HD23 LEU A 672      42.540  51.820  60.920  1.00  0.00           H
ATOM   1328  C   LEU A 672      37.530  53.360  60.550  1.00  0.00           C
ATOM   1329  O   LEU A 672      36.890  53.340  61.600  1.00  0.00           O
ATOM   1330  N   VAL A 673      37.530  54.550  59.880  1.00  0.00           N
ATOM   1331  HN  VAL A 673      38.070  54.700  59.050  1.00  0.00           H
ATOM   1332  CA  VAL A 673      36.800  55.760  60.300  1.00  0.00           C
ATOM   1333  HA  VAL A 673      37.080  55.960  61.320  1.00  0.00           H
ATOM   1334  CB  VAL A 673      37.030  57.020  59.490  1.00  0.00           C
ATOM   1335  HB  VAL A 673      36.550  57.020  58.490  1.00  0.00           H
ATOM   1336  CG1 VAL A 673      36.420  58.230  60.230  1.00  0.00           C
ATOM   1337 HG11 VAL A 673      35.320  58.290  60.150  1.00  0.00           H
ATOM   1338 HG12 VAL A 673      36.780  59.250  59.960  1.00  0.00           H
ATOM   1339 HG13 VAL A 673      36.690  58.020  61.290  1.00  0.00           H
ATOM   1340  CG2 VAL A 673      38.520  57.250  59.390  1.00  0.00           C
ATOM   1341 HG21 VAL A 673      39.070  56.970  60.310  1.00  0.00           H
ATOM   1342 HG22 VAL A 673      38.600  58.350  59.220  1.00  0.00           H
ATOM   1343 HG23 VAL A 673      38.880  56.790  58.440  1.00  0.00           H
ATOM   1344  C   VAL A 673      35.280  55.580  60.370  1.00  0.00           C
ATOM   1345  O   VAL A 673      34.660  56.020  61.330  1.00  0.00           O
ATOM   1346  N   PHE A 674      34.670  55.000  59.390  1.00  0.00           N
ATOM   1347  HN  PHE A 674      35.240  54.710  58.620  1.00  0.00           H
ATOM   1348  CA  PHE A 674      33.230  54.650  59.400  1.00  0.00           C
ATOM   1349  HA  PHE A 674      32.680  55.580  59.440  1.00  0.00           H
ATOM   1350  CB  PHE A 674      32.870  54.150  58.010  1.00  0.00           C
ATOM   1351  HB1 PHE A 674      33.790  53.660  57.620  1.00  0.00           H
ATOM   1352  HB2 PHE A 674      32.790  54.980  57.270  1.00  0.00           H
ATOM   1353  CG  PHE A 674      31.740  53.200  57.940  1.00  0.00           C
ATOM   1354  CD1 PHE A 674      32.000  51.830  57.930  1.00  0.00           C
ATOM   1355  HD1 PHE A 674      33.000  51.460  57.820  1.00  0.00           H
ATOM   1356  CE1 PHE A 674      30.960  50.910  57.990  1.00  0.00           C
ATOM   1357  HE1 PHE A 674      31.240  49.870  57.950  1.00  0.00           H
ATOM   1358  CZ  PHE A 674      29.640  51.380  58.260  1.00  0.00           C
ATOM   1359  HZ  PHE A 674      28.860  50.650  58.430  1.00  0.00           H
ATOM   1360  CD2 PHE A 674      30.420  53.670  58.270  1.00  0.00           C
ATOM   1361  HD2 PHE A 674      30.090  54.700  58.210  1.00  0.00           H
ATOM   1362  CE2 PHE A 674      29.380  52.760  58.430  1.00  0.00           C
ATOM   1363  HE2 PHE A 674      28.380  53.060  58.690  1.00  0.00           H
ATOM   1364  C   PHE A 674      32.810  53.790  60.560  1.00  0.00           C
ATOM   1365  O   PHE A 674      31.850  54.200  61.240  1.00  0.00           O
ATOM   1366  N   GLU A 675      33.480  52.720  60.840  1.00  0.00           N
ATOM   1367  HN  GLU A 675      34.200  52.360  60.250  1.00  0.00           H
ATOM   1368  CA  GLU A 675      33.080  51.940  61.950  1.00  0.00           C
ATOM   1369  HA  GLU A 675      32.000  51.870  61.890  1.00  0.00           H
ATOM   1370  CB  GLU A 675      33.730  50.480  62.100  1.00  0.00           C
ATOM   1371  HB1 GLU A 675      33.280  50.090  63.030  1.00  0.00           H
ATOM   1372  HB2 GLU A 675      34.830  50.570  62.200  1.00  0.00           H
ATOM   1373  CG  GLU A 675      33.460  49.600  60.880  1.00  0.00           C
ATOM   1374  HG1 GLU A 675      34.250  49.490  60.110  1.00  0.00           H
ATOM   1375  HG2 GLU A 675      32.650  49.980  60.210  1.00  0.00           H
ATOM   1376  CD  GLU A 675      33.140  48.180  61.270  1.00  0.00           C
ATOM   1377  OE1 GLU A 675      32.930  47.930  62.520  1.00  0.00           O
ATOM   1378  OE2 GLU A 675      33.060  47.310  60.410  1.00  0.00           O
ATOM   1379  C   GLU A 675      33.300  52.580  63.290  1.00  0.00           C
ATOM   1380  O   GLU A 675      32.550  52.330  64.260  1.00  0.00           O
ATOM   1381  N   LYS A 676      34.320  53.530  63.410  1.00  0.00           N
ATOM   1382  HN  LYS A 676      34.930  53.750  62.670  1.00  0.00           H
ATOM   1383  CA  LYS A 676      34.470  54.200  64.690  1.00  0.00           C
ATOM   1384  HA  LYS A 676      34.300  53.400  65.410  1.00  0.00           H
ATOM   1385  CB  LYS A 676      35.920  54.620  64.900  1.00  0.00           C
ATOM   1386  HB1 LYS A 676      36.200  55.120  63.950  1.00  0.00           H
ATOM   1387  HB2 LYS A 676      36.430  53.660  65.140  1.00  0.00           H
ATOM   1388  CG  LYS A 676      36.130  55.590  66.080  1.00  0.00           C
ATOM   1389  HG1 LYS A 676      36.030  55.020  67.030  1.00  0.00           H
ATOM   1390  HG2 LYS A 676      35.460  56.480  66.140  1.00  0.00           H
ATOM   1391  CD  LYS A 676      37.520  56.340  66.020  1.00  0.00           C
ATOM   1392  HD1 LYS A 676      38.370  55.630  66.060  1.00  0.00           H
ATOM   1393  HD2 LYS A 676      37.690  56.970  66.920  1.00  0.00           H
ATOM   1394  CE  LYS A 676      37.770  57.260  64.740  1.00  0.00           C
ATOM   1395  HE1 LYS A 676      36.870  57.900  64.720  1.00  0.00           H
ATOM   1396  HE2 LYS A 676      37.750  56.540  63.890  1.00  0.00           H
ATOM   1397  NZ  LYS A 676      39.000  58.040  64.780  1.00  0.00           N
ATOM   1398  HZ1 LYS A 676      39.390  58.390  65.670  1.00  0.00           H
ATOM   1399  HZ2 LYS A 676      38.830  58.840  64.120  1.00  0.00           H
ATOM   1400  HZ3 LYS A 676      39.770  57.460  64.370  1.00  0.00           H
ATOM   1401  C   LYS A 676      33.420  55.260  64.960  1.00  0.00           C
ATOM   1402  O   LYS A 676      32.950  55.520  66.040  1.00  0.00           O
ATOM   1403  N   ILE A 677      32.850  55.940  63.900  1.00  0.00           N
ATOM   1404  HN  ILE A 677      33.080  55.620  62.990  1.00  0.00           H
ATOM   1405  CA  ILE A 677      31.920  57.100  64.000  1.00  0.00           C
ATOM   1406  HA  ILE A 677      32.180  57.700  64.850  1.00  0.00           H
ATOM   1407  CB  ILE A 677      32.000  58.000  62.780  1.00  0.00           C
ATOM   1408  HB  ILE A 677      31.840  57.350  61.900  1.00  0.00           H
ATOM   1409  CG2 ILE A 677      30.900  59.070  63.000  1.00  0.00           C
ATOM   1410 HG21 ILE A 677      31.190  59.460  64.000  1.00  0.00           H
ATOM   1411 HG22 ILE A 677      29.930  58.550  62.930  1.00  0.00           H
ATOM   1412 HG23 ILE A 677      31.000  59.890  62.240  1.00  0.00           H
ATOM   1413  CG1 ILE A 677      33.330  58.820  62.530  1.00  0.00           C
ATOM   1414 HG11 ILE A 677      33.090  59.510  61.690  1.00  0.00           H
ATOM   1415 HG12 ILE A 677      34.150  58.090  62.320  1.00  0.00           H
ATOM   1416  CD  ILE A 677      33.920  59.570  63.750  1.00  0.00           C
ATOM   1417  HD1 ILE A 677      33.320  60.440  64.090  1.00  0.00           H
ATOM   1418  HD2 ILE A 677      34.970  59.770  63.430  1.00  0.00           H
ATOM   1419  HD3 ILE A 677      34.120  58.910  64.620  1.00  0.00           H
ATOM   1420  C   ILE A 677      30.560  56.460  64.190  1.00  0.00           C
ATOM   1421  O   ILE A 677      29.670  57.030  64.740  1.00  0.00           O
ATOM   1422  N   LEU A 678      30.370  55.240  63.550  1.00  0.00           N
ATOM   1423  HN  LEU A 678      31.080  54.850  62.990  1.00  0.00           H
ATOM   1424  CA  LEU A 678      29.220  54.400  63.670  1.00  0.00           C
ATOM   1425  HA  LEU A 678      28.310  54.960  63.530  1.00  0.00           H
ATOM   1426  CB  LEU A 678      29.270  53.120  62.710  1.00  0.00           C
ATOM   1427  HB1 LEU A 678      30.200  52.570  62.940  1.00  0.00           H
ATOM   1428  HB2 LEU A 678      29.350  53.500  61.670  1.00  0.00           H
ATOM   1429  CG  LEU A 678      28.100  52.110  62.820  1.00  0.00           C
ATOM   1430  HG  LEU A 678      27.760  51.870  63.850  1.00  0.00           H
ATOM   1431  CD1 LEU A 678      26.850  52.750  62.140  1.00  0.00           C
ATOM   1432 HD11 LEU A 678      27.070  53.570  61.410  1.00  0.00           H
ATOM   1433 HD12 LEU A 678      26.140  53.130  62.900  1.00  0.00           H
ATOM   1434 HD13 LEU A 678      26.330  51.950  61.590  1.00  0.00           H
ATOM   1435  CD2 LEU A 678      28.440  50.800  62.090  1.00  0.00           C
ATOM   1436 HD21 LEU A 678      27.850  49.960  62.530  1.00  0.00           H
ATOM   1437 HD22 LEU A 678      29.520  50.530  62.180  1.00  0.00           H
ATOM   1438 HD23 LEU A 678      28.010  50.920  61.080  1.00  0.00           H
ATOM   1439  C   LEU A 678      29.120  53.770  65.040  1.00  0.00           C
ATOM   1440  O   LEU A 678      28.060  53.740  65.690  1.00  0.00           O
ATOM   1441  N   TYR A 679      30.320  53.330  65.550  1.00  0.00           N
ATOM   1442  HN  TYR A 679      31.090  53.310  64.940  1.00  0.00           H
ATOM   1443  CA  TYR A 679      30.470  52.900  66.990  1.00  0.00           C
ATOM   1444  HA  TYR A 679      29.640  52.210  67.090  1.00  0.00           H
ATOM   1445  CB  TYR A 679      31.810  52.140  67.250  1.00  0.00           C
ATOM   1446  HB1 TYR A 679      32.660  52.700  66.820  1.00  0.00           H
ATOM   1447  HB2 TYR A 679      31.660  51.160  66.750  1.00  0.00           H
ATOM   1448  CG  TYR A 679      32.120  51.900  68.700  1.00  0.00           C
ATOM   1449  CD1 TYR A 679      32.990  52.600  69.500  1.00  0.00           C
ATOM   1450  HD1 TYR A 679      33.600  53.420  69.140  1.00  0.00           H
ATOM   1451  CE1 TYR A 679      33.110  52.270  70.880  1.00  0.00           C
ATOM   1452  HE1 TYR A 679      33.770  52.850  71.490  1.00  0.00           H
ATOM   1453  CZ  TYR A 679      32.280  51.340  71.470  1.00  0.00           C
ATOM   1454  OH  TYR A 679      32.170  51.350  72.860  1.00  0.00           O
ATOM   1455  HH  TYR A 679      32.910  51.860  73.210  1.00  0.00           H
ATOM   1456  CD2 TYR A 679      31.330  50.940  69.300  1.00  0.00           C
ATOM   1457  HD2 TYR A 679      30.490  50.510  68.760  1.00  0.00           H
ATOM   1458  CE2 TYR A 679      31.480  50.620  70.630  1.00  0.00           C
ATOM   1459  HE2 TYR A 679      30.770  49.930  71.080  1.00  0.00           H
ATOM   1460  C   TYR A 679      30.150  53.990  67.980  1.00  0.00           C
ATOM   1461  O   TYR A 679      29.410  53.720  68.930  1.00  0.00           O
ATOM   1462  N   LYS A 680      30.690  55.170  67.690  1.00  0.00           N
ATOM   1463  HN  LYS A 680      31.250  55.310  66.880  1.00  0.00           H
ATOM   1464  CA  LYS A 680      30.400  56.380  68.440  1.00  0.00           C
ATOM   1465  HA  LYS A 680      30.440  56.070  69.460  1.00  0.00           H
ATOM   1466  CB  LYS A 680      31.450  57.520  68.320  1.00  0.00           C
ATOM   1467  HB1 LYS A 680      31.200  58.290  69.080  1.00  0.00           H
ATOM   1468  HB2 LYS A 680      31.490  57.850  67.270  1.00  0.00           H
ATOM   1469  CG  LYS A 680      32.880  57.150  68.720  1.00  0.00           C
ATOM   1470  HG1 LYS A 680      33.260  56.210  68.260  1.00  0.00           H
ATOM   1471  HG2 LYS A 680      32.840  56.760  69.760  1.00  0.00           H
ATOM   1472  CD  LYS A 680      33.810  58.330  68.760  1.00  0.00           C
ATOM   1473  HD1 LYS A 680      33.620  58.920  69.680  1.00  0.00           H
ATOM   1474  HD2 LYS A 680      33.650  58.940  67.840  1.00  0.00           H
ATOM   1475  CE  LYS A 680      35.280  57.980  68.920  1.00  0.00           C
ATOM   1476  HE1 LYS A 680      35.630  57.440  68.010  1.00  0.00           H
ATOM   1477  HE2 LYS A 680      35.430  57.420  69.860  1.00  0.00           H
ATOM   1478  NZ  LYS A 680      36.220  59.130  69.080  1.00  0.00           N
ATOM   1479  HZ1 LYS A 680      37.220  58.820  69.130  1.00  0.00           H
ATOM   1480  HZ2 LYS A 680      36.040  59.730  69.910  1.00  0.00           H
ATOM   1481  HZ3 LYS A 680      36.230  59.660  68.190  1.00  0.00           H
ATOM   1482  C   LYS A 680      29.010  56.960  68.320  1.00  0.00           C
ATOM   1483  O   LYS A 680      28.510  57.570  69.250  1.00  0.00           O
ATOM   1484  N   PHE A 681      28.270  56.710  67.220  1.00  0.00           N
ATOM   1485  HN  PHE A 681      28.730  56.320  66.430  1.00  0.00           H
ATOM   1486  CA  PHE A 681      26.830  56.940  67.180  1.00  0.00           C
ATOM   1487  HA  PHE A 681      26.570  57.970  67.420  1.00  0.00           H
ATOM   1488  CB  PHE A 681      26.350  56.590  65.730  1.00  0.00           C
ATOM   1489  HB1 PHE A 681      26.580  55.510  65.590  1.00  0.00           H
ATOM   1490  HB2 PHE A 681      26.990  57.170  65.040  1.00  0.00           H
ATOM   1491  CG  PHE A 681      24.960  56.930  65.370  1.00  0.00           C
ATOM   1492  CD1 PHE A 681      24.110  57.670  66.190  1.00  0.00           C
ATOM   1493  HD1 PHE A 681      24.480  58.080  67.110  1.00  0.00           H
ATOM   1494  CE1 PHE A 681      22.820  57.930  65.860  1.00  0.00           C
ATOM   1495  HE1 PHE A 681      22.200  58.530  66.500  1.00  0.00           H
ATOM   1496  CZ  PHE A 681      22.260  57.450  64.630  1.00  0.00           C
ATOM   1497  HZ  PHE A 681      21.220  57.570  64.310  1.00  0.00           H
ATOM   1498  CD2 PHE A 681      24.380  56.550  64.150  1.00  0.00           C
ATOM   1499  HD2 PHE A 681      24.990  55.940  63.490  1.00  0.00           H
ATOM   1500  CE2 PHE A 681      23.040  56.690  63.820  1.00  0.00           C
ATOM   1501  HE2 PHE A 681      22.610  56.410  62.870  1.00  0.00           H
ATOM   1502  C   PHE A 681      26.030  56.040  68.210  1.00  0.00           C
ATOM   1503  O   PHE A 681      25.180  56.490  69.020  1.00  0.00           O
ATOM   1504  N   CYS A 682      26.290  54.720  68.100  1.00  0.00           N
ATOM   1505  HN  CYS A 682      26.920  54.380  67.390  1.00  0.00           H
ATOM   1506  CA  CYS A 682      25.570  53.690  68.840  1.00  0.00           C
ATOM   1507  HA  CYS A 682      24.550  54.030  68.670  1.00  0.00           H
ATOM   1508  CB  CYS A 682      25.860  52.240  68.350  1.00  0.00           C
ATOM   1509  HB1 CYS A 682      25.380  51.460  68.950  1.00  0.00           H
ATOM   1510  HB2 CYS A 682      26.940  52.000  68.490  1.00  0.00           H
ATOM   1511  SG  CYS A 682      25.530  52.090  66.570  1.00  0.00           S
ATOM   1512  HG1 CYS A 682      26.570  52.800  66.170  1.00  0.00           H
ATOM   1513  C   CYS A 682      25.700  53.870  70.300  1.00  0.00           C
ATOM   1514  O   CYS A 682      24.750  53.890  71.030  1.00  0.00           O
ATOM   1515  N   ARG A 683      26.910  54.100  70.740  1.00  0.00           N
ATOM   1516  HN  ARG A 683      27.560  53.960  70.000  1.00  0.00           H
ATOM   1517  CA  ARG A 683      27.290  54.290  72.080  1.00  0.00           C
ATOM   1518  HA  ARG A 683      27.150  53.390  72.660  1.00  0.00           H
ATOM   1519  CB  ARG A 683      28.810  54.540  71.910  1.00  0.00           C
ATOM   1520  HB1 ARG A 683      29.040  55.340  71.160  1.00  0.00           H
ATOM   1521  HB2 ARG A 683      29.270  53.590  71.580  1.00  0.00           H
ATOM   1522  CG  ARG A 683      29.670  54.670  73.190  1.00  0.00           C
ATOM   1523  HG1 ARG A 683      29.860  53.610  73.480  1.00  0.00           H
ATOM   1524  HG2 ARG A 683      29.190  55.230  74.030  1.00  0.00           H
ATOM   1525  CD  ARG A 683      31.070  55.320  73.090  1.00  0.00           C
ATOM   1526  HD1 ARG A 683      31.710  54.810  72.340  1.00  0.00           H
ATOM   1527  HD2 ARG A 683      31.540  55.200  74.090  1.00  0.00           H
ATOM   1528  NE  ARG A 683      30.910  56.770  72.800  1.00  0.00           N
ATOM   1529  HE  ARG A 683      30.040  57.260  72.830  1.00  0.00           H
ATOM   1530  CZ  ARG A 683      31.910  57.640  72.510  1.00  0.00           C
ATOM   1531  NH1 ARG A 683      33.130  57.340  72.330  1.00  0.00           N
ATOM   1532 HH11 ARG A 683      33.370  56.390  72.460  1.00  0.00           H
ATOM   1533 HH12 ARG A 683      33.800  58.070  72.190  1.00  0.00           H
ATOM   1534  NH2 ARG A 683      31.520  58.860  72.310  1.00  0.00           N
ATOM   1535 HH21 ARG A 683      32.170  59.620  72.290  1.00  0.00           H
ATOM   1536 HH22 ARG A 683      30.570  59.050  72.540  1.00  0.00           H
ATOM   1537  C   ARG A 683      26.730  55.510  72.820  1.00  0.00           C
ATOM   1538  O   ARG A 683      26.070  55.430  73.910  1.00  0.00           O
ATOM   1539  N   ASP A 684      26.900  56.720  72.270  1.00  0.00           N
ATOM   1540  HN  ASP A 684      27.480  56.910  71.480  1.00  0.00           H
ATOM   1541  CA  ASP A 684      26.300  57.890  72.930  1.00  0.00           C
ATOM   1542  HA  ASP A 684      26.560  57.950  73.980  1.00  0.00           H
ATOM   1543  CB  ASP A 684      26.910  59.190  72.290  1.00  0.00           C
ATOM   1544  HB1 ASP A 684      26.450  60.130  72.650  1.00  0.00           H
ATOM   1545  HB2 ASP A 684      26.980  59.220  71.180  1.00  0.00           H
ATOM   1546  CG  ASP A 684      28.390  59.340  72.690  1.00  0.00           C
ATOM   1547  OD1 ASP A 684      28.860  58.520  73.470  1.00  0.00           O
ATOM   1548  OD2 ASP A 684      29.000  60.310  72.210  1.00  0.00           O
ATOM   1549  C   ASP A 684      24.800  58.010  72.890  1.00  0.00           C
ATOM   1550  O   ASP A 684      24.190  58.590  73.780  1.00  0.00           O
ATOM   1551  N   TYR A 685      24.150  57.440  71.820  1.00  0.00           N
ATOM   1552  HN  TYR A 685      24.520  56.880  71.090  1.00  0.00           H
ATOM   1553  CA  TYR A 685      22.760  57.690  71.760  1.00  0.00           C
ATOM   1554  HA  TYR A 685      22.410  58.520  72.360  1.00  0.00           H
ATOM   1555  CB  TYR A 685      22.520  58.190  70.270  1.00  0.00           C
ATOM   1556  HB1 TYR A 685      21.430  58.200  70.010  1.00  0.00           H
ATOM   1557  HB2 TYR A 685      23.040  57.540  69.540  1.00  0.00           H
ATOM   1558  CG  TYR A 685      22.930  59.620  70.060  1.00  0.00           C
ATOM   1559  CD1 TYR A 685      24.190  59.980  69.450  1.00  0.00           C
ATOM   1560  HD1 TYR A 685      24.810  59.140  69.170  1.00  0.00           H
ATOM   1561  CE1 TYR A 685      24.550  61.370  69.260  1.00  0.00           C
ATOM   1562  HE1 TYR A 685      25.470  61.690  68.780  1.00  0.00           H
ATOM   1563  CZ  TYR A 685      23.640  62.280  69.660  1.00  0.00           C
ATOM   1564  OH  TYR A 685      23.720  63.750  69.440  1.00  0.00           O
ATOM   1565  HH  TYR A 685      22.860  64.130  69.640  1.00  0.00           H
ATOM   1566  CD2 TYR A 685      22.090  60.650  70.540  1.00  0.00           C
ATOM   1567  HD2 TYR A 685      21.100  60.520  70.940  1.00  0.00           H
ATOM   1568  CE2 TYR A 685      22.480  61.960  70.390  1.00  0.00           C
ATOM   1569  HE2 TYR A 685      21.840  62.800  70.590  1.00  0.00           H
ATOM   1570  C   TYR A 685      21.960  56.440  72.050  1.00  0.00           C
ATOM   1571  O   TYR A 685      20.760  56.470  72.110  1.00  0.00           O
ATOM   1572  N   GLN A 686      22.680  55.300  72.230  1.00  0.00           N
ATOM   1573  HN  GLN A 686      23.650  55.140  72.030  1.00  0.00           H
ATOM   1574  CA  GLN A 686      22.090  54.010  72.670  1.00  0.00           C
ATOM   1575  HA  GLN A 686      23.030  53.560  72.950  1.00  0.00           H
ATOM   1576  CB  GLN A 686      21.340  54.020  74.100  1.00  0.00           C
ATOM   1577  HB1 GLN A 686      21.130  52.930  74.150  1.00  0.00           H
ATOM   1578  HB2 GLN A 686      20.420  54.650  74.150  1.00  0.00           H
ATOM   1579  CG  GLN A 686      22.310  54.490  75.180  1.00  0.00           C
ATOM   1580  HG1 GLN A 686      22.830  55.430  74.910  1.00  0.00           H
ATOM   1581  HG2 GLN A 686      23.020  53.640  75.300  1.00  0.00           H
ATOM   1582  CD  GLN A 686      21.620  54.800  76.510  1.00  0.00           C
ATOM   1583  OE1 GLN A 686      20.400  54.680  76.780  1.00  0.00           O
ATOM   1584  NE2 GLN A 686      22.440  55.320  77.470  1.00  0.00           N
ATOM   1585 HE21 GLN A 686      22.090  55.760  78.300  1.00  0.00           H
ATOM   1586 HE22 GLN A 686      23.360  55.640  77.270  1.00  0.00           H
ATOM   1587  C   GLN A 686      21.420  53.130  71.570  1.00  0.00           C
ATOM   1588  O   GLN A 686      20.470  52.370  71.730  1.00  0.00           O
ATOM   1589  N   LEU A 687      21.990  53.140  70.350  1.00  0.00           N
ATOM   1590  HN  LEU A 687      22.820  53.700  70.250  1.00  0.00           H
ATOM   1591  CA  LEU A 687      21.650  52.170  69.330  1.00  0.00           C
ATOM   1592  HA  LEU A 687      20.600  51.960  69.480  1.00  0.00           H
ATOM   1593  CB  LEU A 687      21.830  52.800  67.960  1.00  0.00           C
ATOM   1594  HB1 LEU A 687      21.400  52.120  67.200  1.00  0.00           H
ATOM   1595  HB2 LEU A 687      22.920  52.920  67.790  1.00  0.00           H
ATOM   1596  CG  LEU A 687      21.230  54.230  67.680  1.00  0.00           C
ATOM   1597  HG  LEU A 687      20.310  54.240  68.300  1.00  0.00           H
ATOM   1598  CD1 LEU A 687      22.120  55.410  68.070  1.00  0.00           C
ATOM   1599 HD11 LEU A 687      22.090  55.380  69.180  1.00  0.00           H
ATOM   1600 HD12 LEU A 687      21.790  56.420  67.740  1.00  0.00           H
ATOM   1601 HD13 LEU A 687      23.160  55.340  67.680  1.00  0.00           H
ATOM   1602  CD2 LEU A 687      20.870  54.390  66.170  1.00  0.00           C
ATOM   1603 HD21 LEU A 687      21.760  54.540  65.520  1.00  0.00           H
ATOM   1604 HD22 LEU A 687      20.260  55.280  65.920  1.00  0.00           H
ATOM   1605 HD23 LEU A 687      20.400  53.460  65.770  1.00  0.00           H
ATOM   1606  C   LEU A 687      22.430  50.900  69.520  1.00  0.00           C
ATOM   1607  O   LEU A 687      23.260  50.660  70.390  1.00  0.00           O
ATOM   1608  N   SER A 688      22.180  49.850  68.730  1.00  0.00           N
ATOM   1609  HN  SER A 688      21.510  49.870  67.980  1.00  0.00           H
ATOM   1610  CA  SER A 688      22.930  48.640  68.730  1.00  0.00           C
ATOM   1611  HA  SER A 688      23.430  48.500  69.670  1.00  0.00           H
ATOM   1612  CB  SER A 688      22.060  47.350  68.390  1.00  0.00           C
ATOM   1613  HB1 SER A 688      21.370  47.490  67.530  1.00  0.00           H
ATOM   1614  HB2 SER A 688      21.440  47.260  69.310  1.00  0.00           H
ATOM   1615  OG  SER A 688      22.930  46.180  68.250  1.00  0.00           O
ATOM   1616  HG1 SER A 688      22.430  45.490  68.710  1.00  0.00           H
ATOM   1617  C   SER A 688      23.970  48.670  67.610  1.00  0.00           C
ATOM   1618  O   SER A 688      23.550  48.630  66.420  1.00  0.00           O
ATOM   1619  N   TYR A 689      25.250  48.710  67.970  1.00  0.00           N
ATOM   1620  HN  TYR A 689      25.550  48.740  68.920  1.00  0.00           H
ATOM   1621  CA  TYR A 689      26.380  48.720  66.930  1.00  0.00           C
ATOM   1622  HA  TYR A 689      25.980  49.410  66.210  1.00  0.00           H
ATOM   1623  CB  TYR A 689      27.800  49.240  67.490  1.00  0.00           C
ATOM   1624  HB1 TYR A 689      27.830  48.870  68.530  1.00  0.00           H
ATOM   1625  HB2 TYR A 689      27.930  50.340  67.510  1.00  0.00           H
ATOM   1626  CG  TYR A 689      29.070  48.710  66.770  1.00  0.00           C
ATOM   1627  CD1 TYR A 689      29.630  49.310  65.570  1.00  0.00           C
ATOM   1628  HD1 TYR A 689      29.140  50.140  65.100  1.00  0.00           H
ATOM   1629  CE1 TYR A 689      30.720  48.760  64.930  1.00  0.00           C
ATOM   1630  HE1 TYR A 689      31.080  49.210  64.010  1.00  0.00           H
ATOM   1631  CZ  TYR A 689      31.270  47.560  65.460  1.00  0.00           C
ATOM   1632  OH  TYR A 689      32.310  46.830  64.800  1.00  0.00           O
ATOM   1633  HH  TYR A 689      32.490  47.350  64.020  1.00  0.00           H
ATOM   1634  CD2 TYR A 689      29.680  47.580  67.250  1.00  0.00           C
ATOM   1635  HD2 TYR A 689      29.250  47.030  68.070  1.00  0.00           H
ATOM   1636  CE2 TYR A 689      30.770  46.990  66.600  1.00  0.00           C
ATOM   1637  HE2 TYR A 689      31.270  46.080  66.890  1.00  0.00           H
ATOM   1638  C   TYR A 689      26.410  47.470  66.110  1.00  0.00           C
ATOM   1639  O   TYR A 689      26.460  47.570  64.920  1.00  0.00           O
ATOM   1640  N   LEU A 690      26.350  46.280  66.780  1.00  0.00           N
ATOM   1641  HN  LEU A 690      26.360  46.230  67.780  1.00  0.00           H
ATOM   1642  CA  LEU A 690      26.340  45.080  65.980  1.00  0.00           C
ATOM   1643  HA  LEU A 690      27.260  45.010  65.410  1.00  0.00           H
ATOM   1644  CB  LEU A 690      26.380  43.860  66.920  1.00  0.00           C
ATOM   1645  HB1 LEU A 690      26.360  42.850  66.450  1.00  0.00           H
ATOM   1646  HB2 LEU A 690      25.600  44.070  67.670  1.00  0.00           H
ATOM   1647  CG  LEU A 690      27.750  43.820  67.750  1.00  0.00           C
ATOM   1648  HG  LEU A 690      27.840  44.700  68.420  1.00  0.00           H
ATOM   1649  CD1 LEU A 690      27.660  42.670  68.790  1.00  0.00           C
ATOM   1650 HD11 LEU A 690      28.610  42.530  69.330  1.00  0.00           H
ATOM   1651 HD12 LEU A 690      27.380  41.680  68.360  1.00  0.00           H
ATOM   1652 HD13 LEU A 690      26.880  42.900  69.540  1.00  0.00           H
ATOM   1653  CD2 LEU A 690      28.970  43.590  66.840  1.00  0.00           C
ATOM   1654 HD21 LEU A 690      28.670  42.790  66.140  1.00  0.00           H
ATOM   1655 HD22 LEU A 690      29.900  43.360  67.420  1.00  0.00           H
ATOM   1656 HD23 LEU A 690      29.200  44.400  66.120  1.00  0.00           H
ATOM   1657  C   LEU A 690      25.300  44.870  65.000  1.00  0.00           C
ATOM   1658  O   LEU A 690      25.510  44.510  63.850  1.00  0.00           O
ATOM   1659  N   SER A 691      24.030  45.140  65.400  1.00  0.00           N
ATOM   1660  HN  SER A 691      23.830  45.360  66.350  1.00  0.00           H
ATOM   1661  CA  SER A 691      22.900  45.030  64.470  1.00  0.00           C
ATOM   1662  HA  SER A 691      22.900  44.050  64.010  1.00  0.00           H
ATOM   1663  CB  SER A 691      21.540  45.120  65.280  1.00  0.00           C
ATOM   1664  HB1 SER A 691      21.440  46.150  65.660  1.00  0.00           H
ATOM   1665  HB2 SER A 691      21.560  44.310  66.040  1.00  0.00           H
ATOM   1666  OG  SER A 691      20.380  44.840  64.470  1.00  0.00           O
ATOM   1667  HG1 SER A 691      20.410  45.490  63.760  1.00  0.00           H
ATOM   1668  C   SER A 691      22.980  46.090  63.360  1.00  0.00           C
ATOM   1669  O   SER A 691      22.720  45.810  62.210  1.00  0.00           O
ATOM   1670  N   LEU A 692      23.320  47.370  63.630  1.00  0.00           N
ATOM   1671  HN  LEU A 692      23.550  47.690  64.540  1.00  0.00           H
ATOM   1672  CA  LEU A 692      23.440  48.400  62.630  1.00  0.00           C
ATOM   1673  HA  LEU A 692      22.500  48.310  62.120  1.00  0.00           H
ATOM   1674  CB  LEU A 692      23.650  49.830  63.350  1.00  0.00           C
ATOM   1675  HB1 LEU A 692      24.660  49.890  63.820  1.00  0.00           H
ATOM   1676  HB2 LEU A 692      23.010  49.870  64.240  1.00  0.00           H
ATOM   1677  CG  LEU A 692      23.470  51.110  62.540  1.00  0.00           C
ATOM   1678  HG  LEU A 692      24.500  51.260  62.140  1.00  0.00           H
ATOM   1679  CD1 LEU A 692      22.350  51.050  61.490  1.00  0.00           C
ATOM   1680 HD11 LEU A 692      22.260  52.040  61.010  1.00  0.00           H
ATOM   1681 HD12 LEU A 692      21.340  50.740  61.860  1.00  0.00           H
ATOM   1682 HD13 LEU A 692      22.520  50.330  60.670  1.00  0.00           H
ATOM   1683  CD2 LEU A 692      23.370  52.340  63.440  1.00  0.00           C
ATOM   1684 HD21 LEU A 692      23.270  53.280  62.850  1.00  0.00           H
ATOM   1685 HD22 LEU A 692      24.210  52.360  64.160  1.00  0.00           H
ATOM   1686 HD23 LEU A 692      22.350  52.270  63.880  1.00  0.00           H
ATOM   1687  C   LEU A 692      24.510  48.200  61.550  1.00  0.00           C
ATOM   1688  O   LEU A 692      24.230  48.320  60.380  1.00  0.00           O
ATOM   1689  N   ARG A 693      25.700  47.720  61.970  1.00  0.00           N
ATOM   1690  HN  ARG A 693      25.840  47.530  62.930  1.00  0.00           H
ATOM   1691  CA  ARG A 693      26.690  47.190  61.030  1.00  0.00           C
ATOM   1692  HA  ARG A 693      27.060  48.040  60.480  1.00  0.00           H
ATOM   1693  CB  ARG A 693      27.840  46.620  62.000  1.00  0.00           C
ATOM   1694  HB1 ARG A 693      27.370  45.920  62.710  1.00  0.00           H
ATOM   1695  HB2 ARG A 693      28.270  47.470  62.570  1.00  0.00           H
ATOM   1696  CG  ARG A 693      28.970  45.820  61.240  1.00  0.00           C
ATOM   1697  HG1 ARG A 693      29.430  46.520  60.500  1.00  0.00           H
ATOM   1698  HG2 ARG A 693      28.770  44.900  60.650  1.00  0.00           H
ATOM   1699  CD  ARG A 693      30.220  45.480  62.140  1.00  0.00           C
ATOM   1700  HD1 ARG A 693      30.350  46.390  62.770  1.00  0.00           H
ATOM   1701  HD2 ARG A 693      31.180  45.290  61.610  1.00  0.00           H
ATOM   1702  NE  ARG A 693      29.780  44.340  62.980  1.00  0.00           N
ATOM   1703  HE  ARG A 693      28.990  43.870  62.570  1.00  0.00           H
ATOM   1704  CZ  ARG A 693      30.630  43.600  63.670  1.00  0.00           C
ATOM   1705  NH1 ARG A 693      31.820  44.030  64.130  1.00  0.00           N
ATOM   1706 HH11 ARG A 693      32.320  43.290  64.560  1.00  0.00           H
ATOM   1707 HH12 ARG A 693      32.060  45.000  64.150  1.00  0.00           H
ATOM   1708  NH2 ARG A 693      30.280  42.400  64.070  1.00  0.00           N
ATOM   1709 HH21 ARG A 693      29.370  42.080  63.870  1.00  0.00           H
ATOM   1710 HH22 ARG A 693      30.980  41.960  64.640  1.00  0.00           H
ATOM   1711  C   ARG A 693      26.340  46.130  60.050  1.00  0.00           C
ATOM   1712  O   ARG A 693      26.640  46.230  58.850  1.00  0.00           O
ATOM   1713  N   THR A 694      25.630  45.040  60.490  1.00  0.00           N
ATOM   1714  HN  THR A 694      25.460  44.830  61.450  1.00  0.00           H
ATOM   1715  CA  THR A 694      25.090  43.920  59.740  1.00  0.00           C
ATOM   1716  HA  THR A 694      25.900  43.610  59.100  1.00  0.00           H
ATOM   1717  CB  THR A 694      24.500  42.800  60.520  1.00  0.00           C
ATOM   1718  HB  THR A 694      23.530  43.110  60.960  1.00  0.00           H
ATOM   1719  OG1 THR A 694      25.340  42.480  61.630  1.00  0.00           O
ATOM   1720  HG1 THR A 694      24.760  42.450  62.400  1.00  0.00           H
ATOM   1721  CG2 THR A 694      24.290  41.470  59.840  1.00  0.00           C
ATOM   1722 HG21 THR A 694      23.430  41.590  59.140  1.00  0.00           H
ATOM   1723 HG22 THR A 694      24.140  40.760  60.680  1.00  0.00           H
ATOM   1724 HG23 THR A 694      25.160  41.060  59.280  1.00  0.00           H
ATOM   1725  C   THR A 694      24.040  44.340  58.750  1.00  0.00           C
ATOM   1726  O   THR A 694      24.020  43.870  57.590  1.00  0.00           O
ATOM   1727  N   SER A 695      23.120  45.240  59.220  1.00  0.00           N
ATOM   1728  HN  SER A 695      23.060  45.510  60.180  1.00  0.00           H
ATOM   1729  CA  SER A 695      22.230  45.990  58.360  1.00  0.00           C
ATOM   1730  HA  SER A 695      21.620  45.320  57.770  1.00  0.00           H
ATOM   1731  CB  SER A 695      21.200  46.760  59.130  1.00  0.00           C
ATOM   1732  HB1 SER A 695      20.370  47.160  58.510  1.00  0.00           H
ATOM   1733  HB2 SER A 695      21.670  47.670  59.560  1.00  0.00           H
ATOM   1734  OG  SER A 695      20.690  46.010  60.280  1.00  0.00           O
ATOM   1735  HG1 SER A 695      21.360  46.120  60.960  1.00  0.00           H
ATOM   1736  C   SER A 695      22.850  46.880  57.300  1.00  0.00           C
ATOM   1737  O   SER A 695      22.460  46.670  56.130  1.00  0.00           O
ATOM   1738  N   ILE A 696      23.890  47.640  57.610  1.00  0.00           N
ATOM   1739  HN  ILE A 696      24.140  47.870  58.550  1.00  0.00           H
ATOM   1740  CA  ILE A 696      24.590  48.390  56.600  1.00  0.00           C
ATOM   1741  HA  ILE A 696      23.870  48.920  56.000  1.00  0.00           H
ATOM   1742  CB  ILE A 696      25.510  49.410  57.310  1.00  0.00           C
ATOM   1743  HB  ILE A 696      26.030  48.880  58.140  1.00  0.00           H
ATOM   1744  CG2 ILE A 696      26.610  50.060  56.350  1.00  0.00           C
ATOM   1745 HG21 ILE A 696      27.200  50.860  56.840  1.00  0.00           H
ATOM   1746 HG22 ILE A 696      26.110  50.370  55.410  1.00  0.00           H
ATOM   1747 HG23 ILE A 696      27.340  49.260  56.110  1.00  0.00           H
ATOM   1748  CG1 ILE A 696      24.740  50.530  58.030  1.00  0.00           C
ATOM   1749 HG11 ILE A 696      23.800  50.180  58.510  1.00  0.00           H
ATOM   1750 HG12 ILE A 696      24.460  51.310  57.280  1.00  0.00           H
ATOM   1751  CD  ILE A 696      25.530  51.300  59.150  1.00  0.00           C
ATOM   1752  HD1 ILE A 696      25.810  50.630  59.990  1.00  0.00           H
ATOM   1753  HD2 ILE A 696      25.020  52.230  59.470  1.00  0.00           H
ATOM   1754  HD3 ILE A 696      26.410  51.770  58.660  1.00  0.00           H
ATOM   1755  C   ILE A 696      25.410  47.510  55.680  1.00  0.00           C
ATOM   1756  O   ILE A 696      25.500  47.900  54.460  1.00  0.00           O
ATOM   1757  N   GLY A 697      26.080  46.400  56.140  1.00  0.00           N
ATOM   1758  HN  GLY A 697      26.110  46.120  57.100  1.00  0.00           H
ATOM   1759  CA  GLY A 697      26.820  45.500  55.260  1.00  0.00           C
ATOM   1760  HA1 GLY A 697      27.330  44.690  55.780  1.00  0.00           H
ATOM   1761  HA2 GLY A 697      27.560  45.960  54.620  1.00  0.00           H
ATOM   1762  C   GLY A 697      25.870  44.730  54.280  1.00  0.00           C
ATOM   1763  O   GLY A 697      26.250  44.650  53.130  1.00  0.00           O
ATOM   1764  N   LEU A 698      24.650  44.280  54.750  1.00  0.00           N
ATOM   1765  HN  LEU A 698      24.380  44.230  55.720  1.00  0.00           H
ATOM   1766  CA  LEU A 698      23.690  43.800  53.790  1.00  0.00           C
ATOM   1767  HA  LEU A 698      24.120  42.920  53.340  1.00  0.00           H
ATOM   1768  CB  LEU A 698      22.420  43.330  54.590  1.00  0.00           C
ATOM   1769  HB1 LEU A 698      21.490  43.170  53.990  1.00  0.00           H
ATOM   1770  HB2 LEU A 698      22.250  44.090  55.370  1.00  0.00           H
ATOM   1771  CG  LEU A 698      22.610  41.970  55.300  1.00  0.00           C
ATOM   1772  HG  LEU A 698      23.400  42.010  56.070  1.00  0.00           H
ATOM   1773  CD1 LEU A 698      21.460  41.750  56.320  1.00  0.00           C
ATOM   1774 HD11 LEU A 698      21.430  40.760  56.810  1.00  0.00           H
ATOM   1775 HD12 LEU A 698      20.480  41.890  55.800  1.00  0.00           H
ATOM   1776 HD13 LEU A 698      21.400  42.520  57.130  1.00  0.00           H
ATOM   1777  CD2 LEU A 698      22.970  40.810  54.370  1.00  0.00           C
ATOM   1778 HD21 LEU A 698      22.200  40.710  53.570  1.00  0.00           H
ATOM   1779 HD22 LEU A 698      22.920  39.800  54.830  1.00  0.00           H
ATOM   1780 HD23 LEU A 698      24.000  40.940  53.950  1.00  0.00           H
ATOM   1781  C   LEU A 698      23.330  44.800  52.730  1.00  0.00           C
ATOM   1782  O   LEU A 698      23.200  44.430  51.510  1.00  0.00           O
ATOM   1783  N   TRP A 699      23.120  46.070  53.090  1.00  0.00           N
ATOM   1784  HN  TRP A 699      23.010  46.340  54.060  1.00  0.00           H
ATOM   1785  CA  TRP A 699      22.830  47.190  52.190  1.00  0.00           C
ATOM   1786  HA  TRP A 699      22.000  46.910  51.570  1.00  0.00           H
ATOM   1787  CB  TRP A 699      22.550  48.470  53.010  1.00  0.00           C
ATOM   1788  HB1 TRP A 699      22.580  49.250  52.220  1.00  0.00           H
ATOM   1789  HB2 TRP A 699      23.340  48.840  53.700  1.00  0.00           H
ATOM   1790  CG  TRP A 699      21.100  48.710  53.430  1.00  0.00           C
ATOM   1791  CD1 TRP A 699      20.670  48.960  54.610  1.00  0.00           C
ATOM   1792  HD1 TRP A 699      21.190  48.770  55.540  1.00  0.00           H
ATOM   1793  NE1 TRP A 699      19.330  49.370  54.620  1.00  0.00           N
ATOM   1794  HE1 TRP A 699      18.800  49.820  55.300  1.00  0.00           H
ATOM   1795  CE2 TRP A 699      18.960  49.400  53.270  1.00  0.00           C
ATOM   1796  CD2 TRP A 699      20.090  49.070  52.540  1.00  0.00           C
ATOM   1797  CE3 TRP A 699      20.050  49.230  51.120  1.00  0.00           C
ATOM   1798  HE3 TRP A 699      20.960  48.890  50.660  1.00  0.00           H
ATOM   1799  CZ3 TRP A 699      18.860  49.540  50.490  1.00  0.00           C
ATOM   1800  HZ3 TRP A 699      18.760  49.710  49.430  1.00  0.00           H
ATOM   1801  CZ2 TRP A 699      17.750  49.830  52.660  1.00  0.00           C
ATOM   1802  HZ2 TRP A 699      16.920  50.180  53.250  1.00  0.00           H
ATOM   1803  CH2 TRP A 699      17.710  49.920  51.230  1.00  0.00           C
ATOM   1804  HH2 TRP A 699      16.860  50.310  50.670  1.00  0.00           H
ATOM   1805  C   TRP A 699      23.980  47.450  51.170  1.00  0.00           C
ATOM   1806  O   TRP A 699      23.880  47.630  49.990  1.00  0.00           O
ATOM   1807  N   THR A 700      25.210  47.330  51.750  1.00  0.00           N
ATOM   1808  HN  THR A 700      25.360  46.980  52.680  1.00  0.00           H
ATOM   1809  CA  THR A 700      26.370  47.650  50.970  1.00  0.00           C
ATOM   1810  HA  THR A 700      26.140  48.590  50.490  1.00  0.00           H
ATOM   1811  CB  THR A 700      27.580  47.950  51.820  1.00  0.00           C
ATOM   1812  HB  THR A 700      27.820  47.000  52.370  1.00  0.00           H
ATOM   1813  OG1 THR A 700      27.400  48.980  52.830  1.00  0.00           O
ATOM   1814  HG1 THR A 700      26.620  48.680  53.280  1.00  0.00           H
ATOM   1815  CG2 THR A 700      28.760  48.390  51.030  1.00  0.00           C
ATOM   1816 HG21 THR A 700      29.200  47.710  50.260  1.00  0.00           H
ATOM   1817 HG22 THR A 700      29.710  48.450  51.580  1.00  0.00           H
ATOM   1818 HG23 THR A 700      28.490  49.390  50.620  1.00  0.00           H
ATOM   1819  C   THR A 700      26.700  46.550  49.920  1.00  0.00           C
ATOM   1820  O   THR A 700      26.990  46.860  48.760  1.00  0.00           O
ATOM   1821  N   SER A 701      26.600  45.250  50.310  1.00  0.00           N
ATOM   1822  HN  SER A 701      26.570  45.090  51.300  1.00  0.00           H
ATOM   1823  CA  SER A 701      26.570  44.130  49.450  1.00  0.00           C
ATOM   1824  HA  SER A 701      27.550  44.110  48.980  1.00  0.00           H
ATOM   1825  CB  SER A 701      26.420  42.810  50.310  1.00  0.00           C
ATOM   1826  HB1 SER A 701      25.470  42.620  50.860  1.00  0.00           H
ATOM   1827  HB2 SER A 701      27.230  42.690  51.060  1.00  0.00           H
ATOM   1828  OG  SER A 701      26.630  41.700  49.480  1.00  0.00           O
ATOM   1829  HG1 SER A 701      27.590  41.790  49.500  1.00  0.00           H
ATOM   1830  C   SER A 701      25.550  44.200  48.340  1.00  0.00           C
ATOM   1831  O   SER A 701      25.890  44.050  47.170  1.00  0.00           O
ATOM   1832  N   PHE A 702      24.320  44.560  48.720  1.00  0.00           N
ATOM   1833  HN  PHE A 702      24.130  44.570  49.710  1.00  0.00           H
ATOM   1834  CA  PHE A 702      23.240  44.710  47.830  1.00  0.00           C
ATOM   1835  HA  PHE A 702      23.120  43.710  47.460  1.00  0.00           H
ATOM   1836  CB  PHE A 702      21.920  45.090  48.600  1.00  0.00           C
ATOM   1837  HB1 PHE A 702      22.240  45.900  49.290  1.00  0.00           H
ATOM   1838  HB2 PHE A 702      21.550  44.290  49.280  1.00  0.00           H
ATOM   1839  CG  PHE A 702      20.810  45.510  47.640  1.00  0.00           C
ATOM   1840  CD1 PHE A 702      20.150  46.710  47.850  1.00  0.00           C
ATOM   1841  HD1 PHE A 702      20.480  47.440  48.590  1.00  0.00           H
ATOM   1842  CE1 PHE A 702      19.100  47.120  47.040  1.00  0.00           C
ATOM   1843  HE1 PHE A 702      18.570  48.020  47.310  1.00  0.00           H
ATOM   1844  CZ  PHE A 702      18.600  46.210  46.080  1.00  0.00           C
ATOM   1845  HZ  PHE A 702      17.800  46.410  45.380  1.00  0.00           H
ATOM   1846  CD2 PHE A 702      20.390  44.620  46.640  1.00  0.00           C
ATOM   1847  HD2 PHE A 702      20.850  43.660  46.480  1.00  0.00           H
ATOM   1848  CE2 PHE A 702      19.260  45.020  45.880  1.00  0.00           C
ATOM   1849  HE2 PHE A 702      18.850  44.210  45.300  1.00  0.00           H
ATOM   1850  C   PHE A 702      23.570  45.830  46.770  1.00  0.00           C
ATOM   1851  O   PHE A 702      23.430  45.630  45.540  1.00  0.00           O
ATOM   1852  N   LEU A 703      23.990  46.980  47.300  1.00  0.00           N
ATOM   1853  HN  LEU A 703      24.010  47.200  48.270  1.00  0.00           H
ATOM   1854  CA  LEU A 703      24.290  48.160  46.460  1.00  0.00           C
ATOM   1855  HA  LEU A 703      23.400  48.270  45.870  1.00  0.00           H
ATOM   1856  CB  LEU A 703      24.540  49.430  47.320  1.00  0.00           C
ATOM   1857  HB1 LEU A 703      24.890  50.180  46.580  1.00  0.00           H
ATOM   1858  HB2 LEU A 703      25.310  49.150  48.080  1.00  0.00           H
ATOM   1859  CG  LEU A 703      23.300  50.020  47.980  1.00  0.00           C
ATOM   1860  HG  LEU A 703      22.720  49.240  48.530  1.00  0.00           H
ATOM   1861  CD1 LEU A 703      23.620  51.110  48.970  1.00  0.00           C
ATOM   1862 HD11 LEU A 703      22.710  51.410  49.520  1.00  0.00           H
ATOM   1863 HD12 LEU A 703      23.990  51.990  48.390  1.00  0.00           H
ATOM   1864 HD13 LEU A 703      24.370  50.720  49.700  1.00  0.00           H
ATOM   1865  CD2 LEU A 703      22.290  50.600  46.950  1.00  0.00           C
ATOM   1866 HD21 LEU A 703      21.740  49.830  46.350  1.00  0.00           H
ATOM   1867 HD22 LEU A 703      22.910  51.180  46.240  1.00  0.00           H
ATOM   1868 HD23 LEU A 703      21.540  51.310  47.360  1.00  0.00           H
ATOM   1869  C   LEU A 703      25.410  48.000  45.510  1.00  0.00           C
ATOM   1870  O   LEU A 703      25.420  48.450  44.380  1.00  0.00           O
ATOM   1871  N   CYS A 704      26.430  47.150  45.910  1.00  0.00           N
ATOM   1872  HN  CYS A 704      26.410  46.730  46.810  1.00  0.00           H
ATOM   1873  CA  CYS A 704      27.330  46.610  44.920  1.00  0.00           C
ATOM   1874  HA  CYS A 704      27.790  47.510  44.560  1.00  0.00           H
ATOM   1875  CB  CYS A 704      28.420  45.760  45.570  1.00  0.00           C
ATOM   1876  HB1 CYS A 704      29.060  45.240  44.840  1.00  0.00           H
ATOM   1877  HB2 CYS A 704      27.970  44.870  46.060  1.00  0.00           H
ATOM   1878  SG  CYS A 704      29.380  46.720  46.770  1.00  0.00           S
ATOM   1879  HG1 CYS A 704      28.570  47.030  47.780  1.00  0.00           H
ATOM   1880  C   CYS A 704      26.770  45.810  43.750  1.00  0.00           C
ATOM   1881  O   CYS A 704      27.160  46.020  42.640  1.00  0.00           O
ATOM   1882  N   ILE A 705      25.830  44.840  44.010  1.00  0.00           N
ATOM   1883  HN  ILE A 705      25.520  44.580  44.910  1.00  0.00           H
ATOM   1884  CA  ILE A 705      25.130  44.210  42.840  1.00  0.00           C
ATOM   1885  HA  ILE A 705      25.920  43.840  42.210  1.00  0.00           H
ATOM   1886  CB  ILE A 705      24.210  43.230  43.320  1.00  0.00           C
ATOM   1887  HB  ILE A 705      23.450  43.700  43.980  1.00  0.00           H
ATOM   1888  CG2 ILE A 705      23.430  42.530  42.130  1.00  0.00           C
ATOM   1889 HG21 ILE A 705      22.490  43.020  41.770  1.00  0.00           H
ATOM   1890 HG22 ILE A 705      23.110  41.500  42.420  1.00  0.00           H
ATOM   1891 HG23 ILE A 705      24.090  42.340  41.260  1.00  0.00           H
ATOM   1892  CG1 ILE A 705      24.840  42.120  44.170  1.00  0.00           C
ATOM   1893 HG11 ILE A 705      25.830  42.370  44.590  1.00  0.00           H
ATOM   1894 HG12 ILE A 705      25.070  41.180  43.620  1.00  0.00           H
ATOM   1895  CD  ILE A 705      23.950  41.790  45.430  1.00  0.00           C
ATOM   1896  HD1 ILE A 705      24.340  40.850  45.870  1.00  0.00           H
ATOM   1897  HD2 ILE A 705      22.870  41.850  45.210  1.00  0.00           H
ATOM   1898  HD3 ILE A 705      24.030  42.610  46.170  1.00  0.00           H
ATOM   1899  C   ILE A 705      24.350  45.240  41.950  1.00  0.00           C
ATOM   1900  O   ILE A 705      24.500  45.340  40.730  1.00  0.00           O
ATOM   1901  N   VAL A 706      23.590  46.160  42.570  1.00  0.00           N
ATOM   1902  HN  VAL A 706      23.650  46.220  43.560  1.00  0.00           H
ATOM   1903  CA  VAL A 706      22.880  47.290  41.920  1.00  0.00           C
ATOM   1904  HA  VAL A 706      22.180  46.850  41.220  1.00  0.00           H
ATOM   1905  CB  VAL A 706      22.080  48.190  42.900  1.00  0.00           C
ATOM   1906  HB  VAL A 706      22.780  48.710  43.590  1.00  0.00           H
ATOM   1907  CG1 VAL A 706      21.200  49.190  42.140  1.00  0.00           C
ATOM   1908 HG11 VAL A 706      20.390  49.520  42.830  1.00  0.00           H
ATOM   1909 HG12 VAL A 706      20.800  48.790  41.180  1.00  0.00           H
ATOM   1910 HG13 VAL A 706      21.840  50.080  42.000  1.00  0.00           H
ATOM   1911  CG2 VAL A 706      21.080  47.210  43.660  1.00  0.00           C
ATOM   1912 HG21 VAL A 706      20.410  47.730  44.360  1.00  0.00           H
ATOM   1913 HG22 VAL A 706      21.630  46.480  44.280  1.00  0.00           H
ATOM   1914 HG23 VAL A 706      20.460  46.600  42.960  1.00  0.00           H
ATOM   1915  C   VAL A 706      23.790  48.190  41.030  1.00  0.00           C
ATOM   1916  O   VAL A 706      23.550  48.440  39.870  1.00  0.00           O
ATOM   1917  N   LEU A 707      24.940  48.640  41.580  1.00  0.00           N
ATOM   1918  HN  LEU A 707      25.080  48.600  42.560  1.00  0.00           H
ATOM   1919  CA  LEU A 707      25.900  49.410  40.800  1.00  0.00           C
ATOM   1920  HA  LEU A 707      25.430  50.260  40.340  1.00  0.00           H
ATOM   1921  CB  LEU A 707      27.070  49.760  41.730  1.00  0.00           C
ATOM   1922  HB1 LEU A 707      27.380  48.790  42.170  1.00  0.00           H
ATOM   1923  HB2 LEU A 707      26.780  50.420  42.580  1.00  0.00           H
ATOM   1924  CG  LEU A 707      28.320  50.500  41.080  1.00  0.00           C
ATOM   1925  HG  LEU A 707      28.730  49.940  40.210  1.00  0.00           H
ATOM   1926  CD1 LEU A 707      27.850  51.840  40.520  1.00  0.00           C
ATOM   1927 HD11 LEU A 707      27.460  51.740  39.480  1.00  0.00           H
ATOM   1928 HD12 LEU A 707      28.750  52.470  40.330  1.00  0.00           H
ATOM   1929 HD13 LEU A 707      27.140  52.290  41.250  1.00  0.00           H
ATOM   1930  CD2 LEU A 707      29.470  50.650  42.100  1.00  0.00           C
ATOM   1931 HD21 LEU A 707      29.100  51.430  42.810  1.00  0.00           H
ATOM   1932 HD22 LEU A 707      30.460  51.050  41.790  1.00  0.00           H
ATOM   1933 HD23 LEU A 707      29.600  49.770  42.770  1.00  0.00           H
ATOM   1934  C   LEU A 707      26.440  48.580  39.630  1.00  0.00           C
ATOM   1935  O   LEU A 707      26.490  49.080  38.530  1.00  0.00           O
ATOM   1936  N   VAL A 708      26.850  47.340  39.840  1.00  0.00           N
ATOM   1937  HN  VAL A 708      26.660  46.860  40.700  1.00  0.00           H
ATOM   1938  CA  VAL A 708      27.400  46.480  38.760  1.00  0.00           C
ATOM   1939  HA  VAL A 708      28.290  46.900  38.340  1.00  0.00           H
ATOM   1940  CB  VAL A 708      27.940  45.100  39.410  1.00  0.00           C
ATOM   1941  HB  VAL A 708      27.210  44.800  40.180  1.00  0.00           H
ATOM   1942  CG1 VAL A 708      28.180  44.010  38.360  1.00  0.00           C
ATOM   1943 HG11 VAL A 708      27.260  43.420  38.180  1.00  0.00           H
ATOM   1944 HG12 VAL A 708      28.970  43.310  38.700  1.00  0.00           H
ATOM   1945 HG13 VAL A 708      28.640  44.380  37.410  1.00  0.00           H
ATOM   1946  CG2 VAL A 708      29.250  45.450  40.190  1.00  0.00           C
ATOM   1947 HG21 VAL A 708      29.110  46.390  40.760  1.00  0.00           H
ATOM   1948 HG22 VAL A 708      29.950  45.690  39.360  1.00  0.00           H
ATOM   1949 HG23 VAL A 708      29.760  44.590  40.670  1.00  0.00           H
ATOM   1950  C   VAL A 708      26.540  46.200  37.590  1.00  0.00           C
ATOM   1951  O   VAL A 708      26.920  46.240  36.400  1.00  0.00           O
ATOM   1952  N   ALA A 709      25.240  45.990  37.920  1.00  0.00           N
ATOM   1953  HN  ALA A 709      24.950  45.840  38.860  1.00  0.00           H
ATOM   1954  CA  ALA A 709      24.090  45.970  37.040  1.00  0.00           C
ATOM   1955  HA  ALA A 709      24.320  45.140  36.400  1.00  0.00           H
ATOM   1956  CB  ALA A 709      22.900  45.580  37.970  1.00  0.00           C
ATOM   1957  HB1 ALA A 709      22.070  45.440  37.240  1.00  0.00           H
ATOM   1958  HB2 ALA A 709      22.530  46.400  38.640  1.00  0.00           H
ATOM   1959  HB3 ALA A 709      23.080  44.630  38.520  1.00  0.00           H
ATOM   1960  C   ALA A 709      23.800  47.200  36.190  1.00  0.00           C
ATOM   1961  O   ALA A 709      23.450  47.140  35.020  1.00  0.00           O
ATOM   1962  N   THR A 710      23.980  48.370  36.800  1.00  0.00           N
ATOM   1963  HN  THR A 710      24.380  48.490  37.710  1.00  0.00           H
ATOM   1964  CA  THR A 710      23.900  49.590  35.930  1.00  0.00           C
ATOM   1965  HA  THR A 710      23.110  49.450  35.210  1.00  0.00           H
ATOM   1966  CB  THR A 710      23.490  50.810  36.690  1.00  0.00           C
ATOM   1967  HB  THR A 710      23.350  51.600  35.920  1.00  0.00           H
ATOM   1968  OG1 THR A 710      24.450  51.270  37.630  1.00  0.00           O
ATOM   1969  HG1 THR A 710      24.790  50.460  38.010  1.00  0.00           H
ATOM   1970  CG2 THR A 710      22.180  50.640  37.480  1.00  0.00           C
ATOM   1971 HG21 THR A 710      22.320  49.970  38.350  1.00  0.00           H
ATOM   1972 HG22 THR A 710      21.460  50.020  36.910  1.00  0.00           H
ATOM   1973 HG23 THR A 710      21.770  51.620  37.830  1.00  0.00           H
ATOM   1974  C   THR A 710      25.220  49.850  35.210  1.00  0.00           C
ATOM   1975  O   THR A 710      25.280  50.840  34.500  1.00  0.00           O
ATOM   1976  N   ASP A 711      26.260  48.990  35.360  1.00  0.00           N
ATOM   1977  HN  ASP A 711      26.250  48.140  35.870  1.00  0.00           H
ATOM   1978  CA  ASP A 711      27.560  49.150  34.740  1.00  0.00           C
ATOM   1979  HA  ASP A 711      28.110  48.260  35.020  1.00  0.00           H
ATOM   1980  CB  ASP A 711      27.550  49.100  33.120  1.00  0.00           C
ATOM   1981  HB1 ASP A 711      26.650  49.660  32.810  1.00  0.00           H
ATOM   1982  HB2 ASP A 711      27.390  48.040  32.820  1.00  0.00           H
ATOM   1983  CG  ASP A 711      28.690  49.630  32.220  1.00  0.00           C
ATOM   1984  OD1 ASP A 711      29.760  49.750  32.850  1.00  0.00           O
ATOM   1985  OD2 ASP A 711      28.510  49.960  31.060  1.00  0.00           O
ATOM   1986  C   ASP A 711      28.410  50.330  35.300  1.00  0.00           C
ATOM   1987  O   ASP A 711      28.080  51.490  35.050  1.00  0.00           O
ATOM   1988  N   ALA A 712      29.580  50.060  36.010  1.00  0.00           N
ATOM   1989  HN  ALA A 712      29.780  49.110  36.250  1.00  0.00           H
ATOM   1990  CA  ALA A 712      30.430  51.050  36.630  1.00  0.00           C
ATOM   1991  HA  ALA A 712      29.850  51.940  36.810  1.00  0.00           H
ATOM   1992  CB  ALA A 712      30.850  50.510  38.020  1.00  0.00           C
ATOM   1993  HB1 ALA A 712      31.210  51.320  38.690  1.00  0.00           H
ATOM   1994  HB2 ALA A 712      31.610  49.710  37.860  1.00  0.00           H
ATOM   1995  HB3 ALA A 712      29.980  50.090  38.550  1.00  0.00           H
ATOM   1996  C   ALA A 712      31.640  51.490  35.790  1.00  0.00           C
ATOM   1997  O   ALA A 712      32.580  52.050  36.370  1.00  0.00           O
ATOM   1998  N   SER A 713      31.690  51.200  34.510  1.00  0.00           N
ATOM   1999  HN  SER A 713      30.980  50.620  34.100  1.00  0.00           H
ATOM   2000  CA  SER A 713      32.710  51.690  33.560  1.00  0.00           C
ATOM   2001  HA  SER A 713      33.670  51.360  33.950  1.00  0.00           H
ATOM   2002  CB  SER A 713      32.640  51.050  32.150  1.00  0.00           C
ATOM   2003  HB1 SER A 713      32.750  49.940  32.250  1.00  0.00           H
ATOM   2004  HB2 SER A 713      33.510  51.330  31.520  1.00  0.00           H
ATOM   2005  OG  SER A 713      31.320  51.280  31.540  1.00  0.00           O
ATOM   2006  HG1 SER A 713      30.750  50.600  31.910  1.00  0.00           H
ATOM   2007  C   SER A 713      32.940  53.170  33.390  1.00  0.00           C
ATOM   2008  O   SER A 713      34.050  53.690  33.340  1.00  0.00           O
ATOM   2009  N   SER A 714      31.880  53.950  33.490  1.00  0.00           N
ATOM   2010  HN  SER A 714      31.020  53.500  33.710  1.00  0.00           H
ATOM   2011  CA  SER A 714      31.920  55.390  33.280  1.00  0.00           C
ATOM   2012  HA  SER A 714      32.440  55.480  32.340  1.00  0.00           H
ATOM   2013  CB  SER A 714      30.610  56.210  33.030  1.00  0.00           C
ATOM   2014  HB1 SER A 714      30.820  57.300  32.990  1.00  0.00           H
ATOM   2015  HB2 SER A 714      29.950  55.970  33.890  1.00  0.00           H
ATOM   2016  OG  SER A 714      29.970  55.790  31.870  1.00  0.00           O
ATOM   2017  HG1 SER A 714      29.810  54.870  32.100  1.00  0.00           H
ATOM   2018  C   SER A 714      32.680  56.090  34.380  1.00  0.00           C
ATOM   2019  O   SER A 714      33.460  56.990  34.090  1.00  0.00           O
ATOM   2020  N   LEU A 715      32.640  55.630  35.640  1.00  0.00           N
ATOM   2021  HN  LEU A 715      31.930  54.950  35.830  1.00  0.00           H
ATOM   2022  CA  LEU A 715      33.320  56.100  36.830  1.00  0.00           C
ATOM   2023  HA  LEU A 715      32.860  57.050  37.080  1.00  0.00           H
ATOM   2024  CB  LEU A 715      32.970  55.240  38.060  1.00  0.00           C
ATOM   2025  HB1 LEU A 715      33.450  55.680  38.960  1.00  0.00           H
ATOM   2026  HB2 LEU A 715      33.450  54.240  37.940  1.00  0.00           H
ATOM   2027  CG  LEU A 715      31.470  54.920  38.430  1.00  0.00           C
ATOM   2028  HG  LEU A 715      31.080  54.130  37.760  1.00  0.00           H
ATOM   2029  CD1 LEU A 715      31.440  54.290  39.790  1.00  0.00           C
ATOM   2030 HD11 LEU A 715      30.520  54.580  40.350  1.00  0.00           H
ATOM   2031 HD12 LEU A 715      32.330  54.650  40.350  1.00  0.00           H
ATOM   2032 HD13 LEU A 715      31.490  53.190  39.800  1.00  0.00           H
ATOM   2033  CD2 LEU A 715      30.550  56.080  38.320  1.00  0.00           C
ATOM   2034 HD21 LEU A 715      29.560  55.740  38.660  1.00  0.00           H
ATOM   2035 HD22 LEU A 715      30.420  56.420  37.270  1.00  0.00           H
ATOM   2036 HD23 LEU A 715      30.850  56.970  38.920  1.00  0.00           H
ATOM   2037  C   LEU A 715      34.820  56.230  36.650  1.00  0.00           C
ATOM   2038  O   LEU A 715      35.390  57.270  36.930  1.00  0.00           O
ATOM   2039  N   VAL A 716      35.500  55.230  36.010  1.00  0.00           N
ATOM   2040  HN  VAL A 716      34.990  54.400  35.860  1.00  0.00           H
ATOM   2041  CA  VAL A 716      36.920  55.280  35.770  1.00  0.00           C
ATOM   2042  HA  VAL A 716      37.220  55.690  36.710  1.00  0.00           H
ATOM   2043  CB  VAL A 716      37.600  53.850  35.510  1.00  0.00           C
ATOM   2044  HB  VAL A 716      38.660  54.050  35.270  1.00  0.00           H
ATOM   2045  CG1 VAL A 716      37.410  52.960  36.750  1.00  0.00           C
ATOM   2046 HG11 VAL A 716      37.850  53.330  37.690  1.00  0.00           H
ATOM   2047 HG12 VAL A 716      37.900  52.020  36.380  1.00  0.00           H
ATOM   2048 HG13 VAL A 716      36.350  52.660  36.940  1.00  0.00           H
ATOM   2049  CG2 VAL A 716      36.960  53.200  34.240  1.00  0.00           C
ATOM   2050 HG21 VAL A 716      36.970  53.870  33.340  1.00  0.00           H
ATOM   2051 HG22 VAL A 716      35.950  52.910  34.590  1.00  0.00           H
ATOM   2052 HG23 VAL A 716      37.450  52.220  34.040  1.00  0.00           H
ATOM   2053  C   VAL A 716      37.310  56.190  34.630  1.00  0.00           C
ATOM   2054  O   VAL A 716      38.420  56.730  34.690  1.00  0.00           O
ATOM   2055  N   CYS A 717      36.420  56.370  33.610  1.00  0.00           N
ATOM   2056  HN  CYS A 717      35.560  55.850  33.620  1.00  0.00           H
ATOM   2057  CA  CYS A 717      36.530  57.270  32.480  1.00  0.00           C
ATOM   2058  HA  CYS A 717      37.550  57.210  32.130  1.00  0.00           H
ATOM   2059  CB  CYS A 717      35.530  56.780  31.340  1.00  0.00           C
ATOM   2060  HB1 CYS A 717      35.760  57.430  30.480  1.00  0.00           H
ATOM   2061  HB2 CYS A 717      34.460  56.790  31.600  1.00  0.00           H
ATOM   2062  SG  CYS A 717      35.910  55.050  30.880  1.00  0.00           S
ATOM   2063  HG1 CYS A 717      35.090  54.510  31.780  1.00  0.00           H
ATOM   2064  C   CYS A 717      36.300  58.710  32.920  1.00  0.00           C
ATOM   2065  O   CYS A 717      36.830  59.620  32.310  1.00  0.00           O
ATOM   2066  N   TYR A 718      35.540  58.930  34.060  1.00  0.00           N
ATOM   2067  HN  TYR A 718      35.100  58.160  34.500  1.00  0.00           H
ATOM   2068  CA  TYR A 718      35.300  60.290  34.620  1.00  0.00           C
ATOM   2069  HA  TYR A 718      35.080  60.930  33.780  1.00  0.00           H
ATOM   2070  CB  TYR A 718      34.260  60.380  35.660  1.00  0.00           C
ATOM   2071  HB1 TYR A 718      34.230  61.390  36.120  1.00  0.00           H
ATOM   2072  HB2 TYR A 718      34.550  59.580  36.390  1.00  0.00           H
ATOM   2073  CG  TYR A 718      32.860  60.050  35.230  1.00  0.00           C
ATOM   2074  CD1 TYR A 718      31.980  59.420  36.120  1.00  0.00           C
ATOM   2075  HD1 TYR A 718      32.270  59.130  37.120  1.00  0.00           H
ATOM   2076  CE1 TYR A 718      30.690  59.080  35.670  1.00  0.00           C
ATOM   2077  HE1 TYR A 718      30.170  58.390  36.330  1.00  0.00           H
ATOM   2078  CZ  TYR A 718      30.240  59.360  34.390  1.00  0.00           C
ATOM   2079  OH  TYR A 718      28.880  59.040  34.230  1.00  0.00           O
ATOM   2080  HH  TYR A 718      28.580  59.440  33.400  1.00  0.00           H
ATOM   2081  CD2 TYR A 718      32.450  60.400  33.920  1.00  0.00           C
ATOM   2082  HD2 TYR A 718      33.180  60.920  33.300  1.00  0.00           H
ATOM   2083  CE2 TYR A 718      31.080  60.120  33.560  1.00  0.00           C
ATOM   2084  HE2 TYR A 718      30.750  60.260  32.540  1.00  0.00           H
ATOM   2085  C   TYR A 718      36.620  60.950  35.080  1.00  0.00           C
ATOM   2086  O   TYR A 718      36.860  62.080  34.770  1.00  0.00           O
ATOM   2087  N   ILE A 719      37.550  60.280  35.760  1.00  0.00           N
ATOM   2088  HN  ILE A 719      37.320  59.360  36.070  1.00  0.00           H
ATOM   2089  CA  ILE A 719      38.790  60.840  36.210  1.00  0.00           C
ATOM   2090  HA  ILE A 719      38.680  61.910  36.290  1.00  0.00           H
ATOM   2091  CB  ILE A 719      39.120  60.230  37.570  1.00  0.00           C
ATOM   2092  HB  ILE A 719      40.160  60.490  37.820  1.00  0.00           H
ATOM   2093  CG2 ILE A 719      38.320  60.830  38.670  1.00  0.00           C
ATOM   2094 HG21 ILE A 719      38.610  61.910  38.670  1.00  0.00           H
ATOM   2095 HG22 ILE A 719      38.680  60.390  39.630  1.00  0.00           H
ATOM   2096 HG23 ILE A 719      37.220  60.780  38.570  1.00  0.00           H
ATOM   2097  CG1 ILE A 719      39.130  58.620  37.590  1.00  0.00           C
ATOM   2098 HG11 ILE A 719      39.700  58.310  36.690  1.00  0.00           H
ATOM   2099 HG12 ILE A 719      38.060  58.340  37.500  1.00  0.00           H
ATOM   2100  CD  ILE A 719      39.970  58.090  38.760  1.00  0.00           C
ATOM   2101  HD1 ILE A 719      39.510  58.320  39.750  1.00  0.00           H
ATOM   2102  HD2 ILE A 719      41.020  58.420  38.640  1.00  0.00           H
ATOM   2103  HD3 ILE A 719      39.890  56.980  38.770  1.00  0.00           H
ATOM   2104  C   ILE A 719      39.940  60.650  35.220  1.00  0.00           C
ATOM   2105  O   ILE A 719      41.020  61.150  35.420  1.00  0.00           O
ATOM   2106  N   THR A 720      39.620  59.950  34.050  1.00  0.00           N
ATOM   2107  HN  THR A 720      38.710  59.550  34.100  1.00  0.00           H
ATOM   2108  CA  THR A 720      40.590  59.590  33.090  1.00  0.00           C
ATOM   2109  HA  THR A 720      40.090  58.900  32.430  1.00  0.00           H
ATOM   2110  CB  THR A 720      40.990  60.720  32.130  1.00  0.00           C
ATOM   2111  HB  THR A 720      41.490  60.400  31.190  1.00  0.00           H
ATOM   2112  OG1 THR A 720      41.920  61.650  32.700  1.00  0.00           O
ATOM   2113  HG1 THR A 720      41.500  61.930  33.510  1.00  0.00           H
ATOM   2114  CG2 THR A 720      39.740  61.440  31.690  1.00  0.00           C
ATOM   2115 HG21 THR A 720      39.270  62.150  32.400  1.00  0.00           H
ATOM   2116 HG22 THR A 720      39.040  60.640  31.370  1.00  0.00           H
ATOM   2117 HG23 THR A 720      40.000  61.990  30.760  1.00  0.00           H
ATOM   2118  C   THR A 720      41.850  58.830  33.690  1.00  0.00           C
ATOM   2119  O   THR A 720      41.830  58.130  34.740  1.00  0.00           O
ATOM   2120  N   ARG A 721      42.960  58.920  33.020  1.00  0.00           N
ATOM   2121  HN  ARG A 721      42.950  59.520  32.210  1.00  0.00           H
ATOM   2122  CA  ARG A 721      44.170  58.380  33.510  1.00  0.00           C
ATOM   2123  HA  ARG A 721      44.030  57.790  34.390  1.00  0.00           H
ATOM   2124  CB  ARG A 721      44.810  57.430  32.510  1.00  0.00           C
ATOM   2125  HB1 ARG A 721      45.860  57.200  32.820  1.00  0.00           H
ATOM   2126  HB2 ARG A 721      44.990  57.970  31.560  1.00  0.00           H
ATOM   2127  CG  ARG A 721      44.100  56.120  32.060  1.00  0.00           C
ATOM   2128  HG1 ARG A 721      44.900  55.710  31.420  1.00  0.00           H
ATOM   2129  HG2 ARG A 721      43.130  56.270  31.530  1.00  0.00           H
ATOM   2130  CD  ARG A 721      43.800  55.190  33.250  1.00  0.00           C
ATOM   2131  HD1 ARG A 721      42.930  55.670  33.770  1.00  0.00           H
ATOM   2132  HD2 ARG A 721      44.630  55.040  33.980  1.00  0.00           H
ATOM   2133  NE  ARG A 721      43.360  53.860  32.700  1.00  0.00           N
ATOM   2134  HE  ARG A 721      42.370  53.710  32.640  1.00  0.00           H
ATOM   2135  CZ  ARG A 721      44.090  53.100  31.920  1.00  0.00           C
ATOM   2136  NH1 ARG A 721      45.400  53.030  31.830  1.00  0.00           N
ATOM   2137 HH11 ARG A 721      45.710  52.130  31.510  1.00  0.00           H
ATOM   2138 HH12 ARG A 721      45.970  53.530  32.480  1.00  0.00           H
ATOM   2139  NH2 ARG A 721      43.530  52.130  31.160  1.00  0.00           N
ATOM   2140 HH21 ARG A 721      42.530  52.030  31.150  1.00  0.00           H
ATOM   2141 HH22 ARG A 721      44.010  51.730  30.380  1.00  0.00           H
ATOM   2142  C   ARG A 721      45.150  59.400  33.890  1.00  0.00           C
ATOM   2143  O   ARG A 721      46.290  59.040  34.260  1.00  0.00           O
ATOM   2144  N   PHE A 722      44.620  60.650  33.950  1.00  0.00           N
ATOM   2145  HN  PHE A 722      43.660  60.830  33.820  1.00  0.00           H
ATOM   2146  CA  PHE A 722      45.390  61.750  34.610  1.00  0.00           C
ATOM   2147  HA  PHE A 722      46.240  62.050  34.010  1.00  0.00           H
ATOM   2148  CB  PHE A 722      44.380  62.930  34.650  1.00  0.00           C
ATOM   2149  HB1 PHE A 722      43.440  62.730  35.210  1.00  0.00           H
ATOM   2150  HB2 PHE A 722      44.010  63.060  33.600  1.00  0.00           H
ATOM   2151  CG  PHE A 722      44.920  64.250  35.260  1.00  0.00           C
ATOM   2152  CD1 PHE A 722      44.520  64.760  36.460  1.00  0.00           C
ATOM   2153  HD1 PHE A 722      43.800  64.250  37.080  1.00  0.00           H
ATOM   2154  CE1 PHE A 722      45.050  65.930  36.940  1.00  0.00           C
ATOM   2155  HE1 PHE A 722      44.980  66.100  38.010  1.00  0.00           H
ATOM   2156  CZ  PHE A 722      46.110  66.600  36.290  1.00  0.00           C
ATOM   2157  HZ  PHE A 722      46.620  67.460  36.680  1.00  0.00           H
ATOM   2158  CD2 PHE A 722      45.960  64.920  34.500  1.00  0.00           C
ATOM   2159  HD2 PHE A 722      46.330  64.570  33.550  1.00  0.00           H
ATOM   2160  CE2 PHE A 722      46.430  66.100  35.010  1.00  0.00           C
ATOM   2161  HE2 PHE A 722      47.290  66.520  34.510  1.00  0.00           H
ATOM   2162  C   PHE A 722      45.950  61.560  36.020  1.00  0.00           C
ATOM   2163  O   PHE A 722      47.120  61.930  36.340  1.00  0.00           O
ATOM   2164  N   THR A 723      45.290  60.770  36.900  1.00  0.00           N
ATOM   2165  HN  THR A 723      44.420  60.340  36.690  1.00  0.00           H
ATOM   2166  CA  THR A 723      45.930  60.490  38.170  1.00  0.00           C
ATOM   2167  HA  THR A 723      46.720  61.200  38.380  1.00  0.00           H
ATOM   2168  CB  THR A 723      44.910  60.710  39.320  1.00  0.00           C
ATOM   2169  HB  THR A 723      45.160  60.070  40.180  1.00  0.00           H
ATOM   2170  OG1 THR A 723      43.570  60.460  38.920  1.00  0.00           O
ATOM   2171  HG1 THR A 723      43.590  59.530  38.700  1.00  0.00           H
ATOM   2172  CG2 THR A 723      45.030  62.260  39.630  1.00  0.00           C
ATOM   2173 HG21 THR A 723      46.020  62.540  40.040  1.00  0.00           H
ATOM   2174 HG22 THR A 723      44.140  62.570  40.220  1.00  0.00           H
ATOM   2175 HG23 THR A 723      44.910  62.790  38.660  1.00  0.00           H
ATOM   2176  C   THR A 723      46.680  59.200  38.330  1.00  0.00           C
ATOM   2177  O   THR A 723      47.270  58.900  39.360  1.00  0.00           O
ATOM   2178  N   GLU A 724      46.770  58.350  37.280  1.00  0.00           N
ATOM   2179  HN  GLU A 724      46.450  58.680  36.390  1.00  0.00           H
ATOM   2180  CA  GLU A 724      47.210  56.940  37.420  1.00  0.00           C
ATOM   2181  HA  GLU A 724      46.550  56.540  38.170  1.00  0.00           H
ATOM   2182  CB  GLU A 724      46.920  56.280  36.050  1.00  0.00           C
ATOM   2183  HB1 GLU A 724      47.400  56.990  35.330  1.00  0.00           H
ATOM   2184  HB2 GLU A 724      45.820  56.310  35.900  1.00  0.00           H
ATOM   2185  CG  GLU A 724      47.450  54.880  35.980  1.00  0.00           C
ATOM   2186  HG1 GLU A 724      47.170  54.120  36.740  1.00  0.00           H
ATOM   2187  HG2 GLU A 724      48.550  54.910  35.830  1.00  0.00           H
ATOM   2188  CD  GLU A 724      46.990  54.140  34.680  1.00  0.00           C
ATOM   2189  OE1 GLU A 724      46.490  52.990  34.770  1.00  0.00           O
ATOM   2190  OE2 GLU A 724      47.090  54.610  33.510  1.00  0.00           O
ATOM   2191  C   GLU A 724      48.670  56.810  37.920  1.00  0.00           C
ATOM   2192  O   GLU A 724      48.960  55.900  38.770  1.00  0.00           O
ATOM   2193  N   GLU A 725      49.600  57.640  37.450  1.00  0.00           N
ATOM   2194  HN  GLU A 725      49.400  58.270  36.710  1.00  0.00           H
ATOM   2195  CA  GLU A 725      50.910  57.720  37.940  1.00  0.00           C
ATOM   2196  HA  GLU A 725      51.330  56.730  37.930  1.00  0.00           H
ATOM   2197  CB  GLU A 725      51.890  58.580  37.160  1.00  0.00           C
ATOM   2198  HB1 GLU A 725      52.870  58.620  37.700  1.00  0.00           H
ATOM   2199  HB2 GLU A 725      51.570  59.640  37.100  1.00  0.00           H
ATOM   2200  CG  GLU A 725      52.280  57.900  35.770  1.00  0.00           C
ATOM   2201  HG1 GLU A 725      51.440  57.990  35.040  1.00  0.00           H
ATOM   2202  HG2 GLU A 725      52.570  56.840  35.930  1.00  0.00           H
ATOM   2203  CD  GLU A 725      53.480  58.650  35.260  1.00  0.00           C
ATOM   2204  OE1 GLU A 725      54.370  57.920  34.830  1.00  0.00           O
ATOM   2205  OE2 GLU A 725      53.560  59.900  35.100  1.00  0.00           O
ATOM   2206  C   GLU A 725      50.930  58.190  39.400  1.00  0.00           C
ATOM   2207  O   GLU A 725      51.740  57.670  40.230  1.00  0.00           O
ATOM   2208  N   ALA A 726      50.060  59.160  39.720  1.00  0.00           N
ATOM   2209  HN  ALA A 726      49.490  59.500  38.990  1.00  0.00           H
ATOM   2210  CA  ALA A 726      49.870  59.710  41.030  1.00  0.00           C
ATOM   2211  HA  ALA A 726      50.860  60.000  41.340  1.00  0.00           H
ATOM   2212  CB  ALA A 726      49.030  61.030  40.950  1.00  0.00           C
ATOM   2213  HB1 ALA A 726      47.980  60.730  40.750  1.00  0.00           H
ATOM   2214  HB2 ALA A 726      49.420  61.800  40.250  1.00  0.00           H
ATOM   2215  HB3 ALA A 726      48.980  61.480  41.970  1.00  0.00           H
ATOM   2216  C   ALA A 726      49.400  58.670  42.040  1.00  0.00           C
ATOM   2217  O   ALA A 726      49.960  58.690  43.150  1.00  0.00           O
ATOM   2218  N   PHE A 727      48.460  57.770  41.730  1.00  0.00           N
ATOM   2219  HN  PHE A 727      48.110  57.990  40.820  1.00  0.00           H
ATOM   2220  CA  PHE A 727      47.960  56.660  42.560  1.00  0.00           C
ATOM   2221  HA  PHE A 727      47.660  56.990  43.550  1.00  0.00           H
ATOM   2222  CB  PHE A 727      46.850  55.860  41.860  1.00  0.00           C
ATOM   2223  HB1 PHE A 727      46.590  54.940  42.410  1.00  0.00           H
ATOM   2224  HB2 PHE A 727      47.320  55.610  40.890  1.00  0.00           H
ATOM   2225  CG  PHE A 727      45.570  56.710  41.640  1.00  0.00           C
ATOM   2226  CD1 PHE A 727      44.990  57.550  42.600  1.00  0.00           C
ATOM   2227  HD1 PHE A 727      45.540  57.680  43.520  1.00  0.00           H
ATOM   2228  CE1 PHE A 727      43.900  58.370  42.210  1.00  0.00           C
ATOM   2229  HE1 PHE A 727      43.460  59.020  42.960  1.00  0.00           H
ATOM   2230  CZ  PHE A 727      43.270  58.100  40.990  1.00  0.00           C
ATOM   2231  HZ  PHE A 727      42.370  58.640  40.720  1.00  0.00           H
ATOM   2232  CD2 PHE A 727      45.020  56.540  40.350  1.00  0.00           C
ATOM   2233  HD2 PHE A 727      45.430  55.760  39.720  1.00  0.00           H
ATOM   2234  CE2 PHE A 727      43.840  57.210  40.090  1.00  0.00           C
ATOM   2235  HE2 PHE A 727      43.240  56.870  39.260  1.00  0.00           H
ATOM   2236  C   PHE A 727      49.080  55.690  42.950  1.00  0.00           C
ATOM   2237  O   PHE A 727      49.250  55.370  44.120  1.00  0.00           O
ATOM   2238  N   ALA A 728      49.850  55.250  41.910  1.00  0.00           N
ATOM   2239  HN  ALA A 728      49.580  55.500  40.980  1.00  0.00           H
ATOM   2240  CA  ALA A 728      51.050  54.440  42.130  1.00  0.00           C
ATOM   2241  HA  ALA A 728      50.680  53.530  42.580  1.00  0.00           H
ATOM   2242  CB  ALA A 728      51.730  54.070  40.790  1.00  0.00           C
ATOM   2243  HB1 ALA A 728      52.600  53.430  41.090  1.00  0.00           H
ATOM   2244  HB2 ALA A 728      52.140  55.000  40.360  1.00  0.00           H
ATOM   2245  HB3 ALA A 728      51.050  53.570  40.060  1.00  0.00           H
ATOM   2246  C   ALA A 728      52.050  55.030  43.070  1.00  0.00           C
ATOM   2247  O   ALA A 728      52.530  54.440  44.060  1.00  0.00           O
ATOM   2248  N   ALA A 729      52.380  56.310  42.910  1.00  0.00           N
ATOM   2249  HN  ALA A 729      52.090  56.770  42.080  1.00  0.00           H
ATOM   2250  CA  ALA A 729      53.430  57.100  43.660  1.00  0.00           C
ATOM   2251  HA  ALA A 729      54.300  56.480  43.670  1.00  0.00           H
ATOM   2252  CB  ALA A 729      53.620  58.420  42.930  1.00  0.00           C
ATOM   2253  HB1 ALA A 729      53.870  58.340  41.850  1.00  0.00           H
ATOM   2254  HB2 ALA A 729      54.460  58.990  43.370  1.00  0.00           H
ATOM   2255  HB3 ALA A 729      52.690  59.040  42.920  1.00  0.00           H
ATOM   2256  C   ALA A 729      53.000  57.300  45.040  1.00  0.00           C
ATOM   2257  O   ALA A 729      53.700  57.010  45.940  1.00  0.00           O
ATOM   2258  N   LEU A 730      51.700  57.610  45.150  1.00  0.00           N
ATOM   2259  HN  LEU A 730      51.170  57.390  44.330  1.00  0.00           H
ATOM   2260  CA  LEU A 730      50.950  57.890  46.380  1.00  0.00           C
ATOM   2261  HA  LEU A 730      51.560  58.600  46.930  1.00  0.00           H
ATOM   2262  CB  LEU A 730      49.560  58.480  45.960  1.00  0.00           C
ATOM   2263  HB1 LEU A 730      49.130  57.660  45.370  1.00  0.00           H
ATOM   2264  HB2 LEU A 730      49.620  59.370  45.290  1.00  0.00           H
ATOM   2265  CG  LEU A 730      48.550  58.920  46.970  1.00  0.00           C
ATOM   2266  HG  LEU A 730      48.560  58.280  47.860  1.00  0.00           H
ATOM   2267  CD1 LEU A 730      48.910  60.380  47.470  1.00  0.00           C
ATOM   2268 HD11 LEU A 730      50.030  60.430  47.410  1.00  0.00           H
ATOM   2269 HD12 LEU A 730      48.500  60.590  48.470  1.00  0.00           H
ATOM   2270 HD13 LEU A 730      48.490  61.150  46.790  1.00  0.00           H
ATOM   2271  CD2 LEU A 730      47.120  58.710  46.470  1.00  0.00           C
ATOM   2272 HD21 LEU A 730      46.480  59.150  47.270  1.00  0.00           H
ATOM   2273 HD22 LEU A 730      46.970  57.610  46.440  1.00  0.00           H
ATOM   2274 HD23 LEU A 730      47.050  59.230  45.490  1.00  0.00           H
ATOM   2275  C   LEU A 730      50.900  56.730  47.350  1.00  0.00           C
ATOM   2276  O   LEU A 730      51.180  56.810  48.540  1.00  0.00           O
ATOM   2277  N   ILE A 731      50.540  55.600  46.800  1.00  0.00           N
ATOM   2278  HN  ILE A 731      50.310  55.530  45.830  1.00  0.00           H
ATOM   2279  CA  ILE A 731      50.430  54.430  47.600  1.00  0.00           C
ATOM   2280  HA  ILE A 731      49.970  54.700  48.530  1.00  0.00           H
ATOM   2281  CB  ILE A 731      49.650  53.230  47.040  1.00  0.00           C
ATOM   2282  HB  ILE A 731      48.690  53.710  46.740  1.00  0.00           H
ATOM   2283  CG2 ILE A 731      50.310  52.670  45.740  1.00  0.00           C
ATOM   2284 HG21 ILE A 731      49.610  52.190  45.030  1.00  0.00           H
ATOM   2285 HG22 ILE A 731      51.040  51.890  46.020  1.00  0.00           H
ATOM   2286 HG23 ILE A 731      50.790  53.530  45.260  1.00  0.00           H
ATOM   2287  CG1 ILE A 731      49.430  52.100  48.080  1.00  0.00           C
ATOM   2288 HG11 ILE A 731      50.380  51.550  48.210  1.00  0.00           H
ATOM   2289 HG12 ILE A 731      48.510  51.580  47.740  1.00  0.00           H
ATOM   2290  CD  ILE A 731      48.820  52.500  49.480  1.00  0.00           C
ATOM   2291  HD1 ILE A 731      47.980  53.210  49.320  1.00  0.00           H
ATOM   2292  HD2 ILE A 731      49.540  53.180  49.990  1.00  0.00           H
ATOM   2293  HD3 ILE A 731      48.640  51.700  50.230  1.00  0.00           H
ATOM   2294  C   ILE A 731      51.790  53.910  47.960  1.00  0.00           C
ATOM   2295  O   ILE A 731      52.110  53.620  49.110  1.00  0.00           O
ATOM   2296  N   CYS A 732      52.740  53.900  47.100  1.00  0.00           N
ATOM   2297  HN  CYS A 732      52.510  54.020  46.130  1.00  0.00           H
ATOM   2298  CA  CYS A 732      54.170  53.490  47.380  1.00  0.00           C
ATOM   2299  HA  CYS A 732      54.200  52.520  47.830  1.00  0.00           H
ATOM   2300  CB  CYS A 732      55.060  53.360  46.110  1.00  0.00           C
ATOM   2301  HB1 CYS A 732      56.140  53.160  46.300  1.00  0.00           H
ATOM   2302  HB2 CYS A 732      55.080  54.380  45.660  1.00  0.00           H
ATOM   2303  SG  CYS A 732      54.620  52.180  44.900  1.00  0.00           S
ATOM   2304  HG1 CYS A 732      53.680  53.010  44.470  1.00  0.00           H
ATOM   2305  C   CYS A 732      54.710  54.420  48.370  1.00  0.00           C
ATOM   2306  O   CYS A 732      55.440  54.000  49.310  1.00  0.00           O
ATOM   2307  N   ILE A 733      54.530  55.710  48.250  1.00  0.00           N
ATOM   2308  HN  ILE A 733      54.010  56.040  47.460  1.00  0.00           H
ATOM   2309  CA  ILE A 733      55.040  56.780  49.140  1.00  0.00           C
ATOM   2310  HA  ILE A 733      56.080  56.530  49.280  1.00  0.00           H
ATOM   2311  CB  ILE A 733      55.180  58.110  48.420  1.00  0.00           C
ATOM   2312  HB  ILE A 733      54.260  58.320  47.830  1.00  0.00           H
ATOM   2313  CG2 ILE A 733      55.420  59.290  49.460  1.00  0.00           C
ATOM   2314 HG21 ILE A 733      55.730  60.210  48.920  1.00  0.00           H
ATOM   2315 HG22 ILE A 733      56.260  59.050  50.130  1.00  0.00           H
ATOM   2316 HG23 ILE A 733      54.470  59.560  49.980  1.00  0.00           H
ATOM   2317  CG1 ILE A 733      56.330  58.080  47.370  1.00  0.00           C
ATOM   2318 HG11 ILE A 733      56.190  57.170  46.740  1.00  0.00           H
ATOM   2319 HG12 ILE A 733      57.300  58.060  47.900  1.00  0.00           H
ATOM   2320  CD  ILE A 733      56.190  59.180  46.290  1.00  0.00           C
ATOM   2321  HD1 ILE A 733      55.250  59.020  45.720  1.00  0.00           H
ATOM   2322  HD2 ILE A 733      56.990  59.120  45.520  1.00  0.00           H
ATOM   2323  HD3 ILE A 733      56.240  60.210  46.700  1.00  0.00           H
ATOM   2324  C   ILE A 733      54.340  56.750  50.550  1.00  0.00           C
ATOM   2325  O   ILE A 733      55.040  56.890  51.570  1.00  0.00           O
ATOM   2326  N   ILE A 734      53.030  56.480  50.680  1.00  0.00           N
ATOM   2327  HN  ILE A 734      52.390  56.350  49.930  1.00  0.00           H
ATOM   2328  CA  ILE A 734      52.490  56.300  51.980  1.00  0.00           C
ATOM   2329  HA  ILE A 734      52.790  57.190  52.530  1.00  0.00           H
ATOM   2330  CB  ILE A 734      50.970  56.590  51.810  1.00  0.00           C
ATOM   2331  HB  ILE A 734      50.870  57.410  51.070  1.00  0.00           H
ATOM   2332  CG2 ILE A 734      50.130  55.390  51.270  1.00  0.00           C
ATOM   2333 HG21 ILE A 734      50.740  54.910  50.470  1.00  0.00           H
ATOM   2334 HG22 ILE A 734      49.100  55.590  50.930  1.00  0.00           H
ATOM   2335 HG23 ILE A 734      49.970  54.620  52.060  1.00  0.00           H
ATOM   2336  CG1 ILE A 734      50.410  57.130  53.110  1.00  0.00           C
ATOM   2337 HG11 ILE A 734      50.740  56.590  54.020  1.00  0.00           H
ATOM   2338 HG12 ILE A 734      49.330  56.980  52.920  1.00  0.00           H
ATOM   2339  CD  ILE A 734      50.640  58.600  53.350  1.00  0.00           C
ATOM   2340  HD1 ILE A 734      50.520  59.190  52.420  1.00  0.00           H
ATOM   2341  HD2 ILE A 734      51.620  58.860  53.820  1.00  0.00           H
ATOM   2342  HD3 ILE A 734      49.870  58.970  54.060  1.00  0.00           H
ATOM   2343  C   ILE A 734      52.800  55.000  52.620  1.00  0.00           C
ATOM   2344  O   ILE A 734      52.970  54.910  53.860  1.00  0.00           O
ATOM   2345  N   PHE A 735      53.100  53.910  51.820  1.00  0.00           N
ATOM   2346  HN  PHE A 735      53.000  53.870  50.830  1.00  0.00           H
ATOM   2347  CA  PHE A 735      53.620  52.720  52.440  1.00  0.00           C
ATOM   2348  HA  PHE A 735      53.060  52.500  53.340  1.00  0.00           H
ATOM   2349  CB  PHE A 735      53.430  51.720  51.270  1.00  0.00           C
ATOM   2350  HB1 PHE A 735      54.260  51.870  50.540  1.00  0.00           H
ATOM   2351  HB2 PHE A 735      52.410  51.900  50.880  1.00  0.00           H
ATOM   2352  CG  PHE A 735      53.640  50.290  51.860  1.00  0.00           C
ATOM   2353  CD1 PHE A 735      52.580  49.760  52.590  1.00  0.00           C
ATOM   2354  HD1 PHE A 735      51.630  50.260  52.610  1.00  0.00           H
ATOM   2355  CE1 PHE A 735      52.700  48.450  53.100  1.00  0.00           C
ATOM   2356  HE1 PHE A 735      51.880  47.880  53.510  1.00  0.00           H
ATOM   2357  CZ  PHE A 735      53.940  47.740  52.980  1.00  0.00           C
ATOM   2358  HZ  PHE A 735      54.040  46.750  53.380  1.00  0.00           H
ATOM   2359  CD2 PHE A 735      54.880  49.710  51.800  1.00  0.00           C
ATOM   2360  HD2 PHE A 735      55.720  50.210  51.370  1.00  0.00           H
ATOM   2361  CE2 PHE A 735      55.010  48.420  52.440  1.00  0.00           C
ATOM   2362  HE2 PHE A 735      55.980  47.980  52.480  1.00  0.00           H
ATOM   2363  C   PHE A 735      55.090  52.810  52.980  1.00  0.00           C
ATOM   2364  O   PHE A 735      55.480  52.260  54.010  1.00  0.00           O
ATOM   2365  N   ILE A 736      55.990  53.530  52.290  1.00  0.00           N
ATOM   2366  HN  ILE A 736      55.670  53.840  51.390  1.00  0.00           H
ATOM   2367  CA  ILE A 736      57.300  53.820  52.760  1.00  0.00           C
ATOM   2368  HA  ILE A 736      57.850  52.930  53.010  1.00  0.00           H
ATOM   2369  CB  ILE A 736      58.260  54.410  51.700  1.00  0.00           C
ATOM   2370  HB  ILE A 736      57.800  55.330  51.300  1.00  0.00           H
ATOM   2371  CG2 ILE A 736      59.640  54.670  52.320  1.00  0.00           C
ATOM   2372 HG21 ILE A 736      60.090  53.880  52.960  1.00  0.00           H
ATOM   2373 HG22 ILE A 736      59.580  55.540  53.000  1.00  0.00           H
ATOM   2374 HG23 ILE A 736      60.360  55.050  51.560  1.00  0.00           H
ATOM   2375  CG1 ILE A 736      58.470  53.460  50.510  1.00  0.00           C
ATOM   2376 HG11 ILE A 736      57.470  53.110  50.140  1.00  0.00           H
ATOM   2377 HG12 ILE A 736      58.920  52.520  50.900  1.00  0.00           H
ATOM   2378  CD  ILE A 736      59.240  53.940  49.320  1.00  0.00           C
ATOM   2379  HD1 ILE A 736      58.720  54.800  48.850  1.00  0.00           H
ATOM   2380  HD2 ILE A 736      59.380  53.070  48.640  1.00  0.00           H
ATOM   2381  HD3 ILE A 736      60.310  54.210  49.430  1.00  0.00           H
ATOM   2382  C   ILE A 736      57.220  54.780  53.990  1.00  0.00           C
ATOM   2383  O   ILE A 736      58.020  54.630  54.950  1.00  0.00           O
ATOM   2384  N   TYR A 737      56.270  55.770  54.010  1.00  0.00           N
ATOM   2385  HN  TYR A 737      55.550  55.770  53.320  1.00  0.00           H
ATOM   2386  CA  TYR A 737      56.060  56.660  55.150  1.00  0.00           C
ATOM   2387  HA  TYR A 737      57.010  57.140  55.340  1.00  0.00           H
ATOM   2388  CB  TYR A 737      55.050  57.760  54.710  1.00  0.00           C
ATOM   2389  HB1 TYR A 737      54.210  57.300  54.140  1.00  0.00           H
ATOM   2390  HB2 TYR A 737      55.600  58.340  53.950  1.00  0.00           H
ATOM   2391  CG  TYR A 737      54.650  58.630  55.860  1.00  0.00           C
ATOM   2392  CD1 TYR A 737      53.420  58.410  56.530  1.00  0.00           C
ATOM   2393  HD1 TYR A 737      52.750  57.630  56.190  1.00  0.00           H
ATOM   2394  CE1 TYR A 737      53.060  59.140  57.640  1.00  0.00           C
ATOM   2395  HE1 TYR A 737      52.210  59.000  58.290  1.00  0.00           H
ATOM   2396  CZ  TYR A 737      53.880  60.210  58.050  1.00  0.00           C
ATOM   2397  OH  TYR A 737      53.620  60.850  59.210  1.00  0.00           O
ATOM   2398  HH  TYR A 737      53.040  60.240  59.680  1.00  0.00           H
ATOM   2399  CD2 TYR A 737      55.450  59.660  56.340  1.00  0.00           C
ATOM   2400  HD2 TYR A 737      56.320  60.010  55.790  1.00  0.00           H
ATOM   2401  CE2 TYR A 737      55.070  60.510  57.360  1.00  0.00           C
ATOM   2402  HE2 TYR A 737      55.740  61.270  57.730  1.00  0.00           H
ATOM   2403  C   TYR A 737      55.590  55.880  56.340  1.00  0.00           C
ATOM   2404  O   TYR A 737      56.090  56.000  57.460  1.00  0.00           O
ATOM   2405  N   GLU A 738      54.610  54.950  56.150  1.00  0.00           N
ATOM   2406  HN  GLU A 738      54.120  54.940  55.290  1.00  0.00           H
ATOM   2407  CA  GLU A 738      54.110  54.050  57.200  1.00  0.00           C
ATOM   2408  HA  GLU A 738      53.870  54.720  58.010  1.00  0.00           H
ATOM   2409  CB  GLU A 738      52.780  53.290  56.780  1.00  0.00           C
ATOM   2410  HB1 GLU A 738      52.700  52.350  57.370  1.00  0.00           H
ATOM   2411  HB2 GLU A 738      52.980  52.980  55.730  1.00  0.00           H
ATOM   2412  CG  GLU A 738      51.690  54.300  56.910  1.00  0.00           C
ATOM   2413  HG1 GLU A 738      51.630  55.020  56.070  1.00  0.00           H
ATOM   2414  HG2 GLU A 738      51.890  54.890  57.840  1.00  0.00           H
ATOM   2415  CD  GLU A 738      50.320  53.810  57.140  1.00  0.00           C
ATOM   2416  OE1 GLU A 738      49.440  53.830  56.250  1.00  0.00           O
ATOM   2417  OE2 GLU A 738      50.000  53.440  58.320  1.00  0.00           O
ATOM   2418  C   GLU A 738      55.180  53.010  57.690  1.00  0.00           C
ATOM   2419  O   GLU A 738      55.380  52.810  58.900  1.00  0.00           O
ATOM   2420  N   ALA A 739      55.980  52.470  56.790  1.00  0.00           N
ATOM   2421  HN  ALA A 739      55.960  52.760  55.830  1.00  0.00           H
ATOM   2422  CA  ALA A 739      57.040  51.550  57.140  1.00  0.00           C
ATOM   2423  HA  ALA A 739      56.670  50.740  57.730  1.00  0.00           H
ATOM   2424  CB  ALA A 739      57.740  50.930  55.920  1.00  0.00           C
ATOM   2425  HB1 ALA A 739      58.170  51.680  55.230  1.00  0.00           H
ATOM   2426  HB2 ALA A 739      57.080  50.310  55.270  1.00  0.00           H
ATOM   2427  HB3 ALA A 739      58.610  50.340  56.270  1.00  0.00           H
ATOM   2428  C   ALA A 739      58.120  52.190  58.080  1.00  0.00           C
ATOM   2429  O   ALA A 739      58.600  51.600  59.050  1.00  0.00           O
ATOM   2430  N   LEU A 740      58.510  53.430  57.820  1.00  0.00           N
ATOM   2431  HN  LEU A 740      58.180  53.900  57.010  1.00  0.00           H
ATOM   2432  CA  LEU A 740      59.350  54.160  58.720  1.00  0.00           C
ATOM   2433  HA  LEU A 740      60.220  53.600  59.010  1.00  0.00           H
ATOM   2434  CB  LEU A 740      59.770  55.460  57.880  1.00  0.00           C
ATOM   2435  HB1 LEU A 740      60.180  56.350  58.410  1.00  0.00           H
ATOM   2436  HB2 LEU A 740      58.830  55.850  57.440  1.00  0.00           H
ATOM   2437  CG  LEU A 740      60.770  55.190  56.770  1.00  0.00           C
ATOM   2438  HG  LEU A 740      60.390  54.380  56.120  1.00  0.00           H
ATOM   2439  CD1 LEU A 740      60.670  56.340  55.790  1.00  0.00           C
ATOM   2440 HD11 LEU A 740      61.460  56.360  55.020  1.00  0.00           H
ATOM   2441 HD12 LEU A 740      60.740  57.290  56.360  1.00  0.00           H
ATOM   2442 HD13 LEU A 740      59.710  56.360  55.230  1.00  0.00           H
ATOM   2443  CD2 LEU A 740      62.170  55.070  57.310  1.00  0.00           C
ATOM   2444 HD21 LEU A 740      62.360  54.120  57.840  1.00  0.00           H
ATOM   2445 HD22 LEU A 740      62.280  55.850  58.100  1.00  0.00           H
ATOM   2446 HD23 LEU A 740      62.890  55.200  56.460  1.00  0.00           H
ATOM   2447  C   LEU A 740      58.710  54.640  60.040  1.00  0.00           C
ATOM   2448  O   LEU A 740      59.340  54.760  61.110  1.00  0.00           O
ATOM   2449  N   GLU A 741      57.410  54.920  59.990  1.00  0.00           N
ATOM   2450  HN  GLU A 741      56.900  54.760  59.150  1.00  0.00           H
ATOM   2451  CA  GLU A 741      56.610  55.210  61.240  1.00  0.00           C
ATOM   2452  HA  GLU A 741      57.100  55.910  61.890  1.00  0.00           H
ATOM   2453  CB  GLU A 741      55.070  55.640  60.920  1.00  0.00           C
ATOM   2454  HB1 GLU A 741      54.520  54.940  60.260  1.00  0.00           H
ATOM   2455  HB2 GLU A 741      55.200  56.550  60.300  1.00  0.00           H
ATOM   2456  CG  GLU A 741      54.210  55.900  62.110  1.00  0.00           C
ATOM   2457  HG1 GLU A 741      54.610  56.670  62.800  1.00  0.00           H
ATOM   2458  HG2 GLU A 741      54.130  55.070  62.860  1.00  0.00           H
ATOM   2459  CD  GLU A 741      52.710  56.210  61.730  1.00  0.00           C
ATOM   2460  OE1 GLU A 741      52.090  55.430  60.960  1.00  0.00           O
ATOM   2461  OE2 GLU A 741      52.190  57.180  62.320  1.00  0.00           O
ATOM   2462  C   GLU A 741      56.590  53.960  62.150  1.00  0.00           C
ATOM   2463  O   GLU A 741      56.840  54.070  63.380  1.00  0.00           O
ATOM   2464  N   LYS A 742      56.310  52.770  61.530  1.00  0.00           N
ATOM   2465  HN  LYS A 742      56.200  52.660  60.550  1.00  0.00           H
ATOM   2466  CA  LYS A 742      56.370  51.460  62.180  1.00  0.00           C
ATOM   2467  HA  LYS A 742      55.580  51.530  62.920  1.00  0.00           H
ATOM   2468  CB  LYS A 742      56.010  50.300  61.140  1.00  0.00           C
ATOM   2469  HB1 LYS A 742      56.240  49.320  61.590  1.00  0.00           H
ATOM   2470  HB2 LYS A 742      56.600  50.540  60.220  1.00  0.00           H
ATOM   2471  CG  LYS A 742      54.530  50.320  60.800  1.00  0.00           C
ATOM   2472  HG1 LYS A 742      54.430  49.760  59.840  1.00  0.00           H
ATOM   2473  HG2 LYS A 742      54.120  51.310  60.500  1.00  0.00           H
ATOM   2474  CD  LYS A 742      53.740  49.550  61.840  1.00  0.00           C
ATOM   2475  HD1 LYS A 742      53.990  49.850  62.880  1.00  0.00           H
ATOM   2476  HD2 LYS A 742      54.130  48.510  61.720  1.00  0.00           H
ATOM   2477  CE  LYS A 742      52.190  49.540  61.660  1.00  0.00           C
ATOM   2478  HE1 LYS A 742      51.740  48.960  62.500  1.00  0.00           H
ATOM   2479  HE2 LYS A 742      51.870  49.190  60.650  1.00  0.00           H
ATOM   2480  NZ  LYS A 742      51.720  50.910  61.810  1.00  0.00           N
ATOM   2481  HZ1 LYS A 742      52.170  51.520  61.090  1.00  0.00           H
ATOM   2482  HZ2 LYS A 742      51.950  51.320  62.740  1.00  0.00           H
ATOM   2483  HZ3 LYS A 742      50.730  51.100  61.570  1.00  0.00           H
ATOM   2484  C   LYS A 742      57.660  51.130  62.890  1.00  0.00           C
ATOM   2485  O   LYS A 742      57.610  50.650  64.010  1.00  0.00           O
ATOM   2486  N   LEU A 743      58.820  51.520  62.280  1.00  0.00           N
ATOM   2487  HN  LEU A 743      58.830  51.810  61.320  1.00  0.00           H
ATOM   2488  CA  LEU A 743      60.100  51.630  62.960  1.00  0.00           C
ATOM   2489  HA  LEU A 743      60.390  50.650  63.310  1.00  0.00           H
ATOM   2490  CB  LEU A 743      61.190  51.920  61.960  1.00  0.00           C
ATOM   2491  HB1 LEU A 743      61.050  52.910  61.470  1.00  0.00           H
ATOM   2492  HB2 LEU A 743      61.230  51.200  61.120  1.00  0.00           H
ATOM   2493  CG  LEU A 743      62.600  51.950  62.580  1.00  0.00           C
ATOM   2494  HG  LEU A 743      62.550  52.810  63.280  1.00  0.00           H
ATOM   2495  CD1 LEU A 743      63.100  50.760  63.370  1.00  0.00           C
ATOM   2496 HD11 LEU A 743      62.290  50.460  64.060  1.00  0.00           H
ATOM   2497 HD12 LEU A 743      64.020  50.980  63.950  1.00  0.00           H
ATOM   2498 HD13 LEU A 743      63.250  49.890  62.710  1.00  0.00           H
ATOM   2499  CD2 LEU A 743      63.620  52.120  61.450  1.00  0.00           C
ATOM   2500 HD21 LEU A 743      64.520  52.630  61.850  1.00  0.00           H
ATOM   2501 HD22 LEU A 743      63.140  52.870  60.770  1.00  0.00           H
ATOM   2502 HD23 LEU A 743      63.910  51.220  60.890  1.00  0.00           H
ATOM   2503  C   LEU A 743      60.230  52.510  64.190  1.00  0.00           C
ATOM   2504  O   LEU A 743      60.570  52.090  65.250  1.00  0.00           O
ATOM   2505  N   PHE A 744      59.830  53.770  64.090  1.00  0.00           N
ATOM   2506  HN  PHE A 744      59.590  54.220  63.230  1.00  0.00           H
ATOM   2507  CA  PHE A 744      59.740  54.680  65.280  1.00  0.00           C
ATOM   2508  HA  PHE A 744      60.700  54.700  65.770  1.00  0.00           H
ATOM   2509  CB  PHE A 744      59.400  56.050  64.680  1.00  0.00           C
ATOM   2510  HB1 PHE A 744      58.340  56.090  64.350  1.00  0.00           H
ATOM   2511  HB2 PHE A 744      60.140  56.260  63.890  1.00  0.00           H
ATOM   2512  CG  PHE A 744      59.570  57.180  65.660  1.00  0.00           C
ATOM   2513  CD1 PHE A 744      58.460  57.680  66.270  1.00  0.00           C
ATOM   2514  HD1 PHE A 744      57.500  57.190  66.170  1.00  0.00           H
ATOM   2515  CE1 PHE A 744      58.530  58.720  67.160  1.00  0.00           C
ATOM   2516  HE1 PHE A 744      57.690  59.260  67.580  1.00  0.00           H
ATOM   2517  CZ  PHE A 744      59.840  59.330  67.300  1.00  0.00           C
ATOM   2518  HZ  PHE A 744      59.890  60.240  67.890  1.00  0.00           H
ATOM   2519  CD2 PHE A 744      60.880  57.770  65.870  1.00  0.00           C
ATOM   2520  HD2 PHE A 744      61.690  57.320  65.310  1.00  0.00           H
ATOM   2521  CE2 PHE A 744      61.010  58.910  66.630  1.00  0.00           C
ATOM   2522  HE2 PHE A 744      61.910  59.450  66.890  1.00  0.00           H
ATOM   2523  C   PHE A 744      58.790  54.200  66.340  1.00  0.00           C
ATOM   2524  O   PHE A 744      59.100  54.190  67.520  1.00  0.00           O
ATOM   2525  N   ASP A 745      57.580  53.660  65.980  1.00  0.00           N
ATOM   2526  HN  ASP A 745      57.380  53.650  65.000  1.00  0.00           H
ATOM   2527  CA  ASP A 745      56.590  53.050  66.860  1.00  0.00           C
ATOM   2528  HA  ASP A 745      56.330  53.850  67.530  1.00  0.00           H
ATOM   2529  CB  ASP A 745      55.400  52.600  65.950  1.00  0.00           C
ATOM   2530  HB1 ASP A 745      55.800  51.840  65.240  1.00  0.00           H
ATOM   2531  HB2 ASP A 745      55.080  53.410  65.270  1.00  0.00           H
ATOM   2532  CG  ASP A 745      54.290  51.870  66.680  1.00  0.00           C
ATOM   2533  OD1 ASP A 745      53.600  50.940  66.120  1.00  0.00           O
ATOM   2534  OD2 ASP A 745      53.880  52.320  67.760  1.00  0.00           O
ATOM   2535  C   ASP A 745      57.240  51.960  67.560  1.00  0.00           C
ATOM   2536  O   ASP A 745      56.850  51.730  68.690  1.00  0.00           O
ATOM   2537  N   LEU A 746      58.220  51.240  66.970  1.00  0.00           N
ATOM   2538  HN  LEU A 746      58.580  51.550  66.100  1.00  0.00           H
ATOM   2539  CA  LEU A 746      58.960  50.190  67.600  1.00  0.00           C
ATOM   2540  HA  LEU A 746      58.270  49.490  68.050  1.00  0.00           H
ATOM   2541  CB  LEU A 746      59.830  49.400  66.630  1.00  0.00           C
ATOM   2542  HB1 LEU A 746      60.770  50.010  66.650  1.00  0.00           H
ATOM   2543  HB2 LEU A 746      59.530  49.710  65.600  1.00  0.00           H
ATOM   2544  CG  LEU A 746      60.180  47.930  66.920  1.00  0.00           C
ATOM   2545  HG  LEU A 746      60.560  47.900  67.960  1.00  0.00           H
ATOM   2546  CD1 LEU A 746      58.920  46.960  66.920  1.00  0.00           C
ATOM   2547 HD11 LEU A 746      58.210  47.320  67.690  1.00  0.00           H
ATOM   2548 HD12 LEU A 746      59.270  45.930  67.200  1.00  0.00           H
ATOM   2549 HD13 LEU A 746      58.470  46.990  65.910  1.00  0.00           H
ATOM   2550  CD2 LEU A 746      61.360  47.410  66.020  1.00  0.00           C
ATOM   2551 HD21 LEU A 746      61.120  47.280  64.950  1.00  0.00           H
ATOM   2552 HD22 LEU A 746      61.810  46.440  66.320  1.00  0.00           H
ATOM   2553 HD23 LEU A 746      62.070  48.260  65.990  1.00  0.00           H
ATOM   2554  C   LEU A 746      59.770  50.700  68.770  1.00  0.00           C
ATOM   2555  O   LEU A 746      59.660  50.170  69.900  1.00  0.00           O
ATOM   2556  N   GLY A 747      60.460  51.840  68.490  1.00  0.00           N
ATOM   2557  HN  GLY A 747      60.500  51.980  67.510  1.00  0.00           H
ATOM   2558  CA  GLY A 747      61.000  52.680  69.520  1.00  0.00           C
ATOM   2559  HA1 GLY A 747      61.520  53.510  69.070  1.00  0.00           H
ATOM   2560  HA2 GLY A 747      61.640  52.050  70.130  1.00  0.00           H
ATOM   2561  C   GLY A 747      60.070  53.200  70.610  1.00  0.00           C
ATOM   2562  O   GLY A 747      60.470  53.340  71.750  1.00  0.00           O
ATOM   2563  N   GLU A 748      58.820  53.590  70.290  1.00  0.00           N
ATOM   2564  HN  GLU A 748      58.580  53.550  69.320  1.00  0.00           H
ATOM   2565  CA  GLU A 748      57.800  53.960  71.290  1.00  0.00           C
ATOM   2566  HA  GLU A 748      58.260  54.630  71.990  1.00  0.00           H
ATOM   2567  CB  GLU A 748      56.690  54.780  70.660  1.00  0.00           C
ATOM   2568  HB1 GLU A 748      55.800  54.790  71.330  1.00  0.00           H
ATOM   2569  HB2 GLU A 748      56.360  54.330  69.700  1.00  0.00           H
ATOM   2570  CG  GLU A 748      56.990  56.270  70.290  1.00  0.00           C
ATOM   2571  HG1 GLU A 748      56.030  56.810  70.180  1.00  0.00           H
ATOM   2572  HG2 GLU A 748      57.480  56.260  69.290  1.00  0.00           H
ATOM   2573  CD  GLU A 748      57.840  56.990  71.270  1.00  0.00           C
ATOM   2574  OE1 GLU A 748      57.350  57.050  72.460  1.00  0.00           O
ATOM   2575  OE2 GLU A 748      58.950  57.450  70.970  1.00  0.00           O
ATOM   2576  C   GLU A 748      57.350  52.770  72.110  1.00  0.00           C
ATOM   2577  O   GLU A 748      57.320  52.880  73.320  1.00  0.00           O
ATOM   2578  N   THR A 749      57.130  51.620  71.390  1.00  0.00           N
ATOM   2579  HN  THR A 749      57.170  51.640  70.390  1.00  0.00           H
ATOM   2580  CA  THR A 749      56.410  50.450  71.960  1.00  0.00           C
ATOM   2581  HA  THR A 749      55.420  50.840  72.200  1.00  0.00           H
ATOM   2582  CB  THR A 749      56.190  49.370  70.990  1.00  0.00           C
ATOM   2583  HB  THR A 749      57.160  49.100  70.520  1.00  0.00           H
ATOM   2584  OG1 THR A 749      55.400  49.780  69.900  1.00  0.00           O
ATOM   2585  HG1 THR A 749      55.850  50.460  69.390  1.00  0.00           H
ATOM   2586  CG2 THR A 749      55.560  48.110  71.520  1.00  0.00           C
ATOM   2587 HG21 THR A 749      54.530  48.190  71.920  1.00  0.00           H
ATOM   2588 HG22 THR A 749      56.240  47.600  72.230  1.00  0.00           H
ATOM   2589 HG23 THR A 749      55.420  47.350  70.720  1.00  0.00           H
ATOM   2590  C   THR A 749      57.190  49.920  73.150  1.00  0.00           C
ATOM   2591  O   THR A 749      56.600  49.650  74.220  1.00  0.00           O
ATOM   2592  N   TYR A 750      58.510  49.820  73.010  1.00  0.00           N
ATOM   2593  HN  TYR A 750      58.930  50.080  72.130  1.00  0.00           H
ATOM   2594  CA  TYR A 750      59.440  49.420  73.990  1.00  0.00           C
ATOM   2595  HA  TYR A 750      58.920  48.840  74.740  1.00  0.00           H
ATOM   2596  CB  TYR A 750      60.440  48.370  73.460  1.00  0.00           C
ATOM   2597  HB1 TYR A 750      61.240  48.130  74.200  1.00  0.00           H
ATOM   2598  HB2 TYR A 750      61.050  48.880  72.670  1.00  0.00           H
ATOM   2599  CG  TYR A 750      59.810  47.150  72.950  1.00  0.00           C
ATOM   2600  CD1 TYR A 750      59.500  46.930  71.580  1.00  0.00           C
ATOM   2601  HD1 TYR A 750      59.590  47.750  70.890  1.00  0.00           H
ATOM   2602  CE1 TYR A 750      59.050  45.740  71.110  1.00  0.00           C
ATOM   2603  HE1 TYR A 750      58.800  45.640  70.070  1.00  0.00           H
ATOM   2604  CZ  TYR A 750      58.850  44.700  72.030  1.00  0.00           C
ATOM   2605  OH  TYR A 750      58.350  43.500  71.560  1.00  0.00           O
ATOM   2606  HH  TYR A 750      58.290  42.860  72.280  1.00  0.00           H
ATOM   2607  CD2 TYR A 750      59.730  46.050  73.810  1.00  0.00           C
ATOM   2608  HD2 TYR A 750      59.980  46.290  74.840  1.00  0.00           H
ATOM   2609  CE2 TYR A 750      59.160  44.870  73.390  1.00  0.00           C
ATOM   2610  HE2 TYR A 750      59.020  44.020  74.040  1.00  0.00           H
ATOM   2611  C   TYR A 750      60.160  50.590  74.730  1.00  0.00           C
ATOM   2612  O   TYR A 750      61.220  50.440  75.310  1.00  0.00           O
ATOM   2613  N   ALA A 751      59.480  51.710  74.770  1.00  0.00           N
ATOM   2614  HN  ALA A 751      58.700  51.820  74.170  1.00  0.00           H
ATOM   2615  CA  ALA A 751      59.700  52.870  75.670  1.00  0.00           C
ATOM   2616  HA  ALA A 751      59.060  53.630  75.270  1.00  0.00           H
ATOM   2617  CB  ALA A 751      59.190  52.570  77.140  1.00  0.00           C
ATOM   2618  HB1 ALA A 751      59.410  53.490  77.720  1.00  0.00           H
ATOM   2619  HB2 ALA A 751      59.680  51.720  77.670  1.00  0.00           H
ATOM   2620  HB3 ALA A 751      58.080  52.470  77.090  1.00  0.00           H
ATOM   2621  C   ALA A 751      61.150  53.410  75.680  1.00  0.00           C
ATOM   2622  O   ALA A 751      61.820  53.660  76.710  1.00  0.00           O
ATOM   2623  N   PHE A 752      61.770  53.570  74.470  1.00  0.00           N
ATOM   2624  HN  PHE A 752      61.140  53.490  73.690  1.00  0.00           H
ATOM   2625  CA  PHE A 752      63.160  53.970  74.330  1.00  0.00           C
ATOM   2626  HA  PHE A 752      63.370  54.510  75.240  1.00  0.00           H
ATOM   2627  CB  PHE A 752      63.260  54.970  73.120  1.00  0.00           C
ATOM   2628  HB1 PHE A 752      62.600  55.860  73.230  1.00  0.00           H
ATOM   2629  HB2 PHE A 752      62.890  54.640  72.110  1.00  0.00           H
ATOM   2630  CG  PHE A 752      64.710  55.430  72.960  1.00  0.00           C
ATOM   2631  CD1 PHE A 752      65.500  55.050  71.880  1.00  0.00           C
ATOM   2632  HD1 PHE A 752      65.140  54.340  71.150  1.00  0.00           H
ATOM   2633  CE1 PHE A 752      66.710  55.660  71.600  1.00  0.00           C
ATOM   2634  HE1 PHE A 752      67.340  55.420  70.760  1.00  0.00           H
ATOM   2635  CZ  PHE A 752      67.230  56.490  72.560  1.00  0.00           C
ATOM   2636  HZ  PHE A 752      68.190  56.900  72.280  1.00  0.00           H
ATOM   2637  CD2 PHE A 752      65.260  56.310  73.920  1.00  0.00           C
ATOM   2638  HD2 PHE A 752      64.750  56.570  74.830  1.00  0.00           H
ATOM   2639  CE2 PHE A 752      66.540  56.800  73.710  1.00  0.00           C
ATOM   2640  HE2 PHE A 752      66.890  57.570  74.370  1.00  0.00           H
ATOM   2641  C   PHE A 752      64.110  52.740  74.370  1.00  0.00           C
ATOM   2642  O   PHE A 752      64.940  52.740  75.310  1.00  0.00           O
ATOM   2643  N   PRO A 822      64.110  51.710  73.510  1.00  0.00           N
ATOM   2644  CD  PRO A 822      63.200  51.670  72.340  1.00  0.00           C
ATOM   2645  HD1 PRO A 822      63.080  52.580  71.720  1.00  0.00           H
ATOM   2646  HD2 PRO A 822      62.200  51.440  72.760  1.00  0.00           H
ATOM   2647  CA  PRO A 822      64.940  50.490  73.650  1.00  0.00           C
ATOM   2648  HA  PRO A 822      64.930  50.180  74.690  1.00  0.00           H
ATOM   2649  CB  PRO A 822      64.320  49.600  72.590  1.00  0.00           C
ATOM   2650  HB1 PRO A 822      63.470  49.110  73.100  1.00  0.00           H
ATOM   2651  HB2 PRO A 822      64.960  48.740  72.300  1.00  0.00           H
ATOM   2652  CG  PRO A 822      63.750  50.460  71.530  1.00  0.00           C
ATOM   2653  HG1 PRO A 822      64.610  50.750  70.880  1.00  0.00           H
ATOM   2654  HG2 PRO A 822      63.000  49.910  70.920  1.00  0.00           H
ATOM   2655  C   PRO A 822      66.340  50.840  73.280  1.00  0.00           C
ATOM   2656  O   PRO A 822      66.560  51.870  72.640  1.00  0.00           O
ATOM   2657  N   ASP A 823      67.280  50.160  73.790  1.00  0.00           N
ATOM   2658  HN  ASP A 823      67.160  49.310  74.310  1.00  0.00           H
ATOM   2659  CA  ASP A 823      68.700  50.570  73.800  1.00  0.00           C
ATOM   2660  HA  ASP A 823      68.690  51.640  73.710  1.00  0.00           H
ATOM   2661  CB  ASP A 823      69.400  49.990  75.100  1.00  0.00           C
ATOM   2662  HB1 ASP A 823      68.870  50.410  75.980  1.00  0.00           H
ATOM   2663  HB2 ASP A 823      70.450  50.360  75.100  1.00  0.00           H
ATOM   2664  CG  ASP A 823      69.330  48.460  75.320  1.00  0.00           C
ATOM   2665  OD1 ASP A 823      70.180  48.010  76.110  1.00  0.00           O
ATOM   2666  OD2 ASP A 823      68.390  47.750  74.830  1.00  0.00           O
ATOM   2667  C   ASP A 823      69.420  50.040  72.590  1.00  0.00           C
ATOM   2668  O   ASP A 823      70.640  50.300  72.430  1.00  0.00           O
ATOM   2669  N   VAL A 824      68.650  49.300  71.710  1.00  0.00           N
ATOM   2670  HN  VAL A 824      67.710  49.150  72.060  1.00  0.00           H
ATOM   2671  CA  VAL A 824      69.000  48.690  70.440  1.00  0.00           C
ATOM   2672  HA  VAL A 824      70.050  48.760  70.260  1.00  0.00           H
ATOM   2673  CB  VAL A 824      68.550  47.270  70.450  1.00  0.00           C
ATOM   2674  HB  VAL A 824      68.710  46.830  69.430  1.00  0.00           H
ATOM   2675  CG1 VAL A 824      69.450  46.440  71.380  1.00  0.00           C
ATOM   2676 HG11 VAL A 824      69.260  46.750  72.440  1.00  0.00           H
ATOM   2677 HG12 VAL A 824      70.520  46.560  71.100  1.00  0.00           H
ATOM   2678 HG13 VAL A 824      69.320  45.350  71.280  1.00  0.00           H
ATOM   2679  CG2 VAL A 824      67.120  47.090  70.840  1.00  0.00           C
ATOM   2680 HG21 VAL A 824      66.440  47.670  70.180  1.00  0.00           H
ATOM   2681 HG22 VAL A 824      66.830  47.440  71.860  1.00  0.00           H
ATOM   2682 HG23 VAL A 824      66.940  46.000  70.770  1.00  0.00           H
ATOM   2683  C   VAL A 824      68.360  49.440  69.310  1.00  0.00           C
ATOM   2684  O   VAL A 824      68.460  49.000  68.210  1.00  0.00           O
ATOM   2685  N   LEU A 825      67.680  50.660  69.510  1.00  0.00           N
ATOM   2686  HN  LEU A 825      67.730  50.990  70.450  1.00  0.00           H
ATOM   2687  CA  LEU A 825      67.130  51.440  68.400  1.00  0.00           C
ATOM   2688  HA  LEU A 825      66.420  50.770  67.950  1.00  0.00           H
ATOM   2689  CB  LEU A 825      66.450  52.690  68.940  1.00  0.00           C
ATOM   2690  HB1 LEU A 825      67.340  53.310  69.200  1.00  0.00           H
ATOM   2691  HB2 LEU A 825      65.770  52.360  69.740  1.00  0.00           H
ATOM   2692  CG  LEU A 825      65.550  53.440  67.940  1.00  0.00           C
ATOM   2693  HG  LEU A 825      66.060  53.470  66.960  1.00  0.00           H
ATOM   2694  CD1 LEU A 825      64.290  52.690  67.600  1.00  0.00           C
ATOM   2695 HD11 LEU A 825      64.400  51.670  67.150  1.00  0.00           H
ATOM   2696 HD12 LEU A 825      63.610  53.180  66.870  1.00  0.00           H
ATOM   2697 HD13 LEU A 825      63.760  52.470  68.530  1.00  0.00           H
ATOM   2698  CD2 LEU A 825      65.120  54.790  68.430  1.00  0.00           C
ATOM   2699 HD21 LEU A 825      65.910  55.490  68.790  1.00  0.00           H
ATOM   2700 HD22 LEU A 825      64.390  54.580  69.240  1.00  0.00           H
ATOM   2701 HD23 LEU A 825      64.480  55.220  67.640  1.00  0.00           H
ATOM   2702  C   LEU A 825      68.090  51.800  67.280  1.00  0.00           C
ATOM   2703  O   LEU A 825      67.660  51.640  66.110  1.00  0.00           O
ATOM   2704  N   PHE A 826      69.330  52.270  67.470  1.00  0.00           N
ATOM   2705  HN  PHE A 826      69.710  52.230  68.400  1.00  0.00           H
ATOM   2706  CA  PHE A 826      70.200  52.650  66.320  1.00  0.00           C
ATOM   2707  HA  PHE A 826      69.540  53.120  65.610  1.00  0.00           H
ATOM   2708  CB  PHE A 826      71.250  53.770  66.640  1.00  0.00           C
ATOM   2709  HB1 PHE A 826      71.760  53.380  67.550  1.00  0.00           H
ATOM   2710  HB2 PHE A 826      70.670  54.680  66.910  1.00  0.00           H
ATOM   2711  CG  PHE A 826      72.140  54.020  65.400  1.00  0.00           C
ATOM   2712  CD1 PHE A 826      73.460  53.660  65.370  1.00  0.00           C
ATOM   2713  HD1 PHE A 826      73.890  53.250  66.260  1.00  0.00           H
ATOM   2714  CE1 PHE A 826      74.230  53.870  64.260  1.00  0.00           C
ATOM   2715  HE1 PHE A 826      75.280  53.590  64.220  1.00  0.00           H
ATOM   2716  CZ  PHE A 826      73.630  54.520  63.160  1.00  0.00           C
ATOM   2717  HZ  PHE A 826      74.260  54.840  62.350  1.00  0.00           H
ATOM   2718  CD2 PHE A 826      71.550  54.560  64.230  1.00  0.00           C
ATOM   2719  HD2 PHE A 826      70.500  54.800  64.300  1.00  0.00           H
ATOM   2720  CE2 PHE A 826      72.300  54.850  63.140  1.00  0.00           C
ATOM   2721  HE2 PHE A 826      71.800  55.400  62.360  1.00  0.00           H
ATOM   2722  C   PHE A 826      70.680  51.390  65.510  1.00  0.00           C
ATOM   2723  O   PHE A 826      70.720  51.420  64.260  1.00  0.00           O
ATOM   2724  N   TRP A 827      71.050  50.300  66.150  1.00  0.00           N
ATOM   2725  HN  TRP A 827      71.160  50.330  67.140  1.00  0.00           H
ATOM   2726  CA  TRP A 827      71.270  48.930  65.410  1.00  0.00           C
ATOM   2727  HA  TRP A 827      71.970  49.130  64.630  1.00  0.00           H
ATOM   2728  CB  TRP A 827      71.850  47.850  66.460  1.00  0.00           C
ATOM   2729  HB1 TRP A 827      71.320  48.180  67.380  1.00  0.00           H
ATOM   2730  HB2 TRP A 827      72.890  48.220  66.580  1.00  0.00           H
ATOM   2731  CG  TRP A 827      71.860  46.370  66.270  1.00  0.00           C
ATOM   2732  CD1 TRP A 827      71.200  45.410  67.060  1.00  0.00           C
ATOM   2733  HD1 TRP A 827      70.570  45.550  67.930  1.00  0.00           H
ATOM   2734  NE1 TRP A 827      71.530  44.180  66.550  1.00  0.00           N
ATOM   2735  HE1 TRP A 827      70.990  43.370  66.670  1.00  0.00           H
ATOM   2736  CE2 TRP A 827      72.430  44.240  65.580  1.00  0.00           C
ATOM   2737  CD2 TRP A 827      72.690  45.630  65.390  1.00  0.00           C
ATOM   2738  CE3 TRP A 827      73.440  46.030  64.350  1.00  0.00           C
ATOM   2739  HE3 TRP A 827      73.480  47.050  64.010  1.00  0.00           H
ATOM   2740  CZ3 TRP A 827      74.070  45.110  63.510  1.00  0.00           C
ATOM   2741  HZ3 TRP A 827      74.700  45.450  62.690  1.00  0.00           H
ATOM   2742  CZ2 TRP A 827      73.060  43.280  64.750  1.00  0.00           C
ATOM   2743  HZ2 TRP A 827      73.030  42.220  64.990  1.00  0.00           H
ATOM   2744  CH2 TRP A 827      73.810  43.680  63.640  1.00  0.00           C
ATOM   2745  HH2 TRP A 827      74.150  42.950  62.930  1.00  0.00           H
ATOM   2746  C   TRP A 827      69.880  48.430  64.790  1.00  0.00           C
ATOM   2747  O   TRP A 827      69.880  47.790  63.730  1.00  0.00           O
ATOM   2748  N   CYS A 828      68.670  48.750  65.340  1.00  0.00           N
ATOM   2749  HN  CYS A 828      68.570  49.150  66.250  1.00  0.00           H
ATOM   2750  CA  CYS A 828      67.480  48.370  64.630  1.00  0.00           C
ATOM   2751  HA  CYS A 828      67.590  47.330  64.390  1.00  0.00           H
ATOM   2752  CB  CYS A 828      66.180  48.420  65.450  1.00  0.00           C
ATOM   2753  HB1 CYS A 828      65.300  48.230  64.800  1.00  0.00           H
ATOM   2754  HB2 CYS A 828      66.050  49.470  65.810  1.00  0.00           H
ATOM   2755  SG  CYS A 828      66.240  47.160  66.810  1.00  0.00           S
ATOM   2756  HG1 CYS A 828      67.180  47.670  67.580  1.00  0.00           H
ATOM   2757  C   CYS A 828      67.290  49.220  63.320  1.00  0.00           C
ATOM   2758  O   CYS A 828      66.890  48.670  62.280  1.00  0.00           O
ATOM   2759  N   VAL A 829      67.580  50.560  63.330  1.00  0.00           N
ATOM   2760  HN  VAL A 829      67.910  50.990  64.170  1.00  0.00           H
ATOM   2761  CA  VAL A 829      67.870  51.390  62.150  1.00  0.00           C
ATOM   2762  HA  VAL A 829      66.930  51.440  61.620  1.00  0.00           H
ATOM   2763  CB  VAL A 829      68.260  52.870  62.550  1.00  0.00           C
ATOM   2764  HB  VAL A 829      69.150  52.900  63.200  1.00  0.00           H
ATOM   2765  CG1 VAL A 829      68.580  53.680  61.270  1.00  0.00           C
ATOM   2766 HG11 VAL A 829      69.360  53.120  60.710  1.00  0.00           H
ATOM   2767 HG12 VAL A 829      68.940  54.670  61.610  1.00  0.00           H
ATOM   2768 HG13 VAL A 829      67.780  53.660  60.490  1.00  0.00           H
ATOM   2769  CG2 VAL A 829      67.080  53.540  63.320  1.00  0.00           C
ATOM   2770 HG21 VAL A 829      66.760  53.070  64.270  1.00  0.00           H
ATOM   2771 HG22 VAL A 829      66.220  53.670  62.610  1.00  0.00           H
ATOM   2772 HG23 VAL A 829      67.250  54.590  63.640  1.00  0.00           H
ATOM   2773  C   VAL A 829      68.840  50.740  61.180  1.00  0.00           C
ATOM   2774  O   VAL A 829      68.450  50.450  60.060  1.00  0.00           O
ATOM   2775  N   ILE A 830      70.040  50.240  61.580  1.00  0.00           N
ATOM   2776  HN  ILE A 830      70.430  50.590  62.430  1.00  0.00           H
ATOM   2777  CA  ILE A 830      70.890  49.460  60.700  1.00  0.00           C
ATOM   2778  HA  ILE A 830      71.180  50.140  59.910  1.00  0.00           H
ATOM   2779  CB  ILE A 830      72.190  49.050  61.360  1.00  0.00           C
ATOM   2780  HB  ILE A 830      71.950  48.360  62.200  1.00  0.00           H
ATOM   2781  CG2 ILE A 830      73.050  48.240  60.250  1.00  0.00           C
ATOM   2782 HG21 ILE A 830      72.570  47.300  59.920  1.00  0.00           H
ATOM   2783 HG22 ILE A 830      74.070  47.910  60.560  1.00  0.00           H
ATOM   2784 HG23 ILE A 830      73.150  48.820  59.310  1.00  0.00           H
ATOM   2785  CG1 ILE A 830      72.880  50.270  62.010  1.00  0.00           C
ATOM   2786 HG11 ILE A 830      73.810  49.960  62.520  1.00  0.00           H
ATOM   2787 HG12 ILE A 830      72.260  50.780  62.780  1.00  0.00           H
ATOM   2788  CD  ILE A 830      73.350  51.310  60.990  1.00  0.00           C
ATOM   2789  HD1 ILE A 830      72.560  52.060  60.780  1.00  0.00           H
ATOM   2790  HD2 ILE A 830      73.680  50.830  60.040  1.00  0.00           H
ATOM   2791  HD3 ILE A 830      74.220  51.920  61.300  1.00  0.00           H
ATOM   2792  C   ILE A 830      70.190  48.230  60.020  1.00  0.00           C
ATOM   2793  O   ILE A 830      70.360  48.060  58.840  1.00  0.00           O
ATOM   2794  N   LEU A 831      69.460  47.430  60.820  1.00  0.00           N
ATOM   2795  HN  LEU A 831      69.480  47.490  61.820  1.00  0.00           H
ATOM   2796  CA  LEU A 831      68.830  46.270  60.220  1.00  0.00           C
ATOM   2797  HA  LEU A 831      69.570  45.780  59.610  1.00  0.00           H
ATOM   2798  CB  LEU A 831      68.210  45.420  61.340  1.00  0.00           C
ATOM   2799  HB1 LEU A 831      67.690  44.530  60.940  1.00  0.00           H
ATOM   2800  HB2 LEU A 831      67.520  46.050  61.950  1.00  0.00           H
ATOM   2801  CG  LEU A 831      69.180  44.780  62.330  1.00  0.00           C
ATOM   2802  HG  LEU A 831      69.920  45.530  62.690  1.00  0.00           H
ATOM   2803  CD1 LEU A 831      68.310  44.380  63.530  1.00  0.00           C
ATOM   2804 HD11 LEU A 831      67.540  43.620  63.250  1.00  0.00           H
ATOM   2805 HD12 LEU A 831      67.750  45.220  64.000  1.00  0.00           H
ATOM   2806 HD13 LEU A 831      68.860  43.990  64.410  1.00  0.00           H
ATOM   2807  CD2 LEU A 831      69.990  43.530  61.960  1.00  0.00           C
ATOM   2808 HD21 LEU A 831      69.170  42.790  61.750  1.00  0.00           H
ATOM   2809 HD22 LEU A 831      70.690  43.240  62.770  1.00  0.00           H
ATOM   2810 HD23 LEU A 831      70.550  43.590  61.010  1.00  0.00           H
ATOM   2811  C   LEU A 831      67.750  46.710  59.260  1.00  0.00           C
ATOM   2812  O   LEU A 831      67.580  46.040  58.240  1.00  0.00           O
ATOM   2813  N   PHE A 832      66.960  47.790  59.530  1.00  0.00           N
ATOM   2814  HN  PHE A 832      67.030  48.180  60.440  1.00  0.00           H
ATOM   2815  CA  PHE A 832      66.010  48.290  58.480  1.00  0.00           C
ATOM   2816  HA  PHE A 832      65.380  47.450  58.300  1.00  0.00           H
ATOM   2817  CB  PHE A 832      65.160  49.470  59.160  1.00  0.00           C
ATOM   2818  HB1 PHE A 832      65.900  50.120  59.660  1.00  0.00           H
ATOM   2819  HB2 PHE A 832      64.600  48.970  59.980  1.00  0.00           H
ATOM   2820  CG  PHE A 832      64.270  50.240  58.320  1.00  0.00           C
ATOM   2821  CD1 PHE A 832      64.740  51.300  57.610  1.00  0.00           C
ATOM   2822  HD1 PHE A 832      65.760  51.660  57.680  1.00  0.00           H
ATOM   2823  CE1 PHE A 832      63.950  52.000  56.690  1.00  0.00           C
ATOM   2824  HE1 PHE A 832      64.490  52.680  56.050  1.00  0.00           H
ATOM   2825  CZ  PHE A 832      62.570  51.760  56.670  1.00  0.00           C
ATOM   2826  HZ  PHE A 832      61.970  52.270  55.930  1.00  0.00           H
ATOM   2827  CD2 PHE A 832      62.830  49.990  58.270  1.00  0.00           C
ATOM   2828  HD2 PHE A 832      62.420  49.180  58.860  1.00  0.00           H
ATOM   2829  CE2 PHE A 832      62.070  50.660  57.360  1.00  0.00           C
ATOM   2830  HE2 PHE A 832      61.000  50.500  57.390  1.00  0.00           H
ATOM   2831  C   PHE A 832      66.500  48.570  57.040  1.00  0.00           C
ATOM   2832  O   PHE A 832      66.130  47.770  56.140  1.00  0.00           O
ATOM   2833  N   PHE A 833      67.480  49.500  56.790  1.00  0.00           N
ATOM   2834  HN  PHE A 833      67.870  49.930  57.600  1.00  0.00           H
ATOM   2835  CA  PHE A 833      68.200  49.700  55.480  1.00  0.00           C
ATOM   2836  HA  PHE A 833      67.460  50.060  54.760  1.00  0.00           H
ATOM   2837  CB  PHE A 833      69.330  50.760  55.580  1.00  0.00           C
ATOM   2838  HB1 PHE A 833      69.840  50.870  54.600  1.00  0.00           H
ATOM   2839  HB2 PHE A 833      70.000  50.440  56.390  1.00  0.00           H
ATOM   2840  CG  PHE A 833      68.840  52.090  56.080  1.00  0.00           C
ATOM   2841  CD1 PHE A 833      69.220  52.580  57.320  1.00  0.00           C
ATOM   2842  HD1 PHE A 833      70.020  52.040  57.790  1.00  0.00           H
ATOM   2843  CE1 PHE A 833      68.830  53.850  57.700  1.00  0.00           C
ATOM   2844  HE1 PHE A 833      69.340  54.410  58.460  1.00  0.00           H
ATOM   2845  CZ  PHE A 833      67.840  54.540  56.980  1.00  0.00           C
ATOM   2846  HZ  PHE A 833      67.430  55.410  57.470  1.00  0.00           H
ATOM   2847  CD2 PHE A 833      67.850  52.760  55.350  1.00  0.00           C
ATOM   2848  HD2 PHE A 833      67.530  52.350  54.400  1.00  0.00           H
ATOM   2849  CE2 PHE A 833      67.310  53.960  55.810  1.00  0.00           C
ATOM   2850  HE2 PHE A 833      66.580  54.550  55.290  1.00  0.00           H
ATOM   2851  C   PHE A 833      68.890  48.420  54.920  1.00  0.00           C
ATOM   2852  O   PHE A 833      68.790  48.010  53.690  1.00  0.00           O
ATOM   2853  N   THR A 834      69.680  47.720  55.820  1.00  0.00           N
ATOM   2854  HN  THR A 834      69.720  47.980  56.780  1.00  0.00           H
ATOM   2855  CA  THR A 834      70.600  46.670  55.360  1.00  0.00           C
ATOM   2856  HA  THR A 834      71.080  46.900  54.420  1.00  0.00           H
ATOM   2857  CB  THR A 834      71.600  46.310  56.340  1.00  0.00           C
ATOM   2858  HB  THR A 834      71.190  45.930  57.310  1.00  0.00           H
ATOM   2859  OG1 THR A 834      72.360  47.500  56.650  1.00  0.00           O
ATOM   2860  HG1 THR A 834      72.000  47.860  57.460  1.00  0.00           H
ATOM   2861  CG2 THR A 834      72.640  45.320  55.830  1.00  0.00           C
ATOM   2862 HG21 THR A 834      72.120  44.340  55.800  1.00  0.00           H
ATOM   2863 HG22 THR A 834      73.470  45.230  56.580  1.00  0.00           H
ATOM   2864 HG23 THR A 834      73.230  45.530  54.910  1.00  0.00           H
ATOM   2865  C   THR A 834      69.790  45.430  54.900  1.00  0.00           C
ATOM   2866  O   THR A 834      70.210  44.720  53.950  1.00  0.00           O
ATOM   2867  N   THR A 835      68.610  45.190  55.510  1.00  0.00           N
ATOM   2868  HN  THR A 835      68.280  45.630  56.340  1.00  0.00           H
ATOM   2869  CA  THR A 835      67.670  44.210  55.080  1.00  0.00           C
ATOM   2870  HA  THR A 835      68.190  43.260  55.090  1.00  0.00           H
ATOM   2871  CB  THR A 835      66.380  44.130  55.940  1.00  0.00           C
ATOM   2872  HB  THR A 835      65.840  45.110  55.980  1.00  0.00           H
ATOM   2873  OG1 THR A 835      66.740  43.640  57.180  1.00  0.00           O
ATOM   2874  HG1 THR A 835      66.770  44.320  57.860  1.00  0.00           H
ATOM   2875  CG2 THR A 835      65.340  43.270  55.270  1.00  0.00           C
ATOM   2876 HG21 THR A 835      64.900  43.870  54.430  1.00  0.00           H
ATOM   2877 HG22 THR A 835      64.630  42.970  56.060  1.00  0.00           H
ATOM   2878 HG23 THR A 835      65.760  42.350  54.830  1.00  0.00           H
ATOM   2879  C   THR A 835      67.280  44.390  53.620  1.00  0.00           C
ATOM   2880  O   THR A 835      67.480  43.460  52.810  1.00  0.00           O
ATOM   2881  N   PHE A 836      66.900  45.630  53.270  1.00  0.00           N
ATOM   2882  HN  PHE A 836      66.810  46.340  53.970  1.00  0.00           H
ATOM   2883  CA  PHE A 836      66.600  46.130  51.950  1.00  0.00           C
ATOM   2884  HA  PHE A 836      65.810  45.510  51.570  1.00  0.00           H
ATOM   2885  CB  PHE A 836      65.860  47.540  52.020  1.00  0.00           C
ATOM   2886  HB1 PHE A 836      65.980  47.980  53.040  1.00  0.00           H
ATOM   2887  HB2 PHE A 836      64.780  47.360  51.820  1.00  0.00           H
ATOM   2888  CG  PHE A 836      66.320  48.510  51.010  1.00  0.00           C
ATOM   2889  CD1 PHE A 836      65.780  48.480  49.790  1.00  0.00           C
ATOM   2890  HD1 PHE A 836      65.320  47.570  49.400  1.00  0.00           H
ATOM   2891  CE1 PHE A 836      66.070  49.520  48.810  1.00  0.00           C
ATOM   2892  HE1 PHE A 836      65.560  49.490  47.860  1.00  0.00           H
ATOM   2893  CZ  PHE A 836      67.080  50.460  49.170  1.00  0.00           C
ATOM   2894  HZ  PHE A 836      67.360  51.170  48.420  1.00  0.00           H
ATOM   2895  CD2 PHE A 836      67.120  49.570  51.390  1.00  0.00           C
ATOM   2896  HD2 PHE A 836      67.440  49.540  52.410  1.00  0.00           H
ATOM   2897  CE2 PHE A 836      67.550  50.560  50.470  1.00  0.00           C
ATOM   2898  HE2 PHE A 836      68.320  51.270  50.730  1.00  0.00           H
ATOM   2899  C   PHE A 836      67.810  45.980  51.050  1.00  0.00           C
ATOM   2900  O   PHE A 836      67.630  45.480  49.930  1.00  0.00           O
ATOM   2901  N   PHE A 837      69.000  46.350  51.490  1.00  0.00           N
ATOM   2902  HN  PHE A 837      69.020  46.680  52.430  1.00  0.00           H
ATOM   2903  CA  PHE A 837      70.220  46.250  50.670  1.00  0.00           C
ATOM   2904  HA  PHE A 837      69.970  46.610  49.680  1.00  0.00           H
ATOM   2905  CB  PHE A 837      71.230  47.120  51.320  1.00  0.00           C
ATOM   2906  HB1 PHE A 837      71.610  46.560  52.200  1.00  0.00           H
ATOM   2907  HB2 PHE A 837      70.880  48.160  51.550  1.00  0.00           H
ATOM   2908  CG  PHE A 837      72.510  47.290  50.470  1.00  0.00           C
ATOM   2909  CD1 PHE A 837      73.720  47.610  51.050  1.00  0.00           C
ATOM   2910  HD1 PHE A 837      73.800  47.580  52.130  1.00  0.00           H
ATOM   2911  CE1 PHE A 837      74.890  47.790  50.300  1.00  0.00           C
ATOM   2912  HE1 PHE A 837      75.760  47.950  50.920  1.00  0.00           H
ATOM   2913  CZ  PHE A 837      74.930  47.610  48.970  1.00  0.00           C
ATOM   2914  HZ  PHE A 837      75.840  47.630  48.400  1.00  0.00           H
ATOM   2915  CD2 PHE A 837      72.540  47.180  49.040  1.00  0.00           C
ATOM   2916  HD2 PHE A 837      71.650  46.860  48.520  1.00  0.00           H
ATOM   2917  CE2 PHE A 837      73.720  47.200  48.310  1.00  0.00           C
ATOM   2918  HE2 PHE A 837      73.670  47.080  47.240  1.00  0.00           H
ATOM   2919  C   PHE A 837      70.550  44.790  50.390  1.00  0.00           C
ATOM   2920  O   PHE A 837      70.880  44.390  49.230  1.00  0.00           O
ATOM   2921  N   LEU A 838      70.480  43.850  51.380  1.00  0.00           N
ATOM   2922  HN  LEU A 838      70.320  44.100  52.320  1.00  0.00           H
ATOM   2923  CA  LEU A 838      70.830  42.470  51.200  1.00  0.00           C
ATOM   2924  HA  LEU A 838      71.800  42.420  50.730  1.00  0.00           H
ATOM   2925  CB  LEU A 838      70.810  41.780  52.650  1.00  0.00           C
ATOM   2926  HB1 LEU A 838      69.790  41.850  53.090  1.00  0.00           H
ATOM   2927  HB2 LEU A 838      71.460  42.420  53.300  1.00  0.00           H
ATOM   2928  CG  LEU A 838      71.120  40.260  52.690  1.00  0.00           C
ATOM   2929  HG  LEU A 838      70.300  39.690  52.200  1.00  0.00           H
ATOM   2930  CD1 LEU A 838      72.420  39.910  52.030  1.00  0.00           C
ATOM   2931 HD11 LEU A 838      72.530  40.300  51.000  1.00  0.00           H
ATOM   2932 HD12 LEU A 838      72.600  38.830  51.910  1.00  0.00           H
ATOM   2933 HD13 LEU A 838      73.260  40.360  52.620  1.00  0.00           H
ATOM   2934  CD2 LEU A 838      71.140  39.660  54.010  1.00  0.00           C
ATOM   2935 HD21 LEU A 838      71.950  40.060  54.650  1.00  0.00           H
ATOM   2936 HD22 LEU A 838      71.080  38.550  54.080  1.00  0.00           H
ATOM   2937 HD23 LEU A 838      70.210  40.070  54.460  1.00  0.00           H
ATOM   2938  C   LEU A 838      69.880  41.780  50.300  1.00  0.00           C
ATOM   2939  O   LEU A 838      70.190  40.970  49.430  1.00  0.00           O
ATOM   2940  N   SER A 839      68.620  42.130  50.460  1.00  0.00           N
ATOM   2941  HN  SER A 839      68.380  42.850  51.110  1.00  0.00           H
ATOM   2942  CA  SER A 839      67.540  41.620  49.590  1.00  0.00           C
ATOM   2943  HA  SER A 839      67.530  40.550  49.530  1.00  0.00           H
ATOM   2944  CB  SER A 839      66.160  42.160  49.980  1.00  0.00           C
ATOM   2945  HB1 SER A 839      65.340  42.180  49.220  1.00  0.00           H
ATOM   2946  HB2 SER A 839      66.260  43.190  50.380  1.00  0.00           H
ATOM   2947  OG  SER A 839      65.710  41.350  51.040  1.00  0.00           O
ATOM   2948  HG1 SER A 839      66.500  41.000  51.470  1.00  0.00           H
ATOM   2949  C   SER A 839      67.770  41.930  48.090  1.00  0.00           C
ATOM   2950  O   SER A 839      67.810  41.010  47.240  1.00  0.00           O
ATOM   2951  N   SER A 840      68.090  43.210  47.850  1.00  0.00           N
ATOM   2952  HN  SER A 840      68.240  43.840  48.610  1.00  0.00           H
ATOM   2953  CA  SER A 840      68.490  43.800  46.550  1.00  0.00           C
ATOM   2954  HA  SER A 840      67.680  43.630  45.860  1.00  0.00           H
ATOM   2955  CB  SER A 840      68.680  45.360  46.620  1.00  0.00           C
ATOM   2956  HB1 SER A 840      68.920  45.720  45.590  1.00  0.00           H
ATOM   2957  HB2 SER A 840      69.510  45.620  47.300  1.00  0.00           H
ATOM   2958  OG  SER A 840      67.440  45.920  46.950  1.00  0.00           O
ATOM   2959  HG1 SER A 840      67.340  45.800  47.900  1.00  0.00           H
ATOM   2960  C   SER A 840      69.660  43.110  45.950  1.00  0.00           C
ATOM   2961  O   SER A 840      69.600  42.700  44.830  1.00  0.00           O
ATOM   2962  N   PHE A 841      70.720  42.760  46.740  1.00  0.00           N
ATOM   2963  HN  PHE A 841      70.710  43.100  47.670  1.00  0.00           H
ATOM   2964  CA  PHE A 841      71.770  41.980  46.300  1.00  0.00           C
ATOM   2965  HA  PHE A 841      72.160  42.430  45.390  1.00  0.00           H
ATOM   2966  CB  PHE A 841      72.880  42.140  47.400  1.00  0.00           C
ATOM   2967  HB1 PHE A 841      72.490  41.650  48.320  1.00  0.00           H
ATOM   2968  HB2 PHE A 841      72.980  43.210  47.690  1.00  0.00           H
ATOM   2969  CG  PHE A 841      74.200  41.560  46.950  1.00  0.00           C
ATOM   2970  CD1 PHE A 841      74.910  42.160  45.910  1.00  0.00           C
ATOM   2971  HD1 PHE A 841      74.530  42.980  45.300  1.00  0.00           H
ATOM   2972  CE1 PHE A 841      76.180  41.690  45.550  1.00  0.00           C
ATOM   2973  HE1 PHE A 841      76.730  42.260  44.810  1.00  0.00           H
ATOM   2974  CZ  PHE A 841      76.700  40.590  46.220  1.00  0.00           C
ATOM   2975  HZ  PHE A 841      77.590  40.180  45.780  1.00  0.00           H
ATOM   2976  CD2 PHE A 841      74.760  40.520  47.640  1.00  0.00           C
ATOM   2977  HD2 PHE A 841      74.300  40.140  48.540  1.00  0.00           H
ATOM   2978  CE2 PHE A 841      75.950  40.050  47.260  1.00  0.00           C
ATOM   2979  HE2 PHE A 841      76.410  39.180  47.690  1.00  0.00           H
ATOM   2980  C   PHE A 841      71.490  40.560  45.970  1.00  0.00           C
ATOM   2981  O   PHE A 841      72.100  39.930  45.030  1.00  0.00           O
ATOM   2982  N   LEU A 842      70.540  39.840  46.670  1.00  0.00           N
ATOM   2983  HN  LEU A 842      70.090  40.280  47.440  1.00  0.00           H
ATOM   2984  CA  LEU A 842      70.280  38.460  46.450  1.00  0.00           C
ATOM   2985  HA  LEU A 842      71.230  37.960  46.270  1.00  0.00           H
ATOM   2986  CB  LEU A 842      69.650  37.810  47.700  1.00  0.00           C
ATOM   2987  HB1 LEU A 842      69.300  36.780  47.480  1.00  0.00           H
ATOM   2988  HB2 LEU A 842      68.780  38.390  48.100  1.00  0.00           H
ATOM   2989  CG  LEU A 842      70.670  37.660  48.880  1.00  0.00           C
ATOM   2990  HG  LEU A 842      70.890  38.700  49.230  1.00  0.00           H
ATOM   2991  CD1 LEU A 842      70.040  37.010  50.070  1.00  0.00           C
ATOM   2992 HD11 LEU A 842      69.820  35.930  49.940  1.00  0.00           H
ATOM   2993 HD12 LEU A 842      69.220  37.610  50.520  1.00  0.00           H
ATOM   2994 HD13 LEU A 842      70.820  36.970  50.860  1.00  0.00           H
ATOM   2995  CD2 LEU A 842      71.950  36.860  48.620  1.00  0.00           C
ATOM   2996 HD21 LEU A 842      71.660  35.830  48.350  1.00  0.00           H
ATOM   2997 HD22 LEU A 842      72.440  37.010  49.600  1.00  0.00           H
ATOM   2998 HD23 LEU A 842      72.520  37.270  47.760  1.00  0.00           H
ATOM   2999  C   LEU A 842      69.330  38.340  45.250  1.00  0.00           C
ATOM   3000  O   LEU A 842      69.530  37.480  44.430  1.00  0.00           O
ATOM   3001  N   LYS A 843      68.340  39.270  45.170  1.00  0.00           N
ATOM   3002  HN  LYS A 843      68.330  39.810  46.010  1.00  0.00           H
ATOM   3003  CA  LYS A 843      67.310  39.330  44.130  1.00  0.00           C
ATOM   3004  HA  LYS A 843      66.840  38.350  44.130  1.00  0.00           H
ATOM   3005  CB  LYS A 843      66.340  40.510  44.420  1.00  0.00           C
ATOM   3006  HB1 LYS A 843      67.010  41.400  44.530  1.00  0.00           H
ATOM   3007  HB2 LYS A 843      65.840  40.370  45.400  1.00  0.00           H
ATOM   3008  CG  LYS A 843      65.210  40.750  43.450  1.00  0.00           C
ATOM   3009  HG1 LYS A 843      65.530  41.100  42.450  1.00  0.00           H
ATOM   3010  HG2 LYS A 843      64.590  41.580  43.830  1.00  0.00           H
ATOM   3011  CD  LYS A 843      64.210  39.540  43.280  1.00  0.00           C
ATOM   3012  HD1 LYS A 843      64.060  39.140  44.300  1.00  0.00           H
ATOM   3013  HD2 LYS A 843      64.750  38.780  42.680  1.00  0.00           H
ATOM   3014  CE  LYS A 843      62.900  39.820  42.590  1.00  0.00           C
ATOM   3015  HE1 LYS A 843      62.360  40.610  43.160  1.00  0.00           H
ATOM   3016  HE2 LYS A 843      62.240  38.930  42.510  1.00  0.00           H
ATOM   3017  NZ  LYS A 843      63.100  40.160  41.220  1.00  0.00           N
ATOM   3018  HZ1 LYS A 843      63.560  39.380  40.720  1.00  0.00           H
ATOM   3019  HZ2 LYS A 843      63.770  40.950  41.120  1.00  0.00           H
ATOM   3020  HZ3 LYS A 843      62.270  40.550  40.720  1.00  0.00           H
ATOM   3021  C   LYS A 843      67.840  39.410  42.670  1.00  0.00           C
ATOM   3022  O   LYS A 843      67.220  39.080  41.660  1.00  0.00           O
ATOM   3023  N   GLN A 844      69.040  40.030  42.590  1.00  0.00           N
ATOM   3024  HN  GLN A 844      69.210  40.520  43.440  1.00  0.00           H
ATOM   3025  CA  GLN A 844      69.720  40.250  41.330  1.00  0.00           C
ATOM   3026  HA  GLN A 844      69.210  39.890  40.450  1.00  0.00           H
ATOM   3027  CB  GLN A 844      70.010  41.750  41.080  1.00  0.00           C
ATOM   3028  HB1 GLN A 844      70.970  41.890  40.540  1.00  0.00           H
ATOM   3029  HB2 GLN A 844      70.200  42.220  42.070  1.00  0.00           H
ATOM   3030  CG  GLN A 844      68.760  42.500  40.540  1.00  0.00           C
ATOM   3031  HG1 GLN A 844      69.050  43.580  40.580  1.00  0.00           H
ATOM   3032  HG2 GLN A 844      67.910  42.410  41.250  1.00  0.00           H
ATOM   3033  CD  GLN A 844      68.350  42.110  39.160  1.00  0.00           C
ATOM   3034  OE1 GLN A 844      67.230  41.660  38.900  1.00  0.00           O
ATOM   3035  NE2 GLN A 844      69.320  42.040  38.230  1.00  0.00           N
ATOM   3036 HE21 GLN A 844      69.110  41.780  37.290  1.00  0.00           H
ATOM   3037 HE22 GLN A 844      70.220  42.450  38.440  1.00  0.00           H
ATOM   3038  C   GLN A 844      71.090  39.530  41.320  1.00  0.00           C
ATOM   3039  O   GLN A 844      72.040  39.830  40.570  1.00  0.00           O
ATOM   3040  N   PHE A 845      71.300  38.450  42.170  1.00  0.00           N
ATOM   3041  HN  PHE A 845      70.560  37.980  42.640  1.00  0.00           H
ATOM   3042  CA  PHE A 845      72.400  37.570  42.150  1.00  0.00           C
ATOM   3043  HA  PHE A 845      73.300  38.140  42.010  1.00  0.00           H
ATOM   3044  CB  PHE A 845      72.530  36.810  43.560  1.00  0.00           C
ATOM   3045  HB1 PHE A 845      71.680  36.160  43.820  1.00  0.00           H
ATOM   3046  HB2 PHE A 845      72.700  37.470  44.440  1.00  0.00           H
ATOM   3047  CG  PHE A 845      73.770  36.040  43.530  1.00  0.00           C
ATOM   3048  CD1 PHE A 845      73.640  34.690  43.910  1.00  0.00           C
ATOM   3049  HD1 PHE A 845      72.650  34.280  44.010  1.00  0.00           H
ATOM   3050  CE1 PHE A 845      74.740  33.840  43.890  1.00  0.00           C
ATOM   3051  HE1 PHE A 845      74.670  32.790  44.190  1.00  0.00           H
ATOM   3052  CZ  PHE A 845      76.070  34.340  43.730  1.00  0.00           C
ATOM   3053  HZ  PHE A 845      76.930  33.680  43.770  1.00  0.00           H
ATOM   3054  CD2 PHE A 845      75.090  36.530  43.350  1.00  0.00           C
ATOM   3055  HD2 PHE A 845      75.310  37.570  43.160  1.00  0.00           H
ATOM   3056  CE2 PHE A 845      76.210  35.700  43.540  1.00  0.00           C
ATOM   3057  HE2 PHE A 845      77.250  35.990  43.410  1.00  0.00           H
ATOM   3058  C   PHE A 845      72.350  36.740  40.920  1.00  0.00           C
ATOM   3059  O   PHE A 845      73.420  36.410  40.340  1.00  0.00           O
ATOM   3060  N   LYS A 846      71.170  36.470  40.360  1.00  0.00           N
ATOM   3061  HN  LYS A 846      70.380  36.680  40.920  1.00  0.00           H
ATOM   3062  CA  LYS A 846      70.890  35.860  39.070  1.00  0.00           C
ATOM   3063  HA  LYS A 846      71.210  34.820  39.080  1.00  0.00           H
ATOM   3064  CB  LYS A 846      69.370  35.710  38.890  1.00  0.00           C
ATOM   3065  HB1 LYS A 846      69.040  34.930  39.620  1.00  0.00           H
ATOM   3066  HB2 LYS A 846      69.250  35.220  37.890  1.00  0.00           H
ATOM   3067  CG  LYS A 846      68.540  37.000  38.910  1.00  0.00           C
ATOM   3068  HG1 LYS A 846      69.100  37.770  39.450  1.00  0.00           H
ATOM   3069  HG2 LYS A 846      67.520  36.770  39.300  1.00  0.00           H
ATOM   3070  CD  LYS A 846      68.290  37.420  37.500  1.00  0.00           C
ATOM   3071  HD1 LYS A 846      67.680  36.660  36.970  1.00  0.00           H
ATOM   3072  HD2 LYS A 846      69.230  37.510  36.930  1.00  0.00           H
ATOM   3073  CE  LYS A 846      67.370  38.630  37.340  1.00  0.00           C
ATOM   3074  HE1 LYS A 846      68.020  39.490  37.630  1.00  0.00           H
ATOM   3075  HE2 LYS A 846      66.440  38.550  37.930  1.00  0.00           H
ATOM   3076  NZ  LYS A 846      66.970  38.890  35.950  1.00  0.00           N
ATOM   3077  HZ1 LYS A 846      67.750  38.880  35.260  1.00  0.00           H
ATOM   3078  HZ2 LYS A 846      66.340  39.690  35.770  1.00  0.00           H
ATOM   3079  HZ3 LYS A 846      66.390  38.050  35.720  1.00  0.00           H
ATOM   3080  C   LYS A 846      71.590  36.430  37.780  1.00  0.00           C
ATOM   3081  O   LYS A 846      71.700  35.770  36.740  1.00  0.00           O
ATOM   3082  N   THR A 847      72.000  37.700  37.770  1.00  0.00           N
ATOM   3083  HN  THR A 847      72.010  38.340  38.530  1.00  0.00           H
ATOM   3084  CA  THR A 847      72.770  38.100  36.560  1.00  0.00           C
ATOM   3085  HA  THR A 847      72.300  37.600  35.730  1.00  0.00           H
ATOM   3086  CB  THR A 847      72.670  39.600  36.370  1.00  0.00           C
ATOM   3087  HB  THR A 847      73.500  40.100  35.820  1.00  0.00           H
ATOM   3088  OG1 THR A 847      72.790  40.260  37.590  1.00  0.00           O
ATOM   3089  HG1 THR A 847      73.030  41.190  37.500  1.00  0.00           H
ATOM   3090  CG2 THR A 847      71.290  39.980  35.870  1.00  0.00           C
ATOM   3091 HG21 THR A 847      70.530  39.660  36.630  1.00  0.00           H
ATOM   3092 HG22 THR A 847      71.180  39.320  34.980  1.00  0.00           H
ATOM   3093 HG23 THR A 847      71.190  41.050  35.580  1.00  0.00           H
ATOM   3094  C   THR A 847      74.180  37.620  36.540  1.00  0.00           C
ATOM   3095  O   THR A 847      74.770  37.520  35.490  1.00  0.00           O
ATOM   3096  N   LYS A 848      74.820  37.200  37.680  1.00  0.00           N
ATOM   3097  HN  LYS A 848      74.360  37.050  38.560  1.00  0.00           H
ATOM   3098  CA  LYS A 848      76.270  36.970  37.680  1.00  0.00           C
ATOM   3099  HA  LYS A 848      76.680  37.900  37.320  1.00  0.00           H
ATOM   3100  CB  LYS A 848      76.780  36.780  39.120  1.00  0.00           C
ATOM   3101  HB1 LYS A 848      77.720  36.190  39.110  1.00  0.00           H
ATOM   3102  HB2 LYS A 848      75.960  36.220  39.610  1.00  0.00           H
ATOM   3103  CG  LYS A 848      77.180  38.010  40.010  1.00  0.00           C
ATOM   3104  HG1 LYS A 848      77.960  38.670  39.570  1.00  0.00           H
ATOM   3105  HG2 LYS A 848      77.730  37.650  40.910  1.00  0.00           H
ATOM   3106  CD  LYS A 848      76.060  38.980  40.440  1.00  0.00           C
ATOM   3107  HD1 LYS A 848      76.390  39.530  41.350  1.00  0.00           H
ATOM   3108  HD2 LYS A 848      75.250  38.250  40.680  1.00  0.00           H
ATOM   3109  CE  LYS A 848      75.640  40.120  39.430  1.00  0.00           C
ATOM   3110  HE1 LYS A 848      75.210  39.750  38.480  1.00  0.00           H
ATOM   3111  HE2 LYS A 848      76.530  40.740  39.200  1.00  0.00           H
ATOM   3112  NZ  LYS A 848      74.600  41.050  40.000  1.00  0.00           N
ATOM   3113  HZ1 LYS A 848      74.500  41.960  39.500  1.00  0.00           H
ATOM   3114  HZ2 LYS A 848      74.680  41.330  41.000  1.00  0.00           H
ATOM   3115  HZ3 LYS A 848      73.690  40.570  39.850  1.00  0.00           H
ATOM   3116  C   LYS A 848      76.770  35.820  36.750  1.00  0.00           C
ATOM   3117  O   LYS A 848      76.150  34.770  36.750  1.00  0.00           O
ATOM   3118  N   ARG A 849      77.880  36.010  36.020  1.00  0.00           N
ATOM   3119  HN  ARG A 849      78.300  36.880  35.760  1.00  0.00           H
ATOM   3120  CA  ARG A 849      78.600  34.920  35.370  1.00  0.00           C
ATOM   3121  HA  ARG A 849      77.820  34.250  35.030  1.00  0.00           H
ATOM   3122  CB  ARG A 849      79.340  35.510  34.220  1.00  0.00           C
ATOM   3123  HB1 ARG A 849      78.700  36.240  33.680  1.00  0.00           H
ATOM   3124  HB2 ARG A 849      79.440  34.680  33.490  1.00  0.00           H
ATOM   3125  CG  ARG A 849      80.710  36.260  34.380  1.00  0.00           C
ATOM   3126  HG1 ARG A 849      80.770  36.930  35.250  1.00  0.00           H
ATOM   3127  HG2 ARG A 849      80.770  37.010  33.560  1.00  0.00           H
ATOM   3128  CD  ARG A 849      81.920  35.300  34.350  1.00  0.00           C
ATOM   3129  HD1 ARG A 849      81.820  34.590  33.510  1.00  0.00           H
ATOM   3130  HD2 ARG A 849      82.030  34.750  35.310  1.00  0.00           H
ATOM   3131  NE  ARG A 849      83.070  36.190  34.310  1.00  0.00           N
ATOM   3132  HE  ARG A 849      82.840  37.060  33.870  1.00  0.00           H
ATOM   3133  CZ  ARG A 849      84.280  35.740  34.220  1.00  0.00           C
ATOM   3134  NH1 ARG A 849      84.540  34.450  34.470  1.00  0.00           N
ATOM   3135 HH11 ARG A 849      83.740  33.850  34.410  1.00  0.00           H
ATOM   3136 HH12 ARG A 849      85.450  34.120  34.180  1.00  0.00           H
ATOM   3137  NH2 ARG A 849      85.340  36.530  34.120  1.00  0.00           N
ATOM   3138 HH21 ARG A 849      85.160  37.520  34.140  1.00  0.00           H
ATOM   3139 HH22 ARG A 849      86.270  36.280  34.370  1.00  0.00           H
ATOM   3140  C   ARG A 849      79.430  34.210  36.440  1.00  0.00           C
ATOM   3141  O   ARG A 849      79.640  34.710  37.530  1.00  0.00           O
ATOM   3142  N   TYR A 850      80.030  33.010  36.090  1.00  0.00           N
ATOM   3143  HN  TYR A 850      79.900  32.740  35.140  1.00  0.00           H
ATOM   3144  CA  TYR A 850      80.740  32.040  36.950  1.00  0.00           C
ATOM   3145  HA  TYR A 850      81.460  31.640  36.250  1.00  0.00           H
ATOM   3146  CB  TYR A 850      81.860  32.620  37.880  1.00  0.00           C
ATOM   3147  HB1 TYR A 850      81.250  33.220  38.590  1.00  0.00           H
ATOM   3148  HB2 TYR A 850      82.630  33.210  37.330  1.00  0.00           H
ATOM   3149  CG  TYR A 850      82.630  31.580  38.630  1.00  0.00           C
ATOM   3150  CD1 TYR A 850      82.500  31.340  40.030  1.00  0.00           C
ATOM   3151  HD1 TYR A 850      81.750  31.820  40.660  1.00  0.00           H
ATOM   3152  CE1 TYR A 850      83.260  30.350  40.640  1.00  0.00           C
ATOM   3153  HE1 TYR A 850      83.180  30.120  41.690  1.00  0.00           H
ATOM   3154  CZ  TYR A 850      84.240  29.710  39.900  1.00  0.00           C
ATOM   3155  OH  TYR A 850      85.150  28.810  40.530  1.00  0.00           O
ATOM   3156  HH  TYR A 850      85.650  28.240  39.950  1.00  0.00           H
ATOM   3157  CD2 TYR A 850      83.520  30.830  37.870  1.00  0.00           C
ATOM   3158  HD2 TYR A 850      83.640  31.010  36.820  1.00  0.00           H
ATOM   3159  CE2 TYR A 850      84.410  29.970  38.530  1.00  0.00           C
ATOM   3160  HE2 TYR A 850      85.130  29.480  37.880  1.00  0.00           H
ATOM   3161  C   TYR A 850      79.810  30.970  37.590  1.00  0.00           C
ATOM   3162  O   TYR A 850      80.050  29.800  37.340  1.00  0.00           O
ATOM   3163  N   PHE A 851      78.810  31.360  38.270  1.00  0.00           N
ATOM   3164  HN  PHE A 851      78.650  32.340  38.300  1.00  0.00           H
ATOM   3165  CA  PHE A 851      77.850  30.430  38.880  1.00  0.00           C
ATOM   3166  HA  PHE A 851      78.400  29.750  39.510  1.00  0.00           H
ATOM   3167  CB  PHE A 851      76.830  31.170  39.770  1.00  0.00           C
ATOM   3168  HB1 PHE A 851      76.360  30.400  40.410  1.00  0.00           H
ATOM   3169  HB2 PHE A 851      76.090  31.770  39.190  1.00  0.00           H
ATOM   3170  CG  PHE A 851      77.660  32.050  40.610  1.00  0.00           C
ATOM   3171  CD1 PHE A 851      77.570  33.430  40.510  1.00  0.00           C
ATOM   3172  HD1 PHE A 851      77.000  33.940  39.750  1.00  0.00           H
ATOM   3173  CE1 PHE A 851      78.420  34.270  41.220  1.00  0.00           C
ATOM   3174  HE1 PHE A 851      78.550  35.290  40.920  1.00  0.00           H
ATOM   3175  CZ  PHE A 851      79.330  33.690  42.180  1.00  0.00           C
ATOM   3176  HZ  PHE A 851      80.110  34.240  42.690  1.00  0.00           H
ATOM   3177  CD2 PHE A 851      78.510  31.460  41.580  1.00  0.00           C
ATOM   3178  HD2 PHE A 851      78.550  30.380  41.640  1.00  0.00           H
ATOM   3179  CE2 PHE A 851      79.330  32.280  42.310  1.00  0.00           C
ATOM   3180  HE2 PHE A 851      80.060  31.790  42.940  1.00  0.00           H
ATOM   3181  C   PHE A 851      76.890  29.810  37.850  1.00  0.00           C
ATOM   3182  O   PHE A 851      76.260  30.560  37.030  1.00  0.00           O
ATOM   3183  N   PRO A 852      76.730  28.530  37.860  1.00  0.00           N
ATOM   3184  CD  PRO A 852      77.790  27.600  38.320  1.00  0.00           C
ATOM   3185  HD1 PRO A 852      77.940  27.670  39.410  1.00  0.00           H
ATOM   3186  HD2 PRO A 852      78.680  27.930  37.750  1.00  0.00           H
ATOM   3187  CA  PRO A 852      75.700  27.870  37.070  1.00  0.00           C
ATOM   3188  HA  PRO A 852      75.930  28.140  36.040  1.00  0.00           H
ATOM   3189  CB  PRO A 852      75.870  26.420  37.510  1.00  0.00           C
ATOM   3190  HB1 PRO A 852      75.290  25.690  36.920  1.00  0.00           H
ATOM   3191  HB2 PRO A 852      75.450  26.300  38.530  1.00  0.00           H
ATOM   3192  CG  PRO A 852      77.320  26.210  37.820  1.00  0.00           C
ATOM   3193  HG1 PRO A 852      77.520  25.450  38.600  1.00  0.00           H
ATOM   3194  HG2 PRO A 852      77.810  25.950  36.860  1.00  0.00           H
ATOM   3195  C   PRO A 852      74.310  28.400  37.340  1.00  0.00           C
ATOM   3196  O   PRO A 852      74.040  28.880  38.420  1.00  0.00           O
ATOM   3197  N   THR A 853      73.420  28.360  36.380  1.00  0.00           N
ATOM   3198  HN  THR A 853      73.630  27.650  35.730  1.00  0.00           H
ATOM   3199  CA  THR A 853      72.170  29.060  36.350  1.00  0.00           C
ATOM   3200  HA  THR A 853      72.370  30.110  36.490  1.00  0.00           H
ATOM   3201  CB  THR A 853      71.440  29.020  35.020  1.00  0.00           C
ATOM   3202  HB  THR A 853      71.300  27.960  34.730  1.00  0.00           H
ATOM   3203  OG1 THR A 853      72.120  29.760  34.070  1.00  0.00           O
ATOM   3204  HG1 THR A 853      72.950  29.310  33.900  1.00  0.00           H
ATOM   3205  CG2 THR A 853      69.950  29.370  35.140  1.00  0.00           C
ATOM   3206 HG21 THR A 853      69.380  29.440  34.190  1.00  0.00           H
ATOM   3207 HG22 THR A 853      69.980  30.370  35.610  1.00  0.00           H
ATOM   3208 HG23 THR A 853      69.470  28.690  35.880  1.00  0.00           H
ATOM   3209  C   THR A 853      71.210  28.740  37.480  1.00  0.00           C
ATOM   3210  O   THR A 853      70.710  29.650  38.140  1.00  0.00           O
ATOM   3211  N   LYS A 854      70.990  27.420  37.740  1.00  0.00           N
ATOM   3212  HN  LYS A 854      71.350  26.690  37.180  1.00  0.00           H
ATOM   3213  CA  LYS A 854      70.190  26.940  38.950  1.00  0.00           C
ATOM   3214  HA  LYS A 854      69.230  27.430  38.950  1.00  0.00           H
ATOM   3215  CB  LYS A 854      70.020  25.400  38.910  1.00  0.00           C
ATOM   3216  HB1 LYS A 854      71.040  24.970  39.080  1.00  0.00           H
ATOM   3217  HB2 LYS A 854      69.760  25.100  37.880  1.00  0.00           H
ATOM   3218  CG  LYS A 854      68.990  24.780  39.930  1.00  0.00           C
ATOM   3219  HG1 LYS A 854      69.150  24.950  41.010  1.00  0.00           H
ATOM   3220  HG2 LYS A 854      69.000  23.680  39.740  1.00  0.00           H
ATOM   3221  CD  LYS A 854      67.540  25.340  39.570  1.00  0.00           C
ATOM   3222  HD1 LYS A 854      67.410  25.180  38.480  1.00  0.00           H
ATOM   3223  HD2 LYS A 854      67.630  26.420  39.840  1.00  0.00           H
ATOM   3224  CE  LYS A 854      66.490  24.750  40.500  1.00  0.00           C
ATOM   3225  HE1 LYS A 854      65.520  25.240  40.260  1.00  0.00           H
ATOM   3226  HE2 LYS A 854      66.760  24.820  41.570  1.00  0.00           H
ATOM   3227  NZ  LYS A 854      66.270  23.360  40.160  1.00  0.00           N
ATOM   3228  HZ1 LYS A 854      65.420  22.970  40.600  1.00  0.00           H
ATOM   3229  HZ2 LYS A 854      67.080  22.830  40.560  1.00  0.00           H
ATOM   3230  HZ3 LYS A 854      66.320  23.140  39.150  1.00  0.00           H
ATOM   3231  C   LYS A 854      70.750  27.490  40.280  1.00  0.00           C
ATOM   3232  O   LYS A 854      69.890  27.870  41.070  1.00  0.00           O
ATOM   3233  N   VAL A 855      72.060  27.610  40.490  1.00  0.00           N
ATOM   3234  HN  VAL A 855      72.740  27.520  39.760  1.00  0.00           H
ATOM   3235  CA  VAL A 855      72.600  28.200  41.690  1.00  0.00           C
ATOM   3236  HA  VAL A 855      72.150  27.820  42.600  1.00  0.00           H
ATOM   3237  CB  VAL A 855      74.090  27.950  41.790  1.00  0.00           C
ATOM   3238  HB  VAL A 855      74.640  28.540  41.030  1.00  0.00           H
ATOM   3239  CG1 VAL A 855      74.630  28.450  43.070  1.00  0.00           C
ATOM   3240 HG11 VAL A 855      74.070  28.000  43.920  1.00  0.00           H
ATOM   3241 HG12 VAL A 855      74.500  29.550  43.100  1.00  0.00           H
ATOM   3242 HG13 VAL A 855      75.700  28.210  43.240  1.00  0.00           H
ATOM   3243  CG2 VAL A 855      74.370  26.420  41.420  1.00  0.00           C
ATOM   3244 HG21 VAL A 855      73.710  25.680  41.920  1.00  0.00           H
ATOM   3245 HG22 VAL A 855      75.400  26.170  41.750  1.00  0.00           H
ATOM   3246 HG23 VAL A 855      74.200  26.300  40.330  1.00  0.00           H
ATOM   3247  C   VAL A 855      72.170  29.640  41.710  1.00  0.00           C
ATOM   3248  O   VAL A 855      71.620  30.060  42.730  1.00  0.00           O
ATOM   3249  N   ARG A 856      72.620  30.460  40.730  1.00  0.00           N
ATOM   3250  HN  ARG A 856      73.070  30.130  39.900  1.00  0.00           H
ATOM   3251  CA  ARG A 856      72.410  31.940  40.760  1.00  0.00           C
ATOM   3252  HA  ARG A 856      72.800  32.260  41.710  1.00  0.00           H
ATOM   3253  CB  ARG A 856      73.280  32.740  39.720  1.00  0.00           C
ATOM   3254  HB1 ARG A 856      74.360  32.570  39.920  1.00  0.00           H
ATOM   3255  HB2 ARG A 856      73.110  33.820  39.910  1.00  0.00           H
ATOM   3256  CG  ARG A 856      72.850  32.390  38.320  1.00  0.00           C
ATOM   3257  HG1 ARG A 856      71.820  32.780  38.120  1.00  0.00           H
ATOM   3258  HG2 ARG A 856      72.780  31.300  38.120  1.00  0.00           H
ATOM   3259  CD  ARG A 856      73.780  32.980  37.290  1.00  0.00           C
ATOM   3260  HD1 ARG A 856      74.760  32.470  37.300  1.00  0.00           H
ATOM   3261  HD2 ARG A 856      74.020  34.040  37.570  1.00  0.00           H
ATOM   3262  NE  ARG A 856      73.170  32.870  35.860  1.00  0.00           N
ATOM   3263  HE  ARG A 856      72.180  32.760  35.730  1.00  0.00           H
ATOM   3264  CZ  ARG A 856      73.920  32.890  34.790  1.00  0.00           C
ATOM   3265  NH1 ARG A 856      75.210  33.070  34.870  1.00  0.00           N
ATOM   3266 HH11 ARG A 856      75.530  33.510  35.710  1.00  0.00           H
ATOM   3267 HH12 ARG A 856      75.750  33.150  34.030  1.00  0.00           H
ATOM   3268  NH2 ARG A 856      73.330  32.520  33.710  1.00  0.00           N
ATOM   3269 HH21 ARG A 856      73.930  32.430  32.920  1.00  0.00           H
ATOM   3270 HH22 ARG A 856      72.410  32.120  33.700  1.00  0.00           H
ATOM   3271  C   ARG A 856      70.930  32.390  40.820  1.00  0.00           C
ATOM   3272  O   ARG A 856      70.550  33.270  41.640  1.00  0.00           O
ATOM   3273  N   SER A 857      70.030  31.730  40.000  1.00  0.00           N
ATOM   3274  HN  SER A 857      70.370  30.920  39.540  1.00  0.00           H
ATOM   3275  CA  SER A 857      68.590  31.880  40.130  1.00  0.00           C
ATOM   3276  HA  SER A 857      68.310  32.920  40.140  1.00  0.00           H
ATOM   3277  CB  SER A 857      67.860  31.190  39.000  1.00  0.00           C
ATOM   3278  HB1 SER A 857      68.220  31.510  38.000  1.00  0.00           H
ATOM   3279  HB2 SER A 857      66.760  31.370  38.990  1.00  0.00           H
ATOM   3280  OG  SER A 857      68.020  29.760  39.040  1.00  0.00           O
ATOM   3281  HG1 SER A 857      68.940  29.670  38.770  1.00  0.00           H
ATOM   3282  C   SER A 857      67.870  31.380  41.430  1.00  0.00           C
ATOM   3283  O   SER A 857      67.080  32.090  42.010  1.00  0.00           O
ATOM   3284  N   THR A 858      68.220  30.220  42.030  1.00  0.00           N
ATOM   3285  HN  THR A 858      68.980  29.710  41.630  1.00  0.00           H
ATOM   3286  CA  THR A 858      67.640  29.640  43.280  1.00  0.00           C
ATOM   3287  HA  THR A 858      66.570  29.590  43.190  1.00  0.00           H
ATOM   3288  CB  THR A 858      68.150  28.230  43.600  1.00  0.00           C
ATOM   3289  HB  THR A 858      69.240  28.250  43.750  1.00  0.00           H
ATOM   3290  OG1 THR A 858      67.750  27.370  42.560  1.00  0.00           O
ATOM   3291  HG1 THR A 858      68.270  27.570  41.770  1.00  0.00           H
ATOM   3292  CG2 THR A 858      67.390  27.720  44.820  1.00  0.00           C
ATOM   3293 HG21 THR A 858      68.130  27.950  45.620  1.00  0.00           H
ATOM   3294 HG22 THR A 858      67.200  26.620  44.780  1.00  0.00           H
ATOM   3295 HG23 THR A 858      66.380  28.130  44.980  1.00  0.00           H
ATOM   3296  C   THR A 858      67.920  30.520  44.480  1.00  0.00           C
ATOM   3297  O   THR A 858      67.040  30.800  45.260  1.00  0.00           O
ATOM   3298  N   ILE A 859      69.090  31.140  44.560  1.00  0.00           N
ATOM   3299  HN  ILE A 859      69.820  30.910  43.930  1.00  0.00           H
ATOM   3300  CA  ILE A 859      69.420  32.180  45.540  1.00  0.00           C
ATOM   3301  HA  ILE A 859      69.100  31.840  46.500  1.00  0.00           H
ATOM   3302  CB  ILE A 859      70.920  32.490  45.590  1.00  0.00           C
ATOM   3303  HB  ILE A 859      71.300  32.760  44.590  1.00  0.00           H
ATOM   3304  CG2 ILE A 859      71.190  33.580  46.680  1.00  0.00           C
ATOM   3305 HG21 ILE A 859      72.280  33.460  46.890  1.00  0.00           H
ATOM   3306 HG22 ILE A 859      70.760  33.200  47.630  1.00  0.00           H
ATOM   3307 HG23 ILE A 859      70.830  34.580  46.360  1.00  0.00           H
ATOM   3308  CG1 ILE A 859      71.680  31.190  45.980  1.00  0.00           C
ATOM   3309 HG11 ILE A 859      71.370  30.380  45.290  1.00  0.00           H
ATOM   3310 HG12 ILE A 859      71.360  31.040  47.030  1.00  0.00           H
ATOM   3311  CD  ILE A 859      73.190  31.370  45.820  1.00  0.00           C
ATOM   3312  HD1 ILE A 859      73.470  32.440  45.890  1.00  0.00           H
ATOM   3313  HD2 ILE A 859      73.570  31.040  44.830  1.00  0.00           H
ATOM   3314  HD3 ILE A 859      73.700  30.620  46.460  1.00  0.00           H
ATOM   3315  C   ILE A 859      68.610  33.500  45.380  1.00  0.00           C
ATOM   3316  O   ILE A 859      68.080  33.960  46.360  1.00  0.00           O
ATOM   3317  N   SER A 860      68.440  34.000  44.110  1.00  0.00           N
ATOM   3318  HN  SER A 860      68.970  33.650  43.340  1.00  0.00           H
ATOM   3319  CA  SER A 860      67.560  35.070  43.760  1.00  0.00           C
ATOM   3320  HA  SER A 860      67.890  35.840  44.440  1.00  0.00           H
ATOM   3321  CB  SER A 860      67.730  35.720  42.300  1.00  0.00           C
ATOM   3322  HB1 SER A 860      67.000  36.540  42.100  1.00  0.00           H
ATOM   3323  HB2 SER A 860      67.590  34.910  41.560  1.00  0.00           H
ATOM   3324  OG  SER A 860      69.000  36.300  42.150  1.00  0.00           O
ATOM   3325  HG1 SER A 860      69.200  36.830  42.930  1.00  0.00           H
ATOM   3326  C   SER A 860      66.060  34.860  43.910  1.00  0.00           C
ATOM   3327  O   SER A 860      65.300  35.760  44.300  1.00  0.00           O
ATOM   3328  N   ASP A 861      65.460  33.620  43.630  1.00  0.00           N
ATOM   3329  HN  ASP A 861      66.020  32.970  43.130  1.00  0.00           H
ATOM   3330  CA  ASP A 861      64.060  33.390  43.750  1.00  0.00           C
ATOM   3331  HA  ASP A 861      63.570  34.140  43.160  1.00  0.00           H
ATOM   3332  CB  ASP A 861      63.620  31.970  43.180  1.00  0.00           C
ATOM   3333  HB1 ASP A 861      62.550  31.760  43.390  1.00  0.00           H
ATOM   3334  HB2 ASP A 861      64.260  31.180  43.630  1.00  0.00           H
ATOM   3335  CG  ASP A 861      63.750  31.900  41.680  1.00  0.00           C
ATOM   3336  OD1 ASP A 861      63.840  32.960  41.000  1.00  0.00           O
ATOM   3337  OD2 ASP A 861      63.620  30.790  41.130  1.00  0.00           O
ATOM   3338  C   ASP A 861      63.580  33.570  45.140  1.00  0.00           C
ATOM   3339  O   ASP A 861      62.450  34.090  45.320  1.00  0.00           O
ATOM   3340  N   PHE A 862      64.370  33.190  46.150  1.00  0.00           N
ATOM   3341  HN  PHE A 862      65.290  32.900  45.920  1.00  0.00           H
ATOM   3342  CA  PHE A 862      63.920  33.100  47.510  1.00  0.00           C
ATOM   3343  HA  PHE A 862      62.850  33.260  47.530  1.00  0.00           H
ATOM   3344  CB  PHE A 862      64.150  31.730  48.180  1.00  0.00           C
ATOM   3345  HB1 PHE A 862      63.860  31.780  49.240  1.00  0.00           H
ATOM   3346  HB2 PHE A 862      65.230  31.450  48.170  1.00  0.00           H
ATOM   3347  CG  PHE A 862      63.310  30.660  47.500  1.00  0.00           C
ATOM   3348  CD1 PHE A 862      62.190  29.960  48.040  1.00  0.00           C
ATOM   3349  HD1 PHE A 862      61.780  30.180  49.020  1.00  0.00           H
ATOM   3350  CE1 PHE A 862      61.570  28.830  47.420  1.00  0.00           C
ATOM   3351  HE1 PHE A 862      60.670  28.370  47.820  1.00  0.00           H
ATOM   3352  CZ  PHE A 862      62.070  28.390  46.220  1.00  0.00           C
ATOM   3353  HZ  PHE A 862      61.680  27.560  45.640  1.00  0.00           H
ATOM   3354  CD2 PHE A 862      63.850  30.090  46.270  1.00  0.00           C
ATOM   3355  HD2 PHE A 862      64.750  30.500  45.820  1.00  0.00           H
ATOM   3356  CE2 PHE A 862      63.190  28.990  45.660  1.00  0.00           C
ATOM   3357  HE2 PHE A 862      63.560  28.460  44.800  1.00  0.00           H
ATOM   3358  C   PHE A 862      64.480  34.300  48.380  1.00  0.00           C
ATOM   3359  O   PHE A 862      64.480  34.230  49.580  1.00  0.00           O
ATOM   3360  N   ALA A 863      64.950  35.330  47.740  1.00  0.00           N
ATOM   3361  HN  ALA A 863      64.910  35.310  46.740  1.00  0.00           H
ATOM   3362  CA  ALA A 863      65.670  36.480  48.210  1.00  0.00           C
ATOM   3363  HA  ALA A 863      66.730  36.310  48.310  1.00  0.00           H
ATOM   3364  CB  ALA A 863      65.450  37.510  47.150  1.00  0.00           C
ATOM   3365  HB1 ALA A 863      64.370  37.780  47.150  1.00  0.00           H
ATOM   3366  HB2 ALA A 863      65.750  37.040  46.180  1.00  0.00           H
ATOM   3367  HB3 ALA A 863      66.010  38.460  47.320  1.00  0.00           H
ATOM   3368  C   ALA A 863      65.250  37.060  49.620  1.00  0.00           C
ATOM   3369  O   ALA A 863      66.150  37.210  50.560  1.00  0.00           O
ATOM   3370  N   VAL A 864      63.930  37.390  49.670  1.00  0.00           N
ATOM   3371  HN  VAL A 864      63.370  37.290  48.850  1.00  0.00           H
ATOM   3372  CA  VAL A 864      63.330  38.000  50.800  1.00  0.00           C
ATOM   3373  HA  VAL A 864      63.960  38.850  51.040  1.00  0.00           H
ATOM   3374  CB  VAL A 864      61.940  38.510  50.370  1.00  0.00           C
ATOM   3375  HB  VAL A 864      61.310  37.640  50.100  1.00  0.00           H
ATOM   3376  CG1 VAL A 864      61.170  39.130  51.570  1.00  0.00           C
ATOM   3377 HG11 VAL A 864      61.720  39.990  52.010  1.00  0.00           H
ATOM   3378 HG12 VAL A 864      61.100  38.350  52.360  1.00  0.00           H
ATOM   3379 HG13 VAL A 864      60.110  39.380  51.350  1.00  0.00           H
ATOM   3380  CG2 VAL A 864      62.010  39.660  49.290  1.00  0.00           C
ATOM   3381 HG21 VAL A 864      62.690  39.270  48.490  1.00  0.00           H
ATOM   3382 HG22 VAL A 864      62.460  40.640  49.590  1.00  0.00           H
ATOM   3383 HG23 VAL A 864      60.940  39.770  49.020  1.00  0.00           H
ATOM   3384  C   VAL A 864      63.300  37.080  52.050  1.00  0.00           C
ATOM   3385  O   VAL A 864      63.750  37.490  53.150  1.00  0.00           O
ATOM   3386  N   PHE A 865      62.780  35.840  51.850  1.00  0.00           N
ATOM   3387  HN  PHE A 865      62.410  35.610  50.950  1.00  0.00           H
ATOM   3388  CA  PHE A 865      62.850  34.700  52.780  1.00  0.00           C
ATOM   3389  HA  PHE A 865      62.330  34.970  53.700  1.00  0.00           H
ATOM   3390  CB  PHE A 865      62.110  33.470  52.220  1.00  0.00           C
ATOM   3391  HB1 PHE A 865      62.420  33.140  51.200  1.00  0.00           H
ATOM   3392  HB2 PHE A 865      61.010  33.590  52.240  1.00  0.00           H
ATOM   3393  CG  PHE A 865      62.400  32.230  53.080  1.00  0.00           C
ATOM   3394  CD1 PHE A 865      63.060  31.150  52.420  1.00  0.00           C
ATOM   3395  HD1 PHE A 865      63.300  31.180  51.370  1.00  0.00           H
ATOM   3396  CE1 PHE A 865      63.080  29.900  52.990  1.00  0.00           C
ATOM   3397  HE1 PHE A 865      63.500  29.040  52.470  1.00  0.00           H
ATOM   3398  CZ  PHE A 865      62.700  29.760  54.380  1.00  0.00           C
ATOM   3399  HZ  PHE A 865      62.720  28.770  54.800  1.00  0.00           H
ATOM   3400  CD2 PHE A 865      62.070  32.150  54.430  1.00  0.00           C
ATOM   3401  HD2 PHE A 865      61.440  32.890  54.910  1.00  0.00           H
ATOM   3402  CE2 PHE A 865      62.140  30.830  55.030  1.00  0.00           C
ATOM   3403  HE2 PHE A 865      61.580  30.630  55.940  1.00  0.00           H
ATOM   3404  C   PHE A 865      64.300  34.430  53.280  1.00  0.00           C
ATOM   3405  O   PHE A 865      64.600  34.410  54.520  1.00  0.00           O
ATOM   3406  N   LEU A 866      65.270  34.360  52.340  1.00  0.00           N
ATOM   3407  HN  LEU A 866      65.140  34.510  51.360  1.00  0.00           H
ATOM   3408  CA  LEU A 866      66.740  34.080  52.550  1.00  0.00           C
ATOM   3409  HA  LEU A 866      66.770  33.140  53.090  1.00  0.00           H
ATOM   3410  CB  LEU A 866      67.480  33.850  51.170  1.00  0.00           C
ATOM   3411  HB1 LEU A 866      68.050  34.770  50.960  1.00  0.00           H
ATOM   3412  HB2 LEU A 866      66.850  33.810  50.260  1.00  0.00           H
ATOM   3413  CG  LEU A 866      68.330  32.610  51.190  1.00  0.00           C
ATOM   3414  HG  LEU A 866      68.910  32.520  52.140  1.00  0.00           H
ATOM   3415  CD1 LEU A 866      67.550  31.320  50.950  1.00  0.00           C
ATOM   3416 HD11 LEU A 866      67.000  31.350  49.990  1.00  0.00           H
ATOM   3417 HD12 LEU A 866      66.870  31.210  51.830  1.00  0.00           H
ATOM   3418 HD13 LEU A 866      68.120  30.370  50.860  1.00  0.00           H
ATOM   3419  CD2 LEU A 866      69.580  32.820  50.170  1.00  0.00           C
ATOM   3420 HD21 LEU A 866      70.150  33.770  50.290  1.00  0.00           H
ATOM   3421 HD22 LEU A 866      69.120  32.700  49.170  1.00  0.00           H
ATOM   3422 HD23 LEU A 866      70.230  31.940  50.300  1.00  0.00           H
ATOM   3423  C   LEU A 866      67.340  35.220  53.430  1.00  0.00           C
ATOM   3424  O   LEU A 866      68.140  35.030  54.350  1.00  0.00           O
ATOM   3425  N   THR A 867      66.980  36.470  53.230  1.00  0.00           N
ATOM   3426  HN  THR A 867      66.560  36.670  52.340  1.00  0.00           H
ATOM   3427  CA  THR A 867      67.370  37.630  54.000  1.00  0.00           C
ATOM   3428  HA  THR A 867      68.440  37.720  54.080  1.00  0.00           H
ATOM   3429  CB  THR A 867      66.880  38.990  53.400  1.00  0.00           C
ATOM   3430  HB  THR A 867      65.780  38.920  53.260  1.00  0.00           H
ATOM   3431  OG1 THR A 867      67.430  39.150  52.090  1.00  0.00           O
ATOM   3432  HG1 THR A 867      67.100  38.390  51.600  1.00  0.00           H
ATOM   3433  CG2 THR A 867      67.090  40.220  54.280  1.00  0.00           C
ATOM   3434 HG21 THR A 867      66.800  41.070  53.630  1.00  0.00           H
ATOM   3435 HG22 THR A 867      68.130  40.270  54.680  1.00  0.00           H
ATOM   3436 HG23 THR A 867      66.370  40.220  55.140  1.00  0.00           H
ATOM   3437  C   THR A 867      66.820  37.580  55.440  1.00  0.00           C
ATOM   3438  O   THR A 867      67.580  37.870  56.350  1.00  0.00           O
ATOM   3439  N   ILE A 868      65.570  37.200  55.680  1.00  0.00           N
ATOM   3440  HN  ILE A 868      64.940  37.300  54.920  1.00  0.00           H
ATOM   3441  CA  ILE A 868      65.070  36.900  56.990  1.00  0.00           C
ATOM   3442  HA  ILE A 868      65.170  37.810  57.540  1.00  0.00           H
ATOM   3443  CB  ILE A 868      63.570  36.640  56.960  1.00  0.00           C
ATOM   3444  HB  ILE A 868      63.350  35.840  56.210  1.00  0.00           H
ATOM   3445  CG2 ILE A 868      63.080  36.000  58.230  1.00  0.00           C
ATOM   3446 HG21 ILE A 868      62.020  35.670  58.140  1.00  0.00           H
ATOM   3447 HG22 ILE A 868      63.010  36.770  59.030  1.00  0.00           H
ATOM   3448 HG23 ILE A 868      63.580  35.060  58.540  1.00  0.00           H
ATOM   3449  CG1 ILE A 868      62.770  37.890  56.670  1.00  0.00           C
ATOM   3450 HG11 ILE A 868      63.340  38.570  56.020  1.00  0.00           H
ATOM   3451 HG12 ILE A 868      62.420  38.500  57.530  1.00  0.00           H
ATOM   3452  CD  ILE A 868      61.530  37.520  55.920  1.00  0.00           C
ATOM   3453  HD1 ILE A 868      61.330  38.380  55.250  1.00  0.00           H
ATOM   3454  HD2 ILE A 868      60.650  37.410  56.610  1.00  0.00           H
ATOM   3455  HD3 ILE A 868      61.530  36.570  55.340  1.00  0.00           H
ATOM   3456  C   ILE A 868      65.810  35.790  57.700  1.00  0.00           C
ATOM   3457  O   ILE A 868      66.170  35.990  58.910  1.00  0.00           O
ATOM   3458  N   VAL A 869      66.140  34.730  56.980  1.00  0.00           N
ATOM   3459  HN  VAL A 869      65.730  34.640  56.080  1.00  0.00           H
ATOM   3460  CA  VAL A 869      66.960  33.650  57.560  1.00  0.00           C
ATOM   3461  HA  VAL A 869      66.600  33.200  58.470  1.00  0.00           H
ATOM   3462  CB  VAL A 869      67.000  32.390  56.670  1.00  0.00           C
ATOM   3463  HB  VAL A 869      67.390  32.610  55.650  1.00  0.00           H
ATOM   3464  CG1 VAL A 869      68.000  31.310  57.180  1.00  0.00           C
ATOM   3465 HG11 VAL A 869      68.970  31.850  57.110  1.00  0.00           H
ATOM   3466 HG12 VAL A 869      67.990  30.410  56.530  1.00  0.00           H
ATOM   3467 HG13 VAL A 869      67.710  31.160  58.240  1.00  0.00           H
ATOM   3468  CG2 VAL A 869      65.650  31.740  56.660  1.00  0.00           C
ATOM   3469 HG21 VAL A 869      65.340  31.460  57.690  1.00  0.00           H
ATOM   3470 HG22 VAL A 869      65.640  30.850  56.010  1.00  0.00           H
ATOM   3471 HG23 VAL A 869      64.940  32.470  56.210  1.00  0.00           H
ATOM   3472  C   VAL A 869      68.350  34.190  57.960  1.00  0.00           C
ATOM   3473  O   VAL A 869      68.860  33.900  59.060  1.00  0.00           O
ATOM   3474  N   ILE A 870      69.100  34.920  57.110  1.00  0.00           N
ATOM   3475  HN  ILE A 870      68.860  35.210  56.190  1.00  0.00           H
ATOM   3476  CA  ILE A 870      70.430  35.490  57.450  1.00  0.00           C
ATOM   3477  HA  ILE A 870      71.090  34.690  57.740  1.00  0.00           H
ATOM   3478  CB  ILE A 870      71.080  35.990  56.200  1.00  0.00           C
ATOM   3479  HB  ILE A 870      70.410  36.710  55.670  1.00  0.00           H
ATOM   3480  CG2 ILE A 870      72.350  36.760  56.460  1.00  0.00           C
ATOM   3481 HG21 ILE A 870      72.090  37.780  56.840  1.00  0.00           H
ATOM   3482 HG22 ILE A 870      72.840  36.970  55.490  1.00  0.00           H
ATOM   3483 HG23 ILE A 870      73.040  36.350  57.230  1.00  0.00           H
ATOM   3484  CG1 ILE A 870      71.430  34.810  55.210  1.00  0.00           C
ATOM   3485 HG11 ILE A 870      70.720  33.980  55.400  1.00  0.00           H
ATOM   3486 HG12 ILE A 870      72.440  34.490  55.540  1.00  0.00           H
ATOM   3487  CD  ILE A 870      71.450  35.140  53.750  1.00  0.00           C
ATOM   3488  HD1 ILE A 870      71.580  34.220  53.150  1.00  0.00           H
ATOM   3489  HD2 ILE A 870      72.240  35.900  53.530  1.00  0.00           H
ATOM   3490  HD3 ILE A 870      70.470  35.590  53.490  1.00  0.00           H
ATOM   3491  C   ILE A 870      70.400  36.500  58.550  1.00  0.00           C
ATOM   3492  O   ILE A 870      71.260  36.430  59.430  1.00  0.00           O
ATOM   3493  N   MET A 871      69.420  37.440  58.590  1.00  0.00           N
ATOM   3494  HN  MET A 871      68.750  37.470  57.850  1.00  0.00           H
ATOM   3495  CA  MET A 871      69.160  38.370  59.650  1.00  0.00           C
ATOM   3496  HA  MET A 871      70.030  38.980  59.830  1.00  0.00           H
ATOM   3497  CB  MET A 871      68.110  39.460  59.140  1.00  0.00           C
ATOM   3498  HB1 MET A 871      67.780  40.040  60.030  1.00  0.00           H
ATOM   3499  HB2 MET A 871      67.280  38.850  58.730  1.00  0.00           H
ATOM   3500  CG  MET A 871      68.660  40.410  58.010  1.00  0.00           C
ATOM   3501  HG1 MET A 871      67.830  41.010  57.590  1.00  0.00           H
ATOM   3502  HG2 MET A 871      69.080  39.820  57.170  1.00  0.00           H
ATOM   3503  SD  MET A 871      70.010  41.510  58.620  1.00  0.00           S
ATOM   3504  CE  MET A 871      70.600  42.190  57.000  1.00  0.00           C
ATOM   3505  HE1 MET A 871      69.890  42.910  56.530  1.00  0.00           H
ATOM   3506  HE2 MET A 871      70.830  41.360  56.290  1.00  0.00           H
ATOM   3507  HE3 MET A 871      71.530  42.790  57.080  1.00  0.00           H
ATOM   3508  C   MET A 871      68.790  37.810  60.960  1.00  0.00           C
ATOM   3509  O   MET A 871      69.380  38.150  61.940  1.00  0.00           O
ATOM   3510  N   VAL A 872      67.930  36.840  61.010  1.00  0.00           N
ATOM   3511  HN  VAL A 872      67.470  36.570  60.180  1.00  0.00           H
ATOM   3512  CA  VAL A 872      67.680  36.040  62.200  1.00  0.00           C
ATOM   3513  HA  VAL A 872      67.450  36.770  62.970  1.00  0.00           H
ATOM   3514  CB  VAL A 872      66.370  35.130  62.130  1.00  0.00           C
ATOM   3515  HB  VAL A 872      65.610  35.760  61.660  1.00  0.00           H
ATOM   3516  CG1 VAL A 872      66.480  33.840  61.320  1.00  0.00           C
ATOM   3517 HG11 VAL A 872      65.570  33.240  61.120  1.00  0.00           H
ATOM   3518 HG12 VAL A 872      67.190  33.110  61.760  1.00  0.00           H
ATOM   3519 HG13 VAL A 872      66.890  34.150  60.330  1.00  0.00           H
ATOM   3520  CG2 VAL A 872      65.890  34.630  63.490  1.00  0.00           C
ATOM   3521 HG21 VAL A 872      66.700  34.040  63.980  1.00  0.00           H
ATOM   3522 HG22 VAL A 872      65.040  33.990  63.170  1.00  0.00           H
ATOM   3523 HG23 VAL A 872      65.440  35.340  64.220  1.00  0.00           H
ATOM   3524  C   VAL A 872      68.870  35.330  62.800  1.00  0.00           C
ATOM   3525  O   VAL A 872      69.110  35.390  64.020  1.00  0.00           O
ATOM   3526  N   THR A 873      69.740  34.680  61.940  1.00  0.00           N
ATOM   3527  HN  THR A 873      69.610  34.630  60.950  1.00  0.00           H
ATOM   3528  CA  THR A 873      71.050  34.190  62.280  1.00  0.00           C
ATOM   3529  HA  THR A 873      70.960  33.430  63.040  1.00  0.00           H
ATOM   3530  CB  THR A 873      71.700  33.550  61.080  1.00  0.00           C
ATOM   3531  HB  THR A 873      71.950  34.200  60.220  1.00  0.00           H
ATOM   3532  OG1 THR A 873      70.880  32.560  60.500  1.00  0.00           O
ATOM   3533  HG1 THR A 873      70.200  33.000  59.990  1.00  0.00           H
ATOM   3534  CG2 THR A 873      73.020  32.830  61.490  1.00  0.00           C
ATOM   3535 HG21 THR A 873      73.480  32.340  60.600  1.00  0.00           H
ATOM   3536 HG22 THR A 873      72.770  32.060  62.240  1.00  0.00           H
ATOM   3537 HG23 THR A 873      73.730  33.580  61.890  1.00  0.00           H
ATOM   3538  C   THR A 873      72.040  35.240  62.850  1.00  0.00           C
ATOM   3539  O   THR A 873      72.780  34.980  63.830  1.00  0.00           O
ATOM   3540  N   ILE A 874      72.090  36.470  62.290  1.00  0.00           N
ATOM   3541  HN  ILE A 874      71.680  36.630  61.400  1.00  0.00           H
ATOM   3542  CA  ILE A 874      72.850  37.610  62.890  1.00  0.00           C
ATOM   3543  HA  ILE A 874      73.860  37.330  63.130  1.00  0.00           H
ATOM   3544  CB  ILE A 874      72.830  38.800  61.900  1.00  0.00           C
ATOM   3545  HB  ILE A 874      71.740  38.900  61.670  1.00  0.00           H
ATOM   3546  CG2 ILE A 874      73.370  40.160  62.560  1.00  0.00           C
ATOM   3547 HG21 ILE A 874      72.720  40.280  63.450  1.00  0.00           H
ATOM   3548 HG22 ILE A 874      73.150  40.990  61.860  1.00  0.00           H
ATOM   3549 HG23 ILE A 874      74.470  40.110  62.720  1.00  0.00           H
ATOM   3550  CG1 ILE A 874      73.540  38.590  60.600  1.00  0.00           C
ATOM   3551 HG11 ILE A 874      73.310  37.540  60.310  1.00  0.00           H
ATOM   3552 HG12 ILE A 874      74.610  38.630  60.870  1.00  0.00           H
ATOM   3553  CD  ILE A 874      73.080  39.530  59.500  1.00  0.00           C
ATOM   3554  HD1 ILE A 874      73.540  39.310  58.520  1.00  0.00           H
ATOM   3555  HD2 ILE A 874      73.460  40.550  59.730  1.00  0.00           H
ATOM   3556  HD3 ILE A 874      71.980  39.590  59.340  1.00  0.00           H
ATOM   3557  C   ILE A 874      72.340  37.970  64.300  1.00  0.00           C
ATOM   3558  O   ILE A 874      73.090  38.130  65.230  1.00  0.00           O
ATOM   3559  N   ASP A 875      71.020  38.090  64.540  1.00  0.00           N
ATOM   3560  HN  ASP A 875      70.440  38.030  63.730  1.00  0.00           H
ATOM   3561  CA  ASP A 875      70.410  38.410  65.780  1.00  0.00           C
ATOM   3562  HA  ASP A 875      70.910  39.290  66.180  1.00  0.00           H
ATOM   3563  CB  ASP A 875      68.920  38.920  65.550  1.00  0.00           C
ATOM   3564  HB1 ASP A 875      68.480  38.070  65.010  1.00  0.00           H
ATOM   3565  HB2 ASP A 875      68.870  39.940  65.100  1.00  0.00           H
ATOM   3566  CG  ASP A 875      68.080  38.890  66.840  1.00  0.00           C
ATOM   3567  OD1 ASP A 875      67.820  37.820  67.450  1.00  0.00           O
ATOM   3568  OD2 ASP A 875      67.420  39.940  67.090  1.00  0.00           O
ATOM   3569  C   ASP A 875      70.660  37.400  66.930  1.00  0.00           C
ATOM   3570  O   ASP A 875      70.880  37.710  68.100  1.00  0.00           O
ATOM   3571  N   TYR A 876      70.780  36.050  66.590  1.00  0.00           N
ATOM   3572  HN  TYR A 876      70.620  35.870  65.620  1.00  0.00           H
ATOM   3573  CA  TYR A 876      71.310  34.930  67.330  1.00  0.00           C
ATOM   3574  HA  TYR A 876      70.670  34.880  68.210  1.00  0.00           H
ATOM   3575  CB  TYR A 876      71.110  33.680  66.460  1.00  0.00           C
ATOM   3576  HB1 TYR A 876      71.660  33.790  65.500  1.00  0.00           H
ATOM   3577  HB2 TYR A 876      70.010  33.610  66.320  1.00  0.00           H
ATOM   3578  CG  TYR A 876      71.560  32.420  67.110  1.00  0.00           C
ATOM   3579  CD1 TYR A 876      71.830  31.280  66.330  1.00  0.00           C
ATOM   3580  HD1 TYR A 876      71.710  31.350  65.260  1.00  0.00           H
ATOM   3581  CE1 TYR A 876      72.130  29.990  66.830  1.00  0.00           C
ATOM   3582  HE1 TYR A 876      72.340  29.230  66.100  1.00  0.00           H
ATOM   3583  CZ  TYR A 876      72.120  29.860  68.220  1.00  0.00           C
ATOM   3584  OH  TYR A 876      72.420  28.630  68.780  1.00  0.00           O
ATOM   3585  HH  TYR A 876      72.560  28.610  69.730  1.00  0.00           H
ATOM   3586  CD2 TYR A 876      71.570  32.190  68.520  1.00  0.00           C
ATOM   3587  HD2 TYR A 876      71.220  32.960  69.200  1.00  0.00           H
ATOM   3588  CE2 TYR A 876      71.890  30.960  69.050  1.00  0.00           C
ATOM   3589  HE2 TYR A 876      71.710  30.740  70.090  1.00  0.00           H
ATOM   3590  C   TYR A 876      72.820  35.090  67.770  1.00  0.00           C
ATOM   3591  O   TYR A 876      73.170  35.070  68.930  1.00  0.00           O
ATOM   3592  N   LEU A 877      73.650  35.260  66.750  1.00  0.00           N
ATOM   3593  HN  LEU A 877      73.380  35.100  65.810  1.00  0.00           H
ATOM   3594  CA  LEU A 877      75.040  35.480  66.950  1.00  0.00           C
ATOM   3595  HA  LEU A 877      75.400  34.610  67.480  1.00  0.00           H
ATOM   3596  CB  LEU A 877      75.880  35.500  65.650  1.00  0.00           C
ATOM   3597  HB1 LEU A 877      76.940  35.740  65.810  1.00  0.00           H
ATOM   3598  HB2 LEU A 877      75.300  36.290  65.110  1.00  0.00           H
ATOM   3599  CG  LEU A 877      75.810  34.230  64.770  1.00  0.00           C
ATOM   3600  HG  LEU A 877      74.740  33.930  64.700  1.00  0.00           H
ATOM   3601  CD1 LEU A 877      76.340  34.570  63.410  1.00  0.00           C
ATOM   3602 HD11 LEU A 877      76.060  33.750  62.720  1.00  0.00           H
ATOM   3603 HD12 LEU A 877      77.430  34.800  63.480  1.00  0.00           H
ATOM   3604 HD13 LEU A 877      75.810  35.440  62.970  1.00  0.00           H
ATOM   3605  CD2 LEU A 877      76.430  32.950  65.500  1.00  0.00           C
ATOM   3606 HD21 LEU A 877      75.820  32.650  66.380  1.00  0.00           H
ATOM   3607 HD22 LEU A 877      77.370  33.300  65.990  1.00  0.00           H
ATOM   3608 HD23 LEU A 877      76.590  32.090  64.820  1.00  0.00           H
ATOM   3609  C   LEU A 877      75.410  36.680  67.800  1.00  0.00           C
ATOM   3610  O   LEU A 877      76.310  36.560  68.630  1.00  0.00           O
ATOM   3611  N   VAL A 878      74.810  37.870  67.620  1.00  0.00           N
ATOM   3612  HN  VAL A 878      74.200  37.960  66.850  1.00  0.00           H
ATOM   3613  CA  VAL A 878      75.170  39.020  68.420  1.00  0.00           C
ATOM   3614  HA  VAL A 878      76.250  38.940  68.490  1.00  0.00           H
ATOM   3615  CB  VAL A 878      74.630  40.250  67.750  1.00  0.00           C
ATOM   3616  HB  VAL A 878      74.870  40.270  66.670  1.00  0.00           H
ATOM   3617  CG1 VAL A 878      73.090  40.340  67.890  1.00  0.00           C
ATOM   3618 HG11 VAL A 878      72.660  41.090  67.200  1.00  0.00           H
ATOM   3619 HG12 VAL A 878      72.880  40.670  68.930  1.00  0.00           H
ATOM   3620 HG13 VAL A 878      72.430  39.460  67.750  1.00  0.00           H
ATOM   3621  CG2 VAL A 878      75.380  41.440  68.310  1.00  0.00           C
ATOM   3622 HG21 VAL A 878      75.280  41.630  69.390  1.00  0.00           H
ATOM   3623 HG22 VAL A 878      74.950  42.400  67.980  1.00  0.00           H
ATOM   3624 HG23 VAL A 878      76.480  41.350  68.190  1.00  0.00           H
ATOM   3625  C   VAL A 878      74.680  38.860  69.840  1.00  0.00           C
ATOM   3626  O   VAL A 878      75.260  39.380  70.790  1.00  0.00           O
ATOM   3627  N   GLY A 879      73.640  37.970  70.030  1.00  0.00           N
ATOM   3628  HN  GLY A 879      73.130  37.790  69.200  1.00  0.00           H
ATOM   3629  CA  GLY A 879      73.030  37.580  71.300  1.00  0.00           C
ATOM   3630  HA1 GLY A 879      73.860  37.280  71.920  1.00  0.00           H
ATOM   3631  HA2 GLY A 879      72.460  36.680  71.100  1.00  0.00           H
ATOM   3632  C   GLY A 879      72.160  38.590  71.970  1.00  0.00           C
ATOM   3633  O   GLY A 879      72.010  38.610  73.190  1.00  0.00           O
ATOM   3634  N   VAL A 880      71.570  39.590  71.150  1.00  0.00           N
ATOM   3635  HN  VAL A 880      71.710  39.560  70.160  1.00  0.00           H
ATOM   3636  CA  VAL A 880      70.840  40.770  71.650  1.00  0.00           C
ATOM   3637  HA  VAL A 880      70.750  40.720  72.730  1.00  0.00           H
ATOM   3638  CB  VAL A 880      71.600  42.100  71.300  1.00  0.00           C
ATOM   3639  HB  VAL A 880      71.860  42.190  70.220  1.00  0.00           H
ATOM   3640  CG1 VAL A 880      70.740  43.280  71.640  1.00  0.00           C
ATOM   3641 HG11 VAL A 880      69.840  43.420  71.010  1.00  0.00           H
ATOM   3642 HG12 VAL A 880      71.390  44.170  71.500  1.00  0.00           H
ATOM   3643 HG13 VAL A 880      70.540  43.190  72.740  1.00  0.00           H
ATOM   3644  CG2 VAL A 880      72.860  42.160  72.170  1.00  0.00           C
ATOM   3645 HG21 VAL A 880      73.260  43.200  72.240  1.00  0.00           H
ATOM   3646 HG22 VAL A 880      73.560  41.380  71.820  1.00  0.00           H
ATOM   3647 HG23 VAL A 880      72.650  41.890  73.230  1.00  0.00           H
ATOM   3648  C   VAL A 880      69.450  40.710  70.940  1.00  0.00           C
ATOM   3649  O   VAL A 880      69.390  40.640  69.720  1.00  0.00           O
ATOM   3650  N   PRO A 881      68.270  40.680  71.580  1.00  0.00           N
ATOM   3651  CD  PRO A 881      68.120  40.590  73.040  1.00  0.00           C
ATOM   3652  HD1 PRO A 881      68.440  41.490  73.610  1.00  0.00           H
ATOM   3653  HD2 PRO A 881      68.620  39.680  73.450  1.00  0.00           H
ATOM   3654  CA  PRO A 881      67.050  40.230  70.890  1.00  0.00           C
ATOM   3655  HA  PRO A 881      67.290  39.610  70.040  1.00  0.00           H
ATOM   3656  CB  PRO A 881      66.230  39.610  71.980  1.00  0.00           C
ATOM   3657  HB1 PRO A 881      66.370  38.520  72.170  1.00  0.00           H
ATOM   3658  HB2 PRO A 881      65.150  39.720  71.730  1.00  0.00           H
ATOM   3659  CG  PRO A 881      66.620  40.420  73.190  1.00  0.00           C
ATOM   3660  HG1 PRO A 881      66.150  41.420  73.190  1.00  0.00           H
ATOM   3661  HG2 PRO A 881      66.300  40.020  74.190  1.00  0.00           H
ATOM   3662  C   PRO A 881      66.310  41.440  70.370  1.00  0.00           C
ATOM   3663  O   PRO A 881      65.450  42.080  70.920  1.00  0.00           O
ATOM   3664  N   SER A 882      66.630  41.780  69.080  1.00  0.00           N
ATOM   3665  HN  SER A 882      67.210  41.160  68.560  1.00  0.00           H
ATOM   3666  CA  SER A 882      65.750  42.750  68.390  1.00  0.00           C
ATOM   3667  HA  SER A 882      65.930  43.660  68.960  1.00  0.00           H
ATOM   3668  CB  SER A 882      66.230  43.040  66.910  1.00  0.00           C
ATOM   3669  HB1 SER A 882      67.310  43.130  67.160  1.00  0.00           H
ATOM   3670  HB2 SER A 882      65.810  43.970  66.480  1.00  0.00           H
ATOM   3671  OG  SER A 882      65.960  41.920  65.990  1.00  0.00           O
ATOM   3672  HG1 SER A 882      66.560  41.210  66.230  1.00  0.00           H
ATOM   3673  C   SER A 882      64.290  42.210  68.410  1.00  0.00           C
ATOM   3674  O   SER A 882      64.060  40.990  68.450  1.00  0.00           O
ATOM   3675  N   PRO A 883      63.290  43.150  68.580  1.00  0.00           N
ATOM   3676  CD  PRO A 883      63.420  44.560  68.860  1.00  0.00           C
ATOM   3677  HD1 PRO A 883      63.670  45.080  67.910  1.00  0.00           H
ATOM   3678  HD2 PRO A 883      64.200  44.780  69.620  1.00  0.00           H
ATOM   3679  CA  PRO A 883      61.900  42.680  68.750  1.00  0.00           C
ATOM   3680  HA  PRO A 883      61.760  42.320  69.750  1.00  0.00           H
ATOM   3681  CB  PRO A 883      61.060  43.960  68.860  1.00  0.00           C
ATOM   3682  HB1 PRO A 883      60.150  43.790  69.480  1.00  0.00           H
ATOM   3683  HB2 PRO A 883      60.630  44.390  67.930  1.00  0.00           H
ATOM   3684  CG  PRO A 883      62.060  44.980  69.450  1.00  0.00           C
ATOM   3685  HG1 PRO A 883      61.830  46.040  69.240  1.00  0.00           H
ATOM   3686  HG2 PRO A 883      61.980  44.840  70.560  1.00  0.00           H
ATOM   3687  C   PRO A 883      61.320  41.710  67.740  1.00  0.00           C
ATOM   3688  O   PRO A 883      61.410  41.950  66.530  1.00  0.00           O
ATOM   3689  N   LYS A 884      60.620  40.690  68.140  1.00  0.00           N
ATOM   3690  HN  LYS A 884      60.470  40.560  69.120  1.00  0.00           H
ATOM   3691  CA  LYS A 884      60.080  39.660  67.260  1.00  0.00           C
ATOM   3692  HA  LYS A 884      60.400  39.660  66.230  1.00  0.00           H
ATOM   3693  CB  LYS A 884      60.540  38.250  67.740  1.00  0.00           C
ATOM   3694  HB1 LYS A 884      60.100  37.550  67.010  1.00  0.00           H
ATOM   3695  HB2 LYS A 884      60.020  38.160  68.720  1.00  0.00           H
ATOM   3696  CG  LYS A 884      62.000  38.010  67.940  1.00  0.00           C
ATOM   3697  HG1 LYS A 884      62.100  36.970  68.310  1.00  0.00           H
ATOM   3698  HG2 LYS A 884      62.410  38.720  68.680  1.00  0.00           H
ATOM   3699  CD  LYS A 884      62.870  38.150  66.720  1.00  0.00           C
ATOM   3700  HD1 LYS A 884      62.950  39.180  66.310  1.00  0.00           H
ATOM   3701  HD2 LYS A 884      62.380  37.600  65.890  1.00  0.00           H
ATOM   3702  CE  LYS A 884      64.280  37.510  66.920  1.00  0.00           C
ATOM   3703  HE1 LYS A 884      64.930  37.510  66.020  1.00  0.00           H
ATOM   3704  HE2 LYS A 884      64.170  36.470  67.270  1.00  0.00           H
ATOM   3705  NZ  LYS A 884      65.000  38.390  67.880  1.00  0.00           N
ATOM   3706  HZ1 LYS A 884      64.800  38.090  68.850  1.00  0.00           H
ATOM   3707  HZ2 LYS A 884      64.630  39.360  67.930  1.00  0.00           H
ATOM   3708  HZ3 LYS A 884      66.030  38.320  67.820  1.00  0.00           H
ATOM   3709  C   LYS A 884      58.590  39.700  67.070  1.00  0.00           C
ATOM   3710  O   LYS A 884      57.940  40.060  67.990  1.00  0.00           O
ATOM   3711  N   LEU A 885      58.030  39.240  65.940  1.00  0.00           N
ATOM   3712  HN  LEU A 885      58.660  39.040  65.200  1.00  0.00           H
ATOM   3713  CA  LEU A 885      56.660  39.100  65.680  1.00  0.00           C
ATOM   3714  HA  LEU A 885      56.120  40.030  65.710  1.00  0.00           H
ATOM   3715  CB  LEU A 885      56.550  38.640  64.220  1.00  0.00           C
ATOM   3716  HB1 LEU A 885      56.990  37.610  64.220  1.00  0.00           H
ATOM   3717  HB2 LEU A 885      57.260  39.200  63.570  1.00  0.00           H
ATOM   3718  CG  LEU A 885      55.210  38.570  63.500  1.00  0.00           C
ATOM   3719  HG  LEU A 885      54.680  37.690  63.910  1.00  0.00           H
ATOM   3720  CD1 LEU A 885      54.340  39.850  63.660  1.00  0.00           C
ATOM   3721 HD11 LEU A 885      53.360  39.710  63.150  1.00  0.00           H
ATOM   3722 HD12 LEU A 885      54.890  40.750  63.330  1.00  0.00           H
ATOM   3723 HD13 LEU A 885      54.050  39.980  64.730  1.00  0.00           H
ATOM   3724  CD2 LEU A 885      55.370  38.240  62.010  1.00  0.00           C
ATOM   3725 HD21 LEU A 885      55.870  37.260  61.860  1.00  0.00           H
ATOM   3726 HD22 LEU A 885      55.970  39.010  61.490  1.00  0.00           H
ATOM   3727 HD23 LEU A 885      54.360  38.080  61.560  1.00  0.00           H
ATOM   3728  C   LEU A 885      55.950  38.020  66.570  1.00  0.00           C
ATOM   3729  O   LEU A 885      56.530  37.040  67.060  1.00  0.00           O
ATOM   3730  N   HSD A 886      54.670  38.260  66.660  1.00  0.00           N
ATOM   3731  HN  HSD A 886      54.240  39.050  66.240  1.00  0.00           H
ATOM   3732  CA  HSD A 886      53.770  37.350  67.320  1.00  0.00           C
ATOM   3733  HA  HSD A 886      54.250  36.400  67.180  1.00  0.00           H
ATOM   3734  CB  HSD A 886      53.480  37.760  68.820  1.00  0.00           C
ATOM   3735  HB1 HSD A 886      52.870  37.110  69.500  1.00  0.00           H
ATOM   3736  HB2 HSD A 886      52.960  38.740  68.810  1.00  0.00           H
ATOM   3737  ND1 HSD A 886      55.250  39.050  70.170  1.00  0.00           N
ATOM   3738  HD1 HSD A 886      55.090  39.960  69.780  1.00  0.00           H
ATOM   3739  CG  HSD A 886      54.810  37.840  69.690  1.00  0.00           C
ATOM   3740  CE1 HSD A 886      56.320  38.870  70.940  1.00  0.00           C
ATOM   3741  HE1 HSD A 886      56.880  39.690  71.390  1.00  0.00           H
ATOM   3742  NE2 HSD A 886      56.580  37.570  71.090  1.00  0.00           N
ATOM   3743  CD2 HSD A 886      55.630  36.860  70.290  1.00  0.00           C
ATOM   3744  HD2 HSD A 886      55.720  35.790  70.200  1.00  0.00           H
ATOM   3745  C   HSD A 886      52.510  37.190  66.490  1.00  0.00           C
ATOM   3746  O   HSD A 886      51.920  38.160  65.990  1.00  0.00           O
ATOM   3747  N   VAL A 887      52.190  35.980  66.100  1.00  0.00           N
ATOM   3748  HN  VAL A 887      52.810  35.230  66.260  1.00  0.00           H
ATOM   3749  CA  VAL A 887      50.940  35.640  65.390  1.00  0.00           C
ATOM   3750  HA  VAL A 887      50.330  36.470  65.040  1.00  0.00           H
ATOM   3751  CB  VAL A 887      51.260  34.790  64.160  1.00  0.00           C
ATOM   3752  HB  VAL A 887      51.840  33.930  64.570  1.00  0.00           H
ATOM   3753  CG1 VAL A 887      49.930  34.440  63.460  1.00  0.00           C
ATOM   3754 HG11 VAL A 887      49.510  35.400  63.090  1.00  0.00           H
ATOM   3755 HG12 VAL A 887      49.270  33.860  64.140  1.00  0.00           H
ATOM   3756 HG13 VAL A 887      50.110  33.740  62.610  1.00  0.00           H
ATOM   3757  CG2 VAL A 887      52.020  35.740  63.220  1.00  0.00           C
ATOM   3758 HG21 VAL A 887      51.900  36.830  63.330  1.00  0.00           H
ATOM   3759 HG22 VAL A 887      51.770  35.440  62.180  1.00  0.00           H
ATOM   3760 HG23 VAL A 887      53.100  35.590  63.430  1.00  0.00           H
ATOM   3761  C   VAL A 887      50.020  34.890  66.410  1.00  0.00           C
ATOM   3762  O   VAL A 887      50.600  34.070  67.160  1.00  0.00           O
ATOM   3763  N   PRO A 888      48.680  35.070  66.570  1.00  0.00           N
ATOM   3764  CD  PRO A 888      47.880  36.140  65.930  1.00  0.00           C
ATOM   3765  HD1 PRO A 888      47.910  35.910  64.840  1.00  0.00           H
ATOM   3766  HD2 PRO A 888      48.270  37.140  66.190  1.00  0.00           H
ATOM   3767  CA  PRO A 888      47.870  34.280  67.560  1.00  0.00           C
ATOM   3768  HA  PRO A 888      48.130  34.650  68.540  1.00  0.00           H
ATOM   3769  CB  PRO A 888      46.380  34.600  67.020  1.00  0.00           C
ATOM   3770  HB1 PRO A 888      45.610  34.540  67.820  1.00  0.00           H
ATOM   3771  HB2 PRO A 888      46.310  33.900  66.150  1.00  0.00           H
ATOM   3772  CG  PRO A 888      46.400  36.030  66.420  1.00  0.00           C
ATOM   3773  HG1 PRO A 888      45.790  36.410  65.580  1.00  0.00           H
ATOM   3774  HG2 PRO A 888      46.270  36.750  67.260  1.00  0.00           H
ATOM   3775  C   PRO A 888      48.040  32.780  67.860  1.00  0.00           C
ATOM   3776  O   PRO A 888      48.550  32.030  67.050  1.00  0.00           O
ATOM   3777  N   GLU A 889      47.780  32.350  69.090  1.00  0.00           N
ATOM   3778  HN  GLU A 889      47.390  32.960  69.780  1.00  0.00           H
ATOM   3779  CA  GLU A 889      48.000  30.980  69.480  1.00  0.00           C
ATOM   3780  HA  GLU A 889      48.410  30.400  68.660  1.00  0.00           H
ATOM   3781  CB  GLU A 889      49.050  30.820  70.600  1.00  0.00           C
ATOM   3782  HB1 GLU A 889      49.050  29.770  70.970  1.00  0.00           H
ATOM   3783  HB2 GLU A 889      48.760  31.500  71.450  1.00  0.00           H
ATOM   3784  CG  GLU A 889      50.460  31.090  70.110  1.00  0.00           C
ATOM   3785  HG1 GLU A 889      50.430  32.030  69.530  1.00  0.00           H
ATOM   3786  HG2 GLU A 889      50.790  30.260  69.450  1.00  0.00           H
ATOM   3787  CD  GLU A 889      51.440  31.180  71.190  1.00  0.00           C
ATOM   3788  OE1 GLU A 889      51.220  31.880  72.240  1.00  0.00           O
ATOM   3789  OE2 GLU A 889      52.530  30.620  71.050  1.00  0.00           O
ATOM   3790  C   GLU A 889      46.670  30.260  69.840  1.00  0.00           C
ATOM   3791  O   GLU A 889      46.690  29.080  70.140  1.00  0.00           O
ATOM   3792  N   LYS A 890      45.510  30.930  69.800  1.00  0.00           N
ATOM   3793  HN  LYS A 890      45.460  31.920  69.670  1.00  0.00           H
ATOM   3794  CA  LYS A 890      44.230  30.370  69.880  1.00  0.00           C
ATOM   3795  HA  LYS A 890      44.340  29.400  69.410  1.00  0.00           H
ATOM   3796  CB  LYS A 890      43.720  30.410  71.320  1.00  0.00           C
ATOM   3797  HB1 LYS A 890      44.410  29.740  71.880  1.00  0.00           H
ATOM   3798  HB2 LYS A 890      42.700  29.990  71.380  1.00  0.00           H
ATOM   3799  CG  LYS A 890      43.620  31.830  72.020  1.00  0.00           C
ATOM   3800  HG1 LYS A 890      43.000  32.440  71.330  1.00  0.00           H
ATOM   3801  HG2 LYS A 890      44.610  32.300  72.170  1.00  0.00           H
ATOM   3802  CD  LYS A 890      42.830  31.580  73.310  1.00  0.00           C
ATOM   3803  HD1 LYS A 890      41.810  31.250  73.010  1.00  0.00           H
ATOM   3804  HD2 LYS A 890      42.720  32.580  73.770  1.00  0.00           H
ATOM   3805  CE  LYS A 890      43.360  30.660  74.480  1.00  0.00           C
ATOM   3806  HE1 LYS A 890      44.290  31.180  74.780  1.00  0.00           H
ATOM   3807  HE2 LYS A 890      43.640  29.670  74.060  1.00  0.00           H
ATOM   3808  NZ  LYS A 890      42.470  30.570  75.540  1.00  0.00           N
ATOM   3809  HZ1 LYS A 890      41.600  30.230  75.090  1.00  0.00           H
ATOM   3810  HZ2 LYS A 890      42.310  31.510  75.950  1.00  0.00           H
ATOM   3811  HZ3 LYS A 890      42.780  30.040  76.380  1.00  0.00           H
ATOM   3812  C   LYS A 890      43.140  31.010  69.060  1.00  0.00           C
ATOM   3813  O   LYS A 890      43.290  32.190  68.790  1.00  0.00           O
ATOM   3814  N   PHE A 891      42.090  30.190  68.730  1.00  0.00           N
ATOM   3815  HN  PHE A 891      42.070  29.260  69.080  1.00  0.00           H
ATOM   3816  CA  PHE A 891      41.110  30.620  67.820  1.00  0.00           C
ATOM   3817  HA  PHE A 891      41.500  31.260  67.030  1.00  0.00           H
ATOM   3818  CB  PHE A 891      40.570  29.350  67.060  1.00  0.00           C
ATOM   3819  HB1 PHE A 891      39.650  29.630  66.500  1.00  0.00           H
ATOM   3820  HB2 PHE A 891      40.340  28.560  67.800  1.00  0.00           H
ATOM   3821  CG  PHE A 891      41.590  28.830  66.040  1.00  0.00           C
ATOM   3822  CD1 PHE A 891      42.000  29.560  64.920  1.00  0.00           C
ATOM   3823  HD1 PHE A 891      41.670  30.600  64.960  1.00  0.00           H
ATOM   3824  CE1 PHE A 891      42.680  28.950  63.850  1.00  0.00           C
ATOM   3825  HE1 PHE A 891      43.100  29.420  62.980  1.00  0.00           H
ATOM   3826  CZ  PHE A 891      42.970  27.590  63.930  1.00  0.00           C
ATOM   3827  HZ  PHE A 891      43.450  27.110  63.080  1.00  0.00           H
ATOM   3828  CD2 PHE A 891      42.090  27.490  66.140  1.00  0.00           C
ATOM   3829  HD2 PHE A 891      41.780  26.880  66.960  1.00  0.00           H
ATOM   3830  CE2 PHE A 891      42.790  26.890  65.160  1.00  0.00           C
ATOM   3831  HE2 PHE A 891      43.030  25.850  65.170  1.00  0.00           H
ATOM   3832  C   PHE A 891      39.940  31.370  68.380  1.00  0.00           C
ATOM   3833  O   PHE A 891      39.070  31.930  67.680  1.00  0.00           O
ATOM   3834  N   GLU A 892      39.900  31.460  69.700  1.00  0.00           N
ATOM   3835  HN  GLU A 892      40.720  31.120  70.150  1.00  0.00           H
ATOM   3836  CA  GLU A 892      38.960  32.280  70.490  1.00  0.00           C
ATOM   3837  HA  GLU A 892      37.940  32.000  70.260  1.00  0.00           H
ATOM   3838  CB  GLU A 892      39.090  32.070  72.020  1.00  0.00           C
ATOM   3839  HB1 GLU A 892      38.360  32.810  72.420  1.00  0.00           H
ATOM   3840  HB2 GLU A 892      40.160  32.250  72.290  1.00  0.00           H
ATOM   3841  CG  GLU A 892      38.810  30.670  72.490  1.00  0.00           C
ATOM   3842  HG1 GLU A 892      39.450  29.940  71.950  1.00  0.00           H
ATOM   3843  HG2 GLU A 892      37.820  30.320  72.140  1.00  0.00           H
ATOM   3844  CD  GLU A 892      38.950  30.540  74.000  1.00  0.00           C
ATOM   3845  OE1 GLU A 892      39.930  29.910  74.560  1.00  0.00           O
ATOM   3846  OE2 GLU A 892      38.220  31.280  74.690  1.00  0.00           O
ATOM   3847  C   GLU A 892      39.080  33.740  70.170  1.00  0.00           C
ATOM   3848  O   GLU A 892      40.160  34.220  70.570  1.00  0.00           O
ATOM   3849  N   PRO A 893      38.170  34.450  69.560  1.00  0.00           N
ATOM   3850  CD  PRO A 893      37.040  34.020  68.850  1.00  0.00           C
ATOM   3851  HD1 PRO A 893      36.370  33.500  69.560  1.00  0.00           H
ATOM   3852  HD2 PRO A 893      37.330  33.370  68.000  1.00  0.00           H
ATOM   3853  CA  PRO A 893      38.080  35.930  69.710  1.00  0.00           C
ATOM   3854  HA  PRO A 893      38.950  36.260  69.150  1.00  0.00           H
ATOM   3855  CB  PRO A 893      36.750  36.400  69.280  1.00  0.00           C
ATOM   3856  HB1 PRO A 893      36.820  37.340  68.700  1.00  0.00           H
ATOM   3857  HB2 PRO A 893      36.000  36.510  70.100  1.00  0.00           H
ATOM   3858  CG  PRO A 893      36.280  35.260  68.380  1.00  0.00           C
ATOM   3859  HG1 PRO A 893      35.170  35.260  68.440  1.00  0.00           H
ATOM   3860  HG2 PRO A 893      36.550  35.550  67.350  1.00  0.00           H
ATOM   3861  C   PRO A 893      38.260  36.430  71.130  1.00  0.00           C
ATOM   3862  O   PRO A 893      37.930  35.860  72.150  1.00  0.00           O
ATOM   3863  N   THR A 894      38.790  37.610  71.230  1.00  0.00           N
ATOM   3864  HN  THR A 894      38.800  38.130  70.380  1.00  0.00           H
ATOM   3865  CA  THR A 894      39.240  38.310  72.400  1.00  0.00           C
ATOM   3866  HA  THR A 894      39.480  37.570  73.160  1.00  0.00           H
ATOM   3867  CB  THR A 894      40.500  39.170  72.130  1.00  0.00           C
ATOM   3868  HB  THR A 894      40.750  39.860  72.960  1.00  0.00           H
ATOM   3869  OG1 THR A 894      40.440  39.940  70.920  1.00  0.00           O
ATOM   3870  HG1 THR A 894      39.790  40.650  70.990  1.00  0.00           H
ATOM   3871  CG2 THR A 894      41.760  38.280  72.020  1.00  0.00           C
ATOM   3872 HG21 THR A 894      41.680  37.880  70.980  1.00  0.00           H
ATOM   3873 HG22 THR A 894      41.660  37.420  72.720  1.00  0.00           H
ATOM   3874 HG23 THR A 894      42.730  38.810  72.140  1.00  0.00           H
ATOM   3875  C   THR A 894      38.240  39.160  73.040  1.00  0.00           C
ATOM   3876  O   THR A 894      38.430  39.820  74.080  1.00  0.00           O
ATOM   3877  N   HSD A 895      37.030  39.130  72.510  1.00  0.00           N
ATOM   3878  HN  HSD A 895      36.770  38.450  71.830  1.00  0.00           H
ATOM   3879  CA  HSD A 895      35.940  39.860  73.040  1.00  0.00           C
ATOM   3880  HA  HSD A 895      36.380  40.740  73.490  1.00  0.00           H
ATOM   3881  CB  HSD A 895      35.000  40.550  71.980  1.00  0.00           C
ATOM   3882  HB1 HSD A 895      34.430  39.790  71.410  1.00  0.00           H
ATOM   3883  HB2 HSD A 895      35.640  41.020  71.200  1.00  0.00           H
ATOM   3884  ND1 HSD A 895      34.150  42.790  72.980  1.00  0.00           N
ATOM   3885  HD1 HSD A 895      35.040  43.250  72.900  1.00  0.00           H
ATOM   3886  CG  HSD A 895      33.970  41.420  72.740  1.00  0.00           C
ATOM   3887  CE1 HSD A 895      32.900  43.310  73.140  1.00  0.00           C
ATOM   3888  HE1 HSD A 895      32.720  44.340  73.470  1.00  0.00           H
ATOM   3889  NE2 HSD A 895      31.940  42.400  73.020  1.00  0.00           N
ATOM   3890  CD2 HSD A 895      32.620  41.200  72.750  1.00  0.00           C
ATOM   3891  HD2 HSD A 895      32.060  40.290  72.600  1.00  0.00           H
ATOM   3892  C   HSD A 895      35.280  39.070  74.130  1.00  0.00           C
ATOM   3893  O   HSD A 895      35.070  37.830  74.130  1.00  0.00           O
ATOM   3894  N   PRO A 896      34.810  39.780  75.240  1.00  0.00           N
ATOM   3895  CD  PRO A 896      35.620  40.820  75.950  1.00  0.00           C
ATOM   3896  HD1 PRO A 896      35.460  41.840  75.540  1.00  0.00           H
ATOM   3897  HD2 PRO A 896      36.680  40.610  75.700  1.00  0.00           H
ATOM   3898  CA  PRO A 896      33.910  39.170  76.210  1.00  0.00           C
ATOM   3899  HA  PRO A 896      34.410  38.310  76.630  1.00  0.00           H
ATOM   3900  CB  PRO A 896      33.740  40.190  77.330  1.00  0.00           C
ATOM   3901  HB1 PRO A 896      33.270  39.710  78.220  1.00  0.00           H
ATOM   3902  HB2 PRO A 896      33.080  41.040  77.080  1.00  0.00           H
ATOM   3903  CG  PRO A 896      35.160  40.760  77.400  1.00  0.00           C
ATOM   3904  HG1 PRO A 896      35.300  41.740  77.910  1.00  0.00           H
ATOM   3905  HG2 PRO A 896      35.820  40.030  77.940  1.00  0.00           H
ATOM   3906  C   PRO A 896      32.530  38.740  75.690  1.00  0.00           C
ATOM   3907  O   PRO A 896      31.670  39.580  75.390  1.00  0.00           O
ATOM   3908  N   GLU A 897      32.320  37.410  75.610  1.00  0.00           N
ATOM   3909  HN  GLU A 897      33.130  36.870  75.820  1.00  0.00           H
ATOM   3910  CA  GLU A 897      31.100  36.670  75.290  1.00  0.00           C
ATOM   3911  HA  GLU A 897      31.360  35.620  75.270  1.00  0.00           H
ATOM   3912  CB  GLU A 897      30.050  36.800  76.360  1.00  0.00           C
ATOM   3913  HB1 GLU A 897      29.070  36.350  76.070  1.00  0.00           H
ATOM   3914  HB2 GLU A 897      29.780  37.860  76.550  1.00  0.00           H
ATOM   3915  CG  GLU A 897      30.590  36.240  77.720  1.00  0.00           C
ATOM   3916  HG1 GLU A 897      31.330  36.950  78.160  1.00  0.00           H
ATOM   3917  HG2 GLU A 897      31.080  35.260  77.540  1.00  0.00           H
ATOM   3918  CD  GLU A 897      29.540  36.060  78.800  1.00  0.00           C
ATOM   3919  OE1 GLU A 897      29.310  37.010  79.610  1.00  0.00           O
ATOM   3920  OE2 GLU A 897      28.910  34.950  78.860  1.00  0.00           O
ATOM   3921  C   GLU A 897      30.530  36.930  73.850  1.00  0.00           C
ATOM   3922  O   GLU A 897      29.380  37.310  73.610  1.00  0.00           O
ATOM   3923  N   ARG A 898      31.420  36.730  72.820  1.00  0.00           N
ATOM   3924  HN  ARG A 898      32.280  36.270  73.050  1.00  0.00           H
ATOM   3925  CA  ARG A 898      31.110  36.770  71.380  1.00  0.00           C
ATOM   3926  HA  ARG A 898      30.470  37.620  71.170  1.00  0.00           H
ATOM   3927  CB  ARG A 898      32.460  37.010  70.820  1.00  0.00           C
ATOM   3928  HB1 ARG A 898      33.070  36.090  70.820  1.00  0.00           H
ATOM   3929  HB2 ARG A 898      33.020  37.740  71.450  1.00  0.00           H
ATOM   3930  CG  ARG A 898      32.610  37.670  69.380  1.00  0.00           C
ATOM   3931  HG1 ARG A 898      33.720  37.770  69.280  1.00  0.00           H
ATOM   3932  HG2 ARG A 898      32.320  38.750  69.440  1.00  0.00           H
ATOM   3933  CD  ARG A 898      32.110  36.740  68.230  1.00  0.00           C
ATOM   3934  HD1 ARG A 898      30.990  36.660  68.240  1.00  0.00           H
ATOM   3935  HD2 ARG A 898      32.620  35.760  68.270  1.00  0.00           H
ATOM   3936  NE  ARG A 898      32.440  37.390  66.880  1.00  0.00           N
ATOM   3937  HE  ARG A 898      33.180  38.030  66.710  1.00  0.00           H
ATOM   3938  CZ  ARG A 898      31.880  37.010  65.780  1.00  0.00           C
ATOM   3939  NH1 ARG A 898      30.860  36.180  65.680  1.00  0.00           N
ATOM   3940 HH11 ARG A 898      30.360  35.980  66.520  1.00  0.00           H
ATOM   3941 HH12 ARG A 898      30.400  35.880  64.850  1.00  0.00           H
ATOM   3942  NH2 ARG A 898      32.450  37.520  64.700  1.00  0.00           N
ATOM   3943 HH21 ARG A 898      33.220  38.130  64.800  1.00  0.00           H
ATOM   3944 HH22 ARG A 898      31.900  37.450  63.860  1.00  0.00           H
ATOM   3945  C   ARG A 898      30.540  35.510  70.890  1.00  0.00           C
ATOM   3946  O   ARG A 898      31.040  34.390  71.110  1.00  0.00           O
ATOM   3947  N   GLY A 899      29.360  35.610  70.230  1.00  0.00           N
ATOM   3948  HN  GLY A 899      28.890  36.470  70.350  1.00  0.00           H
ATOM   3949  CA  GLY A 899      28.590  34.430  69.870  1.00  0.00           C
ATOM   3950  HA1 GLY A 899      27.620  34.750  69.520  1.00  0.00           H
ATOM   3951  HA2 GLY A 899      28.470  33.700  70.660  1.00  0.00           H
ATOM   3952  C   GLY A 899      29.180  33.740  68.740  1.00  0.00           C
ATOM   3953  O   GLY A 899      29.930  34.320  67.950  1.00  0.00           O
ATOM   3954  N   TRP A 900      28.800  32.410  68.700  1.00  0.00           N
ATOM   3955  HN  TRP A 900      28.130  32.080  69.350  1.00  0.00           H
ATOM   3956  CA  TRP A 900      29.210  31.560  67.680  1.00  0.00           C
ATOM   3957  HA  TRP A 900      30.280  31.560  67.620  1.00  0.00           H
ATOM   3958  CB  TRP A 900      28.930  30.030  68.050  1.00  0.00           C
ATOM   3959  HB1 TRP A 900      27.890  29.970  68.420  1.00  0.00           H
ATOM   3960  HB2 TRP A 900      29.630  29.860  68.900  1.00  0.00           H
ATOM   3961  CG  TRP A 900      29.080  28.910  66.990  1.00  0.00           C
ATOM   3962  CD1 TRP A 900      28.110  28.340  66.270  1.00  0.00           C
ATOM   3963  HD1 TRP A 900      27.090  28.640  66.210  1.00  0.00           H
ATOM   3964  NE1 TRP A 900      28.640  27.110  65.750  1.00  0.00           N
ATOM   3965  HE1 TRP A 900      28.010  26.370  65.660  1.00  0.00           H
ATOM   3966  CE2 TRP A 900      29.980  27.020  66.080  1.00  0.00           C
ATOM   3967  CD2 TRP A 900      30.310  28.100  66.920  1.00  0.00           C
ATOM   3968  CE3 TRP A 900      31.590  28.120  67.490  1.00  0.00           C
ATOM   3969  HE3 TRP A 900      31.780  28.720  68.370  1.00  0.00           H
ATOM   3970  CZ3 TRP A 900      32.480  27.170  67.060  1.00  0.00           C
ATOM   3971  HZ3 TRP A 900      33.440  27.150  67.560  1.00  0.00           H
ATOM   3972  CZ2 TRP A 900      30.880  26.110  65.670  1.00  0.00           C
ATOM   3973  HZ2 TRP A 900      30.590  25.260  65.060  1.00  0.00           H
ATOM   3974  CH2 TRP A 900      32.130  26.150  66.190  1.00  0.00           C
ATOM   3975  HH2 TRP A 900      32.830  25.420  65.820  1.00  0.00           H
ATOM   3976  C   TRP A 900      28.640  31.950  66.360  1.00  0.00           C
ATOM   3977  O   TRP A 900      27.450  32.270  66.140  1.00  0.00           O
ATOM   3978  N   ILE A 901      29.520  31.940  65.340  1.00  0.00           N
ATOM   3979  HN  ILE A 901      30.470  31.840  65.590  1.00  0.00           H
ATOM   3980  CA  ILE A 901      29.270  32.360  63.970  1.00  0.00           C
ATOM   3981  HA  ILE A 901      30.270  32.680  63.700  1.00  0.00           H
ATOM   3982  CB  ILE A 901      28.740  31.250  62.940  1.00  0.00           C
ATOM   3983  HB  ILE A 901      27.640  31.220  63.020  1.00  0.00           H
ATOM   3984  CG2 ILE A 901      28.930  31.680  61.480  1.00  0.00           C
ATOM   3985 HG21 ILE A 901      28.460  30.940  60.800  1.00  0.00           H
ATOM   3986 HG22 ILE A 901      30.030  31.660  61.340  1.00  0.00           H
ATOM   3987 HG23 ILE A 901      28.530  32.680  61.240  1.00  0.00           H
ATOM   3988  CG1 ILE A 901      29.390  29.890  63.280  1.00  0.00           C
ATOM   3989 HG11 ILE A 901      28.800  29.160  62.660  1.00  0.00           H
ATOM   3990 HG12 ILE A 901      29.080  29.550  64.290  1.00  0.00           H
ATOM   3991  CD  ILE A 901      30.900  29.730  63.240  1.00  0.00           C
ATOM   3992  HD1 ILE A 901      31.270  30.020  62.230  1.00  0.00           H
ATOM   3993  HD2 ILE A 901      31.100  28.660  63.470  1.00  0.00           H
ATOM   3994  HD3 ILE A 901      31.340  30.470  63.950  1.00  0.00           H
ATOM   3995  C   ILE A 901      28.470  33.670  63.710  1.00  0.00           C
ATOM   3996  O   ILE A 901      28.970  34.720  63.530  1.00  0.00           O
ATOM   3997  N   ILE A 902      27.080  33.590  63.710  1.00  0.00           N
ATOM   3998  HN  ILE A 902      26.650  32.760  64.070  1.00  0.00           H
ATOM   3999  CA  ILE A 902      26.170  34.630  63.190  1.00  0.00           C
ATOM   4000  HA  ILE A 902      26.600  35.060  62.290  1.00  0.00           H
ATOM   4001  CB  ILE A 902      24.820  34.050  62.940  1.00  0.00           C
ATOM   4002  HB  ILE A 902      24.510  33.510  63.870  1.00  0.00           H
ATOM   4003  CG2 ILE A 902      23.720  35.120  62.840  1.00  0.00           C
ATOM   4004 HG21 ILE A 902      23.540  35.680  63.780  1.00  0.00           H
ATOM   4005 HG22 ILE A 902      22.780  34.620  62.520  1.00  0.00           H
ATOM   4006 HG23 ILE A 902      23.900  35.790  61.950  1.00  0.00           H
ATOM   4007  CG1 ILE A 902      24.790  33.120  61.730  1.00  0.00           C
ATOM   4008 HG11 ILE A 902      23.780  32.830  61.380  1.00  0.00           H
ATOM   4009 HG12 ILE A 902      25.190  32.180  62.150  1.00  0.00           H
ATOM   4010  CD  ILE A 902      25.480  33.560  60.450  1.00  0.00           C
ATOM   4011  HD1 ILE A 902      26.570  33.570  60.610  1.00  0.00           H
ATOM   4012  HD2 ILE A 902      25.140  34.600  60.260  1.00  0.00           H
ATOM   4013  HD3 ILE A 902      25.220  32.880  59.610  1.00  0.00           H
ATOM   4014  C   ILE A 902      26.240  35.910  64.050  1.00  0.00           C
ATOM   4015  O   ILE A 902      25.990  35.880  65.260  1.00  0.00           O
ATOM   4016  N   SER A 903      26.500  37.070  63.370  1.00  0.00           N
ATOM   4017  HN  SER A 903      26.520  36.990  62.380  1.00  0.00           H
ATOM   4018  CA  SER A 903      26.380  38.380  63.890  1.00  0.00           C
ATOM   4019  HA  SER A 903      26.930  38.370  64.810  1.00  0.00           H
ATOM   4020  CB  SER A 903      26.890  39.500  62.930  1.00  0.00           C
ATOM   4021  HB1 SER A 903      26.380  39.590  61.950  1.00  0.00           H
ATOM   4022  HB2 SER A 903      27.860  39.070  62.630  1.00  0.00           H
ATOM   4023  OG  SER A 903      26.990  40.760  63.620  1.00  0.00           O
ATOM   4024  HG1 SER A 903      26.230  41.250  63.290  1.00  0.00           H
ATOM   4025  C   SER A 903      24.840  38.730  64.170  1.00  0.00           C
ATOM   4026  O   SER A 903      23.990  38.300  63.380  1.00  0.00           O
ATOM   4027  N   PRO A 904      24.510  39.520  65.260  1.00  0.00           N
ATOM   4028  CD  PRO A 904      25.320  39.700  66.450  1.00  0.00           C
ATOM   4029  HD1 PRO A 904      26.220  40.250  66.090  1.00  0.00           H
ATOM   4030  HD2 PRO A 904      25.740  38.750  66.870  1.00  0.00           H
ATOM   4031  CA  PRO A 904      23.240  40.220  65.410  1.00  0.00           C
ATOM   4032  HA  PRO A 904      22.510  39.540  65.840  1.00  0.00           H
ATOM   4033  CB  PRO A 904      23.450  41.210  66.590  1.00  0.00           C
ATOM   4034  HB1 PRO A 904      22.610  41.580  67.220  1.00  0.00           H
ATOM   4035  HB2 PRO A 904      24.000  42.120  66.290  1.00  0.00           H
ATOM   4036  CG  PRO A 904      24.440  40.510  67.530  1.00  0.00           C
ATOM   4037  HG1 PRO A 904      25.050  41.220  68.120  1.00  0.00           H
ATOM   4038  HG2 PRO A 904      23.930  39.880  68.290  1.00  0.00           H
ATOM   4039  C   PRO A 904      22.670  40.930  64.100  1.00  0.00           C
ATOM   4040  O   PRO A 904      23.360  41.550  63.290  1.00  0.00           O
ATOM   4041  N   LEU A 905      21.360  40.830  63.980  1.00  0.00           N
ATOM   4042  HN  LEU A 905      20.960  40.240  64.670  1.00  0.00           H
ATOM   4043  CA  LEU A 905      20.510  41.520  63.130  1.00  0.00           C
ATOM   4044  HA  LEU A 905      20.840  42.540  63.010  1.00  0.00           H
ATOM   4045  CB  LEU A 905      20.270  40.760  61.840  1.00  0.00           C
ATOM   4046  HB1 LEU A 905      19.770  39.800  62.100  1.00  0.00           H
ATOM   4047  HB2 LEU A 905      21.280  40.420  61.550  1.00  0.00           H
ATOM   4048  CG  LEU A 905      19.570  41.560  60.650  1.00  0.00           C
ATOM   4049  HG  LEU A 905      18.540  41.880  60.910  1.00  0.00           H
ATOM   4050  CD1 LEU A 905      20.420  42.720  60.200  1.00  0.00           C
ATOM   4051 HD11 LEU A 905      20.440  43.480  61.000  1.00  0.00           H
ATOM   4052 HD12 LEU A 905      20.100  43.160  59.230  1.00  0.00           H
ATOM   4053 HD13 LEU A 905      21.480  42.490  59.980  1.00  0.00           H
ATOM   4054  CD2 LEU A 905      19.320  40.620  59.430  1.00  0.00           C
ATOM   4055 HD21 LEU A 905      19.060  39.600  59.780  1.00  0.00           H
ATOM   4056 HD22 LEU A 905      20.180  40.310  58.790  1.00  0.00           H
ATOM   4057 HD23 LEU A 905      18.470  40.980  58.800  1.00  0.00           H
ATOM   4058  C   LEU A 905      19.160  41.700  63.790  1.00  0.00           C
ATOM   4059  O   LEU A 905      18.840  40.900  64.630  1.00  0.00           O
ATOM   4060  N   GLY A 906      18.460  42.760  63.470  1.00  0.00           N
ATOM   4061  HN  GLY A 906      18.950  43.440  62.940  1.00  0.00           H
ATOM   4062  CA  GLY A 906      17.110  42.900  63.850  1.00  0.00           C
ATOM   4063  HA1 GLY A 906      16.520  42.010  64.030  1.00  0.00           H
ATOM   4064  HA2 GLY A 906      16.660  43.490  63.060  1.00  0.00           H
ATOM   4065  C   GLY A 906      16.840  43.680  65.120  1.00  0.00           C
ATOM   4066  O   GLY A 906      15.830  43.470  65.780  1.00  0.00           O
ATOM   4067  N   ASP A 907      17.560  44.740  65.440  1.00  0.00           N
ATOM   4068  HN  ASP A 907      18.430  44.830  64.940  1.00  0.00           H
ATOM   4069  CA  ASP A 907      17.440  45.510  66.690  1.00  0.00           C
ATOM   4070  HA  ASP A 907      16.530  45.250  67.210  1.00  0.00           H
ATOM   4071  CB  ASP A 907      18.580  45.190  67.580  1.00  0.00           C
ATOM   4072  HB1 ASP A 907      18.840  45.950  68.350  1.00  0.00           H
ATOM   4073  HB2 ASP A 907      19.390  45.030  66.840  1.00  0.00           H
ATOM   4074  CG  ASP A 907      18.500  43.890  68.290  1.00  0.00           C
ATOM   4075  OD1 ASP A 907      19.570  43.360  68.720  1.00  0.00           O
ATOM   4076  OD2 ASP A 907      17.400  43.540  68.680  1.00  0.00           O
ATOM   4077  C   ASP A 907      17.470  47.000  66.380  1.00  0.00           C
ATOM   4078  O   ASP A 907      17.540  47.840  67.250  1.00  0.00           O
ATOM   4079  N   ASN A 908      17.330  47.340  65.110  1.00  0.00           N
ATOM   4080  HN  ASN A 908      17.290  46.510  64.550  1.00  0.00           H
ATOM   4081  CA  ASN A 908      17.350  48.670  64.540  1.00  0.00           C
ATOM   4082  HA  ASN A 908      17.500  49.330  65.380  1.00  0.00           H
ATOM   4083  CB  ASN A 908      18.420  48.830  63.420  1.00  0.00           C
ATOM   4084  HB1 ASN A 908      18.600  49.890  63.200  1.00  0.00           H
ATOM   4085  HB2 ASN A 908      18.130  48.330  62.470  1.00  0.00           H
ATOM   4086  CG  ASN A 908      19.690  48.160  63.830  1.00  0.00           C
ATOM   4087  OD1 ASN A 908      20.110  47.160  63.200  1.00  0.00           O
ATOM   4088  ND2 ASN A 908      20.450  48.800  64.780  1.00  0.00           N
ATOM   4089 HD21 ASN A 908      21.420  48.540  64.850  1.00  0.00           H
ATOM   4090 HD22 ASN A 908      20.000  49.580  65.210  1.00  0.00           H
ATOM   4091  C   ASN A 908      15.960  48.990  63.880  1.00  0.00           C
ATOM   4092  O   ASN A 908      15.520  48.250  63.020  1.00  0.00           O
ATOM   4093  N   PRO A 909      15.190  50.060  64.150  1.00  0.00           N
ATOM   4094  CD  PRO A 909      15.250  50.750  65.430  1.00  0.00           C
ATOM   4095  HD1 PRO A 909      16.050  51.530  65.350  1.00  0.00           H
ATOM   4096  HD2 PRO A 909      15.710  50.090  66.200  1.00  0.00           H
ATOM   4097  CA  PRO A 909      13.910  50.280  63.430  1.00  0.00           C
ATOM   4098  HA  PRO A 909      13.240  49.540  63.850  1.00  0.00           H
ATOM   4099  CB  PRO A 909      13.460  51.610  64.020  1.00  0.00           C
ATOM   4100  HB1 PRO A 909      12.360  51.730  64.080  1.00  0.00           H
ATOM   4101  HB2 PRO A 909      13.890  52.500  63.510  1.00  0.00           H
ATOM   4102  CG  PRO A 909      13.970  51.570  65.480  1.00  0.00           C
ATOM   4103  HG1 PRO A 909      14.200  52.580  65.840  1.00  0.00           H
ATOM   4104  HG2 PRO A 909      13.180  51.140  66.140  1.00  0.00           H
ATOM   4105  C   PRO A 909      13.830  50.430  61.940  1.00  0.00           C
ATOM   4106  O   PRO A 909      14.820  50.560  61.220  1.00  0.00           O
ATOM   4107  N   TRP A 910      12.610  50.470  61.430  1.00  0.00           N
ATOM   4108  HN  TRP A 910      11.890  50.150  62.030  1.00  0.00           H
ATOM   4109  CA  TRP A 910      12.250  50.730  60.020  1.00  0.00           C
ATOM   4110  HA  TRP A 910      12.690  49.900  59.480  1.00  0.00           H
ATOM   4111  CB  TRP A 910      10.710  50.750  59.730  1.00  0.00           C
ATOM   4112  HB1 TRP A 910      10.150  49.810  59.920  1.00  0.00           H
ATOM   4113  HB2 TRP A 910      10.530  50.900  58.640  1.00  0.00           H
ATOM   4114  CG  TRP A 910       9.980  51.870  60.370  1.00  0.00           C
ATOM   4115  CD1 TRP A 910       9.820  52.100  61.700  1.00  0.00           C
ATOM   4116  HD1 TRP A 910       9.960  51.310  62.430  1.00  0.00           H
ATOM   4117  NE1 TRP A 910       9.380  53.410  61.970  1.00  0.00           N
ATOM   4118  HE1 TRP A 910       9.500  53.860  62.830  1.00  0.00           H
ATOM   4119  CE2 TRP A 910       9.350  54.070  60.840  1.00  0.00           C
ATOM   4120  CD2 TRP A 910       9.690  53.190  59.770  1.00  0.00           C
ATOM   4121  CE3 TRP A 910      10.000  53.740  58.510  1.00  0.00           C
ATOM   4122  HE3 TRP A 910      10.260  53.080  57.690  1.00  0.00           H
ATOM   4123  CZ3 TRP A 910       9.730  55.080  58.240  1.00  0.00           C
ATOM   4124  HZ3 TRP A 910      10.070  55.500  57.300  1.00  0.00           H
ATOM   4125  CZ2 TRP A 910       9.240  55.390  60.600  1.00  0.00           C
ATOM   4126  HZ2 TRP A 910       8.930  56.030  61.410  1.00  0.00           H
ATOM   4127  CH2 TRP A 910       9.520  55.930  59.310  1.00  0.00           C
ATOM   4128  HH2 TRP A 910       9.310  56.970  59.120  1.00  0.00           H
ATOM   4129  C   TRP A 910      12.920  52.040  59.530  1.00  0.00           C
ATOM   4130  O   TRP A 910      13.550  52.070  58.510  1.00  0.00           O
ATOM   4131  N   TRP A 911      12.940  53.120  60.350  1.00  0.00           N
ATOM   4132  HN  TRP A 911      12.320  53.120  61.130  1.00  0.00           H
ATOM   4133  CA  TRP A 911      13.500  54.390  59.900  1.00  0.00           C
ATOM   4134  HA  TRP A 911      13.210  54.560  58.880  1.00  0.00           H
ATOM   4135  CB  TRP A 911      12.980  55.580  60.790  1.00  0.00           C
ATOM   4136  HB1 TRP A 911      11.890  55.460  60.670  1.00  0.00           H
ATOM   4137  HB2 TRP A 911      13.290  56.500  60.240  1.00  0.00           H
ATOM   4138  CG  TRP A 911      13.330  55.630  62.230  1.00  0.00           C
ATOM   4139  CD1 TRP A 911      12.530  55.160  63.310  1.00  0.00           C
ATOM   4140  HD1 TRP A 911      11.560  54.720  63.180  1.00  0.00           H
ATOM   4141  NE1 TRP A 911      13.130  55.440  64.530  1.00  0.00           N
ATOM   4142  HE1 TRP A 911      12.700  55.460  65.420  1.00  0.00           H
ATOM   4143  CE2 TRP A 911      14.320  56.040  64.330  1.00  0.00           C
ATOM   4144  CD2 TRP A 911      14.490  56.190  62.900  1.00  0.00           C
ATOM   4145  CE3 TRP A 911      15.630  56.960  62.440  1.00  0.00           C
ATOM   4146  HE3 TRP A 911      15.710  57.080  61.370  1.00  0.00           H
ATOM   4147  CZ3 TRP A 911      16.580  57.460  63.360  1.00  0.00           C
ATOM   4148  HZ3 TRP A 911      17.440  58.060  63.080  1.00  0.00           H
ATOM   4149  CZ2 TRP A 911      15.310  56.520  65.200  1.00  0.00           C
ATOM   4150  HZ2 TRP A 911      15.150  56.390  66.260  1.00  0.00           H
ATOM   4151  CH2 TRP A 911      16.410  57.240  64.700  1.00  0.00           C
ATOM   4152  HH2 TRP A 911      17.160  57.560  65.410  1.00  0.00           H
ATOM   4153  C   TRP A 911      15.030  54.400  59.950  1.00  0.00           C
ATOM   4154  O   TRP A 911      15.710  54.890  59.130  1.00  0.00           O
ATOM   4155  N   THR A 912      15.570  53.830  61.030  1.00  0.00           N
ATOM   4156  HN  THR A 912      14.990  53.570  61.800  1.00  0.00           H
ATOM   4157  CA  THR A 912      17.050  53.700  61.240  1.00  0.00           C
ATOM   4158  HA  THR A 912      17.500  54.650  61.010  1.00  0.00           H
ATOM   4159  CB  THR A 912      17.430  53.220  62.580  1.00  0.00           C
ATOM   4160  HB  THR A 912      17.190  52.150  62.720  1.00  0.00           H
ATOM   4161  OG1 THR A 912      16.750  53.950  63.590  1.00  0.00           O
ATOM   4162  HG1 THR A 912      16.730  54.890  63.400  1.00  0.00           H
ATOM   4163  CG2 THR A 912      18.940  53.530  62.800  1.00  0.00           C
ATOM   4164 HG21 THR A 912      19.600  52.800  62.320  1.00  0.00           H
ATOM   4165 HG22 THR A 912      19.240  53.260  63.840  1.00  0.00           H
ATOM   4166 HG23 THR A 912      19.190  54.570  62.510  1.00  0.00           H
ATOM   4167  C   THR A 912      17.720  52.840  60.180  1.00  0.00           C
ATOM   4168  O   THR A 912      18.890  53.100  59.770  1.00  0.00           O
ATOM   4169  N   LEU A 913      16.980  51.840  59.640  1.00  0.00           N
ATOM   4170  HN  LEU A 913      16.270  51.460  60.230  1.00  0.00           H
ATOM   4171  CA  LEU A 913      17.240  51.130  58.450  1.00  0.00           C
ATOM   4172  HA  LEU A 913      18.310  50.960  58.500  1.00  0.00           H
ATOM   4173  CB  LEU A 913      16.270  49.900  58.290  1.00  0.00           C
ATOM   4174  HB1 LEU A 913      16.190  49.450  57.280  1.00  0.00           H
ATOM   4175  HB2 LEU A 913      15.260  50.320  58.490  1.00  0.00           H
ATOM   4176  CG  LEU A 913      16.640  48.780  59.270  1.00  0.00           C
ATOM   4177  HG  LEU A 913      16.680  49.110  60.330  1.00  0.00           H
ATOM   4178  CD1 LEU A 913      15.630  47.670  59.200  1.00  0.00           C
ATOM   4179 HD11 LEU A 913      15.370  47.520  58.140  1.00  0.00           H
ATOM   4180 HD12 LEU A 913      14.720  47.860  59.820  1.00  0.00           H
ATOM   4181 HD13 LEU A 913      16.140  46.770  59.610  1.00  0.00           H
ATOM   4182  CD2 LEU A 913      17.990  48.240  58.850  1.00  0.00           C
ATOM   4183 HD21 LEU A 913      18.890  48.900  59.000  1.00  0.00           H
ATOM   4184 HD22 LEU A 913      17.970  48.000  57.770  1.00  0.00           H
ATOM   4185 HD23 LEU A 913      18.160  47.260  59.340  1.00  0.00           H
ATOM   4186  C   LEU A 913      17.190  51.970  57.150  1.00  0.00           C
ATOM   4187  O   LEU A 913      17.930  51.620  56.260  1.00  0.00           O
ATOM   4188  N   LEU A 914      16.360  53.020  57.040  1.00  0.00           N
ATOM   4189  HN  LEU A 914      15.650  53.240  57.690  1.00  0.00           H
ATOM   4190  CA  LEU A 914      16.580  53.960  55.940  1.00  0.00           C
ATOM   4191  HA  LEU A 914      16.720  53.370  55.050  1.00  0.00           H
ATOM   4192  CB  LEU A 914      15.420  54.940  55.870  1.00  0.00           C
ATOM   4193  HB1 LEU A 914      15.700  55.710  55.120  1.00  0.00           H
ATOM   4194  HB2 LEU A 914      15.250  55.510  56.810  1.00  0.00           H
ATOM   4195  CG  LEU A 914      14.120  54.200  55.450  1.00  0.00           C
ATOM   4196  HG  LEU A 914      13.830  53.460  56.220  1.00  0.00           H
ATOM   4197  CD1 LEU A 914      13.090  55.320  55.370  1.00  0.00           C
ATOM   4198 HD11 LEU A 914      13.050  55.890  56.320  1.00  0.00           H
ATOM   4199 HD12 LEU A 914      12.160  54.770  55.110  1.00  0.00           H
ATOM   4200 HD13 LEU A 914      13.390  56.100  54.630  1.00  0.00           H
ATOM   4201  CD2 LEU A 914      14.270  53.530  54.070  1.00  0.00           C
ATOM   4202 HD21 LEU A 914      14.600  54.300  53.340  1.00  0.00           H
ATOM   4203 HD22 LEU A 914      13.290  53.140  53.720  1.00  0.00           H
ATOM   4204 HD23 LEU A 914      15.060  52.760  54.030  1.00  0.00           H
ATOM   4205  C   LEU A 914      17.890  54.720  56.160  1.00  0.00           C
ATOM   4206  O   LEU A 914      18.600  55.020  55.180  1.00  0.00           O
ATOM   4207  N   ILE A 915      18.220  55.040  57.450  1.00  0.00           N
ATOM   4208  HN  ILE A 915      17.700  54.800  58.270  1.00  0.00           H
ATOM   4209  CA  ILE A 915      19.440  55.790  57.850  1.00  0.00           C
ATOM   4210  HA  ILE A 915      19.440  56.750  57.350  1.00  0.00           H
ATOM   4211  CB  ILE A 915      19.540  56.210  59.310  1.00  0.00           C
ATOM   4212  HB  ILE A 915      19.400  55.350  59.990  1.00  0.00           H
ATOM   4213  CG2 ILE A 915      20.930  56.980  59.630  1.00  0.00           C
ATOM   4214 HG21 ILE A 915      20.930  57.960  59.100  1.00  0.00           H
ATOM   4215 HG22 ILE A 915      21.790  56.290  59.600  1.00  0.00           H
ATOM   4216 HG23 ILE A 915      20.830  57.330  60.680  1.00  0.00           H
ATOM   4217  CG1 ILE A 915      18.270  57.160  59.650  1.00  0.00           C
ATOM   4218 HG11 ILE A 915      18.450  57.340  60.740  1.00  0.00           H
ATOM   4219 HG12 ILE A 915      17.400  56.470  59.570  1.00  0.00           H
ATOM   4220  CD  ILE A 915      18.040  58.330  58.740  1.00  0.00           C
ATOM   4221  HD1 ILE A 915      17.360  59.000  59.310  1.00  0.00           H
ATOM   4222  HD2 ILE A 915      17.530  57.970  57.810  1.00  0.00           H
ATOM   4223  HD3 ILE A 915      18.980  58.800  58.430  1.00  0.00           H
ATOM   4224  C   ILE A 915      20.690  54.940  57.560  1.00  0.00           C
ATOM   4225  O   ILE A 915      21.770  55.330  57.230  1.00  0.00           O
ATOM   4226  N   ALA A 916      20.520  53.600  57.550  1.00  0.00           N
ATOM   4227  HN  ALA A 916      19.610  53.280  57.800  1.00  0.00           H
ATOM   4228  CA  ALA A 916      21.540  52.530  57.280  1.00  0.00           C
ATOM   4229  HA  ALA A 916      22.420  52.820  57.840  1.00  0.00           H
ATOM   4230  CB  ALA A 916      20.960  51.140  57.670  1.00  0.00           C
ATOM   4231  HB1 ALA A 916      20.640  51.190  58.740  1.00  0.00           H
ATOM   4232  HB2 ALA A 916      21.560  50.230  57.440  1.00  0.00           H
ATOM   4233  HB3 ALA A 916      20.040  51.090  57.060  1.00  0.00           H
ATOM   4234  C   ALA A 916      21.910  52.400  55.860  1.00  0.00           C
ATOM   4235  O   ALA A 916      23.090  52.010  55.580  1.00  0.00           O
ATOM   4236  N   ALA A 917      21.040  52.780  54.890  1.00  0.00           N
ATOM   4237  HN  ALA A 917      20.150  53.130  55.190  1.00  0.00           H
ATOM   4238  CA  ALA A 917      21.350  52.680  53.440  1.00  0.00           C
ATOM   4239  HA  ALA A 917      21.910  51.780  53.220  1.00  0.00           H
ATOM   4240  CB  ALA A 917      20.050  52.580  52.640  1.00  0.00           C
ATOM   4241  HB1 ALA A 917      19.490  51.760  53.150  1.00  0.00           H
ATOM   4242  HB2 ALA A 917      20.310  52.320  51.600  1.00  0.00           H
ATOM   4243  HB3 ALA A 917      19.470  53.540  52.680  1.00  0.00           H
ATOM   4244  C   ALA A 917      22.260  53.830  53.030  1.00  0.00           C
ATOM   4245  O   ALA A 917      23.000  53.720  52.060  1.00  0.00           O
ATOM   4246  N   ILE A 918      22.250  54.980  53.730  1.00  0.00           N
ATOM   4247  HN  ILE A 918      21.650  54.980  54.520  1.00  0.00           H
ATOM   4248  CA  ILE A 918      23.000  56.230  53.390  1.00  0.00           C
ATOM   4249  HA  ILE A 918      22.950  56.340  52.320  1.00  0.00           H
ATOM   4250  CB  ILE A 918      22.600  57.550  54.200  1.00  0.00           C
ATOM   4251  HB  ILE A 918      23.160  57.660  55.160  1.00  0.00           H
ATOM   4252  CG2 ILE A 918      22.910  58.810  53.300  1.00  0.00           C
ATOM   4253 HG21 ILE A 918      22.970  59.780  53.850  1.00  0.00           H
ATOM   4254 HG22 ILE A 918      22.200  58.970  52.460  1.00  0.00           H
ATOM   4255 HG23 ILE A 918      23.890  58.720  52.790  1.00  0.00           H
ATOM   4256  CG1 ILE A 918      21.060  57.590  54.580  1.00  0.00           C
ATOM   4257 HG11 ILE A 918      20.810  56.660  55.140  1.00  0.00           H
ATOM   4258 HG12 ILE A 918      20.540  57.570  53.610  1.00  0.00           H
ATOM   4259  CD  ILE A 918      20.630  58.680  55.570  1.00  0.00           C
ATOM   4260  HD1 ILE A 918      19.530  58.540  55.600  1.00  0.00           H
ATOM   4261  HD2 ILE A 918      20.900  59.690  55.200  1.00  0.00           H
ATOM   4262  HD3 ILE A 918      21.120  58.480  56.540  1.00  0.00           H
ATOM   4263  C   ILE A 918      24.530  56.030  53.550  1.00  0.00           C
ATOM   4264  O   ILE A 918      25.250  56.450  52.660  1.00  0.00           O
ATOM   4265  N   PRO A 919      25.130  55.330  54.520  1.00  0.00           N
ATOM   4266  CD  PRO A 919      24.520  55.200  55.860  1.00  0.00           C
ATOM   4267  HD1 PRO A 919      23.500  54.790  55.740  1.00  0.00           H
ATOM   4268  HD2 PRO A 919      24.490  56.140  56.450  1.00  0.00           H
ATOM   4269  CA  PRO A 919      26.580  55.030  54.590  1.00  0.00           C
ATOM   4270  HA  PRO A 919      27.250  55.820  54.310  1.00  0.00           H
ATOM   4271  CB  PRO A 919      26.770  54.600  56.070  1.00  0.00           C
ATOM   4272  HB1 PRO A 919      27.020  55.520  56.640  1.00  0.00           H
ATOM   4273  HB2 PRO A 919      27.460  53.760  56.290  1.00  0.00           H
ATOM   4274  CG  PRO A 919      25.390  54.190  56.560  1.00  0.00           C
ATOM   4275  HG1 PRO A 919      25.160  53.140  56.270  1.00  0.00           H
ATOM   4276  HG2 PRO A 919      25.270  54.320  57.650  1.00  0.00           H
ATOM   4277  C   PRO A 919      26.970  53.890  53.670  1.00  0.00           C
ATOM   4278  O   PRO A 919      28.110  53.940  53.210  1.00  0.00           O
ATOM   4279  N   ALA A 920      26.020  52.920  53.340  1.00  0.00           N
ATOM   4280  HN  ALA A 920      25.130  52.970  53.800  1.00  0.00           H
ATOM   4281  CA  ALA A 920      26.160  51.780  52.470  1.00  0.00           C
ATOM   4282  HA  ALA A 920      27.060  51.250  52.740  1.00  0.00           H
ATOM   4283  CB  ALA A 920      24.900  50.870  52.560  1.00  0.00           C
ATOM   4284  HB1 ALA A 920      25.020  49.970  51.920  1.00  0.00           H
ATOM   4285  HB2 ALA A 920      24.000  51.410  52.180  1.00  0.00           H
ATOM   4286  HB3 ALA A 920      24.810  50.460  53.590  1.00  0.00           H
ATOM   4287  C   ALA A 920      26.460  52.270  51.040  1.00  0.00           C
ATOM   4288  O   ALA A 920      27.350  51.770  50.340  1.00  0.00           O
ATOM   4289  N   LEU A 921      25.810  53.370  50.590  1.00  0.00           N
ATOM   4290  HN  LEU A 921      25.050  53.780  51.070  1.00  0.00           H
ATOM   4291  CA  LEU A 921      26.280  54.050  49.370  1.00  0.00           C
ATOM   4292  HA  LEU A 921      26.210  53.330  48.560  1.00  0.00           H
ATOM   4293  CB  LEU A 921      25.370  55.300  49.100  1.00  0.00           C
ATOM   4294  HB1 LEU A 921      25.410  56.140  49.830  1.00  0.00           H
ATOM   4295  HB2 LEU A 921      24.400  54.770  49.140  1.00  0.00           H
ATOM   4296  CG  LEU A 921      25.260  55.870  47.690  1.00  0.00           C
ATOM   4297  HG  LEU A 921      26.200  56.390  47.420  1.00  0.00           H
ATOM   4298  CD1 LEU A 921      24.890  54.790  46.690  1.00  0.00           C
ATOM   4299 HD11 LEU A 921      24.090  54.140  47.110  1.00  0.00           H
ATOM   4300 HD12 LEU A 921      25.820  54.190  46.540  1.00  0.00           H
ATOM   4301 HD13 LEU A 921      24.630  55.050  45.640  1.00  0.00           H
ATOM   4302  CD2 LEU A 921      24.070  56.860  47.740  1.00  0.00           C
ATOM   4303 HD21 LEU A 921      24.190  57.430  46.790  1.00  0.00           H
ATOM   4304 HD22 LEU A 921      24.100  57.650  48.520  1.00  0.00           H
ATOM   4305 HD23 LEU A 921      23.140  56.250  47.760  1.00  0.00           H
ATOM   4306  C   LEU A 921      27.700  54.630  49.270  1.00  0.00           C
ATOM   4307  O   LEU A 921      28.400  54.360  48.320  1.00  0.00           O
ATOM   4308  N   LEU A 922      28.180  55.280  50.390  1.00  0.00           N
ATOM   4309  HN  LEU A 922      27.520  55.490  51.100  1.00  0.00           H
ATOM   4310  CA  LEU A 922      29.530  55.710  50.690  1.00  0.00           C
ATOM   4311  HA  LEU A 922      29.930  56.230  49.820  1.00  0.00           H
ATOM   4312  CB  LEU A 922      29.560  56.850  51.790  1.00  0.00           C
ATOM   4313  HB1 LEU A 922      29.050  56.350  52.640  1.00  0.00           H
ATOM   4314  HB2 LEU A 922      28.890  57.660  51.410  1.00  0.00           H
ATOM   4315  CG  LEU A 922      30.930  57.380  52.150  1.00  0.00           C
ATOM   4316  HG  LEU A 922      31.760  56.630  52.090  1.00  0.00           H
ATOM   4317  CD1 LEU A 922      31.210  58.670  51.260  1.00  0.00           C
ATOM   4318 HD11 LEU A 922      32.200  59.140  51.430  1.00  0.00           H
ATOM   4319 HD12 LEU A 922      30.390  59.370  51.480  1.00  0.00           H
ATOM   4320 HD13 LEU A 922      31.110  58.380  50.180  1.00  0.00           H
ATOM   4321  CD2 LEU A 922      31.100  57.740  53.620  1.00  0.00           C
ATOM   4322 HD21 LEU A 922      30.360  58.540  53.850  1.00  0.00           H
ATOM   4323 HD22 LEU A 922      32.050  58.280  53.820  1.00  0.00           H
ATOM   4324 HD23 LEU A 922      31.050  56.890  54.320  1.00  0.00           H
ATOM   4325  C   LEU A 922      30.530  54.500  50.810  1.00  0.00           C
ATOM   4326  O   LEU A 922      31.560  54.540  50.190  1.00  0.00           O
ATOM   4327  N   CYS A 923      30.050  53.460  51.520  1.00  0.00           N
ATOM   4328  HN  CYS A 923      29.170  53.490  51.980  1.00  0.00           H
ATOM   4329  CA  CYS A 923      30.780  52.190  51.560  1.00  0.00           C
ATOM   4330  HA  CYS A 923      31.810  52.400  51.810  1.00  0.00           H
ATOM   4331  CB  CYS A 923      30.230  51.200  52.590  1.00  0.00           C
ATOM   4332  HB1 CYS A 923      30.790  50.260  52.450  1.00  0.00           H
ATOM   4333  HB2 CYS A 923      29.140  51.060  52.450  1.00  0.00           H
ATOM   4334  SG  CYS A 923      30.340  51.970  54.230  1.00  0.00           S
ATOM   4335  HG1 CYS A 923      29.510  53.000  54.090  1.00  0.00           H
ATOM   4336  C   CYS A 923      30.950  51.560  50.220  1.00  0.00           C
ATOM   4337  O   CYS A 923      32.020  51.070  49.830  1.00  0.00           O
ATOM   4338  N   THR A 924      29.900  51.630  49.350  1.00  0.00           N
ATOM   4339  HN  THR A 924      29.060  52.030  49.710  1.00  0.00           H
ATOM   4340  CA  THR A 924      29.990  51.270  47.880  1.00  0.00           C
ATOM   4341  HA  THR A 924      30.410  50.280  48.020  1.00  0.00           H
ATOM   4342  CB  THR A 924      28.690  51.160  47.130  1.00  0.00           C
ATOM   4343  HB  THR A 924      28.340  52.210  46.980  1.00  0.00           H
ATOM   4344  OG1 THR A 924      27.750  50.420  47.880  1.00  0.00           O
ATOM   4345  HG1 THR A 924      27.590  50.900  48.690  1.00  0.00           H
ATOM   4346  CG2 THR A 924      28.820  50.470  45.740  1.00  0.00           C
ATOM   4347 HG21 THR A 924      29.570  50.940  45.060  1.00  0.00           H
ATOM   4348 HG22 THR A 924      27.820  50.400  45.250  1.00  0.00           H
ATOM   4349 HG23 THR A 924      29.160  49.410  45.800  1.00  0.00           H
ATOM   4350  C   THR A 924      31.020  52.070  47.140  1.00  0.00           C
ATOM   4351  O   THR A 924      31.820  51.500  46.410  1.00  0.00           O
ATOM   4352  N   ILE A 925      31.160  53.360  47.310  1.00  0.00           N
ATOM   4353  HN  ILE A 925      30.520  53.800  47.940  1.00  0.00           H
ATOM   4354  CA  ILE A 925      32.220  54.190  46.740  1.00  0.00           C
ATOM   4355  HA  ILE A 925      32.100  54.060  45.670  1.00  0.00           H
ATOM   4356  CB  ILE A 925      32.070  55.720  47.000  1.00  0.00           C
ATOM   4357  HB  ILE A 925      31.980  55.820  48.100  1.00  0.00           H
ATOM   4358  CG2 ILE A 925      33.360  56.570  46.550  1.00  0.00           C
ATOM   4359 HG21 ILE A 925      33.250  57.630  46.870  1.00  0.00           H
ATOM   4360 HG22 ILE A 925      33.430  56.460  45.440  1.00  0.00           H
ATOM   4361 HG23 ILE A 925      34.240  56.170  47.100  1.00  0.00           H
ATOM   4362  CG1 ILE A 925      30.710  56.120  46.340  1.00  0.00           C
ATOM   4363 HG11 ILE A 925      29.950  55.300  46.300  1.00  0.00           H
ATOM   4364 HG12 ILE A 925      31.030  56.450  45.330  1.00  0.00           H
ATOM   4365  CD  ILE A 925      29.970  57.350  46.920  1.00  0.00           C
ATOM   4366  HD1 ILE A 925      30.750  58.140  47.040  1.00  0.00           H
ATOM   4367  HD2 ILE A 925      29.710  56.950  47.930  1.00  0.00           H
ATOM   4368  HD3 ILE A 925      29.110  57.580  46.270  1.00  0.00           H
ATOM   4369  C   ILE A 925      33.550  53.680  47.140  1.00  0.00           C
ATOM   4370  O   ILE A 925      34.430  53.390  46.350  1.00  0.00           O
ATOM   4371  N   LEU A 926      33.820  53.560  48.450  1.00  0.00           N
ATOM   4372  HN  LEU A 926      33.160  53.870  49.120  1.00  0.00           H
ATOM   4373  CA  LEU A 926      35.110  53.250  49.010  1.00  0.00           C
ATOM   4374  HA  LEU A 926      35.830  54.010  48.740  1.00  0.00           H
ATOM   4375  CB  LEU A 926      35.060  53.450  50.610  1.00  0.00           C
ATOM   4376  HB1 LEU A 926      36.100  53.340  50.970  1.00  0.00           H
ATOM   4377  HB2 LEU A 926      34.500  52.560  50.970  1.00  0.00           H
ATOM   4378  CG  LEU A 926      34.690  54.820  51.000  1.00  0.00           C
ATOM   4379  HG  LEU A 926      33.750  55.170  50.530  1.00  0.00           H
ATOM   4380  CD1 LEU A 926      34.490  54.840  52.530  1.00  0.00           C
ATOM   4381 HD11 LEU A 926      34.500  55.860  52.930  1.00  0.00           H
ATOM   4382 HD12 LEU A 926      35.320  54.300  53.020  1.00  0.00           H
ATOM   4383 HD13 LEU A 926      33.550  54.330  52.840  1.00  0.00           H
ATOM   4384  CD2 LEU A 926      35.790  55.920  50.700  1.00  0.00           C
ATOM   4385 HD21 LEU A 926      35.500  56.870  51.200  1.00  0.00           H
ATOM   4386 HD22 LEU A 926      35.840  56.280  49.650  1.00  0.00           H
ATOM   4387 HD23 LEU A 926      36.810  55.660  51.060  1.00  0.00           H
ATOM   4388  C   LEU A 926      35.690  51.890  48.600  1.00  0.00           C
ATOM   4389  O   LEU A 926      36.890  51.760  48.320  1.00  0.00           O
ATOM   4390  N   ILE A 927      34.820  50.900  48.540  1.00  0.00           N
ATOM   4391  HN  ILE A 927      33.890  51.070  48.850  1.00  0.00           H
ATOM   4392  CA  ILE A 927      35.180  49.630  48.050  1.00  0.00           C
ATOM   4393  HA  ILE A 927      36.010  49.180  48.570  1.00  0.00           H
ATOM   4394  CB  ILE A 927      33.930  48.680  48.260  1.00  0.00           C
ATOM   4395  HB  ILE A 927      33.120  49.370  47.940  1.00  0.00           H
ATOM   4396  CG2 ILE A 927      34.080  47.420  47.390  1.00  0.00           C
ATOM   4397 HG21 ILE A 927      33.130  46.830  47.460  1.00  0.00           H
ATOM   4398 HG22 ILE A 927      34.830  46.680  47.720  1.00  0.00           H
ATOM   4399 HG23 ILE A 927      34.190  47.560  46.300  1.00  0.00           H
ATOM   4400  CG1 ILE A 927      33.730  48.310  49.750  1.00  0.00           C
ATOM   4401 HG11 ILE A 927      32.670  47.970  49.850  1.00  0.00           H
ATOM   4402 HG12 ILE A 927      33.750  49.270  50.320  1.00  0.00           H
ATOM   4403  CD  ILE A 927      34.820  47.490  50.400  1.00  0.00           C
ATOM   4404  HD1 ILE A 927      34.460  47.160  51.400  1.00  0.00           H
ATOM   4405  HD2 ILE A 927      35.790  47.960  50.610  1.00  0.00           H
ATOM   4406  HD3 ILE A 927      35.200  46.690  49.720  1.00  0.00           H
ATOM   4407  C   ILE A 927      35.590  49.660  46.600  1.00  0.00           C
ATOM   4408  O   ILE A 927      36.610  49.010  46.180  1.00  0.00           O
ATOM   4409  N   PHE A 928      34.830  50.390  45.780  1.00  0.00           N
ATOM   4410  HN  PHE A 928      34.060  50.970  46.050  1.00  0.00           H
ATOM   4411  CA  PHE A 928      35.210  50.530  44.350  1.00  0.00           C
ATOM   4412  HA  PHE A 928      35.170  49.530  43.930  1.00  0.00           H
ATOM   4413  CB  PHE A 928      34.050  51.350  43.720  1.00  0.00           C
ATOM   4414  HB1 PHE A 928      33.850  52.200  44.420  1.00  0.00           H
ATOM   4415  HB2 PHE A 928      33.180  50.660  43.580  1.00  0.00           H
ATOM   4416  CG  PHE A 928      34.300  51.940  42.340  1.00  0.00           C
ATOM   4417  CD1 PHE A 928      33.910  51.280  41.130  1.00  0.00           C
ATOM   4418  HD1 PHE A 928      33.430  50.330  41.270  1.00  0.00           H
ATOM   4419  CE1 PHE A 928      34.200  51.820  39.850  1.00  0.00           C
ATOM   4420  HE1 PHE A 928      34.160  51.190  38.970  1.00  0.00           H
ATOM   4421  CZ  PHE A 928      34.890  53.070  39.780  1.00  0.00           C
ATOM   4422  HZ  PHE A 928      35.240  53.570  38.890  1.00  0.00           H
ATOM   4423  CD2 PHE A 928      34.880  53.160  42.280  1.00  0.00           C
ATOM   4424  HD2 PHE A 928      35.190  53.630  43.210  1.00  0.00           H
ATOM   4425  CE2 PHE A 928      35.160  53.670  41.040  1.00  0.00           C
ATOM   4426  HE2 PHE A 928      35.580  54.650  40.870  1.00  0.00           H
ATOM   4427  C   PHE A 928      36.540  51.140  44.160  1.00  0.00           C
ATOM   4428  O   PHE A 928      37.340  50.650  43.390  1.00  0.00           O
ATOM   4429  N   MET A 929      36.800  52.220  44.940  1.00  0.00           N
ATOM   4430  HN  MET A 929      36.120  52.520  45.600  1.00  0.00           H
ATOM   4431  CA  MET A 929      38.060  53.110  44.930  1.00  0.00           C
ATOM   4432  HA  MET A 929      38.210  53.470  43.920  1.00  0.00           H
ATOM   4433  CB  MET A 929      37.900  54.370  45.930  1.00  0.00           C
ATOM   4434  HB1 MET A 929      38.880  54.880  46.110  1.00  0.00           H
ATOM   4435  HB2 MET A 929      37.610  53.970  46.920  1.00  0.00           H
ATOM   4436  CG  MET A 929      36.820  55.360  45.430  1.00  0.00           C
ATOM   4437  HG1 MET A 929      36.310  55.940  46.230  1.00  0.00           H
ATOM   4438  HG2 MET A 929      36.060  54.650  45.020  1.00  0.00           H
ATOM   4439  SD  MET A 929      37.360  56.450  44.070  1.00  0.00           S
ATOM   4440  CE  MET A 929      35.690  57.120  43.780  1.00  0.00           C
ATOM   4441  HE1 MET A 929      35.160  57.530  44.660  1.00  0.00           H
ATOM   4442  HE2 MET A 929      35.050  56.310  43.360  1.00  0.00           H
ATOM   4443  HE3 MET A 929      35.800  57.870  42.980  1.00  0.00           H
ATOM   4444  C   MET A 929      39.340  52.370  45.240  1.00  0.00           C
ATOM   4445  O   MET A 929      40.460  52.690  44.830  1.00  0.00           O
ATOM   4446  N   ASP A 930      39.270  51.290  46.120  1.00  0.00           N
ATOM   4447  HN  ASP A 930      38.420  50.880  46.410  1.00  0.00           H
ATOM   4448  CA  ASP A 930      40.460  50.610  46.480  1.00  0.00           C
ATOM   4449  HA  ASP A 930      41.350  51.180  46.290  1.00  0.00           H
ATOM   4450  CB  ASP A 930      40.380  50.270  47.990  1.00  0.00           C
ATOM   4451  HB1 ASP A 930      40.980  49.360  48.230  1.00  0.00           H
ATOM   4452  HB2 ASP A 930      39.310  50.120  48.270  1.00  0.00           H
ATOM   4453  CG  ASP A 930      40.890  51.430  48.840  1.00  0.00           C
ATOM   4454  OD1 ASP A 930      41.480  52.390  48.270  1.00  0.00           O
ATOM   4455  OD2 ASP A 930      40.930  51.330  50.070  1.00  0.00           O
ATOM   4456  C   ASP A 930      40.560  49.220  45.760  1.00  0.00           C
ATOM   4457  O   ASP A 930      41.570  48.530  45.720  1.00  0.00           O
ATOM   4458  N   GLN A 931      39.540  48.950  44.980  1.00  0.00           N
ATOM   4459  HN  GLN A 931      38.760  49.550  44.950  1.00  0.00           H
ATOM   4460  CA  GLN A 931      39.400  47.700  44.180  1.00  0.00           C
ATOM   4461  HA  GLN A 931      40.030  46.920  44.570  1.00  0.00           H
ATOM   4462  CB  GLN A 931      37.890  47.210  44.330  1.00  0.00           C
ATOM   4463  HB1 GLN A 931      37.140  47.900  43.890  1.00  0.00           H
ATOM   4464  HB2 GLN A 931      37.720  47.190  45.430  1.00  0.00           H
ATOM   4465  CG  GLN A 931      37.720  45.770  43.790  1.00  0.00           C
ATOM   4466  HG1 GLN A 931      37.850  45.670  42.700  1.00  0.00           H
ATOM   4467  HG2 GLN A 931      36.730  45.380  44.080  1.00  0.00           H
ATOM   4468  CD  GLN A 931      38.720  44.800  44.380  1.00  0.00           C
ATOM   4469  OE1 GLN A 931      38.850  44.750  45.610  1.00  0.00           O
ATOM   4470  NE2 GLN A 931      39.390  43.930  43.550  1.00  0.00           N
ATOM   4471 HE21 GLN A 931      40.060  43.330  43.970  1.00  0.00           H
ATOM   4472 HE22 GLN A 931      39.270  44.060  42.550  1.00  0.00           H
ATOM   4473  C   GLN A 931      39.790  47.930  42.700  1.00  0.00           C
ATOM   4474  O   GLN A 931      40.760  47.390  42.140  1.00  0.00           O
ATOM   4475  N   GLN A 932      39.020  48.800  41.990  1.00  0.00           N
ATOM   4476  HN  GLN A 932      38.360  49.330  42.490  1.00  0.00           H
ATOM   4477  CA  GLN A 932      39.060  48.820  40.540  1.00  0.00           C
ATOM   4478  HA  GLN A 932      39.090  47.810  40.160  1.00  0.00           H
ATOM   4479  CB  GLN A 932      37.760  49.490  39.960  1.00  0.00           C
ATOM   4480  HB1 GLN A 932      37.880  49.670  38.880  1.00  0.00           H
ATOM   4481  HB2 GLN A 932      37.730  50.510  40.420  1.00  0.00           H
ATOM   4482  CG  GLN A 932      36.430  48.820  40.290  1.00  0.00           C
ATOM   4483  HG1 GLN A 932      35.710  49.590  39.920  1.00  0.00           H
ATOM   4484  HG2 GLN A 932      36.270  48.630  41.370  1.00  0.00           H
ATOM   4485  CD  GLN A 932      36.300  47.480  39.560  1.00  0.00           C
ATOM   4486  OE1 GLN A 932      37.100  46.540  39.840  1.00  0.00           O
ATOM   4487  NE2 GLN A 932      35.370  47.350  38.580  1.00  0.00           N
ATOM   4488 HE21 GLN A 932      35.260  46.450  38.150  1.00  0.00           H
ATOM   4489 HE22 GLN A 932      35.080  48.150  38.070  1.00  0.00           H
ATOM   4490  C   GLN A 932      40.260  49.580  40.030  1.00  0.00           C
ATOM   4491  O   GLN A 932      40.780  49.270  38.950  1.00  0.00           O
ATOM   4492  N   ILE A 933      40.800  50.620  40.720  1.00  0.00           N
ATOM   4493  HN  ILE A 933      40.390  51.030  41.520  1.00  0.00           H
ATOM   4494  CA  ILE A 933      41.970  51.480  40.350  1.00  0.00           C
ATOM   4495  HA  ILE A 933      42.020  51.670  39.290  1.00  0.00           H
ATOM   4496  CB  ILE A 933      41.910  52.820  41.040  1.00  0.00           C
ATOM   4497  HB  ILE A 933      41.850  52.760  42.150  1.00  0.00           H
ATOM   4498  CG2 ILE A 933      43.240  53.620  40.810  1.00  0.00           C
ATOM   4499 HG21 ILE A 933      43.180  54.540  41.450  1.00  0.00           H
ATOM   4500 HG22 ILE A 933      43.360  53.900  39.750  1.00  0.00           H
ATOM   4501 HG23 ILE A 933      44.170  53.110  41.120  1.00  0.00           H
ATOM   4502  CG1 ILE A 933      40.640  53.710  40.650  1.00  0.00           C
ATOM   4503 HG11 ILE A 933      39.720  53.080  40.700  1.00  0.00           H
ATOM   4504 HG12 ILE A 933      40.690  54.000  39.580  1.00  0.00           H
ATOM   4505  CD  ILE A 933      40.400  54.930  41.490  1.00  0.00           C
ATOM   4506  HD1 ILE A 933      41.300  55.580  41.450  1.00  0.00           H
ATOM   4507  HD2 ILE A 933      40.150  54.710  42.550  1.00  0.00           H
ATOM   4508  HD3 ILE A 933      39.590  55.470  40.970  1.00  0.00           H
ATOM   4509  C   ILE A 933      43.260  50.670  40.510  1.00  0.00           C
ATOM   4510  O   ILE A 933      44.100  50.720  39.640  1.00  0.00           O
ATOM   4511  N   THR A 934      43.340  49.910  41.590  1.00  0.00           N
ATOM   4512  HN  THR A 934      42.850  50.200  42.410  1.00  0.00           H
ATOM   4513  CA  THR A 934      44.300  48.830  41.780  1.00  0.00           C
ATOM   4514  HA  THR A 934      45.250  49.350  41.770  1.00  0.00           H
ATOM   4515  CB  THR A 934      44.280  48.210  43.150  1.00  0.00           C
ATOM   4516  HB  THR A 934      43.220  47.980  43.420  1.00  0.00           H
ATOM   4517  OG1 THR A 934      44.650  49.200  44.130  1.00  0.00           O
ATOM   4518  HG1 THR A 934      44.070  49.950  43.980  1.00  0.00           H
ATOM   4519  CG2 THR A 934      45.240  46.990  43.320  1.00  0.00           C
ATOM   4520 HG21 THR A 934      46.210  47.200  42.800  1.00  0.00           H
ATOM   4521 HG22 THR A 934      44.710  46.100  42.890  1.00  0.00           H
ATOM   4522 HG23 THR A 934      45.370  46.900  44.410  1.00  0.00           H
ATOM   4523  C   THR A 934      44.140  47.820  40.670  1.00  0.00           C
ATOM   4524  O   THR A 934      45.180  47.440  40.100  1.00  0.00           O
ATOM   4525  N   ALA A 935      42.980  47.360  40.250  1.00  0.00           N
ATOM   4526  HN  ALA A 935      42.100  47.670  40.610  1.00  0.00           H
ATOM   4527  CA  ALA A 935      42.970  46.410  39.190  1.00  0.00           C
ATOM   4528  HA  ALA A 935      43.560  45.530  39.440  1.00  0.00           H
ATOM   4529  CB  ALA A 935      41.530  45.830  39.150  1.00  0.00           C
ATOM   4530  HB1 ALA A 935      41.580  44.880  38.580  1.00  0.00           H
ATOM   4531  HB2 ALA A 935      40.720  46.560  38.920  1.00  0.00           H
ATOM   4532  HB3 ALA A 935      41.340  45.540  40.210  1.00  0.00           H
ATOM   4533  C   ALA A 935      43.440  46.860  37.770  1.00  0.00           C
ATOM   4534  O   ALA A 935      44.060  46.090  37.020  1.00  0.00           O
ATOM   4535  N   VAL A 936      43.030  48.100  37.390  1.00  0.00           N
ATOM   4536  HN  VAL A 936      42.400  48.700  37.870  1.00  0.00           H
ATOM   4537  CA  VAL A 936      43.580  48.750  36.210  1.00  0.00           C
ATOM   4538  HA  VAL A 936      43.360  48.120  35.360  1.00  0.00           H
ATOM   4539  CB  VAL A 936      43.050  50.170  35.920  1.00  0.00           C
ATOM   4540  HB  VAL A 936      43.140  50.840  36.810  1.00  0.00           H
ATOM   4541  CG1 VAL A 936      43.700  50.650  34.610  1.00  0.00           C
ATOM   4542 HG11 VAL A 936      44.730  51.040  34.790  1.00  0.00           H
ATOM   4543 HG12 VAL A 936      43.130  51.500  34.170  1.00  0.00           H
ATOM   4544 HG13 VAL A 936      43.790  49.780  33.920  1.00  0.00           H
ATOM   4545  CG2 VAL A 936      41.570  49.880  35.580  1.00  0.00           C
ATOM   4546 HG21 VAL A 936      41.510  49.120  34.780  1.00  0.00           H
ATOM   4547 HG22 VAL A 936      41.060  50.810  35.270  1.00  0.00           H
ATOM   4548 HG23 VAL A 936      41.000  49.480  36.450  1.00  0.00           H
ATOM   4549  C   VAL A 936      45.090  48.940  36.290  1.00  0.00           C
ATOM   4550  O   VAL A 936      45.810  48.680  35.340  1.00  0.00           O
ATOM   4551  N   ILE A 937      45.600  49.470  37.440  1.00  0.00           N
ATOM   4552  HN  ILE A 937      45.050  49.800  38.200  1.00  0.00           H
ATOM   4553  CA  ILE A 937      47.100  49.570  37.530  1.00  0.00           C
ATOM   4554  HA  ILE A 937      47.310  50.300  36.770  1.00  0.00           H
ATOM   4555  CB  ILE A 937      47.490  50.200  38.880  1.00  0.00           C
ATOM   4556  HB  ILE A 937      46.960  49.730  39.730  1.00  0.00           H
ATOM   4557  CG2 ILE A 937      49.070  50.130  39.000  1.00  0.00           C
ATOM   4558 HG21 ILE A 937      49.430  49.100  39.190  1.00  0.00           H
ATOM   4559 HG22 ILE A 937      49.410  50.770  39.840  1.00  0.00           H
ATOM   4560 HG23 ILE A 937      49.550  50.590  38.100  1.00  0.00           H
ATOM   4561  CG1 ILE A 937      46.970  51.650  39.000  1.00  0.00           C
ATOM   4562 HG11 ILE A 937      45.980  51.740  38.500  1.00  0.00           H
ATOM   4563 HG12 ILE A 937      47.710  52.310  38.500  1.00  0.00           H
ATOM   4564  CD  ILE A 937      46.850  52.110  40.440  1.00  0.00           C
ATOM   4565  HD1 ILE A 937      46.160  51.440  40.980  1.00  0.00           H
ATOM   4566  HD2 ILE A 937      46.600  53.190  40.500  1.00  0.00           H
ATOM   4567  HD3 ILE A 937      47.850  52.000  40.920  1.00  0.00           H
ATOM   4568  C   ILE A 937      47.880  48.220  37.210  1.00  0.00           C
ATOM   4569  O   ILE A 937      48.960  48.240  36.640  1.00  0.00           O
ATOM   4570  N   ILE A 938      47.350  47.100  37.680  1.00  0.00           N
ATOM   4571  HN  ILE A 938      46.480  47.250  38.140  1.00  0.00           H
ATOM   4572  CA  ILE A 938      47.990  45.770  37.500  1.00  0.00           C
ATOM   4573  HA  ILE A 938      49.050  45.810  37.720  1.00  0.00           H
ATOM   4574  CB  ILE A 938      47.250  44.680  38.370  1.00  0.00           C
ATOM   4575  HB  ILE A 938      46.150  44.670  38.160  1.00  0.00           H
ATOM   4576  CG2 ILE A 938      47.760  43.220  38.140  1.00  0.00           C
ATOM   4577 HG21 ILE A 938      47.400  42.980  37.120  1.00  0.00           H
ATOM   4578 HG22 ILE A 938      47.360  42.490  38.880  1.00  0.00           H
ATOM   4579 HG23 ILE A 938      48.860  43.260  38.270  1.00  0.00           H
ATOM   4580  CG1 ILE A 938      47.490  45.100  39.860  1.00  0.00           C
ATOM   4581 HG11 ILE A 938      46.860  44.500  40.540  1.00  0.00           H
ATOM   4582 HG12 ILE A 938      47.120  46.140  39.990  1.00  0.00           H
ATOM   4583  CD  ILE A 938      49.000  45.010  40.260  1.00  0.00           C
ATOM   4584  HD1 ILE A 938      49.670  45.410  39.460  1.00  0.00           H
ATOM   4585  HD2 ILE A 938      49.290  44.010  40.620  1.00  0.00           H
ATOM   4586  HD3 ILE A 938      49.270  45.570  41.180  1.00  0.00           H
ATOM   4587  C   ILE A 938      48.070  45.360  36.030  1.00  0.00           C
ATOM   4588  O   ILE A 938      49.040  44.880  35.550  1.00  0.00           O
ATOM   4589  N   ASN A 939      46.990  45.720  35.290  1.00  0.00           N
ATOM   4590  HN  ASN A 939      46.240  46.230  35.710  1.00  0.00           H
ATOM   4591  CA  ASN A 939      46.780  45.370  33.900  1.00  0.00           C
ATOM   4592  HA  ASN A 939      47.330  44.470  33.660  1.00  0.00           H
ATOM   4593  CB  ASN A 939      45.290  45.040  33.600  1.00  0.00           C
ATOM   4594  HB1 ASN A 939      44.680  45.970  33.740  1.00  0.00           H
ATOM   4595  HB2 ASN A 939      44.870  44.270  34.290  1.00  0.00           H
ATOM   4596  CG  ASN A 939      44.970  44.640  32.200  1.00  0.00           C
ATOM   4597  OD1 ASN A 939      45.740  43.890  31.630  1.00  0.00           O
ATOM   4598  ND2 ASN A 939      43.770  45.010  31.680  1.00  0.00           N
ATOM   4599 HD21 ASN A 939      43.160  45.630  32.200  1.00  0.00           H
ATOM   4600 HD22 ASN A 939      43.640  44.670  30.750  1.00  0.00           H
ATOM   4601  C   ASN A 939      47.270  46.540  33.030  1.00  0.00           C
ATOM   4602  O   ASN A 939      46.590  47.520  32.740  1.00  0.00           O
ATOM   4603  N   ARG A 940      48.460  46.350  32.460  1.00  0.00           N
ATOM   4604  HN  ARG A 940      48.910  45.460  32.600  1.00  0.00           H
ATOM   4605  CA  ARG A 940      49.190  47.210  31.520  1.00  0.00           C
ATOM   4606  HA  ARG A 940      48.650  48.120  31.320  1.00  0.00           H
ATOM   4607  CB  ARG A 940      50.670  47.470  31.850  1.00  0.00           C
ATOM   4608  HB1 ARG A 940      51.160  48.170  31.140  1.00  0.00           H
ATOM   4609  HB2 ARG A 940      51.240  46.510  31.820  1.00  0.00           H
ATOM   4610  CG  ARG A 940      50.920  47.980  33.270  1.00  0.00           C
ATOM   4611  HG1 ARG A 940      51.980  48.010  33.600  1.00  0.00           H
ATOM   4612  HG2 ARG A 940      50.490  47.250  34.000  1.00  0.00           H
ATOM   4613  CD  ARG A 940      50.210  49.360  33.460  1.00  0.00           C
ATOM   4614  HD1 ARG A 940      50.250  49.690  34.520  1.00  0.00           H
ATOM   4615  HD2 ARG A 940      49.140  49.310  33.180  1.00  0.00           H
ATOM   4616  NE  ARG A 940      50.990  50.230  32.510  1.00  0.00           N
ATOM   4617  HE  ARG A 940      51.850  49.840  32.210  1.00  0.00           H
ATOM   4618  CZ  ARG A 940      50.770  51.530  32.250  1.00  0.00           C
ATOM   4619  NH1 ARG A 940      49.930  52.230  32.890  1.00  0.00           N
ATOM   4620 HH11 ARG A 940      49.370  51.850  33.630  1.00  0.00           H
ATOM   4621 HH12 ARG A 940      50.080  53.220  32.920  1.00  0.00           H
ATOM   4622  NH2 ARG A 940      51.560  52.090  31.380  1.00  0.00           N
ATOM   4623 HH21 ARG A 940      52.370  51.630  31.050  1.00  0.00           H
ATOM   4624 HH22 ARG A 940      51.130  52.860  30.900  1.00  0.00           H
ATOM   4625  C   ARG A 940      49.180  46.430  30.170  1.00  0.00           C
ATOM   4626  O   ARG A 940      48.690  45.270  30.120  1.00  0.00           O
ATOM   4627  N   LYS A 941      49.570  47.110  29.090  1.00  0.00           N
ATOM   4628  HN  LYS A 941      49.920  48.050  29.070  1.00  0.00           H
ATOM   4629  CA  LYS A 941      49.650  46.520  27.710  1.00  0.00           C
ATOM   4630  HA  LYS A 941      48.620  46.520  27.380  1.00  0.00           H
ATOM   4631  CB  LYS A 941      50.240  47.650  26.840  1.00  0.00           C
ATOM   4632  HB1 LYS A 941      51.230  47.990  27.230  1.00  0.00           H
ATOM   4633  HB2 LYS A 941      49.450  48.430  26.810  1.00  0.00           H
ATOM   4634  CG  LYS A 941      50.490  47.240  25.400  1.00  0.00           C
ATOM   4635  HG1 LYS A 941      49.480  47.220  24.920  1.00  0.00           H
ATOM   4636  HG2 LYS A 941      50.950  46.250  25.210  1.00  0.00           H
ATOM   4637  CD  LYS A 941      51.530  48.130  24.580  1.00  0.00           C
ATOM   4638  HD1 LYS A 941      52.470  48.310  25.150  1.00  0.00           H
ATOM   4639  HD2 LYS A 941      50.930  49.050  24.430  1.00  0.00           H
ATOM   4640  CE  LYS A 941      51.950  47.500  23.210  1.00  0.00           C
ATOM   4641  HE1 LYS A 941      50.980  47.300  22.700  1.00  0.00           H
ATOM   4642  HE2 LYS A 941      52.290  46.450  23.280  1.00  0.00           H
ATOM   4643  NZ  LYS A 941      52.840  48.210  22.290  1.00  0.00           N
ATOM   4644  HZ1 LYS A 941      53.850  48.030  22.420  1.00  0.00           H
ATOM   4645  HZ2 LYS A 941      52.700  49.240  22.400  1.00  0.00           H
ATOM   4646  HZ3 LYS A 941      52.510  47.900  21.360  1.00  0.00           H
ATOM   4647  C   LYS A 941      50.460  45.320  27.620  1.00  0.00           C
ATOM   4648  O   LYS A 941      49.940  44.340  27.070  1.00  0.00           O
ATOM   4649  N   GLU A 942      51.660  45.230  28.150  1.00  0.00           N
ATOM   4650  HN  GLU A 942      52.000  46.120  28.460  1.00  0.00           H
ATOM   4651  CA  GLU A 942      52.540  44.060  27.990  1.00  0.00           C
ATOM   4652  HA  GLU A 942      52.330  43.610  27.040  1.00  0.00           H
ATOM   4653  CB  GLU A 942      54.020  44.560  27.860  1.00  0.00           C
ATOM   4654  HB1 GLU A 942      54.670  43.700  28.140  1.00  0.00           H
ATOM   4655  HB2 GLU A 942      54.260  45.330  28.630  1.00  0.00           H
ATOM   4656  CG  GLU A 942      54.240  45.160  26.420  1.00  0.00           C
ATOM   4657  HG1 GLU A 942      53.410  45.700  25.940  1.00  0.00           H
ATOM   4658  HG2 GLU A 942      54.280  44.370  25.640  1.00  0.00           H
ATOM   4659  CD  GLU A 942      55.410  46.130  26.410  1.00  0.00           C
ATOM   4660  OE1 GLU A 942      55.280  47.240  27.040  1.00  0.00           O
ATOM   4661  OE2 GLU A 942      56.490  45.900  25.770  1.00  0.00           O
ATOM   4662  C   GLU A 942      52.400  42.960  28.990  1.00  0.00           C
ATOM   4663  O   GLU A 942      53.210  42.010  29.080  1.00  0.00           O
ATOM   4664  N   HSD A 943      51.270  43.040  29.670  1.00  0.00           N
ATOM   4665  HN  HSD A 943      50.620  43.780  29.490  1.00  0.00           H
ATOM   4666  CA  HSD A 943      50.930  41.940  30.530  1.00  0.00           C
ATOM   4667  HA  HSD A 943      51.780  41.330  30.820  1.00  0.00           H
ATOM   4668  CB  HSD A 943      50.430  42.520  31.800  1.00  0.00           C
ATOM   4669  HB1 HSD A 943      50.020  41.750  32.490  1.00  0.00           H
ATOM   4670  HB2 HSD A 943      49.580  43.190  31.600  1.00  0.00           H
ATOM   4671  ND1 HSD A 943      50.930  44.030  33.740  1.00  0.00           N
ATOM   4672  HD1 HSD A 943      50.030  43.940  34.170  1.00  0.00           H
ATOM   4673  CG  HSD A 943      51.340  43.370  32.560  1.00  0.00           C
ATOM   4674  CE1 HSD A 943      51.860  44.930  34.030  1.00  0.00           C
ATOM   4675  HE1 HSD A 943      51.790  45.660  34.840  1.00  0.00           H
ATOM   4676  NE2 HSD A 943      52.930  44.780  33.250  1.00  0.00           N
ATOM   4677  CD2 HSD A 943      52.580  43.820  32.360  1.00  0.00           C
ATOM   4678  HD2 HSD A 943      53.380  43.460  31.710  1.00  0.00           H
ATOM   4679  C   HSD A 943      49.920  40.970  29.960  1.00  0.00           C
ATOM   4680  O   HSD A 943      49.550  39.990  30.620  1.00  0.00           O
ATOM   4681  N   LYS A 944      49.550  41.210  28.680  1.00  0.00           N
ATOM   4682  HN  LYS A 944      50.180  41.730  28.110  1.00  0.00           H
ATOM   4683  CA  LYS A 944      48.480  40.520  27.910  1.00  0.00           C
ATOM   4684  HA  LYS A 944      47.790  41.350  27.830  1.00  0.00           H
ATOM   4685  CB  LYS A 944      48.920  40.230  26.540  1.00  0.00           C
ATOM   4686  HB1 LYS A 944      48.250  39.480  26.060  1.00  0.00           H
ATOM   4687  HB2 LYS A 944      49.900  39.690  26.610  1.00  0.00           H
ATOM   4688  CG  LYS A 944      49.010  41.460  25.600  1.00  0.00           C
ATOM   4689  HG1 LYS A 944      49.570  42.190  26.240  1.00  0.00           H
ATOM   4690  HG2 LYS A 944      48.050  41.970  25.450  1.00  0.00           H
ATOM   4691  CD  LYS A 944      49.720  41.140  24.290  1.00  0.00           C
ATOM   4692  HD1 LYS A 944      49.200  40.180  24.080  1.00  0.00           H
ATOM   4693  HD2 LYS A 944      50.790  40.840  24.350  1.00  0.00           H
ATOM   4694  CE  LYS A 944      49.360  42.010  23.080  1.00  0.00           C
ATOM   4695  HE1 LYS A 944      48.240  42.030  23.040  1.00  0.00           H
ATOM   4696  HE2 LYS A 944      49.740  41.580  22.140  1.00  0.00           H
ATOM   4697  NZ  LYS A 944      49.690  43.410  23.300  1.00  0.00           N
ATOM   4698  HZ1 LYS A 944      49.510  43.910  22.410  1.00  0.00           H
ATOM   4699  HZ2 LYS A 944      50.650  43.580  23.660  1.00  0.00           H
ATOM   4700  HZ3 LYS A 944      49.100  43.800  24.070  1.00  0.00           H
ATOM   4701  C   LYS A 944      47.670  39.410  28.570  1.00  0.00           C
ATOM   4702  O   LYS A 944      47.970  38.220  28.490  1.00  0.00           O
ATOM   4703  N   LEU A 945      46.530  39.760  29.120  1.00  0.00           N
ATOM   4704  HN  LEU A 945      46.250  40.720  29.080  1.00  0.00           H
ATOM   4705  CA  LEU A 945      45.620  38.790  29.690  1.00  0.00           C
ATOM   4706  HA  LEU A 945      46.200  37.890  29.810  1.00  0.00           H
ATOM   4707  CB  LEU A 945      44.920  39.300  30.980  1.00  0.00           C
ATOM   4708  HB1 LEU A 945      44.390  38.480  31.510  1.00  0.00           H
ATOM   4709  HB2 LEU A 945      44.280  40.080  30.530  1.00  0.00           H
ATOM   4710  CG  LEU A 945      45.850  39.980  32.010  1.00  0.00           C
ATOM   4711  HG  LEU A 945      46.600  40.690  31.580  1.00  0.00           H
ATOM   4712  CD1 LEU A 945      44.980  40.830  32.910  1.00  0.00           C
ATOM   4713 HD11 LEU A 945      44.370  41.540  32.330  1.00  0.00           H
ATOM   4714 HD12 LEU A 945      45.620  41.370  33.630  1.00  0.00           H
ATOM   4715 HD13 LEU A 945      44.340  40.180  33.550  1.00  0.00           H
ATOM   4716  CD2 LEU A 945      46.670  38.920  32.760  1.00  0.00           C
ATOM   4717 HD21 LEU A 945      47.340  38.380  32.060  1.00  0.00           H
ATOM   4718 HD22 LEU A 945      45.980  38.240  33.310  1.00  0.00           H
ATOM   4719 HD23 LEU A 945      47.320  39.340  33.560  1.00  0.00           H
ATOM   4720  C   LEU A 945      44.640  38.370  28.690  1.00  0.00           C
ATOM   4721  O   LEU A 945      44.050  39.180  27.940  1.00  0.00           O
ATOM   4722  N   LYS A 946      44.360  37.030  28.520  1.00  0.00           N
ATOM   4723  HN  LYS A 946      44.930  36.320  28.940  1.00  0.00           H
ATOM   4724  CA  LYS A 946      43.400  36.520  27.580  1.00  0.00           C
ATOM   4725  HA  LYS A 946      43.640  36.930  26.620  1.00  0.00           H
ATOM   4726  CB  LYS A 946      43.440  34.950  27.550  1.00  0.00           C
ATOM   4727  HB1 LYS A 946      42.630  34.530  26.930  1.00  0.00           H
ATOM   4728  HB2 LYS A 946      43.270  34.570  28.580  1.00  0.00           H
ATOM   4729  CG  LYS A 946      44.810  34.430  26.990  1.00  0.00           C
ATOM   4730  HG1 LYS A 946      44.780  33.330  27.140  1.00  0.00           H
ATOM   4731  HG2 LYS A 946      45.610  34.840  27.630  1.00  0.00           H
ATOM   4732  CD  LYS A 946      44.850  34.680  25.490  1.00  0.00           C
ATOM   4733  HD1 LYS A 946      44.990  35.760  25.310  1.00  0.00           H
ATOM   4734  HD2 LYS A 946      43.830  34.410  25.150  1.00  0.00           H
ATOM   4735  CE  LYS A 946      45.870  33.950  24.690  1.00  0.00           C
ATOM   4736  HE1 LYS A 946      46.010  34.420  23.690  1.00  0.00           H
ATOM   4737  HE2 LYS A 946      45.660  32.870  24.530  1.00  0.00           H
ATOM   4738  NZ  LYS A 946      47.200  34.080  25.360  1.00  0.00           N
ATOM   4739  HZ1 LYS A 946      47.530  35.060  25.510  1.00  0.00           H
ATOM   4740  HZ2 LYS A 946      47.840  33.660  24.650  1.00  0.00           H
ATOM   4741  HZ3 LYS A 946      47.220  33.560  26.270  1.00  0.00           H
ATOM   4742  C   LYS A 946      42.020  36.980  27.990  1.00  0.00           C
ATOM   4743  O   LYS A 946      41.590  36.730  29.130  1.00  0.00           O
ATOM   4744  N   LYS A 947      41.390  37.660  27.120  1.00  0.00           N
ATOM   4745  HN  LYS A 947      41.830  37.750  26.220  1.00  0.00           H
ATOM   4746  CA  LYS A 947      40.000  38.080  27.210  1.00  0.00           C
ATOM   4747  HA  LYS A 947      39.800  38.690  26.330  1.00  0.00           H
ATOM   4748  CB  LYS A 947      38.990  36.970  27.100  1.00  0.00           C
ATOM   4749  HB1 LYS A 947      38.020  37.500  27.130  1.00  0.00           H
ATOM   4750  HB2 LYS A 947      38.870  36.300  27.980  1.00  0.00           H
ATOM   4751  CG  LYS A 947      39.120  36.160  25.810  1.00  0.00           C
ATOM   4752  HG1 LYS A 947      38.240  35.490  25.850  1.00  0.00           H
ATOM   4753  HG2 LYS A 947      40.010  35.500  25.830  1.00  0.00           H
ATOM   4754  CD  LYS A 947      38.990  37.000  24.480  1.00  0.00           C
ATOM   4755  HD1 LYS A 947      39.900  37.600  24.400  1.00  0.00           H
ATOM   4756  HD2 LYS A 947      38.220  37.790  24.460  1.00  0.00           H
ATOM   4757  CE  LYS A 947      38.780  36.080  23.180  1.00  0.00           C
ATOM   4758  HE1 LYS A 947      37.830  35.500  23.200  1.00  0.00           H
ATOM   4759  HE2 LYS A 947      39.600  35.330  23.240  1.00  0.00           H
ATOM   4760  NZ  LYS A 947      38.810  36.640  21.840  1.00  0.00           N
ATOM   4761  HZ1 LYS A 947      39.690  36.300  21.400  1.00  0.00           H
ATOM   4762  HZ2 LYS A 947      38.810  37.680  21.830  1.00  0.00           H
ATOM   4763  HZ3 LYS A 947      38.160  36.300  21.110  1.00  0.00           H
ATOM   4764  C   LYS A 947      39.730  39.060  28.300  1.00  0.00           C
ATOM   4765  O   LYS A 947      38.720  38.990  28.950  1.00  0.00           O
ATOM   4766  N   GLY A 948      40.570  40.050  28.580  1.00  0.00           N
ATOM   4767  HN  GLY A 948      41.420  40.110  28.060  1.00  0.00           H
ATOM   4768  CA  GLY A 948      40.210  41.080  29.620  1.00  0.00           C
ATOM   4769  HA1 GLY A 948      39.170  41.380  29.530  1.00  0.00           H
ATOM   4770  HA2 GLY A 948      40.950  41.860  29.510  1.00  0.00           H
ATOM   4771  C   GLY A 948      40.410  40.600  31.050  1.00  0.00           C
ATOM   4772  O   GLY A 948      40.850  39.490  31.370  1.00  0.00           O
ATOM   4773  N   ALA A 949      40.210  41.560  32.030  1.00  0.00           N
ATOM   4774  HN  ALA A 949      40.010  42.500  31.800  1.00  0.00           H
ATOM   4775  CA  ALA A 949      40.610  41.340  33.430  1.00  0.00           C
ATOM   4776  HA  ALA A 949      41.230  40.470  33.520  1.00  0.00           H
ATOM   4777  CB  ALA A 949      41.500  42.580  33.900  1.00  0.00           C
ATOM   4778  HB1 ALA A 949      40.910  43.500  33.720  1.00  0.00           H
ATOM   4779  HB2 ALA A 949      42.510  42.770  33.460  1.00  0.00           H
ATOM   4780  HB3 ALA A 949      41.510  42.460  35.010  1.00  0.00           H
ATOM   4781  C   ALA A 949      39.390  41.280  34.330  1.00  0.00           C
ATOM   4782  O   ALA A 949      39.520  41.050  35.490  1.00  0.00           O
ATOM   4783  N   GLY A 950      38.210  41.360  33.770  1.00  0.00           N
ATOM   4784  HN  GLY A 950      38.200  41.390  32.780  1.00  0.00           H
ATOM   4785  CA  GLY A 950      36.930  41.290  34.460  1.00  0.00           C
ATOM   4786  HA1 GLY A 950      36.870  40.360  35.000  1.00  0.00           H
ATOM   4787  HA2 GLY A 950      36.080  41.280  33.790  1.00  0.00           H
ATOM   4788  C   GLY A 950      36.660  42.300  35.520  1.00  0.00           C
ATOM   4789  O   GLY A 950      36.410  41.980  36.660  1.00  0.00           O
ATOM   4790  N   TYR A 951      36.760  43.600  35.190  1.00  0.00           N
ATOM   4791  HN  TYR A 951      37.270  43.890  34.380  1.00  0.00           H
ATOM   4792  CA  TYR A 951      36.530  44.550  36.220  1.00  0.00           C
ATOM   4793  HA  TYR A 951      37.240  44.450  37.040  1.00  0.00           H
ATOM   4794  CB  TYR A 951      36.660  45.920  35.640  1.00  0.00           C
ATOM   4795  HB1 TYR A 951      36.570  46.750  36.370  1.00  0.00           H
ATOM   4796  HB2 TYR A 951      35.970  46.140  34.800  1.00  0.00           H
ATOM   4797  CG  TYR A 951      38.090  46.020  35.060  1.00  0.00           C
ATOM   4798  CD1 TYR A 951      39.190  45.730  35.850  1.00  0.00           C
ATOM   4799  HD1 TYR A 951      39.050  45.410  36.870  1.00  0.00           H
ATOM   4800  CE1 TYR A 951      40.440  45.870  35.320  1.00  0.00           C
ATOM   4801  HE1 TYR A 951      41.310  45.780  35.960  1.00  0.00           H
ATOM   4802  CZ  TYR A 951      40.640  46.360  34.060  1.00  0.00           C
ATOM   4803  OH  TYR A 951      41.910  46.640  33.510  1.00  0.00           O
ATOM   4804  HH  TYR A 951      41.640  47.230  32.790  1.00  0.00           H
ATOM   4805  CD2 TYR A 951      38.240  46.500  33.720  1.00  0.00           C
ATOM   4806  HD2 TYR A 951      37.390  46.810  33.130  1.00  0.00           H
ATOM   4807  CE2 TYR A 951      39.550  46.670  33.250  1.00  0.00           C
ATOM   4808  HE2 TYR A 951      39.710  47.210  32.340  1.00  0.00           H
ATOM   4809  C   TYR A 951      35.110  44.540  36.860  1.00  0.00           C
ATOM   4810  O   TYR A 951      34.970  44.700  38.080  1.00  0.00           O
ATOM   4811  N   HSD A 952      34.030  44.170  36.150  1.00  0.00           N
ATOM   4812  HN  HSD A 952      34.120  44.010  35.170  1.00  0.00           H
ATOM   4813  CA  HSD A 952      32.760  43.990  36.860  1.00  0.00           C
ATOM   4814  HA  HSD A 952      32.740  44.860  37.500  1.00  0.00           H
ATOM   4815  CB  HSD A 952      31.440  44.090  35.940  1.00  0.00           C
ATOM   4816  HB1 HSD A 952      30.560  43.930  36.610  1.00  0.00           H
ATOM   4817  HB2 HSD A 952      31.390  43.370  35.100  1.00  0.00           H
ATOM   4818  ND1 HSD A 952      30.420  45.870  34.360  1.00  0.00           N
ATOM   4819  HD1 HSD A 952      29.730  45.380  33.840  1.00  0.00           H
ATOM   4820  CG  HSD A 952      31.320  45.520  35.390  1.00  0.00           C
ATOM   4821  CE1 HSD A 952      30.540  47.200  34.210  1.00  0.00           C
ATOM   4822  HE1 HSD A 952      29.840  47.910  33.780  1.00  0.00           H
ATOM   4823  NE2 HSD A 952      31.530  47.750  34.960  1.00  0.00           N
ATOM   4824  CD2 HSD A 952      32.000  46.640  35.680  1.00  0.00           C
ATOM   4825  HD2 HSD A 952      32.730  46.750  36.460  1.00  0.00           H
ATOM   4826  C   HSD A 952      32.640  42.830  37.770  1.00  0.00           C
ATOM   4827  O   HSD A 952      32.280  42.910  38.930  1.00  0.00           O
ATOM   4828  N   LEU A 953      33.160  41.620  37.290  1.00  0.00           N
ATOM   4829  HN  LEU A 953      33.530  41.540  36.370  1.00  0.00           H
ATOM   4830  CA  LEU A 953      33.290  40.400  38.110  1.00  0.00           C
ATOM   4831  HA  LEU A 953      32.310  40.280  38.540  1.00  0.00           H
ATOM   4832  CB  LEU A 953      33.680  39.140  37.250  1.00  0.00           C
ATOM   4833  HB1 LEU A 953      34.690  39.190  36.770  1.00  0.00           H
ATOM   4834  HB2 LEU A 953      32.990  39.120  36.380  1.00  0.00           H
ATOM   4835  CG  LEU A 953      33.580  37.890  38.080  1.00  0.00           C
ATOM   4836  HG  LEU A 953      34.270  38.140  38.910  1.00  0.00           H
ATOM   4837  CD1 LEU A 953      32.150  37.610  38.550  1.00  0.00           C
ATOM   4838 HD11 LEU A 953      32.120  36.650  39.100  1.00  0.00           H
ATOM   4839 HD12 LEU A 953      31.410  37.510  37.720  1.00  0.00           H
ATOM   4840 HD13 LEU A 953      31.710  38.420  39.160  1.00  0.00           H
ATOM   4841  CD2 LEU A 953      34.200  36.640  37.340  1.00  0.00           C
ATOM   4842 HD21 LEU A 953      35.010  37.040  36.680  1.00  0.00           H
ATOM   4843 HD22 LEU A 953      33.390  36.130  36.800  1.00  0.00           H
ATOM   4844 HD23 LEU A 953      34.760  35.960  38.010  1.00  0.00           H
ATOM   4845  C   LEU A 953      34.160  40.610  39.310  1.00  0.00           C
ATOM   4846  O   LEU A 953      33.900  40.180  40.420  1.00  0.00           O
ATOM   4847  N   ASP A 954      35.310  41.390  39.140  1.00  0.00           N
ATOM   4848  HN  ASP A 954      35.530  41.730  38.230  1.00  0.00           H
ATOM   4849  CA  ASP A 954      36.170  41.770  40.300  1.00  0.00           C
ATOM   4850  HA  ASP A 954      36.410  40.830  40.790  1.00  0.00           H
ATOM   4851  CB  ASP A 954      37.530  42.570  39.840  1.00  0.00           C
ATOM   4852  HB1 ASP A 954      38.320  42.760  40.600  1.00  0.00           H
ATOM   4853  HB2 ASP A 954      37.290  43.420  39.170  1.00  0.00           H
ATOM   4854  CG  ASP A 954      38.260  41.710  38.770  1.00  0.00           C
ATOM   4855  OD1 ASP A 954      38.260  40.490  38.750  1.00  0.00           O
ATOM   4856  OD2 ASP A 954      38.890  42.460  37.800  1.00  0.00           O
ATOM   4857  HD2 ASP A 954      39.100  41.800  37.130  1.00  0.00           H
ATOM   4858  C   ASP A 954      35.490  42.560  41.370  1.00  0.00           C
ATOM   4859  O   ASP A 954      35.580  42.190  42.530  1.00  0.00           O
ATOM   4860  N   LEU A 955      34.650  43.580  40.980  1.00  0.00           N
ATOM   4861  HN  LEU A 955      34.600  43.820  40.010  1.00  0.00           H
ATOM   4862  CA  LEU A 955      34.000  44.400  41.950  1.00  0.00           C
ATOM   4863  HA  LEU A 955      34.780  44.530  42.710  1.00  0.00           H
ATOM   4864  CB  LEU A 955      33.620  45.750  41.380  1.00  0.00           C
ATOM   4865  HB1 LEU A 955      33.000  45.710  40.460  1.00  0.00           H
ATOM   4866  HB2 LEU A 955      34.570  46.310  41.260  1.00  0.00           H
ATOM   4867  CG  LEU A 955      32.800  46.710  42.200  1.00  0.00           C
ATOM   4868  HG  LEU A 955      31.810  46.320  42.530  1.00  0.00           H
ATOM   4869  CD1 LEU A 955      33.660  47.190  43.360  1.00  0.00           C
ATOM   4870 HD11 LEU A 955      34.040  46.470  44.130  1.00  0.00           H
ATOM   4871 HD12 LEU A 955      33.020  47.930  43.880  1.00  0.00           H
ATOM   4872 HD13 LEU A 955      34.540  47.830  43.120  1.00  0.00           H
ATOM   4873  CD2 LEU A 955      32.310  47.840  41.130  1.00  0.00           C
ATOM   4874 HD21 LEU A 955      31.630  48.620  41.540  1.00  0.00           H
ATOM   4875 HD22 LEU A 955      31.750  47.310  40.340  1.00  0.00           H
ATOM   4876 HD23 LEU A 955      33.220  48.280  40.670  1.00  0.00           H
ATOM   4877  C   LEU A 955      32.810  43.690  42.600  1.00  0.00           C
ATOM   4878  O   LEU A 955      32.580  43.750  43.780  1.00  0.00           O
ATOM   4879  N   LEU A 956      32.040  42.890  41.790  1.00  0.00           N
ATOM   4880  HN  LEU A 956      32.400  42.770  40.860  1.00  0.00           H
ATOM   4881  CA  LEU A 956      30.950  42.120  42.410  1.00  0.00           C
ATOM   4882  HA  LEU A 956      30.360  42.830  42.990  1.00  0.00           H
ATOM   4883  CB  LEU A 956      30.000  41.570  41.320  1.00  0.00           C
ATOM   4884  HB1 LEU A 956      30.340  40.760  40.650  1.00  0.00           H
ATOM   4885  HB2 LEU A 956      29.800  42.360  40.570  1.00  0.00           H
ATOM   4886  CG  LEU A 956      28.640  41.050  41.860  1.00  0.00           C
ATOM   4887  HG  LEU A 956      28.460  41.490  42.860  1.00  0.00           H
ATOM   4888  CD1 LEU A 956      27.480  41.420  40.900  1.00  0.00           C
ATOM   4889 HD11 LEU A 956      27.330  42.520  40.760  1.00  0.00           H
ATOM   4890 HD12 LEU A 956      26.510  40.940  41.160  1.00  0.00           H
ATOM   4891 HD13 LEU A 956      27.720  41.110  39.860  1.00  0.00           H
ATOM   4892  CD2 LEU A 956      28.720  39.520  41.950  1.00  0.00           C
ATOM   4893 HD21 LEU A 956      28.630  38.950  41.000  1.00  0.00           H
ATOM   4894 HD22 LEU A 956      27.990  39.040  42.630  1.00  0.00           H
ATOM   4895 HD23 LEU A 956      29.660  39.260  42.490  1.00  0.00           H
ATOM   4896  C   LEU A 956      31.380  41.040  43.370  1.00  0.00           C
ATOM   4897  O   LEU A 956      30.800  40.860  44.450  1.00  0.00           O
ATOM   4898  N   MET A 957      32.540  40.300  43.060  1.00  0.00           N
ATOM   4899  HN  MET A 957      33.030  40.510  42.220  1.00  0.00           H
ATOM   4900  CA  MET A 957      33.260  39.390  43.950  1.00  0.00           C
ATOM   4901  HA  MET A 957      32.630  38.560  44.220  1.00  0.00           H
ATOM   4902  CB  MET A 957      34.460  38.720  43.190  1.00  0.00           C
ATOM   4903  HB1 MET A 957      35.100  38.400  44.020  1.00  0.00           H
ATOM   4904  HB2 MET A 957      34.940  39.560  42.620  1.00  0.00           H
ATOM   4905  CG  MET A 957      33.940  37.580  42.270  1.00  0.00           C
ATOM   4906  HG1 MET A 957      34.870  37.140  41.830  1.00  0.00           H
ATOM   4907  HG2 MET A 957      33.310  37.990  41.470  1.00  0.00           H
ATOM   4908  SD  MET A 957      32.830  36.330  43.160  1.00  0.00           S
ATOM   4909  CE  MET A 957      34.080  35.820  44.400  1.00  0.00           C
ATOM   4910  HE1 MET A 957      34.190  36.440  45.320  1.00  0.00           H
ATOM   4911  HE2 MET A 957      35.070  35.680  43.920  1.00  0.00           H
ATOM   4912  HE3 MET A 957      33.630  34.860  44.760  1.00  0.00           H
ATOM   4913  C   MET A 957      33.560  39.960  45.300  1.00  0.00           C
ATOM   4914  O   MET A 957      33.280  39.320  46.320  1.00  0.00           O
ATOM   4915  N   VAL A 958      34.110  41.180  45.390  1.00  0.00           N
ATOM   4916  HN  VAL A 958      34.420  41.680  44.590  1.00  0.00           H
ATOM   4917  CA  VAL A 958      34.280  41.810  46.710  1.00  0.00           C
ATOM   4918  HA  VAL A 958      34.610  41.020  47.360  1.00  0.00           H
ATOM   4919  CB  VAL A 958      35.360  42.790  46.700  1.00  0.00           C
ATOM   4920  HB  VAL A 958      35.480  43.180  47.730  1.00  0.00           H
ATOM   4921  CG1 VAL A 958      36.590  41.990  46.250  1.00  0.00           C
ATOM   4922 HG11 VAL A 958      36.700  40.990  46.710  1.00  0.00           H
ATOM   4923 HG12 VAL A 958      37.550  42.520  46.420  1.00  0.00           H
ATOM   4924 HG13 VAL A 958      36.520  41.860  45.150  1.00  0.00           H
ATOM   4925  CG2 VAL A 958      35.110  43.960  45.780  1.00  0.00           C
ATOM   4926 HG21 VAL A 958      36.030  44.560  45.930  1.00  0.00           H
ATOM   4927 HG22 VAL A 958      34.260  44.570  46.150  1.00  0.00           H
ATOM   4928 HG23 VAL A 958      34.870  43.700  44.730  1.00  0.00           H
ATOM   4929  C   VAL A 958      32.900  42.410  47.300  1.00  0.00           C
ATOM   4930  O   VAL A 958      32.700  42.290  48.500  1.00  0.00           O
ATOM   4931  N   GLY A 959      31.940  42.880  46.480  1.00  0.00           N
ATOM   4932  HN  GLY A 959      32.160  43.010  45.510  1.00  0.00           H
ATOM   4933  CA  GLY A 959      30.620  43.310  46.990  1.00  0.00           C
ATOM   4934  HA1 GLY A 959      30.090  43.730  46.150  1.00  0.00           H
ATOM   4935  HA2 GLY A 959      30.770  44.180  47.610  1.00  0.00           H
ATOM   4936  C   GLY A 959      29.790  42.230  47.690  1.00  0.00           C
ATOM   4937  O   GLY A 959      29.290  42.390  48.790  1.00  0.00           O
ATOM   4938  N   VAL A 960      29.770  41.080  47.050  1.00  0.00           N
ATOM   4939  HN  VAL A 960      29.970  40.970  46.080  1.00  0.00           H
ATOM   4940  CA  VAL A 960      29.170  39.840  47.650  1.00  0.00           C
ATOM   4941  HA  VAL A 960      28.220  40.050  48.130  1.00  0.00           H
ATOM   4942  CB  VAL A 960      28.960  38.900  46.570  1.00  0.00           C
ATOM   4943  HB  VAL A 960      29.890  38.720  46.020  1.00  0.00           H
ATOM   4944  CG1 VAL A 960      28.380  37.550  47.200  1.00  0.00           C
ATOM   4945 HG11 VAL A 960      28.930  37.060  48.030  1.00  0.00           H
ATOM   4946 HG12 VAL A 960      28.160  36.750  46.470  1.00  0.00           H
ATOM   4947 HG13 VAL A 960      27.400  37.840  47.630  1.00  0.00           H
ATOM   4948  CG2 VAL A 960      27.960  39.450  45.530  1.00  0.00           C
ATOM   4949 HG21 VAL A 960      26.990  39.750  45.970  1.00  0.00           H
ATOM   4950 HG22 VAL A 960      27.660  38.670  44.810  1.00  0.00           H
ATOM   4951 HG23 VAL A 960      28.390  40.320  45.000  1.00  0.00           H
ATOM   4952  C   VAL A 960      29.920  39.350  48.850  1.00  0.00           C
ATOM   4953  O   VAL A 960      29.540  38.930  49.960  1.00  0.00           O
ATOM   4954  N   MET A 961      31.320  39.360  48.820  1.00  0.00           N
ATOM   4955  HN  MET A 961      31.860  39.740  48.070  1.00  0.00           H
ATOM   4956  CA  MET A 961      32.120  38.760  49.880  1.00  0.00           C
ATOM   4957  HA  MET A 961      31.640  37.810  50.050  1.00  0.00           H
ATOM   4958  CB  MET A 961      33.570  38.420  49.460  1.00  0.00           C
ATOM   4959  HB1 MET A 961      34.240  38.340  50.350  1.00  0.00           H
ATOM   4960  HB2 MET A 961      33.880  39.310  48.900  1.00  0.00           H
ATOM   4961  CG  MET A 961      33.550  37.200  48.510  1.00  0.00           C
ATOM   4962  HG1 MET A 961      34.560  37.000  48.110  1.00  0.00           H
ATOM   4963  HG2 MET A 961      32.920  37.430  47.620  1.00  0.00           H
ATOM   4964  SD  MET A 961      33.010  35.740  49.360  1.00  0.00           S
ATOM   4965  CE  MET A 961      33.750  35.600  51.010  1.00  0.00           C
ATOM   4966  HE1 MET A 961      33.510  34.660  51.540  1.00  0.00           H
ATOM   4967  HE2 MET A 961      33.440  36.450  51.660  1.00  0.00           H
ATOM   4968  HE3 MET A 961      34.850  35.620  50.910  1.00  0.00           H
ATOM   4969  C   MET A 961      32.070  39.600  51.160  1.00  0.00           C
ATOM   4970  O   MET A 961      32.040  38.980  52.220  1.00  0.00           O
ATOM   4971  N   LEU A 962      31.970  40.920  51.120  1.00  0.00           N
ATOM   4972  HN  LEU A 962      32.030  41.280  50.200  1.00  0.00           H
ATOM   4973  CA  LEU A 962      31.810  41.810  52.320  1.00  0.00           C
ATOM   4974  HA  LEU A 962      32.550  41.540  53.070  1.00  0.00           H
ATOM   4975  CB  LEU A 962      32.270  43.330  52.070  1.00  0.00           C
ATOM   4976  HB1 LEU A 962      33.290  43.290  51.610  1.00  0.00           H
ATOM   4977  HB2 LEU A 962      32.300  43.920  53.000  1.00  0.00           H
ATOM   4978  CG  LEU A 962      31.320  44.140  51.100  1.00  0.00           C
ATOM   4979  HG  LEU A 962      31.010  43.480  50.280  1.00  0.00           H
ATOM   4980  CD1 LEU A 962      30.030  44.730  51.800  1.00  0.00           C
ATOM   4981 HD11 LEU A 962      30.220  45.280  52.760  1.00  0.00           H
ATOM   4982 HD12 LEU A 962      29.370  43.880  52.040  1.00  0.00           H
ATOM   4983 HD13 LEU A 962      29.520  45.400  51.080  1.00  0.00           H
ATOM   4984  CD2 LEU A 962      32.210  45.240  50.550  1.00  0.00           C
ATOM   4985 HD21 LEU A 962      33.040  44.830  49.920  1.00  0.00           H
ATOM   4986 HD22 LEU A 962      32.600  45.810  51.420  1.00  0.00           H
ATOM   4987 HD23 LEU A 962      31.570  45.850  49.880  1.00  0.00           H
ATOM   4988  C   LEU A 962      30.470  41.640  53.040  1.00  0.00           C
ATOM   4989  O   LEU A 962      30.380  41.710  54.270  1.00  0.00           O
ATOM   4990  N   GLY A 963      29.400  41.170  52.310  1.00  0.00           N
ATOM   4991  HN  GLY A 963      29.440  41.130  51.320  1.00  0.00           H
ATOM   4992  CA  GLY A 963      28.070  40.790  52.770  1.00  0.00           C
ATOM   4993  HA1 GLY A 963      27.450  40.410  51.990  1.00  0.00           H
ATOM   4994  HA2 GLY A 963      27.550  41.630  53.200  1.00  0.00           H
ATOM   4995  C   GLY A 963      28.130  39.580  53.630  1.00  0.00           C
ATOM   4996  O   GLY A 963      27.590  39.570  54.790  1.00  0.00           O
ATOM   4997  N   VAL A 964      28.810  38.440  53.260  1.00  0.00           N
ATOM   4998  HN  VAL A 964      29.260  38.470  52.380  1.00  0.00           H
ATOM   4999  CA  VAL A 964      28.980  37.270  54.080  1.00  0.00           C
ATOM   5000  HA  VAL A 964      28.020  37.000  54.480  1.00  0.00           H
ATOM   5001  CB  VAL A 964      29.530  36.250  53.120  1.00  0.00           C
ATOM   5002  HB  VAL A 964      30.550  36.540  52.790  1.00  0.00           H
ATOM   5003  CG1 VAL A 964      29.710  34.990  54.000  1.00  0.00           C
ATOM   5004 HG11 VAL A 964      28.990  34.910  54.840  1.00  0.00           H
ATOM   5005 HG12 VAL A 964      30.660  35.140  54.550  1.00  0.00           H
ATOM   5006 HG13 VAL A 964      29.670  34.030  53.450  1.00  0.00           H
ATOM   5007  CG2 VAL A 964      28.530  36.060  51.970  1.00  0.00           C
ATOM   5008 HG21 VAL A 964      28.790  35.210  51.300  1.00  0.00           H
ATOM   5009 HG22 VAL A 964      28.530  36.920  51.280  1.00  0.00           H
ATOM   5010 HG23 VAL A 964      27.510  35.930  52.380  1.00  0.00           H
ATOM   5011  C   VAL A 964      29.930  37.530  55.280  1.00  0.00           C
ATOM   5012  O   VAL A 964      29.730  37.090  56.400  1.00  0.00           O
ATOM   5013  N   CYS A 965      31.070  38.230  54.970  1.00  0.00           N
ATOM   5014  HN  CYS A 965      31.460  38.400  54.060  1.00  0.00           H
ATOM   5015  CA  CYS A 965      31.900  38.720  56.070  1.00  0.00           C
ATOM   5016  HA  CYS A 965      32.180  37.810  56.590  1.00  0.00           H
ATOM   5017  CB  CYS A 965      33.220  39.550  55.760  1.00  0.00           C
ATOM   5018  HB1 CYS A 965      33.570  40.080  56.670  1.00  0.00           H
ATOM   5019  HB2 CYS A 965      32.990  40.420  55.110  1.00  0.00           H
ATOM   5020  SG  CYS A 965      34.400  38.440  54.940  1.00  0.00           S
ATOM   5021  HG1 CYS A 965      33.580  38.300  53.920  1.00  0.00           H
ATOM   5022  C   CYS A 965      31.050  39.570  57.080  1.00  0.00           C
ATOM   5023  O   CYS A 965      31.260  39.250  58.270  1.00  0.00           O
ATOM   5024  N   SER A 966      30.200  40.530  56.640  1.00  0.00           N
ATOM   5025  HN  SER A 966      30.190  40.730  55.670  1.00  0.00           H
ATOM   5026  CA  SER A 966      29.340  41.300  57.560  1.00  0.00           C
ATOM   5027  HA  SER A 966      29.970  41.840  58.260  1.00  0.00           H
ATOM   5028  CB  SER A 966      28.620  42.450  56.850  1.00  0.00           C
ATOM   5029  HB1 SER A 966      27.910  42.000  56.120  1.00  0.00           H
ATOM   5030  HB2 SER A 966      29.340  43.000  56.210  1.00  0.00           H
ATOM   5031  OG  SER A 966      27.920  43.400  57.670  1.00  0.00           O
ATOM   5032  HG1 SER A 966      28.590  43.920  58.110  1.00  0.00           H
ATOM   5033  C   SER A 966      28.310  40.550  58.420  1.00  0.00           C
ATOM   5034  O   SER A 966      28.220  40.680  59.660  1.00  0.00           O
ATOM   5035  N   VAL A 967      27.620  39.570  57.790  1.00  0.00           N
ATOM   5036  HN  VAL A 967      27.700  39.470  56.810  1.00  0.00           H
ATOM   5037  CA  VAL A 967      26.830  38.580  58.540  1.00  0.00           C
ATOM   5038  HA  VAL A 967      26.080  39.120  59.110  1.00  0.00           H
ATOM   5039  CB  VAL A 967      25.870  37.800  57.560  1.00  0.00           C
ATOM   5040  HB  VAL A 967      26.480  37.570  56.670  1.00  0.00           H
ATOM   5041  CG1 VAL A 967      25.370  36.410  58.040  1.00  0.00           C
ATOM   5042 HG11 VAL A 967      26.100  35.660  58.430  1.00  0.00           H
ATOM   5043 HG12 VAL A 967      24.870  35.830  57.220  1.00  0.00           H
ATOM   5044 HG13 VAL A 967      24.710  36.680  58.890  1.00  0.00           H
ATOM   5045  CG2 VAL A 967      24.760  38.730  57.020  1.00  0.00           C
ATOM   5046 HG21 VAL A 967      24.030  38.200  56.370  1.00  0.00           H
ATOM   5047 HG22 VAL A 967      25.200  39.430  56.280  1.00  0.00           H
ATOM   5048 HG23 VAL A 967      24.280  39.310  57.850  1.00  0.00           H
ATOM   5049  C   VAL A 967      27.570  37.700  59.500  1.00  0.00           C
ATOM   5050  O   VAL A 967      26.980  37.410  60.600  1.00  0.00           O
ATOM   5051  N   MET A 968      28.860  37.320  59.220  1.00  0.00           N
ATOM   5052  HN  MET A 968      29.260  37.550  58.340  1.00  0.00           H
ATOM   5053  CA  MET A 968      29.610  36.680  60.230  1.00  0.00           C
ATOM   5054  HA  MET A 968      28.930  36.120  60.870  1.00  0.00           H
ATOM   5055  CB  MET A 968      30.560  35.610  59.560  1.00  0.00           C
ATOM   5056  HB1 MET A 968      31.030  35.050  60.400  1.00  0.00           H
ATOM   5057  HB2 MET A 968      31.410  36.060  59.020  1.00  0.00           H
ATOM   5058  CG  MET A 968      29.740  34.540  58.720  1.00  0.00           C
ATOM   5059  HG1 MET A 968      29.010  35.020  58.040  1.00  0.00           H
ATOM   5060  HG2 MET A 968      29.200  33.810  59.350  1.00  0.00           H
[truncated: 6,873,249 more chars]
