# Supplementary material for: CryoEM and computational modeling structural insights into the pH regulator NBCn1
Source: Nat Commun. 2025 Nov 11;16:9932. doi: 10.1038/s41467-025-64868-z (PMC12606367; doi:10.1038/s41467-025-64868-z)
Supplement: Supplementary file 7 — Supplementary Data 5 [file 41467_2025_64868_MOESM7_ESM.zip › 100ns_z_restr_MD_NBCn1_2NaCO3/hNBCn1_OF/z-restr_hNBCn1_OF_2NaCO3_last_step_64.pdb]

REMARK    GENERATED BY TRJCONV
TITLE     Title t= 101000.00000 step= 50500000
REMARK    THIS IS A SIMULATION BOX
CRYST1   92.367   92.367  104.470  90.00  90.00  90.00 P 1           1
MODEL        1
ATOM      1  N   LEU A 585      28.200  43.140  33.640  1.00  0.00           N
ATOM      2  HT1 LEU A 585      27.580  42.860  32.860  1.00  0.00           H
ATOM      3  HT2 LEU A 585      29.090  43.410  33.190  1.00  0.00           H
ATOM      4  HT3 LEU A 585      27.740  43.930  34.120  1.00  0.00           H
ATOM      5  CA  LEU A 585      28.470  41.870  34.320  1.00  0.00           C
ATOM      6  HA  LEU A 585      29.410  41.930  34.850  1.00  0.00           H
ATOM      7  CB  LEU A 585      27.450  41.530  35.390  1.00  0.00           C
ATOM      8  HB1 LEU A 585      26.460  41.720  34.920  1.00  0.00           H
ATOM      9  HB2 LEU A 585      27.540  42.300  36.190  1.00  0.00           H
ATOM     10  CG  LEU A 585      27.330  40.090  36.000  1.00  0.00           C
ATOM     11  HG  LEU A 585      27.110  39.440  35.140  1.00  0.00           H
ATOM     12  CD1 LEU A 585      28.660  39.680  36.660  1.00  0.00           C
ATOM     13 HD11 LEU A 585      29.470  39.410  35.940  1.00  0.00           H
ATOM     14 HD12 LEU A 585      28.610  38.760  37.300  1.00  0.00           H
ATOM     15 HD13 LEU A 585      29.070  40.440  37.350  1.00  0.00           H
ATOM     16  CD2 LEU A 585      26.100  40.030  36.880  1.00  0.00           C
ATOM     17 HD21 LEU A 585      25.170  40.230  36.300  1.00  0.00           H
ATOM     18 HD22 LEU A 585      26.190  40.820  37.650  1.00  0.00           H
ATOM     19 HD23 LEU A 585      26.010  39.060  37.420  1.00  0.00           H
ATOM     20  C   LEU A 585      28.680  40.640  33.380  1.00  0.00           C
ATOM     21  O   LEU A 585      29.680  39.940  33.490  1.00  0.00           O
ATOM     22  N   ILE A 586      27.660  40.290  32.540  1.00  0.00           N
ATOM     23  HN  ILE A 586      26.970  40.970  32.290  1.00  0.00           H
ATOM     24  CA  ILE A 586      27.730  39.070  31.740  1.00  0.00           C
ATOM     25  HA  ILE A 586      28.020  38.340  32.480  1.00  0.00           H
ATOM     26  CB  ILE A 586      26.500  38.700  30.990  1.00  0.00           C
ATOM     27  HB  ILE A 586      26.320  39.490  30.230  1.00  0.00           H
ATOM     28  CG2 ILE A 586      26.650  37.340  30.100  1.00  0.00           C
ATOM     29 HG21 ILE A 586      27.250  36.520  30.560  1.00  0.00           H
ATOM     30 HG22 ILE A 586      27.100  37.720  29.150  1.00  0.00           H
ATOM     31 HG23 ILE A 586      25.630  36.990  29.840  1.00  0.00           H
ATOM     32  CG1 ILE A 586      25.260  38.660  31.950  1.00  0.00           C
ATOM     33 HG11 ILE A 586      24.430  38.290  31.310  1.00  0.00           H
ATOM     34 HG12 ILE A 586      25.060  39.680  32.330  1.00  0.00           H
ATOM     35  CD  ILE A 586      25.390  37.640  33.090  1.00  0.00           C
ATOM     36  HD1 ILE A 586      25.840  36.660  32.820  1.00  0.00           H
ATOM     37  HD2 ILE A 586      24.410  37.440  33.580  1.00  0.00           H
ATOM     38  HD3 ILE A 586      25.980  38.160  33.860  1.00  0.00           H
ATOM     39  C   ILE A 586      28.920  39.050  30.750  1.00  0.00           C
ATOM     40  O   ILE A 586      29.590  38.020  30.620  1.00  0.00           O
ATOM     41  N   LEU A 587      29.310  40.140  30.170  1.00  0.00           N
ATOM     42  HN  LEU A 587      28.880  40.990  30.450  1.00  0.00           H
ATOM     43  CA  LEU A 587      30.460  40.270  29.270  1.00  0.00           C
ATOM     44  HA  LEU A 587      30.370  39.600  28.430  1.00  0.00           H
ATOM     45  CB  LEU A 587      30.660  41.730  28.770  1.00  0.00           C
ATOM     46  HB1 LEU A 587      31.020  42.470  29.500  1.00  0.00           H
ATOM     47  HB2 LEU A 587      29.640  41.980  28.400  1.00  0.00           H
ATOM     48  CG  LEU A 587      31.690  41.950  27.560  1.00  0.00           C
ATOM     49  HG  LEU A 587      32.730  42.000  27.950  1.00  0.00           H
ATOM     50  CD1 LEU A 587      31.540  40.810  26.500  1.00  0.00           C
ATOM     51 HD11 LEU A 587      32.240  39.970  26.710  1.00  0.00           H
ATOM     52 HD12 LEU A 587      31.930  41.210  25.540  1.00  0.00           H
ATOM     53 HD13 LEU A 587      30.490  40.480  26.320  1.00  0.00           H
ATOM     54  CD2 LEU A 587      31.440  43.380  27.060  1.00  0.00           C
ATOM     55 HD21 LEU A 587      31.650  44.080  27.880  1.00  0.00           H
ATOM     56 HD22 LEU A 587      30.400  43.470  26.660  1.00  0.00           H
ATOM     57 HD23 LEU A 587      32.060  43.620  26.160  1.00  0.00           H
ATOM     58  C   LEU A 587      31.860  39.800  29.900  1.00  0.00           C
ATOM     59  O   LEU A 587      32.450  38.970  29.290  1.00  0.00           O
ATOM     60  N   ASP A 588      32.080  40.180  31.120  1.00  0.00           N
ATOM     61  HN  ASP A 588      31.450  40.790  31.570  1.00  0.00           H
ATOM     62  CA  ASP A 588      33.180  39.800  31.890  1.00  0.00           C
ATOM     63  HA  ASP A 588      34.050  40.040  31.290  1.00  0.00           H
ATOM     64  CB  ASP A 588      33.240  40.570  33.220  1.00  0.00           C
ATOM     65  HB1 ASP A 588      34.310  40.450  33.550  1.00  0.00           H
ATOM     66  HB2 ASP A 588      32.630  40.030  33.980  1.00  0.00           H
ATOM     67  CG  ASP A 588      32.720  42.000  33.190  1.00  0.00           C
ATOM     68  OD1 ASP A 588      32.890  42.720  32.150  1.00  0.00           O
ATOM     69  OD2 ASP A 588      32.280  42.480  34.280  1.00  0.00           O
ATOM     70  C   ASP A 588      33.310  38.300  32.150  1.00  0.00           C
ATOM     71  O   ASP A 588      34.360  37.710  32.160  1.00  0.00           O
ATOM     72  N   ILE A 589      32.170  37.550  32.330  1.00  0.00           N
ATOM     73  HN  ILE A 589      31.310  38.010  32.510  1.00  0.00           H
ATOM     74  CA  ILE A 589      32.120  36.110  32.580  1.00  0.00           C
ATOM     75  HA  ILE A 589      32.770  36.010  33.430  1.00  0.00           H
ATOM     76  CB  ILE A 589      30.660  35.650  32.920  1.00  0.00           C
ATOM     77  HB  ILE A 589      30.060  35.640  31.990  1.00  0.00           H
ATOM     78  CG2 ILE A 589      30.790  34.250  33.590  1.00  0.00           C
ATOM     79 HG21 ILE A 589      30.000  34.070  34.350  1.00  0.00           H
ATOM     80 HG22 ILE A 589      31.720  34.070  34.150  1.00  0.00           H
ATOM     81 HG23 ILE A 589      30.850  33.440  32.830  1.00  0.00           H
ATOM     82  CG1 ILE A 589      29.980  36.510  34.030  1.00  0.00           C
ATOM     83 HG11 ILE A 589      29.040  35.940  34.210  1.00  0.00           H
ATOM     84 HG12 ILE A 589      29.710  37.530  33.690  1.00  0.00           H
ATOM     85  CD  ILE A 589      30.820  36.690  35.310  1.00  0.00           C
ATOM     86  HD1 ILE A 589      30.180  37.340  35.940  1.00  0.00           H
ATOM     87  HD2 ILE A 589      31.760  37.240  35.080  1.00  0.00           H
ATOM     88  HD3 ILE A 589      31.110  35.810  35.920  1.00  0.00           H
ATOM     89  C   ILE A 589      32.740  35.390  31.370  1.00  0.00           C
ATOM     90  O   ILE A 589      33.610  34.460  31.500  1.00  0.00           O
ATOM     91  N   LYS A 590      32.400  35.910  30.160  1.00  0.00           N
ATOM     92  HN  LYS A 590      31.700  36.610  30.230  1.00  0.00           H
ATOM     93  CA  LYS A 590      32.670  35.330  28.840  1.00  0.00           C
ATOM     94  HA  LYS A 590      32.550  34.270  28.930  1.00  0.00           H
ATOM     95  CB  LYS A 590      31.620  35.850  27.830  1.00  0.00           C
ATOM     96  HB1 LYS A 590      31.860  35.480  26.810  1.00  0.00           H
ATOM     97  HB2 LYS A 590      31.690  36.960  27.740  1.00  0.00           H
ATOM     98  CG  LYS A 590      30.170  35.480  28.260  1.00  0.00           C
ATOM     99  HG1 LYS A 590      29.900  35.910  29.250  1.00  0.00           H
ATOM    100  HG2 LYS A 590      30.100  34.380  28.400  1.00  0.00           H
ATOM    101  CD  LYS A 590      29.130  36.090  27.260  1.00  0.00           C
ATOM    102  HD1 LYS A 590      28.140  35.970  27.750  1.00  0.00           H
ATOM    103  HD2 LYS A 590      29.010  35.550  26.300  1.00  0.00           H
ATOM    104  CE  LYS A 590      29.140  37.610  26.930  1.00  0.00           C
ATOM    105  HE1 LYS A 590      30.150  37.860  26.530  1.00  0.00           H
ATOM    106  HE2 LYS A 590      28.900  38.210  27.820  1.00  0.00           H
ATOM    107  NZ  LYS A 590      28.130  37.980  25.910  1.00  0.00           N
ATOM    108  HZ1 LYS A 590      27.180  37.650  26.200  1.00  0.00           H
ATOM    109  HZ2 LYS A 590      28.330  37.500  25.010  1.00  0.00           H
ATOM    110  HZ3 LYS A 590      28.180  39.010  25.750  1.00  0.00           H
ATOM    111  C   LYS A 590      34.080  35.580  28.310  1.00  0.00           C
ATOM    112  O   LYS A 590      34.770  34.670  27.850  1.00  0.00           O
ATOM    113  N   ARG A 591      34.540  36.810  28.470  1.00  0.00           N
ATOM    114  HN  ARG A 591      33.870  37.470  28.800  1.00  0.00           H
ATOM    115  CA  ARG A 591      35.910  37.210  28.420  1.00  0.00           C
ATOM    116  HA  ARG A 591      36.300  36.950  27.450  1.00  0.00           H
ATOM    117  CB  ARG A 591      35.930  38.770  28.530  1.00  0.00           C
ATOM    118  HB1 ARG A 591      36.970  39.100  28.760  1.00  0.00           H
ATOM    119  HB2 ARG A 591      35.340  39.110  29.420  1.00  0.00           H
ATOM    120  CG  ARG A 591      35.370  39.510  27.320  1.00  0.00           C
ATOM    121  HG1 ARG A 591      34.270  39.480  27.550  1.00  0.00           H
ATOM    122  HG2 ARG A 591      35.520  38.980  26.360  1.00  0.00           H
ATOM    123  CD  ARG A 591      35.760  40.960  27.190  1.00  0.00           C
ATOM    124  HD1 ARG A 591      36.850  41.140  27.180  1.00  0.00           H
ATOM    125  HD2 ARG A 591      35.340  41.530  28.060  1.00  0.00           H
ATOM    126  NE  ARG A 591      35.120  41.530  26.000  1.00  0.00           N
ATOM    127  HE  ARG A 591      34.610  40.940  25.380  1.00  0.00           H
ATOM    128  CZ  ARG A 591      35.270  42.790  25.630  1.00  0.00           C
ATOM    129  NH1 ARG A 591      35.760  43.720  26.440  1.00  0.00           N
ATOM    130 HH11 ARG A 591      35.750  44.700  26.220  1.00  0.00           H
ATOM    131 HH12 ARG A 591      36.130  43.460  27.340  1.00  0.00           H
ATOM    132  NH2 ARG A 591      34.930  43.250  24.460  1.00  0.00           N
ATOM    133 HH21 ARG A 591      34.990  42.640  23.670  1.00  0.00           H
ATOM    134 HH22 ARG A 591      35.210  44.190  24.330  1.00  0.00           H
ATOM    135  C   ARG A 591      36.950  36.580  29.350  1.00  0.00           C
ATOM    136  O   ARG A 591      38.020  36.120  28.910  1.00  0.00           O
ATOM    137  N   LYS A 592      36.600  36.590  30.700  1.00  0.00           N
ATOM    138  HN  LYS A 592      35.680  36.820  31.020  1.00  0.00           H
ATOM    139  CA  LYS A 592      37.490  36.190  31.730  1.00  0.00           C
ATOM    140  HA  LYS A 592      38.510  36.240  31.380  1.00  0.00           H
ATOM    141  CB  LYS A 592      37.320  37.190  32.970  1.00  0.00           C
ATOM    142  HB1 LYS A 592      38.050  36.790  33.720  1.00  0.00           H
ATOM    143  HB2 LYS A 592      36.310  36.980  33.380  1.00  0.00           H
ATOM    144  CG  LYS A 592      37.680  38.630  32.610  1.00  0.00           C
ATOM    145  HG1 LYS A 592      37.640  39.240  33.540  1.00  0.00           H
ATOM    146  HG2 LYS A 592      36.830  38.980  31.980  1.00  0.00           H
ATOM    147  CD  LYS A 592      38.990  38.820  31.810  1.00  0.00           C
ATOM    148  HD1 LYS A 592      39.010  39.930  31.780  1.00  0.00           H
ATOM    149  HD2 LYS A 592      38.920  38.380  30.780  1.00  0.00           H
ATOM    150  CE  LYS A 592      40.220  38.210  32.520  1.00  0.00           C
ATOM    151  HE1 LYS A 592      40.190  37.100  32.480  1.00  0.00           H
ATOM    152  HE2 LYS A 592      40.210  38.440  33.610  1.00  0.00           H
ATOM    153  NZ  LYS A 592      41.520  38.750  32.000  1.00  0.00           N
ATOM    154  HZ1 LYS A 592      42.360  38.460  32.530  1.00  0.00           H
ATOM    155  HZ2 LYS A 592      41.490  39.780  31.790  1.00  0.00           H
ATOM    156  HZ3 LYS A 592      41.750  38.370  31.060  1.00  0.00           H
ATOM    157  C   LYS A 592      37.590  34.750  32.100  1.00  0.00           C
ATOM    158  O   LYS A 592      38.600  34.330  32.710  1.00  0.00           O
ATOM    159  N   ALA A 593      36.560  33.970  31.780  1.00  0.00           N
ATOM    160  HN  ALA A 593      35.680  34.370  31.510  1.00  0.00           H
ATOM    161  CA  ALA A 593      36.550  32.510  31.880  1.00  0.00           C
ATOM    162  HA  ALA A 593      36.760  32.290  32.910  1.00  0.00           H
ATOM    163  CB  ALA A 593      35.090  32.010  31.760  1.00  0.00           C
ATOM    164  HB1 ALA A 593      34.700  32.360  30.780  1.00  0.00           H
ATOM    165  HB2 ALA A 593      34.460  32.450  32.580  1.00  0.00           H
ATOM    166  HB3 ALA A 593      34.970  30.910  31.790  1.00  0.00           H
ATOM    167  C   ALA A 593      37.470  31.620  31.120  1.00  0.00           C
ATOM    168  O   ALA A 593      38.180  30.830  31.740  1.00  0.00           O
ATOM    169  N   PRO A 594      37.650  31.650  29.760  1.00  0.00           N
ATOM    170  CD  PRO A 594      36.770  32.350  28.880  1.00  0.00           C
ATOM    171  HD1 PRO A 594      36.620  33.430  29.120  1.00  0.00           H
ATOM    172  HD2 PRO A 594      35.860  31.730  29.020  1.00  0.00           H
ATOM    173  CA  PRO A 594      38.300  30.550  29.060  1.00  0.00           C
ATOM    174  HA  PRO A 594      37.950  29.590  29.420  1.00  0.00           H
ATOM    175  CB  PRO A 594      37.820  30.760  27.640  1.00  0.00           C
ATOM    176  HB1 PRO A 594      36.980  30.100  27.360  1.00  0.00           H
ATOM    177  HB2 PRO A 594      38.570  30.620  26.840  1.00  0.00           H
ATOM    178  CG  PRO A 594      37.330  32.230  27.490  1.00  0.00           C
ATOM    179  HG1 PRO A 594      38.250  32.860  27.440  1.00  0.00           H
ATOM    180  HG2 PRO A 594      36.630  32.360  26.640  1.00  0.00           H
ATOM    181  C   PRO A 594      39.840  30.650  29.160  1.00  0.00           C
ATOM    182  O   PRO A 594      40.460  29.790  28.520  1.00  0.00           O
ATOM    183  N   PHE A 595      40.380  31.520  29.970  1.00  0.00           N
ATOM    184  HN  PHE A 595      39.750  32.040  30.550  1.00  0.00           H
ATOM    185  CA  PHE A 595      41.790  31.510  30.330  1.00  0.00           C
ATOM    186  HA  PHE A 595      42.400  30.960  29.630  1.00  0.00           H
ATOM    187  CB  PHE A 595      42.270  32.950  30.330  1.00  0.00           C
ATOM    188  HB1 PHE A 595      43.330  33.140  30.620  1.00  0.00           H
ATOM    189  HB2 PHE A 595      41.620  33.540  30.990  1.00  0.00           H
ATOM    190  CG  PHE A 595      42.280  33.540  28.920  1.00  0.00           C
ATOM    191  CD1 PHE A 595      41.420  34.610  28.650  1.00  0.00           C
ATOM    192  HD1 PHE A 595      40.720  34.920  29.410  1.00  0.00           H
ATOM    193  CE1 PHE A 595      41.340  35.060  27.370  1.00  0.00           C
ATOM    194  HE1 PHE A 595      40.580  35.800  27.140  1.00  0.00           H
ATOM    195  CZ  PHE A 595      42.170  34.570  26.350  1.00  0.00           C
ATOM    196  HZ  PHE A 595      42.060  35.060  25.390  1.00  0.00           H
ATOM    197  CD2 PHE A 595      42.980  32.960  27.860  1.00  0.00           C
ATOM    198  HD2 PHE A 595      43.680  32.200  28.140  1.00  0.00           H
ATOM    199  CE2 PHE A 595      43.000  33.510  26.600  1.00  0.00           C
ATOM    200  HE2 PHE A 595      43.640  33.040  25.870  1.00  0.00           H
ATOM    201  C   PHE A 595      42.120  30.980  31.720  1.00  0.00           C
ATOM    202  O   PHE A 595      43.300  30.950  32.030  1.00  0.00           O
ATOM    203  N   PHE A 596      41.110  30.460  32.500  1.00  0.00           N
ATOM    204  HN  PHE A 596      40.280  30.340  31.960  1.00  0.00           H
ATOM    205  CA  PHE A 596      41.070  30.020  33.920  1.00  0.00           C
ATOM    206  HA  PHE A 596      41.100  30.890  34.540  1.00  0.00           H
ATOM    207  CB  PHE A 596      39.770  29.200  34.280  1.00  0.00           C
ATOM    208  HB1 PHE A 596      39.770  28.310  33.600  1.00  0.00           H
ATOM    209  HB2 PHE A 596      38.920  29.850  33.990  1.00  0.00           H
ATOM    210  CG  PHE A 596      39.450  28.780  35.710  1.00  0.00           C
ATOM    211  CD1 PHE A 596      38.810  27.520  35.980  1.00  0.00           C
ATOM    212  HD1 PHE A 596      38.680  26.860  35.120  1.00  0.00           H
ATOM    213  CE1 PHE A 596      38.340  27.200  37.290  1.00  0.00           C
ATOM    214  HE1 PHE A 596      37.770  26.310  37.500  1.00  0.00           H
ATOM    215  CZ  PHE A 596      38.650  28.120  38.300  1.00  0.00           C
ATOM    216  HZ  PHE A 596      38.430  27.940  39.340  1.00  0.00           H
ATOM    217  CD2 PHE A 596      39.680  29.670  36.740  1.00  0.00           C
ATOM    218  HD2 PHE A 596      40.110  30.650  36.600  1.00  0.00           H
ATOM    219  CE2 PHE A 596      39.410  29.280  38.030  1.00  0.00           C
ATOM    220  HE2 PHE A 596      39.640  29.970  38.830  1.00  0.00           H
ATOM    221  C   PHE A 596      42.370  29.320  34.370  1.00  0.00           C
ATOM    222  O   PHE A 596      43.080  29.740  35.260  1.00  0.00           O
ATOM    223  N   LEU A 597      42.720  28.170  33.790  1.00  0.00           N
ATOM    224  HN  LEU A 597      42.200  27.880  32.980  1.00  0.00           H
ATOM    225  CA  LEU A 597      43.850  27.380  34.210  1.00  0.00           C
ATOM    226  HA  LEU A 597      44.210  27.610  35.210  1.00  0.00           H
ATOM    227  CB  LEU A 597      43.540  25.860  34.350  1.00  0.00           C
ATOM    228  HB1 LEU A 597      44.480  25.410  34.750  1.00  0.00           H
ATOM    229  HB2 LEU A 597      43.370  25.360  33.370  1.00  0.00           H
ATOM    230  CG  LEU A 597      42.420  25.390  35.340  1.00  0.00           C
ATOM    231  HG  LEU A 597      41.440  25.420  34.820  1.00  0.00           H
ATOM    232  CD1 LEU A 597      42.630  23.900  35.650  1.00  0.00           C
ATOM    233 HD11 LEU A 597      41.750  23.450  36.120  1.00  0.00           H
ATOM    234 HD12 LEU A 597      43.500  23.830  36.340  1.00  0.00           H
ATOM    235 HD13 LEU A 597      42.800  23.290  34.740  1.00  0.00           H
ATOM    236  CD2 LEU A 597      42.340  26.240  36.580  1.00  0.00           C
ATOM    237 HD21 LEU A 597      41.510  26.060  37.290  1.00  0.00           H
ATOM    238 HD22 LEU A 597      42.220  27.320  36.320  1.00  0.00           H
ATOM    239 HD23 LEU A 597      43.280  26.110  37.170  1.00  0.00           H
ATOM    240  C   LEU A 597      45.030  27.460  33.220  1.00  0.00           C
ATOM    241  O   LEU A 597      46.070  26.920  33.320  1.00  0.00           O
ATOM    242  N   SER A 598      44.860  28.230  32.200  1.00  0.00           N
ATOM    243  HN  SER A 598      43.960  28.580  31.940  1.00  0.00           H
ATOM    244  CA  SER A 598      45.920  28.400  31.130  1.00  0.00           C
ATOM    245  HA  SER A 598      46.240  27.470  30.700  1.00  0.00           H
ATOM    246  CB  SER A 598      45.530  29.160  29.780  1.00  0.00           C
ATOM    247  HB1 SER A 598      44.680  28.580  29.360  1.00  0.00           H
ATOM    248  HB2 SER A 598      46.330  29.120  29.010  1.00  0.00           H
ATOM    249  OG  SER A 598      45.210  30.540  30.140  1.00  0.00           O
ATOM    250  HG1 SER A 598      44.430  30.510  30.690  1.00  0.00           H
ATOM    251  C   SER A 598      47.300  28.880  31.630  1.00  0.00           C
ATOM    252  O   SER A 598      48.370  28.370  31.280  1.00  0.00           O
ATOM    253  N   ASP A 599      47.310  29.920  32.490  1.00  0.00           N
ATOM    254  HN  ASP A 599      46.450  30.230  32.900  1.00  0.00           H
ATOM    255  CA  ASP A 599      48.470  30.620  32.950  1.00  0.00           C
ATOM    256  HA  ASP A 599      49.280  30.520  32.250  1.00  0.00           H
ATOM    257  CB  ASP A 599      48.090  32.100  33.150  1.00  0.00           C
ATOM    258  HB1 ASP A 599      48.760  32.550  33.910  1.00  0.00           H
ATOM    259  HB2 ASP A 599      47.060  32.200  33.570  1.00  0.00           H
ATOM    260  CG  ASP A 599      48.230  33.020  32.000  1.00  0.00           C
ATOM    261  OD1 ASP A 599      48.730  32.640  30.950  1.00  0.00           O
ATOM    262  OD2 ASP A 599      47.970  34.260  32.210  1.00  0.00           O
ATOM    263  C   ASP A 599      48.930  30.000  34.260  1.00  0.00           C
ATOM    264  O   ASP A 599      50.030  30.250  34.760  1.00  0.00           O
ATOM    265  N   PHE A 600      48.060  29.220  34.880  1.00  0.00           N
ATOM    266  HN  PHE A 600      47.150  29.190  34.480  1.00  0.00           H
ATOM    267  CA  PHE A 600      48.390  28.400  36.020  1.00  0.00           C
ATOM    268  HA  PHE A 600      48.750  28.900  36.910  1.00  0.00           H
ATOM    269  CB  PHE A 600      47.100  27.690  36.540  1.00  0.00           C
ATOM    270  HB1 PHE A 600      46.540  27.180  35.720  1.00  0.00           H
ATOM    271  HB2 PHE A 600      46.410  28.500  36.830  1.00  0.00           H
ATOM    272  CG  PHE A 600      47.270  26.790  37.720  1.00  0.00           C
ATOM    273  CD1 PHE A 600      46.280  25.800  37.830  1.00  0.00           C
ATOM    274  HD1 PHE A 600      45.530  25.750  37.060  1.00  0.00           H
ATOM    275  CE1 PHE A 600      46.190  25.060  39.060  1.00  0.00           C
ATOM    276  HE1 PHE A 600      45.350  24.380  39.140  1.00  0.00           H
ATOM    277  CZ  PHE A 600      47.150  25.230  40.010  1.00  0.00           C
ATOM    278  HZ  PHE A 600      47.120  24.760  40.980  1.00  0.00           H
ATOM    279  CD2 PHE A 600      48.310  26.960  38.660  1.00  0.00           C
ATOM    280  HD2 PHE A 600      49.100  27.680  38.510  1.00  0.00           H
ATOM    281  CE2 PHE A 600      48.230  26.130  39.790  1.00  0.00           C
ATOM    282  HE2 PHE A 600      49.060  26.220  40.470  1.00  0.00           H
ATOM    283  C   PHE A 600      49.590  27.400  35.730  1.00  0.00           C
ATOM    284  O   PHE A 600      50.570  27.290  36.460  1.00  0.00           O
ATOM    285  N   LYS A 601      49.510  26.710  34.590  1.00  0.00           N
ATOM    286  HN  LYS A 601      48.680  26.720  34.050  1.00  0.00           H
ATOM    287  CA  LYS A 601      50.560  25.750  34.320  1.00  0.00           C
ATOM    288  HA  LYS A 601      50.860  25.180  35.200  1.00  0.00           H
ATOM    289  CB  LYS A 601      50.180  24.870  33.140  1.00  0.00           C
ATOM    290  HB1 LYS A 601      49.270  24.320  33.440  1.00  0.00           H
ATOM    291  HB2 LYS A 601      50.890  24.070  32.830  1.00  0.00           H
ATOM    292  CG  LYS A 601      49.780  25.630  31.810  1.00  0.00           C
ATOM    293  HG1 LYS A 601      50.560  26.370  31.530  1.00  0.00           H
ATOM    294  HG2 LYS A 601      48.850  26.180  32.080  1.00  0.00           H
ATOM    295  CD  LYS A 601      49.560  24.710  30.590  1.00  0.00           C
ATOM    296  HD1 LYS A 601      48.720  24.050  30.900  1.00  0.00           H
ATOM    297  HD2 LYS A 601      50.520  24.170  30.520  1.00  0.00           H
ATOM    298  CE  LYS A 601      49.370  25.420  29.230  1.00  0.00           C
ATOM    299  HE1 LYS A 601      48.500  26.100  29.330  1.00  0.00           H
ATOM    300  HE2 LYS A 601      49.120  24.660  28.450  1.00  0.00           H
ATOM    301  NZ  LYS A 601      50.630  26.150  28.880  1.00  0.00           N
ATOM    302  HZ1 LYS A 601      51.440  25.610  28.500  1.00  0.00           H
ATOM    303  HZ2 LYS A 601      51.150  26.580  29.660  1.00  0.00           H
ATOM    304  HZ3 LYS A 601      50.390  26.930  28.230  1.00  0.00           H
ATOM    305  C   LYS A 601      51.910  26.400  33.910  1.00  0.00           C
ATOM    306  O   LYS A 601      53.020  25.870  34.180  1.00  0.00           O
ATOM    307  N   ASP A 602      51.840  27.610  33.360  1.00  0.00           N
ATOM    308  HN  ASP A 602      50.950  28.020  33.170  1.00  0.00           H
ATOM    309  CA  ASP A 602      52.950  28.410  32.940  1.00  0.00           C
ATOM    310  HA  ASP A 602      53.680  27.760  32.500  1.00  0.00           H
ATOM    311  CB  ASP A 602      52.600  29.520  31.920  1.00  0.00           C
ATOM    312  HB1 ASP A 602      53.550  30.080  31.760  1.00  0.00           H
ATOM    313  HB2 ASP A 602      51.840  30.190  32.360  1.00  0.00           H
ATOM    314  CG  ASP A 602      52.080  28.870  30.650  1.00  0.00           C
ATOM    315  OD1 ASP A 602      52.090  27.620  30.410  1.00  0.00           O
ATOM    316  OD2 ASP A 602      51.430  29.630  29.930  1.00  0.00           O
ATOM    317  C   ASP A 602      53.560  28.900  34.190  1.00  0.00           C
ATOM    318  O   ASP A 602      54.810  28.960  34.370  1.00  0.00           O
ATOM    319  N   ALA A 603      52.730  29.290  35.220  1.00  0.00           N
ATOM    320  HN  ALA A 603      51.740  29.350  35.120  1.00  0.00           H
ATOM    321  CA  ALA A 603      53.290  29.770  36.410  1.00  0.00           C
ATOM    322  HA  ALA A 603      54.090  30.460  36.190  1.00  0.00           H
ATOM    323  CB  ALA A 603      52.190  30.560  37.170  1.00  0.00           C
ATOM    324  HB1 ALA A 603      52.540  30.620  38.210  1.00  0.00           H
ATOM    325  HB2 ALA A 603      51.230  29.990  37.190  1.00  0.00           H
ATOM    326  HB3 ALA A 603      52.020  31.590  36.790  1.00  0.00           H
ATOM    327  C   ALA A 603      53.900  28.640  37.170  1.00  0.00           C
ATOM    328  O   ALA A 603      55.010  28.850  37.730  1.00  0.00           O
ATOM    329  N   LEU A 604      53.410  27.390  37.130  1.00  0.00           N
ATOM    330  HN  LEU A 604      52.650  27.090  36.540  1.00  0.00           H
ATOM    331  CA  LEU A 604      54.200  26.280  37.650  1.00  0.00           C
ATOM    332  HA  LEU A 604      54.530  26.450  38.670  1.00  0.00           H
ATOM    333  CB  LEU A 604      53.350  24.960  37.610  1.00  0.00           C
ATOM    334  HB1 LEU A 604      54.030  24.100  37.810  1.00  0.00           H
ATOM    335  HB2 LEU A 604      52.950  24.890  36.570  1.00  0.00           H
ATOM    336  CG  LEU A 604      52.150  24.980  38.650  1.00  0.00           C
ATOM    337  HG  LEU A 604      51.610  25.890  38.310  1.00  0.00           H
ATOM    338  CD1 LEU A 604      51.240  23.800  38.580  1.00  0.00           C
ATOM    339 HD11 LEU A 604      50.880  23.400  39.550  1.00  0.00           H
ATOM    340 HD12 LEU A 604      51.710  22.920  38.090  1.00  0.00           H
ATOM    341 HD13 LEU A 604      50.340  23.880  37.940  1.00  0.00           H
ATOM    342  CD2 LEU A 604      52.470  25.330  40.150  1.00  0.00           C
ATOM    343 HD21 LEU A 604      52.950  24.470  40.660  1.00  0.00           H
ATOM    344 HD22 LEU A 604      51.530  25.660  40.630  1.00  0.00           H
ATOM    345 HD23 LEU A 604      53.160  26.190  40.250  1.00  0.00           H
ATOM    346  C   LEU A 604      55.570  26.020  36.920  1.00  0.00           C
ATOM    347  O   LEU A 604      56.570  25.750  37.570  1.00  0.00           O
ATOM    348  N   SER A 605      55.610  26.070  35.580  1.00  0.00           N
ATOM    349  HN  SER A 605      54.750  26.100  35.070  1.00  0.00           H
ATOM    350  CA  SER A 605      56.820  25.940  34.770  1.00  0.00           C
ATOM    351  HA  SER A 605      57.270  24.970  34.930  1.00  0.00           H
ATOM    352  CB  SER A 605      56.510  26.040  33.270  1.00  0.00           C
ATOM    353  HB1 SER A 605      56.240  27.070  32.960  1.00  0.00           H
ATOM    354  HB2 SER A 605      55.710  25.310  33.070  1.00  0.00           H
ATOM    355  OG  SER A 605      57.580  25.580  32.490  1.00  0.00           O
ATOM    356  HG1 SER A 605      58.140  26.330  32.310  1.00  0.00           H
ATOM    357  C   SER A 605      57.980  26.910  35.140  1.00  0.00           C
ATOM    358  O   SER A 605      59.170  26.550  35.110  1.00  0.00           O
ATOM    359  N   LEU A 606      57.550  28.150  35.520  1.00  0.00           N
ATOM    360  HN  LEU A 606      56.650  28.470  35.260  1.00  0.00           H
ATOM    361  CA  LEU A 606      58.420  29.150  36.160  1.00  0.00           C
ATOM    362  HA  LEU A 606      59.370  29.210  35.670  1.00  0.00           H
ATOM    363  CB  LEU A 606      57.830  30.580  35.800  1.00  0.00           C
ATOM    364  HB1 LEU A 606      58.480  31.330  36.290  1.00  0.00           H
ATOM    365  HB2 LEU A 606      56.850  30.700  36.300  1.00  0.00           H
ATOM    366  CG  LEU A 606      57.970  30.970  34.300  1.00  0.00           C
ATOM    367  HG  LEU A 606      57.920  30.070  33.640  1.00  0.00           H
ATOM    368  CD1 LEU A 606      56.800  31.790  33.830  1.00  0.00           C
ATOM    369 HD11 LEU A 606      56.660  31.860  32.730  1.00  0.00           H
ATOM    370 HD12 LEU A 606      56.920  32.760  34.350  1.00  0.00           H
ATOM    371 HD13 LEU A 606      55.850  31.320  34.180  1.00  0.00           H
ATOM    372  CD2 LEU A 606      59.380  31.550  34.030  1.00  0.00           C
ATOM    373 HD21 LEU A 606      59.390  31.810  32.950  1.00  0.00           H
ATOM    374 HD22 LEU A 606      60.120  30.730  34.200  1.00  0.00           H
ATOM    375 HD23 LEU A 606      59.650  32.470  34.600  1.00  0.00           H
ATOM    376  C   LEU A 606      58.600  28.940  37.630  1.00  0.00           C
ATOM    377  O   LEU A 606      59.510  29.520  38.160  1.00  0.00           O
ATOM    378  N   GLN A 607      57.760  28.150  38.300  1.00  0.00           N
ATOM    379  HN  GLN A 607      57.190  27.540  37.750  1.00  0.00           H
ATOM    380  CA  GLN A 607      57.820  28.110  39.740  1.00  0.00           C
ATOM    381  HA  GLN A 607      56.980  27.440  39.880  1.00  0.00           H
ATOM    382  CB  GLN A 607      59.120  27.530  40.350  1.00  0.00           C
ATOM    383  HB1 GLN A 607      59.150  27.670  41.450  1.00  0.00           H
ATOM    384  HB2 GLN A 607      60.020  28.040  39.970  1.00  0.00           H
ATOM    385  CG  GLN A 607      59.310  26.010  40.000  1.00  0.00           C
ATOM    386  HG1 GLN A 607      60.320  25.770  40.390  1.00  0.00           H
ATOM    387  HG2 GLN A 607      59.280  26.050  38.880  1.00  0.00           H
ATOM    388  CD  GLN A 607      58.170  25.110  40.490  1.00  0.00           C
ATOM    389  OE1 GLN A 607      57.450  25.540  41.440  1.00  0.00           O
ATOM    390  NE2 GLN A 607      57.880  23.990  39.760  1.00  0.00           N
ATOM    391 HE21 GLN A 607      58.360  23.920  38.880  1.00  0.00           H
ATOM    392 HE22 GLN A 607      57.240  23.290  40.070  1.00  0.00           H
ATOM    393  C   GLN A 607      57.300  29.310  40.600  1.00  0.00           C
ATOM    394  O   GLN A 607      57.830  30.440  40.500  1.00  0.00           O
ATOM    395  N   CYS A 608      56.110  29.210  41.340  1.00  0.00           N
ATOM    396  HN  CYS A 608      55.630  28.340  41.430  1.00  0.00           H
ATOM    397  CA  CYS A 608      55.540  30.320  42.020  1.00  0.00           C
ATOM    398  HA  CYS A 608      55.950  31.200  41.540  1.00  0.00           H
ATOM    399  CB  CYS A 608      53.990  30.520  41.640  1.00  0.00           C
ATOM    400  HB1 CYS A 608      53.930  30.900  40.600  1.00  0.00           H
ATOM    401  HB2 CYS A 608      53.610  31.380  42.240  1.00  0.00           H
ATOM    402  SG  CYS A 608      52.990  29.040  41.850  1.00  0.00           S
ATOM    403  HG1 CYS A 608      53.140  28.710  40.580  1.00  0.00           H
ATOM    404  C   CYS A 608      55.820  30.470  43.500  1.00  0.00           C
ATOM    405  O   CYS A 608      55.350  31.410  44.150  1.00  0.00           O
ATOM    406  N   LEU A 609      56.660  29.540  44.100  1.00  0.00           N
ATOM    407  HN  LEU A 609      57.060  28.800  43.570  1.00  0.00           H
ATOM    408  CA  LEU A 609      56.850  29.420  45.550  1.00  0.00           C
ATOM    409  HA  LEU A 609      55.920  29.240  46.090  1.00  0.00           H
ATOM    410  CB  LEU A 609      57.870  28.330  45.840  1.00  0.00           C
ATOM    411  HB1 LEU A 609      58.180  28.220  46.900  1.00  0.00           H
ATOM    412  HB2 LEU A 609      58.870  28.540  45.410  1.00  0.00           H
ATOM    413  CG  LEU A 609      57.510  26.970  45.320  1.00  0.00           C
ATOM    414  HG  LEU A 609      57.320  27.070  44.230  1.00  0.00           H
ATOM    415  CD1 LEU A 609      58.580  25.940  45.520  1.00  0.00           C
ATOM    416 HD11 LEU A 609      58.880  25.900  46.600  1.00  0.00           H
ATOM    417 HD12 LEU A 609      59.530  26.150  44.980  1.00  0.00           H
ATOM    418 HD13 LEU A 609      58.190  24.990  45.100  1.00  0.00           H
ATOM    419  CD2 LEU A 609      56.210  26.500  45.880  1.00  0.00           C
ATOM    420 HD21 LEU A 609      56.520  26.520  46.940  1.00  0.00           H
ATOM    421 HD22 LEU A 609      56.030  25.440  45.570  1.00  0.00           H
ATOM    422 HD23 LEU A 609      55.380  27.180  45.590  1.00  0.00           H
ATOM    423  C   LEU A 609      57.370  30.760  46.140  1.00  0.00           C
ATOM    424  O   LEU A 609      56.840  31.260  47.110  1.00  0.00           O
ATOM    425  N   ALA A 610      58.460  31.340  45.540  1.00  0.00           N
ATOM    426  HN  ALA A 610      58.850  30.930  44.720  1.00  0.00           H
ATOM    427  CA  ALA A 610      59.120  32.490  46.020  1.00  0.00           C
ATOM    428  HA  ALA A 610      59.540  32.250  46.980  1.00  0.00           H
ATOM    429  CB  ALA A 610      60.210  32.790  45.010  1.00  0.00           C
ATOM    430  HB1 ALA A 610      59.770  32.630  44.010  1.00  0.00           H
ATOM    431  HB2 ALA A 610      60.990  32.020  45.210  1.00  0.00           H
ATOM    432  HB3 ALA A 610      60.720  33.770  45.160  1.00  0.00           H
ATOM    433  C   ALA A 610      58.210  33.710  46.270  1.00  0.00           C
ATOM    434  O   ALA A 610      58.290  34.420  47.240  1.00  0.00           O
ATOM    435  N   SER A 611      57.310  33.960  45.310  1.00  0.00           N
ATOM    436  HN  SER A 611      57.240  33.260  44.590  1.00  0.00           H
ATOM    437  CA  SER A 611      56.330  35.000  45.300  1.00  0.00           C
ATOM    438  HA  SER A 611      56.790  35.970  45.460  1.00  0.00           H
ATOM    439  CB  SER A 611      55.570  35.200  43.950  1.00  0.00           C
ATOM    440  HB1 SER A 611      54.680  35.870  44.050  1.00  0.00           H
ATOM    441  HB2 SER A 611      55.200  34.220  43.610  1.00  0.00           H
ATOM    442  OG  SER A 611      56.320  35.770  42.930  1.00  0.00           O
ATOM    443  HG1 SER A 611      56.780  35.120  42.400  1.00  0.00           H
ATOM    444  C   SER A 611      55.280  34.850  46.370  1.00  0.00           C
ATOM    445  O   SER A 611      54.930  35.850  47.060  1.00  0.00           O
ATOM    446  N   ILE A 612      54.760  33.590  46.550  1.00  0.00           N
ATOM    447  HN  ILE A 612      55.210  32.790  46.150  1.00  0.00           H
ATOM    448  CA  ILE A 612      53.880  33.240  47.700  1.00  0.00           C
ATOM    449  HA  ILE A 612      53.020  33.890  47.740  1.00  0.00           H
ATOM    450  CB  ILE A 612      53.430  31.760  47.500  1.00  0.00           C
ATOM    451  HB  ILE A 612      54.300  31.130  47.200  1.00  0.00           H
ATOM    452  CG2 ILE A 612      52.710  31.200  48.720  1.00  0.00           C
ATOM    453 HG21 ILE A 612      53.300  31.360  49.650  1.00  0.00           H
ATOM    454 HG22 ILE A 612      52.400  30.150  48.540  1.00  0.00           H
ATOM    455 HG23 ILE A 612      51.770  31.750  48.980  1.00  0.00           H
ATOM    456  CG1 ILE A 612      52.470  31.590  46.320  1.00  0.00           C
ATOM    457 HG11 ILE A 612      52.740  32.210  45.440  1.00  0.00           H
ATOM    458 HG12 ILE A 612      51.470  31.910  46.690  1.00  0.00           H
ATOM    459  CD  ILE A 612      52.420  30.120  45.850  1.00  0.00           C
ATOM    460  HD1 ILE A 612      53.390  29.750  45.490  1.00  0.00           H
ATOM    461  HD2 ILE A 612      51.760  30.050  44.960  1.00  0.00           H
ATOM    462  HD3 ILE A 612      51.990  29.520  46.680  1.00  0.00           H
ATOM    463  C   ILE A 612      54.570  33.540  49.010  1.00  0.00           C
ATOM    464  O   ILE A 612      54.060  34.340  49.800  1.00  0.00           O
ATOM    465  N   LEU A 613      55.830  33.020  49.180  1.00  0.00           N
ATOM    466  HN  LEU A 613      56.270  32.440  48.510  1.00  0.00           H
ATOM    467  CA  LEU A 613      56.490  33.420  50.430  1.00  0.00           C
ATOM    468  HA  LEU A 613      55.790  33.040  51.170  1.00  0.00           H
ATOM    469  CB  LEU A 613      57.820  32.650  50.630  1.00  0.00           C
ATOM    470  HB1 LEU A 613      58.170  32.980  51.630  1.00  0.00           H
ATOM    471  HB2 LEU A 613      58.630  32.890  49.920  1.00  0.00           H
ATOM    472  CG  LEU A 613      57.800  31.080  50.710  1.00  0.00           C
ATOM    473  HG  LEU A 613      57.070  30.650  49.990  1.00  0.00           H
ATOM    474  CD1 LEU A 613      59.220  30.520  50.570  1.00  0.00           C
ATOM    475 HD11 LEU A 613      59.710  30.780  49.600  1.00  0.00           H
ATOM    476 HD12 LEU A 613      59.220  29.410  50.540  1.00  0.00           H
ATOM    477 HD13 LEU A 613      59.850  30.840  51.430  1.00  0.00           H
ATOM    478  CD2 LEU A 613      57.210  30.630  52.130  1.00  0.00           C
ATOM    479 HD21 LEU A 613      57.720  31.120  52.990  1.00  0.00           H
ATOM    480 HD22 LEU A 613      57.440  29.540  52.280  1.00  0.00           H
ATOM    481 HD23 LEU A 613      56.130  30.860  52.180  1.00  0.00           H
ATOM    482  C   LEU A 613      56.710  34.850  50.670  1.00  0.00           C
ATOM    483  O   LEU A 613      56.520  35.330  51.790  1.00  0.00           O
ATOM    484  N   PHE A 614      57.090  35.570  49.600  1.00  0.00           N
ATOM    485  HN  PHE A 614      57.300  35.070  48.770  1.00  0.00           H
ATOM    486  CA  PHE A 614      57.280  37.090  49.590  1.00  0.00           C
ATOM    487  HA  PHE A 614      57.970  37.360  50.370  1.00  0.00           H
ATOM    488  CB  PHE A 614      57.860  37.540  48.090  1.00  0.00           C
ATOM    489  HB1 PHE A 614      57.130  37.320  47.280  1.00  0.00           H
ATOM    490  HB2 PHE A 614      58.850  37.050  47.940  1.00  0.00           H
ATOM    491  CG  PHE A 614      58.060  39.070  48.010  1.00  0.00           C
ATOM    492  CD1 PHE A 614      58.730  39.780  48.960  1.00  0.00           C
ATOM    493  HD1 PHE A 614      59.200  39.150  49.700  1.00  0.00           H
ATOM    494  CE1 PHE A 614      59.060  41.120  48.920  1.00  0.00           C
ATOM    495  HE1 PHE A 614      59.690  41.540  49.690  1.00  0.00           H
ATOM    496  CZ  PHE A 614      58.660  41.800  47.770  1.00  0.00           C
ATOM    497  HZ  PHE A 614      59.030  42.810  47.710  1.00  0.00           H
ATOM    498  CD2 PHE A 614      57.590  39.760  46.900  1.00  0.00           C
ATOM    499  HD2 PHE A 614      57.100  39.180  46.130  1.00  0.00           H
ATOM    500  CE2 PHE A 614      57.810  41.170  46.840  1.00  0.00           C
ATOM    501  HE2 PHE A 614      57.540  41.790  46.000  1.00  0.00           H
ATOM    502  C   PHE A 614      55.990  37.870  49.980  1.00  0.00           C
ATOM    503  O   PHE A 614      56.090  38.740  50.890  1.00  0.00           O
ATOM    504  N   LEU A 615      54.810  37.580  49.350  1.00  0.00           N
ATOM    505  HN  LEU A 615      54.680  36.800  48.740  1.00  0.00           H
ATOM    506  CA  LEU A 615      53.650  38.360  49.730  1.00  0.00           C
ATOM    507  HA  LEU A 615      53.980  39.350  50.010  1.00  0.00           H
ATOM    508  CB  LEU A 615      52.530  38.460  48.640  1.00  0.00           C
ATOM    509  HB1 LEU A 615      51.600  38.720  49.190  1.00  0.00           H
ATOM    510  HB2 LEU A 615      52.370  37.410  48.300  1.00  0.00           H
ATOM    511  CG  LEU A 615      52.680  39.430  47.450  1.00  0.00           C
ATOM    512  HG  LEU A 615      51.900  39.190  46.680  1.00  0.00           H
ATOM    513  CD1 LEU A 615      52.320  40.910  47.790  1.00  0.00           C
ATOM    514 HD11 LEU A 615      52.120  41.590  46.940  1.00  0.00           H
ATOM    515 HD12 LEU A 615      53.130  41.360  48.410  1.00  0.00           H
ATOM    516 HD13 LEU A 615      51.420  40.840  48.430  1.00  0.00           H
ATOM    517  CD2 LEU A 615      54.080  39.220  46.750  1.00  0.00           C
ATOM    518 HD21 LEU A 615      54.170  39.990  45.950  1.00  0.00           H
ATOM    519 HD22 LEU A 615      54.240  38.190  46.390  1.00  0.00           H
ATOM    520 HD23 LEU A 615      54.840  39.490  47.530  1.00  0.00           H
ATOM    521  C   LEU A 615      53.010  37.750  51.030  1.00  0.00           C
ATOM    522  O   LEU A 615      52.160  38.500  51.590  1.00  0.00           O
ATOM    523  N   TYR A 616      53.160  36.480  51.420  1.00  0.00           N
ATOM    524  HN  TYR A 616      53.580  35.800  50.820  1.00  0.00           H
ATOM    525  CA  TYR A 616      52.320  35.830  52.480  1.00  0.00           C
ATOM    526  HA  TYR A 616      51.300  35.880  52.140  1.00  0.00           H
ATOM    527  CB  TYR A 616      52.800  34.320  52.730  1.00  0.00           C
ATOM    528  HB1 TYR A 616      53.900  34.470  52.620  1.00  0.00           H
ATOM    529  HB2 TYR A 616      52.450  33.650  51.910  1.00  0.00           H
ATOM    530  CG  TYR A 616      52.380  33.670  54.060  1.00  0.00           C
ATOM    531  CD1 TYR A 616      51.040  33.610  54.590  1.00  0.00           C
ATOM    532  HD1 TYR A 616      50.250  33.970  53.950  1.00  0.00           H
ATOM    533  CE1 TYR A 616      50.730  32.960  55.810  1.00  0.00           C
ATOM    534  HE1 TYR A 616      49.690  32.930  56.110  1.00  0.00           H
ATOM    535  CZ  TYR A 616      51.690  32.350  56.540  1.00  0.00           C
ATOM    536  OH  TYR A 616      51.550  31.640  57.760  1.00  0.00           O
ATOM    537  HH  TYR A 616      50.610  31.690  57.920  1.00  0.00           H
ATOM    538  CD2 TYR A 616      53.360  33.100  54.890  1.00  0.00           C
ATOM    539  HD2 TYR A 616      54.380  33.010  54.570  1.00  0.00           H
ATOM    540  CE2 TYR A 616      53.020  32.420  56.090  1.00  0.00           C
ATOM    541  HE2 TYR A 616      53.760  31.950  56.730  1.00  0.00           H
ATOM    542  C   TYR A 616      52.280  36.560  53.800  1.00  0.00           C
ATOM    543  O   TYR A 616      51.260  37.030  54.190  1.00  0.00           O
ATOM    544  N   CYS A 617      53.400  36.770  54.440  1.00  0.00           N
ATOM    545  HN  CYS A 617      54.270  36.680  53.960  1.00  0.00           H
ATOM    546  CA  CYS A 617      53.440  37.450  55.710  1.00  0.00           C
ATOM    547  HA  CYS A 617      52.600  37.180  56.340  1.00  0.00           H
ATOM    548  CB  CYS A 617      54.860  37.300  56.480  1.00  0.00           C
ATOM    549  HB1 CYS A 617      54.880  38.050  57.300  1.00  0.00           H
ATOM    550  HB2 CYS A 617      55.680  37.570  55.790  1.00  0.00           H
ATOM    551  SG  CYS A 617      55.210  35.660  57.180  1.00  0.00           S
ATOM    552  HG1 CYS A 617      54.740  35.980  58.370  1.00  0.00           H
ATOM    553  C   CYS A 617      53.160  38.910  55.580  1.00  0.00           C
ATOM    554  O   CYS A 617      52.540  39.540  56.470  1.00  0.00           O
ATOM    555  N   ALA A 618      53.530  39.560  54.420  1.00  0.00           N
ATOM    556  HN  ALA A 618      53.830  39.090  53.600  1.00  0.00           H
ATOM    557  CA  ALA A 618      53.110  40.920  54.220  1.00  0.00           C
ATOM    558  HA  ALA A 618      53.320  41.510  55.110  1.00  0.00           H
ATOM    559  CB  ALA A 618      53.900  41.420  52.930  1.00  0.00           C
ATOM    560  HB1 ALA A 618      54.930  41.010  52.900  1.00  0.00           H
ATOM    561  HB2 ALA A 618      53.920  42.540  52.860  1.00  0.00           H
ATOM    562  HB3 ALA A 618      53.400  41.020  52.010  1.00  0.00           H
ATOM    563  C   ALA A 618      51.600  41.150  54.110  1.00  0.00           C
ATOM    564  O   ALA A 618      51.060  42.200  54.530  1.00  0.00           O
ATOM    565  N   CYS A 619      50.890  40.200  53.440  1.00  0.00           N
ATOM    566  HN  CYS A 619      51.360  39.400  53.080  1.00  0.00           H
ATOM    567  CA  CYS A 619      49.430  40.270  53.220  1.00  0.00           C
ATOM    568  HA  CYS A 619      49.250  41.300  52.970  1.00  0.00           H
ATOM    569  CB  CYS A 619      49.020  39.300  52.150  1.00  0.00           C
ATOM    570  HB1 CYS A 619      49.460  38.310  52.390  1.00  0.00           H
ATOM    571  HB2 CYS A 619      49.560  39.690  51.250  1.00  0.00           H
ATOM    572  SG  CYS A 619      47.290  39.080  51.990  1.00  0.00           S
ATOM    573  HG1 CYS A 619      47.000  40.320  51.610  1.00  0.00           H
ATOM    574  C   CYS A 619      48.770  39.970  54.610  1.00  0.00           C
ATOM    575  O   CYS A 619      47.790  40.590  54.950  1.00  0.00           O
ATOM    576  N   MET A 620      49.370  39.020  55.360  1.00  0.00           N
ATOM    577  HN  MET A 620      50.040  38.460  54.890  1.00  0.00           H
ATOM    578  CA  MET A 620      48.900  38.720  56.650  1.00  0.00           C
ATOM    579  HA  MET A 620      47.860  38.410  56.580  1.00  0.00           H
ATOM    580  CB  MET A 620      49.650  37.490  57.110  1.00  0.00           C
ATOM    581  HB1 MET A 620      50.700  37.790  56.990  1.00  0.00           H
ATOM    582  HB2 MET A 620      49.400  36.790  56.280  1.00  0.00           H
ATOM    583  CG  MET A 620      49.250  36.850  58.440  1.00  0.00           C
ATOM    584  HG1 MET A 620      48.150  36.910  58.580  1.00  0.00           H
ATOM    585  HG2 MET A 620      49.730  37.390  59.280  1.00  0.00           H
ATOM    586  SD  MET A 620      49.650  35.180  58.680  1.00  0.00           S
ATOM    587  CE  MET A 620      51.480  35.240  58.590  1.00  0.00           C
ATOM    588  HE1 MET A 620      51.920  34.230  58.430  1.00  0.00           H
ATOM    589  HE2 MET A 620      51.940  35.820  59.420  1.00  0.00           H
ATOM    590  HE3 MET A 620      51.730  35.780  57.650  1.00  0.00           H
ATOM    591  C   MET A 620      48.920  39.800  57.710  1.00  0.00           C
ATOM    592  O   MET A 620      47.990  39.960  58.490  1.00  0.00           O
ATOM    593  N   SER A 621      50.000  40.600  57.700  1.00  0.00           N
ATOM    594  HN  SER A 621      50.730  40.360  57.050  1.00  0.00           H
ATOM    595  CA  SER A 621      50.230  41.660  58.670  1.00  0.00           C
ATOM    596  HA  SER A 621      50.230  41.250  59.670  1.00  0.00           H
ATOM    597  CB  SER A 621      51.670  42.280  58.640  1.00  0.00           C
ATOM    598  HB1 SER A 621      51.770  42.700  57.610  1.00  0.00           H
ATOM    599  HB2 SER A 621      52.460  41.500  58.690  1.00  0.00           H
ATOM    600  OG  SER A 621      51.960  43.330  59.610  1.00  0.00           O
ATOM    601  HG1 SER A 621      51.860  42.860  60.440  1.00  0.00           H
ATOM    602  C   SER A 621      49.150  42.780  58.820  1.00  0.00           C
ATOM    603  O   SER A 621      48.680  42.990  59.940  1.00  0.00           O
ATOM    604  N   PRO A 622      48.620  43.450  57.830  1.00  0.00           N
ATOM    605  CD  PRO A 622      49.210  43.540  56.480  1.00  0.00           C
ATOM    606  HD1 PRO A 622      48.810  42.730  55.830  1.00  0.00           H
ATOM    607  HD2 PRO A 622      50.310  43.440  56.580  1.00  0.00           H
ATOM    608  CA  PRO A 622      47.690  44.570  58.010  1.00  0.00           C
ATOM    609  HA  PRO A 622      48.080  45.230  58.770  1.00  0.00           H
ATOM    610  CB  PRO A 622      47.510  45.230  56.620  1.00  0.00           C
ATOM    611  HB1 PRO A 622      47.220  46.300  56.620  1.00  0.00           H
ATOM    612  HB2 PRO A 622      46.680  44.710  56.090  1.00  0.00           H
ATOM    613  CG  PRO A 622      48.810  44.910  55.860  1.00  0.00           C
ATOM    614  HG1 PRO A 622      48.640  44.900  54.760  1.00  0.00           H
ATOM    615  HG2 PRO A 622      49.570  45.710  56.010  1.00  0.00           H
ATOM    616  C   PRO A 622      46.360  44.050  58.570  1.00  0.00           C
ATOM    617  O   PRO A 622      45.740  44.680  59.400  1.00  0.00           O
ATOM    618  N   VAL A 623      46.010  42.880  58.030  1.00  0.00           N
ATOM    619  HN  VAL A 623      46.590  42.540  57.290  1.00  0.00           H
ATOM    620  CA  VAL A 623      44.820  42.060  58.480  1.00  0.00           C
ATOM    621  HA  VAL A 623      43.950  42.690  58.400  1.00  0.00           H
ATOM    622  CB  VAL A 623      44.750  40.850  57.580  1.00  0.00           C
ATOM    623  HB  VAL A 623      45.780  40.450  57.470  1.00  0.00           H
ATOM    624  CG1 VAL A 623      43.780  39.790  58.150  1.00  0.00           C
ATOM    625 HG11 VAL A 623      43.610  38.920  57.480  1.00  0.00           H
ATOM    626 HG12 VAL A 623      42.760  40.170  58.320  1.00  0.00           H
ATOM    627 HG13 VAL A 623      44.130  39.440  59.150  1.00  0.00           H
ATOM    628  CG2 VAL A 623      44.340  41.210  56.210  1.00  0.00           C
ATOM    629 HG21 VAL A 623      43.240  41.390  56.140  1.00  0.00           H
ATOM    630 HG22 VAL A 623      44.500  40.290  55.620  1.00  0.00           H
ATOM    631 HG23 VAL A 623      44.900  42.030  55.700  1.00  0.00           H
ATOM    632  C   VAL A 623      44.900  41.740  60.010  1.00  0.00           C
ATOM    633  O   VAL A 623      43.890  41.780  60.740  1.00  0.00           O
ATOM    634  N   ILE A 624      46.060  41.260  60.470  1.00  0.00           N
ATOM    635  HN  ILE A 624      46.790  40.950  59.860  1.00  0.00           H
ATOM    636  CA  ILE A 624      46.120  40.850  61.880  1.00  0.00           C
ATOM    637  HA  ILE A 624      45.200  40.420  62.220  1.00  0.00           H
ATOM    638  CB  ILE A 624      47.270  39.860  62.090  1.00  0.00           C
ATOM    639  HB  ILE A 624      48.170  40.300  61.600  1.00  0.00           H
ATOM    640  CG2 ILE A 624      47.560  39.680  63.610  1.00  0.00           C
ATOM    641 HG21 ILE A 624      48.430  39.030  63.830  1.00  0.00           H
ATOM    642 HG22 ILE A 624      46.790  39.110  64.160  1.00  0.00           H
ATOM    643 HG23 ILE A 624      47.820  40.620  64.150  1.00  0.00           H
ATOM    644  CG1 ILE A 624      47.010  38.490  61.390  1.00  0.00           C
ATOM    645 HG11 ILE A 624      47.860  37.780  61.400  1.00  0.00           H
ATOM    646 HG12 ILE A 624      46.600  38.630  60.370  1.00  0.00           H
ATOM    647  CD  ILE A 624      46.050  37.630  62.210  1.00  0.00           C
ATOM    648  HD1 ILE A 624      46.670  37.290  63.070  1.00  0.00           H
ATOM    649  HD2 ILE A 624      45.710  36.650  61.800  1.00  0.00           H
ATOM    650  HD3 ILE A 624      45.190  38.210  62.620  1.00  0.00           H
ATOM    651  C   ILE A 624      46.350  42.090  62.760  1.00  0.00           C
ATOM    652  O   ILE A 624      45.810  42.270  63.820  1.00  0.00           O
ATOM    653  N   THR A 625      47.200  43.050  62.280  1.00  0.00           N
ATOM    654  HN  THR A 625      47.670  42.930  61.410  1.00  0.00           H
ATOM    655  CA  THR A 625      47.370  44.340  62.970  1.00  0.00           C
ATOM    656  HA  THR A 625      47.710  44.210  64.000  1.00  0.00           H
ATOM    657  CB  THR A 625      48.230  45.340  62.130  1.00  0.00           C
ATOM    658  HB  THR A 625      47.820  45.380  61.100  1.00  0.00           H
ATOM    659  OG1 THR A 625      49.580  44.990  62.240  1.00  0.00           O
ATOM    660  HG1 THR A 625      49.630  44.740  63.170  1.00  0.00           H
ATOM    661  CG2 THR A 625      48.150  46.750  62.710  1.00  0.00           C
ATOM    662 HG21 THR A 625      47.110  47.140  62.780  1.00  0.00           H
ATOM    663 HG22 THR A 625      48.760  47.460  62.120  1.00  0.00           H
ATOM    664 HG23 THR A 625      48.560  46.770  63.740  1.00  0.00           H
ATOM    665  C   THR A 625      45.990  45.010  63.130  1.00  0.00           C
ATOM    666  O   THR A 625      45.760  45.580  64.240  1.00  0.00           O
ATOM    667  N   PHE A 626      45.050  44.990  62.110  1.00  0.00           N
ATOM    668  HN  PHE A 626      45.290  44.430  61.330  1.00  0.00           H
ATOM    669  CA  PHE A 626      43.630  45.540  62.250  1.00  0.00           C
ATOM    670  HA  PHE A 626      43.650  46.530  62.680  1.00  0.00           H
ATOM    671  CB  PHE A 626      42.910  45.520  60.850  1.00  0.00           C
ATOM    672  HB1 PHE A 626      42.880  44.490  60.450  1.00  0.00           H
ATOM    673  HB2 PHE A 626      43.490  46.210  60.190  1.00  0.00           H
ATOM    674  CG  PHE A 626      41.480  45.880  60.970  1.00  0.00           C
ATOM    675  CD1 PHE A 626      40.600  44.920  61.400  1.00  0.00           C
ATOM    676  HD1 PHE A 626      40.900  43.890  61.520  1.00  0.00           H
ATOM    677  CE1 PHE A 626      39.240  45.250  61.570  1.00  0.00           C
ATOM    678  HE1 PHE A 626      38.550  44.470  61.820  1.00  0.00           H
ATOM    679  CZ  PHE A 626      38.760  46.540  61.340  1.00  0.00           C
ATOM    680  HZ  PHE A 626      37.730  46.840  61.440  1.00  0.00           H
ATOM    681  CD2 PHE A 626      41.050  47.170  60.620  1.00  0.00           C
ATOM    682  HD2 PHE A 626      41.800  47.850  60.230  1.00  0.00           H
ATOM    683  CE2 PHE A 626      39.650  47.520  60.770  1.00  0.00           C
ATOM    684  HE2 PHE A 626      39.360  48.490  60.410  1.00  0.00           H
ATOM    685  C   PHE A 626      42.840  44.770  63.360  1.00  0.00           C
ATOM    686  O   PHE A 626      42.360  45.350  64.330  1.00  0.00           O
ATOM    687  N   GLY A 627      42.970  43.410  63.350  1.00  0.00           N
ATOM    688  HN  GLY A 627      43.360  42.930  62.570  1.00  0.00           H
ATOM    689  CA  GLY A 627      42.440  42.570  64.470  1.00  0.00           C
ATOM    690  HA1 GLY A 627      42.880  41.600  64.280  1.00  0.00           H
ATOM    691  HA2 GLY A 627      41.370  42.610  64.540  1.00  0.00           H
ATOM    692  C   GLY A 627      42.950  42.750  65.870  1.00  0.00           C
ATOM    693  O   GLY A 627      42.160  42.620  66.840  1.00  0.00           O
ATOM    694  N   GLY A 628      44.300  43.100  66.060  1.00  0.00           N
ATOM    695  HN  GLY A 628      44.880  43.150  65.260  1.00  0.00           H
ATOM    696  CA  GLY A 628      44.880  43.500  67.270  1.00  0.00           C
ATOM    697  HA1 GLY A 628      45.910  43.550  66.960  1.00  0.00           H
ATOM    698  HA2 GLY A 628      44.610  42.780  68.020  1.00  0.00           H
ATOM    699  C   GLY A 628      44.620  44.810  67.800  1.00  0.00           C
ATOM    700  O   GLY A 628      44.230  44.920  68.960  1.00  0.00           O
ATOM    701  N   LEU A 629      44.720  45.880  66.960  1.00  0.00           N
ATOM    702  HN  LEU A 629      45.160  45.710  66.070  1.00  0.00           H
ATOM    703  CA  LEU A 629      44.570  47.250  67.330  1.00  0.00           C
ATOM    704  HA  LEU A 629      45.030  47.390  68.300  1.00  0.00           H
ATOM    705  CB  LEU A 629      45.150  48.260  66.280  1.00  0.00           C
ATOM    706  HB1 LEU A 629      44.900  49.300  66.570  1.00  0.00           H
ATOM    707  HB2 LEU A 629      44.660  48.040  65.300  1.00  0.00           H
ATOM    708  CG  LEU A 629      46.670  48.260  66.040  1.00  0.00           C
ATOM    709  HG  LEU A 629      46.970  47.290  65.610  1.00  0.00           H
ATOM    710  CD1 LEU A 629      47.250  49.340  65.060  1.00  0.00           C
ATOM    711 HD11 LEU A 629      46.870  50.350  65.380  1.00  0.00           H
ATOM    712 HD12 LEU A 629      46.840  49.350  64.020  1.00  0.00           H
ATOM    713 HD13 LEU A 629      48.350  49.440  65.120  1.00  0.00           H
ATOM    714  CD2 LEU A 629      47.430  48.360  67.350  1.00  0.00           C
ATOM    715 HD21 LEU A 629      47.290  49.320  67.900  1.00  0.00           H
ATOM    716 HD22 LEU A 629      48.520  48.230  67.160  1.00  0.00           H
ATOM    717 HD23 LEU A 629      47.210  47.510  68.020  1.00  0.00           H
ATOM    718  C   LEU A 629      43.120  47.570  67.700  1.00  0.00           C
ATOM    719  O   LEU A 629      42.930  48.350  68.710  1.00  0.00           O
ATOM    720  N   LEU A 630      42.100  47.160  66.910  1.00  0.00           N
ATOM    721  HN  LEU A 630      42.390  46.730  66.060  1.00  0.00           H
ATOM    722  CA  LEU A 630      40.690  47.310  67.100  1.00  0.00           C
ATOM    723  HA  LEU A 630      40.370  48.250  67.540  1.00  0.00           H
ATOM    724  CB  LEU A 630      39.960  47.300  65.720  1.00  0.00           C
ATOM    725  HB1 LEU A 630      40.060  46.260  65.320  1.00  0.00           H
ATOM    726  HB2 LEU A 630      40.390  48.020  64.990  1.00  0.00           H
ATOM    727  CG  LEU A 630      38.440  47.620  65.750  1.00  0.00           C
ATOM    728  HG  LEU A 630      37.950  46.820  66.350  1.00  0.00           H
ATOM    729  CD1 LEU A 630      37.940  48.900  66.470  1.00  0.00           C
ATOM    730 HD11 LEU A 630      36.840  49.020  66.420  1.00  0.00           H
ATOM    731 HD12 LEU A 630      38.430  49.780  66.000  1.00  0.00           H
ATOM    732 HD13 LEU A 630      38.260  48.830  67.520  1.00  0.00           H
ATOM    733  CD2 LEU A 630      37.810  47.550  64.240  1.00  0.00           C
ATOM    734 HD21 LEU A 630      37.850  46.560  63.750  1.00  0.00           H
ATOM    735 HD22 LEU A 630      38.330  48.250  63.550  1.00  0.00           H
ATOM    736 HD23 LEU A 630      36.730  47.790  64.200  1.00  0.00           H
ATOM    737  C   LEU A 630      40.170  46.280  68.050  1.00  0.00           C
ATOM    738  O   LEU A 630      39.180  46.390  68.730  1.00  0.00           O
ATOM    739  N   GLY A 631      41.050  45.270  68.260  1.00  0.00           N
ATOM    740  HN  GLY A 631      41.900  45.180  67.750  1.00  0.00           H
ATOM    741  CA  GLY A 631      41.040  44.340  69.370  1.00  0.00           C
ATOM    742  HA1 GLY A 631      41.950  43.760  69.310  1.00  0.00           H
ATOM    743  HA2 GLY A 631      40.180  43.680  69.370  1.00  0.00           H
ATOM    744  C   GLY A 631      41.100  44.910  70.720  1.00  0.00           C
ATOM    745  O   GLY A 631      40.260  44.730  71.630  1.00  0.00           O
ATOM    746  N   GLU A 632      42.200  45.690  70.960  1.00  0.00           N
ATOM    747  HN  GLU A 632      42.910  45.810  70.260  1.00  0.00           H
ATOM    748  CA  GLU A 632      42.470  46.540  72.150  1.00  0.00           C
ATOM    749  HA  GLU A 632      42.470  45.920  73.040  1.00  0.00           H
ATOM    750  CB  GLU A 632      43.860  47.190  71.870  1.00  0.00           C
ATOM    751  HB1 GLU A 632      43.860  47.790  70.930  1.00  0.00           H
ATOM    752  HB2 GLU A 632      44.620  46.410  71.640  1.00  0.00           H
ATOM    753  CG  GLU A 632      44.410  48.090  72.980  1.00  0.00           C
ATOM    754  HG1 GLU A 632      44.570  47.530  73.940  1.00  0.00           H
ATOM    755  HG2 GLU A 632      43.740  48.940  73.230  1.00  0.00           H
ATOM    756  CD  GLU A 632      45.690  48.620  72.410  1.00  0.00           C
ATOM    757  OE1 GLU A 632      46.740  47.960  72.550  1.00  0.00           O
ATOM    758  OE2 GLU A 632      45.630  49.810  71.880  1.00  0.00           O
ATOM    759  C   GLU A 632      41.460  47.580  72.390  1.00  0.00           C
ATOM    760  O   GLU A 632      40.910  47.580  73.510  1.00  0.00           O
ATOM    761  N   ALA A 633      41.080  48.310  71.350  1.00  0.00           N
ATOM    762  HN  ALA A 633      41.610  48.080  70.540  1.00  0.00           H
ATOM    763  CA  ALA A 633      40.130  49.380  71.390  1.00  0.00           C
ATOM    764  HA  ALA A 633      40.430  50.010  72.220  1.00  0.00           H
ATOM    765  CB  ALA A 633      40.030  50.060  70.030  1.00  0.00           C
ATOM    766  HB1 ALA A 633      40.990  50.580  69.810  1.00  0.00           H
ATOM    767  HB2 ALA A 633      39.140  50.720  70.010  1.00  0.00           H
ATOM    768  HB3 ALA A 633      40.110  49.230  69.300  1.00  0.00           H
ATOM    769  C   ALA A 633      38.750  48.920  71.830  1.00  0.00           C
ATOM    770  O   ALA A 633      38.040  49.590  72.610  1.00  0.00           O
ATOM    771  N   THR A 634      38.230  47.720  71.370  1.00  0.00           N
ATOM    772  HN  THR A 634      38.730  47.220  70.660  1.00  0.00           H
ATOM    773  CA  THR A 634      36.870  47.230  71.600  1.00  0.00           C
ATOM    774  HA  THR A 634      36.260  48.070  71.900  1.00  0.00           H
ATOM    775  CB  THR A 634      36.310  46.410  70.430  1.00  0.00           C
ATOM    776  HB  THR A 634      35.330  45.990  70.730  1.00  0.00           H
ATOM    777  OG1 THR A 634      37.120  45.370  69.890  1.00  0.00           O
ATOM    778  HG1 THR A 634      37.910  45.810  69.570  1.00  0.00           H
ATOM    779  CG2 THR A 634      36.130  47.420  69.270  1.00  0.00           C
ATOM    780 HG21 THR A 634      35.610  46.990  68.380  1.00  0.00           H
ATOM    781 HG22 THR A 634      37.060  47.910  68.930  1.00  0.00           H
ATOM    782 HG23 THR A 634      35.440  48.250  69.560  1.00  0.00           H
ATOM    783  C   THR A 634      36.950  46.360  72.810  1.00  0.00           C
ATOM    784  O   THR A 634      35.930  45.910  73.360  1.00  0.00           O
ATOM    785  N   GLU A 635      38.220  46.150  73.350  1.00  0.00           N
ATOM    786  HN  GLU A 635      39.030  46.520  72.900  1.00  0.00           H
ATOM    787  CA  GLU A 635      38.400  45.350  74.520  1.00  0.00           C
ATOM    788  HA  GLU A 635      39.470  45.450  74.500  1.00  0.00           H
ATOM    789  CB  GLU A 635      37.870  45.940  75.900  1.00  0.00           C
ATOM    790  HB1 GLU A 635      37.940  45.140  76.670  1.00  0.00           H
ATOM    791  HB2 GLU A 635      36.840  46.270  75.720  1.00  0.00           H
ATOM    792  CG  GLU A 635      38.590  47.280  76.390  1.00  0.00           C
ATOM    793  HG1 GLU A 635      38.380  48.110  75.680  1.00  0.00           H
ATOM    794  HG2 GLU A 635      39.660  47.020  76.450  1.00  0.00           H
ATOM    795  CD  GLU A 635      38.190  47.800  77.660  1.00  0.00           C
ATOM    796  OE1 GLU A 635      38.270  47.180  78.770  1.00  0.00           O
ATOM    797  OE2 GLU A 635      37.770  48.980  77.760  1.00  0.00           O
ATOM    798  C   GLU A 635      38.260  43.830  74.430  1.00  0.00           C
ATOM    799  O   GLU A 635      37.980  43.190  75.470  1.00  0.00           O
ATOM    800  N   GLY A 636      38.410  43.210  73.260  1.00  0.00           N
ATOM    801  HN  GLY A 636      38.750  43.770  72.500  1.00  0.00           H
ATOM    802  CA  GLY A 636      38.160  41.790  73.100  1.00  0.00           C
ATOM    803  HA1 GLY A 636      37.730  41.340  73.990  1.00  0.00           H
ATOM    804  HA2 GLY A 636      39.100  41.380  72.790  1.00  0.00           H
ATOM    805  C   GLY A 636      37.160  41.390  72.050  1.00  0.00           C
ATOM    806  O   GLY A 636      37.290  40.280  71.500  1.00  0.00           O
ATOM    807  N   ARG A 637      36.140  42.230  71.710  1.00  0.00           N
ATOM    808  HN  ARG A 637      36.090  43.130  72.120  1.00  0.00           H
ATOM    809  CA  ARG A 637      35.080  41.880  70.790  1.00  0.00           C
ATOM    810  HA  ARG A 637      34.620  40.990  71.190  1.00  0.00           H
ATOM    811  CB  ARG A 637      33.900  43.020  70.840  1.00  0.00           C
ATOM    812  HB1 ARG A 637      33.320  42.920  69.900  1.00  0.00           H
ATOM    813  HB2 ARG A 637      34.440  44.000  70.810  1.00  0.00           H
ATOM    814  CG  ARG A 637      32.940  42.930  72.050  1.00  0.00           C
ATOM    815  HG1 ARG A 637      32.820  41.830  72.230  1.00  0.00           H
ATOM    816  HG2 ARG A 637      31.910  43.300  71.860  1.00  0.00           H
ATOM    817  CD  ARG A 637      33.430  43.500  73.340  1.00  0.00           C
ATOM    818  HD1 ARG A 637      34.440  43.120  73.610  1.00  0.00           H
ATOM    819  HD2 ARG A 637      32.890  43.210  74.270  1.00  0.00           H
ATOM    820  NE  ARG A 637      33.410  44.970  73.260  1.00  0.00           N
ATOM    821  HE  ARG A 637      34.250  45.500  73.340  1.00  0.00           H
ATOM    822  CZ  ARG A 637      32.300  45.750  73.520  1.00  0.00           C
ATOM    823  NH1 ARG A 637      31.060  45.300  73.590  1.00  0.00           N
ATOM    824 HH11 ARG A 637      30.970  44.320  73.430  1.00  0.00           H
ATOM    825 HH12 ARG A 637      30.400  45.710  74.220  1.00  0.00           H
ATOM    826  NH2 ARG A 637      32.530  47.000  73.840  1.00  0.00           N
ATOM    827 HH21 ARG A 637      33.450  47.390  73.850  1.00  0.00           H
ATOM    828 HH22 ARG A 637      31.780  47.650  74.050  1.00  0.00           H
ATOM    829  C   ARG A 637      35.470  41.570  69.340  1.00  0.00           C
ATOM    830  O   ARG A 637      34.980  40.540  68.840  1.00  0.00           O
ATOM    831  N   ILE A 638      36.390  42.330  68.720  1.00  0.00           N
ATOM    832  HN  ILE A 638      37.020  42.890  69.240  1.00  0.00           H
ATOM    833  CA  ILE A 638      36.720  42.050  67.350  1.00  0.00           C
ATOM    834  HA  ILE A 638      35.930  41.540  66.820  1.00  0.00           H
ATOM    835  CB  ILE A 638      37.040  43.370  66.610  1.00  0.00           C
ATOM    836  HB  ILE A 638      37.890  43.860  67.120  1.00  0.00           H
ATOM    837  CG2 ILE A 638      37.370  43.140  65.130  1.00  0.00           C
ATOM    838 HG21 ILE A 638      38.330  42.590  64.990  1.00  0.00           H
ATOM    839 HG22 ILE A 638      37.590  44.110  64.620  1.00  0.00           H
ATOM    840 HG23 ILE A 638      36.590  42.550  64.610  1.00  0.00           H
ATOM    841  CG1 ILE A 638      35.800  44.280  66.720  1.00  0.00           C
ATOM    842 HG11 ILE A 638      35.950  45.210  66.120  1.00  0.00           H
ATOM    843 HG12 ILE A 638      35.620  44.690  67.740  1.00  0.00           H
ATOM    844  CD  ILE A 638      34.580  43.570  66.230  1.00  0.00           C
ATOM    845  HD1 ILE A 638      34.050  43.120  67.090  1.00  0.00           H
ATOM    846  HD2 ILE A 638      34.590  42.740  65.490  1.00  0.00           H
ATOM    847  HD3 ILE A 638      33.970  44.380  65.780  1.00  0.00           H
ATOM    848  C   ILE A 638      37.960  41.190  67.370  1.00  0.00           C
ATOM    849  O   ILE A 638      38.950  41.500  68.030  1.00  0.00           O
ATOM    850  N   SER A 639      37.950  40.070  66.580  1.00  0.00           N
ATOM    851  HN  SER A 639      37.210  39.990  65.930  1.00  0.00           H
ATOM    852  CA  SER A 639      38.940  39.040  66.830  1.00  0.00           C
ATOM    853  HA  SER A 639      39.550  39.370  67.660  1.00  0.00           H
ATOM    854  CB  SER A 639      38.300  37.690  67.060  1.00  0.00           C
ATOM    855  HB1 SER A 639      38.030  37.210  66.090  1.00  0.00           H
ATOM    856  HB2 SER A 639      37.320  38.030  67.470  1.00  0.00           H
ATOM    857  OG  SER A 639      39.010  36.970  68.030  1.00  0.00           O
ATOM    858  HG1 SER A 639      38.870  37.460  68.840  1.00  0.00           H
ATOM    859  C   SER A 639      39.900  38.870  65.720  1.00  0.00           C
ATOM    860  O   SER A 639      39.620  39.090  64.530  1.00  0.00           O
ATOM    861  N   ALA A 640      41.170  38.530  66.080  1.00  0.00           N
ATOM    862  HN  ALA A 640      41.440  38.470  67.040  1.00  0.00           H
ATOM    863  CA  ALA A 640      42.290  38.490  65.140  1.00  0.00           C
ATOM    864  HA  ALA A 640      42.210  39.210  64.340  1.00  0.00           H
ATOM    865  CB  ALA A 640      43.650  38.650  65.840  1.00  0.00           C
ATOM    866  HB1 ALA A 640      44.410  38.730  65.020  1.00  0.00           H
ATOM    867  HB2 ALA A 640      43.890  37.760  66.470  1.00  0.00           H
ATOM    868  HB3 ALA A 640      43.740  39.680  66.240  1.00  0.00           H
ATOM    869  C   ALA A 640      42.190  37.140  64.480  1.00  0.00           C
ATOM    870  O   ALA A 640      42.360  37.040  63.280  1.00  0.00           O
ATOM    871  N   ILE A 641      41.730  36.120  65.140  1.00  0.00           N
ATOM    872  HN  ILE A 641      41.460  36.300  66.080  1.00  0.00           H
ATOM    873  CA  ILE A 641      41.370  34.950  64.440  1.00  0.00           C
ATOM    874  HA  ILE A 641      42.230  34.650  63.860  1.00  0.00           H
ATOM    875  CB  ILE A 641      41.130  33.840  65.450  1.00  0.00           C
ATOM    876  HB  ILE A 641      42.040  33.780  66.090  1.00  0.00           H
ATOM    877  CG2 ILE A 641      39.900  34.170  66.340  1.00  0.00           C
ATOM    878 HG21 ILE A 641      38.960  34.390  65.800  1.00  0.00           H
ATOM    879 HG22 ILE A 641      39.990  35.060  67.000  1.00  0.00           H
ATOM    880 HG23 ILE A 641      39.700  33.280  66.970  1.00  0.00           H
ATOM    881  CG1 ILE A 641      41.010  32.480  64.830  1.00  0.00           C
ATOM    882 HG11 ILE A 641      40.000  32.280  64.400  1.00  0.00           H
ATOM    883 HG12 ILE A 641      41.160  31.780  65.670  1.00  0.00           H
ATOM    884  CD  ILE A 641      42.090  32.160  63.720  1.00  0.00           C
ATOM    885  HD1 ILE A 641      41.760  32.600  62.760  1.00  0.00           H
ATOM    886  HD2 ILE A 641      42.170  31.060  63.650  1.00  0.00           H
ATOM    887  HD3 ILE A 641      43.090  32.610  63.920  1.00  0.00           H
ATOM    888  C   ILE A 641      40.250  35.100  63.380  1.00  0.00           C
ATOM    889  O   ILE A 641      40.320  34.520  62.260  1.00  0.00           O
ATOM    890  N   GLU A 642      39.150  35.840  63.660  1.00  0.00           N
ATOM    891  HN  GLU A 642      39.040  36.050  64.630  1.00  0.00           H
ATOM    892  CA  GLU A 642      38.010  36.000  62.790  1.00  0.00           C
ATOM    893  HA  GLU A 642      37.690  35.080  62.320  1.00  0.00           H
ATOM    894  CB  GLU A 642      36.810  36.660  63.550  1.00  0.00           C
ATOM    895  HB1 GLU A 642      36.020  36.920  62.820  1.00  0.00           H
ATOM    896  HB2 GLU A 642      37.160  37.590  64.050  1.00  0.00           H
ATOM    897  CG  GLU A 642      36.190  35.740  64.700  1.00  0.00           C
ATOM    898  HG1 GLU A 642      36.980  35.440  65.420  1.00  0.00           H
ATOM    899  HG2 GLU A 642      35.790  34.840  64.170  1.00  0.00           H
ATOM    900  CD  GLU A 642      35.070  36.360  65.530  1.00  0.00           C
ATOM    901  OE1 GLU A 642      35.290  37.180  66.430  1.00  0.00           O
ATOM    902  OE2 GLU A 642      33.930  35.890  65.410  1.00  0.00           O
ATOM    903  C   GLU A 642      38.460  36.850  61.560  1.00  0.00           C
ATOM    904  O   GLU A 642      38.120  36.540  60.390  1.00  0.00           O
ATOM    905  N   SER A 643      39.310  37.900  61.770  1.00  0.00           N
ATOM    906  HN  SER A 643      39.400  38.400  62.630  1.00  0.00           H
ATOM    907  CA  SER A 643      39.920  38.660  60.700  1.00  0.00           C
ATOM    908  HA  SER A 643      39.140  39.170  60.170  1.00  0.00           H
ATOM    909  CB  SER A 643      40.820  39.790  61.240  1.00  0.00           C
ATOM    910  HB1 SER A 643      41.100  40.500  60.430  1.00  0.00           H
ATOM    911  HB2 SER A 643      41.780  39.410  61.620  1.00  0.00           H
ATOM    912  OG  SER A 643      40.040  40.540  62.250  1.00  0.00           O
ATOM    913  HG1 SER A 643      39.850  39.990  63.020  1.00  0.00           H
ATOM    914  C   SER A 643      40.700  37.830  59.760  1.00  0.00           C
ATOM    915  O   SER A 643      40.480  37.890  58.540  1.00  0.00           O
ATOM    916  N   LEU A 644      41.540  36.900  60.300  1.00  0.00           N
ATOM    917  HN  LEU A 644      41.350  36.710  61.270  1.00  0.00           H
ATOM    918  CA  LEU A 644      42.380  35.960  59.660  1.00  0.00           C
ATOM    919  HA  LEU A 644      42.960  36.640  59.050  1.00  0.00           H
ATOM    920  CB  LEU A 644      43.190  35.290  60.750  1.00  0.00           C
ATOM    921  HB1 LEU A 644      42.500  34.670  61.380  1.00  0.00           H
ATOM    922  HB2 LEU A 644      43.690  36.090  61.310  1.00  0.00           H
ATOM    923  CG  LEU A 644      44.330  34.420  60.180  1.00  0.00           C
ATOM    924  HG  LEU A 644      43.850  33.600  59.600  1.00  0.00           H
ATOM    925  CD1 LEU A 644      45.350  35.040  59.220  1.00  0.00           C
ATOM    926 HD11 LEU A 644      46.280  34.440  59.130  1.00  0.00           H
ATOM    927 HD12 LEU A 644      45.600  36.060  59.600  1.00  0.00           H
ATOM    928 HD13 LEU A 644      44.850  35.050  58.240  1.00  0.00           H
ATOM    929  CD2 LEU A 644      45.070  33.820  61.400  1.00  0.00           C
ATOM    930 HD21 LEU A 644      45.800  33.050  61.060  1.00  0.00           H
ATOM    931 HD22 LEU A 644      44.260  33.300  61.940  1.00  0.00           H
ATOM    932 HD23 LEU A 644      45.440  34.580  62.120  1.00  0.00           H
ATOM    933  C   LEU A 644      41.500  35.000  58.890  1.00  0.00           C
ATOM    934  O   LEU A 644      41.760  34.690  57.750  1.00  0.00           O
ATOM    935  N   PHE A 645      40.400  34.500  59.460  1.00  0.00           N
ATOM    936  HN  PHE A 645      40.210  34.490  60.440  1.00  0.00           H
ATOM    937  CA  PHE A 645      39.460  33.750  58.640  1.00  0.00           C
ATOM    938  HA  PHE A 645      40.000  32.920  58.210  1.00  0.00           H
ATOM    939  CB  PHE A 645      38.290  33.150  59.470  1.00  0.00           C
ATOM    940  HB1 PHE A 645      37.700  32.580  58.720  1.00  0.00           H
ATOM    941  HB2 PHE A 645      37.660  33.960  59.900  1.00  0.00           H
ATOM    942  CG  PHE A 645      38.650  32.120  60.510  1.00  0.00           C
ATOM    943  CD1 PHE A 645      39.620  31.150  60.460  1.00  0.00           C
ATOM    944  HD1 PHE A 645      40.210  31.080  59.550  1.00  0.00           H
ATOM    945  CE1 PHE A 645      39.850  30.300  61.540  1.00  0.00           C
ATOM    946  HE1 PHE A 645      40.690  29.620  61.560  1.00  0.00           H
ATOM    947  CZ  PHE A 645      39.010  30.340  62.660  1.00  0.00           C
ATOM    948  HZ  PHE A 645      39.250  29.700  63.500  1.00  0.00           H
ATOM    949  CD2 PHE A 645      37.850  32.180  61.700  1.00  0.00           C
ATOM    950  HD2 PHE A 645      37.130  32.980  61.800  1.00  0.00           H
ATOM    951  CE2 PHE A 645      38.030  31.270  62.770  1.00  0.00           C
ATOM    952  HE2 PHE A 645      37.510  31.530  63.680  1.00  0.00           H
ATOM    953  C   PHE A 645      38.810  34.540  57.480  1.00  0.00           C
ATOM    954  O   PHE A 645      38.870  34.160  56.320  1.00  0.00           O
ATOM    955  N   GLY A 646      38.290  35.790  57.740  1.00  0.00           N
ATOM    956  HN  GLY A 646      38.520  36.110  58.650  1.00  0.00           H
ATOM    957  CA  GLY A 646      37.600  36.720  56.860  1.00  0.00           C
ATOM    958  HA1 GLY A 646      37.450  37.630  57.410  1.00  0.00           H
ATOM    959  HA2 GLY A 646      36.620  36.300  56.620  1.00  0.00           H
ATOM    960  C   GLY A 646      38.280  37.120  55.640  1.00  0.00           C
ATOM    961  O   GLY A 646      37.790  37.050  54.500  1.00  0.00           O
ATOM    962  N   ALA A 647      39.600  37.510  55.900  1.00  0.00           N
ATOM    963  HN  ALA A 647      39.780  37.650  56.860  1.00  0.00           H
ATOM    964  CA  ALA A 647      40.580  37.880  54.900  1.00  0.00           C
ATOM    965  HA  ALA A 647      40.160  38.660  54.290  1.00  0.00           H
ATOM    966  CB  ALA A 647      41.830  38.530  55.530  1.00  0.00           C
ATOM    967  HB1 ALA A 647      41.530  39.370  56.190  1.00  0.00           H
ATOM    968  HB2 ALA A 647      42.460  38.940  54.710  1.00  0.00           H
ATOM    969  HB3 ALA A 647      42.460  37.840  56.130  1.00  0.00           H
ATOM    970  C   ALA A 647      40.970  36.590  54.060  1.00  0.00           C
ATOM    971  O   ALA A 647      41.170  36.660  52.840  1.00  0.00           O
ATOM    972  N   SER A 648      41.090  35.390  54.680  1.00  0.00           N
ATOM    973  HN  SER A 648      40.880  35.340  55.660  1.00  0.00           H
ATOM    974  CA  SER A 648      41.220  34.120  54.010  1.00  0.00           C
ATOM    975  HA  SER A 648      42.170  34.100  53.480  1.00  0.00           H
ATOM    976  CB  SER A 648      41.560  32.930  54.990  1.00  0.00           C
ATOM    977  HB1 SER A 648      40.750  32.890  55.740  1.00  0.00           H
ATOM    978  HB2 SER A 648      42.560  33.130  55.440  1.00  0.00           H
ATOM    979  OG  SER A 648      41.560  31.730  54.310  1.00  0.00           O
ATOM    980  HG1 SER A 648      42.490  31.550  54.180  1.00  0.00           H
ATOM    981  C   SER A 648      40.140  33.800  53.060  1.00  0.00           C
ATOM    982  O   SER A 648      40.320  33.580  51.900  1.00  0.00           O
ATOM    983  N   LEU A 649      38.900  33.720  53.600  1.00  0.00           N
ATOM    984  HN  LEU A 649      38.740  33.960  54.550  1.00  0.00           H
ATOM    985  CA  LEU A 649      37.720  33.260  52.880  1.00  0.00           C
ATOM    986  HA  LEU A 649      37.940  32.330  52.390  1.00  0.00           H
ATOM    987  CB  LEU A 649      36.510  33.100  53.780  1.00  0.00           C
ATOM    988  HB1 LEU A 649      36.400  33.940  54.490  1.00  0.00           H
ATOM    989  HB2 LEU A 649      36.670  32.200  54.400  1.00  0.00           H
ATOM    990  CG  LEU A 649      35.200  32.840  53.150  1.00  0.00           C
ATOM    991  HG  LEU A 649      34.870  33.700  52.520  1.00  0.00           H
ATOM    992  CD1 LEU A 649      35.320  31.530  52.190  1.00  0.00           C
ATOM    993 HD11 LEU A 649      35.970  31.780  51.310  1.00  0.00           H
ATOM    994 HD12 LEU A 649      34.340  31.200  51.800  1.00  0.00           H
ATOM    995 HD13 LEU A 649      35.790  30.690  52.740  1.00  0.00           H
ATOM    996  CD2 LEU A 649      34.060  32.590  54.230  1.00  0.00           C
ATOM    997 HD21 LEU A 649      33.660  33.600  54.440  1.00  0.00           H
ATOM    998 HD22 LEU A 649      34.500  32.090  55.120  1.00  0.00           H
ATOM    999 HD23 LEU A 649      33.310  32.030  53.640  1.00  0.00           H
ATOM   1000  C   LEU A 649      37.400  34.290  51.740  1.00  0.00           C
ATOM   1001  O   LEU A 649      37.100  33.980  50.630  1.00  0.00           O
ATOM   1002  N   THR A 650      37.590  35.610  52.030  1.00  0.00           N
ATOM   1003  HN  THR A 650      37.880  35.780  52.970  1.00  0.00           H
ATOM   1004  CA  THR A 650      37.580  36.750  51.040  1.00  0.00           C
ATOM   1005  HA  THR A 650      36.620  36.620  50.550  1.00  0.00           H
ATOM   1006  CB  THR A 650      37.710  38.110  51.670  1.00  0.00           C
ATOM   1007  HB  THR A 650      38.620  38.080  52.310  1.00  0.00           H
ATOM   1008  OG1 THR A 650      36.620  38.360  52.500  1.00  0.00           O
ATOM   1009  HG1 THR A 650      36.840  37.990  53.340  1.00  0.00           H
ATOM   1010  CG2 THR A 650      37.740  39.260  50.620  1.00  0.00           C
ATOM   1011 HG21 THR A 650      37.620  40.260  51.090  1.00  0.00           H
ATOM   1012 HG22 THR A 650      36.830  39.130  50.000  1.00  0.00           H
ATOM   1013 HG23 THR A 650      38.690  39.150  50.050  1.00  0.00           H
ATOM   1014  C   THR A 650      38.590  36.550  49.960  1.00  0.00           C
ATOM   1015  O   THR A 650      38.350  36.730  48.800  1.00  0.00           O
ATOM   1016  N   GLY A 651      39.850  36.190  50.270  1.00  0.00           N
ATOM   1017  HN  GLY A 651      40.030  36.260  51.250  1.00  0.00           H
ATOM   1018  CA  GLY A 651      40.970  35.900  49.330  1.00  0.00           C
ATOM   1019  HA1 GLY A 651      41.680  35.710  50.120  1.00  0.00           H
ATOM   1020  HA2 GLY A 651      41.050  36.750  48.660  1.00  0.00           H
ATOM   1021  C   GLY A 651      40.730  34.700  48.530  1.00  0.00           C
ATOM   1022  O   GLY A 651      40.940  34.660  47.310  1.00  0.00           O
ATOM   1023  N   ILE A 652      40.380  33.540  49.130  1.00  0.00           N
ATOM   1024  HN  ILE A 652      40.250  33.410  50.110  1.00  0.00           H
ATOM   1025  CA  ILE A 652      40.100  32.260  48.420  1.00  0.00           C
ATOM   1026  HA  ILE A 652      40.990  31.820  48.010  1.00  0.00           H
ATOM   1027  CB  ILE A 652      39.530  31.200  49.390  1.00  0.00           C
ATOM   1028  HB  ILE A 652      38.740  31.660  50.020  1.00  0.00           H
ATOM   1029  CG2 ILE A 652      39.030  29.950  48.730  1.00  0.00           C
ATOM   1030 HG21 ILE A 652      38.620  29.190  49.430  1.00  0.00           H
ATOM   1031 HG22 ILE A 652      39.800  29.490  48.080  1.00  0.00           H
ATOM   1032 HG23 ILE A 652      38.110  30.190  48.160  1.00  0.00           H
ATOM   1033  CG1 ILE A 652      40.640  30.700  50.380  1.00  0.00           C
ATOM   1034 HG11 ILE A 652      41.320  31.550  50.610  1.00  0.00           H
ATOM   1035 HG12 ILE A 652      41.270  29.880  49.970  1.00  0.00           H
ATOM   1036  CD  ILE A 652      40.200  30.190  51.800  1.00  0.00           C
ATOM   1037  HD1 ILE A 652      39.620  29.230  51.750  1.00  0.00           H
ATOM   1038  HD2 ILE A 652      39.620  31.030  52.250  1.00  0.00           H
ATOM   1039  HD3 ILE A 652      41.050  29.970  52.500  1.00  0.00           H
ATOM   1040  C   ILE A 652      39.080  32.440  47.290  1.00  0.00           C
ATOM   1041  O   ILE A 652      39.320  32.220  46.120  1.00  0.00           O
ATOM   1042  N   ALA A 653      37.870  32.930  47.660  1.00  0.00           N
ATOM   1043  HN  ALA A 653      37.670  33.020  48.620  1.00  0.00           H
ATOM   1044  CA  ALA A 653      36.770  33.150  46.750  1.00  0.00           C
ATOM   1045  HA  ALA A 653      36.410  32.230  46.320  1.00  0.00           H
ATOM   1046  CB  ALA A 653      35.590  33.610  47.530  1.00  0.00           C
ATOM   1047  HB1 ALA A 653      34.640  33.520  46.960  1.00  0.00           H
ATOM   1048  HB2 ALA A 653      35.720  34.650  47.900  1.00  0.00           H
ATOM   1049  HB3 ALA A 653      35.480  33.040  48.470  1.00  0.00           H
ATOM   1050  C   ALA A 653      37.090  34.040  45.620  1.00  0.00           C
ATOM   1051  O   ALA A 653      36.810  33.690  44.470  1.00  0.00           O
ATOM   1052  N   TYR A 654      37.630  35.180  45.950  1.00  0.00           N
ATOM   1053  HN  TYR A 654      37.760  35.480  46.900  1.00  0.00           H
ATOM   1054  CA  TYR A 654      38.010  36.180  45.010  1.00  0.00           C
ATOM   1055  HA  TYR A 654      37.150  36.250  44.350  1.00  0.00           H
ATOM   1056  CB  TYR A 654      38.370  37.540  45.680  1.00  0.00           C
ATOM   1057  HB1 TYR A 654      39.240  37.430  46.370  1.00  0.00           H
ATOM   1058  HB2 TYR A 654      37.550  37.920  46.320  1.00  0.00           H
ATOM   1059  CG  TYR A 654      38.690  38.590  44.600  1.00  0.00           C
ATOM   1060  CD1 TYR A 654      40.070  38.780  44.200  1.00  0.00           C
ATOM   1061  HD1 TYR A 654      40.860  38.200  44.660  1.00  0.00           H
ATOM   1062  CE1 TYR A 654      40.450  39.840  43.300  1.00  0.00           C
ATOM   1063  HE1 TYR A 654      41.490  40.010  43.010  1.00  0.00           H
ATOM   1064  CZ  TYR A 654      39.530  40.780  42.820  1.00  0.00           C
ATOM   1065  OH  TYR A 654      39.780  41.810  41.890  1.00  0.00           O
ATOM   1066  HH  TYR A 654      40.560  41.490  41.440  1.00  0.00           H
ATOM   1067  CD2 TYR A 654      37.770  39.610  44.150  1.00  0.00           C
ATOM   1068  HD2 TYR A 654      36.730  39.590  44.410  1.00  0.00           H
ATOM   1069  CE2 TYR A 654      38.220  40.670  43.290  1.00  0.00           C
ATOM   1070  HE2 TYR A 654      37.400  41.270  42.950  1.00  0.00           H
ATOM   1071  C   TYR A 654      39.090  35.630  44.050  1.00  0.00           C
ATOM   1072  O   TYR A 654      39.080  35.850  42.820  1.00  0.00           O
ATOM   1073  N   SER A 655      40.200  34.960  44.560  1.00  0.00           N
ATOM   1074  HN  SER A 655      40.300  34.700  45.530  1.00  0.00           H
ATOM   1075  CA  SER A 655      41.260  34.530  43.670  1.00  0.00           C
ATOM   1076  HA  SER A 655      41.580  35.380  43.080  1.00  0.00           H
ATOM   1077  CB  SER A 655      42.450  33.980  44.370  1.00  0.00           C
ATOM   1078  HB1 SER A 655      43.230  33.760  43.610  1.00  0.00           H
ATOM   1079  HB2 SER A 655      42.220  33.000  44.840  1.00  0.00           H
ATOM   1080  OG  SER A 655      43.080  34.970  45.180  1.00  0.00           O
ATOM   1081  HG1 SER A 655      42.450  35.200  45.880  1.00  0.00           H
ATOM   1082  C   SER A 655      40.790  33.500  42.660  1.00  0.00           C
ATOM   1083  O   SER A 655      41.260  33.440  41.500  1.00  0.00           O
ATOM   1084  N   LEU A 656      39.950  32.570  43.120  1.00  0.00           N
ATOM   1085  HN  LEU A 656      39.510  32.600  44.000  1.00  0.00           H
ATOM   1086  CA  LEU A 656      39.420  31.530  42.260  1.00  0.00           C
ATOM   1087  HA  LEU A 656      40.270  31.020  41.840  1.00  0.00           H
ATOM   1088  CB  LEU A 656      38.470  30.580  43.060  1.00  0.00           C
ATOM   1089  HB1 LEU A 656      37.750  30.060  42.390  1.00  0.00           H
ATOM   1090  HB2 LEU A 656      37.850  31.310  43.610  1.00  0.00           H
ATOM   1091  CG  LEU A 656      39.260  29.670  43.990  1.00  0.00           C
ATOM   1092  HG  LEU A 656      40.100  30.240  44.440  1.00  0.00           H
ATOM   1093  CD1 LEU A 656      38.360  29.070  45.090  1.00  0.00           C
ATOM   1094 HD11 LEU A 656      37.600  29.730  45.560  1.00  0.00           H
ATOM   1095 HD12 LEU A 656      38.890  28.500  45.880  1.00  0.00           H
ATOM   1096 HD13 LEU A 656      37.680  28.360  44.590  1.00  0.00           H
ATOM   1097  CD2 LEU A 656      39.890  28.520  43.270  1.00  0.00           C
ATOM   1098 HD21 LEU A 656      39.030  27.940  42.880  1.00  0.00           H
ATOM   1099 HD22 LEU A 656      40.390  27.990  44.100  1.00  0.00           H
ATOM   1100 HD23 LEU A 656      40.590  28.850  42.460  1.00  0.00           H
ATOM   1101  C   LEU A 656      38.500  32.200  41.140  1.00  0.00           C
ATOM   1102  O   LEU A 656      38.770  31.970  39.990  1.00  0.00           O
ATOM   1103  N   PHE A 657      37.580  33.110  41.430  1.00  0.00           N
ATOM   1104  HN  PHE A 657      37.580  33.490  42.350  1.00  0.00           H
ATOM   1105  CA  PHE A 657      36.500  33.510  40.490  1.00  0.00           C
ATOM   1106  HA  PHE A 657      36.520  32.910  39.590  1.00  0.00           H
ATOM   1107  CB  PHE A 657      34.990  33.220  40.950  1.00  0.00           C
ATOM   1108  HB1 PHE A 657      34.260  33.480  40.160  1.00  0.00           H
ATOM   1109  HB2 PHE A 657      34.850  33.780  41.900  1.00  0.00           H
ATOM   1110  CG  PHE A 657      34.860  31.780  41.360  1.00  0.00           C
ATOM   1111  CD1 PHE A 657      34.530  31.330  42.700  1.00  0.00           C
ATOM   1112  HD1 PHE A 657      34.200  32.090  43.390  1.00  0.00           H
ATOM   1113  CE1 PHE A 657      34.590  30.020  43.070  1.00  0.00           C
ATOM   1114  HE1 PHE A 657      34.210  29.720  44.030  1.00  0.00           H
ATOM   1115  CZ  PHE A 657      35.050  29.000  42.140  1.00  0.00           C
ATOM   1116  HZ  PHE A 657      35.030  27.940  42.290  1.00  0.00           H
ATOM   1117  CD2 PHE A 657      35.240  30.820  40.490  1.00  0.00           C
ATOM   1118  HD2 PHE A 657      35.590  31.100  39.500  1.00  0.00           H
ATOM   1119  CE2 PHE A 657      35.350  29.490  40.890  1.00  0.00           C
ATOM   1120  HE2 PHE A 657      35.620  28.800  40.090  1.00  0.00           H
ATOM   1121  C   PHE A 657      36.430  34.950  40.020  1.00  0.00           C
ATOM   1122  O   PHE A 657      35.530  35.270  39.280  1.00  0.00           O
ATOM   1123  N   ALA A 658      37.340  35.860  40.450  1.00  0.00           N
ATOM   1124  HN  ALA A 658      38.090  35.640  41.050  1.00  0.00           H
ATOM   1125  CA  ALA A 658      37.380  37.220  39.940  1.00  0.00           C
ATOM   1126  HA  ALA A 658      36.400  37.640  40.020  1.00  0.00           H
ATOM   1127  CB  ALA A 658      38.190  38.200  40.850  1.00  0.00           C
ATOM   1128  HB1 ALA A 658      38.090  39.270  40.540  1.00  0.00           H
ATOM   1129  HB2 ALA A 658      39.220  37.820  41.020  1.00  0.00           H
ATOM   1130  HB3 ALA A 658      37.730  38.130  41.850  1.00  0.00           H
ATOM   1131  C   ALA A 658      37.860  37.400  38.510  1.00  0.00           C
ATOM   1132  O   ALA A 658      38.410  36.540  37.840  1.00  0.00           O
ATOM   1133  N   GLY A 659      37.730  38.610  37.890  1.00  0.00           N
ATOM   1134  HN  GLY A 659      37.190  39.270  38.410  1.00  0.00           H
ATOM   1135  CA  GLY A 659      38.230  39.110  36.590  1.00  0.00           C
ATOM   1136  HA1 GLY A 659      37.530  39.870  36.320  1.00  0.00           H
ATOM   1137  HA2 GLY A 659      38.300  38.340  35.840  1.00  0.00           H
ATOM   1138  C   GLY A 659      39.650  39.670  36.800  1.00  0.00           C
ATOM   1139  O   GLY A 659      40.490  39.620  35.940  1.00  0.00           O
ATOM   1140  N   GLN A 660      39.920  40.110  38.090  1.00  0.00           N
ATOM   1141  HN  GLN A 660      39.190  40.250  38.750  1.00  0.00           H
ATOM   1142  CA  GLN A 660      41.200  40.720  38.450  1.00  0.00           C
ATOM   1143  HA  GLN A 660      41.870  40.600  37.620  1.00  0.00           H
ATOM   1144  CB  GLN A 660      40.940  42.230  38.710  1.00  0.00           C
ATOM   1145  HB1 GLN A 660      40.180  42.440  39.500  1.00  0.00           H
ATOM   1146  HB2 GLN A 660      40.480  42.560  37.760  1.00  0.00           H
ATOM   1147  CG  GLN A 660      42.180  43.140  39.040  1.00  0.00           C
ATOM   1148  HG1 GLN A 660      42.100  43.190  40.140  1.00  0.00           H
ATOM   1149  HG2 GLN A 660      42.070  44.210  38.780  1.00  0.00           H
ATOM   1150  CD  GLN A 660      43.440  42.530  38.530  1.00  0.00           C
ATOM   1151  OE1 GLN A 660      44.210  41.870  39.190  1.00  0.00           O
ATOM   1152  NE2 GLN A 660      43.580  42.620  37.180  1.00  0.00           N
ATOM   1153 HE21 GLN A 660      44.130  41.900  36.760  1.00  0.00           H
ATOM   1154 HE22 GLN A 660      42.810  43.060  36.730  1.00  0.00           H
ATOM   1155  C   GLN A 660      41.830  40.000  39.590  1.00  0.00           C
ATOM   1156  O   GLN A 660      41.710  40.550  40.670  1.00  0.00           O
ATOM   1157  N   PRO A 661      42.360  38.810  39.400  1.00  0.00           N
ATOM   1158  CD  PRO A 661      42.550  38.120  38.060  1.00  0.00           C
ATOM   1159  HD1 PRO A 661      43.010  38.630  37.190  1.00  0.00           H
ATOM   1160  HD2 PRO A 661      41.560  37.750  37.700  1.00  0.00           H
ATOM   1161  CA  PRO A 661      42.810  37.970  40.470  1.00  0.00           C
ATOM   1162  HA  PRO A 661      42.150  38.050  41.330  1.00  0.00           H
ATOM   1163  CB  PRO A 661      42.680  36.560  39.820  1.00  0.00           C
ATOM   1164  HB1 PRO A 661      41.630  36.180  39.870  1.00  0.00           H
ATOM   1165  HB2 PRO A 661      43.310  35.820  40.340  1.00  0.00           H
ATOM   1166  CG  PRO A 661      43.070  36.790  38.350  1.00  0.00           C
ATOM   1167  HG1 PRO A 661      44.170  36.860  38.460  1.00  0.00           H
ATOM   1168  HG2 PRO A 661      42.890  35.970  37.630  1.00  0.00           H
ATOM   1169  C   PRO A 661      44.250  38.310  40.970  1.00  0.00           C
ATOM   1170  O   PRO A 661      44.770  37.510  41.700  1.00  0.00           O
ATOM   1171  N   LEU A 662      44.870  39.440  40.570  1.00  0.00           N
ATOM   1172  HN  LEU A 662      44.440  40.120  39.980  1.00  0.00           H
ATOM   1173  CA  LEU A 662      46.240  39.770  40.870  1.00  0.00           C
ATOM   1174  HA  LEU A 662      46.820  38.880  40.960  1.00  0.00           H
ATOM   1175  CB  LEU A 662      46.800  40.440  39.590  1.00  0.00           C
ATOM   1176  HB1 LEU A 662      47.820  40.840  39.770  1.00  0.00           H
ATOM   1177  HB2 LEU A 662      46.300  41.320  39.150  1.00  0.00           H
ATOM   1178  CG  LEU A 662      46.940  39.540  38.310  1.00  0.00           C
ATOM   1179  HG  LEU A 662      46.060  38.880  38.330  1.00  0.00           H
ATOM   1180  CD1 LEU A 662      47.290  40.390  37.030  1.00  0.00           C
ATOM   1181 HD11 LEU A 662      48.020  41.200  37.200  1.00  0.00           H
ATOM   1182 HD12 LEU A 662      46.340  40.800  36.630  1.00  0.00           H
ATOM   1183 HD13 LEU A 662      47.770  39.690  36.320  1.00  0.00           H
ATOM   1184  CD2 LEU A 662      48.170  38.590  38.590  1.00  0.00           C
ATOM   1185 HD21 LEU A 662      48.290  37.880  37.750  1.00  0.00           H
ATOM   1186 HD22 LEU A 662      47.920  37.960  39.470  1.00  0.00           H
ATOM   1187 HD23 LEU A 662      49.090  39.170  38.860  1.00  0.00           H
ATOM   1188  C   LEU A 662      46.450  40.780  42.040  1.00  0.00           C
ATOM   1189  O   LEU A 662      47.520  41.100  42.420  1.00  0.00           O
ATOM   1190  N   THR A 663      45.380  41.270  42.640  1.00  0.00           N
ATOM   1191  HN  THR A 663      44.500  40.860  42.470  1.00  0.00           H
ATOM   1192  CA  THR A 663      45.350  42.280  43.640  1.00  0.00           C
ATOM   1193  HA  THR A 663      46.260  42.840  43.510  1.00  0.00           H
ATOM   1194  CB  THR A 663      44.160  43.240  43.570  1.00  0.00           C
ATOM   1195  HB  THR A 663      44.220  43.950  44.400  1.00  0.00           H
ATOM   1196  OG1 THR A 663      42.930  42.510  43.430  1.00  0.00           O
ATOM   1197  HG1 THR A 663      43.000  41.820  44.090  1.00  0.00           H
ATOM   1198  CG2 THR A 663      44.150  44.000  42.270  1.00  0.00           C
ATOM   1199 HG21 THR A 663      43.330  44.690  42.000  1.00  0.00           H
ATOM   1200 HG22 THR A 663      44.280  43.330  41.380  1.00  0.00           H
ATOM   1201 HG23 THR A 663      45.020  44.680  42.140  1.00  0.00           H
ATOM   1202  C   THR A 663      45.240  41.620  44.990  1.00  0.00           C
ATOM   1203  O   THR A 663      44.340  40.780  45.220  1.00  0.00           O
ATOM   1204  N   ILE A 664      46.030  42.110  45.890  1.00  0.00           N
ATOM   1205  HN  ILE A 664      46.590  42.910  45.710  1.00  0.00           H
ATOM   1206  CA  ILE A 664      46.290  41.490  47.170  1.00  0.00           C
ATOM   1207  HA  ILE A 664      45.740  40.560  47.190  1.00  0.00           H
ATOM   1208  CB  ILE A 664      47.790  41.220  47.410  1.00  0.00           C
ATOM   1209  HB  ILE A 664      48.430  42.020  47.000  1.00  0.00           H
ATOM   1210  CG2 ILE A 664      48.230  41.150  48.890  1.00  0.00           C
ATOM   1211 HG21 ILE A 664      47.710  40.330  49.450  1.00  0.00           H
ATOM   1212 HG22 ILE A 664      47.930  42.080  49.400  1.00  0.00           H
ATOM   1213 HG23 ILE A 664      49.330  41.050  48.980  1.00  0.00           H
ATOM   1214  CG1 ILE A 664      48.110  39.840  46.710  1.00  0.00           C
ATOM   1215 HG11 ILE A 664      49.210  39.740  46.900  1.00  0.00           H
ATOM   1216 HG12 ILE A 664      47.990  39.940  45.610  1.00  0.00           H
ATOM   1217  CD  ILE A 664      47.330  38.580  47.140  1.00  0.00           C
ATOM   1218  HD1 ILE A 664      47.690  37.720  46.530  1.00  0.00           H
ATOM   1219  HD2 ILE A 664      46.240  38.650  46.910  1.00  0.00           H
ATOM   1220  HD3 ILE A 664      47.520  38.360  48.210  1.00  0.00           H
ATOM   1221  C   ILE A 664      45.730  42.350  48.280  1.00  0.00           C
ATOM   1222  O   ILE A 664      45.890  43.590  48.290  1.00  0.00           O
ATOM   1223  N   LEU A 665      44.980  41.730  49.220  1.00  0.00           N
ATOM   1224  HN  LEU A 665      44.960  40.740  49.180  1.00  0.00           H
ATOM   1225  CA  LEU A 665      44.260  42.250  50.340  1.00  0.00           C
ATOM   1226  HA  LEU A 665      43.590  43.030  50.020  1.00  0.00           H
ATOM   1227  CB  LEU A 665      43.440  41.110  51.040  1.00  0.00           C
ATOM   1228  HB1 LEU A 665      43.010  41.570  51.950  1.00  0.00           H
ATOM   1229  HB2 LEU A 665      44.220  40.450  51.460  1.00  0.00           H
ATOM   1230  CG  LEU A 665      42.430  40.350  50.130  1.00  0.00           C
ATOM   1231  HG  LEU A 665      43.030  39.870  49.330  1.00  0.00           H
ATOM   1232  CD1 LEU A 665      41.720  39.300  50.800  1.00  0.00           C
ATOM   1233 HD11 LEU A 665      41.130  38.760  50.030  1.00  0.00           H
ATOM   1234 HD12 LEU A 665      40.990  39.650  51.560  1.00  0.00           H
ATOM   1235 HD13 LEU A 665      42.350  38.480  51.200  1.00  0.00           H
ATOM   1236  CD2 LEU A 665      41.420  41.300  49.520  1.00  0.00           C
ATOM   1237 HD21 LEU A 665      41.880  42.050  48.840  1.00  0.00           H
ATOM   1238 HD22 LEU A 665      40.860  41.840  50.310  1.00  0.00           H
ATOM   1239 HD23 LEU A 665      40.800  40.600  48.940  1.00  0.00           H
ATOM   1240  C   LEU A 665      45.210  42.960  51.370  1.00  0.00           C
ATOM   1241  O   LEU A 665      46.380  42.720  51.540  1.00  0.00           O
ATOM   1242  N   GLY A 666      44.610  43.980  52.070  1.00  0.00           N
ATOM   1243  HN  GLY A 666      43.770  44.410  51.750  1.00  0.00           H
ATOM   1244  CA  GLY A 666      45.260  44.710  53.120  1.00  0.00           C
ATOM   1245  HA1 GLY A 666      45.860  45.470  52.650  1.00  0.00           H
ATOM   1246  HA2 GLY A 666      45.760  44.040  53.810  1.00  0.00           H
ATOM   1247  C   GLY A 666      44.360  45.480  53.950  1.00  0.00           C
ATOM   1248  O   GLY A 666      43.130  45.280  53.910  1.00  0.00           O
ATOM   1249  N   SER A 667      44.820  46.460  54.780  1.00  0.00           N
ATOM   1250  HN  SER A 667      45.720  46.770  54.510  1.00  0.00           H
ATOM   1251  CA  SER A 667      43.950  47.280  55.690  1.00  0.00           C
ATOM   1252  HA  SER A 667      43.060  47.550  55.150  1.00  0.00           H
ATOM   1253  CB  SER A 667      43.620  46.550  57.000  1.00  0.00           C
ATOM   1254  HB1 SER A 667      44.510  46.190  57.550  1.00  0.00           H
ATOM   1255  HB2 SER A 667      43.110  45.600  56.740  1.00  0.00           H
ATOM   1256  OG  SER A 667      42.710  47.370  57.820  1.00  0.00           O
ATOM   1257  HG1 SER A 667      41.850  47.240  57.430  1.00  0.00           H
ATOM   1258  C   SER A 667      44.820  48.490  56.020  1.00  0.00           C
ATOM   1259  O   SER A 667      46.040  48.530  55.720  1.00  0.00           O
ATOM   1260  N   THR A 668      44.190  49.600  56.480  1.00  0.00           N
ATOM   1261  HN  THR A 668      43.250  49.500  56.800  1.00  0.00           H
ATOM   1262  CA  THR A 668      44.870  50.900  56.610  1.00  0.00           C
ATOM   1263  HA  THR A 668      45.940  50.810  56.740  1.00  0.00           H
ATOM   1264  CB  THR A 668      44.770  51.750  55.280  1.00  0.00           C
ATOM   1265  HB  THR A 668      44.990  51.040  54.450  1.00  0.00           H
ATOM   1266  OG1 THR A 668      45.660  52.820  55.150  1.00  0.00           O
ATOM   1267  HG1 THR A 668      46.530  52.510  55.410  1.00  0.00           H
ATOM   1268  CG2 THR A 668      43.360  52.240  55.080  1.00  0.00           C
ATOM   1269 HG21 THR A 668      42.920  52.700  55.980  1.00  0.00           H
ATOM   1270 HG22 THR A 668      42.800  51.310  54.850  1.00  0.00           H
ATOM   1271 HG23 THR A 668      43.280  52.820  54.130  1.00  0.00           H
ATOM   1272  C   THR A 668      44.490  51.820  57.840  1.00  0.00           C
ATOM   1273  O   THR A 668      43.520  51.620  58.570  1.00  0.00           O
ATOM   1274  N   GLY A 669      45.210  52.970  58.180  1.00  0.00           N
ATOM   1275  HN  GLY A 669      46.090  53.030  57.710  1.00  0.00           H
ATOM   1276  CA  GLY A 669      45.060  53.830  59.340  1.00  0.00           C
ATOM   1277  HA1 GLY A 669      45.910  54.490  59.370  1.00  0.00           H
ATOM   1278  HA2 GLY A 669      45.070  53.190  60.210  1.00  0.00           H
ATOM   1279  C   GLY A 669      43.740  54.610  59.360  1.00  0.00           C
ATOM   1280  O   GLY A 669      43.090  54.610  60.420  1.00  0.00           O
ATOM   1281  N   PRO A 670      43.220  55.200  58.320  1.00  0.00           N
ATOM   1282  CD  PRO A 670      44.020  55.830  57.240  1.00  0.00           C
ATOM   1283  HD1 PRO A 670      43.920  55.160  56.350  1.00  0.00           H
ATOM   1284  HD2 PRO A 670      45.110  55.940  57.460  1.00  0.00           H
ATOM   1285  CA  PRO A 670      41.830  55.790  58.270  1.00  0.00           C
ATOM   1286  HA  PRO A 670      41.830  56.580  59.000  1.00  0.00           H
ATOM   1287  CB  PRO A 670      41.830  56.470  56.930  1.00  0.00           C
ATOM   1288  HB1 PRO A 670      41.160  57.350  56.890  1.00  0.00           H
ATOM   1289  HB2 PRO A 670      41.710  55.750  56.090  1.00  0.00           H
ATOM   1290  CG  PRO A 670      43.290  57.130  56.820  1.00  0.00           C
ATOM   1291  HG1 PRO A 670      43.580  57.360  55.770  1.00  0.00           H
ATOM   1292  HG2 PRO A 670      43.510  57.910  57.580  1.00  0.00           H
ATOM   1293  C   PRO A 670      40.650  54.950  58.650  1.00  0.00           C
ATOM   1294  O   PRO A 670      40.080  55.290  59.670  1.00  0.00           O
ATOM   1295  N   VAL A 671      40.420  53.840  57.980  1.00  0.00           N
ATOM   1296  HN  VAL A 671      41.000  53.560  57.220  1.00  0.00           H
ATOM   1297  CA  VAL A 671      39.350  52.890  58.290  1.00  0.00           C
ATOM   1298  HA  VAL A 671      38.430  53.430  58.100  1.00  0.00           H
ATOM   1299  CB  VAL A 671      39.290  51.650  57.440  1.00  0.00           C
ATOM   1300  HB  VAL A 671      38.410  51.110  57.860  1.00  0.00           H
ATOM   1301  CG1 VAL A 671      39.090  52.060  56.000  1.00  0.00           C
ATOM   1302 HG11 VAL A 671      39.960  52.700  55.760  1.00  0.00           H
ATOM   1303 HG12 VAL A 671      38.100  52.470  55.680  1.00  0.00           H
ATOM   1304 HG13 VAL A 671      39.340  51.140  55.430  1.00  0.00           H
ATOM   1305  CG2 VAL A 671      40.670  50.790  57.510  1.00  0.00           C
ATOM   1306 HG21 VAL A 671      41.310  51.380  56.830  1.00  0.00           H
ATOM   1307 HG22 VAL A 671      40.420  49.780  57.130  1.00  0.00           H
ATOM   1308 HG23 VAL A 671      41.130  50.700  58.520  1.00  0.00           H
ATOM   1309  C   VAL A 671      39.330  52.550  59.730  1.00  0.00           C
ATOM   1310  O   VAL A 671      38.240  52.670  60.310  1.00  0.00           O
ATOM   1311  N   LEU A 672      40.450  52.230  60.310  1.00  0.00           N
ATOM   1312  HN  LEU A 672      41.330  52.280  59.850  1.00  0.00           H
ATOM   1313  CA  LEU A 672      40.620  51.700  61.690  1.00  0.00           C
ATOM   1314  HA  LEU A 672      39.910  50.890  61.770  1.00  0.00           H
ATOM   1315  CB  LEU A 672      42.070  51.190  61.940  1.00  0.00           C
ATOM   1316  HB1 LEU A 672      42.810  51.940  61.610  1.00  0.00           H
ATOM   1317  HB2 LEU A 672      42.160  50.400  61.160  1.00  0.00           H
ATOM   1318  CG  LEU A 672      42.420  50.630  63.310  1.00  0.00           C
ATOM   1319  HG  LEU A 672      41.480  50.390  63.850  1.00  0.00           H
ATOM   1320  CD1 LEU A 672      43.150  49.300  62.970  1.00  0.00           C
ATOM   1321 HD11 LEU A 672      43.220  48.780  63.950  1.00  0.00           H
ATOM   1322 HD12 LEU A 672      44.170  49.540  62.610  1.00  0.00           H
ATOM   1323 HD13 LEU A 672      42.580  48.690  62.250  1.00  0.00           H
ATOM   1324  CD2 LEU A 672      43.250  51.510  64.150  1.00  0.00           C
ATOM   1325 HD21 LEU A 672      42.720  52.480  64.220  1.00  0.00           H
ATOM   1326 HD22 LEU A 672      44.320  51.630  63.880  1.00  0.00           H
ATOM   1327 HD23 LEU A 672      43.260  51.110  65.180  1.00  0.00           H
ATOM   1328  C   LEU A 672      40.160  52.770  62.680  1.00  0.00           C
ATOM   1329  O   LEU A 672      39.630  52.490  63.780  1.00  0.00           O
ATOM   1330  N   VAL A 673      40.410  54.090  62.380  1.00  0.00           N
ATOM   1331  HN  VAL A 673      41.010  54.320  61.630  1.00  0.00           H
ATOM   1332  CA  VAL A 673      39.830  55.200  63.150  1.00  0.00           C
ATOM   1333  HA  VAL A 673      39.980  55.000  64.210  1.00  0.00           H
ATOM   1334  CB  VAL A 673      40.610  56.510  63.030  1.00  0.00           C
ATOM   1335  HB  VAL A 673      40.660  56.840  61.980  1.00  0.00           H
ATOM   1336  CG1 VAL A 673      39.920  57.690  63.710  1.00  0.00           C
ATOM   1337 HG11 VAL A 673      39.870  57.500  64.790  1.00  0.00           H
ATOM   1338 HG12 VAL A 673      38.930  57.960  63.260  1.00  0.00           H
ATOM   1339 HG13 VAL A 673      40.540  58.610  63.660  1.00  0.00           H
ATOM   1340  CG2 VAL A 673      41.950  56.330  63.530  1.00  0.00           C
ATOM   1341 HG21 VAL A 673      42.640  55.590  63.070  1.00  0.00           H
ATOM   1342 HG22 VAL A 673      41.880  55.980  64.570  1.00  0.00           H
ATOM   1343 HG23 VAL A 673      42.460  57.310  63.610  1.00  0.00           H
ATOM   1344  C   VAL A 673      38.360  55.400  62.970  1.00  0.00           C
ATOM   1345  O   VAL A 673      37.600  55.600  63.880  1.00  0.00           O
ATOM   1346  N   PHE A 674      37.800  55.360  61.750  1.00  0.00           N
ATOM   1347  HN  PHE A 674      38.440  55.320  60.990  1.00  0.00           H
ATOM   1348  CA  PHE A 674      36.380  55.380  61.500  1.00  0.00           C
ATOM   1349  HA  PHE A 674      35.980  56.330  61.840  1.00  0.00           H
ATOM   1350  CB  PHE A 674      36.110  55.310  59.980  1.00  0.00           C
ATOM   1351  HB1 PHE A 674      36.600  54.450  59.480  1.00  0.00           H
ATOM   1352  HB2 PHE A 674      36.460  56.290  59.570  1.00  0.00           H
ATOM   1353  CG  PHE A 674      34.760  55.110  59.420  1.00  0.00           C
ATOM   1354  CD1 PHE A 674      34.660  54.710  58.060  1.00  0.00           C
ATOM   1355  HD1 PHE A 674      35.470  54.390  57.410  1.00  0.00           H
ATOM   1356  CE1 PHE A 674      33.380  54.620  57.480  1.00  0.00           C
ATOM   1357  HE1 PHE A 674      33.270  54.210  56.490  1.00  0.00           H
ATOM   1358  CZ  PHE A 674      32.240  54.990  58.200  1.00  0.00           C
ATOM   1359  HZ  PHE A 674      31.300  54.870  57.700  1.00  0.00           H
ATOM   1360  CD2 PHE A 674      33.650  55.630  60.120  1.00  0.00           C
ATOM   1361  HD2 PHE A 674      33.730  55.890  61.170  1.00  0.00           H
ATOM   1362  CE2 PHE A 674      32.380  55.460  59.550  1.00  0.00           C
ATOM   1363  HE2 PHE A 674      31.500  55.760  60.110  1.00  0.00           H
ATOM   1364  C   PHE A 674      35.630  54.250  62.280  1.00  0.00           C
ATOM   1365  O   PHE A 674      34.620  54.430  62.980  1.00  0.00           O
ATOM   1366  N   GLU A 675      36.130  53.020  62.360  1.00  0.00           N
ATOM   1367  HN  GLU A 675      36.950  52.890  61.800  1.00  0.00           H
ATOM   1368  CA  GLU A 675      35.670  51.950  63.130  1.00  0.00           C
ATOM   1369  HA  GLU A 675      34.660  51.820  62.760  1.00  0.00           H
ATOM   1370  CB  GLU A 675      36.500  50.700  62.780  1.00  0.00           C
ATOM   1371  HB1 GLU A 675      36.170  49.950  63.520  1.00  0.00           H
ATOM   1372  HB2 GLU A 675      37.570  50.960  62.950  1.00  0.00           H
ATOM   1373  CG  GLU A 675      36.190  50.180  61.380  1.00  0.00           C
ATOM   1374  HG1 GLU A 675      36.560  49.140  61.300  1.00  0.00           H
ATOM   1375  HG2 GLU A 675      36.740  50.760  60.600  1.00  0.00           H
ATOM   1376  CD  GLU A 675      34.660  50.070  60.900  1.00  0.00           C
ATOM   1377  OE1 GLU A 675      33.930  49.480  61.790  1.00  0.00           O
ATOM   1378  OE2 GLU A 675      34.230  50.680  59.890  1.00  0.00           O
ATOM   1379  C   GLU A 675      35.650  52.260  64.590  1.00  0.00           C
ATOM   1380  O   GLU A 675      34.660  52.070  65.290  1.00  0.00           O
ATOM   1381  N   LYS A 676      36.730  52.900  65.120  1.00  0.00           N
ATOM   1382  HN  LYS A 676      37.600  52.750  64.660  1.00  0.00           H
ATOM   1383  CA  LYS A 676      36.680  53.460  66.420  1.00  0.00           C
ATOM   1384  HA  LYS A 676      36.290  52.730  67.110  1.00  0.00           H
ATOM   1385  CB  LYS A 676      38.080  53.900  66.940  1.00  0.00           C
ATOM   1386  HB1 LYS A 676      38.030  54.420  67.920  1.00  0.00           H
ATOM   1387  HB2 LYS A 676      38.640  54.560  66.220  1.00  0.00           H
ATOM   1388  CG  LYS A 676      38.990  52.660  67.250  1.00  0.00           C
ATOM   1389  HG1 LYS A 676      39.310  52.210  66.280  1.00  0.00           H
ATOM   1390  HG2 LYS A 676      38.470  51.930  67.900  1.00  0.00           H
ATOM   1391  CD  LYS A 676      40.320  53.140  67.880  1.00  0.00           C
ATOM   1392  HD1 LYS A 676      40.750  52.260  68.400  1.00  0.00           H
ATOM   1393  HD2 LYS A 676      40.160  53.930  68.640  1.00  0.00           H
ATOM   1394  CE  LYS A 676      41.380  53.730  66.900  1.00  0.00           C
ATOM   1395  HE1 LYS A 676      41.050  54.740  66.570  1.00  0.00           H
ATOM   1396  HE2 LYS A 676      41.600  53.070  66.030  1.00  0.00           H
ATOM   1397  NZ  LYS A 676      42.700  54.020  67.500  1.00  0.00           N
ATOM   1398  HZ1 LYS A 676      42.560  54.650  68.310  1.00  0.00           H
ATOM   1399  HZ2 LYS A 676      43.240  54.510  66.770  1.00  0.00           H
ATOM   1400  HZ3 LYS A 676      43.230  53.210  67.900  1.00  0.00           H
ATOM   1401  C   LYS A 676      35.830  54.650  66.710  1.00  0.00           C
ATOM   1402  O   LYS A 676      35.380  54.890  67.830  1.00  0.00           O
ATOM   1403  N   ILE A 677      35.590  55.540  65.800  1.00  0.00           N
ATOM   1404  HN  ILE A 677      36.050  55.400  64.940  1.00  0.00           H
ATOM   1405  CA  ILE A 677      34.710  56.650  65.920  1.00  0.00           C
ATOM   1406  HA  ILE A 677      34.830  57.190  66.850  1.00  0.00           H
ATOM   1407  CB  ILE A 677      34.820  57.650  64.760  1.00  0.00           C
ATOM   1408  HB  ILE A 677      34.840  57.070  63.810  1.00  0.00           H
ATOM   1409  CG2 ILE A 677      33.610  58.690  64.760  1.00  0.00           C
ATOM   1410 HG21 ILE A 677      32.740  58.300  64.210  1.00  0.00           H
ATOM   1411 HG22 ILE A 677      33.950  59.600  64.220  1.00  0.00           H
ATOM   1412 HG23 ILE A 677      33.330  59.210  65.690  1.00  0.00           H
ATOM   1413  CG1 ILE A 677      36.220  58.420  64.840  1.00  0.00           C
ATOM   1414 HG11 ILE A 677      37.010  57.660  64.950  1.00  0.00           H
ATOM   1415 HG12 ILE A 677      36.220  59.100  65.720  1.00  0.00           H
ATOM   1416  CD  ILE A 677      36.430  59.210  63.540  1.00  0.00           C
ATOM   1417  HD1 ILE A 677      36.620  58.590  62.640  1.00  0.00           H
ATOM   1418  HD2 ILE A 677      37.240  59.960  63.670  1.00  0.00           H
ATOM   1419  HD3 ILE A 677      35.540  59.840  63.300  1.00  0.00           H
ATOM   1420  C   ILE A 677      33.320  56.030  66.070  1.00  0.00           C
ATOM   1421  O   ILE A 677      32.480  56.430  66.890  1.00  0.00           O
ATOM   1422  N   LEU A 678      32.950  55.020  65.210  1.00  0.00           N
ATOM   1423  HN  LEU A 678      33.550  54.700  64.490  1.00  0.00           H
ATOM   1424  CA  LEU A 678      31.690  54.290  65.380  1.00  0.00           C
ATOM   1425  HA  LEU A 678      30.860  54.960  65.210  1.00  0.00           H
ATOM   1426  CB  LEU A 678      31.660  53.180  64.260  1.00  0.00           C
ATOM   1427  HB1 LEU A 678      32.640  52.650  64.270  1.00  0.00           H
ATOM   1428  HB2 LEU A 678      31.680  53.710  63.280  1.00  0.00           H
ATOM   1429  CG  LEU A 678      30.480  52.160  64.420  1.00  0.00           C
ATOM   1430  HG  LEU A 678      30.730  51.510  65.280  1.00  0.00           H
ATOM   1431  CD1 LEU A 678      29.140  52.810  64.620  1.00  0.00           C
ATOM   1432 HD11 LEU A 678      28.370  52.100  64.250  1.00  0.00           H
ATOM   1433 HD12 LEU A 678      29.120  53.750  64.040  1.00  0.00           H
ATOM   1434 HD13 LEU A 678      29.100  53.160  65.680  1.00  0.00           H
ATOM   1435  CD2 LEU A 678      30.470  51.220  63.180  1.00  0.00           C
ATOM   1436 HD21 LEU A 678      31.430  50.650  63.120  1.00  0.00           H
ATOM   1437 HD22 LEU A 678      30.380  51.780  62.230  1.00  0.00           H
ATOM   1438 HD23 LEU A 678      29.540  50.600  63.160  1.00  0.00           H
ATOM   1439  C   LEU A 678      31.630  53.590  66.880  1.00  0.00           C
ATOM   1440  O   LEU A 678      30.580  53.490  67.500  1.00  0.00           O
ATOM   1441  N   TYR A 679      32.750  53.020  67.310  1.00  0.00           N
ATOM   1442  HN  TYR A 679      33.490  52.820  66.680  1.00  0.00           H
ATOM   1443  CA  TYR A 679      32.820  52.280  68.550  1.00  0.00           C
ATOM   1444  HA  TYR A 679      32.070  51.510  68.390  1.00  0.00           H
ATOM   1445  CB  TYR A 679      34.270  51.660  68.750  1.00  0.00           C
ATOM   1446  HB1 TYR A 679      35.080  52.410  68.690  1.00  0.00           H
ATOM   1447  HB2 TYR A 679      34.400  50.820  68.030  1.00  0.00           H
ATOM   1448  CG  TYR A 679      34.350  51.020  70.070  1.00  0.00           C
ATOM   1449  CD1 TYR A 679      35.090  51.640  71.050  1.00  0.00           C
ATOM   1450  HD1 TYR A 679      35.590  52.600  71.020  1.00  0.00           H
ATOM   1451  CE1 TYR A 679      35.080  50.960  72.320  1.00  0.00           C
ATOM   1452  HE1 TYR A 679      35.600  51.420  73.140  1.00  0.00           H
ATOM   1453  CZ  TYR A 679      34.450  49.740  72.500  1.00  0.00           C
ATOM   1454  OH  TYR A 679      34.660  48.830  73.580  1.00  0.00           O
ATOM   1455  HH  TYR A 679      35.380  49.210  74.090  1.00  0.00           H
ATOM   1456  CD2 TYR A 679      33.640  49.910  70.230  1.00  0.00           C
ATOM   1457  HD2 TYR A 679      32.910  49.640  69.480  1.00  0.00           H
ATOM   1458  CE2 TYR A 679      33.620  49.250  71.470  1.00  0.00           C
ATOM   1459  HE2 TYR A 679      33.260  48.240  71.630  1.00  0.00           H
ATOM   1460  C   TYR A 679      32.530  53.130  69.810  1.00  0.00           C
ATOM   1461  O   TYR A 679      31.780  52.740  70.670  1.00  0.00           O
ATOM   1462  N   LYS A 680      33.150  54.370  69.840  1.00  0.00           N
ATOM   1463  HN  LYS A 680      33.730  54.730  69.100  1.00  0.00           H
ATOM   1464  CA  LYS A 680      32.940  55.400  70.850  1.00  0.00           C
ATOM   1465  HA  LYS A 680      32.990  54.910  71.810  1.00  0.00           H
ATOM   1466  CB  LYS A 680      34.000  56.480  70.520  1.00  0.00           C
ATOM   1467  HB1 LYS A 680      33.730  57.440  71.020  1.00  0.00           H
ATOM   1468  HB2 LYS A 680      34.150  56.630  69.440  1.00  0.00           H
ATOM   1469  CG  LYS A 680      35.390  56.140  71.070  1.00  0.00           C
ATOM   1470  HG1 LYS A 680      35.740  55.150  70.680  1.00  0.00           H
ATOM   1471  HG2 LYS A 680      35.210  55.750  72.100  1.00  0.00           H
ATOM   1472  CD  LYS A 680      36.230  57.390  70.910  1.00  0.00           C
ATOM   1473  HD1 LYS A 680      35.720  58.140  71.540  1.00  0.00           H
ATOM   1474  HD2 LYS A 680      36.170  57.720  69.850  1.00  0.00           H
ATOM   1475  CE  LYS A 680      37.720  57.330  71.450  1.00  0.00           C
ATOM   1476  HE1 LYS A 680      37.700  57.130  72.540  1.00  0.00           H
ATOM   1477  HE2 LYS A 680      38.220  58.310  71.260  1.00  0.00           H
ATOM   1478  NZ  LYS A 680      38.400  56.180  70.810  1.00  0.00           N
ATOM   1479  HZ1 LYS A 680      38.460  56.330  69.780  1.00  0.00           H
ATOM   1480  HZ2 LYS A 680      37.990  55.290  71.160  1.00  0.00           H
ATOM   1481  HZ3 LYS A 680      39.420  56.180  71.030  1.00  0.00           H
ATOM   1482  C   LYS A 680      31.540  55.930  70.800  1.00  0.00           C
ATOM   1483  O   LYS A 680      30.910  56.050  71.840  1.00  0.00           O
ATOM   1484  N   PHE A 681      31.110  56.170  69.550  1.00  0.00           N
ATOM   1485  HN  PHE A 681      31.700  56.120  68.760  1.00  0.00           H
ATOM   1486  CA  PHE A 681      29.760  56.490  69.230  1.00  0.00           C
ATOM   1487  HA  PHE A 681      29.510  57.450  69.640  1.00  0.00           H
ATOM   1488  CB  PHE A 681      29.590  56.760  67.690  1.00  0.00           C
ATOM   1489  HB1 PHE A 681      30.110  55.950  67.120  1.00  0.00           H
ATOM   1490  HB2 PHE A 681      30.100  57.700  67.440  1.00  0.00           H
ATOM   1491  CG  PHE A 681      28.070  56.910  67.170  1.00  0.00           C
ATOM   1492  CD1 PHE A 681      27.270  55.870  66.790  1.00  0.00           C
ATOM   1493  HD1 PHE A 681      27.620  54.850  66.770  1.00  0.00           H
ATOM   1494  CE1 PHE A 681      25.960  55.920  66.230  1.00  0.00           C
ATOM   1495  HE1 PHE A 681      25.440  55.040  65.900  1.00  0.00           H
ATOM   1496  CZ  PHE A 681      25.330  57.170  66.370  1.00  0.00           C
ATOM   1497  HZ  PHE A 681      24.360  57.250  65.920  1.00  0.00           H
ATOM   1498  CD2 PHE A 681      27.380  58.160  67.190  1.00  0.00           C
ATOM   1499  HD2 PHE A 681      27.980  58.960  67.560  1.00  0.00           H
ATOM   1500  CE2 PHE A 681      26.050  58.310  66.720  1.00  0.00           C
ATOM   1501  HE2 PHE A 681      25.580  59.290  66.660  1.00  0.00           H
ATOM   1502  C   PHE A 681      28.710  55.570  69.880  1.00  0.00           C
ATOM   1503  O   PHE A 681      27.870  55.980  70.610  1.00  0.00           O
ATOM   1504  N   CYS A 682      28.870  54.250  69.820  1.00  0.00           N
ATOM   1505  HN  CYS A 682      29.620  53.850  69.290  1.00  0.00           H
ATOM   1506  CA  CYS A 682      27.990  53.310  70.390  1.00  0.00           C
ATOM   1507  HA  CYS A 682      27.020  53.480  69.930  1.00  0.00           H
ATOM   1508  CB  CYS A 682      28.340  51.870  69.940  1.00  0.00           C
ATOM   1509  HB1 CYS A 682      27.630  51.160  70.410  1.00  0.00           H
ATOM   1510  HB2 CYS A 682      29.410  51.680  70.190  1.00  0.00           H
ATOM   1511  SG  CYS A 682      28.150  51.590  68.220  1.00  0.00           S
ATOM   1512  HG1 CYS A 682      29.390  52.020  68.080  1.00  0.00           H
ATOM   1513  C   CYS A 682      27.780  53.430  71.920  1.00  0.00           C
ATOM   1514  O   CYS A 682      26.630  53.560  72.340  1.00  0.00           O
ATOM   1515  N   ARG A 683      28.840  53.510  72.680  1.00  0.00           N
ATOM   1516  HN  ARG A 683      29.720  53.330  72.250  1.00  0.00           H
ATOM   1517  CA  ARG A 683      28.740  53.610  74.160  1.00  0.00           C
ATOM   1518  HA  ARG A 683      28.040  52.820  74.360  1.00  0.00           H
ATOM   1519  CB  ARG A 683      30.070  53.030  74.770  1.00  0.00           C
ATOM   1520  HB1 ARG A 683      30.350  52.000  74.480  1.00  0.00           H
ATOM   1521  HB2 ARG A 683      30.000  53.150  75.870  1.00  0.00           H
ATOM   1522  CG  ARG A 683      31.350  53.650  74.190  1.00  0.00           C
ATOM   1523  HG1 ARG A 683      31.370  53.630  73.080  1.00  0.00           H
ATOM   1524  HG2 ARG A 683      32.210  52.990  74.470  1.00  0.00           H
ATOM   1525  CD  ARG A 683      31.720  55.100  74.700  1.00  0.00           C
ATOM   1526  HD1 ARG A 683      31.510  55.150  75.790  1.00  0.00           H
ATOM   1527  HD2 ARG A 683      31.170  55.920  74.200  1.00  0.00           H
ATOM   1528  NE  ARG A 683      33.210  55.190  74.450  1.00  0.00           N
ATOM   1529  HE  ARG A 683      33.740  54.360  74.540  1.00  0.00           H
ATOM   1530  CZ  ARG A 683      33.850  56.260  74.820  1.00  0.00           C
ATOM   1531  NH1 ARG A 683      33.230  57.370  75.110  1.00  0.00           N
ATOM   1532 HH11 ARG A 683      32.240  57.530  75.170  1.00  0.00           H
ATOM   1533 HH12 ARG A 683      33.760  58.170  75.390  1.00  0.00           H
ATOM   1534  NH2 ARG A 683      35.160  56.430  74.790  1.00  0.00           N
ATOM   1535 HH21 ARG A 683      35.500  57.360  74.920  1.00  0.00           H
ATOM   1536 HH22 ARG A 683      35.830  55.720  74.560  1.00  0.00           H
ATOM   1537  C   ARG A 683      28.320  54.970  74.710  1.00  0.00           C
ATOM   1538  O   ARG A 683      27.890  55.030  75.860  1.00  0.00           O
ATOM   1539  N   ASP A 684      28.450  56.080  73.890  1.00  0.00           N
ATOM   1540  HN  ASP A 684      28.890  56.120  72.990  1.00  0.00           H
ATOM   1541  CA  ASP A 684      28.020  57.460  74.230  1.00  0.00           C
ATOM   1542  HA  ASP A 684      28.240  57.500  75.280  1.00  0.00           H
ATOM   1543  CB  ASP A 684      28.950  58.460  73.370  1.00  0.00           C
ATOM   1544  HB1 ASP A 684      28.330  59.390  73.300  1.00  0.00           H
ATOM   1545  HB2 ASP A 684      29.100  58.100  72.330  1.00  0.00           H
ATOM   1546  CG  ASP A 684      30.240  58.790  74.100  1.00  0.00           C
ATOM   1547  OD1 ASP A 684      30.520  58.140  75.150  1.00  0.00           O
ATOM   1548  OD2 ASP A 684      31.020  59.660  73.690  1.00  0.00           O
ATOM   1549  C   ASP A 684      26.510  57.590  73.880  1.00  0.00           C
ATOM   1550  O   ASP A 684      25.770  58.380  74.370  1.00  0.00           O
ATOM   1551  N   TYR A 685      26.070  56.830  72.880  1.00  0.00           N
ATOM   1552  HN  TYR A 685      26.710  56.200  72.460  1.00  0.00           H
ATOM   1553  CA  TYR A 685      24.760  57.020  72.200  1.00  0.00           C
ATOM   1554  HA  TYR A 685      24.250  57.850  72.660  1.00  0.00           H
ATOM   1555  CB  TYR A 685      24.890  57.370  70.670  1.00  0.00           C
ATOM   1556  HB1 TYR A 685      23.870  57.220  70.250  1.00  0.00           H
ATOM   1557  HB2 TYR A 685      25.570  56.650  70.160  1.00  0.00           H
ATOM   1558  CG  TYR A 685      25.370  58.830  70.430  1.00  0.00           C
ATOM   1559  CD1 TYR A 685      24.360  59.790  70.360  1.00  0.00           C
ATOM   1560  HD1 TYR A 685      23.350  59.420  70.400  1.00  0.00           H
ATOM   1561  CE1 TYR A 685      24.690  61.150  70.340  1.00  0.00           C
ATOM   1562  HE1 TYR A 685      23.870  61.860  70.320  1.00  0.00           H
ATOM   1563  CZ  TYR A 685      26.000  61.610  70.410  1.00  0.00           C
ATOM   1564  OH  TYR A 685      26.450  63.000  70.360  1.00  0.00           O
ATOM   1565  HH  TYR A 685      27.360  63.010  70.040  1.00  0.00           H
ATOM   1566  CD2 TYR A 685      26.680  59.230  70.430  1.00  0.00           C
ATOM   1567  HD2 TYR A 685      27.540  58.580  70.510  1.00  0.00           H
ATOM   1568  CE2 TYR A 685      27.050  60.560  70.300  1.00  0.00           C
ATOM   1569  HE2 TYR A 685      28.090  60.840  70.410  1.00  0.00           H
ATOM   1570  C   TYR A 685      23.820  55.890  72.640  1.00  0.00           C
ATOM   1571  O   TYR A 685      22.690  55.960  72.210  1.00  0.00           O
ATOM   1572  N   GLN A 686      24.290  54.960  73.490  1.00  0.00           N
ATOM   1573  HN  GLN A 686      25.280  54.970  73.650  1.00  0.00           H
ATOM   1574  CA  GLN A 686      23.570  54.020  74.280  1.00  0.00           C
ATOM   1575  HA  GLN A 686      24.320  53.720  74.990  1.00  0.00           H
ATOM   1576  CB  GLN A 686      22.420  54.690  75.180  1.00  0.00           C
ATOM   1577  HB1 GLN A 686      22.120  53.910  75.920  1.00  0.00           H
ATOM   1578  HB2 GLN A 686      21.620  54.930  74.450  1.00  0.00           H
ATOM   1579  CG  GLN A 686      22.940  56.050  75.810  1.00  0.00           C
ATOM   1580  HG1 GLN A 686      22.060  56.570  76.240  1.00  0.00           H
ATOM   1581  HG2 GLN A 686      23.370  56.800  75.110  1.00  0.00           H
ATOM   1582  CD  GLN A 686      23.970  55.730  76.880  1.00  0.00           C
ATOM   1583  OE1 GLN A 686      23.830  54.640  77.470  1.00  0.00           O
ATOM   1584  NE2 GLN A 686      24.910  56.640  77.210  1.00  0.00           N
ATOM   1585 HE21 GLN A 686      25.520  56.280  77.920  1.00  0.00           H
ATOM   1586 HE22 GLN A 686      24.850  57.610  76.950  1.00  0.00           H
ATOM   1587  C   GLN A 686      23.120  52.770  73.470  1.00  0.00           C
ATOM   1588  O   GLN A 686      22.010  52.340  73.530  1.00  0.00           O
ATOM   1589  N   LEU A 687      24.010  52.280  72.550  1.00  0.00           N
ATOM   1590  HN  LEU A 687      24.920  52.680  72.540  1.00  0.00           H
ATOM   1591  CA  LEU A 687      23.740  51.330  71.440  1.00  0.00           C
ATOM   1592  HA  LEU A 687      22.660  51.230  71.420  1.00  0.00           H
ATOM   1593  CB  LEU A 687      24.330  52.040  70.160  1.00  0.00           C
ATOM   1594  HB1 LEU A 687      24.380  51.420  69.230  1.00  0.00           H
ATOM   1595  HB2 LEU A 687      25.400  52.290  70.310  1.00  0.00           H
ATOM   1596  CG  LEU A 687      23.520  53.290  69.710  1.00  0.00           C
ATOM   1597  HG  LEU A 687      23.230  53.990  70.520  1.00  0.00           H
ATOM   1598  CD1 LEU A 687      24.290  54.020  68.550  1.00  0.00           C
ATOM   1599 HD11 LEU A 687      24.260  53.380  67.640  1.00  0.00           H
ATOM   1600 HD12 LEU A 687      25.220  54.430  68.980  1.00  0.00           H
ATOM   1601 HD13 LEU A 687      23.740  54.970  68.340  1.00  0.00           H
ATOM   1602  CD2 LEU A 687      22.100  52.760  69.300  1.00  0.00           C
ATOM   1603 HD21 LEU A 687      22.070  51.950  68.540  1.00  0.00           H
ATOM   1604 HD22 LEU A 687      21.450  53.530  68.840  1.00  0.00           H
ATOM   1605 HD23 LEU A 687      21.600  52.380  70.220  1.00  0.00           H
ATOM   1606  C   LEU A 687      24.410  49.960  71.560  1.00  0.00           C
ATOM   1607  O   LEU A 687      25.430  49.920  72.310  1.00  0.00           O
ATOM   1608  N   SER A 688      23.930  48.980  70.800  1.00  0.00           N
ATOM   1609  HN  SER A 688      23.080  49.170  70.330  1.00  0.00           H
ATOM   1610  CA  SER A 688      24.720  47.760  70.600  1.00  0.00           C
ATOM   1611  HA  SER A 688      25.260  47.530  71.500  1.00  0.00           H
ATOM   1612  CB  SER A 688      23.800  46.590  70.170  1.00  0.00           C
ATOM   1613  HB1 SER A 688      23.360  46.750  69.170  1.00  0.00           H
ATOM   1614  HB2 SER A 688      22.890  46.670  70.800  1.00  0.00           H
ATOM   1615  OG  SER A 688      24.430  45.310  70.210  1.00  0.00           O
ATOM   1616  HG1 SER A 688      24.410  45.110  71.150  1.00  0.00           H
ATOM   1617  C   SER A 688      25.710  48.080  69.490  1.00  0.00           C
ATOM   1618  O   SER A 688      25.350  48.540  68.440  1.00  0.00           O
ATOM   1619  N   TYR A 689      26.950  47.610  69.720  1.00  0.00           N
ATOM   1620  HN  TYR A 689      27.160  47.200  70.610  1.00  0.00           H
ATOM   1621  CA  TYR A 689      28.050  47.680  68.770  1.00  0.00           C
ATOM   1622  HA  TYR A 689      28.040  48.640  68.270  1.00  0.00           H
ATOM   1623  CB  TYR A 689      29.480  47.330  69.470  1.00  0.00           C
ATOM   1624  HB1 TYR A 689      29.430  46.310  69.910  1.00  0.00           H
ATOM   1625  HB2 TYR A 689      29.650  48.080  70.270  1.00  0.00           H
ATOM   1626  CG  TYR A 689      30.680  47.490  68.480  1.00  0.00           C
ATOM   1627  CD1 TYR A 689      30.880  48.550  67.570  1.00  0.00           C
ATOM   1628  HD1 TYR A 689      30.130  49.310  67.450  1.00  0.00           H
ATOM   1629  CE1 TYR A 689      32.080  48.580  66.810  1.00  0.00           C
ATOM   1630  HE1 TYR A 689      32.380  49.440  66.220  1.00  0.00           H
ATOM   1631  CZ  TYR A 689      33.000  47.550  66.920  1.00  0.00           C
ATOM   1632  OH  TYR A 689      34.200  47.760  66.290  1.00  0.00           O
ATOM   1633  HH  TYR A 689      34.160  48.510  65.690  1.00  0.00           H
ATOM   1634  CD2 TYR A 689      31.690  46.570  68.600  1.00  0.00           C
ATOM   1635  HD2 TYR A 689      31.560  45.710  69.230  1.00  0.00           H
ATOM   1636  CE2 TYR A 689      32.910  46.530  67.840  1.00  0.00           C
ATOM   1637  HE2 TYR A 689      33.650  45.780  68.040  1.00  0.00           H
ATOM   1638  C   TYR A 689      27.920  46.600  67.700  1.00  0.00           C
ATOM   1639  O   TYR A 689      27.950  46.820  66.500  1.00  0.00           O
ATOM   1640  N   LEU A 690      27.820  45.300  68.090  1.00  0.00           N
ATOM   1641  HN  LEU A 690      27.680  45.030  69.030  1.00  0.00           H
ATOM   1642  CA  LEU A 690      28.060  44.140  67.220  1.00  0.00           C
ATOM   1643  HA  LEU A 690      28.960  44.340  66.670  1.00  0.00           H
ATOM   1644  CB  LEU A 690      28.200  42.790  67.960  1.00  0.00           C
ATOM   1645  HB1 LEU A 690      28.270  42.040  67.140  1.00  0.00           H
ATOM   1646  HB2 LEU A 690      27.270  42.660  68.540  1.00  0.00           H
ATOM   1647  CG  LEU A 690      29.470  42.650  68.800  1.00  0.00           C
ATOM   1648  HG  LEU A 690      29.550  43.500  69.530  1.00  0.00           H
ATOM   1649  CD1 LEU A 690      29.390  41.380  69.630  1.00  0.00           C
ATOM   1650 HD11 LEU A 690      30.170  41.540  70.430  1.00  0.00           H
ATOM   1651 HD12 LEU A 690      29.710  40.460  69.110  1.00  0.00           H
ATOM   1652 HD13 LEU A 690      28.380  41.170  70.050  1.00  0.00           H
ATOM   1653  CD2 LEU A 690      30.800  42.660  68.020  1.00  0.00           C
ATOM   1654 HD21 LEU A 690      31.660  42.760  68.710  1.00  0.00           H
ATOM   1655 HD22 LEU A 690      30.620  43.580  67.410  1.00  0.00           H
ATOM   1656 HD23 LEU A 690      30.890  41.750  67.400  1.00  0.00           H
ATOM   1657  C   LEU A 690      26.930  44.110  66.100  1.00  0.00           C
ATOM   1658  O   LEU A 690      27.250  43.840  64.960  1.00  0.00           O
ATOM   1659  N   SER A 691      25.770  44.420  66.490  1.00  0.00           N
ATOM   1660  HN  SER A 691      25.480  44.590  67.430  1.00  0.00           H
ATOM   1661  CA  SER A 691      24.600  44.510  65.620  1.00  0.00           C
ATOM   1662  HA  SER A 691      24.430  43.600  65.070  1.00  0.00           H
ATOM   1663  CB  SER A 691      23.400  44.630  66.560  1.00  0.00           C
ATOM   1664  HB1 SER A 691      23.760  45.440  67.200  1.00  0.00           H
ATOM   1665  HB2 SER A 691      23.320  43.640  67.070  1.00  0.00           H
ATOM   1666  OG  SER A 691      22.130  44.960  65.890  1.00  0.00           O
ATOM   1667  HG1 SER A 691      22.170  45.930  65.820  1.00  0.00           H
ATOM   1668  C   SER A 691      24.680  45.520  64.520  1.00  0.00           C
ATOM   1669  O   SER A 691      24.400  45.160  63.390  1.00  0.00           O
ATOM   1670  N   LEU A 692      25.220  46.720  64.800  1.00  0.00           N
ATOM   1671  HN  LEU A 692      25.520  46.840  65.740  1.00  0.00           H
ATOM   1672  CA  LEU A 692      25.310  47.810  63.850  1.00  0.00           C
ATOM   1673  HA  LEU A 692      24.330  47.890  63.430  1.00  0.00           H
ATOM   1674  CB  LEU A 692      25.510  49.160  64.680  1.00  0.00           C
ATOM   1675  HB1 LEU A 692      26.560  49.190  65.050  1.00  0.00           H
ATOM   1676  HB2 LEU A 692      24.800  49.180  65.530  1.00  0.00           H
ATOM   1677  CG  LEU A 692      25.400  50.520  63.980  1.00  0.00           C
ATOM   1678  HG  LEU A 692      26.310  50.660  63.360  1.00  0.00           H
ATOM   1679  CD1 LEU A 692      24.130  50.750  63.090  1.00  0.00           C
ATOM   1680 HD11 LEU A 692      23.220  50.800  63.710  1.00  0.00           H
ATOM   1681 HD12 LEU A 692      23.970  49.910  62.380  1.00  0.00           H
ATOM   1682 HD13 LEU A 692      24.260  51.730  62.580  1.00  0.00           H
ATOM   1683  CD2 LEU A 692      25.620  51.610  65.070  1.00  0.00           C
ATOM   1684 HD21 LEU A 692      24.730  51.720  65.730  1.00  0.00           H
ATOM   1685 HD22 LEU A 692      25.840  52.600  64.620  1.00  0.00           H
ATOM   1686 HD23 LEU A 692      26.570  51.480  65.620  1.00  0.00           H
ATOM   1687  C   LEU A 692      26.410  47.640  62.790  1.00  0.00           C
ATOM   1688  O   LEU A 692      26.290  48.010  61.640  1.00  0.00           O
ATOM   1689  N   ARG A 693      27.450  46.900  63.130  1.00  0.00           N
ATOM   1690  HN  ARG A 693      27.620  46.680  64.080  1.00  0.00           H
ATOM   1691  CA  ARG A 693      28.520  46.390  62.230  1.00  0.00           C
ATOM   1692  HA  ARG A 693      28.940  47.170  61.610  1.00  0.00           H
ATOM   1693  CB  ARG A 693      29.620  45.750  63.060  1.00  0.00           C
ATOM   1694  HB1 ARG A 693      30.280  45.250  62.330  1.00  0.00           H
ATOM   1695  HB2 ARG A 693      29.150  44.930  63.640  1.00  0.00           H
ATOM   1696  CG  ARG A 693      30.370  46.700  63.940  1.00  0.00           C
ATOM   1697  HG1 ARG A 693      30.660  46.190  64.890  1.00  0.00           H
ATOM   1698  HG2 ARG A 693      29.670  47.560  64.080  1.00  0.00           H
ATOM   1699  CD  ARG A 693      31.670  47.170  63.330  1.00  0.00           C
ATOM   1700  HD1 ARG A 693      32.170  47.910  64.000  1.00  0.00           H
ATOM   1701  HD2 ARG A 693      31.610  47.630  62.310  1.00  0.00           H
ATOM   1702  NE  ARG A 693      32.530  45.900  63.360  1.00  0.00           N
ATOM   1703  HE  ARG A 693      32.220  45.040  63.760  1.00  0.00           H
ATOM   1704  CZ  ARG A 693      33.540  45.790  62.590  1.00  0.00           C
ATOM   1705  NH1 ARG A 693      34.080  46.820  61.920  1.00  0.00           N
ATOM   1706 HH11 ARG A 693      34.590  46.690  61.070  1.00  0.00           H
ATOM   1707 HH12 ARG A 693      33.850  47.740  62.220  1.00  0.00           H
ATOM   1708  NH2 ARG A 693      34.070  44.610  62.280  1.00  0.00           N
ATOM   1709 HH21 ARG A 693      33.620  43.810  62.660  1.00  0.00           H
ATOM   1710 HH22 ARG A 693      34.860  44.430  61.680  1.00  0.00           H
ATOM   1711  C   ARG A 693      27.940  45.450  61.220  1.00  0.00           C
ATOM   1712  O   ARG A 693      28.110  45.550  60.000  1.00  0.00           O
ATOM   1713  N   THR A 694      27.060  44.500  61.630  1.00  0.00           N
ATOM   1714  HN  THR A 694      26.750  44.350  62.570  1.00  0.00           H
ATOM   1715  CA  THR A 694      26.310  43.550  60.770  1.00  0.00           C
ATOM   1716  HA  THR A 694      26.910  42.880  60.150  1.00  0.00           H
ATOM   1717  CB  THR A 694      25.570  42.520  61.570  1.00  0.00           C
ATOM   1718  HB  THR A 694      24.740  43.080  62.060  1.00  0.00           H
ATOM   1719  OG1 THR A 694      26.450  41.980  62.490  1.00  0.00           O
ATOM   1720  HG1 THR A 694      25.820  41.630  63.130  1.00  0.00           H
ATOM   1721  CG2 THR A 694      25.140  41.350  60.670  1.00  0.00           C
ATOM   1722 HG21 THR A 694      24.780  40.510  61.320  1.00  0.00           H
ATOM   1723 HG22 THR A 694      26.060  40.960  60.180  1.00  0.00           H
ATOM   1724 HG23 THR A 694      24.440  41.680  59.860  1.00  0.00           H
ATOM   1725  C   THR A 694      25.380  44.260  59.840  1.00  0.00           C
ATOM   1726  O   THR A 694      25.300  43.980  58.630  1.00  0.00           O
ATOM   1727  N   SER A 695      24.670  45.290  60.330  1.00  0.00           N
ATOM   1728  HN  SER A 695      24.770  45.580  61.280  1.00  0.00           H
ATOM   1729  CA  SER A 695      23.760  46.180  59.700  1.00  0.00           C
ATOM   1730  HA  SER A 695      22.960  45.560  59.300  1.00  0.00           H
ATOM   1731  CB  SER A 695      23.060  47.160  60.570  1.00  0.00           C
ATOM   1732  HB1 SER A 695      23.800  47.810  61.070  1.00  0.00           H
ATOM   1733  HB2 SER A 695      22.490  46.610  61.350  1.00  0.00           H
ATOM   1734  OG  SER A 695      22.070  47.900  59.860  1.00  0.00           O
ATOM   1735  HG1 SER A 695      22.490  48.480  59.230  1.00  0.00           H
ATOM   1736  C   SER A 695      24.500  46.970  58.580  1.00  0.00           C
ATOM   1737  O   SER A 695      24.100  47.050  57.390  1.00  0.00           O
ATOM   1738  N   ILE A 696      25.720  47.580  58.920  1.00  0.00           N
ATOM   1739  HN  ILE A 696      26.100  47.440  59.830  1.00  0.00           H
ATOM   1740  CA  ILE A 696      26.460  48.330  57.940  1.00  0.00           C
ATOM   1741  HA  ILE A 696      25.830  49.070  57.480  1.00  0.00           H
ATOM   1742  CB  ILE A 696      27.540  49.160  58.580  1.00  0.00           C
ATOM   1743  HB  ILE A 696      28.120  48.430  59.190  1.00  0.00           H
ATOM   1744  CG2 ILE A 696      28.390  49.930  57.530  1.00  0.00           C
ATOM   1745 HG21 ILE A 696      28.770  49.340  56.660  1.00  0.00           H
ATOM   1746 HG22 ILE A 696      29.260  50.360  58.080  1.00  0.00           H
ATOM   1747 HG23 ILE A 696      27.820  50.790  57.150  1.00  0.00           H
ATOM   1748  CG1 ILE A 696      26.870  50.260  59.450  1.00  0.00           C
ATOM   1749 HG11 ILE A 696      25.980  49.800  59.910  1.00  0.00           H
ATOM   1750 HG12 ILE A 696      26.570  51.180  58.910  1.00  0.00           H
ATOM   1751  CD  ILE A 696      27.820  50.810  60.520  1.00  0.00           C
ATOM   1752  HD1 ILE A 696      27.210  51.130  61.390  1.00  0.00           H
ATOM   1753  HD2 ILE A 696      28.580  51.530  60.160  1.00  0.00           H
ATOM   1754  HD3 ILE A 696      28.410  49.950  60.910  1.00  0.00           H
ATOM   1755  C   ILE A 696      26.990  47.500  56.760  1.00  0.00           C
ATOM   1756  O   ILE A 696      26.900  47.900  55.590  1.00  0.00           O
ATOM   1757  N   GLY A 697      27.340  46.230  57.090  1.00  0.00           N
ATOM   1758  HN  GLY A 697      27.480  46.010  58.050  1.00  0.00           H
ATOM   1759  CA  GLY A 697      27.730  45.260  56.140  1.00  0.00           C
ATOM   1760  HA1 GLY A 697      28.240  44.450  56.640  1.00  0.00           H
ATOM   1761  HA2 GLY A 697      28.470  45.730  55.510  1.00  0.00           H
ATOM   1762  C   GLY A 697      26.620  44.890  55.190  1.00  0.00           C
ATOM   1763  O   GLY A 697      26.890  44.790  54.010  1.00  0.00           O
ATOM   1764  N   LEU A 698      25.360  44.700  55.670  1.00  0.00           N
ATOM   1765  HN  LEU A 698      25.120  44.790  56.630  1.00  0.00           H
ATOM   1766  CA  LEU A 698      24.340  44.310  54.750  1.00  0.00           C
ATOM   1767  HA  LEU A 698      24.750  43.590  54.060  1.00  0.00           H
ATOM   1768  CB  LEU A 698      23.210  43.460  55.350  1.00  0.00           C
ATOM   1769  HB1 LEU A 698      22.570  43.080  54.530  1.00  0.00           H
ATOM   1770  HB2 LEU A 698      22.600  44.040  56.080  1.00  0.00           H
ATOM   1771  CG  LEU A 698      23.610  42.050  55.970  1.00  0.00           C
ATOM   1772  HG  LEU A 698      24.210  42.180  56.890  1.00  0.00           H
ATOM   1773  CD1 LEU A 698      22.310  41.340  56.350  1.00  0.00           C
ATOM   1774 HD11 LEU A 698      21.710  40.960  55.510  1.00  0.00           H
ATOM   1775 HD12 LEU A 698      21.700  41.990  57.010  1.00  0.00           H
ATOM   1776 HD13 LEU A 698      22.590  40.440  56.930  1.00  0.00           H
ATOM   1777  CD2 LEU A 698      24.380  41.170  54.990  1.00  0.00           C
ATOM   1778 HD21 LEU A 698      24.400  40.130  55.390  1.00  0.00           H
ATOM   1779 HD22 LEU A 698      25.390  41.600  54.810  1.00  0.00           H
ATOM   1780 HD23 LEU A 698      23.910  41.190  53.990  1.00  0.00           H
ATOM   1781  C   LEU A 698      23.740  45.430  53.880  1.00  0.00           C
ATOM   1782  O   LEU A 698      23.380  45.160  52.770  1.00  0.00           O
ATOM   1783  N   TRP A 699      23.730  46.690  54.400  1.00  0.00           N
ATOM   1784  HN  TRP A 699      24.030  46.940  55.320  1.00  0.00           H
ATOM   1785  CA  TRP A 699      23.560  47.880  53.490  1.00  0.00           C
ATOM   1786  HA  TRP A 699      22.630  47.730  52.960  1.00  0.00           H
ATOM   1787  CB  TRP A 699      23.580  49.170  54.310  1.00  0.00           C
ATOM   1788  HB1 TRP A 699      23.860  50.020  53.640  1.00  0.00           H
ATOM   1789  HB2 TRP A 699      24.360  49.200  55.080  1.00  0.00           H
ATOM   1790  CG  TRP A 699      22.160  49.440  54.820  1.00  0.00           C
ATOM   1791  CD1 TRP A 699      21.750  49.350  56.140  1.00  0.00           C
ATOM   1792  HD1 TRP A 699      22.360  48.900  56.910  1.00  0.00           H
ATOM   1793  NE1 TRP A 699      20.410  49.670  56.260  1.00  0.00           N
ATOM   1794  HE1 TRP A 699      19.910  49.740  57.090  1.00  0.00           H
ATOM   1795  CE2 TRP A 699      19.910  49.890  55.060  1.00  0.00           C
ATOM   1796  CD2 TRP A 699      20.910  49.730  54.100  1.00  0.00           C
ATOM   1797  CE3 TRP A 699      20.670  49.880  52.710  1.00  0.00           C
ATOM   1798  HE3 TRP A 699      21.530  50.080  52.080  1.00  0.00           H
ATOM   1799  CZ3 TRP A 699      19.390  50.210  52.310  1.00  0.00           C
ATOM   1800  HZ3 TRP A 699      19.140  50.560  51.320  1.00  0.00           H
ATOM   1801  CZ2 TRP A 699      18.630  50.130  54.610  1.00  0.00           C
ATOM   1802  HZ2 TRP A 699      17.830  50.090  55.330  1.00  0.00           H
ATOM   1803  CH2 TRP A 699      18.340  50.270  53.240  1.00  0.00           C
ATOM   1804  HH2 TRP A 699      17.330  50.510  52.930  1.00  0.00           H
ATOM   1805  C   TRP A 699      24.670  47.920  52.410  1.00  0.00           C
ATOM   1806  O   TRP A 699      24.380  48.060  51.250  1.00  0.00           O
ATOM   1807  N   THR A 700      25.990  47.860  52.790  1.00  0.00           N
ATOM   1808  HN  THR A 700      26.120  47.850  53.780  1.00  0.00           H
ATOM   1809  CA  THR A 700      27.150  48.000  51.890  1.00  0.00           C
ATOM   1810  HA  THR A 700      27.020  48.860  51.230  1.00  0.00           H
ATOM   1811  CB  THR A 700      28.450  48.060  52.600  1.00  0.00           C
ATOM   1812  HB  THR A 700      28.600  47.210  53.300  1.00  0.00           H
ATOM   1813  OG1 THR A 700      28.390  49.230  53.330  1.00  0.00           O
ATOM   1814  HG1 THR A 700      28.330  48.970  54.250  1.00  0.00           H
ATOM   1815  CG2 THR A 700      29.710  48.200  51.690  1.00  0.00           C
ATOM   1816 HG21 THR A 700      29.710  49.070  51.000  1.00  0.00           H
ATOM   1817 HG22 THR A 700      29.950  47.370  51.000  1.00  0.00           H
ATOM   1818 HG23 THR A 700      30.630  48.270  52.290  1.00  0.00           H
ATOM   1819  C   THR A 700      27.270  46.910  50.870  1.00  0.00           C
ATOM   1820  O   THR A 700      27.460  47.070  49.650  1.00  0.00           O
ATOM   1821  N   SER A 701      27.050  45.650  51.320  1.00  0.00           N
ATOM   1822  HN  SER A 701      26.790  45.590  52.280  1.00  0.00           H
ATOM   1823  CA  SER A 701      26.960  44.430  50.400  1.00  0.00           C
ATOM   1824  HA  SER A 701      27.860  44.480  49.820  1.00  0.00           H
ATOM   1825  CB  SER A 701      26.770  42.990  51.080  1.00  0.00           C
ATOM   1826  HB1 SER A 701      27.740  42.750  51.530  1.00  0.00           H
ATOM   1827  HB2 SER A 701      26.660  42.250  50.260  1.00  0.00           H
ATOM   1828  OG  SER A 701      25.680  43.000  52.000  1.00  0.00           O
ATOM   1829  HG1 SER A 701      25.770  43.720  52.630  1.00  0.00           H
ATOM   1830  C   SER A 701      25.800  44.560  49.440  1.00  0.00           C
ATOM   1831  O   SER A 701      26.040  44.310  48.230  1.00  0.00           O
ATOM   1832  N   PHE A 702      24.580  44.970  49.860  1.00  0.00           N
ATOM   1833  HN  PHE A 702      24.340  44.970  50.840  1.00  0.00           H
ATOM   1834  CA  PHE A 702      23.530  45.330  48.940  1.00  0.00           C
ATOM   1835  HA  PHE A 702      23.320  44.470  48.330  1.00  0.00           H
ATOM   1836  CB  PHE A 702      22.120  45.750  49.680  1.00  0.00           C
ATOM   1837  HB1 PHE A 702      22.400  46.400  50.540  1.00  0.00           H
ATOM   1838  HB2 PHE A 702      21.730  44.870  50.220  1.00  0.00           H
ATOM   1839  CG  PHE A 702      21.040  46.410  48.930  1.00  0.00           C
ATOM   1840  CD1 PHE A 702      20.640  47.700  49.230  1.00  0.00           C
ATOM   1841  HD1 PHE A 702      21.240  48.300  49.900  1.00  0.00           H
ATOM   1842  CE1 PHE A 702      19.410  48.190  48.800  1.00  0.00           C
ATOM   1843  HE1 PHE A 702      19.180  49.210  49.060  1.00  0.00           H
ATOM   1844  CZ  PHE A 702      18.690  47.430  47.920  1.00  0.00           C
ATOM   1845  HZ  PHE A 702      17.760  47.790  47.540  1.00  0.00           H
ATOM   1846  CD2 PHE A 702      20.310  45.610  48.050  1.00  0.00           C
ATOM   1847  HD2 PHE A 702      20.680  44.600  47.920  1.00  0.00           H
ATOM   1848  CE2 PHE A 702      19.130  46.120  47.540  1.00  0.00           C
ATOM   1849  HE2 PHE A 702      18.600  45.530  46.810  1.00  0.00           H
ATOM   1850  C   PHE A 702      23.940  46.480  47.980  1.00  0.00           C
ATOM   1851  O   PHE A 702      23.910  46.340  46.780  1.00  0.00           O
ATOM   1852  N   LEU A 703      24.520  47.570  48.460  1.00  0.00           N
ATOM   1853  HN  LEU A 703      24.660  47.620  49.450  1.00  0.00           H
ATOM   1854  CA  LEU A 703      24.880  48.700  47.650  1.00  0.00           C
ATOM   1855  HA  LEU A 703      23.990  48.910  47.100  1.00  0.00           H
ATOM   1856  CB  LEU A 703      25.500  49.860  48.550  1.00  0.00           C
ATOM   1857  HB1 LEU A 703      26.260  50.450  48.010  1.00  0.00           H
ATOM   1858  HB2 LEU A 703      26.140  49.380  49.330  1.00  0.00           H
ATOM   1859  CG  LEU A 703      24.520  50.750  49.230  1.00  0.00           C
ATOM   1860  HG  LEU A 703      23.790  50.030  49.650  1.00  0.00           H
ATOM   1861  CD1 LEU A 703      25.190  51.580  50.420  1.00  0.00           C
ATOM   1862 HD11 LEU A 703      25.710  50.920  51.150  1.00  0.00           H
ATOM   1863 HD12 LEU A 703      24.450  52.230  50.920  1.00  0.00           H
ATOM   1864 HD13 LEU A 703      25.940  52.240  49.940  1.00  0.00           H
ATOM   1865  CD2 LEU A 703      23.900  51.820  48.300  1.00  0.00           C
ATOM   1866 HD21 LEU A 703      24.590  52.640  47.980  1.00  0.00           H
ATOM   1867 HD22 LEU A 703      23.020  52.370  48.710  1.00  0.00           H
ATOM   1868 HD23 LEU A 703      23.460  51.400  47.370  1.00  0.00           H
ATOM   1869  C   LEU A 703      25.880  48.410  46.540  1.00  0.00           C
ATOM   1870  O   LEU A 703      25.800  48.910  45.430  1.00  0.00           O
ATOM   1871  N   CYS A 704      26.810  47.540  46.810  1.00  0.00           N
ATOM   1872  HN  CYS A 704      26.840  47.120  47.710  1.00  0.00           H
ATOM   1873  CA  CYS A 704      27.810  47.030  45.780  1.00  0.00           C
ATOM   1874  HA  CYS A 704      28.100  47.910  45.220  1.00  0.00           H
ATOM   1875  CB  CYS A 704      28.980  46.380  46.460  1.00  0.00           C
ATOM   1876  HB1 CYS A 704      29.740  46.270  45.670  1.00  0.00           H
ATOM   1877  HB2 CYS A 704      28.830  45.410  46.980  1.00  0.00           H
ATOM   1878  SG  CYS A 704      29.720  47.580  47.570  1.00  0.00           S
ATOM   1879  HG1 CYS A 704      28.740  48.070  48.310  1.00  0.00           H
ATOM   1880  C   CYS A 704      27.210  46.140  44.690  1.00  0.00           C
ATOM   1881  O   CYS A 704      27.500  46.350  43.450  1.00  0.00           O
ATOM   1882  N   ILE A 705      26.320  45.160  45.050  1.00  0.00           N
ATOM   1883  HN  ILE A 705      26.030  44.930  45.980  1.00  0.00           H
ATOM   1884  CA  ILE A 705      25.400  44.470  44.120  1.00  0.00           C
ATOM   1885  HA  ILE A 705      26.010  44.050  43.350  1.00  0.00           H
ATOM   1886  CB  ILE A 705      24.460  43.430  44.780  1.00  0.00           C
ATOM   1887  HB  ILE A 705      23.770  43.920  45.490  1.00  0.00           H
ATOM   1888  CG2 ILE A 705      23.600  42.660  43.720  1.00  0.00           C
ATOM   1889 HG21 ILE A 705      24.220  42.280  42.870  1.00  0.00           H
ATOM   1890 HG22 ILE A 705      22.780  43.280  43.300  1.00  0.00           H
ATOM   1891 HG23 ILE A 705      22.960  41.960  44.310  1.00  0.00           H
ATOM   1892  CG1 ILE A 705      25.410  42.380  45.550  1.00  0.00           C
ATOM   1893 HG11 ILE A 705      26.040  42.870  46.330  1.00  0.00           H
ATOM   1894 HG12 ILE A 705      26.050  41.790  44.840  1.00  0.00           H
ATOM   1895  CD  ILE A 705      24.580  41.410  46.310  1.00  0.00           C
ATOM   1896  HD1 ILE A 705      23.630  41.040  45.850  1.00  0.00           H
ATOM   1897  HD2 ILE A 705      24.250  41.710  47.320  1.00  0.00           H
ATOM   1898  HD3 ILE A 705      25.200  40.540  46.620  1.00  0.00           H
ATOM   1899  C   ILE A 705      24.520  45.380  43.320  1.00  0.00           C
ATOM   1900  O   ILE A 705      24.340  45.210  42.090  1.00  0.00           O
ATOM   1901  N   VAL A 706      23.930  46.440  43.960  1.00  0.00           N
ATOM   1902  HN  VAL A 706      24.100  46.580  44.930  1.00  0.00           H
ATOM   1903  CA  VAL A 706      23.020  47.430  43.420  1.00  0.00           C
ATOM   1904  HA  VAL A 706      22.240  46.840  42.940  1.00  0.00           H
ATOM   1905  CB  VAL A 706      22.420  48.320  44.420  1.00  0.00           C
ATOM   1906  HB  VAL A 706      23.080  48.470  45.310  1.00  0.00           H
ATOM   1907  CG1 VAL A 706      21.980  49.630  43.860  1.00  0.00           C
ATOM   1908 HG11 VAL A 706      21.180  49.600  43.100  1.00  0.00           H
ATOM   1909 HG12 VAL A 706      22.740  50.230  43.320  1.00  0.00           H
ATOM   1910 HG13 VAL A 706      21.630  50.310  44.670  1.00  0.00           H
ATOM   1911  CG2 VAL A 706      21.150  47.630  45.030  1.00  0.00           C
ATOM   1912 HG21 VAL A 706      20.370  47.660  44.240  1.00  0.00           H
ATOM   1913 HG22 VAL A 706      20.710  48.330  45.770  1.00  0.00           H
ATOM   1914 HG23 VAL A 706      21.320  46.620  45.450  1.00  0.00           H
ATOM   1915  C   VAL A 706      23.690  48.230  42.270  1.00  0.00           C
ATOM   1916  O   VAL A 706      23.090  48.490  41.220  1.00  0.00           O
ATOM   1917  N   LEU A 707      25.030  48.620  42.440  1.00  0.00           N
ATOM   1918  HN  LEU A 707      25.440  48.450  43.330  1.00  0.00           H
ATOM   1919  CA  LEU A 707      25.920  49.390  41.560  1.00  0.00           C
ATOM   1920  HA  LEU A 707      25.330  50.180  41.110  1.00  0.00           H
ATOM   1921  CB  LEU A 707      27.130  49.890  42.450  1.00  0.00           C
ATOM   1922  HB1 LEU A 707      27.590  48.990  42.900  1.00  0.00           H
ATOM   1923  HB2 LEU A 707      26.820  50.660  43.180  1.00  0.00           H
ATOM   1924  CG  LEU A 707      28.300  50.570  41.670  1.00  0.00           C
ATOM   1925  HG  LEU A 707      28.840  49.870  41.000  1.00  0.00           H
ATOM   1926  CD1 LEU A 707      27.870  51.750  40.810  1.00  0.00           C
ATOM   1927 HD11 LEU A 707      27.190  52.370  41.460  1.00  0.00           H
ATOM   1928 HD12 LEU A 707      27.240  51.470  39.950  1.00  0.00           H
ATOM   1929 HD13 LEU A 707      28.730  52.380  40.510  1.00  0.00           H
ATOM   1930  CD2 LEU A 707      29.310  51.100  42.720  1.00  0.00           C
ATOM   1931 HD21 LEU A 707      28.800  51.920  43.270  1.00  0.00           H
ATOM   1932 HD22 LEU A 707      30.310  51.270  42.260  1.00  0.00           H
ATOM   1933 HD23 LEU A 707      29.430  50.230  43.400  1.00  0.00           H
ATOM   1934  C   LEU A 707      26.250  48.510  40.390  1.00  0.00           C
ATOM   1935  O   LEU A 707      26.230  48.990  39.240  1.00  0.00           O
ATOM   1936  N   VAL A 708      26.430  47.170  40.650  1.00  0.00           N
ATOM   1937  HN  VAL A 708      26.590  46.810  41.580  1.00  0.00           H
ATOM   1938  CA  VAL A 708      26.640  46.320  39.520  1.00  0.00           C
ATOM   1939  HA  VAL A 708      27.420  46.780  38.930  1.00  0.00           H
ATOM   1940  CB  VAL A 708      27.250  45.020  40.050  1.00  0.00           C
ATOM   1941  HB  VAL A 708      26.590  44.690  40.880  1.00  0.00           H
ATOM   1942  CG1 VAL A 708      27.210  43.970  38.920  1.00  0.00           C
ATOM   1943 HG11 VAL A 708      26.160  43.730  38.600  1.00  0.00           H
ATOM   1944 HG12 VAL A 708      27.540  42.950  39.210  1.00  0.00           H
ATOM   1945 HG13 VAL A 708      27.880  44.220  38.090  1.00  0.00           H
ATOM   1946  CG2 VAL A 708      28.690  45.240  40.560  1.00  0.00           C
ATOM   1947 HG21 VAL A 708      29.360  45.410  39.690  1.00  0.00           H
ATOM   1948 HG22 VAL A 708      29.130  44.370  41.090  1.00  0.00           H
ATOM   1949 HG23 VAL A 708      28.650  46.130  41.230  1.00  0.00           H
ATOM   1950  C   VAL A 708      25.400  46.180  38.640  1.00  0.00           C
ATOM   1951  O   VAL A 708      25.570  46.040  37.420  1.00  0.00           O
ATOM   1952  N   ALA A 709      24.250  46.280  39.190  1.00  0.00           N
ATOM   1953  HN  ALA A 709      24.080  46.060  40.160  1.00  0.00           H
ATOM   1954  CA  ALA A 709      23.060  46.280  38.480  1.00  0.00           C
ATOM   1955  HA  ALA A 709      23.080  45.660  37.600  1.00  0.00           H
ATOM   1956  CB  ALA A 709      21.970  45.710  39.430  1.00  0.00           C
ATOM   1957  HB1 ALA A 709      20.970  45.790  38.960  1.00  0.00           H
ATOM   1958  HB2 ALA A 709      21.860  46.350  40.330  1.00  0.00           H
ATOM   1959  HB3 ALA A 709      22.210  44.670  39.730  1.00  0.00           H
ATOM   1960  C   ALA A 709      22.590  47.600  37.860  1.00  0.00           C
ATOM   1961  O   ALA A 709      21.590  47.650  37.120  1.00  0.00           O
ATOM   1962  N   THR A 710      23.300  48.720  38.070  1.00  0.00           N
ATOM   1963  HN  THR A 710      24.050  48.640  38.740  1.00  0.00           H
ATOM   1964  CA  THR A 710      23.000  49.980  37.570  1.00  0.00           C
ATOM   1965  HA  THR A 710      22.100  49.900  36.970  1.00  0.00           H
ATOM   1966  CB  THR A 710      22.700  51.070  38.590  1.00  0.00           C
ATOM   1967  HB  THR A 710      22.660  52.090  38.160  1.00  0.00           H
ATOM   1968  OG1 THR A 710      23.680  51.030  39.630  1.00  0.00           O
ATOM   1969  HG1 THR A 710      23.560  50.210  40.120  1.00  0.00           H
ATOM   1970  CG2 THR A 710      21.360  50.820  39.310  1.00  0.00           C
ATOM   1971 HG21 THR A 710      21.060  51.640  40.010  1.00  0.00           H
ATOM   1972 HG22 THR A 710      21.340  49.870  39.890  1.00  0.00           H
ATOM   1973 HG23 THR A 710      20.540  50.730  38.580  1.00  0.00           H
ATOM   1974  C   THR A 710      24.090  50.450  36.700  1.00  0.00           C
ATOM   1975  O   THR A 710      24.250  51.600  36.340  1.00  0.00           O
ATOM   1976  N   ASP A 711      24.990  49.560  36.260  1.00  0.00           N
ATOM   1977  HN  ASP A 711      24.830  48.590  36.380  1.00  0.00           H
ATOM   1978  CA  ASP A 711      26.200  49.860  35.440  1.00  0.00           C
ATOM   1979  HA  ASP A 711      26.690  48.910  35.350  1.00  0.00           H
ATOM   1980  CB  ASP A 711      25.810  50.300  33.950  1.00  0.00           C
ATOM   1981  HB1 ASP A 711      25.000  51.070  34.050  1.00  0.00           H
ATOM   1982  HB2 ASP A 711      25.320  49.460  33.410  1.00  0.00           H
ATOM   1983  CG  ASP A 711      26.950  50.850  33.160  1.00  0.00           C
ATOM   1984  OD1 ASP A 711      26.910  51.930  32.510  1.00  0.00           O
ATOM   1985  OD2 ASP A 711      27.950  50.110  33.120  1.00  0.00           O
ATOM   1986  C   ASP A 711      27.170  50.770  36.080  1.00  0.00           C
ATOM   1987  O   ASP A 711      26.980  51.960  36.290  1.00  0.00           O
ATOM   1988  N   ALA A 712      28.340  50.240  36.360  1.00  0.00           N
ATOM   1989  HN  ALA A 712      28.390  49.240  36.260  1.00  0.00           H
ATOM   1990  CA  ALA A 712      29.440  50.950  37.050  1.00  0.00           C
ATOM   1991  HA  ALA A 712      29.050  51.860  37.460  1.00  0.00           H
ATOM   1992  CB  ALA A 712      29.840  49.930  38.110  1.00  0.00           C
ATOM   1993  HB1 ALA A 712      30.530  50.390  38.840  1.00  0.00           H
ATOM   1994  HB2 ALA A 712      30.370  49.070  37.630  1.00  0.00           H
ATOM   1995  HB3 ALA A 712      28.900  49.630  38.620  1.00  0.00           H
ATOM   1996  C   ALA A 712      30.670  51.280  36.180  1.00  0.00           C
ATOM   1997  O   ALA A 712      31.690  51.710  36.700  1.00  0.00           O
ATOM   1998  N   SER A 713      30.550  51.010  34.850  1.00  0.00           N
ATOM   1999  HN  SER A 713      29.700  50.520  34.690  1.00  0.00           H
ATOM   2000  CA  SER A 713      31.520  51.140  33.820  1.00  0.00           C
ATOM   2001  HA  SER A 713      32.420  50.690  34.230  1.00  0.00           H
ATOM   2002  CB  SER A 713      31.020  50.510  32.460  1.00  0.00           C
ATOM   2003  HB1 SER A 713      30.580  49.510  32.600  1.00  0.00           H
ATOM   2004  HB2 SER A 713      31.920  50.560  31.800  1.00  0.00           H
ATOM   2005  OG  SER A 713      29.970  51.190  31.700  1.00  0.00           O
ATOM   2006  HG1 SER A 713      29.180  50.970  32.200  1.00  0.00           H
ATOM   2007  C   SER A 713      31.950  52.550  33.500  1.00  0.00           C
ATOM   2008  O   SER A 713      33.140  52.880  33.360  1.00  0.00           O
ATOM   2009  N   SER A 714      31.030  53.570  33.650  1.00  0.00           N
ATOM   2010  HN  SER A 714      30.050  53.430  33.780  1.00  0.00           H
ATOM   2011  CA  SER A 714      31.430  54.950  33.610  1.00  0.00           C
ATOM   2012  HA  SER A 714      31.890  55.160  32.660  1.00  0.00           H
ATOM   2013  CB  SER A 714      30.280  56.000  33.710  1.00  0.00           C
ATOM   2014  HB1 SER A 714      29.660  55.920  32.800  1.00  0.00           H
ATOM   2015  HB2 SER A 714      30.680  57.020  33.870  1.00  0.00           H
ATOM   2016  OG  SER A 714      29.510  55.630  34.840  1.00  0.00           O
ATOM   2017  HG1 SER A 714      29.030  54.810  34.640  1.00  0.00           H
ATOM   2018  C   SER A 714      32.450  55.340  34.640  1.00  0.00           C
ATOM   2019  O   SER A 714      33.430  56.010  34.290  1.00  0.00           O
ATOM   2020  N   LEU A 715      32.330  54.890  35.900  1.00  0.00           N
ATOM   2021  HN  LEU A 715      31.630  54.220  36.110  1.00  0.00           H
ATOM   2022  CA  LEU A 715      33.280  55.320  36.930  1.00  0.00           C
ATOM   2023  HA  LEU A 715      33.180  56.380  37.050  1.00  0.00           H
ATOM   2024  CB  LEU A 715      32.970  54.640  38.320  1.00  0.00           C
ATOM   2025  HB1 LEU A 715      33.620  55.080  39.110  1.00  0.00           H
ATOM   2026  HB2 LEU A 715      33.100  53.540  38.290  1.00  0.00           H
ATOM   2027  CG  LEU A 715      31.530  54.790  38.940  1.00  0.00           C
ATOM   2028  HG  LEU A 715      30.900  54.190  38.250  1.00  0.00           H
ATOM   2029  CD1 LEU A 715      31.480  54.150  40.440  1.00  0.00           C
ATOM   2030 HD11 LEU A 715      31.670  53.050  40.410  1.00  0.00           H
ATOM   2031 HD12 LEU A 715      30.400  54.070  40.700  1.00  0.00           H
ATOM   2032 HD13 LEU A 715      32.080  54.690  41.220  1.00  0.00           H
ATOM   2033  CD2 LEU A 715      31.000  56.220  38.990  1.00  0.00           C
ATOM   2034 HD21 LEU A 715      30.950  56.570  37.940  1.00  0.00           H
ATOM   2035 HD22 LEU A 715      31.740  56.890  39.470  1.00  0.00           H
ATOM   2036 HD23 LEU A 715      29.990  56.210  39.470  1.00  0.00           H
ATOM   2037  C   LEU A 715      34.750  54.970  36.550  1.00  0.00           C
ATOM   2038  O   LEU A 715      35.740  55.780  36.680  1.00  0.00           O
ATOM   2039  N   VAL A 716      34.940  53.780  36.040  1.00  0.00           N
ATOM   2040  HN  VAL A 716      34.220  53.110  36.180  1.00  0.00           H
ATOM   2041  CA  VAL A 716      36.280  53.290  35.640  1.00  0.00           C
ATOM   2042  HA  VAL A 716      37.070  53.610  36.300  1.00  0.00           H
ATOM   2043  CB  VAL A 716      36.500  51.750  35.760  1.00  0.00           C
ATOM   2044  HB  VAL A 716      37.420  51.460  35.210  1.00  0.00           H
ATOM   2045  CG1 VAL A 716      36.690  51.290  37.250  1.00  0.00           C
ATOM   2046 HG11 VAL A 716      37.530  51.780  37.760  1.00  0.00           H
ATOM   2047 HG12 VAL A 716      36.780  50.190  37.340  1.00  0.00           H
ATOM   2048 HG13 VAL A 716      35.820  51.520  37.900  1.00  0.00           H
ATOM   2049  CG2 VAL A 716      35.340  51.040  35.070  1.00  0.00           C
ATOM   2050 HG21 VAL A 716      34.440  51.340  35.650  1.00  0.00           H
ATOM   2051 HG22 VAL A 716      35.420  49.930  35.050  1.00  0.00           H
ATOM   2052 HG23 VAL A 716      35.230  51.330  34.010  1.00  0.00           H
ATOM   2053  C   VAL A 716      36.590  53.750  34.240  1.00  0.00           C
ATOM   2054  O   VAL A 716      37.780  53.910  33.980  1.00  0.00           O
ATOM   2055  N   CYS A 717      35.650  54.110  33.360  1.00  0.00           N
ATOM   2056  HN  CYS A 717      34.670  53.940  33.470  1.00  0.00           H
ATOM   2057  CA  CYS A 717      36.000  54.730  32.030  1.00  0.00           C
ATOM   2058  HA  CYS A 717      36.790  54.120  31.620  1.00  0.00           H
ATOM   2059  CB  CYS A 717      34.780  54.570  31.120  1.00  0.00           C
ATOM   2060  HB1 CYS A 717      33.870  55.020  31.590  1.00  0.00           H
ATOM   2061  HB2 CYS A 717      34.610  53.470  31.030  1.00  0.00           H
ATOM   2062  SG  CYS A 717      35.220  55.180  29.410  1.00  0.00           S
ATOM   2063  HG1 CYS A 717      35.210  56.480  29.690  1.00  0.00           H
ATOM   2064  C   CYS A 717      36.480  56.170  32.120  1.00  0.00           C
ATOM   2065  O   CYS A 717      37.410  56.660  31.440  1.00  0.00           O
ATOM   2066  N   TYR A 718      35.820  56.910  33.060  1.00  0.00           N
ATOM   2067  HN  TYR A 718      35.070  56.520  33.580  1.00  0.00           H
ATOM   2068  CA  TYR A 718      36.020  58.360  33.300  1.00  0.00           C
ATOM   2069  HA  TYR A 718      36.540  58.790  32.460  1.00  0.00           H
ATOM   2070  CB  TYR A 718      34.640  58.950  33.590  1.00  0.00           C
ATOM   2071  HB1 TYR A 718      34.760  59.990  33.950  1.00  0.00           H
ATOM   2072  HB2 TYR A 718      34.080  58.470  34.430  1.00  0.00           H
ATOM   2073  CG  TYR A 718      33.730  58.870  32.420  1.00  0.00           C
ATOM   2074  CD1 TYR A 718      32.350  58.840  32.660  1.00  0.00           C
ATOM   2075  HD1 TYR A 718      32.100  58.630  33.690  1.00  0.00           H
ATOM   2076  CE1 TYR A 718      31.400  58.590  31.650  1.00  0.00           C
ATOM   2077  HE1 TYR A 718      30.340  58.580  31.870  1.00  0.00           H
ATOM   2078  CZ  TYR A 718      31.860  58.360  30.360  1.00  0.00           C
ATOM   2079  OH  TYR A 718      31.060  57.990  29.320  1.00  0.00           O
ATOM   2080  HH  TYR A 718      30.170  58.340  29.410  1.00  0.00           H
ATOM   2081  CD2 TYR A 718      34.150  58.670  31.120  1.00  0.00           C
ATOM   2082  HD2 TYR A 718      35.180  58.800  30.820  1.00  0.00           H
ATOM   2083  CE2 TYR A 718      33.250  58.320  30.130  1.00  0.00           C
ATOM   2084  HE2 TYR A 718      33.620  57.970  29.190  1.00  0.00           H
ATOM   2085  C   TYR A 718      37.050  58.720  34.410  1.00  0.00           C
ATOM   2086  O   TYR A 718      37.300  59.870  34.710  1.00  0.00           O
ATOM   2087  N   ILE A 719      37.790  57.760  34.960  1.00  0.00           N
ATOM   2088  HN  ILE A 719      37.490  56.840  34.780  1.00  0.00           H
ATOM   2089  CA  ILE A 719      38.750  57.910  36.060  1.00  0.00           C
ATOM   2090  HA  ILE A 719      38.190  58.230  36.920  1.00  0.00           H
ATOM   2091  CB  ILE A 719      39.380  56.620  36.410  1.00  0.00           C
ATOM   2092  HB  ILE A 719      38.570  55.860  36.500  1.00  0.00           H
ATOM   2093  CG2 ILE A 719      40.220  56.070  35.190  1.00  0.00           C
ATOM   2094 HG21 ILE A 719      39.630  56.210  34.250  1.00  0.00           H
ATOM   2095 HG22 ILE A 719      40.500  55.000  35.260  1.00  0.00           H
ATOM   2096 HG23 ILE A 719      41.200  56.580  35.170  1.00  0.00           H
ATOM   2097  CG1 ILE A 719      40.210  56.580  37.720  1.00  0.00           C
ATOM   2098 HG11 ILE A 719      40.950  57.410  37.610  1.00  0.00           H
ATOM   2099 HG12 ILE A 719      40.610  55.550  37.810  1.00  0.00           H
ATOM   2100  CD  ILE A 719      39.420  56.730  39.070  1.00  0.00           C
ATOM   2101  HD1 ILE A 719      38.920  55.780  39.410  1.00  0.00           H
ATOM   2102  HD2 ILE A 719      38.640  57.510  39.070  1.00  0.00           H
ATOM   2103  HD3 ILE A 719      40.220  57.030  39.790  1.00  0.00           H
ATOM   2104  C   ILE A 719      39.830  59.010  35.740  1.00  0.00           C
ATOM   2105  O   ILE A 719      40.250  59.750  36.650  1.00  0.00           O
ATOM   2106  N   THR A 720      40.180  59.190  34.440  1.00  0.00           N
ATOM   2107  HN  THR A 720      39.670  58.640  33.790  1.00  0.00           H
ATOM   2108  CA  THR A 720      41.250  60.130  33.860  1.00  0.00           C
ATOM   2109  HA  THR A 720      41.140  60.000  32.790  1.00  0.00           H
ATOM   2110  CB  THR A 720      41.070  61.590  34.280  1.00  0.00           C
ATOM   2111  HB  THR A 720      41.830  62.170  33.730  1.00  0.00           H
ATOM   2112  OG1 THR A 720      41.220  61.840  35.650  1.00  0.00           O
ATOM   2113  HG1 THR A 720      40.760  61.100  36.060  1.00  0.00           H
ATOM   2114  CG2 THR A 720      39.730  62.150  33.720  1.00  0.00           C
ATOM   2115 HG21 THR A 720      39.560  63.170  34.100  1.00  0.00           H
ATOM   2116 HG22 THR A 720      38.850  61.510  33.970  1.00  0.00           H
ATOM   2117 HG23 THR A 720      39.840  62.200  32.620  1.00  0.00           H
ATOM   2118  C   THR A 720      42.710  59.690  34.100  1.00  0.00           C
ATOM   2119  O   THR A 720      43.210  59.300  35.160  1.00  0.00           O
ATOM   2120  N   ARG A 721      43.470  59.770  33.030  1.00  0.00           N
ATOM   2121  HN  ARG A 721      43.050  60.000  32.150  1.00  0.00           H
ATOM   2122  CA  ARG A 721      44.870  59.420  33.030  1.00  0.00           C
ATOM   2123  HA  ARG A 721      44.960  58.390  33.350  1.00  0.00           H
ATOM   2124  CB  ARG A 721      45.550  59.570  31.640  1.00  0.00           C
ATOM   2125  HB1 ARG A 721      46.640  59.470  31.810  1.00  0.00           H
ATOM   2126  HB2 ARG A 721      45.370  60.510  31.080  1.00  0.00           H
ATOM   2127  CG  ARG A 721      45.370  58.470  30.530  1.00  0.00           C
ATOM   2128  HG1 ARG A 721      46.080  57.650  30.750  1.00  0.00           H
ATOM   2129  HG2 ARG A 721      45.550  59.060  29.610  1.00  0.00           H
ATOM   2130  CD  ARG A 721      43.880  57.950  30.450  1.00  0.00           C
ATOM   2131  HD1 ARG A 721      43.840  57.390  29.490  1.00  0.00           H
ATOM   2132  HD2 ARG A 721      43.160  58.780  30.330  1.00  0.00           H
ATOM   2133  NE  ARG A 721      43.680  57.010  31.690  1.00  0.00           N
ATOM   2134  HE  ARG A 721      44.510  56.760  32.190  1.00  0.00           H
ATOM   2135  CZ  ARG A 721      42.620  56.210  31.810  1.00  0.00           C
ATOM   2136  NH1 ARG A 721      41.590  56.290  30.980  1.00  0.00           N
ATOM   2137 HH11 ARG A 721      40.870  55.610  31.110  1.00  0.00           H
ATOM   2138 HH12 ARG A 721      41.570  56.920  30.210  1.00  0.00           H
ATOM   2139  NH2 ARG A 721      42.630  55.300  32.740  1.00  0.00           N
ATOM   2140 HH21 ARG A 721      43.470  55.110  33.260  1.00  0.00           H
ATOM   2141 HH22 ARG A 721      41.970  54.550  32.710  1.00  0.00           H
ATOM   2142  C   ARG A 721      45.650  60.260  34.100  1.00  0.00           C
ATOM   2143  O   ARG A 721      46.520  59.790  34.850  1.00  0.00           O
ATOM   2144  N   PHE A 722      45.290  61.550  34.290  1.00  0.00           N
ATOM   2145  HN  PHE A 722      44.610  62.030  33.740  1.00  0.00           H
ATOM   2146  CA  PHE A 722      45.890  62.450  35.300  1.00  0.00           C
ATOM   2147  HA  PHE A 722      46.880  62.580  34.910  1.00  0.00           H
ATOM   2148  CB  PHE A 722      45.110  63.810  35.160  1.00  0.00           C
ATOM   2149  HB1 PHE A 722      44.020  63.810  35.400  1.00  0.00           H
ATOM   2150  HB2 PHE A 722      45.080  64.060  34.080  1.00  0.00           H
ATOM   2151  CG  PHE A 722      45.750  64.970  35.860  1.00  0.00           C
ATOM   2152  CD1 PHE A 722      47.020  65.360  35.440  1.00  0.00           C
ATOM   2153  HD1 PHE A 722      47.480  64.870  34.600  1.00  0.00           H
ATOM   2154  CE1 PHE A 722      47.590  66.410  36.190  1.00  0.00           C
ATOM   2155  HE1 PHE A 722      48.580  66.730  35.920  1.00  0.00           H
ATOM   2156  CZ  PHE A 722      46.960  66.960  37.290  1.00  0.00           C
ATOM   2157  HZ  PHE A 722      47.490  67.820  37.680  1.00  0.00           H
ATOM   2158  CD2 PHE A 722      45.090  65.540  36.950  1.00  0.00           C
ATOM   2159  HD2 PHE A 722      44.110  65.170  37.230  1.00  0.00           H
ATOM   2160  CE2 PHE A 722      45.700  66.580  37.690  1.00  0.00           C
ATOM   2161  HE2 PHE A 722      45.200  67.050  38.520  1.00  0.00           H
ATOM   2162  C   PHE A 722      45.650  61.990  36.750  1.00  0.00           C
ATOM   2163  O   PHE A 722      46.580  62.050  37.530  1.00  0.00           O
ATOM   2164  N   THR A 723      44.490  61.530  37.140  1.00  0.00           N
ATOM   2165  HN  THR A 723      43.700  61.590  36.540  1.00  0.00           H
ATOM   2166  CA  THR A 723      44.350  61.020  38.450  1.00  0.00           C
ATOM   2167  HA  THR A 723      44.910  61.650  39.120  1.00  0.00           H
ATOM   2168  CB  THR A 723      42.810  61.020  38.940  1.00  0.00           C
ATOM   2169  HB  THR A 723      42.170  60.240  38.470  1.00  0.00           H
ATOM   2170  OG1 THR A 723      42.070  62.170  38.550  1.00  0.00           O
ATOM   2171  HG1 THR A 723      42.010  62.070  37.600  1.00  0.00           H
ATOM   2172  CG2 THR A 723      42.650  60.940  40.490  1.00  0.00           C
ATOM   2173 HG21 THR A 723      41.570  61.090  40.730  1.00  0.00           H
ATOM   2174 HG22 THR A 723      43.240  61.750  40.960  1.00  0.00           H
ATOM   2175 HG23 THR A 723      42.970  59.960  40.910  1.00  0.00           H
ATOM   2176  C   THR A 723      44.850  59.650  38.700  1.00  0.00           C
ATOM   2177  O   THR A 723      45.340  59.300  39.760  1.00  0.00           O
ATOM   2178  N   GLU A 724      44.870  58.830  37.660  1.00  0.00           N
ATOM   2179  HN  GLU A 724      44.300  59.170  36.930  1.00  0.00           H
ATOM   2180  CA  GLU A 724      45.440  57.460  37.640  1.00  0.00           C
ATOM   2181  HA  GLU A 724      44.880  56.940  38.410  1.00  0.00           H
ATOM   2182  CB  GLU A 724      45.280  57.040  36.210  1.00  0.00           C
ATOM   2183  HB1 GLU A 724      45.470  57.890  35.520  1.00  0.00           H
ATOM   2184  HB2 GLU A 724      44.190  56.930  36.080  1.00  0.00           H
ATOM   2185  CG  GLU A 724      45.840  55.640  35.830  1.00  0.00           C
ATOM   2186  HG1 GLU A 724      45.490  54.720  36.350  1.00  0.00           H
ATOM   2187  HG2 GLU A 724      46.950  55.700  35.780  1.00  0.00           H
ATOM   2188  CD  GLU A 724      45.500  55.340  34.390  1.00  0.00           C
ATOM   2189  OE1 GLU A 724      45.720  56.230  33.520  1.00  0.00           O
ATOM   2190  OE2 GLU A 724      45.000  54.200  34.060  1.00  0.00           O
ATOM   2191  C   GLU A 724      46.870  57.490  37.930  1.00  0.00           C
ATOM   2192  O   GLU A 724      47.330  56.800  38.790  1.00  0.00           O
ATOM   2193  N   GLU A 725      47.700  58.330  37.260  1.00  0.00           N
ATOM   2194  HN  GLU A 725      47.380  58.810  36.450  1.00  0.00           H
ATOM   2195  CA  GLU A 725      49.160  58.500  37.490  1.00  0.00           C
ATOM   2196  HA  GLU A 725      49.710  57.570  37.440  1.00  0.00           H
ATOM   2197  CB  GLU A 725      49.640  59.450  36.380  1.00  0.00           C
ATOM   2198  HB1 GLU A 725      49.130  60.430  36.390  1.00  0.00           H
ATOM   2199  HB2 GLU A 725      49.440  58.910  35.420  1.00  0.00           H
ATOM   2200  CG  GLU A 725      51.210  59.800  36.400  1.00  0.00           C
ATOM   2201  HG1 GLU A 725      51.710  58.820  36.280  1.00  0.00           H
ATOM   2202  HG2 GLU A 725      51.480  60.220  37.390  1.00  0.00           H
ATOM   2203  CD  GLU A 725      51.490  60.730  35.250  1.00  0.00           C
ATOM   2204  OE1 GLU A 725      51.770  61.900  35.470  1.00  0.00           O
ATOM   2205  OE2 GLU A 725      51.570  60.210  34.080  1.00  0.00           O
ATOM   2206  C   GLU A 725      49.420  59.140  38.820  1.00  0.00           C
ATOM   2207  O   GLU A 725      50.130  58.690  39.660  1.00  0.00           O
ATOM   2208  N   ALA A 726      48.540  60.170  39.190  1.00  0.00           N
ATOM   2209  HN  ALA A 726      47.830  60.460  38.550  1.00  0.00           H
ATOM   2210  CA  ALA A 726      48.650  60.780  40.450  1.00  0.00           C
ATOM   2211  HA  ALA A 726      49.630  61.200  40.520  1.00  0.00           H
ATOM   2212  CB  ALA A 726      47.580  61.950  40.650  1.00  0.00           C
ATOM   2213  HB1 ALA A 726      46.540  61.550  40.720  1.00  0.00           H
ATOM   2214  HB2 ALA A 726      47.620  62.600  39.760  1.00  0.00           H
ATOM   2215  HB3 ALA A 726      47.740  62.590  41.530  1.00  0.00           H
ATOM   2216  C   ALA A 726      48.510  59.920  41.660  1.00  0.00           C
ATOM   2217  O   ALA A 726      49.290  60.070  42.620  1.00  0.00           O
ATOM   2218  N   PHE A 727      47.550  59.020  41.680  1.00  0.00           N
ATOM   2219  HN  PHE A 727      46.910  58.980  40.930  1.00  0.00           H
ATOM   2220  CA  PHE A 727      47.270  58.160  42.830  1.00  0.00           C
ATOM   2221  HA  PHE A 727      47.370  58.820  43.690  1.00  0.00           H
ATOM   2222  CB  PHE A 727      45.820  57.710  42.570  1.00  0.00           C
ATOM   2223  HB1 PHE A 727      45.720  56.790  41.950  1.00  0.00           H
ATOM   2224  HB2 PHE A 727      45.340  58.560  42.050  1.00  0.00           H
ATOM   2225  CG  PHE A 727      45.150  57.390  43.900  1.00  0.00           C
ATOM   2226  CD1 PHE A 727      44.240  58.320  44.500  1.00  0.00           C
ATOM   2227  HD1 PHE A 727      43.950  59.270  44.080  1.00  0.00           H
ATOM   2228  CE1 PHE A 727      43.550  57.920  45.650  1.00  0.00           C
ATOM   2229  HE1 PHE A 727      42.890  58.610  46.140  1.00  0.00           H
ATOM   2230  CZ  PHE A 727      43.800  56.710  46.330  1.00  0.00           C
ATOM   2231  HZ  PHE A 727      43.260  56.440  47.220  1.00  0.00           H
ATOM   2232  CD2 PHE A 727      45.350  56.140  44.510  1.00  0.00           C
ATOM   2233  HD2 PHE A 727      46.020  55.430  44.050  1.00  0.00           H
ATOM   2234  CE2 PHE A 727      44.650  55.780  45.710  1.00  0.00           C
ATOM   2235  HE2 PHE A 727      44.930  54.850  46.190  1.00  0.00           H
ATOM   2236  C   PHE A 727      48.230  57.010  42.900  1.00  0.00           C
ATOM   2237  O   PHE A 727      48.550  56.560  44.030  1.00  0.00           O
ATOM   2238  N   ALA A 728      48.740  56.560  41.760  1.00  0.00           N
ATOM   2239  HN  ALA A 728      48.480  56.990  40.910  1.00  0.00           H
ATOM   2240  CA  ALA A 728      49.810  55.610  41.800  1.00  0.00           C
ATOM   2241  HA  ALA A 728      49.400  54.780  42.340  1.00  0.00           H
ATOM   2242  CB  ALA A 728      50.120  55.210  40.310  1.00  0.00           C
ATOM   2243  HB1 ALA A 728      49.190  54.880  39.830  1.00  0.00           H
ATOM   2244  HB2 ALA A 728      50.810  54.330  40.320  1.00  0.00           H
ATOM   2245  HB3 ALA A 728      50.610  56.040  39.750  1.00  0.00           H
ATOM   2246  C   ALA A 728      51.120  56.000  42.370  1.00  0.00           C
ATOM   2247  O   ALA A 728      51.700  55.260  43.140  1.00  0.00           O
ATOM   2248  N   ALA A 729      51.590  57.230  42.020  1.00  0.00           N
ATOM   2249  HN  ALA A 729      51.150  57.760  41.300  1.00  0.00           H
ATOM   2250  CA  ALA A 729      52.720  57.860  42.720  1.00  0.00           C
ATOM   2251  HA  ALA A 729      53.670  57.370  42.570  1.00  0.00           H
ATOM   2252  CB  ALA A 729      52.890  59.230  42.130  1.00  0.00           C
ATOM   2253  HB1 ALA A 729      52.100  59.980  42.380  1.00  0.00           H
ATOM   2254  HB2 ALA A 729      52.880  59.260  41.020  1.00  0.00           H
ATOM   2255  HB3 ALA A 729      53.830  59.720  42.460  1.00  0.00           H
ATOM   2256  C   ALA A 729      52.500  58.020  44.240  1.00  0.00           C
ATOM   2257  O   ALA A 729      53.370  57.700  45.050  1.00  0.00           O
ATOM   2258  N   LEU A 730      51.260  58.520  44.600  1.00  0.00           N
ATOM   2259  HN  LEU A 730      50.560  58.750  43.940  1.00  0.00           H
ATOM   2260  CA  LEU A 730      50.980  58.870  46.000  1.00  0.00           C
ATOM   2261  HA  LEU A 730      51.730  59.550  46.380  1.00  0.00           H
ATOM   2262  CB  LEU A 730      49.500  59.420  46.080  1.00  0.00           C
ATOM   2263  HB1 LEU A 730      48.900  58.690  45.490  1.00  0.00           H
ATOM   2264  HB2 LEU A 730      49.470  60.350  45.460  1.00  0.00           H
ATOM   2265  CG  LEU A 730      48.780  59.580  47.450  1.00  0.00           C
ATOM   2266  HG  LEU A 730      49.000  58.680  48.060  1.00  0.00           H
ATOM   2267  CD1 LEU A 730      49.300  60.870  48.120  1.00  0.00           C
ATOM   2268 HD11 LEU A 730      49.040  60.830  49.200  1.00  0.00           H
ATOM   2269 HD12 LEU A 730      48.780  61.750  47.700  1.00  0.00           H
ATOM   2270 HD13 LEU A 730      50.380  61.120  48.000  1.00  0.00           H
ATOM   2271  CD2 LEU A 730      47.270  59.610  47.210  1.00  0.00           C
ATOM   2272 HD21 LEU A 730      47.030  60.350  46.420  1.00  0.00           H
ATOM   2273 HD22 LEU A 730      46.620  59.990  48.020  1.00  0.00           H
ATOM   2274 HD23 LEU A 730      47.010  58.550  46.950  1.00  0.00           H
ATOM   2275  C   LEU A 730      51.030  57.660  46.950  1.00  0.00           C
ATOM   2276  O   LEU A 730      51.680  57.670  47.980  1.00  0.00           O
ATOM   2277  N   ILE A 731      50.310  56.590  46.540  1.00  0.00           N
ATOM   2278  HN  ILE A 731      49.740  56.580  45.720  1.00  0.00           H
ATOM   2279  CA  ILE A 731      49.990  55.440  47.370  1.00  0.00           C
ATOM   2280  HA  ILE A 731      49.510  55.790  48.280  1.00  0.00           H
ATOM   2281  CB  ILE A 731      49.040  54.470  46.650  1.00  0.00           C
ATOM   2282  HB  ILE A 731      48.390  55.090  46.000  1.00  0.00           H
ATOM   2283  CG2 ILE A 731      49.780  53.520  45.650  1.00  0.00           C
ATOM   2284 HG21 ILE A 731      49.050  52.960  45.040  1.00  0.00           H
ATOM   2285 HG22 ILE A 731      50.340  52.680  46.130  1.00  0.00           H
ATOM   2286 HG23 ILE A 731      50.460  54.010  44.920  1.00  0.00           H
ATOM   2287  CG1 ILE A 731      48.070  53.650  47.560  1.00  0.00           C
ATOM   2288 HG11 ILE A 731      48.680  52.870  48.060  1.00  0.00           H
ATOM   2289 HG12 ILE A 731      47.340  53.020  47.010  1.00  0.00           H
ATOM   2290  CD  ILE A 731      47.290  54.430  48.590  1.00  0.00           C
ATOM   2291  HD1 ILE A 731      46.870  55.380  48.230  1.00  0.00           H
ATOM   2292  HD2 ILE A 731      47.940  54.760  49.430  1.00  0.00           H
ATOM   2293  HD3 ILE A 731      46.520  53.740  49.010  1.00  0.00           H
ATOM   2294  C   ILE A 731      51.230  54.690  47.830  1.00  0.00           C
ATOM   2295  O   ILE A 731      51.220  54.010  48.940  1.00  0.00           O
ATOM   2296  N   CYS A 732      52.300  54.720  46.970  1.00  0.00           N
ATOM   2297  HN  CYS A 732      52.110  55.090  46.070  1.00  0.00           H
ATOM   2298  CA  CYS A 732      53.650  54.310  47.240  1.00  0.00           C
ATOM   2299  HA  CYS A 732      53.730  53.240  47.400  1.00  0.00           H
ATOM   2300  CB  CYS A 732      54.560  54.440  45.960  1.00  0.00           C
ATOM   2301  HB1 CYS A 732      55.540  54.060  46.310  1.00  0.00           H
ATOM   2302  HB2 CYS A 732      54.620  55.520  45.720  1.00  0.00           H
ATOM   2303  SG  CYS A 732      53.760  53.300  44.720  1.00  0.00           S
ATOM   2304  HG1 CYS A 732      52.830  54.210  44.460  1.00  0.00           H
ATOM   2305  C   CYS A 732      54.290  55.020  48.380  1.00  0.00           C
ATOM   2306  O   CYS A 732      55.000  54.360  49.200  1.00  0.00           O
ATOM   2307  N   ILE A 733      54.180  56.410  48.370  1.00  0.00           N
ATOM   2308  HN  ILE A 733      53.680  56.910  47.660  1.00  0.00           H
ATOM   2309  CA  ILE A 733      54.740  57.260  49.420  1.00  0.00           C
ATOM   2310  HA  ILE A 733      55.750  56.930  49.550  1.00  0.00           H
ATOM   2311  CB  ILE A 733      54.710  58.730  48.990  1.00  0.00           C
ATOM   2312  HB  ILE A 733      53.670  59.090  48.900  1.00  0.00           H
ATOM   2313  CG2 ILE A 733      55.360  59.580  50.100  1.00  0.00           C
ATOM   2314 HG21 ILE A 733      54.760  59.560  51.030  1.00  0.00           H
ATOM   2315 HG22 ILE A 733      55.560  60.600  49.670  1.00  0.00           H
ATOM   2316 HG23 ILE A 733      56.360  59.250  50.450  1.00  0.00           H
ATOM   2317  CG1 ILE A 733      55.400  59.020  47.670  1.00  0.00           C
ATOM   2318 HG11 ILE A 733      55.160  60.060  47.360  1.00  0.00           H
ATOM   2319 HG12 ILE A 733      55.030  58.300  46.910  1.00  0.00           H
ATOM   2320  CD  ILE A 733      56.910  58.820  47.670  1.00  0.00           C
ATOM   2321  HD1 ILE A 733      57.140  58.530  46.620  1.00  0.00           H
ATOM   2322  HD2 ILE A 733      57.350  58.050  48.350  1.00  0.00           H
ATOM   2323  HD3 ILE A 733      57.400  59.800  47.850  1.00  0.00           H
ATOM   2324  C   ILE A 733      54.020  56.970  50.760  1.00  0.00           C
ATOM   2325  O   ILE A 733      54.610  57.050  51.860  1.00  0.00           O
ATOM   2326  N   ILE A 734      52.690  56.740  50.680  1.00  0.00           N
ATOM   2327  HN  ILE A 734      52.340  56.880  49.760  1.00  0.00           H
ATOM   2328  CA  ILE A 734      51.840  56.440  51.850  1.00  0.00           C
ATOM   2329  HA  ILE A 734      52.090  57.130  52.630  1.00  0.00           H
ATOM   2330  CB  ILE A 734      50.360  56.560  51.660  1.00  0.00           C
ATOM   2331  HB  ILE A 734      50.140  55.830  50.860  1.00  0.00           H
ATOM   2332  CG2 ILE A 734      49.450  56.140  52.870  1.00  0.00           C
ATOM   2333 HG21 ILE A 734      49.790  56.870  53.640  1.00  0.00           H
ATOM   2334 HG22 ILE A 734      49.510  55.090  53.250  1.00  0.00           H
ATOM   2335 HG23 ILE A 734      48.380  56.350  52.640  1.00  0.00           H
ATOM   2336  CG1 ILE A 734      49.760  57.960  51.090  1.00  0.00           C
ATOM   2337 HG11 ILE A 734      48.660  57.940  50.920  1.00  0.00           H
ATOM   2338 HG12 ILE A 734      50.260  58.210  50.120  1.00  0.00           H
ATOM   2339  CD  ILE A 734      49.970  59.120  52.050  1.00  0.00           C
ATOM   2340  HD1 ILE A 734      49.630  60.100  51.650  1.00  0.00           H
ATOM   2341  HD2 ILE A 734      51.020  59.260  52.370  1.00  0.00           H
ATOM   2342  HD3 ILE A 734      49.460  59.010  53.030  1.00  0.00           H
ATOM   2343  C   ILE A 734      52.120  55.080  52.440  1.00  0.00           C
ATOM   2344  O   ILE A 734      52.080  54.870  53.690  1.00  0.00           O
ATOM   2345  N   PHE A 735      52.360  54.010  51.660  1.00  0.00           N
ATOM   2346  HN  PHE A 735      52.200  54.050  50.680  1.00  0.00           H
ATOM   2347  CA  PHE A 735      52.750  52.670  52.150  1.00  0.00           C
ATOM   2348  HA  PHE A 735      52.090  52.260  52.890  1.00  0.00           H
ATOM   2349  CB  PHE A 735      52.780  51.650  50.970  1.00  0.00           C
ATOM   2350  HB1 PHE A 735      53.570  51.870  50.220  1.00  0.00           H
ATOM   2351  HB2 PHE A 735      51.830  51.820  50.410  1.00  0.00           H
ATOM   2352  CG  PHE A 735      52.830  50.200  51.410  1.00  0.00           C
ATOM   2353  CD1 PHE A 735      51.640  49.460  51.710  1.00  0.00           C
ATOM   2354  HD1 PHE A 735      50.690  49.980  51.680  1.00  0.00           H
ATOM   2355  CE1 PHE A 735      51.740  48.120  51.980  1.00  0.00           C
ATOM   2356  HE1 PHE A 735      50.900  47.450  52.120  1.00  0.00           H
ATOM   2357  CZ  PHE A 735      52.990  47.480  51.960  1.00  0.00           C
ATOM   2358  HZ  PHE A 735      53.130  46.500  52.420  1.00  0.00           H
ATOM   2359  CD2 PHE A 735      54.030  49.600  51.350  1.00  0.00           C
ATOM   2360  HD2 PHE A 735      54.910  50.160  51.090  1.00  0.00           H
ATOM   2361  CE2 PHE A 735      54.150  48.260  51.740  1.00  0.00           C
ATOM   2362  HE2 PHE A 735      55.150  47.850  51.750  1.00  0.00           H
ATOM   2363  C   PHE A 735      54.110  52.740  52.890  1.00  0.00           C
ATOM   2364  O   PHE A 735      54.270  52.150  53.950  1.00  0.00           O
ATOM   2365  N   ILE A 736      55.060  53.540  52.310  1.00  0.00           N
ATOM   2366  HN  ILE A 736      54.890  54.080  51.480  1.00  0.00           H
ATOM   2367  CA  ILE A 736      56.320  53.850  52.920  1.00  0.00           C
ATOM   2368  HA  ILE A 736      56.850  52.970  53.240  1.00  0.00           H
ATOM   2369  CB  ILE A 736      57.390  54.650  52.110  1.00  0.00           C
ATOM   2370  HB  ILE A 736      56.900  55.550  51.690  1.00  0.00           H
ATOM   2371  CG2 ILE A 736      58.620  55.030  52.830  1.00  0.00           C
ATOM   2372 HG21 ILE A 736      58.500  55.690  53.720  1.00  0.00           H
ATOM   2373 HG22 ILE A 736      59.440  55.580  52.320  1.00  0.00           H
ATOM   2374 HG23 ILE A 736      58.970  54.070  53.270  1.00  0.00           H
ATOM   2375  CG1 ILE A 736      57.840  53.720  50.980  1.00  0.00           C
ATOM   2376 HG11 ILE A 736      56.940  53.370  50.420  1.00  0.00           H
ATOM   2377 HG12 ILE A 736      58.210  52.760  51.390  1.00  0.00           H
ATOM   2378  CD  ILE A 736      58.780  54.340  49.940  1.00  0.00           C
ATOM   2379  HD1 ILE A 736      58.760  53.700  49.040  1.00  0.00           H
ATOM   2380  HD2 ILE A 736      59.830  54.390  50.330  1.00  0.00           H
ATOM   2381  HD3 ILE A 736      58.440  55.390  49.810  1.00  0.00           H
ATOM   2382  C   ILE A 736      56.150  54.640  54.300  1.00  0.00           C
ATOM   2383  O   ILE A 736      56.710  54.270  55.390  1.00  0.00           O
ATOM   2384  N   TYR A 737      55.190  55.610  54.270  1.00  0.00           N
ATOM   2385  HN  TYR A 737      54.900  55.880  53.360  1.00  0.00           H
ATOM   2386  CA  TYR A 737      54.820  56.310  55.440  1.00  0.00           C
ATOM   2387  HA  TYR A 737      55.700  56.600  56.000  1.00  0.00           H
ATOM   2388  CB  TYR A 737      53.930  57.530  55.060  1.00  0.00           C
ATOM   2389  HB1 TYR A 737      52.910  57.160  54.780  1.00  0.00           H
ATOM   2390  HB2 TYR A 737      54.430  58.030  54.210  1.00  0.00           H
ATOM   2391  CG  TYR A 737      53.710  58.510  56.240  1.00  0.00           C
ATOM   2392  CD1 TYR A 737      54.640  58.540  57.340  1.00  0.00           C
ATOM   2393  HD1 TYR A 737      55.530  57.930  57.470  1.00  0.00           H
ATOM   2394  CE1 TYR A 737      54.340  59.230  58.500  1.00  0.00           C
ATOM   2395  HE1 TYR A 737      54.960  59.300  59.370  1.00  0.00           H
ATOM   2396  CZ  TYR A 737      53.170  59.940  58.580  1.00  0.00           C
ATOM   2397  OH  TYR A 737      52.860  60.260  59.910  1.00  0.00           O
ATOM   2398  HH  TYR A 737      53.540  60.820  60.280  1.00  0.00           H
ATOM   2399  CD2 TYR A 737      52.510  59.270  56.390  1.00  0.00           C
ATOM   2400  HD2 TYR A 737      51.700  59.180  55.690  1.00  0.00           H
ATOM   2401  CE2 TYR A 737      52.230  59.960  57.500  1.00  0.00           C
ATOM   2402  HE2 TYR A 737      51.260  60.430  57.580  1.00  0.00           H
ATOM   2403  C   TYR A 737      54.190  55.460  56.640  1.00  0.00           C
ATOM   2404  O   TYR A 737      54.480  55.700  57.770  1.00  0.00           O
ATOM   2405  N   GLU A 738      53.320  54.470  56.270  1.00  0.00           N
ATOM   2406  HN  GLU A 738      52.920  54.440  55.360  1.00  0.00           H
ATOM   2407  CA  GLU A 738      52.770  53.490  57.170  1.00  0.00           C
ATOM   2408  HA  GLU A 738      52.450  54.110  58.000  1.00  0.00           H
ATOM   2409  CB  GLU A 738      51.520  52.730  56.730  1.00  0.00           C
ATOM   2410  HB1 GLU A 738      51.280  52.130  57.630  1.00  0.00           H
ATOM   2411  HB2 GLU A 738      51.630  52.190  55.760  1.00  0.00           H
ATOM   2412  CG  GLU A 738      50.230  53.630  56.660  1.00  0.00           C
ATOM   2413  HG1 GLU A 738      50.360  54.280  55.770  1.00  0.00           H
ATOM   2414  HG2 GLU A 738      50.120  54.230  57.580  1.00  0.00           H
ATOM   2415  CD  GLU A 738      48.930  52.920  56.510  1.00  0.00           C
ATOM   2416  OE1 GLU A 738      48.920  51.790  55.950  1.00  0.00           O
ATOM   2417  OE2 GLU A 738      48.000  53.380  57.210  1.00  0.00           O
ATOM   2418  C   GLU A 738      53.820  52.620  57.800  1.00  0.00           C
ATOM   2419  O   GLU A 738      53.780  52.260  58.980  1.00  0.00           O
ATOM   2420  N   ALA A 739      54.770  52.260  57.010  1.00  0.00           N
ATOM   2421  HN  ALA A 739      54.810  52.590  56.070  1.00  0.00           H
ATOM   2422  CA  ALA A 739      55.920  51.440  57.530  1.00  0.00           C
ATOM   2423  HA  ALA A 739      55.580  50.540  58.020  1.00  0.00           H
ATOM   2424  CB  ALA A 739      56.750  50.930  56.350  1.00  0.00           C
ATOM   2425  HB1 ALA A 739      56.070  50.500  55.580  1.00  0.00           H
ATOM   2426  HB2 ALA A 739      57.410  50.100  56.660  1.00  0.00           H
ATOM   2427  HB3 ALA A 739      57.270  51.800  55.890  1.00  0.00           H
ATOM   2428  C   ALA A 739      56.880  52.160  58.370  1.00  0.00           C
ATOM   2429  O   ALA A 739      57.340  51.690  59.440  1.00  0.00           O
ATOM   2430  N   LEU A 740      57.200  53.420  58.120  1.00  0.00           N
ATOM   2431  HN  LEU A 740      57.020  53.800  57.230  1.00  0.00           H
ATOM   2432  CA  LEU A 740      57.860  54.260  59.130  1.00  0.00           C
ATOM   2433  HA  LEU A 740      58.770  53.770  59.460  1.00  0.00           H
ATOM   2434  CB  LEU A 740      58.290  55.650  58.580  1.00  0.00           C
ATOM   2435  HB1 LEU A 740      58.830  56.210  59.370  1.00  0.00           H
ATOM   2436  HB2 LEU A 740      57.400  56.290  58.430  1.00  0.00           H
ATOM   2437  CG  LEU A 740      59.090  55.650  57.290  1.00  0.00           C
ATOM   2438  HG  LEU A 740      58.580  54.980  56.550  1.00  0.00           H
ATOM   2439  CD1 LEU A 740      59.110  57.040  56.650  1.00  0.00           C
ATOM   2440 HD11 LEU A 740      59.780  57.690  57.250  1.00  0.00           H
ATOM   2441 HD12 LEU A 740      58.160  57.570  56.780  1.00  0.00           H
ATOM   2442 HD13 LEU A 740      59.420  57.100  55.580  1.00  0.00           H
ATOM   2443  CD2 LEU A 740      60.510  54.990  57.530  1.00  0.00           C
ATOM   2444 HD21 LEU A 740      60.990  54.960  56.530  1.00  0.00           H
ATOM   2445 HD22 LEU A 740      60.320  54.030  58.050  1.00  0.00           H
ATOM   2446 HD23 LEU A 740      61.150  55.680  58.130  1.00  0.00           H
ATOM   2447  C   LEU A 740      57.020  54.580  60.410  1.00  0.00           C
ATOM   2448  O   LEU A 740      57.580  54.510  61.510  1.00  0.00           O
ATOM   2449  N   GLU A 741      55.710  54.810  60.250  1.00  0.00           N
ATOM   2450  HN  GLU A 741      55.230  54.850  59.370  1.00  0.00           H
ATOM   2451  CA  GLU A 741      54.890  55.130  61.410  1.00  0.00           C
ATOM   2452  HA  GLU A 741      55.250  55.970  61.980  1.00  0.00           H
ATOM   2453  CB  GLU A 741      53.510  55.530  60.850  1.00  0.00           C
ATOM   2454  HB1 GLU A 741      53.110  54.960  59.980  1.00  0.00           H
ATOM   2455  HB2 GLU A 741      53.540  56.590  60.530  1.00  0.00           H
ATOM   2456  CG  GLU A 741      52.310  55.340  61.810  1.00  0.00           C
ATOM   2457  HG1 GLU A 741      52.560  55.050  62.850  1.00  0.00           H
ATOM   2458  HG2 GLU A 741      51.750  54.520  61.330  1.00  0.00           H
ATOM   2459  CD  GLU A 741      51.330  56.530  61.870  1.00  0.00           C
ATOM   2460  OE1 GLU A 741      51.650  57.470  62.620  1.00  0.00           O
ATOM   2461  OE2 GLU A 741      50.310  56.560  61.200  1.00  0.00           O
ATOM   2462  C   GLU A 741      54.730  53.890  62.300  1.00  0.00           C
ATOM   2463  O   GLU A 741      54.870  53.980  63.500  1.00  0.00           O
ATOM   2464  N   LYS A 742      54.510  52.690  61.710  1.00  0.00           N
ATOM   2465  HN  LYS A 742      54.360  52.760  60.720  1.00  0.00           H
ATOM   2466  CA  LYS A 742      54.380  51.370  62.300  1.00  0.00           C
ATOM   2467  HA  LYS A 742      53.580  51.400  63.020  1.00  0.00           H
ATOM   2468  CB  LYS A 742      53.950  50.330  61.250  1.00  0.00           C
ATOM   2469  HB1 LYS A 742      54.100  49.340  61.740  1.00  0.00           H
ATOM   2470  HB2 LYS A 742      54.490  50.390  60.280  1.00  0.00           H
ATOM   2471  CG  LYS A 742      52.470  50.370  60.910  1.00  0.00           C
ATOM   2472  HG1 LYS A 742      52.290  51.390  60.510  1.00  0.00           H
ATOM   2473  HG2 LYS A 742      51.820  50.290  61.810  1.00  0.00           H
ATOM   2474  CD  LYS A 742      51.990  49.300  59.920  1.00  0.00           C
ATOM   2475  HD1 LYS A 742      52.240  48.300  60.340  1.00  0.00           H
ATOM   2476  HD2 LYS A 742      52.660  49.460  59.060  1.00  0.00           H
ATOM   2477  CE  LYS A 742      50.530  49.260  59.640  1.00  0.00           C
ATOM   2478  HE1 LYS A 742      50.190  50.270  59.340  1.00  0.00           H
ATOM   2479  HE2 LYS A 742      49.950  48.900  60.520  1.00  0.00           H
ATOM   2480  NZ  LYS A 742      50.080  48.370  58.560  1.00  0.00           N
ATOM   2481  HZ1 LYS A 742      49.230  48.690  58.050  1.00  0.00           H
ATOM   2482  HZ2 LYS A 742      49.920  47.410  58.930  1.00  0.00           H
ATOM   2483  HZ3 LYS A 742      50.870  48.290  57.870  1.00  0.00           H
ATOM   2484  C   LYS A 742      55.670  51.040  63.060  1.00  0.00           C
ATOM   2485  O   LYS A 742      55.600  50.530  64.220  1.00  0.00           O
ATOM   2486  N   LEU A 743      56.870  51.410  62.520  1.00  0.00           N
ATOM   2487  HN  LEU A 743      56.920  51.770  61.590  1.00  0.00           H
ATOM   2488  CA  LEU A 743      58.130  51.250  63.110  1.00  0.00           C
ATOM   2489  HA  LEU A 743      58.190  50.210  63.380  1.00  0.00           H
ATOM   2490  CB  LEU A 743      59.270  51.480  62.140  1.00  0.00           C
ATOM   2491  HB1 LEU A 743      59.180  52.490  61.670  1.00  0.00           H
ATOM   2492  HB2 LEU A 743      59.320  50.800  61.270  1.00  0.00           H
ATOM   2493  CG  LEU A 743      60.690  51.590  62.790  1.00  0.00           C
ATOM   2494  HG  LEU A 743      60.710  52.350  63.600  1.00  0.00           H
ATOM   2495  CD1 LEU A 743      61.120  50.170  63.240  1.00  0.00           C
ATOM   2496 HD11 LEU A 743      61.920  50.280  64.010  1.00  0.00           H
ATOM   2497 HD12 LEU A 743      61.510  49.580  62.380  1.00  0.00           H
ATOM   2498 HD13 LEU A 743      60.230  49.680  63.680  1.00  0.00           H
ATOM   2499  CD2 LEU A 743      61.660  52.080  61.720  1.00  0.00           C
ATOM   2500 HD21 LEU A 743      62.710  52.270  62.040  1.00  0.00           H
ATOM   2501 HD22 LEU A 743      61.270  52.960  61.180  1.00  0.00           H
ATOM   2502 HD23 LEU A 743      61.670  51.290  60.940  1.00  0.00           H
ATOM   2503  C   LEU A 743      58.190  52.100  64.440  1.00  0.00           C
ATOM   2504  O   LEU A 743      58.660  51.600  65.500  1.00  0.00           O
ATOM   2505  N   PHE A 744      57.700  53.340  64.490  1.00  0.00           N
ATOM   2506  HN  PHE A 744      57.350  53.780  63.660  1.00  0.00           H
ATOM   2507  CA  PHE A 744      57.810  54.230  65.690  1.00  0.00           C
ATOM   2508  HA  PHE A 744      58.710  53.920  66.220  1.00  0.00           H
ATOM   2509  CB  PHE A 744      57.960  55.670  65.320  1.00  0.00           C
ATOM   2510  HB1 PHE A 744      57.640  56.380  66.110  1.00  0.00           H
ATOM   2511  HB2 PHE A 744      57.270  55.890  64.470  1.00  0.00           H
ATOM   2512  CG  PHE A 744      59.430  56.100  64.990  1.00  0.00           C
ATOM   2513  CD1 PHE A 744      60.040  55.780  63.750  1.00  0.00           C
ATOM   2514  HD1 PHE A 744      59.330  55.320  63.080  1.00  0.00           H
ATOM   2515  CE1 PHE A 744      61.340  56.170  63.430  1.00  0.00           C
ATOM   2516  HE1 PHE A 744      61.660  56.040  62.410  1.00  0.00           H
ATOM   2517  CZ  PHE A 744      62.100  56.730  64.520  1.00  0.00           C
ATOM   2518  HZ  PHE A 744      63.120  57.050  64.400  1.00  0.00           H
ATOM   2519  CD2 PHE A 744      60.200  56.640  66.020  1.00  0.00           C
ATOM   2520  HD2 PHE A 744      59.690  56.870  66.950  1.00  0.00           H
ATOM   2521  CE2 PHE A 744      61.560  56.890  65.760  1.00  0.00           C
ATOM   2522  HE2 PHE A 744      62.110  57.220  66.630  1.00  0.00           H
ATOM   2523  C   PHE A 744      56.680  54.080  66.610  1.00  0.00           C
ATOM   2524  O   PHE A 744      56.800  54.330  67.810  1.00  0.00           O
ATOM   2525  N   ASP A 745      55.550  53.520  66.210  1.00  0.00           N
ATOM   2526  HN  ASP A 745      55.350  53.650  65.240  1.00  0.00           H
ATOM   2527  CA  ASP A 745      54.530  53.110  67.180  1.00  0.00           C
ATOM   2528  HA  ASP A 745      54.530  53.890  67.920  1.00  0.00           H
ATOM   2529  CB  ASP A 745      53.170  52.880  66.450  1.00  0.00           C
ATOM   2530  HB1 ASP A 745      52.420  52.340  67.060  1.00  0.00           H
ATOM   2531  HB2 ASP A 745      53.380  52.330  65.500  1.00  0.00           H
ATOM   2532  CG  ASP A 745      52.480  54.170  66.060  1.00  0.00           C
ATOM   2533  OD1 ASP A 745      53.030  55.290  66.290  1.00  0.00           O
ATOM   2534  OD2 ASP A 745      51.360  54.140  65.420  1.00  0.00           O
ATOM   2535  C   ASP A 745      54.980  51.790  67.920  1.00  0.00           C
ATOM   2536  O   ASP A 745      54.450  51.530  69.040  1.00  0.00           O
ATOM   2537  N   LEU A 746      55.870  50.970  67.440  1.00  0.00           N
ATOM   2538  HN  LEU A 746      56.130  51.000  66.480  1.00  0.00           H
ATOM   2539  CA  LEU A 746      56.530  49.890  68.110  1.00  0.00           C
ATOM   2540  HA  LEU A 746      55.770  49.160  68.310  1.00  0.00           H
ATOM   2541  CB  LEU A 746      57.440  49.090  67.040  1.00  0.00           C
ATOM   2542  HB1 LEU A 746      58.330  49.750  66.920  1.00  0.00           H
ATOM   2543  HB2 LEU A 746      56.910  48.950  66.060  1.00  0.00           H
ATOM   2544  CG  LEU A 746      57.810  47.620  67.430  1.00  0.00           C
ATOM   2545  HG  LEU A 746      58.110  47.700  68.500  1.00  0.00           H
ATOM   2546  CD1 LEU A 746      56.650  46.660  67.130  1.00  0.00           C
ATOM   2547 HD11 LEU A 746      55.620  46.990  67.380  1.00  0.00           H
ATOM   2548 HD12 LEU A 746      56.790  45.590  67.340  1.00  0.00           H
ATOM   2549 HD13 LEU A 746      56.630  46.650  66.010  1.00  0.00           H
ATOM   2550  CD2 LEU A 746      59.120  47.140  66.740  1.00  0.00           C
ATOM   2551 HD21 LEU A 746      58.960  46.870  65.670  1.00  0.00           H
ATOM   2552 HD22 LEU A 746      59.530  46.180  67.100  1.00  0.00           H
ATOM   2553 HD23 LEU A 746      59.980  47.840  66.830  1.00  0.00           H
ATOM   2554  C   LEU A 746      57.200  50.340  69.430  1.00  0.00           C
ATOM   2555  O   LEU A 746      57.230  49.660  70.430  1.00  0.00           O
ATOM   2556  N   GLY A 747      57.710  51.590  69.480  1.00  0.00           N
ATOM   2557  HN  GLY A 747      57.550  52.130  68.660  1.00  0.00           H
ATOM   2558  CA  GLY A 747      58.280  52.410  70.620  1.00  0.00           C
ATOM   2559  HA1 GLY A 747      58.560  53.410  70.350  1.00  0.00           H
ATOM   2560  HA2 GLY A 747      59.110  51.880  71.050  1.00  0.00           H
ATOM   2561  C   GLY A 747      57.270  52.680  71.650  1.00  0.00           C
ATOM   2562  O   GLY A 747      57.520  52.480  72.830  1.00  0.00           O
ATOM   2563  N   GLU A 748      56.040  53.040  71.260  1.00  0.00           N
ATOM   2564  HN  GLU A 748      55.910  53.150  70.290  1.00  0.00           H
ATOM   2565  CA  GLU A 748      54.970  53.250  72.140  1.00  0.00           C
ATOM   2566  HA  GLU A 748      55.250  53.840  72.990  1.00  0.00           H
ATOM   2567  CB  GLU A 748      53.790  53.990  71.420  1.00  0.00           C
ATOM   2568  HB1 GLU A 748      53.790  53.780  70.320  1.00  0.00           H
ATOM   2569  HB2 GLU A 748      54.150  55.040  71.500  1.00  0.00           H
ATOM   2570  CG  GLU A 748      52.340  53.900  72.050  1.00  0.00           C
ATOM   2571  HG1 GLU A 748      52.150  53.510  73.070  1.00  0.00           H
ATOM   2572  HG2 GLU A 748      51.880  53.110  71.420  1.00  0.00           H
ATOM   2573  CD  GLU A 748      51.460  55.230  71.940  1.00  0.00           C
ATOM   2574  OE1 GLU A 748      52.000  56.330  71.980  1.00  0.00           O
ATOM   2575  OE2 GLU A 748      50.220  55.140  71.960  1.00  0.00           O
ATOM   2576  C   GLU A 748      54.470  52.030  72.780  1.00  0.00           C
ATOM   2577  O   GLU A 748      54.310  51.890  73.990  1.00  0.00           O
ATOM   2578  N   THR A 749      54.180  51.060  71.920  1.00  0.00           N
ATOM   2579  HN  THR A 749      54.190  51.180  70.930  1.00  0.00           H
ATOM   2580  CA  THR A 749      53.460  49.840  72.200  1.00  0.00           C
ATOM   2581  HA  THR A 749      52.610  50.050  72.840  1.00  0.00           H
ATOM   2582  CB  THR A 749      52.790  49.120  70.990  1.00  0.00           C
ATOM   2583  HB  THR A 749      52.230  48.190  71.190  1.00  0.00           H
ATOM   2584  OG1 THR A 749      53.710  49.020  69.910  1.00  0.00           O
ATOM   2585  HG1 THR A 749      54.050  49.900  69.770  1.00  0.00           H
ATOM   2586  CG2 THR A 749      51.660  50.040  70.590  1.00  0.00           C
ATOM   2587 HG21 THR A 749      52.110  51.070  70.480  1.00  0.00           H
ATOM   2588 HG22 THR A 749      50.940  50.200  71.410  1.00  0.00           H
ATOM   2589 HG23 THR A 749      51.140  49.820  69.640  1.00  0.00           H
ATOM   2590  C   THR A 749      54.290  48.900  72.950  1.00  0.00           C
ATOM   2591  O   THR A 749      53.750  48.000  73.620  1.00  0.00           O
ATOM   2592  N   TYR A 750      55.630  48.880  72.830  1.00  0.00           N
ATOM   2593  HN  TYR A 750      56.120  49.350  72.100  1.00  0.00           H
ATOM   2594  CA  TYR A 750      56.530  48.000  73.650  1.00  0.00           C
ATOM   2595  HA  TYR A 750      55.860  47.330  74.170  1.00  0.00           H
ATOM   2596  CB  TYR A 750      57.620  47.080  72.880  1.00  0.00           C
ATOM   2597  HB1 TYR A 750      58.450  46.680  73.490  1.00  0.00           H
ATOM   2598  HB2 TYR A 750      58.260  47.770  72.290  1.00  0.00           H
ATOM   2599  CG  TYR A 750      56.960  45.960  72.160  1.00  0.00           C
ATOM   2600  CD1 TYR A 750      56.450  46.040  70.860  1.00  0.00           C
ATOM   2601  HD1 TYR A 750      56.470  46.980  70.310  1.00  0.00           H
ATOM   2602  CE1 TYR A 750      55.750  44.980  70.340  1.00  0.00           C
ATOM   2603  HE1 TYR A 750      55.330  45.060  69.350  1.00  0.00           H
ATOM   2604  CZ  TYR A 750      55.670  43.770  71.050  1.00  0.00           C
ATOM   2605  OH  TYR A 750      55.210  42.630  70.350  1.00  0.00           O
ATOM   2606  HH  TYR A 750      54.380  42.880  69.940  1.00  0.00           H
ATOM   2607  CD2 TYR A 750      57.040  44.690  72.760  1.00  0.00           C
ATOM   2608  HD2 TYR A 750      57.560  44.630  73.700  1.00  0.00           H
ATOM   2609  CE2 TYR A 750      56.450  43.620  72.220  1.00  0.00           C
ATOM   2610  HE2 TYR A 750      56.450  42.650  72.700  1.00  0.00           H
ATOM   2611  C   TYR A 750      57.120  48.860  74.770  1.00  0.00           C
ATOM   2612  O   TYR A 750      57.890  48.350  75.590  1.00  0.00           O
ATOM   2613  N   ALA A 751      56.730  50.110  74.880  1.00  0.00           N
ATOM   2614  HN  ALA A 751      56.020  50.460  74.280  1.00  0.00           H
ATOM   2615  CA  ALA A 751      56.940  50.890  76.090  1.00  0.00           C
ATOM   2616  HA  ALA A 751      56.240  51.710  76.040  1.00  0.00           H
ATOM   2617  CB  ALA A 751      56.200  50.330  77.370  1.00  0.00           C
ATOM   2618  HB1 ALA A 751      55.150  50.120  77.110  1.00  0.00           H
ATOM   2619  HB2 ALA A 751      56.320  51.020  78.230  1.00  0.00           H
ATOM   2620  HB3 ALA A 751      56.790  49.430  77.660  1.00  0.00           H
ATOM   2621  C   ALA A 751      58.320  51.430  76.310  1.00  0.00           C
ATOM   2622  O   ALA A 751      58.960  51.120  77.300  1.00  0.00           O
ATOM   2623  N   PHE A 752      58.800  52.240  75.300  1.00  0.00           N
ATOM   2624  HN  PHE A 752      58.150  52.470  74.570  1.00  0.00           H
ATOM   2625  CA  PHE A 752      60.190  52.790  75.400  1.00  0.00           C
ATOM   2626  HA  PHE A 752      60.200  53.140  76.410  1.00  0.00           H
ATOM   2627  CB  PHE A 752      60.310  53.990  74.360  1.00  0.00           C
ATOM   2628  HB1 PHE A 752      59.410  54.620  74.500  1.00  0.00           H
ATOM   2629  HB2 PHE A 752      60.130  53.660  73.320  1.00  0.00           H
ATOM   2630  CG  PHE A 752      61.660  54.730  74.390  1.00  0.00           C
ATOM   2631  CD1 PHE A 752      61.760  56.040  75.000  1.00  0.00           C
ATOM   2632  HD1 PHE A 752      60.880  56.560  75.360  1.00  0.00           H
ATOM   2633  CE1 PHE A 752      62.980  56.670  75.190  1.00  0.00           C
ATOM   2634  HE1 PHE A 752      63.000  57.620  75.700  1.00  0.00           H
ATOM   2635  CZ  PHE A 752      64.130  56.130  74.750  1.00  0.00           C
ATOM   2636  HZ  PHE A 752      65.070  56.620  74.950  1.00  0.00           H
ATOM   2637  CD2 PHE A 752      62.950  54.210  74.050  1.00  0.00           C
ATOM   2638  HD2 PHE A 752      63.020  53.240  73.570  1.00  0.00           H
ATOM   2639  CE2 PHE A 752      64.170  54.880  74.140  1.00  0.00           C
ATOM   2640  HE2 PHE A 752      65.050  54.320  73.860  1.00  0.00           H
ATOM   2641  C   PHE A 752      61.240  51.710  75.490  1.00  0.00           C
ATOM   2642  O   PHE A 752      61.970  51.720  76.480  1.00  0.00           O
ATOM   2643  N   PRO A 822      61.420  50.830  74.550  1.00  0.00           N
ATOM   2644  CD  PRO A 822      60.690  50.910  73.270  1.00  0.00           C
ATOM   2645  HD1 PRO A 822      60.970  51.790  72.660  1.00  0.00           H
ATOM   2646  HD2 PRO A 822      59.590  50.840  73.350  1.00  0.00           H
ATOM   2647  CA  PRO A 822      62.090  49.530  74.720  1.00  0.00           C
ATOM   2648  HA  PRO A 822      61.970  49.130  75.710  1.00  0.00           H
ATOM   2649  CB  PRO A 822      61.430  48.660  73.590  1.00  0.00           C
ATOM   2650  HB1 PRO A 822      60.460  48.390  74.050  1.00  0.00           H
ATOM   2651  HB2 PRO A 822      62.060  47.870  73.140  1.00  0.00           H
ATOM   2652  CG  PRO A 822      61.070  49.700  72.530  1.00  0.00           C
ATOM   2653  HG1 PRO A 822      61.850  49.800  71.750  1.00  0.00           H
ATOM   2654  HG2 PRO A 822      60.170  49.350  72.010  1.00  0.00           H
ATOM   2655  C   PRO A 822      63.570  49.690  74.530  1.00  0.00           C
ATOM   2656  O   PRO A 822      64.010  50.660  73.870  1.00  0.00           O
ATOM   2657  N   ASP A 823      64.390  48.790  75.120  1.00  0.00           N
ATOM   2658  HN  ASP A 823      64.080  47.900  75.460  1.00  0.00           H
ATOM   2659  CA  ASP A 823      65.800  48.950  75.090  1.00  0.00           C
ATOM   2660  HA  ASP A 823      65.940  49.960  75.450  1.00  0.00           H
ATOM   2661  CB  ASP A 823      66.520  48.010  76.090  1.00  0.00           C
ATOM   2662  HB1 ASP A 823      67.630  48.110  76.020  1.00  0.00           H
ATOM   2663  HB2 ASP A 823      66.360  46.950  75.840  1.00  0.00           H
ATOM   2664  CG  ASP A 823      65.990  48.220  77.480  1.00  0.00           C
ATOM   2665  OD1 ASP A 823      65.910  47.180  78.150  1.00  0.00           O
ATOM   2666  OD2 ASP A 823      65.720  49.390  77.860  1.00  0.00           O
ATOM   2667  C   ASP A 823      66.500  48.900  73.770  1.00  0.00           C
ATOM   2668  O   ASP A 823      67.470  49.570  73.450  1.00  0.00           O
ATOM   2669  N   VAL A 824      66.060  47.960  72.900  1.00  0.00           N
ATOM   2670  HN  VAL A 824      65.260  47.430  73.170  1.00  0.00           H
ATOM   2671  CA  VAL A 824      66.650  47.760  71.530  1.00  0.00           C
ATOM   2672  HA  VAL A 824      67.710  47.930  71.570  1.00  0.00           H
ATOM   2673  CB  VAL A 824      66.470  46.270  71.150  1.00  0.00           C
ATOM   2674  HB  VAL A 824      66.650  46.020  70.080  1.00  0.00           H
ATOM   2675  CG1 VAL A 824      67.560  45.490  71.950  1.00  0.00           C
ATOM   2676 HG11 VAL A 824      67.440  44.440  71.610  1.00  0.00           H
ATOM   2677 HG12 VAL A 824      67.380  45.660  73.030  1.00  0.00           H
ATOM   2678 HG13 VAL A 824      68.630  45.680  71.720  1.00  0.00           H
ATOM   2679  CG2 VAL A 824      65.140  45.760  71.550  1.00  0.00           C
ATOM   2680 HG21 VAL A 824      64.800  45.730  72.610  1.00  0.00           H
ATOM   2681 HG22 VAL A 824      65.010  44.710  71.210  1.00  0.00           H
ATOM   2682 HG23 VAL A 824      64.360  46.370  71.030  1.00  0.00           H
ATOM   2683  C   VAL A 824      66.060  48.670  70.500  1.00  0.00           C
ATOM   2684  O   VAL A 824      66.140  48.450  69.310  1.00  0.00           O
ATOM   2685  N   LEU A 825      65.550  49.810  70.870  1.00  0.00           N
ATOM   2686  HN  LEU A 825      65.480  50.110  71.820  1.00  0.00           H
ATOM   2687  CA  LEU A 825      64.860  50.660  69.880  1.00  0.00           C
ATOM   2688  HA  LEU A 825      64.160  50.010  69.370  1.00  0.00           H
ATOM   2689  CB  LEU A 825      64.250  51.790  70.660  1.00  0.00           C
ATOM   2690  HB1 LEU A 825      64.990  52.350  71.280  1.00  0.00           H
ATOM   2691  HB2 LEU A 825      63.690  51.320  71.510  1.00  0.00           H
ATOM   2692  CG  LEU A 825      63.490  52.870  69.900  1.00  0.00           C
ATOM   2693  HG  LEU A 825      64.270  53.370  69.280  1.00  0.00           H
ATOM   2694  CD1 LEU A 825      62.430  52.240  69.040  1.00  0.00           C
ATOM   2695 HD11 LEU A 825      62.820  51.390  68.440  1.00  0.00           H
ATOM   2696 HD12 LEU A 825      61.980  53.100  68.510  1.00  0.00           H
ATOM   2697 HD13 LEU A 825      61.610  51.850  69.690  1.00  0.00           H
ATOM   2698  CD2 LEU A 825      62.760  53.850  70.820  1.00  0.00           C
ATOM   2699 HD21 LEU A 825      61.920  53.390  71.400  1.00  0.00           H
ATOM   2700 HD22 LEU A 825      62.310  54.760  70.350  1.00  0.00           H
ATOM   2701 HD23 LEU A 825      63.480  54.340  71.500  1.00  0.00           H
ATOM   2702  C   LEU A 825      65.650  51.210  68.730  1.00  0.00           C
ATOM   2703  O   LEU A 825      65.320  51.080  67.580  1.00  0.00           O
ATOM   2704  N   PHE A 826      66.880  51.700  69.050  1.00  0.00           N
ATOM   2705  HN  PHE A 826      67.040  51.870  70.020  1.00  0.00           H
ATOM   2706  CA  PHE A 826      67.940  51.960  68.060  1.00  0.00           C
ATOM   2707  HA  PHE A 826      67.480  52.600  67.330  1.00  0.00           H
ATOM   2708  CB  PHE A 826      69.160  52.630  68.780  1.00  0.00           C
ATOM   2709  HB1 PHE A 826      69.520  51.900  69.530  1.00  0.00           H
ATOM   2710  HB2 PHE A 826      68.680  53.490  69.290  1.00  0.00           H
ATOM   2711  CG  PHE A 826      70.300  53.100  67.990  1.00  0.00           C
ATOM   2712  CD1 PHE A 826      71.420  53.440  68.770  1.00  0.00           C
ATOM   2713  HD1 PHE A 826      71.390  53.250  69.840  1.00  0.00           H
ATOM   2714  CE1 PHE A 826      72.610  53.830  68.130  1.00  0.00           C
ATOM   2715  HE1 PHE A 826      73.410  53.960  68.830  1.00  0.00           H
ATOM   2716  CZ  PHE A 826      72.700  53.900  66.740  1.00  0.00           C
ATOM   2717  HZ  PHE A 826      73.650  53.970  66.230  1.00  0.00           H
ATOM   2718  CD2 PHE A 826      70.300  53.430  66.620  1.00  0.00           C
ATOM   2719  HD2 PHE A 826      69.480  53.240  65.950  1.00  0.00           H
ATOM   2720  CE2 PHE A 826      71.530  53.790  66.050  1.00  0.00           C
ATOM   2721  HE2 PHE A 826      71.560  53.790  64.970  1.00  0.00           H
ATOM   2722  C   PHE A 826      68.370  50.690  67.320  1.00  0.00           C
ATOM   2723  O   PHE A 826      68.600  50.610  66.090  1.00  0.00           O
ATOM   2724  N   TRP A 827      68.620  49.610  68.070  1.00  0.00           N
ATOM   2725  HN  TRP A 827      68.520  49.670  69.060  1.00  0.00           H
ATOM   2726  CA  TRP A 827      69.060  48.390  67.450  1.00  0.00           C
ATOM   2727  HA  TRP A 827      70.000  48.560  66.930  1.00  0.00           H
ATOM   2728  CB  TRP A 827      69.390  47.250  68.480  1.00  0.00           C
ATOM   2729  HB1 TRP A 827      68.700  47.360  69.350  1.00  0.00           H
ATOM   2730  HB2 TRP A 827      70.420  47.450  68.840  1.00  0.00           H
ATOM   2731  CG  TRP A 827      69.480  45.780  68.040  1.00  0.00           C
ATOM   2732  CD1 TRP A 827      68.880  44.740  68.660  1.00  0.00           C
ATOM   2733  HD1 TRP A 827      67.970  44.810  69.240  1.00  0.00           H
ATOM   2734  NE1 TRP A 827      69.220  43.520  68.130  1.00  0.00           N
ATOM   2735  HE1 TRP A 827      68.830  42.630  68.250  1.00  0.00           H
ATOM   2736  CE2 TRP A 827      70.110  43.710  67.130  1.00  0.00           C
ATOM   2737  CD2 TRP A 827      70.340  45.150  67.030  1.00  0.00           C
ATOM   2738  CE3 TRP A 827      71.280  45.650  66.090  1.00  0.00           C
ATOM   2739  HE3 TRP A 827      71.370  46.710  65.910  1.00  0.00           H
ATOM   2740  CZ3 TRP A 827      71.980  44.840  65.230  1.00  0.00           C
ATOM   2741  HZ3 TRP A 827      72.770  45.240  64.620  1.00  0.00           H
ATOM   2742  CZ2 TRP A 827      70.890  42.850  66.350  1.00  0.00           C
ATOM   2743  HZ2 TRP A 827      70.820  41.770  66.460  1.00  0.00           H
ATOM   2744  CH2 TRP A 827      71.790  43.430  65.390  1.00  0.00           C
ATOM   2745  HH2 TRP A 827      72.360  42.780  64.740  1.00  0.00           H
ATOM   2746  C   TRP A 827      68.070  47.870  66.380  1.00  0.00           C
ATOM   2747  O   TRP A 827      68.510  47.610  65.300  1.00  0.00           O
ATOM   2748  N   CYS A 828      66.740  47.820  66.680  1.00  0.00           N
ATOM   2749  HN  CYS A 828      66.510  48.020  67.640  1.00  0.00           H
ATOM   2750  CA  CYS A 828      65.590  47.780  65.780  1.00  0.00           C
ATOM   2751  HA  CYS A 828      65.550  46.740  65.480  1.00  0.00           H
ATOM   2752  CB  CYS A 828      64.210  47.940  66.470  1.00  0.00           C
ATOM   2753  HB1 CYS A 828      63.320  48.120  65.850  1.00  0.00           H
ATOM   2754  HB2 CYS A 828      64.290  48.930  66.970  1.00  0.00           H
ATOM   2755  SG  CYS A 828      63.890  46.670  67.680  1.00  0.00           S
ATOM   2756  HG1 CYS A 828      64.770  47.030  68.590  1.00  0.00           H
ATOM   2757  C   CYS A 828      65.650  48.620  64.500  1.00  0.00           C
ATOM   2758  O   CYS A 828      65.570  48.110  63.370  1.00  0.00           O
ATOM   2759  N   VAL A 829      65.880  49.920  64.640  1.00  0.00           N
ATOM   2760  HN  VAL A 829      65.860  50.370  65.520  1.00  0.00           H
ATOM   2761  CA  VAL A 829      65.970  50.850  63.500  1.00  0.00           C
ATOM   2762  HA  VAL A 829      65.010  50.860  63.000  1.00  0.00           H
ATOM   2763  CB  VAL A 829      66.130  52.330  64.000  1.00  0.00           C
ATOM   2764  HB  VAL A 829      66.990  52.310  64.700  1.00  0.00           H
ATOM   2765  CG1 VAL A 829      66.350  53.340  62.820  1.00  0.00           C
ATOM   2766 HG11 VAL A 829      67.400  53.230  62.470  1.00  0.00           H
ATOM   2767 HG12 VAL A 829      66.020  54.370  63.100  1.00  0.00           H
ATOM   2768 HG13 VAL A 829      65.660  53.080  61.980  1.00  0.00           H
ATOM   2769  CG2 VAL A 829      64.870  52.670  64.680  1.00  0.00           C
ATOM   2770 HG21 VAL A 829      64.930  53.680  65.130  1.00  0.00           H
ATOM   2771 HG22 VAL A 829      64.630  51.910  65.450  1.00  0.00           H
ATOM   2772 HG23 VAL A 829      64.010  52.880  64.000  1.00  0.00           H
ATOM   2773  C   VAL A 829      67.110  50.430  62.510  1.00  0.00           C
ATOM   2774  O   VAL A 829      67.010  50.470  61.310  1.00  0.00           O
ATOM   2775  N   ILE A 830      68.310  50.050  63.080  1.00  0.00           N
ATOM   2776  HN  ILE A 830      68.340  50.150  64.070  1.00  0.00           H
ATOM   2777  CA  ILE A 830      69.460  49.490  62.380  1.00  0.00           C
ATOM   2778  HA  ILE A 830      69.560  50.180  61.550  1.00  0.00           H
ATOM   2779  CB  ILE A 830      70.720  49.450  63.200  1.00  0.00           C
ATOM   2780  HB  ILE A 830      70.510  49.070  64.220  1.00  0.00           H
ATOM   2781  CG2 ILE A 830      71.790  48.400  62.630  1.00  0.00           C
ATOM   2782 HG21 ILE A 830      71.570  47.350  62.890  1.00  0.00           H
ATOM   2783 HG22 ILE A 830      72.790  48.500  63.130  1.00  0.00           H
ATOM   2784 HG23 ILE A 830      71.910  48.550  61.540  1.00  0.00           H
ATOM   2785  CG1 ILE A 830      71.290  50.870  63.440  1.00  0.00           C
ATOM   2786 HG11 ILE A 830      72.310  50.810  63.870  1.00  0.00           H
ATOM   2787 HG12 ILE A 830      70.650  51.380  64.200  1.00  0.00           H
ATOM   2788  CD  ILE A 830      71.320  51.900  62.250  1.00  0.00           C
ATOM   2789  HD1 ILE A 830      71.820  52.820  62.600  1.00  0.00           H
ATOM   2790  HD2 ILE A 830      70.270  52.070  61.900  1.00  0.00           H
ATOM   2791  HD3 ILE A 830      71.890  51.430  61.410  1.00  0.00           H
ATOM   2792  C   ILE A 830      69.090  48.100  61.830  1.00  0.00           C
ATOM   2793  O   ILE A 830      69.330  48.000  60.580  1.00  0.00           O
ATOM   2794  N   LEU A 831      68.410  47.160  62.460  1.00  0.00           N
ATOM   2795  HN  LEU A 831      68.140  47.260  63.420  1.00  0.00           H
ATOM   2796  CA  LEU A 831      67.830  45.960  61.810  1.00  0.00           C
ATOM   2797  HA  LEU A 831      68.580  45.300  61.420  1.00  0.00           H
ATOM   2798  CB  LEU A 831      67.070  45.140  62.850  1.00  0.00           C
ATOM   2799  HB1 LEU A 831      66.740  44.200  62.340  1.00  0.00           H
ATOM   2800  HB2 LEU A 831      66.190  45.620  63.320  1.00  0.00           H
ATOM   2801  CG  LEU A 831      67.930  44.520  63.990  1.00  0.00           C
ATOM   2802  HG  LEU A 831      68.640  45.340  64.230  1.00  0.00           H
ATOM   2803  CD1 LEU A 831      67.020  44.010  65.140  1.00  0.00           C
ATOM   2804 HD11 LEU A 831      66.390  44.760  65.680  1.00  0.00           H
ATOM   2805 HD12 LEU A 831      67.690  43.620  65.940  1.00  0.00           H
ATOM   2806 HD13 LEU A 831      66.320  43.220  64.830  1.00  0.00           H
ATOM   2807  CD2 LEU A 831      68.760  43.430  63.290  1.00  0.00           C
ATOM   2808 HD21 LEU A 831      69.450  43.870  62.540  1.00  0.00           H
ATOM   2809 HD22 LEU A 831      68.110  42.750  62.700  1.00  0.00           H
ATOM   2810 HD23 LEU A 831      69.390  42.970  64.080  1.00  0.00           H
ATOM   2811  C   LEU A 831      66.920  46.330  60.550  1.00  0.00           C
ATOM   2812  O   LEU A 831      67.090  45.720  59.480  1.00  0.00           O
ATOM   2813  N   PHE A 832      66.020  47.340  60.620  1.00  0.00           N
ATOM   2814  HN  PHE A 832      65.990  47.760  61.520  1.00  0.00           H
ATOM   2815  CA  PHE A 832      65.130  47.860  59.590  1.00  0.00           C
ATOM   2816  HA  PHE A 832      64.500  47.040  59.270  1.00  0.00           H
ATOM   2817  CB  PHE A 832      64.240  48.860  60.260  1.00  0.00           C
ATOM   2818  HB1 PHE A 832      64.790  49.580  60.890  1.00  0.00           H
ATOM   2819  HB2 PHE A 832      63.530  48.380  60.970  1.00  0.00           H
ATOM   2820  CG  PHE A 832      63.430  49.700  59.270  1.00  0.00           C
ATOM   2821  CD1 PHE A 832      62.200  49.230  58.900  1.00  0.00           C
ATOM   2822  HD1 PHE A 832      61.820  48.340  59.370  1.00  0.00           H
ATOM   2823  CE1 PHE A 832      61.320  49.970  58.140  1.00  0.00           C
ATOM   2824  HE1 PHE A 832      60.460  49.540  57.660  1.00  0.00           H
ATOM   2825  CZ  PHE A 832      61.630  51.290  57.770  1.00  0.00           C
ATOM   2826  HZ  PHE A 832      60.940  51.760  57.090  1.00  0.00           H
ATOM   2827  CD2 PHE A 832      63.750  50.990  58.900  1.00  0.00           C
ATOM   2828  HD2 PHE A 832      64.680  51.430  59.220  1.00  0.00           H
ATOM   2829  CE2 PHE A 832      62.840  51.830  58.170  1.00  0.00           C
ATOM   2830  HE2 PHE A 832      63.010  52.790  57.730  1.00  0.00           H
ATOM   2831  C   PHE A 832      65.890  48.410  58.390  1.00  0.00           C
ATOM   2832  O   PHE A 832      65.680  47.980  57.270  1.00  0.00           O
ATOM   2833  N   PHE A 833      66.870  49.310  58.530  1.00  0.00           N
ATOM   2834  HN  PHE A 833      67.070  49.810  59.370  1.00  0.00           H
ATOM   2835  CA  PHE A 833      67.780  49.690  57.470  1.00  0.00           C
ATOM   2836  HA  PHE A 833      67.160  50.060  56.660  1.00  0.00           H
ATOM   2837  CB  PHE A 833      68.670  50.820  57.910  1.00  0.00           C
ATOM   2838  HB1 PHE A 833      69.370  51.140  57.110  1.00  0.00           H
ATOM   2839  HB2 PHE A 833      69.200  50.680  58.880  1.00  0.00           H
ATOM   2840  CG  PHE A 833      67.910  52.070  58.240  1.00  0.00           C
ATOM   2841  CD1 PHE A 833      68.510  52.990  59.140  1.00  0.00           C
ATOM   2842  HD1 PHE A 833      69.430  52.840  59.660  1.00  0.00           H
ATOM   2843  CE1 PHE A 833      67.830  54.190  59.430  1.00  0.00           C
ATOM   2844  HE1 PHE A 833      68.250  54.880  60.150  1.00  0.00           H
ATOM   2845  CZ  PHE A 833      66.590  54.400  58.840  1.00  0.00           C
ATOM   2846  HZ  PHE A 833      66.040  55.290  59.100  1.00  0.00           H
ATOM   2847  CD2 PHE A 833      66.870  52.490  57.460  1.00  0.00           C
ATOM   2848  HD2 PHE A 833      66.520  51.940  56.600  1.00  0.00           H
ATOM   2849  CE2 PHE A 833      66.080  53.580  57.850  1.00  0.00           C
ATOM   2850  HE2 PHE A 833      65.270  53.940  57.230  1.00  0.00           H
ATOM   2851  C   PHE A 833      68.670  48.640  56.820  1.00  0.00           C
ATOM   2852  O   PHE A 833      68.830  48.680  55.610  1.00  0.00           O
ATOM   2853  N   THR A 834      69.320  47.730  57.660  1.00  0.00           N
ATOM   2854  HN  THR A 834      69.180  47.820  58.650  1.00  0.00           H
ATOM   2855  CA  THR A 834      70.120  46.580  57.180  1.00  0.00           C
ATOM   2856  HA  THR A 834      70.820  46.920  56.420  1.00  0.00           H
ATOM   2857  CB  THR A 834      71.000  45.890  58.280  1.00  0.00           C
ATOM   2858  HB  THR A 834      71.460  44.950  57.900  1.00  0.00           H
ATOM   2859  OG1 THR A 834      70.140  45.610  59.410  1.00  0.00           O
ATOM   2860  HG1 THR A 834      70.010  46.440  59.860  1.00  0.00           H
ATOM   2861  CG2 THR A 834      72.140  46.800  58.710  1.00  0.00           C
ATOM   2862 HG21 THR A 834      71.850  47.490  59.540  1.00  0.00           H
ATOM   2863 HG22 THR A 834      72.430  47.370  57.810  1.00  0.00           H
ATOM   2864 HG23 THR A 834      72.980  46.220  59.150  1.00  0.00           H
ATOM   2865  C   THR A 834      69.340  45.660  56.470  1.00  0.00           C
ATOM   2866  O   THR A 834      69.720  45.220  55.440  1.00  0.00           O
ATOM   2867  N   THR A 835      68.070  45.440  56.870  1.00  0.00           N
ATOM   2868  HN  THR A 835      67.750  45.930  57.680  1.00  0.00           H
ATOM   2869  CA  THR A 835      67.020  44.660  56.230  1.00  0.00           C
ATOM   2870  HA  THR A 835      67.440  43.670  56.110  1.00  0.00           H
ATOM   2871  CB  THR A 835      65.710  44.510  56.990  1.00  0.00           C
ATOM   2872  HB  THR A 835      65.350  45.520  57.260  1.00  0.00           H
ATOM   2873  OG1 THR A 835      66.040  43.660  58.100  1.00  0.00           O
ATOM   2874  HG1 THR A 835      66.660  44.210  58.580  1.00  0.00           H
ATOM   2875  CG2 THR A 835      64.610  43.780  56.170  1.00  0.00           C
ATOM   2876 HG21 THR A 835      63.740  43.490  56.800  1.00  0.00           H
ATOM   2877 HG22 THR A 835      64.970  42.910  55.580  1.00  0.00           H
ATOM   2878 HG23 THR A 835      64.330  44.480  55.340  1.00  0.00           H
ATOM   2879  C   THR A 835      66.680  45.210  54.840  1.00  0.00           C
ATOM   2880  O   THR A 835      66.620  44.440  53.950  1.00  0.00           O
ATOM   2881  N   PHE A 836      66.480  46.500  54.700  1.00  0.00           N
ATOM   2882  HN  PHE A 836      66.560  47.110  55.480  1.00  0.00           H
ATOM   2883  CA  PHE A 836      66.090  47.200  53.440  1.00  0.00           C
ATOM   2884  HA  PHE A 836      65.260  46.610  53.070  1.00  0.00           H
ATOM   2885  CB  PHE A 836      65.680  48.670  53.780  1.00  0.00           C
ATOM   2886  HB1 PHE A 836      66.480  49.170  54.380  1.00  0.00           H
ATOM   2887  HB2 PHE A 836      64.760  48.660  54.410  1.00  0.00           H
ATOM   2888  CG  PHE A 836      65.550  49.490  52.590  1.00  0.00           C
ATOM   2889  CD1 PHE A 836      64.930  49.070  51.390  1.00  0.00           C
ATOM   2890  HD1 PHE A 836      64.420  48.120  51.450  1.00  0.00           H
ATOM   2891  CE1 PHE A 836      64.850  49.860  50.230  1.00  0.00           C
ATOM   2892  HE1 PHE A 836      64.360  49.600  49.300  1.00  0.00           H
ATOM   2893  CZ  PHE A 836      65.500  51.050  50.270  1.00  0.00           C
ATOM   2894  HZ  PHE A 836      65.540  51.660  49.370  1.00  0.00           H
ATOM   2895  CD2 PHE A 836      66.150  50.770  52.590  1.00  0.00           C
ATOM   2896  HD2 PHE A 836      66.810  51.000  53.410  1.00  0.00           H
ATOM   2897  CE2 PHE A 836      66.160  51.500  51.410  1.00  0.00           C
ATOM   2898  HE2 PHE A 836      66.660  52.460  51.410  1.00  0.00           H
ATOM   2899  C   PHE A 836      67.200  47.060  52.480  1.00  0.00           C
ATOM   2900  O   PHE A 836      66.920  46.680  51.350  1.00  0.00           O
ATOM   2901  N   PHE A 837      68.470  47.350  52.870  1.00  0.00           N
ATOM   2902  HN  PHE A 837      68.650  47.580  53.820  1.00  0.00           H
ATOM   2903  CA  PHE A 837      69.730  47.030  52.230  1.00  0.00           C
ATOM   2904  HA  PHE A 837      69.560  47.390  51.220  1.00  0.00           H
ATOM   2905  CB  PHE A 837      70.910  47.820  52.710  1.00  0.00           C
ATOM   2906  HB1 PHE A 837      71.840  47.470  52.210  1.00  0.00           H
ATOM   2907  HB2 PHE A 837      71.080  47.750  53.800  1.00  0.00           H
ATOM   2908  CG  PHE A 837      70.770  49.340  52.490  1.00  0.00           C
ATOM   2909  CD1 PHE A 837      70.830  50.310  53.540  1.00  0.00           C
ATOM   2910  HD1 PHE A 837      70.960  49.930  54.540  1.00  0.00           H
ATOM   2911  CE1 PHE A 837      70.660  51.680  53.210  1.00  0.00           C
ATOM   2912  HE1 PHE A 837      70.730  52.360  54.050  1.00  0.00           H
ATOM   2913  CZ  PHE A 837      70.290  52.080  51.950  1.00  0.00           C
ATOM   2914  HZ  PHE A 837      70.180  53.080  51.570  1.00  0.00           H
ATOM   2915  CD2 PHE A 837      70.400  49.800  51.220  1.00  0.00           C
ATOM   2916  HD2 PHE A 837      70.370  49.050  50.450  1.00  0.00           H
ATOM   2917  CE2 PHE A 837      70.260  51.110  50.910  1.00  0.00           C
ATOM   2918  HE2 PHE A 837      70.070  51.350  49.880  1.00  0.00           H
ATOM   2919  C   PHE A 837      70.010  45.560  51.870  1.00  0.00           C
ATOM   2920  O   PHE A 837      70.570  45.210  50.840  1.00  0.00           O
ATOM   2921  N   LEU A 838      69.640  44.630  52.790  1.00  0.00           N
ATOM   2922  HN  LEU A 838      69.450  45.010  53.700  1.00  0.00           H
ATOM   2923  CA  LEU A 838      69.850  43.230  52.690  1.00  0.00           C
ATOM   2924  HA  LEU A 838      70.880  43.030  52.430  1.00  0.00           H
ATOM   2925  CB  LEU A 838      69.710  42.520  54.060  1.00  0.00           C
ATOM   2926  HB1 LEU A 838      68.720  42.400  54.520  1.00  0.00           H
ATOM   2927  HB2 LEU A 838      70.300  43.040  54.850  1.00  0.00           H
ATOM   2928  CG  LEU A 838      70.200  41.050  54.000  1.00  0.00           C
ATOM   2929  HG  LEU A 838      69.530  40.420  53.370  1.00  0.00           H
ATOM   2930  CD1 LEU A 838      71.570  40.910  53.460  1.00  0.00           C
ATOM   2931 HD11 LEU A 838      71.670  40.970  52.350  1.00  0.00           H
ATOM   2932 HD12 LEU A 838      72.070  39.930  53.660  1.00  0.00           H
ATOM   2933 HD13 LEU A 838      72.130  41.740  53.940  1.00  0.00           H
ATOM   2934  CD2 LEU A 838      70.150  40.460  55.460  1.00  0.00           C
ATOM   2935 HD21 LEU A 838      70.540  39.420  55.360  1.00  0.00           H
ATOM   2936 HD22 LEU A 838      69.100  40.290  55.780  1.00  0.00           H
ATOM   2937 HD23 LEU A 838      70.650  41.130  56.190  1.00  0.00           H
ATOM   2938  C   LEU A 838      68.860  42.530  51.690  1.00  0.00           C
ATOM   2939  O   LEU A 838      69.200  41.770  50.780  1.00  0.00           O
ATOM   2940  N   SER A 839      67.580  42.930  51.760  1.00  0.00           N
ATOM   2941  HN  SER A 839      67.320  43.650  52.400  1.00  0.00           H
ATOM   2942  CA  SER A 839      66.610  42.470  50.830  1.00  0.00           C
ATOM   2943  HA  SER A 839      66.740  41.400  50.800  1.00  0.00           H
ATOM   2944  CB  SER A 839      65.170  42.800  51.230  1.00  0.00           C
ATOM   2945  HB1 SER A 839      64.780  42.090  51.990  1.00  0.00           H
ATOM   2946  HB2 SER A 839      64.600  42.510  50.330  1.00  0.00           H
ATOM   2947  OG  SER A 839      65.000  44.170  51.680  1.00  0.00           O
ATOM   2948  HG1 SER A 839      65.580  44.300  52.430  1.00  0.00           H
ATOM   2949  C   SER A 839      66.810  42.840  49.400  1.00  0.00           C
ATOM   2950  O   SER A 839      66.910  41.930  48.550  1.00  0.00           O
ATOM   2951  N   SER A 840      67.200  44.090  49.200  1.00  0.00           N
ATOM   2952  HN  SER A 840      66.900  44.700  49.910  1.00  0.00           H
ATOM   2953  CA  SER A 840      67.860  44.690  48.060  1.00  0.00           C
ATOM   2954  HA  SER A 840      67.120  44.770  47.290  1.00  0.00           H
ATOM   2955  CB  SER A 840      68.250  46.150  48.440  1.00  0.00           C
ATOM   2956  HB1 SER A 840      68.710  46.640  47.550  1.00  0.00           H
ATOM   2957  HB2 SER A 840      69.020  46.180  49.240  1.00  0.00           H
ATOM   2958  OG  SER A 840      67.030  46.820  48.670  1.00  0.00           O
ATOM   2959  HG1 SER A 840      66.770  46.550  49.550  1.00  0.00           H
ATOM   2960  C   SER A 840      69.080  43.990  47.490  1.00  0.00           C
ATOM   2961  O   SER A 840      69.090  43.750  46.320  1.00  0.00           O
ATOM   2962  N   PHE A 841      70.090  43.680  48.300  1.00  0.00           N
ATOM   2963  HN  PHE A 841      70.050  43.880  49.280  1.00  0.00           H
ATOM   2964  CA  PHE A 841      71.340  43.060  47.880  1.00  0.00           C
ATOM   2965  HA  PHE A 841      71.850  43.650  47.130  1.00  0.00           H
ATOM   2966  CB  PHE A 841      72.270  42.990  49.100  1.00  0.00           C
ATOM   2967  HB1 PHE A 841      71.810  42.430  49.930  1.00  0.00           H
ATOM   2968  HB2 PHE A 841      72.460  44.020  49.470  1.00  0.00           H
ATOM   2969  CG  PHE A 841      73.580  42.250  48.930  1.00  0.00           C
ATOM   2970  CD1 PHE A 841      73.790  40.890  49.090  1.00  0.00           C
ATOM   2971  HD1 PHE A 841      72.920  40.310  49.350  1.00  0.00           H
ATOM   2972  CE1 PHE A 841      75.040  40.280  48.860  1.00  0.00           C
ATOM   2973  HE1 PHE A 841      75.150  39.210  48.980  1.00  0.00           H
ATOM   2974  CZ  PHE A 841      76.140  41.030  48.360  1.00  0.00           C
ATOM   2975  HZ  PHE A 841      77.110  40.600  48.160  1.00  0.00           H
ATOM   2976  CD2 PHE A 841      74.670  43.050  48.590  1.00  0.00           C
ATOM   2977  HD2 PHE A 841      74.540  44.090  48.350  1.00  0.00           H
ATOM   2978  CE2 PHE A 841      75.930  42.410  48.370  1.00  0.00           C
ATOM   2979  HE2 PHE A 841      76.720  43.030  47.960  1.00  0.00           H
ATOM   2980  C   PHE A 841      71.060  41.640  47.340  1.00  0.00           C
ATOM   2981  O   PHE A 841      71.500  41.220  46.270  1.00  0.00           O
ATOM   2982  N   LEU A 842      70.200  40.880  48.070  1.00  0.00           N
ATOM   2983  HN  LEU A 842      70.030  41.170  49.010  1.00  0.00           H
ATOM   2984  CA  LEU A 842      69.740  39.550  47.650  1.00  0.00           C
ATOM   2985  HA  LEU A 842      70.610  39.040  47.250  1.00  0.00           H
ATOM   2986  CB  LEU A 842      69.070  38.840  48.840  1.00  0.00           C
ATOM   2987  HB1 LEU A 842      68.540  37.920  48.530  1.00  0.00           H
ATOM   2988  HB2 LEU A 842      68.280  39.480  49.290  1.00  0.00           H
ATOM   2989  CG  LEU A 842      69.990  38.510  50.040  1.00  0.00           C
ATOM   2990  HG  LEU A 842      70.450  39.410  50.510  1.00  0.00           H
ATOM   2991  CD1 LEU A 842      69.130  37.900  51.180  1.00  0.00           C
ATOM   2992 HD11 LEU A 842      68.290  38.560  51.450  1.00  0.00           H
ATOM   2993 HD12 LEU A 842      69.780  37.790  52.060  1.00  0.00           H
ATOM   2994 HD13 LEU A 842      68.720  36.890  50.950  1.00  0.00           H
ATOM   2995  CD2 LEU A 842      71.200  37.570  49.690  1.00  0.00           C
ATOM   2996 HD21 LEU A 842      71.740  37.300  50.620  1.00  0.00           H
ATOM   2997 HD22 LEU A 842      71.960  38.140  49.110  1.00  0.00           H
ATOM   2998 HD23 LEU A 842      70.880  36.690  49.090  1.00  0.00           H
ATOM   2999  C   LEU A 842      68.870  39.460  46.400  1.00  0.00           C
ATOM   3000  O   LEU A 842      69.020  38.590  45.520  1.00  0.00           O
ATOM   3001  N   LYS A 843      67.880  40.340  46.240  1.00  0.00           N
ATOM   3002  HN  LYS A 843      67.680  40.970  46.990  1.00  0.00           H
ATOM   3003  CA  LYS A 843      67.090  40.650  45.120  1.00  0.00           C
ATOM   3004  HA  LYS A 843      66.590  39.710  44.940  1.00  0.00           H
ATOM   3005  CB  LYS A 843      66.090  41.740  45.400  1.00  0.00           C
ATOM   3006  HB1 LYS A 843      65.820  42.270  44.460  1.00  0.00           H
ATOM   3007  HB2 LYS A 843      66.550  42.530  46.010  1.00  0.00           H
ATOM   3008  CG  LYS A 843      64.890  41.300  46.230  1.00  0.00           C
ATOM   3009  HG1 LYS A 843      64.270  42.120  46.650  1.00  0.00           H
ATOM   3010  HG2 LYS A 843      65.330  40.750  47.090  1.00  0.00           H
ATOM   3011  CD  LYS A 843      64.000  40.230  45.600  1.00  0.00           C
ATOM   3012  HD1 LYS A 843      63.200  39.940  46.320  1.00  0.00           H
ATOM   3013  HD2 LYS A 843      64.570  39.340  45.290  1.00  0.00           H
ATOM   3014  CE  LYS A 843      63.430  40.770  44.270  1.00  0.00           C
ATOM   3015  HE1 LYS A 843      64.310  40.920  43.610  1.00  0.00           H
ATOM   3016  HE2 LYS A 843      62.810  41.670  44.540  1.00  0.00           H
ATOM   3017  NZ  LYS A 843      62.560  39.700  43.700  1.00  0.00           N
ATOM   3018  HZ1 LYS A 843      61.640  39.780  44.180  1.00  0.00           H
ATOM   3019  HZ2 LYS A 843      62.980  38.760  43.890  1.00  0.00           H
ATOM   3020  HZ3 LYS A 843      62.400  39.790  42.680  1.00  0.00           H
ATOM   3021  C   LYS A 843      67.800  40.870  43.800  1.00  0.00           C
ATOM   3022  O   LYS A 843      67.190  40.870  42.760  1.00  0.00           O
ATOM   3023  N   GLN A 844      69.130  41.250  43.860  1.00  0.00           N
ATOM   3024  HN  GLN A 844      69.530  41.270  44.770  1.00  0.00           H
ATOM   3025  CA  GLN A 844      70.020  41.460  42.750  1.00  0.00           C
ATOM   3026  HA  GLN A 844      69.450  41.340  41.840  1.00  0.00           H
ATOM   3027  CB  GLN A 844      70.740  42.880  42.870  1.00  0.00           C
ATOM   3028  HB1 GLN A 844      71.510  42.940  42.070  1.00  0.00           H
ATOM   3029  HB2 GLN A 844      71.180  42.960  43.890  1.00  0.00           H
ATOM   3030  CG  GLN A 844      69.800  44.140  42.840  1.00  0.00           C
ATOM   3031  HG1 GLN A 844      70.330  45.130  42.880  1.00  0.00           H
ATOM   3032  HG2 GLN A 844      69.170  43.970  43.730  1.00  0.00           H
ATOM   3033  CD  GLN A 844      68.990  44.110  41.520  1.00  0.00           C
ATOM   3034  OE1 GLN A 844      69.410  43.570  40.490  1.00  0.00           O
ATOM   3035  NE2 GLN A 844      67.730  44.560  41.470  1.00  0.00           N
ATOM   3036 HE21 GLN A 844      67.150  44.470  40.650  1.00  0.00           H
ATOM   3037 HE22 GLN A 844      67.250  44.690  42.320  1.00  0.00           H
ATOM   3038  C   GLN A 844      71.050  40.360  42.740  1.00  0.00           C
ATOM   3039  O   GLN A 844      71.970  40.350  41.900  1.00  0.00           O
ATOM   3040  N   PHE A 845      70.940  39.300  43.580  1.00  0.00           N
ATOM   3041  HN  PHE A 845      70.280  39.310  44.320  1.00  0.00           H
ATOM   3042  CA  PHE A 845      71.950  38.250  43.580  1.00  0.00           C
ATOM   3043  HA  PHE A 845      72.890  38.770  43.640  1.00  0.00           H
ATOM   3044  CB  PHE A 845      71.840  37.470  44.950  1.00  0.00           C
ATOM   3045  HB1 PHE A 845      70.910  36.860  45.000  1.00  0.00           H
ATOM   3046  HB2 PHE A 845      71.730  38.250  45.730  1.00  0.00           H
ATOM   3047  CG  PHE A 845      73.020  36.610  45.380  1.00  0.00           C
ATOM   3048  CD1 PHE A 845      73.980  37.030  46.270  1.00  0.00           C
ATOM   3049  HD1 PHE A 845      73.870  37.950  46.810  1.00  0.00           H
ATOM   3050  CE1 PHE A 845      74.990  36.160  46.710  1.00  0.00           C
ATOM   3051  HE1 PHE A 845      75.760  36.370  47.420  1.00  0.00           H
ATOM   3052  CZ  PHE A 845      75.040  34.830  46.210  1.00  0.00           C
ATOM   3053  HZ  PHE A 845      75.740  34.130  46.640  1.00  0.00           H
ATOM   3054  CD2 PHE A 845      73.090  35.270  44.870  1.00  0.00           C
ATOM   3055  HD2 PHE A 845      72.250  34.810  44.350  1.00  0.00           H
ATOM   3056  CE2 PHE A 845      74.140  34.430  45.300  1.00  0.00           C
ATOM   3057  HE2 PHE A 845      74.150  33.360  45.110  1.00  0.00           H
ATOM   3058  C   PHE A 845      71.850  37.310  42.300  1.00  0.00           C
ATOM   3059  O   PHE A 845      72.740  36.470  42.030  1.00  0.00           O
ATOM   3060  N   LYS A 846      70.800  37.520  41.440  1.00  0.00           N
ATOM   3061  HN  LYS A 846      70.010  38.060  41.720  1.00  0.00           H
ATOM   3062  CA  LYS A 846      70.460  36.640  40.330  1.00  0.00           C
ATOM   3063  HA  LYS A 846      70.440  35.590  40.600  1.00  0.00           H
ATOM   3064  CB  LYS A 846      69.050  36.950  39.680  1.00  0.00           C
ATOM   3065  HB1 LYS A 846      68.320  36.260  40.180  1.00  0.00           H
ATOM   3066  HB2 LYS A 846      68.910  36.530  38.660  1.00  0.00           H
ATOM   3067  CG  LYS A 846      68.560  38.450  39.630  1.00  0.00           C
ATOM   3068  HG1 LYS A 846      69.370  38.990  39.090  1.00  0.00           H
ATOM   3069  HG2 LYS A 846      68.480  38.840  40.660  1.00  0.00           H
ATOM   3070  CD  LYS A 846      67.280  38.860  38.820  1.00  0.00           C
ATOM   3071  HD1 LYS A 846      67.580  38.710  37.760  1.00  0.00           H
ATOM   3072  HD2 LYS A 846      66.970  39.920  38.830  1.00  0.00           H
ATOM   3073  CE  LYS A 846      66.070  37.970  39.060  1.00  0.00           C
ATOM   3074  HE1 LYS A 846      65.670  38.020  40.080  1.00  0.00           H
ATOM   3075  HE2 LYS A 846      66.290  36.920  38.780  1.00  0.00           H
ATOM   3076  NZ  LYS A 846      64.890  38.410  38.210  1.00  0.00           N
ATOM   3077  HZ1 LYS A 846      64.770  39.390  38.520  1.00  0.00           H
ATOM   3078  HZ2 LYS A 846      63.990  37.920  38.350  1.00  0.00           H
ATOM   3079  HZ3 LYS A 846      65.120  38.320  37.200  1.00  0.00           H
ATOM   3080  C   LYS A 846      71.470  36.860  39.210  1.00  0.00           C
ATOM   3081  O   LYS A 846      71.600  36.020  38.340  1.00  0.00           O
ATOM   3082  N   THR A 847      72.210  37.990  39.230  1.00  0.00           N
ATOM   3083  HN  THR A 847      71.990  38.710  39.890  1.00  0.00           H
ATOM   3084  CA  THR A 847      73.260  38.330  38.220  1.00  0.00           C
ATOM   3085  HA  THR A 847      73.250  37.470  37.570  1.00  0.00           H
ATOM   3086  CB  THR A 847      72.950  39.690  37.480  1.00  0.00           C
ATOM   3087  HB  THR A 847      73.880  40.040  36.970  1.00  0.00           H
ATOM   3088  OG1 THR A 847      72.350  40.610  38.340  1.00  0.00           O
ATOM   3089  HG1 THR A 847      72.900  40.740  39.120  1.00  0.00           H
ATOM   3090  CG2 THR A 847      71.880  39.350  36.450  1.00  0.00           C
ATOM   3091 HG21 THR A 847      71.050  38.770  36.940  1.00  0.00           H
ATOM   3092 HG22 THR A 847      72.310  38.840  35.560  1.00  0.00           H
ATOM   3093 HG23 THR A 847      71.390  40.260  36.060  1.00  0.00           H
ATOM   3094  C   THR A 847      74.640  38.400  38.870  1.00  0.00           C
ATOM   3095  O   THR A 847      75.570  38.940  38.340  1.00  0.00           O
ATOM   3096  N   LYS A 848      74.770  37.810  40.100  1.00  0.00           N
ATOM   3097  HN  LYS A 848      74.040  37.230  40.440  1.00  0.00           H
ATOM   3098  CA  LYS A 848      75.950  37.820  40.900  1.00  0.00           C
ATOM   3099  HA  LYS A 848      76.290  38.840  40.830  1.00  0.00           H
ATOM   3100  CB  LYS A 848      75.660  37.440  42.380  1.00  0.00           C
ATOM   3101  HB1 LYS A 848      75.500  36.370  42.630  1.00  0.00           H
ATOM   3102  HB2 LYS A 848      74.610  37.730  42.620  1.00  0.00           H
ATOM   3103  CG  LYS A 848      76.540  38.170  43.410  1.00  0.00           C
ATOM   3104  HG1 LYS A 848      77.600  37.930  43.230  1.00  0.00           H
ATOM   3105  HG2 LYS A 848      76.340  37.790  44.440  1.00  0.00           H
ATOM   3106  CD  LYS A 848      76.240  39.640  43.500  1.00  0.00           C
ATOM   3107  HD1 LYS A 848      75.260  39.750  44.020  1.00  0.00           H
ATOM   3108  HD2 LYS A 848      76.170  40.140  42.510  1.00  0.00           H
ATOM   3109  CE  LYS A 848      77.170  40.520  44.380  1.00  0.00           C
ATOM   3110  HE1 LYS A 848      78.260  40.430  44.180  1.00  0.00           H
ATOM   3111  HE2 LYS A 848      77.210  40.180  45.440  1.00  0.00           H
ATOM   3112  NZ  LYS A 848      76.770  41.870  44.150  1.00  0.00           N
ATOM   3113  HZ1 LYS A 848      75.740  41.950  44.280  1.00  0.00           H
ATOM   3114  HZ2 LYS A 848      76.970  42.160  43.170  1.00  0.00           H
ATOM   3115  HZ3 LYS A 848      77.340  42.390  44.850  1.00  0.00           H
ATOM   3116  C   LYS A 848      77.150  37.030  40.330  1.00  0.00           C
ATOM   3117  O   LYS A 848      77.110  35.900  39.960  1.00  0.00           O
ATOM   3118  N   ARG A 849      78.280  37.720  40.370  1.00  0.00           N
ATOM   3119  HN  ARG A 849      78.270  38.700  40.560  1.00  0.00           H
ATOM   3120  CA  ARG A 849      79.570  37.340  39.890  1.00  0.00           C
ATOM   3121  HA  ARG A 849      79.500  37.110  38.830  1.00  0.00           H
ATOM   3122  CB  ARG A 849      80.780  38.460  40.210  1.00  0.00           C
ATOM   3123  HB1 ARG A 849      80.720  38.850  41.250  1.00  0.00           H
ATOM   3124  HB2 ARG A 849      80.530  39.340  39.580  1.00  0.00           H
ATOM   3125  CG  ARG A 849      82.250  38.000  39.870  1.00  0.00           C
ATOM   3126  HG1 ARG A 849      82.260  37.480  38.880  1.00  0.00           H
ATOM   3127  HG2 ARG A 849      82.480  37.140  40.540  1.00  0.00           H
ATOM   3128  CD  ARG A 849      83.340  39.030  39.970  1.00  0.00           C
ATOM   3129  HD1 ARG A 849      83.200  39.530  40.950  1.00  0.00           H
ATOM   3130  HD2 ARG A 849      83.210  39.750  39.130  1.00  0.00           H
ATOM   3131  NE  ARG A 849      84.630  38.280  39.880  1.00  0.00           N
ATOM   3132  HE  ARG A 849      84.640  37.410  39.370  1.00  0.00           H
ATOM   3133  CZ  ARG A 849      85.850  38.730  40.100  1.00  0.00           C
ATOM   3134  NH1 ARG A 849      86.160  39.890  40.590  1.00  0.00           N
ATOM   3135 HH11 ARG A 849      85.520  40.580  40.940  1.00  0.00           H
ATOM   3136 HH12 ARG A 849      87.030  40.180  40.960  1.00  0.00           H
ATOM   3137  NH2 ARG A 849      86.830  37.860  39.900  1.00  0.00           N
ATOM   3138 HH21 ARG A 849      86.620  36.990  39.470  1.00  0.00           H
ATOM   3139 HH22 ARG A 849      87.800  38.040  40.130  1.00  0.00           H
ATOM   3140  C   ARG A 849      79.970  36.080  40.560  1.00  0.00           C
ATOM   3141  O   ARG A 849      79.740  35.840  41.730  1.00  0.00           O
ATOM   3142  N   TYR A 850      80.730  35.180  39.830  1.00  0.00           N
ATOM   3143  HN  TYR A 850      80.610  35.460  38.880  1.00  0.00           H
ATOM   3144  CA  TYR A 850      81.480  34.030  40.180  1.00  0.00           C
ATOM   3145  HA  TYR A 850      82.020  33.730  39.300  1.00  0.00           H
ATOM   3146  CB  TYR A 850      82.570  34.270  41.340  1.00  0.00           C
ATOM   3147  HB1 TYR A 850      82.070  34.820  42.170  1.00  0.00           H
ATOM   3148  HB2 TYR A 850      83.430  34.880  40.980  1.00  0.00           H
ATOM   3149  CG  TYR A 850      83.120  32.940  42.000  1.00  0.00           C
ATOM   3150  CD1 TYR A 850      83.820  32.070  41.130  1.00  0.00           C
ATOM   3151  HD1 TYR A 850      84.050  32.460  40.140  1.00  0.00           H
ATOM   3152  CE1 TYR A 850      84.320  30.870  41.600  1.00  0.00           C
ATOM   3153  HE1 TYR A 850      85.080  30.360  41.010  1.00  0.00           H
ATOM   3154  CZ  TYR A 850      84.130  30.500  42.920  1.00  0.00           C
ATOM   3155  OH  TYR A 850      84.660  29.290  43.370  1.00  0.00           O
ATOM   3156  HH  TYR A 850      85.110  28.820  42.680  1.00  0.00           H
ATOM   3157  CD2 TYR A 850      82.870  32.500  43.310  1.00  0.00           C
ATOM   3158  HD2 TYR A 850      82.360  33.100  44.050  1.00  0.00           H
ATOM   3159  CE2 TYR A 850      83.400  31.310  43.800  1.00  0.00           C
ATOM   3160  HE2 TYR A 850      83.280  31.040  44.840  1.00  0.00           H
ATOM   3161  C   TYR A 850      80.500  32.810  40.390  1.00  0.00           C
ATOM   3162  O   TYR A 850      80.740  31.770  39.770  1.00  0.00           O
ATOM   3163  N   PHE A 851      79.430  33.070  41.130  1.00  0.00           N
ATOM   3164  HN  PHE A 851      79.230  33.960  41.530  1.00  0.00           H
ATOM   3165  CA  PHE A 851      78.460  32.030  41.540  1.00  0.00           C
ATOM   3166  HA  PHE A 851      79.140  31.450  42.150  1.00  0.00           H
ATOM   3167  CB  PHE A 851      77.420  32.590  42.580  1.00  0.00           C
ATOM   3168  HB1 PHE A 851      76.570  31.920  42.830  1.00  0.00           H
ATOM   3169  HB2 PHE A 851      76.990  33.460  42.030  1.00  0.00           H
ATOM   3170  CG  PHE A 851      78.130  33.090  43.810  1.00  0.00           C
ATOM   3171  CD1 PHE A 851      78.040  34.470  44.200  1.00  0.00           C
ATOM   3172  HD1 PHE A 851      77.450  35.260  43.760  1.00  0.00           H
ATOM   3173  CE1 PHE A 851      78.710  34.840  45.330  1.00  0.00           C
ATOM   3174  HE1 PHE A 851      78.600  35.880  45.590  1.00  0.00           H
ATOM   3175  CZ  PHE A 851      79.410  34.010  46.190  1.00  0.00           C
ATOM   3176  HZ  PHE A 851      79.770  34.400  47.130  1.00  0.00           H
ATOM   3177  CD2 PHE A 851      78.920  32.240  44.540  1.00  0.00           C
ATOM   3178  HD2 PHE A 851      78.970  31.170  44.410  1.00  0.00           H
ATOM   3179  CE2 PHE A 851      79.500  32.610  45.830  1.00  0.00           C
ATOM   3180  HE2 PHE A 851      80.080  31.940  46.450  1.00  0.00           H
ATOM   3181  C   PHE A 851      77.830  31.090  40.410  1.00  0.00           C
ATOM   3182  O   PHE A 851      77.300  31.600  39.380  1.00  0.00           O
ATOM   3183  N   PRO A 852      77.740  29.780  40.550  1.00  0.00           N
ATOM   3184  CD  PRO A 852      78.110  29.070  41.740  1.00  0.00           C
ATOM   3185  HD1 PRO A 852      77.500  29.320  42.640  1.00  0.00           H
ATOM   3186  HD2 PRO A 852      79.200  29.230  41.900  1.00  0.00           H
ATOM   3187  CA  PRO A 852      76.900  28.890  39.690  1.00  0.00           C
ATOM   3188  HA  PRO A 852      77.440  28.760  38.760  1.00  0.00           H
ATOM   3189  CB  PRO A 852      76.770  27.550  40.420  1.00  0.00           C
ATOM   3190  HB1 PRO A 852      76.850  26.620  39.800  1.00  0.00           H
ATOM   3191  HB2 PRO A 852      75.800  27.610  40.960  1.00  0.00           H
ATOM   3192  CG  PRO A 852      77.840  27.560  41.530  1.00  0.00           C
ATOM   3193  HG1 PRO A 852      77.580  27.000  42.450  1.00  0.00           H
ATOM   3194  HG2 PRO A 852      78.720  27.070  41.050  1.00  0.00           H
ATOM   3195  C   PRO A 852      75.570  29.450  39.290  1.00  0.00           C
ATOM   3196  O   PRO A 852      74.850  29.920  40.180  1.00  0.00           O
ATOM   3197  N   THR A 853      75.190  29.260  38.010  1.00  0.00           N
ATOM   3198  HN  THR A 853      75.750  28.870  37.290  1.00  0.00           H
ATOM   3199  CA  THR A 853      74.080  29.860  37.270  1.00  0.00           C
ATOM   3200  HA  THR A 853      74.250  30.930  37.230  1.00  0.00           H
ATOM   3201  CB  THR A 853      74.010  29.430  35.800  1.00  0.00           C
ATOM   3202  HB  THR A 853      74.010  28.320  35.760  1.00  0.00           H
ATOM   3203  OG1 THR A 853      75.150  29.950  35.140  1.00  0.00           O
ATOM   3204  HG1 THR A 853      75.900  29.460  35.510  1.00  0.00           H
ATOM   3205  CG2 THR A 853      72.780  30.010  35.060  1.00  0.00           C
ATOM   3206 HG21 THR A 853      72.700  31.100  35.260  1.00  0.00           H
ATOM   3207 HG22 THR A 853      71.920  29.480  35.510  1.00  0.00           H
ATOM   3208 HG23 THR A 853      72.720  29.850  33.960  1.00  0.00           H
ATOM   3209  C   THR A 853      72.740  29.690  37.930  1.00  0.00           C
ATOM   3210  O   THR A 853      72.090  30.690  38.270  1.00  0.00           O
ATOM   3211  N   LYS A 854      72.370  28.390  38.230  1.00  0.00           N
ATOM   3212  HN  LYS A 854      73.040  27.680  37.980  1.00  0.00           H
ATOM   3213  CA  LYS A 854      71.210  27.870  38.930  1.00  0.00           C
ATOM   3214  HA  LYS A 854      70.370  28.280  38.390  1.00  0.00           H
ATOM   3215  CB  LYS A 854      71.010  26.370  38.980  1.00  0.00           C
ATOM   3216  HB1 LYS A 854      71.750  25.640  39.390  1.00  0.00           H
ATOM   3217  HB2 LYS A 854      70.810  26.170  37.900  1.00  0.00           H
ATOM   3218  CG  LYS A 854      69.750  25.880  39.690  1.00  0.00           C
ATOM   3219  HG1 LYS A 854      68.820  26.280  39.230  1.00  0.00           H
ATOM   3220  HG2 LYS A 854      69.910  26.180  40.750  1.00  0.00           H
ATOM   3221  CD  LYS A 854      69.610  24.310  39.840  1.00  0.00           C
ATOM   3222  HD1 LYS A 854      68.570  24.130  40.190  1.00  0.00           H
ATOM   3223  HD2 LYS A 854      70.310  23.820  40.560  1.00  0.00           H
ATOM   3224  CE  LYS A 854      69.830  23.480  38.550  1.00  0.00           C
ATOM   3225  HE1 LYS A 854      69.540  22.430  38.770  1.00  0.00           H
ATOM   3226  HE2 LYS A 854      70.880  23.520  38.190  1.00  0.00           H
ATOM   3227  NZ  LYS A 854      69.100  24.020  37.380  1.00  0.00           N
ATOM   3228  HZ1 LYS A 854      69.030  25.060  37.490  1.00  0.00           H
ATOM   3229  HZ2 LYS A 854      68.110  23.740  37.450  1.00  0.00           H
ATOM   3230  HZ3 LYS A 854      69.440  23.800  36.430  1.00  0.00           H
ATOM   3231  C   LYS A 854      71.180  28.450  40.340  1.00  0.00           C
ATOM   3232  O   LYS A 854      70.120  29.010  40.750  1.00  0.00           O
ATOM   3233  N   VAL A 855      72.290  28.380  41.110  1.00  0.00           N
ATOM   3234  HN  VAL A 855      73.040  27.960  40.600  1.00  0.00           H
ATOM   3235  CA  VAL A 855      72.430  28.590  42.560  1.00  0.00           C
ATOM   3236  HA  VAL A 855      71.560  28.080  42.930  1.00  0.00           H
ATOM   3237  CB  VAL A 855      73.680  28.000  43.200  1.00  0.00           C
ATOM   3238  HB  VAL A 855      74.510  28.520  42.660  1.00  0.00           H
ATOM   3239  CG1 VAL A 855      73.550  28.260  44.760  1.00  0.00           C
ATOM   3240 HG11 VAL A 855      74.470  27.930  45.270  1.00  0.00           H
ATOM   3241 HG12 VAL A 855      72.740  27.690  45.260  1.00  0.00           H
ATOM   3242 HG13 VAL A 855      73.430  29.340  44.990  1.00  0.00           H
ATOM   3243  CG2 VAL A 855      73.710  26.460  42.900  1.00  0.00           C
ATOM   3244 HG21 VAL A 855      73.910  26.320  41.820  1.00  0.00           H
ATOM   3245 HG22 VAL A 855      72.780  26.040  43.350  1.00  0.00           H
ATOM   3246 HG23 VAL A 855      74.560  26.040  43.490  1.00  0.00           H
ATOM   3247  C   VAL A 855      72.290  30.080  42.880  1.00  0.00           C
ATOM   3248  O   VAL A 855      71.610  30.430  43.870  1.00  0.00           O
ATOM   3249  N   ARG A 856      72.870  31.020  42.070  1.00  0.00           N
ATOM   3250  HN  ARG A 856      73.210  30.700  41.190  1.00  0.00           H
ATOM   3251  CA  ARG A 856      72.640  32.430  42.190  1.00  0.00           C
ATOM   3252  HA  ARG A 856      72.620  32.660  43.240  1.00  0.00           H
ATOM   3253  CB  ARG A 856      73.750  33.250  41.530  1.00  0.00           C
ATOM   3254  HB1 ARG A 856      74.720  32.810  41.850  1.00  0.00           H
ATOM   3255  HB2 ARG A 856      73.730  34.300  41.920  1.00  0.00           H
ATOM   3256  CG  ARG A 856      73.730  33.240  39.990  1.00  0.00           C
ATOM   3257  HG1 ARG A 856      72.750  33.620  39.640  1.00  0.00           H
ATOM   3258  HG2 ARG A 856      73.920  32.180  39.720  1.00  0.00           H
ATOM   3259  CD  ARG A 856      74.830  34.040  39.220  1.00  0.00           C
ATOM   3260  HD1 ARG A 856      75.780  33.530  39.500  1.00  0.00           H
ATOM   3261  HD2 ARG A 856      74.790  35.140  39.400  1.00  0.00           H
ATOM   3262  NE  ARG A 856      74.610  33.810  37.760  1.00  0.00           N
ATOM   3263  HE  ARG A 856      73.690  33.690  37.370  1.00  0.00           H
ATOM   3264  CZ  ARG A 856      75.540  34.160  36.870  1.00  0.00           C
ATOM   3265  NH1 ARG A 856      76.600  34.820  37.250  1.00  0.00           N
ATOM   3266 HH11 ARG A 856      76.570  35.140  38.190  1.00  0.00           H
ATOM   3267 HH12 ARG A 856      77.030  35.440  36.590  1.00  0.00           H
ATOM   3268  NH2 ARG A 856      75.480  33.890  35.610  1.00  0.00           N
ATOM   3269 HH21 ARG A 856      76.240  34.140  35.010  1.00  0.00           H
ATOM   3270 HH22 ARG A 856      74.570  33.630  35.300  1.00  0.00           H
ATOM   3271  C   ARG A 856      71.260  32.940  41.790  1.00  0.00           C
ATOM   3272  O   ARG A 856      70.690  33.730  42.530  1.00  0.00           O
ATOM   3273  N   SER A 857      70.600  32.360  40.770  1.00  0.00           N
ATOM   3274  HN  SER A 857      71.000  31.690  40.150  1.00  0.00           H
ATOM   3275  CA  SER A 857      69.170  32.660  40.420  1.00  0.00           C
ATOM   3276  HA  SER A 857      69.250  33.720  40.280  1.00  0.00           H
ATOM   3277  CB  SER A 857      68.890  31.940  39.060  1.00  0.00           C
ATOM   3278  HB1 SER A 857      69.040  30.840  39.180  1.00  0.00           H
ATOM   3279  HB2 SER A 857      69.630  32.400  38.380  1.00  0.00           H
ATOM   3280  OG  SER A 857      67.560  32.260  38.590  1.00  0.00           O
ATOM   3281  HG1 SER A 857      67.080  31.580  39.070  1.00  0.00           H
ATOM   3282  C   SER A 857      68.170  32.250  41.540  1.00  0.00           C
ATOM   3283  O   SER A 857      67.210  33.020  41.780  1.00  0.00           O
ATOM   3284  N   THR A 858      68.310  31.130  42.280  1.00  0.00           N
ATOM   3285  HN  THR A 858      69.090  30.530  42.080  1.00  0.00           H
ATOM   3286  CA  THR A 858      67.500  30.640  43.390  1.00  0.00           C
ATOM   3287  HA  THR A 858      66.470  30.770  43.130  1.00  0.00           H
ATOM   3288  CB  THR A 858      67.600  29.180  43.670  1.00  0.00           C
ATOM   3289  HB  THR A 858      67.180  28.910  44.670  1.00  0.00           H
ATOM   3290  OG1 THR A 858      68.990  28.840  43.530  1.00  0.00           O
ATOM   3291  HG1 THR A 858      69.070  28.720  42.590  1.00  0.00           H
ATOM   3292  CG2 THR A 858      66.810  28.400  42.610  1.00  0.00           C
ATOM   3293 HG21 THR A 858      65.770  28.770  42.770  1.00  0.00           H
ATOM   3294 HG22 THR A 858      67.000  27.340  42.860  1.00  0.00           H
ATOM   3295 HG23 THR A 858      67.150  28.710  41.610  1.00  0.00           H
ATOM   3296  C   THR A 858      67.720  31.350  44.730  1.00  0.00           C
ATOM   3297  O   THR A 858      66.700  31.570  45.410  1.00  0.00           O
ATOM   3298  N   ILE A 859      69.020  31.610  45.090  1.00  0.00           N
ATOM   3299  HN  ILE A 859      69.820  31.410  44.540  1.00  0.00           H
ATOM   3300  CA  ILE A 859      69.220  32.540  46.230  1.00  0.00           C
ATOM   3301  HA  ILE A 859      68.720  32.040  47.040  1.00  0.00           H
ATOM   3302  CB  ILE A 859      70.720  32.680  46.550  1.00  0.00           C
ATOM   3303  HB  ILE A 859      71.250  32.890  45.590  1.00  0.00           H
ATOM   3304  CG2 ILE A 859      71.030  33.880  47.450  1.00  0.00           C
ATOM   3305 HG21 ILE A 859      70.700  34.860  47.020  1.00  0.00           H
ATOM   3306 HG22 ILE A 859      72.070  33.860  47.820  1.00  0.00           H
ATOM   3307 HG23 ILE A 859      70.490  33.860  48.430  1.00  0.00           H
ATOM   3308  CG1 ILE A 859      71.340  31.420  47.200  1.00  0.00           C
ATOM   3309 HG11 ILE A 859      71.030  30.530  46.610  1.00  0.00           H
ATOM   3310 HG12 ILE A 859      70.780  31.350  48.150  1.00  0.00           H
ATOM   3311  CD  ILE A 859      72.810  31.330  47.390  1.00  0.00           C
ATOM   3312  HD1 ILE A 859      73.150  32.110  48.110  1.00  0.00           H
ATOM   3313  HD2 ILE A 859      73.290  31.440  46.390  1.00  0.00           H
ATOM   3314  HD3 ILE A 859      72.930  30.300  47.800  1.00  0.00           H
ATOM   3315  C   ILE A 859      68.540  33.930  46.080  1.00  0.00           C
ATOM   3316  O   ILE A 859      67.770  34.360  46.930  1.00  0.00           O
ATOM   3317  N   SER A 860      68.560  34.460  44.860  1.00  0.00           N
ATOM   3318  HN  SER A 860      69.110  34.000  44.160  1.00  0.00           H
ATOM   3319  CA  SER A 860      67.870  35.650  44.500  1.00  0.00           C
ATOM   3320  HA  SER A 860      68.140  36.430  45.200  1.00  0.00           H
ATOM   3321  CB  SER A 860      68.280  36.140  43.090  1.00  0.00           C
ATOM   3322  HB1 SER A 860      67.770  35.520  42.330  1.00  0.00           H
ATOM   3323  HB2 SER A 860      69.370  35.980  42.980  1.00  0.00           H
ATOM   3324  OG  SER A 860      67.910  37.520  42.930  1.00  0.00           O
ATOM   3325  HG1 SER A 860      68.150  37.930  43.760  1.00  0.00           H
ATOM   3326  C   SER A 860      66.310  35.480  44.530  1.00  0.00           C
ATOM   3327  O   SER A 860      65.600  36.350  45.010  1.00  0.00           O
ATOM   3328  N   ASP A 861      65.730  34.340  44.070  1.00  0.00           N
ATOM   3329  HN  ASP A 861      66.340  33.740  43.550  1.00  0.00           H
ATOM   3330  CA  ASP A 861      64.270  34.090  44.160  1.00  0.00           C
ATOM   3331  HA  ASP A 861      63.750  34.890  43.650  1.00  0.00           H
ATOM   3332  CB  ASP A 861      63.770  32.780  43.460  1.00  0.00           C
ATOM   3333  HB1 ASP A 861      62.690  32.620  43.660  1.00  0.00           H
ATOM   3334  HB2 ASP A 861      64.390  31.930  43.830  1.00  0.00           H
ATOM   3335  CG  ASP A 861      63.890  32.850  41.960  1.00  0.00           C
ATOM   3336  OD1 ASP A 861      63.820  33.920  41.350  1.00  0.00           O
ATOM   3337  OD2 ASP A 861      64.170  31.770  41.350  1.00  0.00           O
ATOM   3338  C   ASP A 861      63.880  34.100  45.640  1.00  0.00           C
ATOM   3339  O   ASP A 861      62.790  34.670  46.020  1.00  0.00           O
ATOM   3340  N   PHE A 862      64.600  33.530  46.570  1.00  0.00           N
ATOM   3341  HN  PHE A 862      65.480  33.090  46.390  1.00  0.00           H
ATOM   3342  CA  PHE A 862      64.120  33.330  47.920  1.00  0.00           C
ATOM   3343  HA  PHE A 862      63.070  33.580  47.970  1.00  0.00           H
ATOM   3344  CB  PHE A 862      64.290  31.910  48.360  1.00  0.00           C
ATOM   3345  HB1 PHE A 862      64.060  31.820  49.450  1.00  0.00           H
ATOM   3346  HB2 PHE A 862      65.360  31.660  48.210  1.00  0.00           H
ATOM   3347  CG  PHE A 862      63.350  30.900  47.640  1.00  0.00           C
ATOM   3348  CD1 PHE A 862      63.830  30.070  46.600  1.00  0.00           C
ATOM   3349  HD1 PHE A 862      64.880  30.150  46.350  1.00  0.00           H
ATOM   3350  CE1 PHE A 862      62.970  29.220  45.900  1.00  0.00           C
ATOM   3351  HE1 PHE A 862      63.410  28.470  45.250  1.00  0.00           H
ATOM   3352  CZ  PHE A 862      61.640  29.130  46.290  1.00  0.00           C
ATOM   3353  HZ  PHE A 862      60.960  28.570  45.670  1.00  0.00           H
ATOM   3354  CD2 PHE A 862      62.010  30.780  48.070  1.00  0.00           C
ATOM   3355  HD2 PHE A 862      61.620  31.350  48.910  1.00  0.00           H
ATOM   3356  CE2 PHE A 862      61.220  29.950  47.330  1.00  0.00           C
ATOM   3357  HE2 PHE A 862      60.200  29.900  47.700  1.00  0.00           H
ATOM   3358  C   PHE A 862      64.730  34.310  48.920  1.00  0.00           C
ATOM   3359  O   PHE A 862      64.800  34.060  50.130  1.00  0.00           O
ATOM   3360  N   ALA A 863      65.190  35.490  48.350  1.00  0.00           N
ATOM   3361  HN  ALA A 863      65.290  35.550  47.360  1.00  0.00           H
ATOM   3362  CA  ALA A 863      65.720  36.730  48.940  1.00  0.00           C
ATOM   3363  HA  ALA A 863      66.720  36.490  49.270  1.00  0.00           H
ATOM   3364  CB  ALA A 863      65.710  37.950  48.000  1.00  0.00           C
ATOM   3365  HB1 ALA A 863      65.870  38.890  48.580  1.00  0.00           H
ATOM   3366  HB2 ALA A 863      64.650  38.080  47.680  1.00  0.00           H
ATOM   3367  HB3 ALA A 863      66.330  37.850  47.090  1.00  0.00           H
ATOM   3368  C   ALA A 863      65.070  37.180  50.280  1.00  0.00           C
ATOM   3369  O   ALA A 863      65.760  37.300  51.230  1.00  0.00           O
ATOM   3370  N   VAL A 864      63.720  37.330  50.400  1.00  0.00           N
ATOM   3371  HN  VAL A 864      63.130  36.940  49.690  1.00  0.00           H
ATOM   3372  CA  VAL A 864      63.140  37.700  51.640  1.00  0.00           C
ATOM   3373  HA  VAL A 864      63.740  38.490  52.080  1.00  0.00           H
ATOM   3374  CB  VAL A 864      61.810  38.520  51.450  1.00  0.00           C
ATOM   3375  HB  VAL A 864      61.390  37.870  50.640  1.00  0.00           H
ATOM   3376  CG1 VAL A 864      60.970  38.600  52.760  1.00  0.00           C
ATOM   3377 HG11 VAL A 864      60.310  37.720  52.890  1.00  0.00           H
ATOM   3378 HG12 VAL A 864      60.290  39.490  52.780  1.00  0.00           H
ATOM   3379 HG13 VAL A 864      61.610  38.780  53.650  1.00  0.00           H
ATOM   3380  CG2 VAL A 864      62.200  39.930  50.970  1.00  0.00           C
ATOM   3381 HG21 VAL A 864      62.270  40.610  51.850  1.00  0.00           H
ATOM   3382 HG22 VAL A 864      61.410  40.370  50.330  1.00  0.00           H
ATOM   3383 HG23 VAL A 864      63.110  39.940  50.340  1.00  0.00           H
ATOM   3384  C   VAL A 864      63.030  36.630  52.740  1.00  0.00           C
ATOM   3385  O   VAL A 864      63.120  36.830  53.940  1.00  0.00           O
ATOM   3386  N   PHE A 865      62.850  35.300  52.340  1.00  0.00           N
ATOM   3387  HN  PHE A 865      62.790  35.080  51.370  1.00  0.00           H
ATOM   3388  CA  PHE A 865      62.820  34.270  53.310  1.00  0.00           C
ATOM   3389  HA  PHE A 865      62.160  34.530  54.120  1.00  0.00           H
ATOM   3390  CB  PHE A 865      62.170  33.120  52.540  1.00  0.00           C
ATOM   3391  HB1 PHE A 865      62.640  33.160  51.530  1.00  0.00           H
ATOM   3392  HB2 PHE A 865      61.120  33.410  52.350  1.00  0.00           H
ATOM   3393  CG  PHE A 865      62.180  31.740  53.170  1.00  0.00           C
ATOM   3394  CD1 PHE A 865      62.350  30.630  52.390  1.00  0.00           C
ATOM   3395  HD1 PHE A 865      62.440  30.790  51.320  1.00  0.00           H
ATOM   3396  CE1 PHE A 865      62.640  29.410  52.870  1.00  0.00           C
ATOM   3397  HE1 PHE A 865      62.930  28.530  52.290  1.00  0.00           H
ATOM   3398  CZ  PHE A 865      62.480  29.110  54.270  1.00  0.00           C
ATOM   3399  HZ  PHE A 865      62.610  28.090  54.580  1.00  0.00           H
ATOM   3400  CD2 PHE A 865      62.100  31.520  54.570  1.00  0.00           C
ATOM   3401  HD2 PHE A 865      61.870  32.300  55.270  1.00  0.00           H
ATOM   3402  CE2 PHE A 865      62.230  30.210  55.110  1.00  0.00           C
ATOM   3403  HE2 PHE A 865      62.120  30.140  56.180  1.00  0.00           H
ATOM   3404  C   PHE A 865      64.220  33.960  53.920  1.00  0.00           C
ATOM   3405  O   PHE A 865      64.320  33.870  55.130  1.00  0.00           O
ATOM   3406  N   LEU A 866      65.310  34.080  53.100  1.00  0.00           N
ATOM   3407  HN  LEU A 866      65.010  34.210  52.160  1.00  0.00           H
ATOM   3408  CA  LEU A 866      66.710  34.160  53.520  1.00  0.00           C
ATOM   3409  HA  LEU A 866      67.010  33.290  54.090  1.00  0.00           H
ATOM   3410  CB  LEU A 866      67.760  34.130  52.320  1.00  0.00           C
ATOM   3411  HB1 LEU A 866      68.760  34.550  52.570  1.00  0.00           H
ATOM   3412  HB2 LEU A 866      67.370  34.850  51.570  1.00  0.00           H
ATOM   3413  CG  LEU A 866      67.940  32.700  51.790  1.00  0.00           C
ATOM   3414  HG  LEU A 866      66.950  32.220  51.660  1.00  0.00           H
ATOM   3415  CD1 LEU A 866      68.500  32.790  50.330  1.00  0.00           C
ATOM   3416 HD11 LEU A 866      69.440  33.340  50.100  1.00  0.00           H
ATOM   3417 HD12 LEU A 866      67.690  33.170  49.680  1.00  0.00           H
ATOM   3418 HD13 LEU A 866      68.700  31.790  49.910  1.00  0.00           H
ATOM   3419  CD2 LEU A 866      68.760  31.770  52.710  1.00  0.00           C
ATOM   3420 HD21 LEU A 866      69.820  32.120  52.790  1.00  0.00           H
ATOM   3421 HD22 LEU A 866      68.780  30.810  52.150  1.00  0.00           H
ATOM   3422 HD23 LEU A 866      68.450  31.680  53.770  1.00  0.00           H
ATOM   3423  C   LEU A 866      67.010  35.370  54.380  1.00  0.00           C
ATOM   3424  O   LEU A 866      67.740  35.220  55.400  1.00  0.00           O
ATOM   3425  N   THR A 867      66.440  36.510  54.040  1.00  0.00           N
ATOM   3426  HN  THR A 867      65.760  36.720  53.340  1.00  0.00           H
ATOM   3427  CA  THR A 867      66.550  37.710  54.920  1.00  0.00           C
ATOM   3428  HA  THR A 867      67.590  37.960  55.030  1.00  0.00           H
ATOM   3429  CB  THR A 867      65.750  38.890  54.400  1.00  0.00           C
ATOM   3430  HB  THR A 867      64.690  38.610  54.240  1.00  0.00           H
ATOM   3431  OG1 THR A 867      66.280  39.490  53.220  1.00  0.00           O
ATOM   3432  HG1 THR A 867      66.120  38.810  52.550  1.00  0.00           H
ATOM   3433  CG2 THR A 867      65.650  40.000  55.480  1.00  0.00           C
ATOM   3434 HG21 THR A 867      66.670  40.340  55.770  1.00  0.00           H
ATOM   3435 HG22 THR A 867      64.970  39.790  56.320  1.00  0.00           H
ATOM   3436 HG23 THR A 867      65.320  40.930  54.960  1.00  0.00           H
ATOM   3437  C   THR A 867      66.050  37.400  56.310  1.00  0.00           C
ATOM   3438  O   THR A 867      66.700  37.670  57.350  1.00  0.00           O
ATOM   3439  N   ILE A 868      64.860  36.800  56.390  1.00  0.00           N
ATOM   3440  HN  ILE A 868      64.320  36.710  55.560  1.00  0.00           H
ATOM   3441  CA  ILE A 868      64.260  36.360  57.600  1.00  0.00           C
ATOM   3442  HA  ILE A 868      64.180  37.170  58.320  1.00  0.00           H
ATOM   3443  CB  ILE A 868      62.800  35.960  57.550  1.00  0.00           C
ATOM   3444  HB  ILE A 868      62.640  35.250  56.720  1.00  0.00           H
ATOM   3445  CG2 ILE A 868      62.320  35.410  58.890  1.00  0.00           C
ATOM   3446 HG21 ILE A 868      62.780  34.420  59.150  1.00  0.00           H
ATOM   3447 HG22 ILE A 868      61.250  35.140  58.690  1.00  0.00           H
ATOM   3448 HG23 ILE A 868      62.280  36.150  59.700  1.00  0.00           H
ATOM   3449  CG1 ILE A 868      61.910  37.170  57.180  1.00  0.00           C
ATOM   3450 HG11 ILE A 868      62.350  37.740  56.330  1.00  0.00           H
ATOM   3451 HG12 ILE A 868      62.060  37.830  58.060  1.00  0.00           H
ATOM   3452  CD  ILE A 868      60.490  36.870  56.790  1.00  0.00           C
ATOM   3453  HD1 ILE A 868      60.350  35.980  56.150  1.00  0.00           H
ATOM   3454  HD2 ILE A 868      59.990  37.690  56.230  1.00  0.00           H
ATOM   3455  HD3 ILE A 868      59.880  36.840  57.720  1.00  0.00           H
ATOM   3456  C   ILE A 868      65.030  35.290  58.410  1.00  0.00           C
ATOM   3457  O   ILE A 868      65.190  35.420  59.640  1.00  0.00           O
ATOM   3458  N   VAL A 869      65.590  34.300  57.730  1.00  0.00           N
ATOM   3459  HN  VAL A 869      65.390  34.190  56.760  1.00  0.00           H
ATOM   3460  CA  VAL A 869      66.410  33.230  58.220  1.00  0.00           C
ATOM   3461  HA  VAL A 869      65.880  32.790  59.050  1.00  0.00           H
ATOM   3462  CB  VAL A 869      66.610  32.100  57.140  1.00  0.00           C
ATOM   3463  HB  VAL A 869      66.690  32.670  56.190  1.00  0.00           H
ATOM   3464  CG1 VAL A 869      67.810  31.190  57.360  1.00  0.00           C
ATOM   3465 HG11 VAL A 869      67.750  30.230  56.810  1.00  0.00           H
ATOM   3466 HG12 VAL A 869      67.890  30.860  58.420  1.00  0.00           H
ATOM   3467 HG13 VAL A 869      68.730  31.760  57.090  1.00  0.00           H
ATOM   3468  CG2 VAL A 869      65.310  31.280  56.970  1.00  0.00           C
ATOM   3469 HG21 VAL A 869      65.050  30.670  57.860  1.00  0.00           H
ATOM   3470 HG22 VAL A 869      65.500  30.530  56.180  1.00  0.00           H
ATOM   3471 HG23 VAL A 869      64.440  31.930  56.740  1.00  0.00           H
ATOM   3472  C   VAL A 869      67.710  33.690  58.820  1.00  0.00           C
ATOM   3473  O   VAL A 869      68.140  33.110  59.840  1.00  0.00           O
ATOM   3474  N   ILE A 870      68.450  34.650  58.200  1.00  0.00           N
ATOM   3475  HN  ILE A 870      68.150  34.870  57.280  1.00  0.00           H
ATOM   3476  CA  ILE A 870      69.680  35.180  58.750  1.00  0.00           C
ATOM   3477  HA  ILE A 870      70.250  34.380  59.230  1.00  0.00           H
ATOM   3478  CB  ILE A 870      70.570  36.020  57.750  1.00  0.00           C
ATOM   3479  HB  ILE A 870      69.940  36.870  57.390  1.00  0.00           H
ATOM   3480  CG2 ILE A 870      71.880  36.380  58.470  1.00  0.00           C
ATOM   3481 HG21 ILE A 870      72.380  35.550  59.020  1.00  0.00           H
ATOM   3482 HG22 ILE A 870      71.840  37.130  59.290  1.00  0.00           H
ATOM   3483 HG23 ILE A 870      72.670  36.710  57.780  1.00  0.00           H
ATOM   3484  CG1 ILE A 870      70.850  35.130  56.450  1.00  0.00           C
ATOM   3485 HG11 ILE A 870      69.890  34.680  56.090  1.00  0.00           H
ATOM   3486 HG12 ILE A 870      71.660  34.420  56.690  1.00  0.00           H
ATOM   3487  CD  ILE A 870      71.340  36.040  55.350  1.00  0.00           C
ATOM   3488  HD1 ILE A 870      71.960  36.870  55.750  1.00  0.00           H
ATOM   3489  HD2 ILE A 870      70.480  36.480  54.790  1.00  0.00           H
ATOM   3490  HD3 ILE A 870      71.890  35.330  54.700  1.00  0.00           H
ATOM   3491  C   ILE A 870      69.280  36.100  59.930  1.00  0.00           C
ATOM   3492  O   ILE A 870      69.880  36.050  61.020  1.00  0.00           O
ATOM   3493  N   MET A 871      68.250  36.970  59.810  1.00  0.00           N
ATOM   3494  HN  MET A 871      67.780  37.080  58.950  1.00  0.00           H
ATOM   3495  CA  MET A 871      67.930  37.890  60.890  1.00  0.00           C
ATOM   3496  HA  MET A 871      68.830  38.420  61.190  1.00  0.00           H
ATOM   3497  CB  MET A 871      66.990  39.080  60.340  1.00  0.00           C
ATOM   3498  HB1 MET A 871      66.580  39.670  61.180  1.00  0.00           H
ATOM   3499  HB2 MET A 871      66.240  38.640  59.640  1.00  0.00           H
ATOM   3500  CG  MET A 871      67.630  40.100  59.530  1.00  0.00           C
ATOM   3501  HG1 MET A 871      66.870  40.850  59.240  1.00  0.00           H
ATOM   3502  HG2 MET A 871      67.910  39.650  58.560  1.00  0.00           H
ATOM   3503  SD  MET A 871      69.060  40.940  60.320  1.00  0.00           S
ATOM   3504  CE  MET A 871      69.100  42.340  59.220  1.00  0.00           C
ATOM   3505  HE1 MET A 871      69.500  43.260  59.680  1.00  0.00           H
ATOM   3506  HE2 MET A 871      68.080  42.620  58.870  1.00  0.00           H
ATOM   3507  HE3 MET A 871      69.720  42.030  58.360  1.00  0.00           H
ATOM   3508  C   MET A 871      67.550  37.220  62.210  1.00  0.00           C
ATOM   3509  O   MET A 871      68.000  37.550  63.310  1.00  0.00           O
ATOM   3510  N   VAL A 872      66.640  36.180  62.140  1.00  0.00           N
ATOM   3511  HN  VAL A 872      66.280  35.850  61.270  1.00  0.00           H
ATOM   3512  CA  VAL A 872      66.270  35.370  63.290  1.00  0.00           C
ATOM   3513  HA  VAL A 872      65.750  36.030  63.970  1.00  0.00           H
ATOM   3514  CB  VAL A 872      65.110  34.350  62.980  1.00  0.00           C
ATOM   3515  HB  VAL A 872      65.340  33.960  61.970  1.00  0.00           H
ATOM   3516  CG1 VAL A 872      65.030  33.210  64.030  1.00  0.00           C
ATOM   3517 HG11 VAL A 872      65.070  33.600  65.060  1.00  0.00           H
ATOM   3518 HG12 VAL A 872      65.950  32.610  63.880  1.00  0.00           H
ATOM   3519 HG13 VAL A 872      64.070  32.660  63.870  1.00  0.00           H
ATOM   3520  CG2 VAL A 872      63.800  35.100  62.850  1.00  0.00           C
ATOM   3521 HG21 VAL A 872      63.730  35.840  62.030  1.00  0.00           H
ATOM   3522 HG22 VAL A 872      63.710  35.720  63.770  1.00  0.00           H
ATOM   3523 HG23 VAL A 872      62.960  34.380  62.800  1.00  0.00           H
ATOM   3524  C   VAL A 872      67.490  34.760  64.000  1.00  0.00           C
ATOM   3525  O   VAL A 872      67.570  34.780  65.250  1.00  0.00           O
ATOM   3526  N   THR A 873      68.480  34.230  63.170  1.00  0.00           N
ATOM   3527  HN  THR A 873      68.290  34.230  62.190  1.00  0.00           H
ATOM   3528  CA  THR A 873      69.860  33.740  63.570  1.00  0.00           C
ATOM   3529  HA  THR A 873      69.780  32.910  64.260  1.00  0.00           H
ATOM   3530  CB  THR A 873      70.630  33.170  62.370  1.00  0.00           C
ATOM   3531  HB  THR A 873      70.770  34.020  61.670  1.00  0.00           H
ATOM   3532  OG1 THR A 873      69.920  32.110  61.790  1.00  0.00           O
ATOM   3533  HG1 THR A 873      69.140  32.420  61.320  1.00  0.00           H
ATOM   3534  CG2 THR A 873      71.990  32.580  62.670  1.00  0.00           C
ATOM   3535 HG21 THR A 873      72.380  32.050  61.770  1.00  0.00           H
ATOM   3536 HG22 THR A 873      71.910  31.810  63.480  1.00  0.00           H
ATOM   3537 HG23 THR A 873      72.690  33.370  63.020  1.00  0.00           H
ATOM   3538  C   THR A 873      70.670  34.750  64.260  1.00  0.00           C
ATOM   3539  O   THR A 873      71.220  34.530  65.330  1.00  0.00           O
ATOM   3540  N   ILE A 874      70.710  35.950  63.670  1.00  0.00           N
ATOM   3541  HN  ILE A 874      70.230  36.000  62.800  1.00  0.00           H
ATOM   3542  CA  ILE A 874      71.340  37.170  64.180  1.00  0.00           C
ATOM   3543  HA  ILE A 874      72.320  36.760  64.350  1.00  0.00           H
ATOM   3544  CB  ILE A 874      71.510  38.300  63.110  1.00  0.00           C
ATOM   3545  HB  ILE A 874      70.550  38.420  62.560  1.00  0.00           H
ATOM   3546  CG2 ILE A 874      71.660  39.640  63.870  1.00  0.00           C
ATOM   3547 HG21 ILE A 874      71.730  40.570  63.280  1.00  0.00           H
ATOM   3548 HG22 ILE A 874      72.540  39.660  64.530  1.00  0.00           H
ATOM   3549 HG23 ILE A 874      70.800  39.920  64.530  1.00  0.00           H
ATOM   3550  CG1 ILE A 874      72.420  38.030  61.910  1.00  0.00           C
ATOM   3551 HG11 ILE A 874      72.110  38.850  61.230  1.00  0.00           H
ATOM   3552 HG12 ILE A 874      72.160  37.110  61.340  1.00  0.00           H
ATOM   3553  CD  ILE A 874      73.930  38.090  62.140  1.00  0.00           C
ATOM   3554  HD1 ILE A 874      74.540  37.810  61.260  1.00  0.00           H
ATOM   3555  HD2 ILE A 874      74.230  37.480  63.020  1.00  0.00           H
ATOM   3556  HD3 ILE A 874      74.210  39.120  62.440  1.00  0.00           H
ATOM   3557  C   ILE A 874      70.730  37.620  65.540  1.00  0.00           C
ATOM   3558  O   ILE A 874      71.560  37.940  66.390  1.00  0.00           O
ATOM   3559  N   ASP A 875      69.400  37.520  65.670  1.00  0.00           N
ATOM   3560  HN  ASP A 875      68.950  37.370  64.790  1.00  0.00           H
ATOM   3561  CA  ASP A 875      68.670  37.760  66.910  1.00  0.00           C
ATOM   3562  HA  ASP A 875      68.950  38.710  67.340  1.00  0.00           H
ATOM   3563  CB  ASP A 875      67.090  37.880  66.630  1.00  0.00           C
ATOM   3564  HB1 ASP A 875      66.790  36.940  66.120  1.00  0.00           H
ATOM   3565  HB2 ASP A 875      66.990  38.740  65.940  1.00  0.00           H
ATOM   3566  CG  ASP A 875      66.210  38.170  67.770  1.00  0.00           C
ATOM   3567  OD1 ASP A 875      66.160  39.320  68.210  1.00  0.00           O
ATOM   3568  OD2 ASP A 875      65.620  37.140  68.310  1.00  0.00           O
ATOM   3569  C   ASP A 875      68.910  36.830  68.050  1.00  0.00           C
ATOM   3570  O   ASP A 875      69.200  37.270  69.120  1.00  0.00           O
ATOM   3571  N   TYR A 876      68.890  35.480  67.700  1.00  0.00           N
ATOM   3572  HN  TYR A 876      68.510  35.250  66.800  1.00  0.00           H
ATOM   3573  CA  TYR A 876      69.260  34.400  68.580  1.00  0.00           C
ATOM   3574  HA  TYR A 876      68.640  34.470  69.450  1.00  0.00           H
ATOM   3575  CB  TYR A 876      68.990  33.030  67.790  1.00  0.00           C
ATOM   3576  HB1 TYR A 876      69.470  33.200  66.790  1.00  0.00           H
ATOM   3577  HB2 TYR A 876      67.900  32.870  67.650  1.00  0.00           H
ATOM   3578  CG  TYR A 876      69.500  31.740  68.370  1.00  0.00           C
ATOM   3579  CD1 TYR A 876      69.000  31.280  69.560  1.00  0.00           C
ATOM   3580  HD1 TYR A 876      68.280  31.970  69.980  1.00  0.00           H
ATOM   3581  CE1 TYR A 876      69.440  30.110  70.130  1.00  0.00           C
ATOM   3582  HE1 TYR A 876      69.100  29.810  71.100  1.00  0.00           H
ATOM   3583  CZ  TYR A 876      70.440  29.360  69.550  1.00  0.00           C
ATOM   3584  OH  TYR A 876      70.890  28.220  70.160  1.00  0.00           O
ATOM   3585  HH  TYR A 876      70.330  27.850  70.850  1.00  0.00           H
ATOM   3586  CD2 TYR A 876      70.570  31.040  67.730  1.00  0.00           C
ATOM   3587  HD2 TYR A 876      70.980  31.370  66.790  1.00  0.00           H
ATOM   3588  CE2 TYR A 876      70.990  29.840  68.330  1.00  0.00           C
ATOM   3589  HE2 TYR A 876      71.870  29.320  67.960  1.00  0.00           H
ATOM   3590  C   TYR A 876      70.760  34.460  69.080  1.00  0.00           C
ATOM   3591  O   TYR A 876      71.120  34.360  70.250  1.00  0.00           O
ATOM   3592  N   LEU A 877      71.700  34.770  68.150  1.00  0.00           N
ATOM   3593  HN  LEU A 877      71.380  34.830  67.200  1.00  0.00           H
ATOM   3594  CA  LEU A 877      73.120  34.980  68.470  1.00  0.00           C
ATOM   3595  HA  LEU A 877      73.390  34.050  68.940  1.00  0.00           H
ATOM   3596  CB  LEU A 877      74.070  35.170  67.320  1.00  0.00           C
ATOM   3597  HB1 LEU A 877      75.140  35.320  67.600  1.00  0.00           H
ATOM   3598  HB2 LEU A 877      73.630  36.020  66.760  1.00  0.00           H
ATOM   3599  CG  LEU A 877      74.160  33.790  66.450  1.00  0.00           C
ATOM   3600  HG  LEU A 877      73.130  33.390  66.360  1.00  0.00           H
ATOM   3601  CD1 LEU A 877      74.720  33.940  65.060  1.00  0.00           C
ATOM   3602 HD11 LEU A 877      74.360  34.850  64.540  1.00  0.00           H
ATOM   3603 HD12 LEU A 877      74.460  33.050  64.440  1.00  0.00           H
ATOM   3604 HD13 LEU A 877      75.820  34.070  65.090  1.00  0.00           H
ATOM   3605  CD2 LEU A 877      74.940  32.720  67.190  1.00  0.00           C
ATOM   3606 HD21 LEU A 877      74.470  32.480  68.160  1.00  0.00           H
ATOM   3607 HD22 LEU A 877      75.970  33.100  67.250  1.00  0.00           H
ATOM   3608 HD23 LEU A 877      74.930  31.800  66.560  1.00  0.00           H
ATOM   3609  C   LEU A 877      73.410  36.090  69.490  1.00  0.00           C
ATOM   3610  O   LEU A 877      74.090  35.960  70.480  1.00  0.00           O
ATOM   3611  N   VAL A 878      72.850  37.210  69.330  1.00  0.00           N
ATOM   3612  HN  VAL A 878      72.250  37.300  68.540  1.00  0.00           H
ATOM   3613  CA  VAL A 878      72.930  38.460  70.040  1.00  0.00           C
ATOM   3614  HA  VAL A 878      73.970  38.540  70.310  1.00  0.00           H
ATOM   3615  CB  VAL A 878      72.320  39.620  69.240  1.00  0.00           C
ATOM   3616  HB  VAL A 878      71.370  39.190  68.870  1.00  0.00           H
ATOM   3617  CG1 VAL A 878      72.000  40.910  70.030  1.00  0.00           C
ATOM   3618 HG11 VAL A 878      71.920  41.730  69.290  1.00  0.00           H
ATOM   3619 HG12 VAL A 878      72.790  41.350  70.670  1.00  0.00           H
ATOM   3620 HG13 VAL A 878      71.050  40.800  70.580  1.00  0.00           H
ATOM   3621  CG2 VAL A 878      73.240  40.000  68.160  1.00  0.00           C
ATOM   3622 HG21 VAL A 878      74.120  40.400  68.730  1.00  0.00           H
ATOM   3623 HG22 VAL A 878      72.810  40.830  67.550  1.00  0.00           H
ATOM   3624 HG23 VAL A 878      73.590  39.220  67.460  1.00  0.00           H
ATOM   3625  C   VAL A 878      72.230  38.250  71.390  1.00  0.00           C
ATOM   3626  O   VAL A 878      72.590  38.920  72.380  1.00  0.00           O
ATOM   3627  N   GLY A 879      71.220  37.340  71.490  1.00  0.00           N
ATOM   3628  HN  GLY A 879      71.010  36.820  70.670  1.00  0.00           H
ATOM   3629  CA  GLY A 879      70.490  36.960  72.680  1.00  0.00           C
ATOM   3630  HA1 GLY A 879      71.150  36.730  73.500  1.00  0.00           H
ATOM   3631  HA2 GLY A 879      69.930  36.060  72.510  1.00  0.00           H
ATOM   3632  C   GLY A 879      69.500  37.880  73.200  1.00  0.00           C
ATOM   3633  O   GLY A 879      68.780  37.660  74.180  1.00  0.00           O
ATOM   3634  N   VAL A 880      69.400  39.050  72.590  1.00  0.00           N
ATOM   3635  HN  VAL A 880      69.920  39.260  71.770  1.00  0.00           H
ATOM   3636  CA  VAL A 880      68.650  40.100  73.220  1.00  0.00           C
ATOM   3637  HA  VAL A 880      68.490  39.900  74.270  1.00  0.00           H
ATOM   3638  CB  VAL A 880      69.350  41.490  73.100  1.00  0.00           C
ATOM   3639  HB  VAL A 880      69.340  41.770  72.030  1.00  0.00           H
ATOM   3640  CG1 VAL A 880      68.640  42.500  74.000  1.00  0.00           C
ATOM   3641 HG11 VAL A 880      68.520  42.290  75.080  1.00  0.00           H
ATOM   3642 HG12 VAL A 880      67.670  42.720  73.480  1.00  0.00           H
ATOM   3643 HG13 VAL A 880      69.140  43.480  73.900  1.00  0.00           H
ATOM   3644  CG2 VAL A 880      70.750  41.310  73.630  1.00  0.00           C
ATOM   3645 HG21 VAL A 880      70.810  40.640  74.520  1.00  0.00           H
ATOM   3646 HG22 VAL A 880      71.160  42.300  73.950  1.00  0.00           H
ATOM   3647 HG23 VAL A 880      71.460  40.940  72.860  1.00  0.00           H
ATOM   3648  C   VAL A 880      67.330  40.240  72.540  1.00  0.00           C
ATOM   3649  O   VAL A 880      67.400  40.600  71.330  1.00  0.00           O
ATOM   3650  N   PRO A 881      66.140  40.060  73.110  1.00  0.00           N
ATOM   3651  CD  PRO A 881      65.990  39.530  74.420  1.00  0.00           C
ATOM   3652  HD1 PRO A 881      65.960  40.300  75.230  1.00  0.00           H
ATOM   3653  HD2 PRO A 881      66.770  38.800  74.750  1.00  0.00           H
ATOM   3654  CA  PRO A 881      65.000  39.890  72.270  1.00  0.00           C
ATOM   3655  HA  PRO A 881      65.090  39.110  71.540  1.00  0.00           H
ATOM   3656  CB  PRO A 881      63.940  39.500  73.300  1.00  0.00           C
ATOM   3657  HB1 PRO A 881      63.110  38.890  72.880  1.00  0.00           H
ATOM   3658  HB2 PRO A 881      63.440  40.330  73.840  1.00  0.00           H
ATOM   3659  CG  PRO A 881      64.640  38.740  74.430  1.00  0.00           C
ATOM   3660  HG1 PRO A 881      64.150  38.790  75.430  1.00  0.00           H
ATOM   3661  HG2 PRO A 881      64.730  37.670  74.180  1.00  0.00           H
ATOM   3662  C   PRO A 881      64.520  41.140  71.530  1.00  0.00           C
ATOM   3663  O   PRO A 881      64.140  42.110  72.140  1.00  0.00           O
ATOM   3664  N   SER A 882      64.580  41.170  70.150  1.00  0.00           N
ATOM   3665  HN  SER A 882      65.090  40.500  69.610  1.00  0.00           H
ATOM   3666  CA  SER A 882      63.920  42.140  69.280  1.00  0.00           C
ATOM   3667  HA  SER A 882      64.010  43.100  69.780  1.00  0.00           H
ATOM   3668  CB  SER A 882      64.490  42.240  67.870  1.00  0.00           C
ATOM   3669  HB1 SER A 882      65.510  42.670  67.800  1.00  0.00           H
ATOM   3670  HB2 SER A 882      63.910  42.990  67.300  1.00  0.00           H
ATOM   3671  OG  SER A 882      64.410  41.050  67.180  1.00  0.00           O
ATOM   3672  HG1 SER A 882      65.060  40.490  67.620  1.00  0.00           H
ATOM   3673  C   SER A 882      62.410  41.720  69.160  1.00  0.00           C
ATOM   3674  O   SER A 882      62.200  40.510  68.960  1.00  0.00           O
ATOM   3675  N   PRO A 883      61.370  42.640  69.220  1.00  0.00           N
ATOM   3676  CD  PRO A 883      61.530  44.020  69.670  1.00  0.00           C
ATOM   3677  HD1 PRO A 883      61.980  44.710  68.920  1.00  0.00           H
ATOM   3678  HD2 PRO A 883      62.020  43.980  70.660  1.00  0.00           H
ATOM   3679  CA  PRO A 883      59.980  42.250  69.070  1.00  0.00           C
ATOM   3680  HA  PRO A 883      59.860  41.530  69.870  1.00  0.00           H
ATOM   3681  CB  PRO A 883      59.150  43.570  69.300  1.00  0.00           C
ATOM   3682  HB1 PRO A 883      58.100  43.340  69.590  1.00  0.00           H
ATOM   3683  HB2 PRO A 883      59.040  44.130  68.340  1.00  0.00           H
ATOM   3684  CG  PRO A 883      60.050  44.460  70.200  1.00  0.00           C
ATOM   3685  HG1 PRO A 883      59.910  45.550  70.060  1.00  0.00           H
ATOM   3686  HG2 PRO A 883      59.940  44.100  71.250  1.00  0.00           H
ATOM   3687  C   PRO A 883      59.580  41.440  67.840  1.00  0.00           C
ATOM   3688  O   PRO A 883      60.170  41.580  66.780  1.00  0.00           O
ATOM   3689  N   LYS A 884      58.640  40.570  68.010  1.00  0.00           N
ATOM   3690  HN  LYS A 884      58.120  40.370  68.830  1.00  0.00           H
ATOM   3691  CA  LYS A 884      58.350  39.470  67.100  1.00  0.00           C
ATOM   3692  HA  LYS A 884      59.060  39.450  66.280  1.00  0.00           H
ATOM   3693  CB  LYS A 884      58.680  38.130  67.910  1.00  0.00           C
ATOM   3694  HB1 LYS A 884      58.380  37.290  67.250  1.00  0.00           H
ATOM   3695  HB2 LYS A 884      57.990  38.150  68.780  1.00  0.00           H
ATOM   3696  CG  LYS A 884      60.130  37.900  68.210  1.00  0.00           C
ATOM   3697  HG1 LYS A 884      60.330  36.860  68.560  1.00  0.00           H
ATOM   3698  HG2 LYS A 884      60.470  38.520  69.070  1.00  0.00           H
ATOM   3699  CD  LYS A 884      61.130  38.280  67.050  1.00  0.00           C
ATOM   3700  HD1 LYS A 884      61.280  39.370  67.170  1.00  0.00           H
ATOM   3701  HD2 LYS A 884      60.660  38.010  66.090  1.00  0.00           H
ATOM   3702  CE  LYS A 884      62.570  37.680  67.070  1.00  0.00           C
ATOM   3703  HE1 LYS A 884      63.190  38.120  66.260  1.00  0.00           H
ATOM   3704  HE2 LYS A 884      62.580  36.580  66.920  1.00  0.00           H
ATOM   3705  NZ  LYS A 884      63.180  38.130  68.330  1.00  0.00           N
ATOM   3706  HZ1 LYS A 884      62.750  37.730  69.200  1.00  0.00           H
ATOM   3707  HZ2 LYS A 884      63.040  39.140  68.460  1.00  0.00           H
ATOM   3708  HZ3 LYS A 884      64.200  37.930  68.380  1.00  0.00           H
ATOM   3709  C   LYS A 884      56.930  39.460  66.560  1.00  0.00           C
ATOM   3710  O   LYS A 884      56.080  40.090  67.190  1.00  0.00           O
ATOM   3711  N   LEU A 885      56.600  38.770  65.500  1.00  0.00           N
ATOM   3712  HN  LEU A 885      57.330  38.380  64.950  1.00  0.00           H
ATOM   3713  CA  LEU A 885      55.280  38.550  65.020  1.00  0.00           C
ATOM   3714  HA  LEU A 885      54.820  39.520  64.870  1.00  0.00           H
ATOM   3715  CB  LEU A 885      55.380  37.870  63.680  1.00  0.00           C
ATOM   3716  HB1 LEU A 885      55.830  36.900  63.920  1.00  0.00           H
ATOM   3717  HB2 LEU A 885      55.970  38.570  63.040  1.00  0.00           H
ATOM   3718  CG  LEU A 885      54.090  37.440  62.870  1.00  0.00           C
ATOM   3719  HG  LEU A 885      53.440  36.880  63.570  1.00  0.00           H
ATOM   3720  CD1 LEU A 885      53.390  38.640  62.310  1.00  0.00           C
ATOM   3721 HD11 LEU A 885      53.390  39.580  62.900  1.00  0.00           H
ATOM   3722 HD12 LEU A 885      52.330  38.400  62.090  1.00  0.00           H
ATOM   3723 HD13 LEU A 885      53.860  39.010  61.380  1.00  0.00           H
ATOM   3724  CD2 LEU A 885      54.370  36.500  61.720  1.00  0.00           C
ATOM   3725 HD21 LEU A 885      55.110  35.730  62.040  1.00  0.00           H
ATOM   3726 HD22 LEU A 885      54.750  37.040  60.840  1.00  0.00           H
ATOM   3727 HD23 LEU A 885      53.440  35.990  61.400  1.00  0.00           H
ATOM   3728  C   LEU A 885      54.390  37.720  65.980  1.00  0.00           C
ATOM   3729  O   LEU A 885      54.840  36.930  66.820  1.00  0.00           O
ATOM   3730  N   HSD A 886      53.070  37.880  65.910  1.00  0.00           N
ATOM   3731  HN  HSD A 886      52.750  38.610  65.320  1.00  0.00           H
ATOM   3732  CA  HSD A 886      52.020  37.140  66.630  1.00  0.00           C
ATOM   3733  HA  HSD A 886      52.490  36.200  66.900  1.00  0.00           H
ATOM   3734  CB  HSD A 886      51.440  37.940  67.870  1.00  0.00           C
ATOM   3735  HB1 HSD A 886      51.460  39.000  67.520  1.00  0.00           H
ATOM   3736  HB2 HSD A 886      52.170  37.880  68.700  1.00  0.00           H
ATOM   3737  ND1 HSD A 886      49.820  36.860  69.510  1.00  0.00           N
ATOM   3738  HD1 HSD A 886      50.540  36.470  70.090  1.00  0.00           H
ATOM   3739  CG  HSD A 886      50.060  37.460  68.370  1.00  0.00           C
ATOM   3740  CE1 HSD A 886      48.440  36.880  69.680  1.00  0.00           C
ATOM   3741  HE1 HSD A 886      48.010  36.310  70.490  1.00  0.00           H
ATOM   3742  NE2 HSD A 886      47.810  37.410  68.660  1.00  0.00           N
ATOM   3743  CD2 HSD A 886      48.870  37.850  67.890  1.00  0.00           C
ATOM   3744  HD2 HSD A 886      48.760  38.320  66.930  1.00  0.00           H
ATOM   3745  C   HSD A 886      50.900  36.700  65.710  1.00  0.00           C
ATOM   3746  O   HSD A 886      50.340  37.520  65.010  1.00  0.00           O
ATOM   3747  N   VAL A 887      50.510  35.350  65.790  1.00  0.00           N
ATOM   3748  HN  VAL A 887      51.040  34.640  66.250  1.00  0.00           H
ATOM   3749  CA  VAL A 887      49.220  34.820  65.140  1.00  0.00           C
ATOM   3750  HA  VAL A 887      48.620  35.660  64.820  1.00  0.00           H
ATOM   3751  CB  VAL A 887      49.580  33.940  63.870  1.00  0.00           C
ATOM   3752  HB  VAL A 887      50.520  33.420  64.150  1.00  0.00           H
ATOM   3753  CG1 VAL A 887      48.480  32.870  63.540  1.00  0.00           C
ATOM   3754 HG11 VAL A 887      48.900  32.340  62.660  1.00  0.00           H
ATOM   3755 HG12 VAL A 887      47.510  33.310  63.230  1.00  0.00           H
ATOM   3756 HG13 VAL A 887      48.320  32.210  64.420  1.00  0.00           H
ATOM   3757  CG2 VAL A 887      49.800  34.890  62.660  1.00  0.00           C
ATOM   3758 HG21 VAL A 887      50.570  35.610  63.000  1.00  0.00           H
ATOM   3759 HG22 VAL A 887      48.830  35.410  62.510  1.00  0.00           H
ATOM   3760 HG23 VAL A 887      49.920  34.270  61.750  1.00  0.00           H
ATOM   3761  C   VAL A 887      48.610  33.980  66.340  1.00  0.00           C
ATOM   3762  O   VAL A 887      49.400  33.500  67.160  1.00  0.00           O
ATOM   3763  N   PRO A 888      47.280  33.920  66.430  1.00  0.00           N
ATOM   3764  CD  PRO A 888      46.400  34.900  65.780  1.00  0.00           C
ATOM   3765  HD1 PRO A 888      46.500  34.810  64.670  1.00  0.00           H
ATOM   3766  HD2 PRO A 888      46.610  35.940  66.100  1.00  0.00           H
ATOM   3767  CA  PRO A 888      46.600  33.070  67.370  1.00  0.00           C
ATOM   3768  HA  PRO A 888      46.770  33.620  68.290  1.00  0.00           H
ATOM   3769  CB  PRO A 888      45.230  33.110  66.800  1.00  0.00           C
ATOM   3770  HB1 PRO A 888      44.450  32.800  67.510  1.00  0.00           H
ATOM   3771  HB2 PRO A 888      45.190  32.470  65.890  1.00  0.00           H
ATOM   3772  CG  PRO A 888      45.060  34.530  66.240  1.00  0.00           C
ATOM   3773  HG1 PRO A 888      44.470  34.450  65.300  1.00  0.00           H
ATOM   3774  HG2 PRO A 888      44.540  35.130  67.000  1.00  0.00           H
ATOM   3775  C   PRO A 888      47.010  31.660  67.530  1.00  0.00           C
ATOM   3776  O   PRO A 888      47.570  31.030  66.620  1.00  0.00           O
ATOM   3777  N   GLU A 889      46.850  31.200  68.820  1.00  0.00           N
ATOM   3778  HN  GLU A 889      46.440  31.780  69.520  1.00  0.00           H
ATOM   3779  CA  GLU A 889      47.300  29.920  69.290  1.00  0.00           C
ATOM   3780  HA  GLU A 889      48.120  29.570  68.670  1.00  0.00           H
ATOM   3781  CB  GLU A 889      47.920  30.180  70.670  1.00  0.00           C
ATOM   3782  HB1 GLU A 889      48.110  29.180  71.130  1.00  0.00           H
ATOM   3783  HB2 GLU A 889      47.120  30.700  71.240  1.00  0.00           H
ATOM   3784  CG  GLU A 889      49.170  31.000  70.740  1.00  0.00           C
ATOM   3785  HG1 GLU A 889      48.980  32.090  70.620  1.00  0.00           H
ATOM   3786  HG2 GLU A 889      49.900  30.780  69.920  1.00  0.00           H
ATOM   3787  CD  GLU A 889      49.930  30.860  72.030  1.00  0.00           C
ATOM   3788  OE1 GLU A 889      49.290  31.030  73.100  1.00  0.00           O
ATOM   3789  OE2 GLU A 889      51.130  30.540  71.960  1.00  0.00           O
ATOM   3790  C   GLU A 889      46.140  28.910  69.380  1.00  0.00           C
ATOM   3791  O   GLU A 889      46.240  27.830  69.950  1.00  0.00           O
ATOM   3792  N   LYS A 890      45.020  29.340  68.840  1.00  0.00           N
ATOM   3793  HN  LYS A 890      44.930  30.250  68.450  1.00  0.00           H
ATOM   3794  CA  LYS A 890      43.840  28.590  69.050  1.00  0.00           C
ATOM   3795  HA  LYS A 890      43.980  27.550  68.790  1.00  0.00           H
ATOM   3796  CB  LYS A 890      43.240  28.800  70.480  1.00  0.00           C
ATOM   3797  HB1 LYS A 890      44.020  28.510  71.220  1.00  0.00           H
ATOM   3798  HB2 LYS A 890      42.330  28.180  70.630  1.00  0.00           H
ATOM   3799  CG  LYS A 890      42.770  30.200  70.840  1.00  0.00           C
ATOM   3800  HG1 LYS A 890      41.860  30.360  70.230  1.00  0.00           H
ATOM   3801  HG2 LYS A 890      43.470  31.000  70.520  1.00  0.00           H
ATOM   3802  CD  LYS A 890      42.650  30.360  72.390  1.00  0.00           C
ATOM   3803  HD1 LYS A 890      42.200  31.380  72.410  1.00  0.00           H
ATOM   3804  HD2 LYS A 890      43.630  30.500  72.910  1.00  0.00           H
ATOM   3805  CE  LYS A 890      41.750  29.430  73.140  1.00  0.00           C
ATOM   3806  HE1 LYS A 890      42.180  28.410  73.040  1.00  0.00           H
ATOM   3807  HE2 LYS A 890      40.780  29.410  72.610  1.00  0.00           H
ATOM   3808  NZ  LYS A 890      41.600  29.800  74.590  1.00  0.00           N
ATOM   3809  HZ1 LYS A 890      40.590  30.010  74.760  1.00  0.00           H
ATOM   3810  HZ2 LYS A 890      42.240  30.560  74.870  1.00  0.00           H
ATOM   3811  HZ3 LYS A 890      41.970  29.070  75.240  1.00  0.00           H
ATOM   3812  C   LYS A 890      42.930  29.040  67.970  1.00  0.00           C
ATOM   3813  O   LYS A 890      43.110  30.200  67.460  1.00  0.00           O
ATOM   3814  N   PHE A 891      42.000  28.230  67.490  1.00  0.00           N
ATOM   3815  HN  PHE A 891      41.950  27.250  67.680  1.00  0.00           H
ATOM   3816  CA  PHE A 891      40.890  28.690  66.680  1.00  0.00           C
ATOM   3817  HA  PHE A 891      41.270  29.310  65.880  1.00  0.00           H
ATOM   3818  CB  PHE A 891      40.110  27.490  66.030  1.00  0.00           C
ATOM   3819  HB1 PHE A 891      39.130  27.770  65.580  1.00  0.00           H
ATOM   3820  HB2 PHE A 891      39.850  26.750  66.810  1.00  0.00           H
ATOM   3821  CG  PHE A 891      40.980  26.860  64.980  1.00  0.00           C
ATOM   3822  CD1 PHE A 891      41.370  25.500  65.010  1.00  0.00           C
ATOM   3823  HD1 PHE A 891      41.190  24.960  65.940  1.00  0.00           H
ATOM   3824  CE1 PHE A 891      42.200  25.000  64.070  1.00  0.00           C
ATOM   3825  HE1 PHE A 891      42.720  24.050  64.120  1.00  0.00           H
ATOM   3826  CZ  PHE A 891      42.600  25.790  62.990  1.00  0.00           C
ATOM   3827  HZ  PHE A 891      43.370  25.500  62.290  1.00  0.00           H
ATOM   3828  CD2 PHE A 891      41.340  27.620  63.910  1.00  0.00           C
ATOM   3829  HD2 PHE A 891      41.020  28.650  63.820  1.00  0.00           H
ATOM   3830  CE2 PHE A 891      42.100  27.100  62.880  1.00  0.00           C
ATOM   3831  HE2 PHE A 891      42.350  27.740  62.050  1.00  0.00           H
ATOM   3832  C   PHE A 891      39.800  29.510  67.350  1.00  0.00           C
ATOM   3833  O   PHE A 891      39.350  30.440  66.710  1.00  0.00           O
ATOM   3834  N   GLU A 892      39.370  29.260  68.630  1.00  0.00           N
ATOM   3835  HN  GLU A 892      39.730  28.530  69.210  1.00  0.00           H
ATOM   3836  CA  GLU A 892      38.330  30.020  69.390  1.00  0.00           C
ATOM   3837  HA  GLU A 892      37.360  29.670  69.050  1.00  0.00           H
ATOM   3838  CB  GLU A 892      38.660  29.690  70.870  1.00  0.00           C
ATOM   3839  HB1 GLU A 892      39.750  29.900  70.910  1.00  0.00           H
ATOM   3840  HB2 GLU A 892      38.550  28.600  71.060  1.00  0.00           H
ATOM   3841  CG  GLU A 892      37.860  30.460  71.930  1.00  0.00           C
ATOM   3842  HG1 GLU A 892      36.820  30.490  71.550  1.00  0.00           H
ATOM   3843  HG2 GLU A 892      38.190  31.510  72.030  1.00  0.00           H
ATOM   3844  CD  GLU A 892      37.790  29.720  73.270  1.00  0.00           C
ATOM   3845  OE1 GLU A 892      38.750  28.970  73.650  1.00  0.00           O
ATOM   3846  OE2 GLU A 892      36.730  29.770  73.990  1.00  0.00           O
ATOM   3847  C   GLU A 892      38.270  31.590  69.210  1.00  0.00           C
ATOM   3848  O   GLU A 892      39.370  32.210  69.370  1.00  0.00           O
ATOM   3849  N   PRO A 893      37.170  32.250  69.000  1.00  0.00           N
ATOM   3850  CD  PRO A 893      35.950  31.620  68.640  1.00  0.00           C
ATOM   3851  HD1 PRO A 893      35.510  31.570  69.660  1.00  0.00           H
ATOM   3852  HD2 PRO A 893      36.060  30.630  68.120  1.00  0.00           H
ATOM   3853  CA  PRO A 893      36.990  33.660  69.050  1.00  0.00           C
ATOM   3854  HA  PRO A 893      37.740  34.060  68.400  1.00  0.00           H
ATOM   3855  CB  PRO A 893      35.580  33.980  68.530  1.00  0.00           C
ATOM   3856  HB1 PRO A 893      35.600  34.800  67.780  1.00  0.00           H
ATOM   3857  HB2 PRO A 893      34.830  34.300  69.280  1.00  0.00           H
ATOM   3858  CG  PRO A 893      35.160  32.670  67.820  1.00  0.00           C
ATOM   3859  HG1 PRO A 893      34.070  32.480  67.830  1.00  0.00           H
ATOM   3860  HG2 PRO A 893      35.620  32.630  66.820  1.00  0.00           H
ATOM   3861  C   PRO A 893      37.220  34.280  70.380  1.00  0.00           C
ATOM   3862  O   PRO A 893      36.810  33.740  71.410  1.00  0.00           O
ATOM   3863  N   THR A 894      37.960  35.380  70.460  1.00  0.00           N
ATOM   3864  HN  THR A 894      38.170  35.880  69.620  1.00  0.00           H
ATOM   3865  CA  THR A 894      38.310  36.060  71.770  1.00  0.00           C
ATOM   3866  HA  THR A 894      38.910  35.350  72.310  1.00  0.00           H
ATOM   3867  CB  THR A 894      39.190  37.290  71.510  1.00  0.00           C
ATOM   3868  HB  THR A 894      39.310  37.870  72.450  1.00  0.00           H
ATOM   3869  OG1 THR A 894      38.810  38.180  70.490  1.00  0.00           O
ATOM   3870  HG1 THR A 894      38.170  38.790  70.870  1.00  0.00           H
ATOM   3871  CG2 THR A 894      40.630  36.870  71.070  1.00  0.00           C
ATOM   3872 HG21 THR A 894      41.080  36.330  71.930  1.00  0.00           H
ATOM   3873 HG22 THR A 894      41.080  37.890  71.020  1.00  0.00           H
ATOM   3874 HG23 THR A 894      40.790  36.330  70.100  1.00  0.00           H
ATOM   3875  C   THR A 894      37.150  36.420  72.660  1.00  0.00           C
ATOM   3876  O   THR A 894      37.190  36.250  73.850  1.00  0.00           O
ATOM   3877  N   HSD A 895      35.980  36.780  72.110  1.00  0.00           N
ATOM   3878  HN  HSD A 895      35.890  36.870  71.120  1.00  0.00           H
ATOM   3879  CA  HSD A 895      34.860  37.230  72.850  1.00  0.00           C
ATOM   3880  HA  HSD A 895      35.210  37.850  73.660  1.00  0.00           H
ATOM   3881  CB  HSD A 895      34.010  38.120  71.970  1.00  0.00           C
ATOM   3882  HB1 HSD A 895      33.320  37.440  71.410  1.00  0.00           H
ATOM   3883  HB2 HSD A 895      34.680  38.730  71.330  1.00  0.00           H
ATOM   3884  ND1 HSD A 895      32.970  39.660  73.850  1.00  0.00           N
ATOM   3885  HD1 HSD A 895      33.760  39.890  74.420  1.00  0.00           H
ATOM   3886  CG  HSD A 895      32.940  38.920  72.670  1.00  0.00           C
ATOM   3887  CE1 HSD A 895      31.750  40.100  74.060  1.00  0.00           C
ATOM   3888  HE1 HSD A 895      31.610  40.740  74.930  1.00  0.00           H
ATOM   3889  NE2 HSD A 895      30.920  39.750  73.110  1.00  0.00           N
ATOM   3890  CD2 HSD A 895      31.650  38.920  72.270  1.00  0.00           C
ATOM   3891  HD2 HSD A 895      30.990  38.320  71.660  1.00  0.00           H
ATOM   3892  C   HSD A 895      33.980  36.090  73.430  1.00  0.00           C
ATOM   3893  O   HSD A 895      33.580  35.330  72.550  1.00  0.00           O
ATOM   3894  N   PRO A 896      33.540  35.910  74.700  1.00  0.00           N
ATOM   3895  CD  PRO A 896      33.780  36.890  75.770  1.00  0.00           C
ATOM   3896  HD1 PRO A 896      33.180  37.810  75.640  1.00  0.00           H
ATOM   3897  HD2 PRO A 896      34.840  37.210  75.690  1.00  0.00           H
ATOM   3898  CA  PRO A 896      32.890  34.690  75.250  1.00  0.00           C
ATOM   3899  HA  PRO A 896      33.440  33.790  74.990  1.00  0.00           H
ATOM   3900  CB  PRO A 896      32.620  35.030  76.690  1.00  0.00           C
ATOM   3901  HB1 PRO A 896      32.710  34.140  77.350  1.00  0.00           H
ATOM   3902  HB2 PRO A 896      31.670  35.580  76.820  1.00  0.00           H
ATOM   3903  CG  PRO A 896      33.670  36.090  77.040  1.00  0.00           C
ATOM   3904  HG1 PRO A 896      33.310  36.800  77.810  1.00  0.00           H
ATOM   3905  HG2 PRO A 896      34.600  35.540  77.310  1.00  0.00           H
ATOM   3906  C   PRO A 896      31.460  34.510  74.720  1.00  0.00           C
ATOM   3907  O   PRO A 896      30.990  33.350  74.730  1.00  0.00           O
ATOM   3908  N   GLU A 897      30.750  35.620  74.340  1.00  0.00           N
ATOM   3909  HN  GLU A 897      31.150  36.520  74.360  1.00  0.00           H
ATOM   3910  CA  GLU A 897      29.360  35.490  73.870  1.00  0.00           C
ATOM   3911  HA  GLU A 897      28.810  34.930  74.610  1.00  0.00           H
ATOM   3912  CB  GLU A 897      28.630  36.860  73.820  1.00  0.00           C
ATOM   3913  HB1 GLU A 897      27.610  36.770  73.370  1.00  0.00           H
ATOM   3914  HB2 GLU A 897      29.150  37.500  73.080  1.00  0.00           H
ATOM   3915  CG  GLU A 897      28.340  37.490  75.230  1.00  0.00           C
ATOM   3916  HG1 GLU A 897      29.340  37.870  75.540  1.00  0.00           H
ATOM   3917  HG2 GLU A 897      28.050  36.710  75.970  1.00  0.00           H
ATOM   3918  CD  GLU A 897      27.260  38.550  75.170  1.00  0.00           C
ATOM   3919  OE1 GLU A 897      26.740  38.840  74.130  1.00  0.00           O
ATOM   3920  OE2 GLU A 897      26.990  39.140  76.300  1.00  0.00           O
ATOM   3921  C   GLU A 897      29.180  34.920  72.520  1.00  0.00           C
ATOM   3922  O   GLU A 897      28.140  34.510  72.000  1.00  0.00           O
ATOM   3923  N   ARG A 898      30.320  34.760  71.850  1.00  0.00           N
ATOM   3924  HN  ARG A 898      31.170  34.990  72.320  1.00  0.00           H
ATOM   3925  CA  ARG A 898      30.370  34.150  70.530  1.00  0.00           C
ATOM   3926  HA  ARG A 898      29.420  34.390  70.090  1.00  0.00           H
ATOM   3927  CB  ARG A 898      31.600  34.740  69.760  1.00  0.00           C
ATOM   3928  HB1 ARG A 898      32.490  34.560  70.390  1.00  0.00           H
ATOM   3929  HB2 ARG A 898      31.410  35.840  69.750  1.00  0.00           H
ATOM   3930  CG  ARG A 898      31.870  34.200  68.340  1.00  0.00           C
ATOM   3931  HG1 ARG A 898      32.150  33.120  68.360  1.00  0.00           H
ATOM   3932  HG2 ARG A 898      32.800  34.700  68.000  1.00  0.00           H
ATOM   3933  CD  ARG A 898      30.770  34.250  67.310  1.00  0.00           C
ATOM   3934  HD1 ARG A 898      29.980  35.000  67.540  1.00  0.00           H
ATOM   3935  HD2 ARG A 898      30.420  33.220  67.110  1.00  0.00           H
ATOM   3936  NE  ARG A 898      31.460  34.640  66.090  1.00  0.00           N
ATOM   3937  HE  ARG A 898      32.430  34.860  66.080  1.00  0.00           H
ATOM   3938  CZ  ARG A 898      30.890  34.900  64.880  1.00  0.00           C
ATOM   3939  NH1 ARG A 898      29.660  34.630  64.580  1.00  0.00           N
ATOM   3940 HH11 ARG A 898      29.010  34.260  65.240  1.00  0.00           H
ATOM   3941 HH12 ARG A 898      29.430  34.630  63.600  1.00  0.00           H
ATOM   3942  NH2 ARG A 898      31.690  35.440  63.970  1.00  0.00           N
ATOM   3943 HH21 ARG A 898      32.620  35.720  64.190  1.00  0.00           H
ATOM   3944 HH22 ARG A 898      31.140  35.600  63.150  1.00  0.00           H
ATOM   3945  C   ARG A 898      30.450  32.610  70.470  1.00  0.00           C
ATOM   3946  O   ARG A 898      31.440  31.870  70.460  1.00  0.00           O
ATOM   3947  N   GLY A 899      29.220  32.020  70.280  1.00  0.00           N
ATOM   3948  HN  GLY A 899      28.510  32.720  70.230  1.00  0.00           H
ATOM   3949  CA  GLY A 899      28.900  30.620  70.290  1.00  0.00           C
ATOM   3950  HA1 GLY A 899      28.540  30.290  71.260  1.00  0.00           H
ATOM   3951  HA2 GLY A 899      29.830  30.110  70.110  1.00  0.00           H
ATOM   3952  C   GLY A 899      28.000  30.170  69.170  1.00  0.00           C
ATOM   3953  O   GLY A 899      27.900  28.950  68.890  1.00  0.00           O
ATOM   3954  N   TRP A 900      27.410  31.140  68.440  1.00  0.00           N
ATOM   3955  HN  TRP A 900      27.520  32.080  68.750  1.00  0.00           H
ATOM   3956  CA  TRP A 900      26.730  30.960  67.220  1.00  0.00           C
ATOM   3957  HA  TRP A 900      26.540  29.900  67.080  1.00  0.00           H
ATOM   3958  CB  TRP A 900      25.410  31.730  67.340  1.00  0.00           C
ATOM   3959  HB1 TRP A 900      25.640  32.800  67.160  1.00  0.00           H
ATOM   3960  HB2 TRP A 900      24.960  31.690  68.350  1.00  0.00           H
ATOM   3961  CG  TRP A 900      24.310  31.300  66.420  1.00  0.00           C
ATOM   3962  CD1 TRP A 900      23.690  31.990  65.350  1.00  0.00           C
ATOM   3963  HD1 TRP A 900      23.830  33.020  65.070  1.00  0.00           H
ATOM   3964  NE1 TRP A 900      22.650  31.200  64.940  1.00  0.00           N
ATOM   3965  HE1 TRP A 900      22.110  31.280  64.130  1.00  0.00           H
ATOM   3966  CE2 TRP A 900      22.530  30.060  65.670  1.00  0.00           C
ATOM   3967  CD2 TRP A 900      23.550  30.080  66.600  1.00  0.00           C
ATOM   3968  CE3 TRP A 900      23.710  29.010  67.470  1.00  0.00           C
ATOM   3969  HE3 TRP A 900      24.480  29.060  68.220  1.00  0.00           H
ATOM   3970  CZ3 TRP A 900      22.790  27.940  67.380  1.00  0.00           C
ATOM   3971  HZ3 TRP A 900      22.920  27.140  68.100  1.00  0.00           H
ATOM   3972  CZ2 TRP A 900      21.610  29.050  65.540  1.00  0.00           C
ATOM   3973  HZ2 TRP A 900      20.880  29.000  64.760  1.00  0.00           H
ATOM   3974  CH2 TRP A 900      21.740  27.970  66.480  1.00  0.00           C
ATOM   3975  HH2 TRP A 900      20.950  27.260  66.300  1.00  0.00           H
ATOM   3976  C   TRP A 900      27.540  31.380  65.980  1.00  0.00           C
ATOM   3977  O   TRP A 900      28.280  32.370  66.060  1.00  0.00           O
ATOM   3978  N   ILE A 901      27.500  30.580  64.890  1.00  0.00           N
ATOM   3979  HN  ILE A 901      26.850  29.830  64.950  1.00  0.00           H
ATOM   3980  CA  ILE A 901      28.110  30.880  63.620  1.00  0.00           C
ATOM   3981  HA  ILE A 901      29.150  31.010  63.880  1.00  0.00           H
ATOM   3982  CB  ILE A 901      28.120  29.680  62.630  1.00  0.00           C
ATOM   3983  HB  ILE A 901      27.130  29.210  62.790  1.00  0.00           H
ATOM   3984  CG2 ILE A 901      28.280  30.080  61.160  1.00  0.00           C
ATOM   3985 HG21 ILE A 901      29.280  30.550  61.090  1.00  0.00           H
ATOM   3986 HG22 ILE A 901      27.490  30.830  60.920  1.00  0.00           H
ATOM   3987 HG23 ILE A 901      28.230  29.300  60.380  1.00  0.00           H
ATOM   3988  CG1 ILE A 901      29.140  28.610  63.050  1.00  0.00           C
ATOM   3989 HG11 ILE A 901      29.120  28.380  64.120  1.00  0.00           H
ATOM   3990 HG12 ILE A 901      30.170  28.990  62.830  1.00  0.00           H
ATOM   3991  CD  ILE A 901      28.900  27.270  62.270  1.00  0.00           C
ATOM   3992  HD1 ILE A 901      27.800  27.110  62.250  1.00  0.00           H
ATOM   3993  HD2 ILE A 901      29.490  26.540  62.860  1.00  0.00           H
ATOM   3994  HD3 ILE A 901      29.290  27.280  61.240  1.00  0.00           H
ATOM   3995  C   ILE A 901      27.550  32.120  62.960  1.00  0.00           C
ATOM   3996  O   ILE A 901      28.280  32.880  62.350  1.00  0.00           O
ATOM   3997  N   ILE A 902      26.190  32.390  63.140  1.00  0.00           N
ATOM   3998  HN  ILE A 902      25.570  31.720  63.550  1.00  0.00           H
ATOM   3999  CA  ILE A 902      25.730  33.600  62.510  1.00  0.00           C
ATOM   4000  HA  ILE A 902      26.250  33.910  61.610  1.00  0.00           H
ATOM   4001  CB  ILE A 902      24.330  33.320  61.960  1.00  0.00           C
ATOM   4002  HB  ILE A 902      23.650  32.970  62.760  1.00  0.00           H
ATOM   4003  CG2 ILE A 902      23.550  34.530  61.380  1.00  0.00           C
ATOM   4004 HG21 ILE A 902      22.590  34.200  60.950  1.00  0.00           H
ATOM   4005 HG22 ILE A 902      24.190  34.990  60.580  1.00  0.00           H
ATOM   4006 HG23 ILE A 902      23.360  35.340  62.120  1.00  0.00           H
ATOM   4007  CG1 ILE A 902      24.330  32.180  60.940  1.00  0.00           C
ATOM   4008 HG11 ILE A 902      23.290  32.040  60.580  1.00  0.00           H
ATOM   4009 HG12 ILE A 902      24.580  31.180  61.350  1.00  0.00           H
ATOM   4010  CD  ILE A 902      25.160  32.370  59.690  1.00  0.00           C
ATOM   4011  HD1 ILE A 902      24.710  33.080  58.970  1.00  0.00           H
ATOM   4012  HD2 ILE A 902      25.280  31.320  59.340  1.00  0.00           H
ATOM   4013  HD3 ILE A 902      26.150  32.800  59.970  1.00  0.00           H
ATOM   4014  C   ILE A 902      25.770  34.840  63.380  1.00  0.00           C
ATOM   4015  O   ILE A 902      25.580  34.750  64.620  1.00  0.00           O
ATOM   4016  N   SER A 903      26.140  35.920  62.800  1.00  0.00           N
ATOM   4017  HN  SER A 903      26.060  36.000  61.810  1.00  0.00           H
ATOM   4018  CA  SER A 903      26.550  37.190  63.490  1.00  0.00           C
ATOM   4019  HA  SER A 903      27.310  37.030  64.230  1.00  0.00           H
ATOM   4020  CB  SER A 903      27.050  38.170  62.480  1.00  0.00           C
ATOM   4021  HB1 SER A 903      26.300  38.650  61.800  1.00  0.00           H
ATOM   4022  HB2 SER A 903      27.660  37.460  61.870  1.00  0.00           H
ATOM   4023  OG  SER A 903      27.900  39.110  63.100  1.00  0.00           O
ATOM   4024  HG1 SER A 903      27.450  39.950  63.040  1.00  0.00           H
ATOM   4025  C   SER A 903      25.220  37.770  64.110  1.00  0.00           C
ATOM   4026  O   SER A 903      24.140  37.460  63.590  1.00  0.00           O
ATOM   4027  N   PRO A 904      25.320  38.570  65.180  1.00  0.00           N
ATOM   4028  CD  PRO A 904      26.420  38.590  66.070  1.00  0.00           C
ATOM   4029  HD1 PRO A 904      27.220  39.170  65.550  1.00  0.00           H
ATOM   4030  HD2 PRO A 904      26.850  37.600  66.350  1.00  0.00           H
ATOM   4031  CA  PRO A 904      24.230  39.480  65.600  1.00  0.00           C
ATOM   4032  HA  PRO A 904      23.440  38.780  65.860  1.00  0.00           H
ATOM   4033  CB  PRO A 904      24.930  40.280  66.710  1.00  0.00           C
ATOM   4034  HB1 PRO A 904      24.250  40.640  67.500  1.00  0.00           H
ATOM   4035  HB2 PRO A 904      25.470  41.130  66.250  1.00  0.00           H
ATOM   4036  CG  PRO A 904      25.970  39.350  67.300  1.00  0.00           C
ATOM   4037  HG1 PRO A 904      26.830  39.960  67.670  1.00  0.00           H
ATOM   4038  HG2 PRO A 904      25.450  38.610  67.960  1.00  0.00           H
ATOM   4039  C   PRO A 904      23.700  40.370  64.510  1.00  0.00           C
ATOM   4040  O   PRO A 904      24.560  40.850  63.800  1.00  0.00           O
ATOM   4041  N   LEU A 905      22.400  40.740  64.400  1.00  0.00           N
ATOM   4042  HN  LEU A 905      21.720  40.380  65.050  1.00  0.00           H
ATOM   4043  CA  LEU A 905      21.840  41.710  63.600  1.00  0.00           C
ATOM   4044  HA  LEU A 905      22.450  42.600  63.660  1.00  0.00           H
ATOM   4045  CB  LEU A 905      21.720  41.340  62.100  1.00  0.00           C
ATOM   4046  HB1 LEU A 905      21.210  40.400  61.830  1.00  0.00           H
ATOM   4047  HB2 LEU A 905      22.770  41.100  61.770  1.00  0.00           H
ATOM   4048  CG  LEU A 905      21.000  42.360  61.160  1.00  0.00           C
ATOM   4049  HG  LEU A 905      19.970  42.330  61.560  1.00  0.00           H
ATOM   4050  CD1 LEU A 905      21.560  43.820  61.100  1.00  0.00           C
ATOM   4051 HD11 LEU A 905      20.830  44.390  61.720  1.00  0.00           H
ATOM   4052 HD12 LEU A 905      21.550  44.340  60.120  1.00  0.00           H
ATOM   4053 HD13 LEU A 905      22.490  43.930  61.690  1.00  0.00           H
ATOM   4054  CD2 LEU A 905      20.990  41.790  59.700  1.00  0.00           C
ATOM   4055 HD21 LEU A 905      20.150  42.230  59.110  1.00  0.00           H
ATOM   4056 HD22 LEU A 905      20.730  40.710  59.610  1.00  0.00           H
ATOM   4057 HD23 LEU A 905      21.960  41.820  59.170  1.00  0.00           H
ATOM   4058  C   LEU A 905      20.430  42.030  64.090  1.00  0.00           C
ATOM   4059  O   LEU A 905      19.550  41.230  64.100  1.00  0.00           O
ATOM   4060  N   GLY A 906      20.190  43.290  64.480  1.00  0.00           N
ATOM   4061  HN  GLY A 906      21.020  43.830  64.540  1.00  0.00           H
ATOM   4062  CA  GLY A 906      18.890  43.920  64.590  1.00  0.00           C
ATOM   4063  HA1 GLY A 906      18.150  43.180  64.280  1.00  0.00           H
ATOM   4064  HA2 GLY A 906      18.810  44.800  63.990  1.00  0.00           H
ATOM   4065  C   GLY A 906      18.450  44.290  65.950  1.00  0.00           C
ATOM   4066  O   GLY A 906      17.280  44.620  66.190  1.00  0.00           O
ATOM   4067  N   ASP A 907      19.420  44.290  66.840  1.00  0.00           N
ATOM   4068  HN  ASP A 907      20.330  44.000  66.580  1.00  0.00           H
ATOM   4069  CA  ASP A 907      19.310  44.670  68.210  1.00  0.00           C
ATOM   4070  HA  ASP A 907      18.440  44.150  68.590  1.00  0.00           H
ATOM   4071  CB  ASP A 907      20.530  44.300  69.010  1.00  0.00           C
ATOM   4072  HB1 ASP A 907      20.410  44.540  70.090  1.00  0.00           H
ATOM   4073  HB2 ASP A 907      21.400  44.860  68.610  1.00  0.00           H
ATOM   4074  CG  ASP A 907      20.790  42.800  68.850  1.00  0.00           C
ATOM   4075  OD1 ASP A 907      21.960  42.410  68.560  1.00  0.00           O
ATOM   4076  OD2 ASP A 907      19.870  41.970  68.980  1.00  0.00           O
ATOM   4077  C   ASP A 907      19.000  46.090  68.430  1.00  0.00           C
ATOM   4078  O   ASP A 907      18.410  46.530  69.470  1.00  0.00           O
ATOM   4079  N   ASN A 908      19.390  46.940  67.510  1.00  0.00           N
ATOM   4080  HN  ASN A 908      19.840  46.560  66.690  1.00  0.00           H
ATOM   4081  CA  ASN A 908      19.290  48.350  67.450  1.00  0.00           C
ATOM   4082  HA  ASN A 908      19.490  48.620  68.470  1.00  0.00           H
ATOM   4083  CB  ASN A 908      20.240  49.120  66.400  1.00  0.00           C
ATOM   4084  HB1 ASN A 908      20.230  50.220  66.520  1.00  0.00           H
ATOM   4085  HB2 ASN A 908      20.070  48.890  65.330  1.00  0.00           H
ATOM   4086  CG  ASN A 908      21.680  48.690  66.660  1.00  0.00           C
ATOM   4087  OD1 ASN A 908      22.180  47.760  66.040  1.00  0.00           O
ATOM   4088  ND2 ASN A 908      22.260  49.230  67.780  1.00  0.00           N
ATOM   4089 HD21 ASN A 908      23.210  48.930  67.950  1.00  0.00           H
ATOM   4090 HD22 ASN A 908      21.690  49.700  68.460  1.00  0.00           H
ATOM   4091  C   ASN A 908      17.840  48.780  67.200  1.00  0.00           C
ATOM   4092  O   ASN A 908      17.060  47.960  66.650  1.00  0.00           O
ATOM   4093  N   PRO A 909      17.520  49.950  67.630  1.00  0.00           N
ATOM   4094  CD  PRO A 909      18.170  50.710  68.680  1.00  0.00           C
ATOM   4095  HD1 PRO A 909      19.130  51.140  68.320  1.00  0.00           H
ATOM   4096  HD2 PRO A 909      18.270  50.120  69.620  1.00  0.00           H
ATOM   4097  CA  PRO A 909      16.390  50.760  67.080  1.00  0.00           C
ATOM   4098  HA  PRO A 909      15.470  50.350  67.470  1.00  0.00           H
ATOM   4099  CB  PRO A 909      16.700  52.190  67.530  1.00  0.00           C
ATOM   4100  HB1 PRO A 909      15.850  52.900  67.530  1.00  0.00           H
ATOM   4101  HB2 PRO A 909      17.420  52.600  66.800  1.00  0.00           H
ATOM   4102  CG  PRO A 909      17.230  51.900  68.890  1.00  0.00           C
ATOM   4103  HG1 PRO A 909      17.700  52.860  69.220  1.00  0.00           H
ATOM   4104  HG2 PRO A 909      16.480  51.630  69.660  1.00  0.00           H
ATOM   4105  C   PRO A 909      16.150  50.590  65.600  1.00  0.00           C
ATOM   4106  O   PRO A 909      17.080  50.480  64.820  1.00  0.00           O
ATOM   4107  N   TRP A 910      14.880  50.590  65.210  1.00  0.00           N
ATOM   4108  HN  TRP A 910      14.250  50.530  65.980  1.00  0.00           H
ATOM   4109  CA  TRP A 910      14.510  50.510  63.800  1.00  0.00           C
ATOM   4110  HA  TRP A 910      15.000  49.630  63.430  1.00  0.00           H
ATOM   4111  CB  TRP A 910      12.980  50.200  63.590  1.00  0.00           C
ATOM   4112  HB1 TRP A 910      12.790  49.330  64.240  1.00  0.00           H
ATOM   4113  HB2 TRP A 910      12.910  49.840  62.540  1.00  0.00           H
ATOM   4114  CG  TRP A 910      12.000  51.310  63.770  1.00  0.00           C
ATOM   4115  CD1 TRP A 910      11.430  51.660  64.950  1.00  0.00           C
ATOM   4116  HD1 TRP A 910      11.680  51.220  65.910  1.00  0.00           H
ATOM   4117  NE1 TRP A 910      10.850  52.970  64.750  1.00  0.00           N
ATOM   4118  HE1 TRP A 910      10.620  53.630  65.440  1.00  0.00           H
ATOM   4119  CE2 TRP A 910      10.880  53.320  63.430  1.00  0.00           C
ATOM   4120  CD2 TRP A 910      11.620  52.320  62.790  1.00  0.00           C
ATOM   4121  CE3 TRP A 910      11.850  52.480  61.440  1.00  0.00           C
ATOM   4122  HE3 TRP A 910      12.400  51.720  60.910  1.00  0.00           H
ATOM   4123  CZ3 TRP A 910      11.500  53.680  60.860  1.00  0.00           C
ATOM   4124  HZ3 TRP A 910      11.850  53.850  59.850  1.00  0.00           H
ATOM   4125  CZ2 TRP A 910      10.580  54.530  62.830  1.00  0.00           C
ATOM   4126  HZ2 TRP A 910      10.050  55.260  63.420  1.00  0.00           H
ATOM   4127  CH2 TRP A 910      10.910  54.690  61.490  1.00  0.00           C
ATOM   4128  HH2 TRP A 910      10.740  55.620  60.980  1.00  0.00           H
ATOM   4129  C   TRP A 910      14.940  51.750  62.940  1.00  0.00           C
ATOM   4130  O   TRP A 910      15.310  51.560  61.790  1.00  0.00           O
ATOM   4131  N   TRP A 911      14.920  53.030  63.540  1.00  0.00           N
ATOM   4132  HN  TRP A 911      14.450  53.130  64.410  1.00  0.00           H
ATOM   4133  CA  TRP A 911      15.540  54.240  62.980  1.00  0.00           C
ATOM   4134  HA  TRP A 911      14.930  54.390  62.100  1.00  0.00           H
ATOM   4135  CB  TRP A 911      15.420  55.430  64.010  1.00  0.00           C
ATOM   4136  HB1 TRP A 911      15.770  55.100  65.010  1.00  0.00           H
ATOM   4137  HB2 TRP A 911      14.330  55.570  64.130  1.00  0.00           H
ATOM   4138  CG  TRP A 911      15.930  56.830  63.620  1.00  0.00           C
ATOM   4139  CD1 TRP A 911      16.930  57.530  64.240  1.00  0.00           C
ATOM   4140  HD1 TRP A 911      17.440  57.130  65.110  1.00  0.00           H
ATOM   4141  NE1 TRP A 911      16.990  58.740  63.600  1.00  0.00           N
ATOM   4142  HE1 TRP A 911      17.790  59.310  63.640  1.00  0.00           H
ATOM   4143  CE2 TRP A 911      16.060  58.900  62.680  1.00  0.00           C
ATOM   4144  CD2 TRP A 911      15.300  57.730  62.700  1.00  0.00           C
ATOM   4145  CE3 TRP A 911      14.310  57.650  61.790  1.00  0.00           C
ATOM   4146  HE3 TRP A 911      13.860  56.750  61.380  1.00  0.00           H
ATOM   4147  CZ3 TRP A 911      13.980  58.670  60.970  1.00  0.00           C
ATOM   4148  HZ3 TRP A 911      13.150  58.500  60.300  1.00  0.00           H
ATOM   4149  CZ2 TRP A 911      15.820  60.000  61.890  1.00  0.00           C
ATOM   4150  HZ2 TRP A 911      16.460  60.880  61.870  1.00  0.00           H
ATOM   4151  CH2 TRP A 911      14.690  59.860  61.090  1.00  0.00           C
ATOM   4152  HH2 TRP A 911      14.410  60.740  60.510  1.00  0.00           H
ATOM   4153  C   TRP A 911      16.980  54.060  62.710  1.00  0.00           C
ATOM   4154  O   TRP A 911      17.380  54.390  61.600  1.00  0.00           O
ATOM   4155  N   THR A 912      17.720  53.450  63.660  1.00  0.00           N
ATOM   4156  HN  THR A 912      17.300  53.140  64.510  1.00  0.00           H
ATOM   4157  CA  THR A 912      19.240  53.360  63.630  1.00  0.00           C
ATOM   4158  HA  THR A 912      19.640  54.320  63.330  1.00  0.00           H
ATOM   4159  CB  THR A 912      19.870  52.990  64.940  1.00  0.00           C
ATOM   4160  HB  THR A 912      19.430  52.050  65.350  1.00  0.00           H
ATOM   4161  OG1 THR A 912      19.700  54.040  65.900  1.00  0.00           O
ATOM   4162  HG1 THR A 912      19.910  54.820  65.380  1.00  0.00           H
ATOM   4163  CG2 THR A 912      21.420  52.740  64.820  1.00  0.00           C
ATOM   4164 HG21 THR A 912      21.580  51.840  64.190  1.00  0.00           H
ATOM   4165 HG22 THR A 912      21.800  52.490  65.830  1.00  0.00           H
ATOM   4166 HG23 THR A 912      21.780  53.690  64.370  1.00  0.00           H
ATOM   4167  C   THR A 912      19.710  52.410  62.490  1.00  0.00           C
ATOM   4168  O   THR A 912      20.630  52.760  61.780  1.00  0.00           O
ATOM   4169  N   LEU A 913      18.990  51.290  62.320  1.00  0.00           N
ATOM   4170  HN  LEU A 913      18.310  50.920  62.950  1.00  0.00           H
ATOM   4171  CA  LEU A 913      19.130  50.420  61.200  1.00  0.00           C
ATOM   4172  HA  LEU A 913      20.120  50.000  61.160  1.00  0.00           H
ATOM   4173  CB  LEU A 913      18.100  49.250  61.390  1.00  0.00           C
ATOM   4174  HB1 LEU A 913      18.130  48.650  60.460  1.00  0.00           H
ATOM   4175  HB2 LEU A 913      17.100  49.730  61.480  1.00  0.00           H
ATOM   4176  CG  LEU A 913      18.340  48.290  62.530  1.00  0.00           C
ATOM   4177  HG  LEU A 913      18.370  48.740  63.550  1.00  0.00           H
ATOM   4178  CD1 LEU A 913      17.080  47.440  62.700  1.00  0.00           C
ATOM   4179 HD11 LEU A 913      16.820  47.000  61.710  1.00  0.00           H
ATOM   4180 HD12 LEU A 913      16.210  47.990  63.100  1.00  0.00           H
ATOM   4181 HD13 LEU A 913      17.180  46.630  63.450  1.00  0.00           H
ATOM   4182  CD2 LEU A 913      19.690  47.540  62.260  1.00  0.00           C
ATOM   4183 HD21 LEU A 913      19.780  46.860  61.390  1.00  0.00           H
ATOM   4184 HD22 LEU A 913      19.780  46.890  63.150  1.00  0.00           H
ATOM   4185 HD23 LEU A 913      20.510  48.290  62.260  1.00  0.00           H
ATOM   4186  C   LEU A 913      19.000  51.060  59.920  1.00  0.00           C
ATOM   4187  O   LEU A 913      19.730  50.740  58.970  1.00  0.00           O
ATOM   4188  N   LEU A 914      18.040  51.980  59.710  1.00  0.00           N
ATOM   4189  HN  LEU A 914      17.440  52.270  60.440  1.00  0.00           H
ATOM   4190  CA  LEU A 914      17.920  52.760  58.470  1.00  0.00           C
ATOM   4191  HA  LEU A 914      17.990  52.100  57.610  1.00  0.00           H
ATOM   4192  CB  LEU A 914      16.580  53.470  58.410  1.00  0.00           C
ATOM   4193  HB1 LEU A 914      16.380  54.030  57.480  1.00  0.00           H
ATOM   4194  HB2 LEU A 914      16.420  54.120  59.290  1.00  0.00           H
ATOM   4195  CG  LEU A 914      15.390  52.450  58.370  1.00  0.00           C
ATOM   4196  HG  LEU A 914      15.320  51.980  59.380  1.00  0.00           H
ATOM   4197  CD1 LEU A 914      14.070  53.110  58.000  1.00  0.00           C
ATOM   4198 HD11 LEU A 914      13.850  53.870  58.770  1.00  0.00           H
ATOM   4199 HD12 LEU A 914      13.180  52.450  58.110  1.00  0.00           H
ATOM   4200 HD13 LEU A 914      14.180  53.680  57.050  1.00  0.00           H
ATOM   4201  CD2 LEU A 914      15.550  51.500  57.100  1.00  0.00           C
ATOM   4202 HD21 LEU A 914      16.430  50.830  57.260  1.00  0.00           H
ATOM   4203 HD22 LEU A 914      15.690  52.010  56.120  1.00  0.00           H
ATOM   4204 HD23 LEU A 914      14.670  50.830  57.070  1.00  0.00           H
ATOM   4205  C   LEU A 914      19.020  53.820  58.290  1.00  0.00           C
ATOM   4206  O   LEU A 914      19.630  53.820  57.220  1.00  0.00           O
ATOM   4207  N   ILE A 915      19.390  54.490  59.340  1.00  0.00           N
ATOM   4208  HN  ILE A 915      18.990  54.200  60.210  1.00  0.00           H
ATOM   4209  CA  ILE A 915      20.480  55.570  59.470  1.00  0.00           C
ATOM   4210  HA  ILE A 915      20.060  56.360  58.870  1.00  0.00           H
ATOM   4211  CB  ILE A 915      20.670  56.210  60.860  1.00  0.00           C
ATOM   4212  HB  ILE A 915      20.650  55.330  61.540  1.00  0.00           H
ATOM   4213  CG2 ILE A 915      21.920  57.020  61.110  1.00  0.00           C
ATOM   4214 HG21 ILE A 915      22.010  57.910  60.460  1.00  0.00           H
ATOM   4215 HG22 ILE A 915      22.870  56.450  61.000  1.00  0.00           H
ATOM   4216 HG23 ILE A 915      21.930  57.450  62.140  1.00  0.00           H
ATOM   4217  CG1 ILE A 915      19.390  56.980  61.110  1.00  0.00           C
ATOM   4218 HG11 ILE A 915      19.170  57.100  62.190  1.00  0.00           H
ATOM   4219 HG12 ILE A 915      18.480  56.470  60.750  1.00  0.00           H
ATOM   4220  CD  ILE A 915      19.310  58.450  60.560  1.00  0.00           C
ATOM   4221  HD1 ILE A 915      20.220  59.040  60.780  1.00  0.00           H
ATOM   4222  HD2 ILE A 915      18.490  59.020  61.030  1.00  0.00           H
ATOM   4223  HD3 ILE A 915      19.180  58.350  59.460  1.00  0.00           H
ATOM   4224  C   ILE A 915      21.840  54.960  59.030  1.00  0.00           C
ATOM   4225  O   ILE A 915      22.610  55.630  58.420  1.00  0.00           O
ATOM   4226  N   ALA A 916      22.060  53.660  59.390  1.00  0.00           N
ATOM   4227  HN  ALA A 916      21.410  53.270  60.040  1.00  0.00           H
ATOM   4228  CA  ALA A 916      23.170  52.800  58.910  1.00  0.00           C
ATOM   4229  HA  ALA A 916      24.030  53.360  59.230  1.00  0.00           H
ATOM   4230  CB  ALA A 916      23.010  51.360  59.460  1.00  0.00           C
ATOM   4231  HB1 ALA A 916      22.140  50.800  59.050  1.00  0.00           H
ATOM   4232  HB2 ALA A 916      22.910  51.230  60.560  1.00  0.00           H
ATOM   4233  HB3 ALA A 916      23.880  50.780  59.090  1.00  0.00           H
ATOM   4234  C   ALA A 916      23.420  52.750  57.420  1.00  0.00           C
ATOM   4235  O   ALA A 916      24.440  52.250  56.990  1.00  0.00           O
ATOM   4236  N   ALA A 917      22.470  53.210  56.560  1.00  0.00           N
ATOM   4237  HN  ALA A 917      21.520  53.380  56.820  1.00  0.00           H
ATOM   4238  CA  ALA A 917      22.690  53.460  55.100  1.00  0.00           C
ATOM   4239  HA  ALA A 917      23.070  52.530  54.710  1.00  0.00           H
ATOM   4240  CB  ALA A 917      21.470  53.800  54.320  1.00  0.00           C
ATOM   4241  HB1 ALA A 917      20.870  52.870  54.380  1.00  0.00           H
ATOM   4242  HB2 ALA A 917      21.840  54.010  53.280  1.00  0.00           H
ATOM   4243  HB3 ALA A 917      20.860  54.650  54.670  1.00  0.00           H
ATOM   4244  C   ALA A 917      23.770  54.560  54.830  1.00  0.00           C
ATOM   4245  O   ALA A 917      24.670  54.380  54.030  1.00  0.00           O
ATOM   4246  N   ILE A 918      23.810  55.660  55.660  1.00  0.00           N
ATOM   4247  HN  ILE A 918      23.150  55.710  56.400  1.00  0.00           H
ATOM   4248  CA  ILE A 918      24.790  56.770  55.550  1.00  0.00           C
ATOM   4249  HA  ILE A 918      24.720  57.080  54.510  1.00  0.00           H
ATOM   4250  CB  ILE A 918      24.470  57.970  56.430  1.00  0.00           C
ATOM   4251  HB  ILE A 918      24.460  57.720  57.510  1.00  0.00           H
ATOM   4252  CG2 ILE A 918      25.630  59.030  56.380  1.00  0.00           C
ATOM   4253 HG21 ILE A 918      26.610  58.770  56.840  1.00  0.00           H
ATOM   4254 HG22 ILE A 918      25.330  59.990  56.840  1.00  0.00           H
ATOM   4255 HG23 ILE A 918      25.900  59.200  55.320  1.00  0.00           H
ATOM   4256  CG1 ILE A 918      23.220  58.790  56.140  1.00  0.00           C
ATOM   4257 HG11 ILE A 918      22.830  58.590  55.130  1.00  0.00           H
ATOM   4258 HG12 ILE A 918      23.490  59.870  56.050  1.00  0.00           H
ATOM   4259  CD  ILE A 918      22.070  58.650  57.050  1.00  0.00           C
ATOM   4260  HD1 ILE A 918      21.820  57.570  57.090  1.00  0.00           H
ATOM   4261  HD2 ILE A 918      21.230  59.250  56.640  1.00  0.00           H
ATOM   4262  HD3 ILE A 918      22.250  58.980  58.100  1.00  0.00           H
ATOM   4263  C   ILE A 918      26.310  56.440  55.690  1.00  0.00           C
ATOM   4264  O   ILE A 918      27.080  56.740  54.790  1.00  0.00           O
ATOM   4265  N   PRO A 919      26.730  55.680  56.720  1.00  0.00           N
ATOM   4266  CD  PRO A 919      26.070  55.460  57.980  1.00  0.00           C
ATOM   4267  HD1 PRO A 919      25.010  55.170  57.810  1.00  0.00           H
ATOM   4268  HD2 PRO A 919      26.160  56.370  58.600  1.00  0.00           H
ATOM   4269  CA  PRO A 919      28.080  55.180  56.730  1.00  0.00           C
ATOM   4270  HA  PRO A 919      28.830  55.950  56.600  1.00  0.00           H
ATOM   4271  CB  PRO A 919      28.270  54.650  58.140  1.00  0.00           C
ATOM   4272  HB1 PRO A 919      28.810  55.340  58.830  1.00  0.00           H
ATOM   4273  HB2 PRO A 919      28.890  53.730  58.230  1.00  0.00           H
ATOM   4274  CG  PRO A 919      26.870  54.380  58.700  1.00  0.00           C
ATOM   4275  HG1 PRO A 919      26.610  53.330  58.430  1.00  0.00           H
ATOM   4276  HG2 PRO A 919      26.770  54.430  59.800  1.00  0.00           H
ATOM   4277  C   PRO A 919      28.430  54.120  55.690  1.00  0.00           C
ATOM   4278  O   PRO A 919      29.610  53.990  55.400  1.00  0.00           O
ATOM   4279  N   ALA A 920      27.410  53.420  55.150  1.00  0.00           N
ATOM   4280  HN  ALA A 920      26.470  53.400  55.450  1.00  0.00           H
ATOM   4281  CA  ALA A 920      27.560  52.540  54.060  1.00  0.00           C
ATOM   4282  HA  ALA A 920      28.480  51.970  54.160  1.00  0.00           H
ATOM   4283  CB  ALA A 920      26.520  51.460  54.200  1.00  0.00           C
ATOM   4284  HB1 ALA A 920      26.470  50.770  53.330  1.00  0.00           H
ATOM   4285  HB2 ALA A 920      25.500  51.790  54.480  1.00  0.00           H
ATOM   4286  HB3 ALA A 920      26.780  50.730  54.990  1.00  0.00           H
ATOM   4287  C   ALA A 920      27.570  53.080  52.680  1.00  0.00           C
ATOM   4288  O   ALA A 920      28.240  52.450  51.830  1.00  0.00           O
ATOM   4289  N   LEU A 921      27.010  54.250  52.470  1.00  0.00           N
ATOM   4290  HN  LEU A 921      26.260  54.600  53.040  1.00  0.00           H
ATOM   4291  CA  LEU A 921      27.300  55.100  51.270  1.00  0.00           C
ATOM   4292  HA  LEU A 921      26.960  54.630  50.360  1.00  0.00           H
ATOM   4293  CB  LEU A 921      26.450  56.480  51.320  1.00  0.00           C
ATOM   4294  HB1 LEU A 921      26.780  57.120  50.490  1.00  0.00           H
ATOM   4295  HB2 LEU A 921      26.580  56.960  52.320  1.00  0.00           H
ATOM   4296  CG  LEU A 921      24.950  56.350  51.020  1.00  0.00           C
ATOM   4297  HG  LEU A 921      24.470  55.560  51.640  1.00  0.00           H
ATOM   4298  CD1 LEU A 921      24.260  57.620  51.410  1.00  0.00           C
ATOM   4299 HD11 LEU A 921      24.300  57.890  52.480  1.00  0.00           H
ATOM   4300 HD12 LEU A 921      23.170  57.490  51.230  1.00  0.00           H
ATOM   4301 HD13 LEU A 921      24.620  58.510  50.860  1.00  0.00           H
ATOM   4302  CD2 LEU A 921      24.640  56.040  49.580  1.00  0.00           C
ATOM   4303 HD21 LEU A 921      25.080  55.020  49.440  1.00  0.00           H
ATOM   4304 HD22 LEU A 921      24.950  56.750  48.780  1.00  0.00           H
ATOM   4305 HD23 LEU A 921      23.570  55.790  49.550  1.00  0.00           H
ATOM   4306  C   LEU A 921      28.800  55.330  51.160  1.00  0.00           C
ATOM   4307  O   LEU A 921      29.360  55.090  50.120  1.00  0.00           O
ATOM   4308  N   LEU A 922      29.360  55.710  52.320  1.00  0.00           N
ATOM   4309  HN  LEU A 922      28.780  55.860  53.120  1.00  0.00           H
ATOM   4310  CA  LEU A 922      30.700  56.100  52.490  1.00  0.00           C
ATOM   4311  HA  LEU A 922      30.970  56.730  51.660  1.00  0.00           H
ATOM   4312  CB  LEU A 922      30.870  56.840  53.830  1.00  0.00           C
ATOM   4313  HB1 LEU A 922      30.550  56.090  54.560  1.00  0.00           H
ATOM   4314  HB2 LEU A 922      30.240  57.750  53.850  1.00  0.00           H
ATOM   4315  CG  LEU A 922      32.300  57.280  54.230  1.00  0.00           C
ATOM   4316  HG  LEU A 922      33.000  56.420  54.100  1.00  0.00           H
ATOM   4317  CD1 LEU A 922      32.880  58.420  53.370  1.00  0.00           C
ATOM   4318 HD11 LEU A 922      32.360  59.340  53.700  1.00  0.00           H
ATOM   4319 HD12 LEU A 922      32.790  58.230  52.270  1.00  0.00           H
ATOM   4320 HD13 LEU A 922      33.960  58.450  53.580  1.00  0.00           H
ATOM   4321  CD2 LEU A 922      32.390  57.780  55.710  1.00  0.00           C
ATOM   4322 HD21 LEU A 922      33.460  57.840  56.030  1.00  0.00           H
ATOM   4323 HD22 LEU A 922      31.980  56.950  56.320  1.00  0.00           H
ATOM   4324 HD23 LEU A 922      31.770  58.680  55.880  1.00  0.00           H
ATOM   4325  C   LEU A 922      31.670  54.930  52.440  1.00  0.00           C
ATOM   4326  O   LEU A 922      32.620  54.980  51.680  1.00  0.00           O
ATOM   4327  N   CYS A 923      31.300  53.810  53.030  1.00  0.00           N
ATOM   4328  HN  CYS A 923      30.610  53.920  53.730  1.00  0.00           H
ATOM   4329  CA  CYS A 923      32.050  52.560  52.830  1.00  0.00           C
ATOM   4330  HA  CYS A 923      33.040  52.860  53.130  1.00  0.00           H
ATOM   4331  CB  CYS A 923      31.550  51.420  53.790  1.00  0.00           C
ATOM   4332  HB1 CYS A 923      32.090  50.530  53.380  1.00  0.00           H
ATOM   4333  HB2 CYS A 923      30.450  51.340  53.610  1.00  0.00           H
ATOM   4334  SG  CYS A 923      31.870  51.920  55.550  1.00  0.00           S
ATOM   4335  HG1 CYS A 923      31.140  53.010  55.720  1.00  0.00           H
ATOM   4336  C   CYS A 923      32.070  52.040  51.430  1.00  0.00           C
ATOM   4337  O   CYS A 923      33.080  51.590  50.980  1.00  0.00           O
ATOM   4338  N   THR A 924      30.960  52.170  50.700  1.00  0.00           N
ATOM   4339  HN  THR A 924      30.150  52.620  51.070  1.00  0.00           H
ATOM   4340  CA  THR A 924      30.880  51.770  49.280  1.00  0.00           C
ATOM   4341  HA  THR A 924      31.140  50.730  49.150  1.00  0.00           H
ATOM   4342  CB  THR A 924      29.450  51.860  48.700  1.00  0.00           C
ATOM   4343  HB  THR A 924      29.140  52.910  48.840  1.00  0.00           H
ATOM   4344  OG1 THR A 924      28.570  50.970  49.420  1.00  0.00           O
ATOM   4345  HG1 THR A 924      28.720  51.340  50.290  1.00  0.00           H
ATOM   4346  CG2 THR A 924      29.430  51.390  47.230  1.00  0.00           C
ATOM   4347 HG21 THR A 924      28.370  51.280  46.930  1.00  0.00           H
ATOM   4348 HG22 THR A 924      29.930  50.410  47.140  1.00  0.00           H
ATOM   4349 HG23 THR A 924      30.000  51.960  46.460  1.00  0.00           H
ATOM   4350  C   THR A 924      31.880  52.580  48.390  1.00  0.00           C
ATOM   4351  O   THR A 924      32.600  52.030  47.620  1.00  0.00           O
ATOM   4352  N   ILE A 925      32.050  53.950  48.640  1.00  0.00           N
ATOM   4353  HN  ILE A 925      31.540  54.380  49.380  1.00  0.00           H
ATOM   4354  CA  ILE A 925      33.140  54.750  48.150  1.00  0.00           C
ATOM   4355  HA  ILE A 925      33.140  54.740  47.060  1.00  0.00           H
ATOM   4356  CB  ILE A 925      32.720  56.290  48.370  1.00  0.00           C
ATOM   4357  HB  ILE A 925      32.450  56.410  49.440  1.00  0.00           H
ATOM   4358  CG2 ILE A 925      33.990  57.160  48.100  1.00  0.00           C
ATOM   4359 HG21 ILE A 925      34.460  56.810  47.160  1.00  0.00           H
ATOM   4360 HG22 ILE A 925      34.760  57.110  48.900  1.00  0.00           H
ATOM   4361 HG23 ILE A 925      33.690  58.210  47.860  1.00  0.00           H
ATOM   4362  CG1 ILE A 925      31.560  56.830  47.490  1.00  0.00           C
ATOM   4363 HG11 ILE A 925      31.380  57.880  47.780  1.00  0.00           H
ATOM   4364 HG12 ILE A 925      30.650  56.280  47.810  1.00  0.00           H
ATOM   4365  CD  ILE A 925      31.760  56.650  45.950  1.00  0.00           C
ATOM   4366  HD1 ILE A 925      32.670  57.070  45.480  1.00  0.00           H
ATOM   4367  HD2 ILE A 925      30.870  57.170  45.520  1.00  0.00           H
ATOM   4368  HD3 ILE A 925      31.670  55.560  45.770  1.00  0.00           H
ATOM   4369  C   ILE A 925      34.430  54.210  48.670  1.00  0.00           C
ATOM   4370  O   ILE A 925      35.350  54.070  47.850  1.00  0.00           O
ATOM   4371  N   LEU A 926      34.570  53.900  49.940  1.00  0.00           N
ATOM   4372  HN  LEU A 926      33.810  54.010  50.590  1.00  0.00           H
ATOM   4373  CA  LEU A 926      35.920  53.450  50.470  1.00  0.00           C
ATOM   4374  HA  LEU A 926      36.710  54.130  50.170  1.00  0.00           H
ATOM   4375  CB  LEU A 926      35.920  53.340  52.000  1.00  0.00           C
ATOM   4376  HB1 LEU A 926      36.930  53.010  52.340  1.00  0.00           H
ATOM   4377  HB2 LEU A 926      35.260  52.490  52.270  1.00  0.00           H
ATOM   4378  CG  LEU A 926      35.880  54.700  52.790  1.00  0.00           C
ATOM   4379  HG  LEU A 926      34.890  55.180  52.590  1.00  0.00           H
ATOM   4380  CD1 LEU A 926      35.890  54.360  54.280  1.00  0.00           C
ATOM   4381 HD11 LEU A 926      36.820  53.960  54.720  1.00  0.00           H
ATOM   4382 HD12 LEU A 926      35.060  53.630  54.400  1.00  0.00           H
ATOM   4383 HD13 LEU A 926      35.670  55.310  54.810  1.00  0.00           H
ATOM   4384  CD2 LEU A 926      37.030  55.700  52.340  1.00  0.00           C
ATOM   4385 HD21 LEU A 926      36.700  56.220  51.410  1.00  0.00           H
ATOM   4386 HD22 LEU A 926      37.960  55.130  52.140  1.00  0.00           H
ATOM   4387 HD23 LEU A 926      37.200  56.400  53.180  1.00  0.00           H
ATOM   4388  C   LEU A 926      36.350  52.070  49.820  1.00  0.00           C
ATOM   4389  O   LEU A 926      37.510  51.920  49.460  1.00  0.00           O
ATOM   4390  N   ILE A 927      35.370  51.150  49.560  1.00  0.00           N
ATOM   4391  HN  ILE A 927      34.480  51.300  49.970  1.00  0.00           H
ATOM   4392  CA  ILE A 927      35.590  49.920  48.790  1.00  0.00           C
ATOM   4393  HA  ILE A 927      36.360  49.350  49.290  1.00  0.00           H
ATOM   4394  CB  ILE A 927      34.240  49.060  48.620  1.00  0.00           C
ATOM   4395  HB  ILE A 927      33.470  49.810  48.360  1.00  0.00           H
ATOM   4396  CG2 ILE A 927      34.370  47.980  47.530  1.00  0.00           C
ATOM   4397 HG21 ILE A 927      34.270  48.480  46.540  1.00  0.00           H
ATOM   4398 HG22 ILE A 927      33.520  47.270  47.620  1.00  0.00           H
ATOM   4399 HG23 ILE A 927      35.310  47.390  47.630  1.00  0.00           H
ATOM   4400  CG1 ILE A 927      33.880  48.390  49.930  1.00  0.00           C
ATOM   4401 HG11 ILE A 927      34.030  49.150  50.730  1.00  0.00           H
ATOM   4402 HG12 ILE A 927      34.600  47.580  50.170  1.00  0.00           H
ATOM   4403  CD  ILE A 927      32.440  47.910  49.910  1.00  0.00           C
ATOM   4404  HD1 ILE A 927      31.760  48.670  49.490  1.00  0.00           H
ATOM   4405  HD2 ILE A 927      32.110  47.630  50.930  1.00  0.00           H
ATOM   4406  HD3 ILE A 927      32.420  46.950  49.350  1.00  0.00           H
ATOM   4407  C   ILE A 927      36.130  50.180  47.390  1.00  0.00           C
ATOM   4408  O   ILE A 927      37.130  49.600  46.910  1.00  0.00           O
ATOM   4409  N   PHE A 928      35.500  51.100  46.640  1.00  0.00           N
ATOM   4410  HN  PHE A 928      34.630  51.470  46.960  1.00  0.00           H
ATOM   4411  CA  PHE A 928      35.860  51.590  45.300  1.00  0.00           C
ATOM   4412  HA  PHE A 928      35.890  50.760  44.610  1.00  0.00           H
ATOM   4413  CB  PHE A 928      34.780  52.610  44.850  1.00  0.00           C
ATOM   4414  HB1 PHE A 928      34.680  53.420  45.610  1.00  0.00           H
ATOM   4415  HB2 PHE A 928      33.800  52.080  44.880  1.00  0.00           H
ATOM   4416  CG  PHE A 928      34.990  53.250  43.470  1.00  0.00           C
ATOM   4417  CD1 PHE A 928      34.580  52.640  42.270  1.00  0.00           C
ATOM   4418  HD1 PHE A 928      33.890  51.810  42.330  1.00  0.00           H
ATOM   4419  CE1 PHE A 928      34.870  53.210  41.010  1.00  0.00           C
ATOM   4420  HE1 PHE A 928      34.520  52.780  40.090  1.00  0.00           H
ATOM   4421  CZ  PHE A 928      35.610  54.370  40.950  1.00  0.00           C
ATOM   4422  HZ  PHE A 928      35.890  54.780  39.990  1.00  0.00           H
ATOM   4423  CD2 PHE A 928      35.740  54.450  43.410  1.00  0.00           C
ATOM   4424  HD2 PHE A 928      35.970  55.010  44.320  1.00  0.00           H
ATOM   4425  CE2 PHE A 928      36.030  54.990  42.120  1.00  0.00           C
ATOM   4426  HE2 PHE A 928      36.630  55.880  42.030  1.00  0.00           H
ATOM   4427  C   PHE A 928      37.240  52.250  45.240  1.00  0.00           C
ATOM   4428  O   PHE A 928      38.030  51.920  44.350  1.00  0.00           O
ATOM   4429  N   MET A 929      37.610  53.120  46.220  1.00  0.00           N
ATOM   4430  HN  MET A 929      37.000  53.230  47.000  1.00  0.00           H
ATOM   4431  CA  MET A 929      38.940  53.800  46.320  1.00  0.00           C
ATOM   4432  HA  MET A 929      39.040  54.330  45.380  1.00  0.00           H
ATOM   4433  CB  MET A 929      39.070  55.050  47.210  1.00  0.00           C
ATOM   4434  HB1 MET A 929      40.090  55.480  47.310  1.00  0.00           H
ATOM   4435  HB2 MET A 929      38.750  54.670  48.200  1.00  0.00           H
ATOM   4436  CG  MET A 929      38.160  56.180  46.770  1.00  0.00           C
ATOM   4437  HG1 MET A 929      38.170  56.920  47.600  1.00  0.00           H
ATOM   4438  HG2 MET A 929      37.120  55.880  46.530  1.00  0.00           H
ATOM   4439  SD  MET A 929      38.910  57.060  45.400  1.00  0.00           S
ATOM   4440  CE  MET A 929      37.440  58.150  45.070  1.00  0.00           C
ATOM   4441  HE1 MET A 929      37.480  58.820  44.180  1.00  0.00           H
ATOM   4442  HE2 MET A 929      37.190  58.850  45.900  1.00  0.00           H
ATOM   4443  HE3 MET A 929      36.430  57.730  44.930  1.00  0.00           H
ATOM   4444  C   MET A 929      40.150  52.900  46.550  1.00  0.00           C
ATOM   4445  O   MET A 929      41.280  53.250  46.160  1.00  0.00           O
ATOM   4446  N   ASP A 930      39.940  51.680  47.050  1.00  0.00           N
ATOM   4447  HN  ASP A 930      39.030  51.380  47.310  1.00  0.00           H
ATOM   4448  CA  ASP A 930      40.920  50.630  47.060  1.00  0.00           C
ATOM   4449  HA  ASP A 930      41.920  51.000  46.890  1.00  0.00           H
ATOM   4450  CB  ASP A 930      40.700  49.810  48.470  1.00  0.00           C
ATOM   4451  HB1 ASP A 930      41.440  48.980  48.470  1.00  0.00           H
ATOM   4452  HB2 ASP A 930      39.620  49.530  48.510  1.00  0.00           H
ATOM   4453  CG  ASP A 930      41.070  50.670  49.620  1.00  0.00           C
ATOM   4454  OD1 ASP A 930      42.010  51.510  49.460  1.00  0.00           O
ATOM   4455  OD2 ASP A 930      40.640  50.340  50.750  1.00  0.00           O
ATOM   4456  C   ASP A 930      40.680  49.710  45.850  1.00  0.00           C
ATOM   4457  O   ASP A 930      41.470  49.870  44.930  1.00  0.00           O
ATOM   4458  N   GLN A 931      39.670  48.880  45.870  1.00  0.00           N
ATOM   4459  HN  GLN A 931      38.920  48.970  46.520  1.00  0.00           H
ATOM   4460  CA  GLN A 931      39.630  47.830  44.900  1.00  0.00           C
ATOM   4461  HA  GLN A 931      40.550  47.260  44.890  1.00  0.00           H
ATOM   4462  CB  GLN A 931      38.450  46.880  45.200  1.00  0.00           C
ATOM   4463  HB1 GLN A 931      37.460  47.410  45.190  1.00  0.00           H
ATOM   4464  HB2 GLN A 931      38.450  46.600  46.280  1.00  0.00           H
ATOM   4465  CG  GLN A 931      38.340  45.470  44.420  1.00  0.00           C
ATOM   4466  HG1 GLN A 931      38.190  45.730  43.360  1.00  0.00           H
ATOM   4467  HG2 GLN A 931      37.470  44.810  44.650  1.00  0.00           H
ATOM   4468  CD  GLN A 931      39.540  44.700  44.760  1.00  0.00           C
ATOM   4469  OE1 GLN A 931      39.890  44.720  45.950  1.00  0.00           O
ATOM   4470  NE2 GLN A 931      40.180  44.010  43.840  1.00  0.00           N
ATOM   4471 HE21 GLN A 931      41.000  43.470  44.020  1.00  0.00           H
ATOM   4472 HE22 GLN A 931      39.920  44.200  42.890  1.00  0.00           H
ATOM   4473  C   GLN A 931      39.480  48.180  43.460  1.00  0.00           C
ATOM   4474  O   GLN A 931      40.220  47.690  42.590  1.00  0.00           O
ATOM   4475  N   GLN A 932      38.530  49.050  43.180  1.00  0.00           N
ATOM   4476  HN  GLN A 932      37.890  49.350  43.880  1.00  0.00           H
ATOM   4477  CA  GLN A 932      38.280  49.460  41.840  1.00  0.00           C
ATOM   4478  HA  GLN A 932      38.340  48.590  41.210  1.00  0.00           H
ATOM   4479  CB  GLN A 932      36.900  50.090  41.720  1.00  0.00           C
ATOM   4480  HB1 GLN A 932      36.780  50.540  40.720  1.00  0.00           H
ATOM   4481  HB2 GLN A 932      36.730  50.910  42.460  1.00  0.00           H
ATOM   4482  CG  GLN A 932      35.680  49.100  41.730  1.00  0.00           C
ATOM   4483  HG1 GLN A 932      34.750  49.520  41.310  1.00  0.00           H
ATOM   4484  HG2 GLN A 932      35.400  48.710  42.730  1.00  0.00           H
ATOM   4485  CD  GLN A 932      36.010  47.810  40.980  1.00  0.00           C
ATOM   4486  OE1 GLN A 932      36.410  46.780  41.500  1.00  0.00           O
ATOM   4487  NE2 GLN A 932      35.880  47.890  39.670  1.00  0.00           N
ATOM   4488 HE21 GLN A 932      36.020  47.030  39.170  1.00  0.00           H
ATOM   4489 HE22 GLN A 932      35.430  48.700  39.280  1.00  0.00           H
ATOM   4490  C   GLN A 932      39.320  50.440  41.330  1.00  0.00           C
ATOM   4491  O   GLN A 932      39.730  50.420  40.160  1.00  0.00           O
ATOM   4492  N   ILE A 933      39.890  51.290  42.200  1.00  0.00           N
ATOM   4493  HN  ILE A 933      39.560  51.450  43.140  1.00  0.00           H
ATOM   4494  CA  ILE A 933      41.050  52.130  41.920  1.00  0.00           C
ATOM   4495  HA  ILE A 933      40.800  52.760  41.080  1.00  0.00           H
ATOM   4496  CB  ILE A 933      41.530  53.000  43.030  1.00  0.00           C
ATOM   4497  HB  ILE A 933      41.360  52.480  43.990  1.00  0.00           H
ATOM   4498  CG2 ILE A 933      43.020  53.440  42.930  1.00  0.00           C
ATOM   4499 HG21 ILE A 933      43.290  54.060  43.800  1.00  0.00           H
ATOM   4500 HG22 ILE A 933      43.280  53.920  41.960  1.00  0.00           H
ATOM   4501 HG23 ILE A 933      43.660  52.520  42.950  1.00  0.00           H
ATOM   4502  CG1 ILE A 933      40.540  54.200  43.160  1.00  0.00           C
ATOM   4503 HG11 ILE A 933      40.780  54.750  44.090  1.00  0.00           H
ATOM   4504 HG12 ILE A 933      39.460  53.950  43.290  1.00  0.00           H
ATOM   4505  CD  ILE A 933      40.730  55.220  42.050  1.00  0.00           C
ATOM   4506  HD1 ILE A 933      40.270  54.840  41.110  1.00  0.00           H
ATOM   4507  HD2 ILE A 933      41.800  55.470  41.960  1.00  0.00           H
ATOM   4508  HD3 ILE A 933      40.190  56.150  42.390  1.00  0.00           H
ATOM   4509  C   ILE A 933      42.240  51.210  41.560  1.00  0.00           C
ATOM   4510  O   ILE A 933      42.890  51.300  40.520  1.00  0.00           O
ATOM   4511  N   THR A 934      42.530  50.230  42.430  1.00  0.00           N
ATOM   4512  HN  THR A 934      42.050  50.200  43.300  1.00  0.00           H
ATOM   4513  CA  THR A 934      43.640  49.370  42.160  1.00  0.00           C
ATOM   4514  HA  THR A 934      44.560  49.920  42.070  1.00  0.00           H
ATOM   4515  CB  THR A 934      43.880  48.540  43.410  1.00  0.00           C
ATOM   4516  HB  THR A 934      43.070  47.800  43.500  1.00  0.00           H
ATOM   4517  OG1 THR A 934      44.210  49.380  44.540  1.00  0.00           O
ATOM   4518  HG1 THR A 934      43.400  49.830  44.810  1.00  0.00           H
ATOM   4519  CG2 THR A 934      45.180  47.660  43.330  1.00  0.00           C
ATOM   4520 HG21 THR A 934      45.120  46.810  42.600  1.00  0.00           H
ATOM   4521 HG22 THR A 934      45.360  47.070  44.260  1.00  0.00           H
ATOM   4522 HG23 THR A 934      46.130  48.180  43.070  1.00  0.00           H
ATOM   4523  C   THR A 934      43.510  48.470  40.950  1.00  0.00           C
ATOM   4524  O   THR A 934      44.530  48.190  40.330  1.00  0.00           O
ATOM   4525  N   ALA A 935      42.350  47.930  40.650  1.00  0.00           N
ATOM   4526  HN  ALA A 935      41.510  48.100  41.140  1.00  0.00           H
ATOM   4527  CA  ALA A 935      42.070  47.340  39.370  1.00  0.00           C
ATOM   4528  HA  ALA A 935      42.590  46.400  39.280  1.00  0.00           H
ATOM   4529  CB  ALA A 935      40.560  46.960  39.380  1.00  0.00           C
ATOM   4530  HB1 ALA A 935      39.980  47.910  39.410  1.00  0.00           H
ATOM   4531  HB2 ALA A 935      40.320  46.370  40.290  1.00  0.00           H
ATOM   4532  HB3 ALA A 935      40.360  46.430  38.420  1.00  0.00           H
ATOM   4533  C   ALA A 935      42.410  48.210  38.160  1.00  0.00           C
ATOM   4534  O   ALA A 935      43.040  47.690  37.240  1.00  0.00           O
ATOM   4535  N   VAL A 936      42.010  49.490  38.180  1.00  0.00           N
ATOM   4536  HN  VAL A 936      41.490  49.760  38.980  1.00  0.00           H
ATOM   4537  CA  VAL A 936      42.490  50.530  37.230  1.00  0.00           C
ATOM   4538  HA  VAL A 936      42.260  50.190  36.230  1.00  0.00           H
ATOM   4539  CB  VAL A 936      41.830  51.850  37.550  1.00  0.00           C
ATOM   4540  HB  VAL A 936      41.640  52.040  38.620  1.00  0.00           H
ATOM   4541  CG1 VAL A 936      42.720  53.050  37.060  1.00  0.00           C
ATOM   4542 HG11 VAL A 936      43.000  52.960  35.990  1.00  0.00           H
ATOM   4543 HG12 VAL A 936      43.610  53.120  37.730  1.00  0.00           H
ATOM   4544 HG13 VAL A 936      42.260  54.050  37.150  1.00  0.00           H
ATOM   4545  CG2 VAL A 936      40.480  52.010  36.790  1.00  0.00           C
ATOM   4546 HG21 VAL A 936      40.090  53.040  36.960  1.00  0.00           H
ATOM   4547 HG22 VAL A 936      39.740  51.250  37.140  1.00  0.00           H
ATOM   4548 HG23 VAL A 936      40.670  51.860  35.710  1.00  0.00           H
ATOM   4549  C   VAL A 936      44.080  50.670  37.260  1.00  0.00           C
ATOM   4550  O   VAL A 936      44.700  50.640  36.200  1.00  0.00           O
ATOM   4551  N   ILE A 937      44.770  50.720  38.450  1.00  0.00           N
ATOM   4552  HN  ILE A 937      44.310  50.800  39.340  1.00  0.00           H
ATOM   4553  CA  ILE A 937      46.200  50.820  38.490  1.00  0.00           C
ATOM   4554  HA  ILE A 937      46.440  51.620  37.820  1.00  0.00           H
ATOM   4555  CB  ILE A 937      46.650  51.260  39.880  1.00  0.00           C
ATOM   4556  HB  ILE A 937      46.260  50.520  40.610  1.00  0.00           H
ATOM   4557  CG2 ILE A 937      48.140  51.140  39.980  1.00  0.00           C
ATOM   4558 HG21 ILE A 937      48.560  50.120  40.080  1.00  0.00           H
ATOM   4559 HG22 ILE A 937      48.550  51.670  40.850  1.00  0.00           H
ATOM   4560 HG23 ILE A 937      48.500  51.610  39.030  1.00  0.00           H
ATOM   4561  CG1 ILE A 937      46.120  52.700  40.250  1.00  0.00           C
ATOM   4562 HG11 ILE A 937      45.070  52.750  39.880  1.00  0.00           H
ATOM   4563 HG12 ILE A 937      46.720  53.470  39.730  1.00  0.00           H
ATOM   4564  CD  ILE A 937      46.150  52.940  41.780  1.00  0.00           C
ATOM   4565  HD1 ILE A 937      45.650  52.190  42.410  1.00  0.00           H
ATOM   4566  HD2 ILE A 937      45.940  53.990  42.040  1.00  0.00           H
ATOM   4567  HD3 ILE A 937      47.220  52.950  42.100  1.00  0.00           H
ATOM   4568  C   ILE A 937      46.940  49.570  38.050  1.00  0.00           C
ATOM   4569  O   ILE A 937      47.880  49.620  37.220  1.00  0.00           O
ATOM   4570  N   ILE A 938      46.440  48.390  38.400  1.00  0.00           N
ATOM   4571  HN  ILE A 938      45.650  48.350  39.020  1.00  0.00           H
ATOM   4572  CA  ILE A 938      47.030  47.150  37.920  1.00  0.00           C
ATOM   4573  HA  ILE A 938      48.110  47.210  37.990  1.00  0.00           H
ATOM   4574  CB  ILE A 938      46.580  45.990  38.880  1.00  0.00           C
ATOM   4575  HB  ILE A 938      45.480  46.080  39.010  1.00  0.00           H
ATOM   4576  CG2 ILE A 938      46.960  44.580  38.200  1.00  0.00           C
ATOM   4577 HG21 ILE A 938      46.930  43.720  38.910  1.00  0.00           H
ATOM   4578 HG22 ILE A 938      48.010  44.770  37.880  1.00  0.00           H
ATOM   4579 HG23 ILE A 938      46.230  44.390  37.380  1.00  0.00           H
ATOM   4580  CG1 ILE A 938      47.240  46.150  40.270  1.00  0.00           C
ATOM   4581 HG11 ILE A 938      46.960  45.240  40.850  1.00  0.00           H
ATOM   4582 HG12 ILE A 938      46.670  46.890  40.880  1.00  0.00           H
ATOM   4583  CD  ILE A 938      48.720  46.460  40.340  1.00  0.00           C
ATOM   4584  HD1 ILE A 938      48.910  47.550  40.320  1.00  0.00           H
ATOM   4585  HD2 ILE A 938      49.310  46.080  39.480  1.00  0.00           H
ATOM   4586  HD3 ILE A 938      49.080  46.010  41.280  1.00  0.00           H
ATOM   4587  C   ILE A 938      46.670  46.810  36.430  1.00  0.00           C
ATOM   4588  O   ILE A 938      47.410  46.100  35.770  1.00  0.00           O
ATOM   4589  N   ASN A 939      45.620  47.400  35.760  1.00  0.00           N
ATOM   4590  HN  ASN A 939      44.960  48.060  36.130  1.00  0.00           H
ATOM   4591  CA  ASN A 939      45.310  47.070  34.390  1.00  0.00           C
ATOM   4592  HA  ASN A 939      45.330  46.000  34.290  1.00  0.00           H
ATOM   4593  CB  ASN A 939      43.860  47.500  34.160  1.00  0.00           C
ATOM   4594  HB1 ASN A 939      43.730  48.580  34.450  1.00  0.00           H
ATOM   4595  HB2 ASN A 939      43.320  46.970  34.980  1.00  0.00           H
ATOM   4596  CG  ASN A 939      43.250  47.190  32.830  1.00  0.00           C
ATOM   4597  OD1 ASN A 939      43.770  46.390  32.020  1.00  0.00           O
ATOM   4598  ND2 ASN A 939      42.050  47.750  32.500  1.00  0.00           N
ATOM   4599 HD21 ASN A 939      41.480  48.170  33.220  1.00  0.00           H
ATOM   4600 HD22 ASN A 939      41.700  47.370  31.640  1.00  0.00           H
ATOM   4601  C   ASN A 939      46.200  47.700  33.350  1.00  0.00           C
ATOM   4602  O   ASN A 939      46.280  47.230  32.210  1.00  0.00           O
ATOM   4603  N   ARG A 940      46.910  48.770  33.710  1.00  0.00           N
ATOM   4604  HN  ARG A 940      46.950  48.930  34.700  1.00  0.00           H
ATOM   4605  CA  ARG A 940      47.850  49.530  32.870  1.00  0.00           C
ATOM   4606  HA  ARG A 940      47.260  50.080  32.140  1.00  0.00           H
ATOM   4607  CB  ARG A 940      48.640  50.550  33.670  1.00  0.00           C
ATOM   4608  HB1 ARG A 940      49.410  51.050  33.050  1.00  0.00           H
ATOM   4609  HB2 ARG A 940      49.250  49.930  34.360  1.00  0.00           H
ATOM   4610  CG  ARG A 940      47.770  51.550  34.530  1.00  0.00           C
ATOM   4611  HG1 ARG A 940      47.130  51.050  35.290  1.00  0.00           H
ATOM   4612  HG2 ARG A 940      47.180  52.020  33.720  1.00  0.00           H
ATOM   4613  CD  ARG A 940      48.540  52.730  35.180  1.00  0.00           C
ATOM   4614  HD1 ARG A 940      47.850  53.520  35.570  1.00  0.00           H
ATOM   4615  HD2 ARG A 940      49.150  53.160  34.350  1.00  0.00           H
ATOM   4616  NE  ARG A 940      49.410  52.210  36.250  1.00  0.00           N
ATOM   4617  HE  ARG A 940      49.370  51.250  36.530  1.00  0.00           H
ATOM   4618  CZ  ARG A 940      50.330  52.930  36.870  1.00  0.00           C
ATOM   4619  NH1 ARG A 940      50.490  54.250  36.700  1.00  0.00           N
ATOM   4620 HH11 ARG A 940      49.920  54.620  35.970  1.00  0.00           H
ATOM   4621 HH12 ARG A 940      51.230  54.710  37.170  1.00  0.00           H
ATOM   4622  NH2 ARG A 940      51.140  52.280  37.700  1.00  0.00           N
ATOM   4623 HH21 ARG A 940      51.020  51.290  37.740  1.00  0.00           H
ATOM   4624 HH22 ARG A 940      51.880  52.860  38.040  1.00  0.00           H
ATOM   4625  C   ARG A 940      48.810  48.750  31.950  1.00  0.00           C
ATOM   4626  O   ARG A 940      49.210  47.630  32.110  1.00  0.00           O
ATOM   4627  N   LYS A 941      48.980  49.410  30.790  1.00  0.00           N
ATOM   4628  HN  LYS A 941      48.720  50.370  30.720  1.00  0.00           H
ATOM   4629  CA  LYS A 941      49.400  48.880  29.530  1.00  0.00           C
ATOM   4630  HA  LYS A 941      48.640  48.170  29.220  1.00  0.00           H
ATOM   4631  CB  LYS A 941      49.630  50.050  28.470  1.00  0.00           C
ATOM   4632  HB1 LYS A 941      50.260  49.720  27.610  1.00  0.00           H
ATOM   4633  HB2 LYS A 941      50.180  50.850  29.020  1.00  0.00           H
ATOM   4634  CG  LYS A 941      48.420  50.660  27.730  1.00  0.00           C
ATOM   4635  HG1 LYS A 941      47.790  51.160  28.490  1.00  0.00           H
ATOM   4636  HG2 LYS A 941      47.920  49.810  27.190  1.00  0.00           H
ATOM   4637  CD  LYS A 941      48.870  51.740  26.720  1.00  0.00           C
ATOM   4638  HD1 LYS A 941      48.060  51.840  25.960  1.00  0.00           H
ATOM   4639  HD2 LYS A 941      49.730  51.300  26.160  1.00  0.00           H
ATOM   4640  CE  LYS A 941      49.340  53.040  27.260  1.00  0.00           C
ATOM   4641  HE1 LYS A 941      50.360  52.920  27.700  1.00  0.00           H
ATOM   4642  HE2 LYS A 941      48.630  53.460  28.010  1.00  0.00           H
ATOM   4643  NZ  LYS A 941      49.610  54.000  26.130  1.00  0.00           N
ATOM   4644  HZ1 LYS A 941      50.120  54.870  26.370  1.00  0.00           H
ATOM   4645  HZ2 LYS A 941      48.880  54.230  25.420  1.00  0.00           H
ATOM   4646  HZ3 LYS A 941      50.360  53.500  25.600  1.00  0.00           H
ATOM   4647  C   LYS A 941      50.550  47.840  29.500  1.00  0.00           C
ATOM   4648  O   LYS A 941      50.410  46.870  28.750  1.00  0.00           O
ATOM   4649  N   GLU A 942      51.610  47.880  30.240  1.00  0.00           N
ATOM   4650  HN  GLU A 942      51.650  48.700  30.810  1.00  0.00           H
ATOM   4651  CA  GLU A 942      52.660  46.940  30.220  1.00  0.00           C
ATOM   4652  HA  GLU A 942      52.940  46.790  29.190  1.00  0.00           H
ATOM   4653  CB  GLU A 942      54.010  47.390  30.850  1.00  0.00           C
ATOM   4654  HB1 GLU A 942      54.220  48.450  30.560  1.00  0.00           H
ATOM   4655  HB2 GLU A 942      54.780  46.680  30.480  1.00  0.00           H
ATOM   4656  CG  GLU A 942      53.980  47.460  32.400  1.00  0.00           C
ATOM   4657  HG1 GLU A 942      53.470  46.520  32.710  1.00  0.00           H
ATOM   4658  HG2 GLU A 942      53.390  48.330  32.730  1.00  0.00           H
ATOM   4659  CD  GLU A 942      55.380  47.500  33.100  1.00  0.00           C
ATOM   4660  OE1 GLU A 942      56.120  48.510  32.900  1.00  0.00           O
ATOM   4661  OE2 GLU A 942      55.740  46.570  33.930  1.00  0.00           O
ATOM   4662  C   GLU A 942      52.260  45.590  30.740  1.00  0.00           C
ATOM   4663  O   GLU A 942      52.780  44.520  30.480  1.00  0.00           O
ATOM   4664  N   HSD A 943      51.180  45.560  31.610  1.00  0.00           N
ATOM   4665  HN  HSD A 943      50.660  46.410  31.570  1.00  0.00           H
ATOM   4666  CA  HSD A 943      50.660  44.360  32.260  1.00  0.00           C
ATOM   4667  HA  HSD A 943      51.500  43.740  32.540  1.00  0.00           H
ATOM   4668  CB  HSD A 943      49.850  44.710  33.590  1.00  0.00           C
ATOM   4669  HB1 HSD A 943      49.740  43.780  34.170  1.00  0.00           H
ATOM   4670  HB2 HSD A 943      48.890  45.180  33.260  1.00  0.00           H
ATOM   4671  ND1 HSD A 943      51.890  45.770  34.890  1.00  0.00           N
ATOM   4672  HD1 HSD A 943      52.660  45.270  34.490  1.00  0.00           H
ATOM   4673  CG  HSD A 943      50.530  45.800  34.510  1.00  0.00           C
ATOM   4674  CE1 HSD A 943      52.070  46.740  35.800  1.00  0.00           C
ATOM   4675  HE1 HSD A 943      53.000  46.960  36.310  1.00  0.00           H
ATOM   4676  NE2 HSD A 943      51.010  47.430  35.970  1.00  0.00           N
ATOM   4677  CD2 HSD A 943      49.970  46.810  35.190  1.00  0.00           C
ATOM   4678  HD2 HSD A 943      49.040  47.330  34.990  1.00  0.00           H
ATOM   4679  C   HSD A 943      49.820  43.470  31.310  1.00  0.00           C
ATOM   4680  O   HSD A 943      49.600  42.340  31.740  1.00  0.00           O
ATOM   4681  N   LYS A 944      49.330  43.920  30.110  1.00  0.00           N
ATOM   4682  HN  LYS A 944      49.570  44.840  29.810  1.00  0.00           H
ATOM   4683  CA  LYS A 944      48.470  43.200  29.190  1.00  0.00           C
ATOM   4684  HA  LYS A 944      47.730  43.910  28.860  1.00  0.00           H
ATOM   4685  CB  LYS A 944      49.280  42.940  27.820  1.00  0.00           C
ATOM   4686  HB1 LYS A 944      48.580  42.400  27.150  1.00  0.00           H
ATOM   4687  HB2 LYS A 944      50.130  42.240  27.940  1.00  0.00           H
ATOM   4688  CG  LYS A 944      49.760  44.160  26.960  1.00  0.00           C
ATOM   4689  HG1 LYS A 944      50.210  43.760  26.030  1.00  0.00           H
ATOM   4690  HG2 LYS A 944      50.530  44.750  27.490  1.00  0.00           H
ATOM   4691  CD  LYS A 944      48.600  45.200  26.670  1.00  0.00           C
ATOM   4692  HD1 LYS A 944      49.080  45.940  26.000  1.00  0.00           H
ATOM   4693  HD2 LYS A 944      48.360  45.670  27.650  1.00  0.00           H
ATOM   4694  CE  LYS A 944      47.270  44.570  25.990  1.00  0.00           C
ATOM   4695  HE1 LYS A 944      46.830  43.790  26.650  1.00  0.00           H
ATOM   4696  HE2 LYS A 944      47.550  44.220  24.970  1.00  0.00           H
ATOM   4697  NZ  LYS A 944      46.220  45.630  25.780  1.00  0.00           N
ATOM   4698  HZ1 LYS A 944      46.550  46.480  25.280  1.00  0.00           H
ATOM   4699  HZ2 LYS A 944      45.750  45.810  26.680  1.00  0.00           H
ATOM   4700  HZ3 LYS A 944      45.500  45.170  25.180  1.00  0.00           H
ATOM   4701  C   LYS A 944      47.720  41.910  29.590  1.00  0.00           C
ATOM   4702  O   LYS A 944      48.070  40.740  29.340  1.00  0.00           O
ATOM   4703  N   LEU A 945      46.670  42.230  30.320  1.00  0.00           N
ATOM   4704  HN  LEU A 945      46.550  43.210  30.480  1.00  0.00           H
ATOM   4705  CA  LEU A 945      45.680  41.290  30.790  1.00  0.00           C
ATOM   4706  HA  LEU A 945      46.170  40.370  31.070  1.00  0.00           H
ATOM   4707  CB  LEU A 945      44.850  41.920  31.970  1.00  0.00           C
ATOM   4708  HB1 LEU A 945      44.230  41.150  32.460  1.00  0.00           H
ATOM   4709  HB2 LEU A 945      44.210  42.710  31.520  1.00  0.00           H
ATOM   4710  CG  LEU A 945      45.670  42.620  33.130  1.00  0.00           C
ATOM   4711  HG  LEU A 945      46.230  43.490  32.720  1.00  0.00           H
ATOM   4712  CD1 LEU A 945      44.760  43.350  34.140  1.00  0.00           C
ATOM   4713 HD11 LEU A 945      44.150  44.080  33.570  1.00  0.00           H
ATOM   4714 HD12 LEU A 945      45.450  43.860  34.840  1.00  0.00           H
ATOM   4715 HD13 LEU A 945      44.100  42.630  34.650  1.00  0.00           H
ATOM   4716  CD2 LEU A 945      46.680  41.700  33.870  1.00  0.00           C
ATOM   4717 HD21 LEU A 945      47.080  42.190  34.790  1.00  0.00           H
ATOM   4718 HD22 LEU A 945      47.590  41.620  33.260  1.00  0.00           H
ATOM   4719 HD23 LEU A 945      46.140  40.770  34.140  1.00  0.00           H
ATOM   4720  C   LEU A 945      44.760  40.970  29.610  1.00  0.00           C
ATOM   4721  O   LEU A 945      44.330  41.830  28.820  1.00  0.00           O
ATOM   4722  N   LYS A 946      44.420  39.640  29.440  1.00  0.00           N
ATOM   4723  HN  LYS A 946      44.460  38.950  30.170  1.00  0.00           H
ATOM   4724  CA  LYS A 946      43.790  39.070  28.260  1.00  0.00           C
ATOM   4725  HA  LYS A 946      44.130  39.580  27.370  1.00  0.00           H
ATOM   4726  CB  LYS A 946      44.170  37.470  28.070  1.00  0.00           C
ATOM   4727  HB1 LYS A 946      43.670  37.030  27.180  1.00  0.00           H
ATOM   4728  HB2 LYS A 946      43.780  36.910  28.940  1.00  0.00           H
ATOM   4729  CG  LYS A 946      45.720  37.160  28.030  1.00  0.00           C
ATOM   4730  HG1 LYS A 946      46.280  37.730  28.810  1.00  0.00           H
ATOM   4731  HG2 LYS A 946      46.170  37.450  27.050  1.00  0.00           H
ATOM   4732  CD  LYS A 946      45.930  35.660  27.960  1.00  0.00           C
ATOM   4733  HD1 LYS A 946      46.760  35.310  27.310  1.00  0.00           H
ATOM   4734  HD2 LYS A 946      45.030  35.190  27.500  1.00  0.00           H
ATOM   4735  CE  LYS A 946      46.120  35.050  29.320  1.00  0.00           C
ATOM   4736  HE1 LYS A 946      45.990  33.950  29.230  1.00  0.00           H
ATOM   4737  HE2 LYS A 946      45.420  35.550  30.020  1.00  0.00           H
ATOM   4738  NZ  LYS A 946      47.460  35.350  29.880  1.00  0.00           N
ATOM   4739  HZ1 LYS A 946      48.150  34.820  29.300  1.00  0.00           H
ATOM   4740  HZ2 LYS A 946      47.590  35.030  30.870  1.00  0.00           H
ATOM   4741  HZ3 LYS A 946      47.780  36.330  29.870  1.00  0.00           H
ATOM   4742  C   LYS A 946      42.280  39.240  28.470  1.00  0.00           C
ATOM   4743  O   LYS A 946      41.700  38.880  29.470  1.00  0.00           O
ATOM   4744  N   LYS A 947      41.690  39.960  27.500  1.00  0.00           N
ATOM   4745  HN  LYS A 947      42.140  40.360  26.710  1.00  0.00           H
ATOM   4746  CA  LYS A 947      40.280  40.280  27.420  1.00  0.00           C
ATOM   4747  HA  LYS A 947      40.130  40.830  26.520  1.00  0.00           H
ATOM   4748  CB  LYS A 947      39.370  38.960  27.240  1.00  0.00           C
ATOM   4749  HB1 LYS A 947      38.300  39.220  27.130  1.00  0.00           H
ATOM   4750  HB2 LYS A 947      39.470  38.310  28.140  1.00  0.00           H
ATOM   4751  CG  LYS A 947      39.750  38.370  25.900  1.00  0.00           C
ATOM   4752  HG1 LYS A 947      40.800  38.000  25.990  1.00  0.00           H
ATOM   4753  HG2 LYS A 947      39.620  39.100  25.070  1.00  0.00           H
ATOM   4754  CD  LYS A 947      38.860  37.130  25.670  1.00  0.00           C
ATOM   4755  HD1 LYS A 947      37.800  37.430  25.480  1.00  0.00           H
ATOM   4756  HD2 LYS A 947      38.870  36.470  26.570  1.00  0.00           H
ATOM   4757  CE  LYS A 947      39.250  36.210  24.490  1.00  0.00           C
ATOM   4758  HE1 LYS A 947      38.670  35.270  24.440  1.00  0.00           H
ATOM   4759  HE2 LYS A 947      40.310  35.890  24.580  1.00  0.00           H
ATOM   4760  NZ  LYS A 947      39.170  36.960  23.260  1.00  0.00           N
ATOM   4761  HZ1 LYS A 947      38.160  37.020  23.080  1.00  0.00           H
ATOM   4762  HZ2 LYS A 947      39.500  36.370  22.450  1.00  0.00           H
ATOM   4763  HZ3 LYS A 947      39.590  37.920  23.290  1.00  0.00           H
ATOM   4764  C   LYS A 947      39.800  41.180  28.580  1.00  0.00           C
ATOM   4765  O   LYS A 947      38.830  40.880  29.270  1.00  0.00           O
ATOM   4766  N   GLY A 948      40.420  42.410  28.740  1.00  0.00           N
ATOM   4767  HN  GLY A 948      41.140  42.670  28.100  1.00  0.00           H
ATOM   4768  CA  GLY A 948      40.080  43.180  29.880  1.00  0.00           C
ATOM   4769  HA1 GLY A 948      39.010  43.310  29.850  1.00  0.00           H
ATOM   4770  HA2 GLY A 948      40.610  44.110  29.920  1.00  0.00           H
ATOM   4771  C   GLY A 948      40.270  42.530  31.250  1.00  0.00           C
ATOM   4772  O   GLY A 948      40.990  41.520  31.320  1.00  0.00           O
ATOM   4773  N   ALA A 949      39.570  43.080  32.260  1.00  0.00           N
ATOM   4774  HN  ALA A 949      38.840  43.750  32.180  1.00  0.00           H
ATOM   4775  CA  ALA A 949      39.850  42.770  33.640  1.00  0.00           C
ATOM   4776  HA  ALA A 949      40.200  41.750  33.710  1.00  0.00           H
ATOM   4777  CB  ALA A 949      40.950  43.760  34.270  1.00  0.00           C
ATOM   4778  HB1 ALA A 949      40.650  44.820  34.140  1.00  0.00           H
ATOM   4779  HB2 ALA A 949      41.890  43.600  33.700  1.00  0.00           H
ATOM   4780  HB3 ALA A 949      41.130  43.450  35.320  1.00  0.00           H
ATOM   4781  C   ALA A 949      38.620  42.840  34.490  1.00  0.00           C
ATOM   4782  O   ALA A 949      38.620  43.010  35.690  1.00  0.00           O
ATOM   4783  N   GLY A 950      37.430  42.640  33.860  1.00  0.00           N
ATOM   4784  HN  GLY A 950      37.480  42.390  32.890  1.00  0.00           H
ATOM   4785  CA  GLY A 950      36.160  42.490  34.530  1.00  0.00           C
ATOM   4786  HA1 GLY A 950      36.150  41.450  34.830  1.00  0.00           H
ATOM   4787  HA2 GLY A 950      35.440  42.660  33.740  1.00  0.00           H
ATOM   4788  C   GLY A 950      35.750  43.290  35.750  1.00  0.00           C
ATOM   4789  O   GLY A 950      35.530  42.720  36.790  1.00  0.00           O
ATOM   4790  N   TYR A 951      35.490  44.550  35.570  1.00  0.00           N
ATOM   4791  HN  TYR A 951      35.630  44.930  34.660  1.00  0.00           H
ATOM   4792  CA  TYR A 951      35.290  45.580  36.580  1.00  0.00           C
ATOM   4793  HA  TYR A 951      36.080  45.470  37.300  1.00  0.00           H
ATOM   4794  CB  TYR A 951      35.210  46.910  35.930  1.00  0.00           C
ATOM   4795  HB1 TYR A 951      34.790  47.660  36.620  1.00  0.00           H
ATOM   4796  HB2 TYR A 951      34.500  46.850  35.080  1.00  0.00           H
ATOM   4797  CG  TYR A 951      36.490  47.430  35.410  1.00  0.00           C
ATOM   4798  CD1 TYR A 951      36.660  47.870  34.110  1.00  0.00           C
ATOM   4799  HD1 TYR A 951      35.790  47.850  33.450  1.00  0.00           H
ATOM   4800  CE1 TYR A 951      37.760  48.590  33.620  1.00  0.00           C
ATOM   4801  HE1 TYR A 951      37.900  48.810  32.570  1.00  0.00           H
ATOM   4802  CZ  TYR A 951      38.840  48.790  34.480  1.00  0.00           C
ATOM   4803  OH  TYR A 951      40.060  49.350  34.030  1.00  0.00           O
ATOM   4804  HH  TYR A 951      39.850  49.680  33.140  1.00  0.00           H
ATOM   4805  CD2 TYR A 951      37.520  47.640  36.210  1.00  0.00           C
ATOM   4806  HD2 TYR A 951      37.450  47.290  37.220  1.00  0.00           H
ATOM   4807  CE2 TYR A 951      38.710  48.270  35.810  1.00  0.00           C
ATOM   4808  HE2 TYR A 951      39.570  48.450  36.440  1.00  0.00           H
ATOM   4809  C   TYR A 951      34.020  45.350  37.390  1.00  0.00           C
ATOM   4810  O   TYR A 951      34.060  45.450  38.640  1.00  0.00           O
ATOM   4811  N   HSD A 952      32.870  45.030  36.720  1.00  0.00           N
ATOM   4812  HN  HSD A 952      32.960  45.100  35.730  1.00  0.00           H
ATOM   4813  CA  HSD A 952      31.630  44.620  37.390  1.00  0.00           C
ATOM   4814  HA  HSD A 952      31.360  45.370  38.130  1.00  0.00           H
ATOM   4815  CB  HSD A 952      30.510  44.500  36.360  1.00  0.00           C
ATOM   4816  HB1 HSD A 952      29.590  44.170  36.890  1.00  0.00           H
ATOM   4817  HB2 HSD A 952      30.660  43.730  35.570  1.00  0.00           H
ATOM   4818  ND1 HSD A 952      30.290  46.170  34.440  1.00  0.00           N
ATOM   4819  HD1 HSD A 952      30.730  45.630  33.720  1.00  0.00           H
ATOM   4820  CG  HSD A 952      30.130  45.790  35.760  1.00  0.00           C
ATOM   4821  CE1 HSD A 952      29.720  47.340  34.260  1.00  0.00           C
ATOM   4822  HE1 HSD A 952      29.750  48.040  33.420  1.00  0.00           H
ATOM   4823  NE2 HSD A 952      29.200  47.790  35.350  1.00  0.00           N
ATOM   4824  CD2 HSD A 952      29.470  46.820  36.320  1.00  0.00           C
ATOM   4825  HD2 HSD A 952      29.210  46.900  37.370  1.00  0.00           H
ATOM   4826  C   HSD A 952      31.790  43.340  38.110  1.00  0.00           C
ATOM   4827  O   HSD A 952      31.400  43.180  39.220  1.00  0.00           O
ATOM   4828  N   LEU A 953      32.500  42.380  37.460  1.00  0.00           N
ATOM   4829  HN  LEU A 953      32.840  42.590  36.550  1.00  0.00           H
ATOM   4830  CA  LEU A 953      32.880  41.030  38.010  1.00  0.00           C
ATOM   4831  HA  LEU A 953      31.950  40.590  38.370  1.00  0.00           H
ATOM   4832  CB  LEU A 953      33.480  40.150  36.880  1.00  0.00           C
ATOM   4833  HB1 LEU A 953      34.040  40.760  36.140  1.00  0.00           H
ATOM   4834  HB2 LEU A 953      32.550  39.770  36.410  1.00  0.00           H
ATOM   4835  CG  LEU A 953      34.390  38.960  37.320  1.00  0.00           C
ATOM   4836  HG  LEU A 953      35.170  39.310  38.030  1.00  0.00           H
ATOM   4837  CD1 LEU A 953      33.510  37.860  38.000  1.00  0.00           C
ATOM   4838 HD11 LEU A 953      34.140  36.940  38.060  1.00  0.00           H
ATOM   4839 HD12 LEU A 953      32.550  37.680  37.450  1.00  0.00           H
ATOM   4840 HD13 LEU A 953      33.180  38.170  39.010  1.00  0.00           H
ATOM   4841  CD2 LEU A 953      34.960  38.410  35.970  1.00  0.00           C
ATOM   4842 HD21 LEU A 953      35.580  39.200  35.510  1.00  0.00           H
ATOM   4843 HD22 LEU A 953      34.110  38.220  35.270  1.00  0.00           H
ATOM   4844 HD23 LEU A 953      35.540  37.480  36.100  1.00  0.00           H
ATOM   4845  C   LEU A 953      33.740  41.240  39.260  1.00  0.00           C
ATOM   4846  O   LEU A 953      33.490  40.550  40.270  1.00  0.00           O
ATOM   4847  N   ASP A 954      34.770  42.150  39.300  1.00  0.00           N
ATOM   4848  HN  ASP A 954      35.050  42.600  38.460  1.00  0.00           H
ATOM   4849  CA  ASP A 954      35.540  42.440  40.550  1.00  0.00           C
ATOM   4850  HA  ASP A 954      35.960  41.530  40.950  1.00  0.00           H
ATOM   4851  CB  ASP A 954      36.660  43.470  40.340  1.00  0.00           C
ATOM   4852  HB1 ASP A 954      37.270  43.750  41.220  1.00  0.00           H
ATOM   4853  HB2 ASP A 954      36.120  44.420  40.130  1.00  0.00           H
ATOM   4854  CG  ASP A 954      37.490  42.950  39.150  1.00  0.00           C
ATOM   4855  OD1 ASP A 954      37.740  41.770  38.890  1.00  0.00           O
ATOM   4856  OD2 ASP A 954      38.040  43.920  38.390  1.00  0.00           O
ATOM   4857  HD2 ASP A 954      38.210  43.450  37.570  1.00  0.00           H
ATOM   4858  C   ASP A 954      34.670  42.970  41.740  1.00  0.00           C
ATOM   4859  O   ASP A 954      34.550  42.370  42.830  1.00  0.00           O
ATOM   4860  N   LEU A 955      34.000  44.130  41.420  1.00  0.00           N
ATOM   4861  HN  LEU A 955      34.260  44.660  40.620  1.00  0.00           H
ATOM   4862  CA  LEU A 955      33.140  44.780  42.390  1.00  0.00           C
ATOM   4863  HA  LEU A 955      33.830  45.160  43.140  1.00  0.00           H
ATOM   4864  CB  LEU A 955      32.400  45.930  41.550  1.00  0.00           C
ATOM   4865  HB1 LEU A 955      31.790  45.460  40.750  1.00  0.00           H
ATOM   4866  HB2 LEU A 955      33.200  46.460  41.020  1.00  0.00           H
ATOM   4867  CG  LEU A 955      31.600  46.990  42.330  1.00  0.00           C
ATOM   4868  HG  LEU A 955      30.840  46.460  42.950  1.00  0.00           H
ATOM   4869  CD1 LEU A 955      32.410  47.900  43.300  1.00  0.00           C
ATOM   4870 HD11 LEU A 955      31.690  48.470  43.950  1.00  0.00           H
ATOM   4871 HD12 LEU A 955      33.010  48.590  42.660  1.00  0.00           H
ATOM   4872 HD13 LEU A 955      33.120  47.360  43.960  1.00  0.00           H
ATOM   4873  CD2 LEU A 955      30.840  47.920  41.370  1.00  0.00           C
ATOM   4874 HD21 LEU A 955      31.580  48.500  40.780  1.00  0.00           H
ATOM   4875 HD22 LEU A 955      30.100  48.580  41.870  1.00  0.00           H
ATOM   4876 HD23 LEU A 955      30.230  47.300  40.670  1.00  0.00           H
ATOM   4877  C   LEU A 955      31.980  43.860  42.910  1.00  0.00           C
ATOM   4878  O   LEU A 955      31.770  43.920  44.140  1.00  0.00           O
ATOM   4879  N   LEU A 956      31.260  43.080  42.040  1.00  0.00           N
ATOM   4880  HN  LEU A 956      31.620  43.110  41.120  1.00  0.00           H
ATOM   4881  CA  LEU A 956      30.180  42.100  42.410  1.00  0.00           C
ATOM   4882  HA  LEU A 956      29.450  42.640  43.000  1.00  0.00           H
ATOM   4883  CB  LEU A 956      29.550  41.580  41.140  1.00  0.00           C
ATOM   4884  HB1 LEU A 956      30.440  41.270  40.540  1.00  0.00           H
ATOM   4885  HB2 LEU A 956      29.020  42.430  40.660  1.00  0.00           H
ATOM   4886  CG  LEU A 956      28.450  40.410  41.350  1.00  0.00           C
ATOM   4887  HG  LEU A 956      28.890  39.620  41.990  1.00  0.00           H
ATOM   4888  CD1 LEU A 956      27.170  40.890  42.160  1.00  0.00           C
ATOM   4889 HD11 LEU A 956      26.350  40.140  42.220  1.00  0.00           H
ATOM   4890 HD12 LEU A 956      26.860  41.830  41.660  1.00  0.00           H
ATOM   4891 HD13 LEU A 956      27.490  41.110  43.200  1.00  0.00           H
ATOM   4892  CD2 LEU A 956      28.090  39.910  39.970  1.00  0.00           C
ATOM   4893 HD21 LEU A 956      27.580  40.750  39.450  1.00  0.00           H
ATOM   4894 HD22 LEU A 956      27.510  38.980  40.080  1.00  0.00           H
ATOM   4895 HD23 LEU A 956      28.990  39.640  39.370  1.00  0.00           H
ATOM   4896  C   LEU A 956      30.740  40.980  43.310  1.00  0.00           C
ATOM   4897  O   LEU A 956      30.170  40.590  44.380  1.00  0.00           O
ATOM   4898  N   MET A 957      31.920  40.430  42.880  1.00  0.00           N
ATOM   4899  HN  MET A 957      32.480  40.630  42.080  1.00  0.00           H
ATOM   4900  CA  MET A 957      32.510  39.350  43.750  1.00  0.00           C
ATOM   4901  HA  MET A 957      31.740  38.620  43.930  1.00  0.00           H
ATOM   4902  CB  MET A 957      33.690  38.700  42.990  1.00  0.00           C
ATOM   4903  HB1 MET A 957      34.340  39.540  42.670  1.00  0.00           H
ATOM   4904  HB2 MET A 957      33.260  38.260  42.060  1.00  0.00           H
ATOM   4905  CG  MET A 957      34.510  37.700  43.760  1.00  0.00           C
ATOM   4906  HG1 MET A 957      34.800  38.270  44.660  1.00  0.00           H
ATOM   4907  HG2 MET A 957      35.440  37.470  43.210  1.00  0.00           H
ATOM   4908  SD  MET A 957      33.640  36.170  44.230  1.00  0.00           S
ATOM   4909  CE  MET A 957      33.010  35.780  42.550  1.00  0.00           C
ATOM   4910  HE1 MET A 957      33.860  35.900  41.840  1.00  0.00           H
ATOM   4911  HE2 MET A 957      32.240  36.520  42.230  1.00  0.00           H
ATOM   4912  HE3 MET A 957      32.520  34.790  42.520  1.00  0.00           H
ATOM   4913  C   MET A 957      32.920  39.800  45.200  1.00  0.00           C
ATOM   4914  O   MET A 957      32.590  39.090  46.180  1.00  0.00           O
ATOM   4915  N   VAL A 958      33.540  40.990  45.290  1.00  0.00           N
ATOM   4916  HN  VAL A 958      33.760  41.530  44.490  1.00  0.00           H
ATOM   4917  CA  VAL A 958      33.750  41.680  46.570  1.00  0.00           C
ATOM   4918  HA  VAL A 958      34.320  41.010  47.200  1.00  0.00           H
ATOM   4919  CB  VAL A 958      34.640  42.940  46.430  1.00  0.00           C
ATOM   4920  HB  VAL A 958      34.300  43.410  45.500  1.00  0.00           H
ATOM   4921  CG1 VAL A 958      34.360  44.010  47.630  1.00  0.00           C
ATOM   4922 HG11 VAL A 958      35.120  44.800  47.460  1.00  0.00           H
ATOM   4923 HG12 VAL A 958      34.690  43.560  48.600  1.00  0.00           H
ATOM   4924 HG13 VAL A 958      33.400  44.570  47.570  1.00  0.00           H
ATOM   4925  CG2 VAL A 958      36.080  42.600  46.360  1.00  0.00           C
ATOM   4926 HG21 VAL A 958      36.610  43.570  46.200  1.00  0.00           H
ATOM   4927 HG22 VAL A 958      36.090  41.970  45.450  1.00  0.00           H
ATOM   4928 HG23 VAL A 958      36.520  42.110  47.260  1.00  0.00           H
ATOM   4929  C   VAL A 958      32.400  42.000  47.310  1.00  0.00           C
ATOM   4930  O   VAL A 958      32.300  41.660  48.480  1.00  0.00           O
ATOM   4931  N   GLY A 959      31.380  42.510  46.550  1.00  0.00           N
ATOM   4932  HN  GLY A 959      31.610  42.800  45.610  1.00  0.00           H
ATOM   4933  CA  GLY A 959      30.050  42.810  47.060  1.00  0.00           C
ATOM   4934  HA1 GLY A 959      29.430  43.210  46.270  1.00  0.00           H
ATOM   4935  HA2 GLY A 959      30.210  43.480  47.890  1.00  0.00           H
ATOM   4936  C   GLY A 959      29.290  41.610  47.720  1.00  0.00           C
ATOM   4937  O   GLY A 959      28.750  41.740  48.830  1.00  0.00           O
ATOM   4938  N   VAL A 960      29.250  40.400  47.100  1.00  0.00           N
ATOM   4939  HN  VAL A 960      29.750  40.250  46.260  1.00  0.00           H
ATOM   4940  CA  VAL A 960      28.710  39.210  47.750  1.00  0.00           C
ATOM   4941  HA  VAL A 960      27.730  39.460  48.120  1.00  0.00           H
ATOM   4942  CB  VAL A 960      28.560  37.980  46.710  1.00  0.00           C
ATOM   4943  HB  VAL A 960      29.570  37.700  46.350  1.00  0.00           H
ATOM   4944  CG1 VAL A 960      27.870  36.710  47.350  1.00  0.00           C
ATOM   4945 HG11 VAL A 960      26.970  37.020  47.930  1.00  0.00           H
ATOM   4946 HG12 VAL A 960      28.530  36.150  48.050  1.00  0.00           H
ATOM   4947 HG13 VAL A 960      27.440  36.030  46.590  1.00  0.00           H
ATOM   4948  CG2 VAL A 960      27.790  38.450  45.390  1.00  0.00           C
ATOM   4949 HG21 VAL A 960      28.270  39.390  45.020  1.00  0.00           H
ATOM   4950 HG22 VAL A 960      26.720  38.710  45.580  1.00  0.00           H
ATOM   4951 HG23 VAL A 960      27.860  37.660  44.610  1.00  0.00           H
ATOM   4952  C   VAL A 960      29.590  38.810  48.960  1.00  0.00           C
ATOM   4953  O   VAL A 960      29.050  38.560  50.020  1.00  0.00           O
ATOM   4954  N   MET A 961      30.920  38.800  48.780  1.00  0.00           N
ATOM   4955  HN  MET A 961      31.320  39.030  47.900  1.00  0.00           H
ATOM   4956  CA  MET A 961      31.880  38.310  49.740  1.00  0.00           C
ATOM   4957  HA  MET A 961      31.470  37.370  50.080  1.00  0.00           H
ATOM   4958  CB  MET A 961      33.170  37.850  49.020  1.00  0.00           C
ATOM   4959  HB1 MET A 961      33.950  37.700  49.780  1.00  0.00           H
ATOM   4960  HB2 MET A 961      33.450  38.750  48.420  1.00  0.00           H
ATOM   4961  CG  MET A 961      33.040  36.570  48.160  1.00  0.00           C
ATOM   4962  HG1 MET A 961      34.040  36.420  47.720  1.00  0.00           H
ATOM   4963  HG2 MET A 961      32.300  36.740  47.350  1.00  0.00           H
ATOM   4964  SD  MET A 961      32.620  34.980  48.930  1.00  0.00           S
ATOM   4965  CE  MET A 961      33.630  35.160  50.420  1.00  0.00           C
ATOM   4966  HE1 MET A 961      34.700  35.370  50.240  1.00  0.00           H
ATOM   4967  HE2 MET A 961      33.480  34.180  50.930  1.00  0.00           H
ATOM   4968  HE3 MET A 961      33.260  35.970  51.100  1.00  0.00           H
ATOM   4969  C   MET A 961      32.000  39.140  50.990  1.00  0.00           C
ATOM   4970  O   MET A 961      32.160  38.570  52.120  1.00  0.00           O
ATOM   4971  N   LEU A 962      31.850  40.490  50.970  1.00  0.00           N
ATOM   4972  HN  LEU A 962      31.870  40.970  50.100  1.00  0.00           H
ATOM   4973  CA  LEU A 962      31.740  41.300  52.230  1.00  0.00           C
ATOM   4974  HA  LEU A 962      32.560  41.020  52.890  1.00  0.00           H
ATOM   4975  CB  LEU A 962      31.930  42.790  51.930  1.00  0.00           C
ATOM   4976  HB1 LEU A 962      32.840  42.740  51.280  1.00  0.00           H
ATOM   4977  HB2 LEU A 962      32.230  43.310  52.860  1.00  0.00           H
ATOM   4978  CG  LEU A 962      30.780  43.630  51.380  1.00  0.00           C
ATOM   4979  HG  LEU A 962      30.100  42.830  51.050  1.00  0.00           H
ATOM   4980  CD1 LEU A 962      30.150  44.420  52.500  1.00  0.00           C
ATOM   4981 HD11 LEU A 962      29.140  44.730  52.130  1.00  0.00           H
ATOM   4982 HD12 LEU A 962      30.800  45.280  52.760  1.00  0.00           H
ATOM   4983 HD13 LEU A 962      30.090  43.720  53.360  1.00  0.00           H
ATOM   4984  CD2 LEU A 962      31.420  44.390  50.180  1.00  0.00           C
ATOM   4985 HD21 LEU A 962      31.850  43.690  49.430  1.00  0.00           H
ATOM   4986 HD22 LEU A 962      32.220  45.000  50.630  1.00  0.00           H
ATOM   4987 HD23 LEU A 962      30.710  45.030  49.610  1.00  0.00           H
ATOM   4988  C   LEU A 962      30.410  41.030  52.960  1.00  0.00           C
ATOM   4989  O   LEU A 962      30.330  41.200  54.210  1.00  0.00           O
ATOM   4990  N   GLY A 963      29.370  40.510  52.270  1.00  0.00           N
ATOM   4991  HN  GLY A 963      29.490  40.530  51.280  1.00  0.00           H
ATOM   4992  CA  GLY A 963      28.070  40.140  52.900  1.00  0.00           C
ATOM   4993  HA1 GLY A 963      27.380  40.050  52.060  1.00  0.00           H
ATOM   4994  HA2 GLY A 963      27.780  40.890  53.610  1.00  0.00           H
ATOM   4995  C   GLY A 963      28.220  38.820  53.480  1.00  0.00           C
ATOM   4996  O   GLY A 963      27.830  38.510  54.590  1.00  0.00           O
ATOM   4997  N   VAL A 964      28.820  37.840  52.710  1.00  0.00           N
ATOM   4998  HN  VAL A 964      29.060  37.990  51.750  1.00  0.00           H
ATOM   4999  CA  VAL A 964      29.110  36.510  53.210  1.00  0.00           C
ATOM   5000  HA  VAL A 964      28.170  36.070  53.500  1.00  0.00           H
ATOM   5001  CB  VAL A 964      29.630  35.540  52.100  1.00  0.00           C
ATOM   5002  HB  VAL A 964      30.380  36.150  51.540  1.00  0.00           H
ATOM   5003  CG1 VAL A 964      30.470  34.280  52.620  1.00  0.00           C
ATOM   5004 HG11 VAL A 964      29.950  33.520  53.240  1.00  0.00           H
ATOM   5005 HG12 VAL A 964      31.490  34.370  53.050  1.00  0.00           H
ATOM   5006 HG13 VAL A 964      30.740  33.900  51.620  1.00  0.00           H
ATOM   5007  CG2 VAL A 964      28.450  35.130  51.110  1.00  0.00           C
ATOM   5008 HG21 VAL A 964      27.520  34.860  51.660  1.00  0.00           H
ATOM   5009 HG22 VAL A 964      28.690  34.330  50.380  1.00  0.00           H
ATOM   5010 HG23 VAL A 964      28.110  35.980  50.480  1.00  0.00           H
ATOM   5011  C   VAL A 964      30.030  36.500  54.500  1.00  0.00           C
ATOM   5012  O   VAL A 964      29.710  35.790  55.430  1.00  0.00           O
ATOM   5013  N   CYS A 965      31.040  37.390  54.470  1.00  0.00           N
ATOM   5014  HN  CYS A 965      31.310  37.970  53.700  1.00  0.00           H
ATOM   5015  CA  CYS A 965      31.770  37.630  55.690  1.00  0.00           C
ATOM   5016  HA  CYS A 965      31.970  36.690  56.180  1.00  0.00           H
ATOM   5017  CB  CYS A 965      33.020  38.500  55.440  1.00  0.00           C
ATOM   5018  HB1 CYS A 965      33.600  38.760  56.360  1.00  0.00           H
ATOM   5019  HB2 CYS A 965      32.640  39.400  54.910  1.00  0.00           H
ATOM   5020  SG  CYS A 965      34.270  37.600  54.430  1.00  0.00           S
ATOM   5021  HG1 CYS A 965      33.940  38.100  53.260  1.00  0.00           H
ATOM   5022  C   CYS A 965      30.890  38.260  56.810  1.00  0.00           C
ATOM   5023  O   CYS A 965      31.000  37.910  58.000  1.00  0.00           O
ATOM   5024  N   SER A 966      29.930  39.190  56.460  1.00  0.00           N
ATOM   5025  HN  SER A 966      29.910  39.480  55.510  1.00  0.00           H
ATOM   5026  CA  SER A 966      29.040  39.890  57.370  1.00  0.00           C
ATOM   5027  HA  SER A 966      29.600  40.210  58.240  1.00  0.00           H
ATOM   5028  CB  SER A 966      28.240  41.040  56.790  1.00  0.00           C
ATOM   5029  HB1 SER A 966      27.640  41.460  57.630  1.00  0.00           H
ATOM   5030  HB2 SER A 966      27.520  40.780  55.990  1.00  0.00           H
ATOM   5031  OG  SER A 966      29.120  42.000  56.360  1.00  0.00           O
ATOM   5032  HG1 SER A 966      29.530  41.550  55.620  1.00  0.00           H
ATOM   5033  C   SER A 966      27.990  38.900  58.040  1.00  0.00           C
ATOM   5034  O   SER A 966      27.730  38.970  59.240  1.00  0.00           O
ATOM   5035  N   VAL A 967      27.480  37.920  57.310  1.00  0.00           N
ATOM   5036  HN  VAL A 967      27.530  37.880  56.320  1.00  0.00           H
ATOM   5037  CA  VAL A 967      26.520  36.980  57.780  1.00  0.00           C
ATOM   5038  HA  VAL A 967      25.850  37.600  58.360  1.00  0.00           H
ATOM   5039  CB  VAL A 967      25.760  36.390  56.660  1.00  0.00           C
ATOM   5040  HB  VAL A 967      24.980  35.750  57.150  1.00  0.00           H
ATOM   5041  CG1 VAL A 967      24.880  37.430  55.940  1.00  0.00           C
ATOM   5042 HG11 VAL A 967      24.440  36.910  55.060  1.00  0.00           H
ATOM   5043 HG12 VAL A 967      25.540  38.200  55.480  1.00  0.00           H
ATOM   5044 HG13 VAL A 967      24.130  37.930  56.580  1.00  0.00           H
ATOM   5045  CG2 VAL A 967      26.560  35.480  55.680  1.00  0.00           C
ATOM   5046 HG21 VAL A 967      27.360  36.090  55.240  1.00  0.00           H
ATOM   5047 HG22 VAL A 967      25.990  34.940  54.890  1.00  0.00           H
ATOM   5048 HG23 VAL A 967      26.900  34.620  56.310  1.00  0.00           H
ATOM   5049  C   VAL A 967      27.140  36.050  58.800  1.00  0.00           C
ATOM   5050  O   VAL A 967      26.620  35.810  59.890  1.00  0.00           O
ATOM   5051  N   MET A 968      28.400  35.490  58.530  1.00  0.00           N
ATOM   5052  HN  MET A 968      28.790  35.580  57.610  1.00  0.00           H
ATOM   5053  CA  MET A 968      29.160  34.800  59.500  1.00  0.00           C
ATOM   5054  HA  MET A 968      28.460  34.140  59.990  1.00  0.00           H
ATOM   5055  CB  MET A 968      30.430  34.110  58.920  1.00  0.00           C
ATOM   5056  HB1 MET A 968      31.260  33.960  59.650  1.00  0.00           H
ATOM   5057  HB2 MET A 968      30.720  34.710  58.030  1.00  0.00           H
ATOM   5058  CG  MET A 968      30.310  32.670  58.390  1.00  0.00           C
ATOM   5059  HG1 MET A 968      29.330  32.420  57.940  1.00  0.00           H
ATOM   5060  HG2 MET A 968      30.350  31.990  59.270  1.00  0.00           H
[truncated: 6,873,249 more chars]
