# Supplementary material for: CryoEM and computational modeling structural insights into the pH regulator NBCn1
Source: Nat Commun. 2025 Nov 11;16:9932. doi: 10.1038/s41467-025-64868-z (PMC12606367; doi:10.1038/s41467-025-64868-z)
Supplement: Supplementary file 7 — Supplementary Data 5 [file 41467_2025_64868_MOESM7_ESM.zip › 100ns_z_restr_MD_NBCn1_2NaCO3/hNBCn1_OF/z-restr_hNBCn1_OF_2NaCO3_last_step_56.pdb]

REMARK    GENERATED BY TRJCONV
TITLE     Title t= 101000.00000 step= 50500000
REMARK    THIS IS A SIMULATION BOX
CRYST1   92.783   92.783  104.089  90.00  90.00  90.00 P 1           1
MODEL        1
ATOM      1  N   LEU A 585      26.940  42.050  34.420  1.00  0.00           N
ATOM      2  HT1 LEU A 585      26.990  42.930  34.990  1.00  0.00           H
ATOM      3  HT2 LEU A 585      26.070  41.780  33.930  1.00  0.00           H
ATOM      4  HT3 LEU A 585      27.690  42.290  33.730  1.00  0.00           H
ATOM      5  CA  LEU A 585      27.520  40.970  35.270  1.00  0.00           C
ATOM      6  HA  LEU A 585      28.310  41.460  35.820  1.00  0.00           H
ATOM      7  CB  LEU A 585      26.600  40.470  36.460  1.00  0.00           C
ATOM      8  HB1 LEU A 585      25.630  40.250  35.980  1.00  0.00           H
ATOM      9  HB2 LEU A 585      26.470  41.250  37.240  1.00  0.00           H
ATOM     10  CG  LEU A 585      27.190  39.310  37.270  1.00  0.00           C
ATOM     11  HG  LEU A 585      27.410  38.490  36.560  1.00  0.00           H
ATOM     12  CD1 LEU A 585      28.530  39.690  37.920  1.00  0.00           C
ATOM     13 HD11 LEU A 585      28.550  40.780  38.130  1.00  0.00           H
ATOM     14 HD12 LEU A 585      29.410  39.630  37.250  1.00  0.00           H
ATOM     15 HD13 LEU A 585      28.640  39.120  38.860  1.00  0.00           H
ATOM     16  CD2 LEU A 585      26.130  38.900  38.260  1.00  0.00           C
ATOM     17 HD21 LEU A 585      25.130  38.840  37.780  1.00  0.00           H
ATOM     18 HD22 LEU A 585      26.140  39.630  39.110  1.00  0.00           H
ATOM     19 HD23 LEU A 585      26.360  37.920  38.710  1.00  0.00           H
ATOM     20  C   LEU A 585      28.140  39.890  34.430  1.00  0.00           C
ATOM     21  O   LEU A 585      29.270  39.460  34.650  1.00  0.00           O
ATOM     22  N   ILE A 586      27.320  39.220  33.580  1.00  0.00           N
ATOM     23  HN  ILE A 586      26.390  39.530  33.420  1.00  0.00           H
ATOM     24  CA  ILE A 586      27.630  37.900  33.070  1.00  0.00           C
ATOM     25  HA  ILE A 586      28.190  37.310  33.770  1.00  0.00           H
ATOM     26  CB  ILE A 586      26.350  37.110  32.690  1.00  0.00           C
ATOM     27  HB  ILE A 586      26.730  36.150  32.270  1.00  0.00           H
ATOM     28  CG2 ILE A 586      25.690  36.610  34.060  1.00  0.00           C
ATOM     29 HG21 ILE A 586      26.370  36.160  34.810  1.00  0.00           H
ATOM     30 HG22 ILE A 586      24.930  35.860  33.770  1.00  0.00           H
ATOM     31 HG23 ILE A 586      25.240  37.430  34.650  1.00  0.00           H
ATOM     32  CG1 ILE A 586      25.420  37.980  31.790  1.00  0.00           C
ATOM     33 HG11 ILE A 586      25.990  38.780  31.280  1.00  0.00           H
ATOM     34 HG12 ILE A 586      24.820  38.560  32.520  1.00  0.00           H
ATOM     35  CD  ILE A 586      24.660  37.070  30.810  1.00  0.00           C
ATOM     36  HD1 ILE A 586      24.090  36.260  31.320  1.00  0.00           H
ATOM     37  HD2 ILE A 586      25.410  36.660  30.100  1.00  0.00           H
ATOM     38  HD3 ILE A 586      23.910  37.620  30.210  1.00  0.00           H
ATOM     39  C   ILE A 586      28.630  37.880  31.930  1.00  0.00           C
ATOM     40  O   ILE A 586      29.270  36.910  31.650  1.00  0.00           O
ATOM     41  N   LEU A 587      28.960  39.010  31.280  1.00  0.00           N
ATOM     42  HN  LEU A 587      28.620  39.920  31.530  1.00  0.00           H
ATOM     43  CA  LEU A 587      30.060  39.190  30.320  1.00  0.00           C
ATOM     44  HA  LEU A 587      30.160  38.330  29.680  1.00  0.00           H
ATOM     45  CB  LEU A 587      29.670  40.260  29.310  1.00  0.00           C
ATOM     46  HB1 LEU A 587      30.540  40.550  28.660  1.00  0.00           H
ATOM     47  HB2 LEU A 587      29.540  41.220  29.860  1.00  0.00           H
ATOM     48  CG  LEU A 587      28.510  40.040  28.370  1.00  0.00           C
ATOM     49  HG  LEU A 587      27.560  40.010  28.960  1.00  0.00           H
ATOM     50  CD1 LEU A 587      28.420  41.190  27.430  1.00  0.00           C
ATOM     51 HD11 LEU A 587      27.520  41.140  26.770  1.00  0.00           H
ATOM     52 HD12 LEU A 587      29.300  41.240  26.750  1.00  0.00           H
ATOM     53 HD13 LEU A 587      28.480  42.150  28.000  1.00  0.00           H
ATOM     54  CD2 LEU A 587      28.600  38.760  27.560  1.00  0.00           C
ATOM     55 HD21 LEU A 587      27.760  38.710  26.840  1.00  0.00           H
ATOM     56 HD22 LEU A 587      28.450  37.900  28.240  1.00  0.00           H
ATOM     57 HD23 LEU A 587      29.570  38.570  27.060  1.00  0.00           H
ATOM     58  C   LEU A 587      31.410  39.340  30.930  1.00  0.00           C
ATOM     59  O   LEU A 587      32.440  38.890  30.390  1.00  0.00           O
ATOM     60  N   ASP A 588      31.490  39.810  32.200  1.00  0.00           N
ATOM     61  HN  ASP A 588      30.630  40.240  32.450  1.00  0.00           H
ATOM     62  CA  ASP A 588      32.630  39.700  33.160  1.00  0.00           C
ATOM     63  HA  ASP A 588      33.480  40.060  32.610  1.00  0.00           H
ATOM     64  CB  ASP A 588      32.490  40.460  34.530  1.00  0.00           C
ATOM     65  HB1 ASP A 588      33.340  40.260  35.230  1.00  0.00           H
ATOM     66  HB2 ASP A 588      31.530  40.210  35.010  1.00  0.00           H
ATOM     67  CG  ASP A 588      32.420  41.980  34.270  1.00  0.00           C
ATOM     68  OD1 ASP A 588      32.850  42.420  33.190  1.00  0.00           O
ATOM     69  OD2 ASP A 588      32.060  42.740  35.190  1.00  0.00           O
ATOM     70  C   ASP A 588      32.950  38.190  33.430  1.00  0.00           C
ATOM     71  O   ASP A 588      34.080  37.800  33.720  1.00  0.00           O
ATOM     72  N   ILE A 589      31.900  37.380  33.560  1.00  0.00           N
ATOM     73  HN  ILE A 589      31.020  37.840  33.580  1.00  0.00           H
ATOM     74  CA  ILE A 589      31.980  35.960  33.500  1.00  0.00           C
ATOM     75  HA  ILE A 589      32.690  35.690  34.270  1.00  0.00           H
ATOM     76  CB  ILE A 589      30.700  35.260  34.020  1.00  0.00           C
ATOM     77  HB  ILE A 589      29.820  35.730  33.540  1.00  0.00           H
ATOM     78  CG2 ILE A 589      30.570  33.740  33.720  1.00  0.00           C
ATOM     79 HG21 ILE A 589      29.570  33.380  34.060  1.00  0.00           H
ATOM     80 HG22 ILE A 589      31.360  33.160  34.250  1.00  0.00           H
ATOM     81 HG23 ILE A 589      30.650  33.580  32.620  1.00  0.00           H
ATOM     82  CG1 ILE A 589      30.670  35.460  35.570  1.00  0.00           C
ATOM     83 HG11 ILE A 589      30.750  36.570  35.700  1.00  0.00           H
ATOM     84 HG12 ILE A 589      31.640  35.060  35.970  1.00  0.00           H
ATOM     85  CD  ILE A 589      29.400  34.960  36.250  1.00  0.00           C
ATOM     86  HD1 ILE A 589      29.280  33.850  36.170  1.00  0.00           H
ATOM     87  HD2 ILE A 589      28.500  35.480  35.840  1.00  0.00           H
ATOM     88  HD3 ILE A 589      29.430  35.270  37.310  1.00  0.00           H
ATOM     89  C   ILE A 589      32.520  35.350  32.130  1.00  0.00           C
ATOM     90  O   ILE A 589      33.410  34.520  32.070  1.00  0.00           O
ATOM     91  N   LYS A 590      31.910  35.830  30.970  1.00  0.00           N
ATOM     92  HN  LYS A 590      31.200  36.520  31.040  1.00  0.00           H
ATOM     93  CA  LYS A 590      32.120  35.260  29.630  1.00  0.00           C
ATOM     94  HA  LYS A 590      31.850  34.220  29.740  1.00  0.00           H
ATOM     95  CB  LYS A 590      31.160  35.850  28.510  1.00  0.00           C
ATOM     96  HB1 LYS A 590      31.560  35.410  27.570  1.00  0.00           H
ATOM     97  HB2 LYS A 590      31.400  36.920  28.340  1.00  0.00           H
ATOM     98  CG  LYS A 590      29.710  35.580  28.690  1.00  0.00           C
ATOM     99  HG1 LYS A 590      29.300  35.780  27.670  1.00  0.00           H
ATOM    100  HG2 LYS A 590      29.270  36.250  29.460  1.00  0.00           H
ATOM    101  CD  LYS A 590      29.360  34.150  29.180  1.00  0.00           C
ATOM    102  HD1 LYS A 590      28.270  34.080  29.370  1.00  0.00           H
ATOM    103  HD2 LYS A 590      29.850  33.900  30.130  1.00  0.00           H
ATOM    104  CE  LYS A 590      29.630  33.060  28.080  1.00  0.00           C
ATOM    105  HE1 LYS A 590      30.730  33.050  27.920  1.00  0.00           H
ATOM    106  HE2 LYS A 590      29.180  33.340  27.100  1.00  0.00           H
ATOM    107  NZ  LYS A 590      29.240  31.710  28.410  1.00  0.00           N
ATOM    108  HZ1 LYS A 590      29.760  31.070  27.780  1.00  0.00           H
ATOM    109  HZ2 LYS A 590      28.210  31.600  28.320  1.00  0.00           H
ATOM    110  HZ3 LYS A 590      29.460  31.460  29.390  1.00  0.00           H
ATOM    111  C   LYS A 590      33.590  35.360  29.150  1.00  0.00           C
ATOM    112  O   LYS A 590      34.200  34.350  28.770  1.00  0.00           O
ATOM    113  N   ARG A 591      34.180  36.590  29.280  1.00  0.00           N
ATOM    114  HN  ARG A 591      33.710  37.360  29.700  1.00  0.00           H
ATOM    115  CA  ARG A 591      35.580  36.840  29.070  1.00  0.00           C
ATOM    116  HA  ARG A 591      35.830  36.510  28.060  1.00  0.00           H
ATOM    117  CB  ARG A 591      35.860  38.330  29.250  1.00  0.00           C
ATOM    118  HB1 ARG A 591      36.970  38.420  29.200  1.00  0.00           H
ATOM    119  HB2 ARG A 591      35.440  38.680  30.220  1.00  0.00           H
ATOM    120  CG  ARG A 591      35.270  39.200  28.100  1.00  0.00           C
ATOM    121  HG1 ARG A 591      34.150  39.200  28.080  1.00  0.00           H
ATOM    122  HG2 ARG A 591      35.470  38.590  27.190  1.00  0.00           H
ATOM    123  CD  ARG A 591      35.940  40.640  27.910  1.00  0.00           C
ATOM    124  HD1 ARG A 591      36.990  40.500  27.590  1.00  0.00           H
ATOM    125  HD2 ARG A 591      35.770  41.120  28.910  1.00  0.00           H
ATOM    126  NE  ARG A 591      35.210  41.380  26.880  1.00  0.00           N
ATOM    127  HE  ARG A 591      34.460  41.030  26.320  1.00  0.00           H
ATOM    128  CZ  ARG A 591      35.180  42.740  26.840  1.00  0.00           C
ATOM    129  NH1 ARG A 591      35.800  43.560  27.670  1.00  0.00           N
ATOM    130 HH11 ARG A 591      35.750  44.560  27.670  1.00  0.00           H
ATOM    131 HH12 ARG A 591      36.310  43.150  28.440  1.00  0.00           H
ATOM    132  NH2 ARG A 591      34.520  43.220  25.810  1.00  0.00           N
ATOM    133 HH21 ARG A 591      34.160  42.530  25.200  1.00  0.00           H
ATOM    134 HH22 ARG A 591      34.630  44.200  25.620  1.00  0.00           H
ATOM    135  C   ARG A 591      36.590  36.060  29.900  1.00  0.00           C
ATOM    136  O   ARG A 591      37.640  35.760  29.460  1.00  0.00           O
ATOM    137  N   LYS A 592      36.240  35.620  31.150  1.00  0.00           N
ATOM    138  HN  LYS A 592      35.340  35.950  31.430  1.00  0.00           H
ATOM    139  CA  LYS A 592      37.220  35.080  32.020  1.00  0.00           C
ATOM    140  HA  LYS A 592      38.170  35.060  31.510  1.00  0.00           H
ATOM    141  CB  LYS A 592      37.270  35.970  33.380  1.00  0.00           C
ATOM    142  HB1 LYS A 592      38.000  35.520  34.100  1.00  0.00           H
ATOM    143  HB2 LYS A 592      36.260  35.950  33.840  1.00  0.00           H
ATOM    144  CG  LYS A 592      37.550  37.480  33.160  1.00  0.00           C
ATOM    145  HG1 LYS A 592      37.450  37.930  34.170  1.00  0.00           H
ATOM    146  HG2 LYS A 592      36.860  37.960  32.430  1.00  0.00           H
ATOM    147  CD  LYS A 592      38.950  37.830  32.580  1.00  0.00           C
ATOM    148  HD1 LYS A 592      38.970  38.920  32.410  1.00  0.00           H
ATOM    149  HD2 LYS A 592      38.990  37.280  31.620  1.00  0.00           H
ATOM    150  CE  LYS A 592      40.160  37.640  33.530  1.00  0.00           C
ATOM    151  HE1 LYS A 592      40.100  36.760  34.200  1.00  0.00           H
ATOM    152  HE2 LYS A 592      40.100  38.480  34.250  1.00  0.00           H
ATOM    153  NZ  LYS A 592      41.390  37.710  32.820  1.00  0.00           N
ATOM    154  HZ1 LYS A 592      42.170  37.300  33.390  1.00  0.00           H
ATOM    155  HZ2 LYS A 592      41.610  38.650  32.460  1.00  0.00           H
ATOM    156  HZ3 LYS A 592      41.320  37.150  31.960  1.00  0.00           H
ATOM    157  C   LYS A 592      37.010  33.640  32.410  1.00  0.00           C
ATOM    158  O   LYS A 592      37.960  32.850  32.430  1.00  0.00           O
ATOM    159  N   ALA A 593      35.770  33.270  32.730  1.00  0.00           N
ATOM    160  HN  ALA A 593      35.000  33.890  32.610  1.00  0.00           H
ATOM    161  CA  ALA A 593      35.460  31.980  33.410  1.00  0.00           C
ATOM    162  HA  ALA A 593      36.020  31.930  34.330  1.00  0.00           H
ATOM    163  CB  ALA A 593      34.050  31.800  33.820  1.00  0.00           C
ATOM    164  HB1 ALA A 593      33.400  31.770  32.920  1.00  0.00           H
ATOM    165  HB2 ALA A 593      33.590  32.510  34.550  1.00  0.00           H
ATOM    166  HB3 ALA A 593      33.960  30.810  34.310  1.00  0.00           H
ATOM    167  C   ALA A 593      35.970  30.640  32.610  1.00  0.00           C
ATOM    168  O   ALA A 593      36.570  29.850  33.320  1.00  0.00           O
ATOM    169  N   PRO A 594      35.900  30.370  31.320  1.00  0.00           N
ATOM    170  CD  PRO A 594      35.200  31.200  30.400  1.00  0.00           C
ATOM    171  HD1 PRO A 594      35.420  32.290  30.410  1.00  0.00           H
ATOM    172  HD2 PRO A 594      34.120  31.200  30.650  1.00  0.00           H
ATOM    173  CA  PRO A 594      36.330  29.080  30.780  1.00  0.00           C
ATOM    174  HA  PRO A 594      35.980  28.320  31.470  1.00  0.00           H
ATOM    175  CB  PRO A 594      35.680  29.130  29.330  1.00  0.00           C
ATOM    176  HB1 PRO A 594      34.720  28.580  29.480  1.00  0.00           H
ATOM    177  HB2 PRO A 594      36.170  28.560  28.510  1.00  0.00           H
ATOM    178  CG  PRO A 594      35.400  30.600  29.050  1.00  0.00           C
ATOM    179  HG1 PRO A 594      36.310  31.030  28.570  1.00  0.00           H
ATOM    180  HG2 PRO A 594      34.540  30.790  28.380  1.00  0.00           H
ATOM    181  C   PRO A 594      37.870  29.000  30.710  1.00  0.00           C
ATOM    182  O   PRO A 594      38.330  27.970  30.250  1.00  0.00           O
ATOM    183  N   PHE A 595      38.660  30.010  31.210  1.00  0.00           N
ATOM    184  HN  PHE A 595      38.260  30.840  31.620  1.00  0.00           H
ATOM    185  CA  PHE A 595      40.120  30.000  31.120  1.00  0.00           C
ATOM    186  HA  PHE A 595      40.430  29.360  30.320  1.00  0.00           H
ATOM    187  CB  PHE A 595      40.630  31.420  30.800  1.00  0.00           C
ATOM    188  HB1 PHE A 595      41.730  31.470  30.960  1.00  0.00           H
ATOM    189  HB2 PHE A 595      40.250  32.190  31.510  1.00  0.00           H
ATOM    190  CG  PHE A 595      40.340  31.840  29.370  1.00  0.00           C
ATOM    191  CD1 PHE A 595      39.070  32.380  29.120  1.00  0.00           C
ATOM    192  HD1 PHE A 595      38.300  32.380  29.880  1.00  0.00           H
ATOM    193  CE1 PHE A 595      38.950  33.130  27.860  1.00  0.00           C
ATOM    194  HE1 PHE A 595      37.980  33.570  27.630  1.00  0.00           H
ATOM    195  CZ  PHE A 595      39.860  32.940  26.810  1.00  0.00           C
ATOM    196  HZ  PHE A 595      39.580  33.390  25.870  1.00  0.00           H
ATOM    197  CD2 PHE A 595      41.320  31.770  28.400  1.00  0.00           C
ATOM    198  HD2 PHE A 595      42.280  31.380  28.710  1.00  0.00           H
ATOM    199  CE2 PHE A 595      41.090  32.250  27.130  1.00  0.00           C
ATOM    200  HE2 PHE A 595      41.900  32.170  26.410  1.00  0.00           H
ATOM    201  C   PHE A 595      40.790  29.510  32.380  1.00  0.00           C
ATOM    202  O   PHE A 595      41.980  29.300  32.390  1.00  0.00           O
ATOM    203  N   PHE A 596      40.030  29.250  33.420  1.00  0.00           N
ATOM    204  HN  PHE A 596      39.040  29.310  33.320  1.00  0.00           H
ATOM    205  CA  PHE A 596      40.540  29.010  34.790  1.00  0.00           C
ATOM    206  HA  PHE A 596      41.190  29.870  34.900  1.00  0.00           H
ATOM    207  CB  PHE A 596      39.490  29.030  35.900  1.00  0.00           C
ATOM    208  HB1 PHE A 596      40.080  29.090  36.840  1.00  0.00           H
ATOM    209  HB2 PHE A 596      38.920  28.100  36.080  1.00  0.00           H
ATOM    210  CG  PHE A 596      38.640  30.270  35.920  1.00  0.00           C
ATOM    211  CD1 PHE A 596      37.560  30.330  36.830  1.00  0.00           C
ATOM    212  HD1 PHE A 596      37.280  29.380  37.250  1.00  0.00           H
ATOM    213  CE1 PHE A 596      36.880  31.520  37.100  1.00  0.00           C
ATOM    214  HE1 PHE A 596      36.060  31.530  37.800  1.00  0.00           H
ATOM    215  CZ  PHE A 596      37.310  32.710  36.530  1.00  0.00           C
ATOM    216  HZ  PHE A 596      36.690  33.550  36.820  1.00  0.00           H
ATOM    217  CD2 PHE A 596      39.070  31.540  35.360  1.00  0.00           C
ATOM    218  HD2 PHE A 596      39.910  31.680  34.710  1.00  0.00           H
ATOM    219  CE2 PHE A 596      38.400  32.750  35.670  1.00  0.00           C
ATOM    220  HE2 PHE A 596      38.640  33.700  35.210  1.00  0.00           H
ATOM    221  C   PHE A 596      41.410  27.740  34.890  1.00  0.00           C
ATOM    222  O   PHE A 596      42.500  27.700  35.460  1.00  0.00           O
ATOM    223  N   LEU A 597      40.880  26.710  34.240  1.00  0.00           N
ATOM    224  HN  LEU A 597      39.910  26.700  34.000  1.00  0.00           H
ATOM    225  CA  LEU A 597      41.530  25.390  34.130  1.00  0.00           C
ATOM    226  HA  LEU A 597      41.600  25.040  35.140  1.00  0.00           H
ATOM    227  CB  LEU A 597      40.550  24.360  33.370  1.00  0.00           C
ATOM    228  HB1 LEU A 597      40.240  24.790  32.390  1.00  0.00           H
ATOM    229  HB2 LEU A 597      39.700  24.250  34.070  1.00  0.00           H
ATOM    230  CG  LEU A 597      41.010  22.910  32.980  1.00  0.00           C
ATOM    231  HG  LEU A 597      41.760  23.010  32.160  1.00  0.00           H
ATOM    232  CD1 LEU A 597      41.490  22.050  34.120  1.00  0.00           C
ATOM    233 HD11 LEU A 597      41.620  20.970  33.890  1.00  0.00           H
ATOM    234 HD12 LEU A 597      40.770  21.970  34.970  1.00  0.00           H
ATOM    235 HD13 LEU A 597      42.450  22.450  34.500  1.00  0.00           H
ATOM    236  CD2 LEU A 597      39.800  22.210  32.380  1.00  0.00           C
ATOM    237 HD21 LEU A 597      38.900  22.140  33.020  1.00  0.00           H
ATOM    238 HD22 LEU A 597      40.030  21.180  32.040  1.00  0.00           H
ATOM    239 HD23 LEU A 597      39.350  22.670  31.480  1.00  0.00           H
ATOM    240  C   LEU A 597      42.860  25.480  33.410  1.00  0.00           C
ATOM    241  O   LEU A 597      43.840  24.880  33.760  1.00  0.00           O
ATOM    242  N   SER A 598      42.920  26.310  32.340  1.00  0.00           N
ATOM    243  HN  SER A 598      42.090  26.660  31.910  1.00  0.00           H
ATOM    244  CA  SER A 598      44.100  26.600  31.500  1.00  0.00           C
ATOM    245  HA  SER A 598      44.510  25.630  31.230  1.00  0.00           H
ATOM    246  CB  SER A 598      43.730  27.290  30.200  1.00  0.00           C
ATOM    247  HB1 SER A 598      43.220  28.260  30.390  1.00  0.00           H
ATOM    248  HB2 SER A 598      43.040  26.510  29.810  1.00  0.00           H
ATOM    249  OG  SER A 598      44.760  27.470  29.230  1.00  0.00           O
ATOM    250  HG1 SER A 598      45.180  28.280  29.540  1.00  0.00           H
ATOM    251  C   SER A 598      45.150  27.340  32.160  1.00  0.00           C
ATOM    252  O   SER A 598      46.330  27.170  32.010  1.00  0.00           O
ATOM    253  N   ASP A 599      44.650  28.380  32.940  1.00  0.00           N
ATOM    254  HN  ASP A 599      43.690  28.610  32.760  1.00  0.00           H
ATOM    255  CA  ASP A 599      45.520  29.230  33.800  1.00  0.00           C
ATOM    256  HA  ASP A 599      46.310  29.560  33.150  1.00  0.00           H
ATOM    257  CB  ASP A 599      44.670  30.340  34.450  1.00  0.00           C
ATOM    258  HB1 ASP A 599      45.160  30.880  35.270  1.00  0.00           H
ATOM    259  HB2 ASP A 599      43.710  29.880  34.780  1.00  0.00           H
ATOM    260  CG  ASP A 599      44.280  31.420  33.410  1.00  0.00           C
ATOM    261  OD1 ASP A 599      43.380  32.190  33.710  1.00  0.00           O
ATOM    262  OD2 ASP A 599      44.910  31.500  32.300  1.00  0.00           O
ATOM    263  C   ASP A 599      46.250  28.390  34.860  1.00  0.00           C
ATOM    264  O   ASP A 599      47.480  28.520  35.130  1.00  0.00           O
ATOM    265  N   PHE A 600      45.530  27.440  35.500  1.00  0.00           N
ATOM    266  HN  PHE A 600      44.550  27.420  35.330  1.00  0.00           H
ATOM    267  CA  PHE A 600      45.970  26.490  36.520  1.00  0.00           C
ATOM    268  HA  PHE A 600      46.390  27.060  37.330  1.00  0.00           H
ATOM    269  CB  PHE A 600      44.670  25.680  36.910  1.00  0.00           C
ATOM    270  HB1 PHE A 600      44.170  25.240  36.020  1.00  0.00           H
ATOM    271  HB2 PHE A 600      44.060  26.380  37.520  1.00  0.00           H
ATOM    272  CG  PHE A 600      44.900  24.580  37.910  1.00  0.00           C
ATOM    273  CD1 PHE A 600      44.200  23.300  37.760  1.00  0.00           C
ATOM    274  HD1 PHE A 600      43.460  23.050  37.020  1.00  0.00           H
ATOM    275  CE1 PHE A 600      44.540  22.320  38.740  1.00  0.00           C
ATOM    276  HE1 PHE A 600      43.840  21.480  38.800  1.00  0.00           H
ATOM    277  CZ  PHE A 600      45.440  22.530  39.750  1.00  0.00           C
ATOM    278  HZ  PHE A 600      45.710  21.750  40.440  1.00  0.00           H
ATOM    279  CD2 PHE A 600      45.830  24.760  38.920  1.00  0.00           C
ATOM    280  HD2 PHE A 600      46.340  25.720  38.970  1.00  0.00           H
ATOM    281  CE2 PHE A 600      46.130  23.750  39.850  1.00  0.00           C
ATOM    282  HE2 PHE A 600      46.910  23.850  40.590  1.00  0.00           H
ATOM    283  C   PHE A 600      47.120  25.610  36.000  1.00  0.00           C
ATOM    284  O   PHE A 600      48.050  25.300  36.730  1.00  0.00           O
ATOM    285  N   LYS A 601      47.110  25.200  34.710  1.00  0.00           N
ATOM    286  HN  LYS A 601      46.370  25.350  34.050  1.00  0.00           H
ATOM    287  CA  LYS A 601      48.270  24.490  34.110  1.00  0.00           C
ATOM    288  HA  LYS A 601      48.330  23.480  34.490  1.00  0.00           H
ATOM    289  CB  LYS A 601      47.940  24.230  32.630  1.00  0.00           C
ATOM    290  HB1 LYS A 601      48.720  23.630  32.100  1.00  0.00           H
ATOM    291  HB2 LYS A 601      47.820  25.220  32.120  1.00  0.00           H
ATOM    292  CG  LYS A 601      46.660  23.430  32.290  1.00  0.00           C
ATOM    293  HG1 LYS A 601      46.710  23.220  31.200  1.00  0.00           H
ATOM    294  HG2 LYS A 601      45.780  24.100  32.400  1.00  0.00           H
ATOM    295  CD  LYS A 601      46.430  22.180  33.130  1.00  0.00           C
ATOM    296  HD1 LYS A 601      46.440  22.430  34.210  1.00  0.00           H
ATOM    297  HD2 LYS A 601      47.280  21.500  32.930  1.00  0.00           H
ATOM    298  CE  LYS A 601      45.070  21.440  32.980  1.00  0.00           C
ATOM    299  HE1 LYS A 601      44.170  22.040  33.260  1.00  0.00           H
ATOM    300  HE2 LYS A 601      45.090  20.570  33.660  1.00  0.00           H
ATOM    301  NZ  LYS A 601      44.920  21.000  31.600  1.00  0.00           N
ATOM    302  HZ1 LYS A 601      44.680  21.820  31.020  1.00  0.00           H
ATOM    303  HZ2 LYS A 601      44.180  20.280  31.450  1.00  0.00           H
ATOM    304  HZ3 LYS A 601      45.790  20.580  31.240  1.00  0.00           H
ATOM    305  C   LYS A 601      49.620  25.180  34.280  1.00  0.00           C
ATOM    306  O   LYS A 601      50.670  24.500  34.470  1.00  0.00           O
ATOM    307  N   ASP A 602      49.650  26.500  34.120  1.00  0.00           N
ATOM    308  HN  ASP A 602      48.810  27.020  34.040  1.00  0.00           H
ATOM    309  CA  ASP A 602      50.860  27.300  34.140  1.00  0.00           C
ATOM    310  HA  ASP A 602      51.690  26.750  33.720  1.00  0.00           H
ATOM    311  CB  ASP A 602      50.670  28.540  33.280  1.00  0.00           C
ATOM    312  HB1 ASP A 602      51.570  29.190  33.430  1.00  0.00           H
ATOM    313  HB2 ASP A 602      49.720  29.090  33.480  1.00  0.00           H
ATOM    314  CG  ASP A 602      50.650  27.980  31.840  1.00  0.00           C
ATOM    315  OD1 ASP A 602      51.620  27.340  31.360  1.00  0.00           O
ATOM    316  OD2 ASP A 602      49.630  28.170  31.110  1.00  0.00           O
ATOM    317  C   ASP A 602      51.410  27.670  35.520  1.00  0.00           C
ATOM    318  O   ASP A 602      52.270  28.510  35.650  1.00  0.00           O
ATOM    319  N   ALA A 603      50.860  27.080  36.570  1.00  0.00           N
ATOM    320  HN  ALA A 603      50.010  26.570  36.490  1.00  0.00           H
ATOM    321  CA  ALA A 603      51.330  26.810  37.930  1.00  0.00           C
ATOM    322  HA  ALA A 603      51.470  27.750  38.430  1.00  0.00           H
ATOM    323  CB  ALA A 603      50.390  25.890  38.640  1.00  0.00           C
ATOM    324  HB1 ALA A 603      50.310  24.970  38.020  1.00  0.00           H
ATOM    325  HB2 ALA A 603      49.400  26.370  38.720  1.00  0.00           H
ATOM    326  HB3 ALA A 603      50.750  25.630  39.650  1.00  0.00           H
ATOM    327  C   ALA A 603      52.690  26.080  37.810  1.00  0.00           C
ATOM    328  O   ALA A 603      53.650  26.390  38.490  1.00  0.00           O
ATOM    329  N   LEU A 604      52.810  25.090  36.920  1.00  0.00           N
ATOM    330  HN  LEU A 604      52.090  24.980  36.250  1.00  0.00           H
ATOM    331  CA  LEU A 604      54.050  24.370  36.520  1.00  0.00           C
ATOM    332  HA  LEU A 604      54.710  24.240  37.380  1.00  0.00           H
ATOM    333  CB  LEU A 604      53.760  22.950  35.970  1.00  0.00           C
ATOM    334  HB1 LEU A 604      54.760  22.490  35.760  1.00  0.00           H
ATOM    335  HB2 LEU A 604      53.390  23.130  34.940  1.00  0.00           H
ATOM    336  CG  LEU A 604      52.860  21.970  36.780  1.00  0.00           C
ATOM    337  HG  LEU A 604      52.250  22.630  37.420  1.00  0.00           H
ATOM    338  CD1 LEU A 604      51.960  21.120  35.870  1.00  0.00           C
ATOM    339 HD11 LEU A 604      51.450  20.320  36.430  1.00  0.00           H
ATOM    340 HD12 LEU A 604      52.490  20.590  35.050  1.00  0.00           H
ATOM    341 HD13 LEU A 604      51.140  21.770  35.490  1.00  0.00           H
ATOM    342  CD2 LEU A 604      53.620  21.040  37.770  1.00  0.00           C
ATOM    343 HD21 LEU A 604      54.310  20.360  37.230  1.00  0.00           H
ATOM    344 HD22 LEU A 604      52.890  20.390  38.310  1.00  0.00           H
ATOM    345 HD23 LEU A 604      54.100  21.670  38.540  1.00  0.00           H
ATOM    346  C   LEU A 604      54.910  25.240  35.580  1.00  0.00           C
ATOM    347  O   LEU A 604      54.360  25.810  34.620  1.00  0.00           O
ATOM    348  N   SER A 605      56.220  25.400  35.910  1.00  0.00           N
ATOM    349  HN  SER A 605      56.560  24.750  36.570  1.00  0.00           H
ATOM    350  CA  SER A 605      57.170  26.220  35.180  1.00  0.00           C
ATOM    351  HA  SER A 605      58.140  25.880  35.470  1.00  0.00           H
ATOM    352  CB  SER A 605      57.130  26.070  33.590  1.00  0.00           C
ATOM    353  HB1 SER A 605      56.340  26.710  33.130  1.00  0.00           H
ATOM    354  HB2 SER A 605      56.820  25.020  33.390  1.00  0.00           H
ATOM    355  OG  SER A 605      58.340  26.490  32.890  1.00  0.00           O
ATOM    356  HG1 SER A 605      58.290  27.420  32.670  1.00  0.00           H
ATOM    357  C   SER A 605      57.130  27.670  35.680  1.00  0.00           C
ATOM    358  O   SER A 605      57.340  28.740  35.100  1.00  0.00           O
ATOM    359  N   LEU A 606      56.800  27.780  36.950  1.00  0.00           N
ATOM    360  HN  LEU A 606      56.680  26.960  37.520  1.00  0.00           H
ATOM    361  CA  LEU A 606      56.710  29.080  37.560  1.00  0.00           C
ATOM    362  HA  LEU A 606      57.350  29.870  37.210  1.00  0.00           H
ATOM    363  CB  LEU A 606      55.200  29.560  37.460  1.00  0.00           C
ATOM    364  HB1 LEU A 606      54.530  28.750  37.840  1.00  0.00           H
ATOM    365  HB2 LEU A 606      55.040  29.720  36.370  1.00  0.00           H
ATOM    366  CG  LEU A 606      54.820  30.820  38.160  1.00  0.00           C
ATOM    367  HG  LEU A 606      54.820  30.640  39.260  1.00  0.00           H
ATOM    368  CD1 LEU A 606      55.670  32.000  37.710  1.00  0.00           C
ATOM    369 HD11 LEU A 606      55.720  32.150  36.610  1.00  0.00           H
ATOM    370 HD12 LEU A 606      56.710  31.870  38.090  1.00  0.00           H
ATOM    371 HD13 LEU A 606      55.330  32.990  38.100  1.00  0.00           H
ATOM    372  CD2 LEU A 606      53.310  31.210  37.880  1.00  0.00           C
ATOM    373 HD21 LEU A 606      53.140  32.070  38.570  1.00  0.00           H
ATOM    374 HD22 LEU A 606      52.540  30.440  38.110  1.00  0.00           H
ATOM    375 HD23 LEU A 606      53.170  31.490  36.800  1.00  0.00           H
ATOM    376  C   LEU A 606      57.070  28.890  39.010  1.00  0.00           C
ATOM    377  O   LEU A 606      57.010  27.770  39.590  1.00  0.00           O
ATOM    378  N   GLN A 607      57.600  29.910  39.720  1.00  0.00           N
ATOM    379  HN  GLN A 607      57.950  30.770  39.360  1.00  0.00           H
ATOM    380  CA  GLN A 607      57.980  29.780  41.160  1.00  0.00           C
ATOM    381  HA  GLN A 607      58.210  28.740  41.330  1.00  0.00           H
ATOM    382  CB  GLN A 607      59.300  30.670  41.460  1.00  0.00           C
ATOM    383  HB1 GLN A 607      59.400  30.780  42.570  1.00  0.00           H
ATOM    384  HB2 GLN A 607      58.970  31.600  40.950  1.00  0.00           H
ATOM    385  CG  GLN A 607      60.680  30.190  40.950  1.00  0.00           C
ATOM    386  HG1 GLN A 607      61.470  30.970  41.080  1.00  0.00           H
ATOM    387  HG2 GLN A 607      60.570  29.910  39.880  1.00  0.00           H
ATOM    388  CD  GLN A 607      61.100  28.960  41.700  1.00  0.00           C
ATOM    389  OE1 GLN A 607      60.290  28.250  42.280  1.00  0.00           O
ATOM    390  NE2 GLN A 607      62.420  28.570  41.760  1.00  0.00           N
ATOM    391 HE21 GLN A 607      62.700  27.690  42.140  1.00  0.00           H
ATOM    392 HE22 GLN A 607      63.080  29.110  41.240  1.00  0.00           H
ATOM    393  C   GLN A 607      56.830  30.170  42.070  1.00  0.00           C
ATOM    394  O   GLN A 607      56.870  31.160  42.820  1.00  0.00           O
ATOM    395  N   CYS A 608      55.640  29.450  42.080  1.00  0.00           N
ATOM    396  HN  CYS A 608      55.710  28.610  41.550  1.00  0.00           H
ATOM    397  CA  CYS A 608      54.460  29.760  42.810  1.00  0.00           C
ATOM    398  HA  CYS A 608      54.110  30.740  42.530  1.00  0.00           H
ATOM    399  CB  CYS A 608      53.320  28.700  42.620  1.00  0.00           C
ATOM    400  HB1 CYS A 608      52.510  29.020  43.310  1.00  0.00           H
ATOM    401  HB2 CYS A 608      53.740  27.760  43.050  1.00  0.00           H
ATOM    402  SG  CYS A 608      52.920  28.340  40.910  1.00  0.00           S
ATOM    403  HG1 CYS A 608      54.120  27.840  40.700  1.00  0.00           H
ATOM    404  C   CYS A 608      54.620  29.920  44.340  1.00  0.00           C
ATOM    405  O   CYS A 608      54.010  30.770  44.960  1.00  0.00           O
ATOM    406  N   LEU A 609      55.460  29.010  45.010  1.00  0.00           N
ATOM    407  HN  LEU A 609      56.000  28.330  44.530  1.00  0.00           H
ATOM    408  CA  LEU A 609      55.640  29.010  46.420  1.00  0.00           C
ATOM    409  HA  LEU A 609      54.630  28.980  46.820  1.00  0.00           H
ATOM    410  CB  LEU A 609      56.310  27.590  46.820  1.00  0.00           C
ATOM    411  HB1 LEU A 609      57.170  27.480  46.130  1.00  0.00           H
ATOM    412  HB2 LEU A 609      55.700  26.680  46.640  1.00  0.00           H
ATOM    413  CG  LEU A 609      57.040  27.520  48.190  1.00  0.00           C
ATOM    414  HG  LEU A 609      57.730  28.370  48.400  1.00  0.00           H
ATOM    415  CD1 LEU A 609      56.050  27.760  49.260  1.00  0.00           C
ATOM    416 HD11 LEU A 609      55.620  28.770  49.080  1.00  0.00           H
ATOM    417 HD12 LEU A 609      56.540  27.670  50.250  1.00  0.00           H
ATOM    418 HD13 LEU A 609      55.220  27.020  49.230  1.00  0.00           H
ATOM    419  CD2 LEU A 609      57.780  26.210  48.390  1.00  0.00           C
ATOM    420 HD21 LEU A 609      58.170  26.000  47.360  1.00  0.00           H
ATOM    421 HD22 LEU A 609      57.020  25.410  48.560  1.00  0.00           H
ATOM    422 HD23 LEU A 609      58.560  26.300  49.160  1.00  0.00           H
ATOM    423  C   LEU A 609      56.340  30.220  47.010  1.00  0.00           C
ATOM    424  O   LEU A 609      55.960  30.790  48.030  1.00  0.00           O
ATOM    425  N   ALA A 610      57.440  30.670  46.380  1.00  0.00           N
ATOM    426  HN  ALA A 610      57.810  30.070  45.670  1.00  0.00           H
ATOM    427  CA  ALA A 610      58.090  31.870  46.770  1.00  0.00           C
ATOM    428  HA  ALA A 610      58.480  31.660  47.760  1.00  0.00           H
ATOM    429  CB  ALA A 610      59.300  32.050  45.880  1.00  0.00           C
ATOM    430  HB1 ALA A 610      59.110  32.360  44.830  1.00  0.00           H
ATOM    431  HB2 ALA A 610      59.810  31.060  45.810  1.00  0.00           H
ATOM    432  HB3 ALA A 610      59.950  32.770  46.410  1.00  0.00           H
ATOM    433  C   ALA A 610      57.240  33.120  46.840  1.00  0.00           C
ATOM    434  O   ALA A 610      57.290  33.880  47.790  1.00  0.00           O
ATOM    435  N   SER A 611      56.440  33.330  45.760  1.00  0.00           N
ATOM    436  HN  SER A 611      56.550  32.670  45.020  1.00  0.00           H
ATOM    437  CA  SER A 611      55.450  34.380  45.560  1.00  0.00           C
ATOM    438  HA  SER A 611      55.940  35.330  45.700  1.00  0.00           H
ATOM    439  CB  SER A 611      54.830  34.300  44.130  1.00  0.00           C
ATOM    440  HB1 SER A 611      54.280  33.360  43.940  1.00  0.00           H
ATOM    441  HB2 SER A 611      55.680  34.520  43.460  1.00  0.00           H
ATOM    442  OG  SER A 611      53.920  35.380  43.940  1.00  0.00           O
ATOM    443  HG1 SER A 611      54.370  36.230  43.930  1.00  0.00           H
ATOM    444  C   SER A 611      54.310  34.300  46.650  1.00  0.00           C
ATOM    445  O   SER A 611      54.080  35.330  47.310  1.00  0.00           O
ATOM    446  N   ILE A 612      53.800  33.130  46.970  1.00  0.00           N
ATOM    447  HN  ILE A 612      53.990  32.260  46.510  1.00  0.00           H
ATOM    448  CA  ILE A 612      52.920  32.940  48.120  1.00  0.00           C
ATOM    449  HA  ILE A 612      52.130  33.660  47.990  1.00  0.00           H
ATOM    450  CB  ILE A 612      52.470  31.500  48.160  1.00  0.00           C
ATOM    451  HB  ILE A 612      53.390  30.900  48.060  1.00  0.00           H
ATOM    452  CG2 ILE A 612      51.680  31.150  49.470  1.00  0.00           C
ATOM    453 HG21 ILE A 612      52.380  31.160  50.320  1.00  0.00           H
ATOM    454 HG22 ILE A 612      51.340  30.100  49.330  1.00  0.00           H
ATOM    455 HG23 ILE A 612      50.730  31.700  49.630  1.00  0.00           H
ATOM    456  CG1 ILE A 612      51.620  31.330  46.930  1.00  0.00           C
ATOM    457 HG11 ILE A 612      51.920  31.810  45.980  1.00  0.00           H
ATOM    458 HG12 ILE A 612      50.650  31.830  47.130  1.00  0.00           H
ATOM    459  CD  ILE A 612      51.420  29.900  46.610  1.00  0.00           C
ATOM    460  HD1 ILE A 612      50.870  29.340  47.390  1.00  0.00           H
ATOM    461  HD2 ILE A 612      52.420  29.430  46.510  1.00  0.00           H
ATOM    462  HD3 ILE A 612      50.850  29.840  45.650  1.00  0.00           H
ATOM    463  C   ILE A 612      53.570  33.240  49.440  1.00  0.00           C
ATOM    464  O   ILE A 612      53.090  33.890  50.350  1.00  0.00           O
ATOM    465  N   LEU A 613      54.800  32.800  49.620  1.00  0.00           N
ATOM    466  HN  LEU A 613      55.240  32.180  48.970  1.00  0.00           H
ATOM    467  CA  LEU A 613      55.580  33.140  50.800  1.00  0.00           C
ATOM    468  HA  LEU A 613      54.990  32.860  51.660  1.00  0.00           H
ATOM    469  CB  LEU A 613      56.920  32.490  50.970  1.00  0.00           C
ATOM    470  HB1 LEU A 613      57.620  32.910  51.710  1.00  0.00           H
ATOM    471  HB2 LEU A 613      57.380  32.480  49.960  1.00  0.00           H
ATOM    472  CG  LEU A 613      56.860  30.950  51.200  1.00  0.00           C
ATOM    473  HG  LEU A 613      56.120  30.470  50.520  1.00  0.00           H
ATOM    474  CD1 LEU A 613      58.250  30.330  50.890  1.00  0.00           C
ATOM    475 HD11 LEU A 613      58.360  30.330  49.780  1.00  0.00           H
ATOM    476 HD12 LEU A 613      58.310  29.250  51.120  1.00  0.00           H
ATOM    477 HD13 LEU A 613      59.030  30.910  51.430  1.00  0.00           H
ATOM    478  CD2 LEU A 613      56.500  30.700  52.680  1.00  0.00           C
ATOM    479 HD21 LEU A 613      55.460  30.940  52.990  1.00  0.00           H
ATOM    480 HD22 LEU A 613      57.170  31.330  53.320  1.00  0.00           H
ATOM    481 HD23 LEU A 613      56.790  29.650  52.910  1.00  0.00           H
ATOM    482  C   LEU A 613      55.910  34.610  51.040  1.00  0.00           C
ATOM    483  O   LEU A 613      55.780  35.120  52.160  1.00  0.00           O
ATOM    484  N   PHE A 614      56.270  35.330  49.960  1.00  0.00           N
ATOM    485  HN  PHE A 614      56.700  34.870  49.180  1.00  0.00           H
ATOM    486  CA  PHE A 614      56.210  36.740  49.890  1.00  0.00           C
ATOM    487  HA  PHE A 614      56.900  37.210  50.570  1.00  0.00           H
ATOM    488  CB  PHE A 614      56.510  37.110  48.450  1.00  0.00           C
ATOM    489  HB1 PHE A 614      55.830  36.670  47.700  1.00  0.00           H
ATOM    490  HB2 PHE A 614      57.560  36.790  48.260  1.00  0.00           H
ATOM    491  CG  PHE A 614      56.400  38.620  48.200  1.00  0.00           C
ATOM    492  CD1 PHE A 614      55.600  39.190  47.210  1.00  0.00           C
ATOM    493  HD1 PHE A 614      54.880  38.530  46.750  1.00  0.00           H
ATOM    494  CE1 PHE A 614      55.610  40.580  47.000  1.00  0.00           C
ATOM    495  HE1 PHE A 614      54.940  41.050  46.300  1.00  0.00           H
ATOM    496  CZ  PHE A 614      56.410  41.360  47.790  1.00  0.00           C
ATOM    497  HZ  PHE A 614      56.550  42.410  47.580  1.00  0.00           H
ATOM    498  CD2 PHE A 614      57.190  39.460  49.010  1.00  0.00           C
ATOM    499  HD2 PHE A 614      57.910  39.070  49.720  1.00  0.00           H
ATOM    500  CE2 PHE A 614      57.220  40.820  48.780  1.00  0.00           C
ATOM    501  HE2 PHE A 614      57.950  41.490  49.210  1.00  0.00           H
ATOM    502  C   PHE A 614      54.850  37.260  50.350  1.00  0.00           C
ATOM    503  O   PHE A 614      54.790  37.970  51.330  1.00  0.00           O
ATOM    504  N   LEU A 615      53.680  36.890  49.660  1.00  0.00           N
ATOM    505  HN  LEU A 615      53.780  36.220  48.930  1.00  0.00           H
ATOM    506  CA  LEU A 615      52.390  37.490  49.890  1.00  0.00           C
ATOM    507  HA  LEU A 615      52.530  38.550  49.860  1.00  0.00           H
ATOM    508  CB  LEU A 615      51.470  37.050  48.720  1.00  0.00           C
ATOM    509  HB1 LEU A 615      50.400  37.100  49.020  1.00  0.00           H
ATOM    510  HB2 LEU A 615      51.660  35.980  48.530  1.00  0.00           H
ATOM    511  CG  LEU A 615      51.750  37.700  47.370  1.00  0.00           C
ATOM    512  HG  LEU A 615      52.830  37.540  47.170  1.00  0.00           H
ATOM    513  CD1 LEU A 615      50.820  37.100  46.310  1.00  0.00           C
ATOM    514 HD11 LEU A 615      51.120  37.180  45.250  1.00  0.00           H
ATOM    515 HD12 LEU A 615      49.760  37.430  46.390  1.00  0.00           H
ATOM    516 HD13 LEU A 615      50.740  36.010  46.500  1.00  0.00           H
ATOM    517  CD2 LEU A 615      51.470  39.250  47.330  1.00  0.00           C
ATOM    518 HD21 LEU A 615      51.610  39.640  46.300  1.00  0.00           H
ATOM    519 HD22 LEU A 615      52.280  39.690  47.950  1.00  0.00           H
ATOM    520 HD23 LEU A 615      50.450  39.400  47.750  1.00  0.00           H
ATOM    521  C   LEU A 615      51.880  37.300  51.300  1.00  0.00           C
ATOM    522  O   LEU A 615      51.360  38.200  51.900  1.00  0.00           O
ATOM    523  N   TYR A 616      52.050  36.080  51.850  1.00  0.00           N
ATOM    524  HN  TYR A 616      52.670  35.430  51.400  1.00  0.00           H
ATOM    525  CA  TYR A 616      51.670  35.830  53.240  1.00  0.00           C
ATOM    526  HA  TYR A 616      50.650  36.070  53.520  1.00  0.00           H
ATOM    527  CB  TYR A 616      51.520  34.270  53.470  1.00  0.00           C
ATOM    528  HB1 TYR A 616      52.460  33.800  53.110  1.00  0.00           H
ATOM    529  HB2 TYR A 616      50.820  33.710  52.830  1.00  0.00           H
ATOM    530  CG  TYR A 616      51.330  33.920  54.900  1.00  0.00           C
ATOM    531  CD1 TYR A 616      50.060  33.870  55.470  1.00  0.00           C
ATOM    532  HD1 TYR A 616      49.130  33.970  54.930  1.00  0.00           H
ATOM    533  CE1 TYR A 616      49.910  33.480  56.800  1.00  0.00           C
ATOM    534  HE1 TYR A 616      48.890  33.400  57.150  1.00  0.00           H
ATOM    535  CZ  TYR A 616      50.980  33.040  57.620  1.00  0.00           C
ATOM    536  OH  TYR A 616      50.820  32.700  58.990  1.00  0.00           O
ATOM    537  HH  TYR A 616      49.950  32.910  59.340  1.00  0.00           H
ATOM    538  CD2 TYR A 616      52.390  33.530  55.660  1.00  0.00           C
ATOM    539  HD2 TYR A 616      53.330  33.440  55.160  1.00  0.00           H
ATOM    540  CE2 TYR A 616      52.220  33.050  57.010  1.00  0.00           C
ATOM    541  HE2 TYR A 616      53.070  32.770  57.610  1.00  0.00           H
ATOM    542  C   TYR A 616      52.550  36.590  54.260  1.00  0.00           C
ATOM    543  O   TYR A 616      51.960  37.170  55.200  1.00  0.00           O
ATOM    544  N   CYS A 617      53.830  36.810  53.930  1.00  0.00           N
ATOM    545  HN  CYS A 617      54.240  36.400  53.130  1.00  0.00           H
ATOM    546  CA  CYS A 617      54.770  37.660  54.650  1.00  0.00           C
ATOM    547  HA  CYS A 617      54.770  37.370  55.690  1.00  0.00           H
ATOM    548  CB  CYS A 617      56.290  37.330  54.220  1.00  0.00           C
ATOM    549  HB1 CYS A 617      56.930  38.100  54.690  1.00  0.00           H
ATOM    550  HB2 CYS A 617      56.420  37.450  53.120  1.00  0.00           H
ATOM    551  SG  CYS A 617      56.680  35.640  54.900  1.00  0.00           S
ATOM    552  HG1 CYS A 617      56.640  35.040  53.720  1.00  0.00           H
ATOM    553  C   CYS A 617      54.440  39.140  54.630  1.00  0.00           C
ATOM    554  O   CYS A 617      54.630  39.850  55.640  1.00  0.00           O
ATOM    555  N   ALA A 618      54.020  39.720  53.500  1.00  0.00           N
ATOM    556  HN  ALA A 618      54.000  39.230  52.630  1.00  0.00           H
ATOM    557  CA  ALA A 618      53.450  41.030  53.280  1.00  0.00           C
ATOM    558  HA  ALA A 618      54.180  41.740  53.650  1.00  0.00           H
ATOM    559  CB  ALA A 618      53.280  41.130  51.720  1.00  0.00           C
ATOM    560  HB1 ALA A 618      52.510  40.360  51.520  1.00  0.00           H
ATOM    561  HB2 ALA A 618      54.260  40.820  51.310  1.00  0.00           H
ATOM    562  HB3 ALA A 618      52.920  42.100  51.330  1.00  0.00           H
ATOM    563  C   ALA A 618      52.100  41.300  54.000  1.00  0.00           C
ATOM    564  O   ALA A 618      51.800  42.390  54.520  1.00  0.00           O
ATOM    565  N   CYS A 619      51.310  40.220  54.070  1.00  0.00           N
ATOM    566  HN  CYS A 619      51.700  39.400  53.660  1.00  0.00           H
ATOM    567  CA  CYS A 619      49.860  40.390  54.320  1.00  0.00           C
ATOM    568  HA  CYS A 619      49.620  41.440  54.260  1.00  0.00           H
ATOM    569  CB  CYS A 619      49.050  39.640  53.240  1.00  0.00           C
ATOM    570  HB1 CYS A 619      47.960  39.660  53.470  1.00  0.00           H
ATOM    571  HB2 CYS A 619      49.260  38.550  53.260  1.00  0.00           H
ATOM    572  SG  CYS A 619      49.150  40.380  51.550  1.00  0.00           S
ATOM    573  HG1 CYS A 619      49.980  39.460  51.070  1.00  0.00           H
ATOM    574  C   CYS A 619      49.320  40.000  55.680  1.00  0.00           C
ATOM    575  O   CYS A 619      48.350  40.550  56.140  1.00  0.00           O
ATOM    576  N   MET A 620      49.970  39.100  56.380  1.00  0.00           N
ATOM    577  HN  MET A 620      50.830  38.710  56.060  1.00  0.00           H
ATOM    578  CA  MET A 620      49.480  38.550  57.690  1.00  0.00           C
ATOM    579  HA  MET A 620      48.420  38.370  57.550  1.00  0.00           H
ATOM    580  CB  MET A 620      50.100  37.150  57.890  1.00  0.00           C
ATOM    581  HB1 MET A 620      51.180  37.190  57.650  1.00  0.00           H
ATOM    582  HB2 MET A 620      49.880  36.350  57.160  1.00  0.00           H
ATOM    583  CG  MET A 620      50.240  36.470  59.250  1.00  0.00           C
ATOM    584  HG1 MET A 620      51.050  36.880  59.890  1.00  0.00           H
ATOM    585  HG2 MET A 620      50.690  35.490  58.990  1.00  0.00           H
ATOM    586  SD  MET A 620      48.730  36.340  60.110  1.00  0.00           S
ATOM    587  CE  MET A 620      49.490  35.210  61.330  1.00  0.00           C
ATOM    588  HE1 MET A 620      50.020  34.410  60.780  1.00  0.00           H
ATOM    589  HE2 MET A 620      48.740  34.750  62.010  1.00  0.00           H
ATOM    590  HE3 MET A 620      50.200  35.710  62.020  1.00  0.00           H
ATOM    591  C   MET A 620      49.520  39.480  58.850  1.00  0.00           C
ATOM    592  O   MET A 620      48.530  39.550  59.610  1.00  0.00           O
ATOM    593  N   SER A 621      50.610  40.210  58.990  1.00  0.00           N
ATOM    594  HN  SER A 621      51.380  39.910  58.430  1.00  0.00           H
ATOM    595  CA  SER A 621      50.820  41.260  60.020  1.00  0.00           C
ATOM    596  HA  SER A 621      50.550  40.720  60.910  1.00  0.00           H
ATOM    597  CB  SER A 621      52.300  41.750  60.210  1.00  0.00           C
ATOM    598  HB1 SER A 621      52.790  42.130  59.290  1.00  0.00           H
ATOM    599  HB2 SER A 621      52.940  40.870  60.470  1.00  0.00           H
ATOM    600  OG  SER A 621      52.310  42.770  61.260  1.00  0.00           O
ATOM    601  HG1 SER A 621      51.930  42.460  62.090  1.00  0.00           H
ATOM    602  C   SER A 621      49.800  42.410  59.890  1.00  0.00           C
ATOM    603  O   SER A 621      49.240  42.750  60.960  1.00  0.00           O
ATOM    604  N   PRO A 622      49.480  43.090  58.740  1.00  0.00           N
ATOM    605  CD  PRO A 622      50.290  43.110  57.560  1.00  0.00           C
ATOM    606  HD1 PRO A 622      50.400  42.050  57.230  1.00  0.00           H
ATOM    607  HD2 PRO A 622      51.250  43.550  57.890  1.00  0.00           H
ATOM    608  CA  PRO A 622      48.300  43.960  58.450  1.00  0.00           C
ATOM    609  HA  PRO A 622      48.520  44.920  58.910  1.00  0.00           H
ATOM    610  CB  PRO A 622      48.270  44.340  56.960  1.00  0.00           C
ATOM    611  HB1 PRO A 622      47.890  45.350  56.680  1.00  0.00           H
ATOM    612  HB2 PRO A 622      47.720  43.630  56.310  1.00  0.00           H
ATOM    613  CG  PRO A 622      49.700  44.190  56.530  1.00  0.00           C
ATOM    614  HG1 PRO A 622      49.950  43.880  55.500  1.00  0.00           H
ATOM    615  HG2 PRO A 622      50.130  45.160  56.860  1.00  0.00           H
ATOM    616  C   PRO A 622      47.010  43.440  58.980  1.00  0.00           C
ATOM    617  O   PRO A 622      46.250  44.170  59.650  1.00  0.00           O
ATOM    618  N   VAL A 623      46.700  42.190  58.710  1.00  0.00           N
ATOM    619  HN  VAL A 623      47.330  41.610  58.200  1.00  0.00           H
ATOM    620  CA  VAL A 623      45.500  41.590  59.330  1.00  0.00           C
ATOM    621  HA  VAL A 623      44.690  42.280  59.100  1.00  0.00           H
ATOM    622  CB  VAL A 623      44.990  40.350  58.720  1.00  0.00           C
ATOM    623  HB  VAL A 623      45.640  39.460  58.880  1.00  0.00           H
ATOM    624  CG1 VAL A 623      43.620  39.970  59.210  1.00  0.00           C
ATOM    625 HG11 VAL A 623      42.890  40.780  58.960  1.00  0.00           H
ATOM    626 HG12 VAL A 623      43.510  39.870  60.310  1.00  0.00           H
ATOM    627 HG13 VAL A 623      43.310  39.070  58.640  1.00  0.00           H
ATOM    628  CG2 VAL A 623      44.850  40.570  57.160  1.00  0.00           C
ATOM    629 HG21 VAL A 623      44.380  41.530  56.840  1.00  0.00           H
ATOM    630 HG22 VAL A 623      44.220  39.730  56.780  1.00  0.00           H
ATOM    631 HG23 VAL A 623      45.870  40.400  56.740  1.00  0.00           H
ATOM    632  C   VAL A 623      45.450  41.540  60.840  1.00  0.00           C
ATOM    633  O   VAL A 623      44.510  41.990  61.500  1.00  0.00           O
ATOM    634  N   ILE A 624      46.600  41.040  61.440  1.00  0.00           N
ATOM    635  HN  ILE A 624      47.240  40.570  60.830  1.00  0.00           H
ATOM    636  CA  ILE A 624      46.670  41.030  62.960  1.00  0.00           C
ATOM    637  HA  ILE A 624      45.870  40.390  63.290  1.00  0.00           H
ATOM    638  CB  ILE A 624      47.950  40.340  63.480  1.00  0.00           C
ATOM    639  HB  ILE A 624      48.820  40.790  62.950  1.00  0.00           H
ATOM    640  CG2 ILE A 624      48.180  40.400  64.950  1.00  0.00           C
ATOM    641 HG21 ILE A 624      49.260  40.340  65.170  1.00  0.00           H
ATOM    642 HG22 ILE A 624      47.610  39.610  65.510  1.00  0.00           H
ATOM    643 HG23 ILE A 624      47.970  41.380  65.420  1.00  0.00           H
ATOM    644  CG1 ILE A 624      47.970  38.880  63.200  1.00  0.00           C
ATOM    645 HG11 ILE A 624      47.770  38.720  62.120  1.00  0.00           H
ATOM    646 HG12 ILE A 624      47.140  38.380  63.750  1.00  0.00           H
ATOM    647  CD  ILE A 624      49.190  38.030  63.540  1.00  0.00           C
ATOM    648  HD1 ILE A 624      48.960  36.980  63.230  1.00  0.00           H
ATOM    649  HD2 ILE A 624      49.380  37.960  64.640  1.00  0.00           H
ATOM    650  HD3 ILE A 624      50.130  38.440  63.120  1.00  0.00           H
ATOM    651  C   ILE A 624      46.600  42.330  63.570  1.00  0.00           C
ATOM    652  O   ILE A 624      45.840  42.580  64.510  1.00  0.00           O
ATOM    653  N   THR A 625      47.340  43.280  62.960  1.00  0.00           N
ATOM    654  HN  THR A 625      47.950  42.880  62.300  1.00  0.00           H
ATOM    655  CA  THR A 625      47.310  44.720  63.270  1.00  0.00           C
ATOM    656  HA  THR A 625      47.640  44.700  64.300  1.00  0.00           H
ATOM    657  CB  THR A 625      48.400  45.510  62.460  1.00  0.00           C
ATOM    658  HB  THR A 625      48.530  45.000  61.480  1.00  0.00           H
ATOM    659  OG1 THR A 625      49.630  45.530  63.240  1.00  0.00           O
ATOM    660  HG1 THR A 625      50.340  45.360  62.620  1.00  0.00           H
ATOM    661  CG2 THR A 625      48.160  46.980  62.180  1.00  0.00           C
ATOM    662 HG21 THR A 625      47.330  47.300  61.530  1.00  0.00           H
ATOM    663 HG22 THR A 625      49.080  47.430  61.720  1.00  0.00           H
ATOM    664 HG23 THR A 625      48.010  47.580  63.110  1.00  0.00           H
ATOM    665  C   THR A 625      46.020  45.440  63.200  1.00  0.00           C
ATOM    666  O   THR A 625      45.850  46.210  64.090  1.00  0.00           O
ATOM    667  N   PHE A 626      45.160  45.200  62.200  1.00  0.00           N
ATOM    668  HN  PHE A 626      45.450  44.640  61.430  1.00  0.00           H
ATOM    669  CA  PHE A 626      43.820  45.740  62.130  1.00  0.00           C
ATOM    670  HA  PHE A 626      43.740  46.820  62.260  1.00  0.00           H
ATOM    671  CB  PHE A 626      43.280  45.330  60.730  1.00  0.00           C
ATOM    672  HB1 PHE A 626      43.540  44.270  60.490  1.00  0.00           H
ATOM    673  HB2 PHE A 626      43.860  45.950  60.010  1.00  0.00           H
ATOM    674  CG  PHE A 626      41.800  45.450  60.540  1.00  0.00           C
ATOM    675  CD1 PHE A 626      41.140  44.450  59.830  1.00  0.00           C
ATOM    676  HD1 PHE A 626      41.670  43.520  59.620  1.00  0.00           H
ATOM    677  CE1 PHE A 626      39.770  44.530  59.590  1.00  0.00           C
ATOM    678  HE1 PHE A 626      39.260  43.690  59.150  1.00  0.00           H
ATOM    679  CZ  PHE A 626      39.040  45.610  60.160  1.00  0.00           C
ATOM    680  HZ  PHE A 626      37.960  45.590  60.030  1.00  0.00           H
ATOM    681  CD2 PHE A 626      41.060  46.620  60.930  1.00  0.00           C
ATOM    682  HD2 PHE A 626      41.580  47.450  61.380  1.00  0.00           H
ATOM    683  CE2 PHE A 626      39.640  46.680  60.750  1.00  0.00           C
ATOM    684  HE2 PHE A 626      39.020  47.520  61.020  1.00  0.00           H
ATOM    685  C   PHE A 626      43.000  45.240  63.260  1.00  0.00           C
ATOM    686  O   PHE A 626      42.330  46.030  63.960  1.00  0.00           O
ATOM    687  N   GLY A 627      42.950  43.890  63.510  1.00  0.00           N
ATOM    688  HN  GLY A 627      43.370  43.280  62.860  1.00  0.00           H
ATOM    689  CA  GLY A 627      42.230  43.340  64.630  1.00  0.00           C
ATOM    690  HA1 GLY A 627      42.340  42.270  64.580  1.00  0.00           H
ATOM    691  HA2 GLY A 627      41.200  43.690  64.660  1.00  0.00           H
ATOM    692  C   GLY A 627      42.780  43.710  65.970  1.00  0.00           C
ATOM    693  O   GLY A 627      42.140  43.750  66.950  1.00  0.00           O
ATOM    694  N   GLY A 628      44.030  43.990  66.020  1.00  0.00           N
ATOM    695  HN  GLY A 628      44.600  43.820  65.210  1.00  0.00           H
ATOM    696  CA  GLY A 628      44.700  44.410  67.180  1.00  0.00           C
ATOM    697  HA1 GLY A 628      45.770  44.460  67.030  1.00  0.00           H
ATOM    698  HA2 GLY A 628      44.380  43.830  68.020  1.00  0.00           H
ATOM    699  C   GLY A 628      44.310  45.870  67.540  1.00  0.00           C
ATOM    700  O   GLY A 628      43.770  46.070  68.610  1.00  0.00           O
ATOM    701  N   LEU A 629      44.430  46.810  66.610  1.00  0.00           N
ATOM    702  HN  LEU A 629      44.940  46.760  65.760  1.00  0.00           H
ATOM    703  CA  LEU A 629      44.020  48.160  66.770  1.00  0.00           C
ATOM    704  HA  LEU A 629      44.540  48.510  67.640  1.00  0.00           H
ATOM    705  CB  LEU A 629      44.380  49.070  65.530  1.00  0.00           C
ATOM    706  HB1 LEU A 629      43.860  50.040  65.410  1.00  0.00           H
ATOM    707  HB2 LEU A 629      44.180  48.440  64.640  1.00  0.00           H
ATOM    708  CG  LEU A 629      45.930  49.280  65.400  1.00  0.00           C
ATOM    709  HG  LEU A 629      46.420  48.290  65.300  1.00  0.00           H
ATOM    710  CD1 LEU A 629      46.250  49.820  63.990  1.00  0.00           C
ATOM    711 HD11 LEU A 629      45.760  50.810  63.870  1.00  0.00           H
ATOM    712 HD12 LEU A 629      45.960  49.140  63.160  1.00  0.00           H
ATOM    713 HD13 LEU A 629      47.300  50.130  63.820  1.00  0.00           H
ATOM    714  CD2 LEU A 629      46.500  50.080  66.540  1.00  0.00           C
ATOM    715 HD21 LEU A 629      45.870  50.970  66.750  1.00  0.00           H
ATOM    716 HD22 LEU A 629      47.530  50.380  66.230  1.00  0.00           H
ATOM    717 HD23 LEU A 629      46.530  49.410  67.430  1.00  0.00           H
ATOM    718  C   LEU A 629      42.580  48.420  67.050  1.00  0.00           C
ATOM    719  O   LEU A 629      42.220  49.110  68.030  1.00  0.00           O
ATOM    720  N   LEU A 630      41.700  47.790  66.320  1.00  0.00           N
ATOM    721  HN  LEU A 630      42.070  47.170  65.640  1.00  0.00           H
ATOM    722  CA  LEU A 630      40.250  47.660  66.420  1.00  0.00           C
ATOM    723  HA  LEU A 630      39.880  48.680  66.400  1.00  0.00           H
ATOM    724  CB  LEU A 630      39.680  46.990  65.170  1.00  0.00           C
ATOM    725  HB1 LEU A 630      40.040  45.940  65.090  1.00  0.00           H
ATOM    726  HB2 LEU A 630      39.780  47.500  64.180  1.00  0.00           H
ATOM    727  CG  LEU A 630      38.130  46.700  65.060  1.00  0.00           C
ATOM    728  HG  LEU A 630      37.870  46.140  65.990  1.00  0.00           H
ATOM    729  CD1 LEU A 630      37.350  47.990  64.790  1.00  0.00           C
ATOM    730 HD11 LEU A 630      37.600  48.710  65.600  1.00  0.00           H
ATOM    731 HD12 LEU A 630      36.260  47.810  64.810  1.00  0.00           H
ATOM    732 HD13 LEU A 630      37.680  48.480  63.850  1.00  0.00           H
ATOM    733  CD2 LEU A 630      37.810  45.680  63.880  1.00  0.00           C
ATOM    734 HD21 LEU A 630      38.480  44.810  64.040  1.00  0.00           H
ATOM    735 HD22 LEU A 630      37.990  46.220  62.910  1.00  0.00           H
ATOM    736 HD23 LEU A 630      36.770  45.300  63.980  1.00  0.00           H
ATOM    737  C   LEU A 630      39.790  47.080  67.730  1.00  0.00           C
ATOM    738  O   LEU A 630      38.950  47.640  68.390  1.00  0.00           O
ATOM    739  N   GLY A 631      40.530  46.040  68.180  1.00  0.00           N
ATOM    740  HN  GLY A 631      41.200  45.630  67.560  1.00  0.00           H
ATOM    741  CA  GLY A 631      40.280  45.480  69.440  1.00  0.00           C
ATOM    742  HA1 GLY A 631      41.070  44.780  69.610  1.00  0.00           H
ATOM    743  HA2 GLY A 631      39.330  44.960  69.450  1.00  0.00           H
ATOM    744  C   GLY A 631      40.350  46.360  70.630  1.00  0.00           C
ATOM    745  O   GLY A 631      39.570  46.220  71.560  1.00  0.00           O
ATOM    746  N   GLU A 632      41.300  47.350  70.710  1.00  0.00           N
ATOM    747  HN  GLU A 632      41.890  47.560  69.920  1.00  0.00           H
ATOM    748  CA  GLU A 632      41.420  48.190  71.940  1.00  0.00           C
ATOM    749  HA  GLU A 632      41.280  47.540  72.790  1.00  0.00           H
ATOM    750  CB  GLU A 632      42.770  49.020  71.940  1.00  0.00           C
ATOM    751  HB1 GLU A 632      42.810  49.460  72.950  1.00  0.00           H
ATOM    752  HB2 GLU A 632      42.760  49.770  71.130  1.00  0.00           H
ATOM    753  CG  GLU A 632      43.920  48.040  71.780  1.00  0.00           C
ATOM    754  HG1 GLU A 632      44.020  47.880  70.690  1.00  0.00           H
ATOM    755  HG2 GLU A 632      43.750  47.110  72.360  1.00  0.00           H
ATOM    756  CD  GLU A 632      45.270  48.560  72.290  1.00  0.00           C
ATOM    757  OE1 GLU A 632      46.190  47.750  72.300  1.00  0.00           O
ATOM    758  OE2 GLU A 632      45.310  49.680  72.830  1.00  0.00           O
ATOM    759  C   GLU A 632      40.340  49.170  71.930  1.00  0.00           C
ATOM    760  O   GLU A 632      39.720  49.510  72.980  1.00  0.00           O
ATOM    761  N   ALA A 633      40.070  49.730  70.710  1.00  0.00           N
ATOM    762  HN  ALA A 633      40.430  49.360  69.860  1.00  0.00           H
ATOM    763  CA  ALA A 633      39.020  50.750  70.500  1.00  0.00           C
ATOM    764  HA  ALA A 633      39.250  51.540  71.200  1.00  0.00           H
ATOM    765  CB  ALA A 633      39.090  51.150  68.980  1.00  0.00           C
ATOM    766  HB1 ALA A 633      38.590  50.410  68.320  1.00  0.00           H
ATOM    767  HB2 ALA A 633      40.180  51.150  68.770  1.00  0.00           H
ATOM    768  HB3 ALA A 633      38.610  52.150  69.010  1.00  0.00           H
ATOM    769  C   ALA A 633      37.590  50.310  70.790  1.00  0.00           C
ATOM    770  O   ALA A 633      36.680  51.150  71.070  1.00  0.00           O
ATOM    771  N   THR A 634      37.300  49.000  70.510  1.00  0.00           N
ATOM    772  HN  THR A 634      38.030  48.410  70.170  1.00  0.00           H
ATOM    773  CA  THR A 634      36.000  48.340  70.750  1.00  0.00           C
ATOM    774  HA  THR A 634      35.260  49.100  70.520  1.00  0.00           H
ATOM    775  CB  THR A 634      35.820  47.220  69.740  1.00  0.00           C
ATOM    776  HB  THR A 634      34.880  46.670  69.960  1.00  0.00           H
ATOM    777  OG1 THR A 634      36.920  46.280  69.640  1.00  0.00           O
ATOM    778  HG1 THR A 634      37.670  46.800  69.320  1.00  0.00           H
ATOM    779  CG2 THR A 634      35.510  47.880  68.380  1.00  0.00           C
ATOM    780 HG21 THR A 634      35.270  47.210  67.520  1.00  0.00           H
ATOM    781 HG22 THR A 634      36.340  48.600  68.190  1.00  0.00           H
ATOM    782 HG23 THR A 634      34.640  48.550  68.510  1.00  0.00           H
ATOM    783  C   THR A 634      35.840  47.810  72.080  1.00  0.00           C
ATOM    784  O   THR A 634      34.800  47.180  72.300  1.00  0.00           O
ATOM    785  N   GLU A 635      36.790  48.050  73.020  1.00  0.00           N
ATOM    786  HN  GLU A 635      37.540  48.620  72.710  1.00  0.00           H
ATOM    787  CA  GLU A 635      36.750  47.740  74.480  1.00  0.00           C
ATOM    788  HA  GLU A 635      37.640  48.260  74.810  1.00  0.00           H
ATOM    789  CB  GLU A 635      35.610  48.470  75.280  1.00  0.00           C
ATOM    790  HB1 GLU A 635      35.620  48.030  76.300  1.00  0.00           H
ATOM    791  HB2 GLU A 635      34.630  48.270  74.810  1.00  0.00           H
ATOM    792  CG  GLU A 635      35.700  50.030  75.350  1.00  0.00           C
ATOM    793  HG1 GLU A 635      35.620  50.410  74.320  1.00  0.00           H
ATOM    794  HG2 GLU A 635      36.740  50.340  75.570  1.00  0.00           H
ATOM    795  CD  GLU A 635      34.900  50.840  76.360  1.00  0.00           C
ATOM    796  OE1 GLU A 635      35.010  50.640  77.570  1.00  0.00           O
ATOM    797  OE2 GLU A 635      34.040  51.590  75.870  1.00  0.00           O
ATOM    798  C   GLU A 635      37.060  46.290  74.840  1.00  0.00           C
ATOM    799  O   GLU A 635      36.900  45.900  75.990  1.00  0.00           O
ATOM    800  N   GLY A 636      37.630  45.540  73.890  1.00  0.00           N
ATOM    801  HN  GLY A 636      37.740  45.980  73.000  1.00  0.00           H
ATOM    802  CA  GLY A 636      38.150  44.110  73.980  1.00  0.00           C
ATOM    803  HA1 GLY A 636      37.960  43.710  74.960  1.00  0.00           H
ATOM    804  HA2 GLY A 636      39.190  44.020  73.690  1.00  0.00           H
ATOM    805  C   GLY A 636      37.330  43.260  73.080  1.00  0.00           C
ATOM    806  O   GLY A 636      37.590  42.050  72.830  1.00  0.00           O
ATOM    807  N   ARG A 637      36.190  43.770  72.620  1.00  0.00           N
ATOM    808  HN  ARG A 637      35.910  44.660  72.980  1.00  0.00           H
ATOM    809  CA  ARG A 637      35.050  43.110  71.930  1.00  0.00           C
ATOM    810  HA  ARG A 637      34.760  42.320  72.590  1.00  0.00           H
ATOM    811  CB  ARG A 637      33.850  44.060  71.840  1.00  0.00           C
ATOM    812  HB1 ARG A 637      33.040  43.550  71.280  1.00  0.00           H
ATOM    813  HB2 ARG A 637      34.160  44.920  71.200  1.00  0.00           H
ATOM    814  CG  ARG A 637      33.340  44.520  73.290  1.00  0.00           C
ATOM    815  HG1 ARG A 637      34.150  45.160  73.690  1.00  0.00           H
ATOM    816  HG2 ARG A 637      33.190  43.720  74.030  1.00  0.00           H
ATOM    817  CD  ARG A 637      32.110  45.400  73.270  1.00  0.00           C
ATOM    818  HD1 ARG A 637      32.140  46.270  72.570  1.00  0.00           H
ATOM    819  HD2 ARG A 637      32.030  45.850  74.280  1.00  0.00           H
ATOM    820  NE  ARG A 637      30.840  44.630  73.090  1.00  0.00           N
ATOM    821  HE  ARG A 637      30.850  43.710  72.720  1.00  0.00           H
ATOM    822  CZ  ARG A 637      29.580  45.140  73.120  1.00  0.00           C
ATOM    823  NH1 ARG A 637      29.360  46.400  73.250  1.00  0.00           N
ATOM    824 HH11 ARG A 637      30.190  46.820  73.630  1.00  0.00           H
ATOM    825 HH12 ARG A 637      28.440  46.690  73.490  1.00  0.00           H
ATOM    826  NH2 ARG A 637      28.590  44.290  73.050  1.00  0.00           N
ATOM    827 HH21 ARG A 637      28.660  43.300  73.170  1.00  0.00           H
ATOM    828 HH22 ARG A 637      27.690  44.750  73.030  1.00  0.00           H
ATOM    829  C   ARG A 637      35.350  42.410  70.590  1.00  0.00           C
ATOM    830  O   ARG A 637      34.900  41.320  70.330  1.00  0.00           O
ATOM    831  N   ILE A 638      36.270  42.880  69.780  1.00  0.00           N
ATOM    832  HN  ILE A 638      36.790  43.700  70.030  1.00  0.00           H
ATOM    833  CA  ILE A 638      36.490  42.390  68.430  1.00  0.00           C
ATOM    834  HA  ILE A 638      35.960  41.440  68.380  1.00  0.00           H
ATOM    835  CB  ILE A 638      36.060  43.380  67.310  1.00  0.00           C
ATOM    836  HB  ILE A 638      36.720  44.270  67.410  1.00  0.00           H
ATOM    837  CG2 ILE A 638      36.310  42.760  65.880  1.00  0.00           C
ATOM    838 HG21 ILE A 638      35.860  43.460  65.140  1.00  0.00           H
ATOM    839 HG22 ILE A 638      35.820  41.770  65.760  1.00  0.00           H
ATOM    840 HG23 ILE A 638      37.380  42.680  65.610  1.00  0.00           H
ATOM    841  CG1 ILE A 638      34.640  43.890  67.470  1.00  0.00           C
ATOM    842 HG11 ILE A 638      34.300  44.640  66.720  1.00  0.00           H
ATOM    843 HG12 ILE A 638      34.520  44.410  68.440  1.00  0.00           H
ATOM    844  CD  ILE A 638      33.550  42.760  67.410  1.00  0.00           C
ATOM    845  HD1 ILE A 638      33.640  42.020  68.230  1.00  0.00           H
ATOM    846  HD2 ILE A 638      33.620  42.150  66.490  1.00  0.00           H
ATOM    847  HD3 ILE A 638      32.470  43.040  67.470  1.00  0.00           H
ATOM    848  C   ILE A 638      37.950  42.020  68.480  1.00  0.00           C
ATOM    849  O   ILE A 638      38.720  42.650  69.190  1.00  0.00           O
ATOM    850  N   SER A 639      38.420  40.990  67.790  1.00  0.00           N
ATOM    851  HN  SER A 639      37.810  40.540  67.150  1.00  0.00           H
ATOM    852  CA  SER A 639      39.790  40.490  68.030  1.00  0.00           C
ATOM    853  HA  SER A 639      40.430  41.130  68.630  1.00  0.00           H
ATOM    854  CB  SER A 639      39.620  39.100  68.600  1.00  0.00           C
ATOM    855  HB1 SER A 639      39.110  39.160  69.590  1.00  0.00           H
ATOM    856  HB2 SER A 639      40.600  38.660  68.880  1.00  0.00           H
ATOM    857  OG  SER A 639      38.810  38.190  67.740  1.00  0.00           O
ATOM    858  HG1 SER A 639      37.880  38.450  67.760  1.00  0.00           H
ATOM    859  C   SER A 639      40.660  40.310  66.770  1.00  0.00           C
ATOM    860  O   SER A 639      40.180  40.510  65.680  1.00  0.00           O
ATOM    861  N   ALA A 640      41.940  39.930  67.020  1.00  0.00           N
ATOM    862  HN  ALA A 640      42.140  39.850  68.000  1.00  0.00           H
ATOM    863  CA  ALA A 640      42.920  39.490  66.000  1.00  0.00           C
ATOM    864  HA  ALA A 640      43.000  40.230  65.220  1.00  0.00           H
ATOM    865  CB  ALA A 640      44.400  39.420  66.420  1.00  0.00           C
ATOM    866  HB1 ALA A 640      44.810  40.400  66.740  1.00  0.00           H
ATOM    867  HB2 ALA A 640      45.070  38.980  65.650  1.00  0.00           H
ATOM    868  HB3 ALA A 640      44.490  38.770  67.320  1.00  0.00           H
ATOM    869  C   ALA A 640      42.450  38.250  65.290  1.00  0.00           C
ATOM    870  O   ALA A 640      42.550  38.130  64.050  1.00  0.00           O
ATOM    871  N   ILE A 641      41.900  37.320  66.040  1.00  0.00           N
ATOM    872  HN  ILE A 641      41.730  37.410  67.030  1.00  0.00           H
ATOM    873  CA  ILE A 641      41.520  36.000  65.580  1.00  0.00           C
ATOM    874  HA  ILE A 641      42.440  35.710  65.100  1.00  0.00           H
ATOM    875  CB  ILE A 641      41.510  34.860  66.720  1.00  0.00           C
ATOM    876  HB  ILE A 641      42.400  35.130  67.330  1.00  0.00           H
ATOM    877  CG2 ILE A 641      40.310  35.080  67.630  1.00  0.00           C
ATOM    878 HG21 ILE A 641      40.170  36.110  68.020  1.00  0.00           H
ATOM    879 HG22 ILE A 641      40.300  34.350  68.480  1.00  0.00           H
ATOM    880 HG23 ILE A 641      39.390  34.880  67.040  1.00  0.00           H
ATOM    881  CG1 ILE A 641      41.770  33.440  66.140  1.00  0.00           C
ATOM    882 HG11 ILE A 641      40.870  32.980  65.670  1.00  0.00           H
ATOM    883 HG12 ILE A 641      42.020  32.820  67.020  1.00  0.00           H
ATOM    884  CD  ILE A 641      42.960  33.360  65.180  1.00  0.00           C
ATOM    885  HD1 ILE A 641      43.840  33.960  65.510  1.00  0.00           H
ATOM    886  HD2 ILE A 641      42.690  33.570  64.120  1.00  0.00           H
ATOM    887  HD3 ILE A 641      43.330  32.310  65.110  1.00  0.00           H
ATOM    888  C   ILE A 641      40.330  35.930  64.620  1.00  0.00           C
ATOM    889  O   ILE A 641      40.360  35.190  63.660  1.00  0.00           O
ATOM    890  N   GLU A 642      39.350  36.800  64.890  1.00  0.00           N
ATOM    891  HN  GLU A 642      39.270  37.300  65.740  1.00  0.00           H
ATOM    892  CA  GLU A 642      38.180  36.990  64.020  1.00  0.00           C
ATOM    893  HA  GLU A 642      37.750  36.050  63.700  1.00  0.00           H
ATOM    894  CB  GLU A 642      37.030  37.760  64.740  1.00  0.00           C
ATOM    895  HB1 GLU A 642      36.320  38.150  63.980  1.00  0.00           H
ATOM    896  HB2 GLU A 642      37.470  38.660  65.230  1.00  0.00           H
ATOM    897  CG  GLU A 642      36.080  36.940  65.670  1.00  0.00           C
ATOM    898  HG1 GLU A 642      36.700  36.340  66.370  1.00  0.00           H
ATOM    899  HG2 GLU A 642      35.320  36.310  65.150  1.00  0.00           H
ATOM    900  CD  GLU A 642      35.390  37.860  66.680  1.00  0.00           C
ATOM    901  OE1 GLU A 642      34.170  37.730  66.770  1.00  0.00           O
ATOM    902  OE2 GLU A 642      36.040  38.600  67.450  1.00  0.00           O
ATOM    903  C   GLU A 642      38.560  37.730  62.700  1.00  0.00           C
ATOM    904  O   GLU A 642      37.890  37.620  61.660  1.00  0.00           O
ATOM    905  N   SER A 643      39.740  38.390  62.690  1.00  0.00           N
ATOM    906  HN  SER A 643      40.330  38.350  63.490  1.00  0.00           H
ATOM    907  CA  SER A 643      40.300  39.220  61.610  1.00  0.00           C
ATOM    908  HA  SER A 643      39.510  39.700  61.050  1.00  0.00           H
ATOM    909  CB  SER A 643      41.340  40.370  61.990  1.00  0.00           C
ATOM    910  HB1 SER A 643      41.750  40.760  61.040  1.00  0.00           H
ATOM    911  HB2 SER A 643      42.160  40.010  62.660  1.00  0.00           H
ATOM    912  OG  SER A 643      40.570  41.290  62.740  1.00  0.00           O
ATOM    913  HG1 SER A 643      40.360  40.830  63.550  1.00  0.00           H
ATOM    914  C   SER A 643      40.960  38.190  60.690  1.00  0.00           C
ATOM    915  O   SER A 643      40.780  38.210  59.480  1.00  0.00           O
ATOM    916  N   LEU A 644      41.740  37.250  61.290  1.00  0.00           N
ATOM    917  HN  LEU A 644      41.930  37.340  62.260  1.00  0.00           H
ATOM    918  CA  LEU A 644      42.340  36.110  60.550  1.00  0.00           C
ATOM    919  HA  LEU A 644      42.880  36.400  59.670  1.00  0.00           H
ATOM    920  CB  LEU A 644      43.340  35.290  61.420  1.00  0.00           C
ATOM    921  HB1 LEU A 644      43.630  34.350  60.900  1.00  0.00           H
ATOM    922  HB2 LEU A 644      42.810  34.950  62.330  1.00  0.00           H
ATOM    923  CG  LEU A 644      44.540  36.190  61.780  1.00  0.00           C
ATOM    924  HG  LEU A 644      44.170  37.050  62.390  1.00  0.00           H
ATOM    925  CD1 LEU A 644      45.470  35.410  62.760  1.00  0.00           C
ATOM    926 HD11 LEU A 644      46.470  35.830  63.010  1.00  0.00           H
ATOM    927 HD12 LEU A 644      45.630  34.430  62.280  1.00  0.00           H
ATOM    928 HD13 LEU A 644      44.840  35.310  63.670  1.00  0.00           H
ATOM    929  CD2 LEU A 644      45.230  36.620  60.550  1.00  0.00           C
ATOM    930 HD21 LEU A 644      46.280  36.960  60.720  1.00  0.00           H
ATOM    931 HD22 LEU A 644      44.760  37.460  60.000  1.00  0.00           H
ATOM    932 HD23 LEU A 644      45.410  35.810  59.810  1.00  0.00           H
ATOM    933  C   LEU A 644      41.200  35.200  59.980  1.00  0.00           C
ATOM    934  O   LEU A 644      41.200  34.760  58.860  1.00  0.00           O
ATOM    935  N   PHE A 645      40.160  34.940  60.750  1.00  0.00           N
ATOM    936  HN  PHE A 645      40.280  35.200  61.700  1.00  0.00           H
ATOM    937  CA  PHE A 645      38.910  34.180  60.330  1.00  0.00           C
ATOM    938  HA  PHE A 645      39.180  33.190  60.010  1.00  0.00           H
ATOM    939  CB  PHE A 645      37.860  34.010  61.490  1.00  0.00           C
ATOM    940  HB1 PHE A 645      36.880  33.650  61.100  1.00  0.00           H
ATOM    941  HB2 PHE A 645      37.550  34.980  61.920  1.00  0.00           H
ATOM    942  CG  PHE A 645      38.190  33.090  62.590  1.00  0.00           C
ATOM    943  CD1 PHE A 645      37.420  33.080  63.790  1.00  0.00           C
ATOM    944  HD1 PHE A 645      36.680  33.850  63.960  1.00  0.00           H
ATOM    945  CE1 PHE A 645      37.730  32.120  64.750  1.00  0.00           C
ATOM    946  HE1 PHE A 645      37.250  32.140  65.720  1.00  0.00           H
ATOM    947  CZ  PHE A 645      38.700  31.160  64.490  1.00  0.00           C
ATOM    948  HZ  PHE A 645      39.000  30.440  65.250  1.00  0.00           H
ATOM    949  CD2 PHE A 645      39.070  32.060  62.340  1.00  0.00           C
ATOM    950  HD2 PHE A 645      39.570  32.010  61.380  1.00  0.00           H
ATOM    951  CE2 PHE A 645      39.410  31.120  63.330  1.00  0.00           C
ATOM    952  HE2 PHE A 645      40.090  30.300  63.200  1.00  0.00           H
ATOM    953  C   PHE A 645      38.220  34.870  59.160  1.00  0.00           C
ATOM    954  O   PHE A 645      38.000  34.240  58.120  1.00  0.00           O
ATOM    955  N   GLY A 646      37.820  36.210  59.240  1.00  0.00           N
ATOM    956  HN  GLY A 646      38.070  36.750  60.030  1.00  0.00           H
ATOM    957  CA  GLY A 646      37.340  37.000  58.140  1.00  0.00           C
ATOM    958  HA1 GLY A 646      37.220  37.990  58.540  1.00  0.00           H
ATOM    959  HA2 GLY A 646      36.460  36.500  57.750  1.00  0.00           H
ATOM    960  C   GLY A 646      38.150  36.990  56.920  1.00  0.00           C
ATOM    961  O   GLY A 646      37.710  36.710  55.770  1.00  0.00           O
ATOM    962  N   ALA A 647      39.470  37.150  57.060  1.00  0.00           N
ATOM    963  HN  ALA A 647      39.850  37.330  57.960  1.00  0.00           H
ATOM    964  CA  ALA A 647      40.370  37.160  55.960  1.00  0.00           C
ATOM    965  HA  ALA A 647      40.000  37.840  55.200  1.00  0.00           H
ATOM    966  CB  ALA A 647      41.740  37.680  56.370  1.00  0.00           C
ATOM    967  HB1 ALA A 647      42.270  38.090  55.480  1.00  0.00           H
ATOM    968  HB2 ALA A 647      42.340  36.910  56.900  1.00  0.00           H
ATOM    969  HB3 ALA A 647      41.560  38.470  57.130  1.00  0.00           H
ATOM    970  C   ALA A 647      40.480  35.870  55.170  1.00  0.00           C
ATOM    971  O   ALA A 647      40.570  35.900  53.910  1.00  0.00           O
ATOM    972  N   SER A 648      40.540  34.800  55.950  1.00  0.00           N
ATOM    973  HN  SER A 648      40.520  34.900  56.940  1.00  0.00           H
ATOM    974  CA  SER A 648      40.670  33.450  55.430  1.00  0.00           C
ATOM    975  HA  SER A 648      41.570  33.390  54.850  1.00  0.00           H
ATOM    976  CB  SER A 648      40.810  32.420  56.620  1.00  0.00           C
ATOM    977  HB1 SER A 648      39.880  32.430  57.240  1.00  0.00           H
ATOM    978  HB2 SER A 648      41.580  32.820  57.320  1.00  0.00           H
ATOM    979  OG  SER A 648      41.140  31.070  56.210  1.00  0.00           O
ATOM    980  HG1 SER A 648      41.830  31.150  55.550  1.00  0.00           H
ATOM    981  C   SER A 648      39.450  33.050  54.640  1.00  0.00           C
ATOM    982  O   SER A 648      39.580  32.580  53.510  1.00  0.00           O
ATOM    983  N   LEU A 649      38.260  33.250  55.220  1.00  0.00           N
ATOM    984  HN  LEU A 649      38.180  33.830  56.030  1.00  0.00           H
ATOM    985  CA  LEU A 649      36.960  32.960  54.590  1.00  0.00           C
ATOM    986  HA  LEU A 649      37.100  31.900  54.420  1.00  0.00           H
ATOM    987  CB  LEU A 649      35.790  33.080  55.590  1.00  0.00           C
ATOM    988  HB1 LEU A 649      35.750  34.140  55.910  1.00  0.00           H
ATOM    989  HB2 LEU A 649      36.060  32.450  56.460  1.00  0.00           H
ATOM    990  CG  LEU A 649      34.400  32.820  55.050  1.00  0.00           C
ATOM    991  HG  LEU A 649      34.290  33.060  53.970  1.00  0.00           H
ATOM    992  CD1 LEU A 649      34.160  31.320  55.250  1.00  0.00           C
ATOM    993 HD11 LEU A 649      33.200  31.050  54.760  1.00  0.00           H
ATOM    994 HD12 LEU A 649      33.930  31.100  56.320  1.00  0.00           H
ATOM    995 HD13 LEU A 649      35.020  30.700  54.930  1.00  0.00           H
ATOM    996  CD2 LEU A 649      33.270  33.450  55.900  1.00  0.00           C
ATOM    997 HD21 LEU A 649      33.280  34.540  55.680  1.00  0.00           H
ATOM    998 HD22 LEU A 649      33.470  33.420  56.990  1.00  0.00           H
ATOM    999 HD23 LEU A 649      32.310  32.960  55.630  1.00  0.00           H
ATOM   1000  C   LEU A 649      36.680  33.750  53.320  1.00  0.00           C
ATOM   1001  O   LEU A 649      36.360  33.270  52.260  1.00  0.00           O
ATOM   1002  N   THR A 650      36.880  35.110  53.440  1.00  0.00           N
ATOM   1003  HN  THR A 650      37.240  35.380  54.330  1.00  0.00           H
ATOM   1004  CA  THR A 650      36.710  36.060  52.320  1.00  0.00           C
ATOM   1005  HA  THR A 650      35.750  35.880  51.880  1.00  0.00           H
ATOM   1006  CB  THR A 650      36.900  37.540  52.810  1.00  0.00           C
ATOM   1007  HB  THR A 650      38.000  37.650  52.910  1.00  0.00           H
ATOM   1008  OG1 THR A 650      36.160  37.780  53.950  1.00  0.00           O
ATOM   1009  HG1 THR A 650      36.590  37.480  54.760  1.00  0.00           H
ATOM   1010  CG2 THR A 650      36.440  38.620  51.770  1.00  0.00           C
ATOM   1011 HG21 THR A 650      35.340  38.730  51.760  1.00  0.00           H
ATOM   1012 HG22 THR A 650      36.750  38.460  50.720  1.00  0.00           H
ATOM   1013 HG23 THR A 650      36.900  39.550  52.180  1.00  0.00           H
ATOM   1014  C   THR A 650      37.680  35.790  51.160  1.00  0.00           C
ATOM   1015  O   THR A 650      37.260  35.790  50.010  1.00  0.00           O
ATOM   1016  N   GLY A 651      38.970  35.550  51.500  1.00  0.00           N
ATOM   1017  HN  GLY A 651      39.210  35.570  52.460  1.00  0.00           H
ATOM   1018  CA  GLY A 651      39.970  35.360  50.490  1.00  0.00           C
ATOM   1019  HA1 GLY A 651      40.900  35.570  50.990  1.00  0.00           H
ATOM   1020  HA2 GLY A 651      39.810  36.180  49.800  1.00  0.00           H
ATOM   1021  C   GLY A 651      40.040  34.040  49.770  1.00  0.00           C
ATOM   1022  O   GLY A 651      40.450  33.990  48.630  1.00  0.00           O
ATOM   1023  N   ILE A 652      39.510  32.980  50.380  1.00  0.00           N
ATOM   1024  HN  ILE A 652      39.290  33.030  51.340  1.00  0.00           H
ATOM   1025  CA  ILE A 652      39.210  31.700  49.680  1.00  0.00           C
ATOM   1026  HA  ILE A 652      40.110  31.380  49.210  1.00  0.00           H
ATOM   1027  CB  ILE A 652      38.860  30.570  50.640  1.00  0.00           C
ATOM   1028  HB  ILE A 652      38.050  30.960  51.290  1.00  0.00           H
ATOM   1029  CG2 ILE A 652      38.400  29.320  49.920  1.00  0.00           C
ATOM   1030 HG21 ILE A 652      39.100  28.850  49.220  1.00  0.00           H
ATOM   1031 HG22 ILE A 652      37.500  29.560  49.320  1.00  0.00           H
ATOM   1032 HG23 ILE A 652      38.170  28.450  50.560  1.00  0.00           H
ATOM   1033  CG1 ILE A 652      40.120  30.340  51.530  1.00  0.00           C
ATOM   1034 HG11 ILE A 652      40.540  31.260  51.990  1.00  0.00           H
ATOM   1035 HG12 ILE A 652      40.960  29.790  51.050  1.00  0.00           H
ATOM   1036  CD  ILE A 652      39.750  29.600  52.850  1.00  0.00           C
ATOM   1037  HD1 ILE A 652      40.560  29.650  53.620  1.00  0.00           H
ATOM   1038  HD2 ILE A 652      39.410  28.580  52.590  1.00  0.00           H
ATOM   1039  HD3 ILE A 652      38.840  30.160  53.150  1.00  0.00           H
ATOM   1040  C   ILE A 652      38.090  31.880  48.610  1.00  0.00           C
ATOM   1041  O   ILE A 652      38.280  31.810  47.400  1.00  0.00           O
ATOM   1042  N   ALA A 653      36.800  32.200  49.000  1.00  0.00           N
ATOM   1043  HN  ALA A 653      36.530  32.430  49.930  1.00  0.00           H
ATOM   1044  CA  ALA A 653      35.740  32.400  48.090  1.00  0.00           C
ATOM   1045  HA  ALA A 653      35.540  31.450  47.620  1.00  0.00           H
ATOM   1046  CB  ALA A 653      34.430  32.760  48.910  1.00  0.00           C
ATOM   1047  HB1 ALA A 653      34.530  33.760  49.390  1.00  0.00           H
ATOM   1048  HB2 ALA A 653      34.180  32.100  49.760  1.00  0.00           H
ATOM   1049  HB3 ALA A 653      33.470  32.870  48.350  1.00  0.00           H
ATOM   1050  C   ALA A 653      35.950  33.380  46.910  1.00  0.00           C
ATOM   1051  O   ALA A 653      35.720  33.030  45.730  1.00  0.00           O
ATOM   1052  N   TYR A 654      36.530  34.590  47.230  1.00  0.00           N
ATOM   1053  HN  TYR A 654      36.680  34.960  48.160  1.00  0.00           H
ATOM   1054  CA  TYR A 654      36.960  35.610  46.300  1.00  0.00           C
ATOM   1055  HA  TYR A 654      36.010  35.760  45.810  1.00  0.00           H
ATOM   1056  CB  TYR A 654      37.450  36.940  47.040  1.00  0.00           C
ATOM   1057  HB1 TYR A 654      38.430  36.640  47.490  1.00  0.00           H
ATOM   1058  HB2 TYR A 654      36.620  37.280  47.690  1.00  0.00           H
ATOM   1059  CG  TYR A 654      37.790  38.060  46.080  1.00  0.00           C
ATOM   1060  CD1 TYR A 654      39.130  38.240  45.730  1.00  0.00           C
ATOM   1061  HD1 TYR A 654      39.960  37.620  46.040  1.00  0.00           H
ATOM   1062  CE1 TYR A 654      39.490  39.260  44.800  1.00  0.00           C
ATOM   1063  HE1 TYR A 654      40.500  39.490  44.470  1.00  0.00           H
ATOM   1064  CZ  TYR A 654      38.510  40.120  44.380  1.00  0.00           C
ATOM   1065  OH  TYR A 654      38.900  41.020  43.380  1.00  0.00           O
ATOM   1066  HH  TYR A 654      39.840  40.940  43.210  1.00  0.00           H
ATOM   1067  CD2 TYR A 654      36.850  38.980  45.630  1.00  0.00           C
ATOM   1068  HD2 TYR A 654      35.800  38.880  45.860  1.00  0.00           H
ATOM   1069  CE2 TYR A 654      37.150  39.880  44.620  1.00  0.00           C
ATOM   1070  HE2 TYR A 654      36.400  40.540  44.200  1.00  0.00           H
ATOM   1071  C   TYR A 654      38.000  35.100  45.340  1.00  0.00           C
ATOM   1072  O   TYR A 654      37.940  35.320  44.130  1.00  0.00           O
ATOM   1073  N   SER A 655      39.020  34.340  45.840  1.00  0.00           N
ATOM   1074  HN  SER A 655      39.020  34.100  46.810  1.00  0.00           H
ATOM   1075  CA  SER A 655      40.120  33.700  45.060  1.00  0.00           C
ATOM   1076  HA  SER A 655      40.520  34.490  44.440  1.00  0.00           H
ATOM   1077  CB  SER A 655      41.340  33.240  45.860  1.00  0.00           C
ATOM   1078  HB1 SER A 655      42.050  32.730  45.180  1.00  0.00           H
ATOM   1079  HB2 SER A 655      40.960  32.600  46.690  1.00  0.00           H
ATOM   1080  OG  SER A 655      42.020  34.370  46.380  1.00  0.00           O
ATOM   1081  HG1 SER A 655      41.530  34.560  47.190  1.00  0.00           H
ATOM   1082  C   SER A 655      39.680  32.580  44.140  1.00  0.00           C
ATOM   1083  O   SER A 655      40.310  32.310  43.120  1.00  0.00           O
ATOM   1084  N   LEU A 656      38.660  31.800  44.430  1.00  0.00           N
ATOM   1085  HN  LEU A 656      38.020  32.020  45.170  1.00  0.00           H
ATOM   1086  CA  LEU A 656      38.120  30.800  43.560  1.00  0.00           C
ATOM   1087  HA  LEU A 656      38.840  30.150  43.100  1.00  0.00           H
ATOM   1088  CB  LEU A 656      37.230  29.910  44.420  1.00  0.00           C
ATOM   1089  HB1 LEU A 656      36.660  29.230  43.760  1.00  0.00           H
ATOM   1090  HB2 LEU A 656      36.420  30.480  44.900  1.00  0.00           H
ATOM   1091  CG  LEU A 656      37.910  28.970  45.450  1.00  0.00           C
ATOM   1092  HG  LEU A 656      38.630  29.550  46.060  1.00  0.00           H
ATOM   1093  CD1 LEU A 656      36.820  28.360  46.320  1.00  0.00           C
ATOM   1094 HD11 LEU A 656      36.220  27.720  45.640  1.00  0.00           H
ATOM   1095 HD12 LEU A 656      36.180  29.120  46.820  1.00  0.00           H
ATOM   1096 HD13 LEU A 656      37.350  27.720  47.060  1.00  0.00           H
ATOM   1097  CD2 LEU A 656      38.690  27.830  44.710  1.00  0.00           C
ATOM   1098 HD21 LEU A 656      37.990  27.370  43.980  1.00  0.00           H
ATOM   1099 HD22 LEU A 656      39.050  27.080  45.450  1.00  0.00           H
ATOM   1100 HD23 LEU A 656      39.570  28.290  44.210  1.00  0.00           H
ATOM   1101  C   LEU A 656      37.230  31.400  42.450  1.00  0.00           C
ATOM   1102  O   LEU A 656      37.150  30.820  41.320  1.00  0.00           O
ATOM   1103  N   PHE A 657      36.400  32.460  42.740  1.00  0.00           N
ATOM   1104  HN  PHE A 657      36.500  32.850  43.650  1.00  0.00           H
ATOM   1105  CA  PHE A 657      35.320  32.900  41.820  1.00  0.00           C
ATOM   1106  HA  PHE A 657      35.280  32.370  40.890  1.00  0.00           H
ATOM   1107  CB  PHE A 657      33.960  32.460  42.450  1.00  0.00           C
ATOM   1108  HB1 PHE A 657      33.090  32.660  41.780  1.00  0.00           H
ATOM   1109  HB2 PHE A 657      33.720  33.170  43.260  1.00  0.00           H
ATOM   1110  CG  PHE A 657      33.850  30.990  42.780  1.00  0.00           C
ATOM   1111  CD1 PHE A 657      33.500  30.540  44.070  1.00  0.00           C
ATOM   1112  HD1 PHE A 657      33.470  31.310  44.830  1.00  0.00           H
ATOM   1113  CE1 PHE A 657      33.540  29.210  44.370  1.00  0.00           C
ATOM   1114  HE1 PHE A 657      33.680  28.870  45.380  1.00  0.00           H
ATOM   1115  CZ  PHE A 657      33.790  28.210  43.370  1.00  0.00           C
ATOM   1116  HZ  PHE A 657      33.890  27.200  43.720  1.00  0.00           H
ATOM   1117  CD2 PHE A 657      33.820  29.950  41.740  1.00  0.00           C
ATOM   1118  HD2 PHE A 657      33.820  30.360  40.740  1.00  0.00           H
ATOM   1119  CE2 PHE A 657      33.890  28.600  42.000  1.00  0.00           C
ATOM   1120  HE2 PHE A 657      34.090  27.880  41.210  1.00  0.00           H
ATOM   1121  C   PHE A 657      35.330  34.330  41.400  1.00  0.00           C
ATOM   1122  O   PHE A 657      34.400  34.680  40.710  1.00  0.00           O
ATOM   1123  N   ALA A 658      36.370  35.210  41.770  1.00  0.00           N
ATOM   1124  HN  ALA A 658      37.080  34.970  42.440  1.00  0.00           H
ATOM   1125  CA  ALA A 658      36.490  36.560  41.190  1.00  0.00           C
ATOM   1126  HA  ALA A 658      35.500  36.970  41.180  1.00  0.00           H
ATOM   1127  CB  ALA A 658      37.280  37.570  42.070  1.00  0.00           C
ATOM   1128  HB1 ALA A 658      36.640  37.690  42.970  1.00  0.00           H
ATOM   1129  HB2 ALA A 658      37.420  38.550  41.570  1.00  0.00           H
ATOM   1130  HB3 ALA A 658      38.280  37.120  42.250  1.00  0.00           H
ATOM   1131  C   ALA A 658      36.970  36.590  39.780  1.00  0.00           C
ATOM   1132  O   ALA A 658      37.380  35.580  39.240  1.00  0.00           O
ATOM   1133  N   GLY A 659      36.900  37.800  39.180  1.00  0.00           N
ATOM   1134  HN  GLY A 659      36.560  38.640  39.580  1.00  0.00           H
ATOM   1135  CA  GLY A 659      37.310  37.970  37.790  1.00  0.00           C
ATOM   1136  HA1 GLY A 659      36.910  38.870  37.340  1.00  0.00           H
ATOM   1137  HA2 GLY A 659      36.920  37.140  37.230  1.00  0.00           H
ATOM   1138  C   GLY A 659      38.840  37.770  37.570  1.00  0.00           C
ATOM   1139  O   GLY A 659      39.200  37.220  36.510  1.00  0.00           O
ATOM   1140  N   GLN A 660      39.800  38.060  38.530  1.00  0.00           N
ATOM   1141  HN  GLN A 660      39.580  38.560  39.360  1.00  0.00           H
ATOM   1142  CA  GLN A 660      41.190  37.670  38.430  1.00  0.00           C
ATOM   1143  HA  GLN A 660      41.240  36.690  37.990  1.00  0.00           H
ATOM   1144  CB  GLN A 660      42.150  38.570  37.480  1.00  0.00           C
ATOM   1145  HB1 GLN A 660      42.040  38.170  36.450  1.00  0.00           H
ATOM   1146  HB2 GLN A 660      43.230  38.390  37.650  1.00  0.00           H
ATOM   1147  CG  GLN A 660      41.810  40.100  37.580  1.00  0.00           C
ATOM   1148  HG1 GLN A 660      40.820  40.420  37.190  1.00  0.00           H
ATOM   1149  HG2 GLN A 660      42.510  40.630  36.890  1.00  0.00           H
ATOM   1150  CD  GLN A 660      41.830  40.680  39.020  1.00  0.00           C
ATOM   1151  OE1 GLN A 660      42.820  40.650  39.760  1.00  0.00           O
ATOM   1152  NE2 GLN A 660      40.640  41.270  39.470  1.00  0.00           N
ATOM   1153 HE21 GLN A 660      40.730  41.660  40.380  1.00  0.00           H
ATOM   1154 HE22 GLN A 660      39.840  41.350  38.850  1.00  0.00           H
ATOM   1155  C   GLN A 660      41.720  37.400  39.790  1.00  0.00           C
ATOM   1156  O   GLN A 660      41.080  37.750  40.800  1.00  0.00           O
ATOM   1157  N   PRO A 661      42.870  36.740  39.940  1.00  0.00           N
ATOM   1158  CD  PRO A 661      43.430  35.750  38.960  1.00  0.00           C
ATOM   1159  HD1 PRO A 661      43.880  36.250  38.070  1.00  0.00           H
ATOM   1160  HD2 PRO A 661      42.650  34.980  38.760  1.00  0.00           H
ATOM   1161  CA  PRO A 661      43.410  36.530  41.340  1.00  0.00           C
ATOM   1162  HA  PRO A 661      42.730  36.570  42.170  1.00  0.00           H
ATOM   1163  CB  PRO A 661      44.190  35.160  41.160  1.00  0.00           C
ATOM   1164  HB1 PRO A 661      43.380  34.410  41.250  1.00  0.00           H
ATOM   1165  HB2 PRO A 661      45.020  35.000  41.890  1.00  0.00           H
ATOM   1166  CG  PRO A 661      44.540  35.040  39.720  1.00  0.00           C
ATOM   1167  HG1 PRO A 661      45.530  35.520  39.510  1.00  0.00           H
ATOM   1168  HG2 PRO A 661      44.770  34.010  39.390  1.00  0.00           H
ATOM   1169  C   PRO A 661      44.510  37.560  41.670  1.00  0.00           C
ATOM   1170  O   PRO A 661      45.060  37.510  42.720  1.00  0.00           O
ATOM   1171  N   LEU A 662      44.870  38.530  40.760  1.00  0.00           N
ATOM   1172  HN  LEU A 662      44.330  38.690  39.930  1.00  0.00           H
ATOM   1173  CA  LEU A 662      45.880  39.520  40.970  1.00  0.00           C
ATOM   1174  HA  LEU A 662      46.690  38.940  41.400  1.00  0.00           H
ATOM   1175  CB  LEU A 662      46.140  40.170  39.620  1.00  0.00           C
ATOM   1176  HB1 LEU A 662      46.970  40.900  39.770  1.00  0.00           H
ATOM   1177  HB2 LEU A 662      45.160  40.590  39.280  1.00  0.00           H
ATOM   1178  CG  LEU A 662      46.610  39.190  38.440  1.00  0.00           C
ATOM   1179  HG  LEU A 662      45.780  38.490  38.220  1.00  0.00           H
ATOM   1180  CD1 LEU A 662      46.880  39.910  37.150  1.00  0.00           C
ATOM   1181 HD11 LEU A 662      47.000  39.200  36.310  1.00  0.00           H
ATOM   1182 HD12 LEU A 662      47.760  40.580  37.240  1.00  0.00           H
ATOM   1183 HD13 LEU A 662      45.980  40.500  36.910  1.00  0.00           H
ATOM   1184  CD2 LEU A 662      47.800  38.280  38.860  1.00  0.00           C
ATOM   1185 HD21 LEU A 662      47.680  37.710  39.810  1.00  0.00           H
ATOM   1186 HD22 LEU A 662      48.720  38.900  38.940  1.00  0.00           H
ATOM   1187 HD23 LEU A 662      47.850  37.530  38.050  1.00  0.00           H
ATOM   1188  C   LEU A 662      45.500  40.490  42.090  1.00  0.00           C
ATOM   1189  O   LEU A 662      46.350  40.850  42.880  1.00  0.00           O
ATOM   1190  N   THR A 663      44.190  40.860  42.170  1.00  0.00           N
ATOM   1191  HN  THR A 663      43.620  40.560  41.400  1.00  0.00           H
ATOM   1192  CA  THR A 663      43.630  41.520  43.380  1.00  0.00           C
ATOM   1193  HA  THR A 663      44.220  42.420  43.470  1.00  0.00           H
ATOM   1194  CB  THR A 663      42.150  41.830  43.310  1.00  0.00           C
ATOM   1195  HB  THR A 663      41.790  42.060  44.330  1.00  0.00           H
ATOM   1196  OG1 THR A 663      41.480  40.750  42.630  1.00  0.00           O
ATOM   1197  HG1 THR A 663      42.020  39.960  42.700  1.00  0.00           H
ATOM   1198  CG2 THR A 663      42.070  43.020  42.370  1.00  0.00           C
ATOM   1199 HG21 THR A 663      42.670  43.860  42.790  1.00  0.00           H
ATOM   1200 HG22 THR A 663      40.980  43.270  42.480  1.00  0.00           H
ATOM   1201 HG23 THR A 663      42.460  42.850  41.350  1.00  0.00           H
ATOM   1202  C   THR A 663      43.830  40.710  44.650  1.00  0.00           C
ATOM   1203  O   THR A 663      43.200  39.680  44.850  1.00  0.00           O
ATOM   1204  N   ILE A 664      44.610  41.280  45.590  1.00  0.00           N
ATOM   1205  HN  ILE A 664      44.990  42.190  45.480  1.00  0.00           H
ATOM   1206  CA  ILE A 664      44.780  40.670  46.930  1.00  0.00           C
ATOM   1207  HA  ILE A 664      44.450  39.640  46.910  1.00  0.00           H
ATOM   1208  CB  ILE A 664      46.210  40.610  47.340  1.00  0.00           C
ATOM   1209  HB  ILE A 664      46.580  41.660  47.380  1.00  0.00           H
ATOM   1210  CG2 ILE A 664      46.270  40.120  48.860  1.00  0.00           C
ATOM   1211 HG21 ILE A 664      47.320  39.900  49.160  1.00  0.00           H
ATOM   1212 HG22 ILE A 664      45.670  39.180  48.870  1.00  0.00           H
ATOM   1213 HG23 ILE A 664      45.900  40.990  49.440  1.00  0.00           H
ATOM   1214  CG1 ILE A 664      47.030  39.720  46.360  1.00  0.00           C
ATOM   1215 HG11 ILE A 664      48.100  39.710  46.680  1.00  0.00           H
ATOM   1216 HG12 ILE A 664      47.010  40.160  45.340  1.00  0.00           H
ATOM   1217  CD  ILE A 664      46.480  38.270  46.240  1.00  0.00           C
ATOM   1218  HD1 ILE A 664      45.440  38.320  45.850  1.00  0.00           H
ATOM   1219  HD2 ILE A 664      46.480  37.860  47.270  1.00  0.00           H
ATOM   1220  HD3 ILE A 664      47.140  37.690  45.570  1.00  0.00           H
ATOM   1221  C   ILE A 664      43.900  41.400  47.900  1.00  0.00           C
ATOM   1222  O   ILE A 664      44.030  42.620  48.160  1.00  0.00           O
ATOM   1223  N   LEU A 665      42.900  40.710  48.530  1.00  0.00           N
ATOM   1224  HN  LEU A 665      42.660  39.790  48.210  1.00  0.00           H
ATOM   1225  CA  LEU A 665      42.230  41.240  49.770  1.00  0.00           C
ATOM   1226  HA  LEU A 665      41.830  42.230  49.630  1.00  0.00           H
ATOM   1227  CB  LEU A 665      41.010  40.370  50.210  1.00  0.00           C
ATOM   1228  HB1 LEU A 665      40.330  41.020  50.800  1.00  0.00           H
ATOM   1229  HB2 LEU A 665      41.290  39.480  50.810  1.00  0.00           H
ATOM   1230  CG  LEU A 665      40.040  40.000  49.070  1.00  0.00           C
ATOM   1231  HG  LEU A 665      40.560  39.210  48.490  1.00  0.00           H
ATOM   1232  CD1 LEU A 665      38.740  39.370  49.630  1.00  0.00           C
ATOM   1233 HD11 LEU A 665      38.190  40.200  50.140  1.00  0.00           H
ATOM   1234 HD12 LEU A 665      38.960  38.690  50.490  1.00  0.00           H
ATOM   1235 HD13 LEU A 665      38.110  38.860  48.880  1.00  0.00           H
ATOM   1236  CD2 LEU A 665      39.710  41.210  48.170  1.00  0.00           C
ATOM   1237 HD21 LEU A 665      40.610  41.640  47.680  1.00  0.00           H
ATOM   1238 HD22 LEU A 665      39.290  42.060  48.760  1.00  0.00           H
ATOM   1239 HD23 LEU A 665      39.020  40.920  47.350  1.00  0.00           H
ATOM   1240  C   LEU A 665      43.090  41.440  50.950  1.00  0.00           C
ATOM   1241  O   LEU A 665      43.600  40.470  51.440  1.00  0.00           O
ATOM   1242  N   GLY A 666      43.120  42.650  51.490  1.00  0.00           N
ATOM   1243  HN  GLY A 666      42.720  43.440  51.050  1.00  0.00           H
ATOM   1244  CA  GLY A 666      43.600  42.920  52.810  1.00  0.00           C
ATOM   1245  HA1 GLY A 666      44.610  43.290  52.790  1.00  0.00           H
ATOM   1246  HA2 GLY A 666      43.520  42.010  53.370  1.00  0.00           H
ATOM   1247  C   GLY A 666      42.690  43.910  53.480  1.00  0.00           C
ATOM   1248  O   GLY A 666      41.510  43.890  53.320  1.00  0.00           O
ATOM   1249  N   SER A 667      43.240  44.790  54.370  1.00  0.00           N
ATOM   1250  HN  SER A 667      44.230  44.680  54.450  1.00  0.00           H
ATOM   1251  CA  SER A 667      42.490  45.730  55.190  1.00  0.00           C
ATOM   1252  HA  SER A 667      41.470  45.400  55.220  1.00  0.00           H
ATOM   1253  CB  SER A 667      42.910  45.910  56.670  1.00  0.00           C
ATOM   1254  HB1 SER A 667      43.960  46.270  56.760  1.00  0.00           H
ATOM   1255  HB2 SER A 667      42.900  44.880  57.100  1.00  0.00           H
ATOM   1256  OG  SER A 667      41.980  46.630  57.420  1.00  0.00           O
ATOM   1257  HG1 SER A 667      41.220  46.050  57.400  1.00  0.00           H
ATOM   1258  C   SER A 667      42.460  47.130  54.470  1.00  0.00           C
ATOM   1259  O   SER A 667      43.190  47.290  53.470  1.00  0.00           O
ATOM   1260  N   THR A 668      41.790  48.170  55.010  1.00  0.00           N
ATOM   1261  HN  THR A 668      41.260  47.960  55.830  1.00  0.00           H
ATOM   1262  CA  THR A 668      41.800  49.510  54.630  1.00  0.00           C
ATOM   1263  HA  THR A 668      42.810  49.760  54.330  1.00  0.00           H
ATOM   1264  CB  THR A 668      40.960  49.810  53.270  1.00  0.00           C
ATOM   1265  HB  THR A 668      41.130  49.000  52.530  1.00  0.00           H
ATOM   1266  OG1 THR A 668      41.340  51.020  52.710  1.00  0.00           O
ATOM   1267  HG1 THR A 668      40.730  51.090  51.980  1.00  0.00           H
ATOM   1268  CG2 THR A 668      39.400  49.740  53.490  1.00  0.00           C
ATOM   1269 HG21 THR A 668      38.980  50.710  53.850  1.00  0.00           H
ATOM   1270 HG22 THR A 668      39.150  48.930  54.200  1.00  0.00           H
ATOM   1271 HG23 THR A 668      38.970  49.510  52.500  1.00  0.00           H
ATOM   1272  C   THR A 668      41.370  50.380  55.740  1.00  0.00           C
ATOM   1273  O   THR A 668      40.340  50.130  56.350  1.00  0.00           O
ATOM   1274  N   GLY A 669      42.230  51.420  56.090  1.00  0.00           N
ATOM   1275  HN  GLY A 669      43.050  51.490  55.520  1.00  0.00           H
ATOM   1276  CA  GLY A 669      42.160  52.380  57.180  1.00  0.00           C
ATOM   1277  HA1 GLY A 669      42.880  53.160  56.980  1.00  0.00           H
ATOM   1278  HA2 GLY A 669      42.130  51.820  58.110  1.00  0.00           H
ATOM   1279  C   GLY A 669      40.780  53.080  57.220  1.00  0.00           C
ATOM   1280  O   GLY A 669      40.400  53.330  58.350  1.00  0.00           O
ATOM   1281  N   PRO A 670      40.080  53.520  56.260  1.00  0.00           N
ATOM   1282  CD  PRO A 670      40.640  53.800  54.910  1.00  0.00           C
ATOM   1283  HD1 PRO A 670      40.430  52.950  54.220  1.00  0.00           H
ATOM   1284  HD2 PRO A 670      41.730  54.000  54.800  1.00  0.00           H
ATOM   1285  CA  PRO A 670      38.680  53.970  56.380  1.00  0.00           C
ATOM   1286  HA  PRO A 670      38.590  54.750  57.110  1.00  0.00           H
ATOM   1287  CB  PRO A 670      38.410  54.600  54.990  1.00  0.00           C
ATOM   1288  HB1 PRO A 670      37.690  55.450  55.060  1.00  0.00           H
ATOM   1289  HB2 PRO A 670      37.950  53.830  54.330  1.00  0.00           H
ATOM   1290  CG  PRO A 670      39.730  55.010  54.450  1.00  0.00           C
ATOM   1291  HG1 PRO A 670      39.720  55.090  53.340  1.00  0.00           H
ATOM   1292  HG2 PRO A 670      40.280  55.810  54.990  1.00  0.00           H
ATOM   1293  C   PRO A 670      37.690  52.890  56.940  1.00  0.00           C
ATOM   1294  O   PRO A 670      36.670  53.240  57.530  1.00  0.00           O
ATOM   1295  N   VAL A 671      37.870  51.610  56.530  1.00  0.00           N
ATOM   1296  HN  VAL A 671      38.780  51.290  56.250  1.00  0.00           H
ATOM   1297  CA  VAL A 671      36.900  50.580  57.070  1.00  0.00           C
ATOM   1298  HA  VAL A 671      35.920  51.010  56.910  1.00  0.00           H
ATOM   1299  CB  VAL A 671      36.970  49.170  56.520  1.00  0.00           C
ATOM   1300  HB  VAL A 671      38.060  49.120  56.280  1.00  0.00           H
ATOM   1301  CG1 VAL A 671      36.660  47.980  57.480  1.00  0.00           C
ATOM   1302 HG11 VAL A 671      36.350  47.110  56.850  1.00  0.00           H
ATOM   1303 HG12 VAL A 671      35.780  48.350  58.040  1.00  0.00           H
ATOM   1304 HG13 VAL A 671      37.550  47.760  58.110  1.00  0.00           H
ATOM   1305  CG2 VAL A 671      36.230  48.970  55.160  1.00  0.00           C
ATOM   1306 HG21 VAL A 671      36.660  48.090  54.640  1.00  0.00           H
ATOM   1307 HG22 VAL A 671      36.450  49.870  54.530  1.00  0.00           H
ATOM   1308 HG23 VAL A 671      35.140  48.920  55.320  1.00  0.00           H
ATOM   1309  C   VAL A 671      37.120  50.470  58.560  1.00  0.00           C
ATOM   1310  O   VAL A 671      36.160  50.310  59.360  1.00  0.00           O
ATOM   1311  N   LEU A 672      38.420  50.510  59.050  1.00  0.00           N
ATOM   1312  HN  LEU A 672      39.160  50.580  58.380  1.00  0.00           H
ATOM   1313  CA  LEU A 672      38.820  50.570  60.460  1.00  0.00           C
ATOM   1314  HA  LEU A 672      38.330  49.780  61.010  1.00  0.00           H
ATOM   1315  CB  LEU A 672      40.510  50.560  60.610  1.00  0.00           C
ATOM   1316  HB1 LEU A 672      40.820  51.070  59.670  1.00  0.00           H
ATOM   1317  HB2 LEU A 672      40.800  49.490  60.530  1.00  0.00           H
ATOM   1318  CG  LEU A 672      41.120  51.050  61.910  1.00  0.00           C
ATOM   1319  HG  LEU A 672      40.830  52.100  62.080  1.00  0.00           H
ATOM   1320  CD1 LEU A 672      40.640  50.270  63.140  1.00  0.00           C
ATOM   1321 HD11 LEU A 672      39.560  50.010  63.130  1.00  0.00           H
ATOM   1322 HD12 LEU A 672      40.830  50.880  64.050  1.00  0.00           H
ATOM   1323 HD13 LEU A 672      41.220  49.320  63.230  1.00  0.00           H
ATOM   1324  CD2 LEU A 672      42.650  51.050  61.890  1.00  0.00           C
ATOM   1325 HD21 LEU A 672      43.080  50.060  61.660  1.00  0.00           H
ATOM   1326 HD22 LEU A 672      43.100  51.440  62.830  1.00  0.00           H
ATOM   1327 HD23 LEU A 672      43.000  51.740  61.090  1.00  0.00           H
ATOM   1328  C   LEU A 672      38.190  51.860  61.090  1.00  0.00           C
ATOM   1329  O   LEU A 672      37.550  51.800  62.170  1.00  0.00           O
ATOM   1330  N   VAL A 673      38.330  53.020  60.430  1.00  0.00           N
ATOM   1331  HN  VAL A 673      38.910  53.170  59.630  1.00  0.00           H
ATOM   1332  CA  VAL A 673      37.740  54.160  61.010  1.00  0.00           C
ATOM   1333  HA  VAL A 673      38.360  54.210  61.890  1.00  0.00           H
ATOM   1334  CB  VAL A 673      38.170  55.440  60.280  1.00  0.00           C
ATOM   1335  HB  VAL A 673      38.070  55.130  59.210  1.00  0.00           H
ATOM   1336  CG1 VAL A 673      37.360  56.780  60.450  1.00  0.00           C
ATOM   1337 HG11 VAL A 673      37.890  57.610  59.960  1.00  0.00           H
ATOM   1338 HG12 VAL A 673      37.210  56.870  61.550  1.00  0.00           H
ATOM   1339 HG13 VAL A 673      36.310  56.750  60.060  1.00  0.00           H
ATOM   1340  CG2 VAL A 673      39.640  55.690  60.580  1.00  0.00           C
ATOM   1341 HG21 VAL A 673      40.010  56.530  59.950  1.00  0.00           H
ATOM   1342 HG22 VAL A 673      40.350  54.850  60.480  1.00  0.00           H
ATOM   1343 HG23 VAL A 673      39.580  56.180  61.570  1.00  0.00           H
ATOM   1344  C   VAL A 673      36.300  54.160  61.180  1.00  0.00           C
ATOM   1345  O   VAL A 673      35.870  54.480  62.280  1.00  0.00           O
ATOM   1346  N   PHE A 674      35.510  53.760  60.080  1.00  0.00           N
ATOM   1347  HN  PHE A 674      35.950  53.420  59.260  1.00  0.00           H
ATOM   1348  CA  PHE A 674      34.070  53.610  60.190  1.00  0.00           C
ATOM   1349  HA  PHE A 674      33.590  54.550  60.440  1.00  0.00           H
ATOM   1350  CB  PHE A 674      33.630  53.170  58.740  1.00  0.00           C
ATOM   1351  HB1 PHE A 674      34.190  52.250  58.490  1.00  0.00           H
ATOM   1352  HB2 PHE A 674      34.080  53.940  58.060  1.00  0.00           H
ATOM   1353  CG  PHE A 674      32.090  53.080  58.510  1.00  0.00           C
ATOM   1354  CD1 PHE A 674      31.410  54.000  57.630  1.00  0.00           C
ATOM   1355  HD1 PHE A 674      31.920  54.840  57.160  1.00  0.00           H
ATOM   1356  CE1 PHE A 674      30.080  53.740  57.270  1.00  0.00           C
ATOM   1357  HE1 PHE A 674      29.430  54.460  56.780  1.00  0.00           H
ATOM   1358  CZ  PHE A 674      29.460  52.630  57.870  1.00  0.00           C
ATOM   1359  HZ  PHE A 674      28.410  52.460  57.720  1.00  0.00           H
ATOM   1360  CD2 PHE A 674      31.470  51.940  58.970  1.00  0.00           C
ATOM   1361  HD2 PHE A 674      31.950  51.270  59.660  1.00  0.00           H
ATOM   1362  CE2 PHE A 674      30.140  51.630  58.590  1.00  0.00           C
ATOM   1363  HE2 PHE A 674      29.550  50.870  59.080  1.00  0.00           H
ATOM   1364  C   PHE A 674      33.690  52.610  61.330  1.00  0.00           C
ATOM   1365  O   PHE A 674      32.710  52.920  62.010  1.00  0.00           O
ATOM   1366  N   GLU A 675      34.430  51.550  61.610  1.00  0.00           N
ATOM   1367  HN  GLU A 675      35.130  51.270  60.970  1.00  0.00           H
ATOM   1368  CA  GLU A 675      34.120  50.680  62.800  1.00  0.00           C
ATOM   1369  HA  GLU A 675      33.070  50.490  62.690  1.00  0.00           H
ATOM   1370  CB  GLU A 675      34.950  49.350  62.710  1.00  0.00           C
ATOM   1371  HB1 GLU A 675      34.780  48.720  63.590  1.00  0.00           H
ATOM   1372  HB2 GLU A 675      36.010  49.670  62.620  1.00  0.00           H
ATOM   1373  CG  GLU A 675      34.580  48.390  61.540  1.00  0.00           C
ATOM   1374  HG1 GLU A 675      35.350  47.640  61.300  1.00  0.00           H
ATOM   1375  HG2 GLU A 675      34.260  48.990  60.670  1.00  0.00           H
ATOM   1376  CD  GLU A 675      33.320  47.510  61.900  1.00  0.00           C
ATOM   1377  OE1 GLU A 675      33.400  46.250  61.700  1.00  0.00           O
ATOM   1378  OE2 GLU A 675      32.360  48.150  62.330  1.00  0.00           O
ATOM   1379  C   GLU A 675      34.400  51.410  64.050  1.00  0.00           C
ATOM   1380  O   GLU A 675      33.670  51.310  65.050  1.00  0.00           O
ATOM   1381  N   LYS A 676      35.490  52.160  64.220  1.00  0.00           N
ATOM   1382  HN  LYS A 676      36.170  52.210  63.490  1.00  0.00           H
ATOM   1383  CA  LYS A 676      35.690  53.020  65.420  1.00  0.00           C
ATOM   1384  HA  LYS A 676      35.590  52.410  66.310  1.00  0.00           H
ATOM   1385  CB  LYS A 676      37.160  53.580  65.400  1.00  0.00           C
ATOM   1386  HB1 LYS A 676      37.230  54.180  66.330  1.00  0.00           H
ATOM   1387  HB2 LYS A 676      37.260  54.400  64.680  1.00  0.00           H
ATOM   1388  CG  LYS A 676      38.370  52.580  65.430  1.00  0.00           C
ATOM   1389  HG1 LYS A 676      38.430  51.960  64.500  1.00  0.00           H
ATOM   1390  HG2 LYS A 676      37.970  51.920  66.220  1.00  0.00           H
ATOM   1391  CD  LYS A 676      39.680  53.160  65.920  1.00  0.00           C
ATOM   1392  HD1 LYS A 676      40.350  52.330  66.210  1.00  0.00           H
ATOM   1393  HD2 LYS A 676      39.660  53.800  66.840  1.00  0.00           H
ATOM   1394  CE  LYS A 676      40.350  53.960  64.800  1.00  0.00           C
ATOM   1395  HE1 LYS A 676      39.650  54.720  64.390  1.00  0.00           H
ATOM   1396  HE2 LYS A 676      40.560  53.300  63.920  1.00  0.00           H
ATOM   1397  NZ  LYS A 676      41.660  54.490  65.220  1.00  0.00           N
ATOM   1398  HZ1 LYS A 676      42.390  53.780  65.410  1.00  0.00           H
ATOM   1399  HZ2 LYS A 676      41.580  54.990  66.130  1.00  0.00           H
ATOM   1400  HZ3 LYS A 676      42.050  55.120  64.490  1.00  0.00           H
ATOM   1401  C   LYS A 676      34.740  54.140  65.650  1.00  0.00           C
ATOM   1402  O   LYS A 676      34.250  54.370  66.790  1.00  0.00           O
ATOM   1403  N   ILE A 677      34.420  54.910  64.600  1.00  0.00           N
ATOM   1404  HN  ILE A 677      34.960  54.750  63.770  1.00  0.00           H
ATOM   1405  CA  ILE A 677      33.340  55.930  64.610  1.00  0.00           C
ATOM   1406  HA  ILE A 677      33.700  56.680  65.300  1.00  0.00           H
ATOM   1407  CB  ILE A 677      33.020  56.690  63.290  1.00  0.00           C
ATOM   1408  HB  ILE A 677      32.770  55.980  62.490  1.00  0.00           H
ATOM   1409  CG2 ILE A 677      31.780  57.560  63.500  1.00  0.00           C
ATOM   1410 HG21 ILE A 677      31.990  58.340  64.270  1.00  0.00           H
ATOM   1411 HG22 ILE A 677      30.820  57.070  63.750  1.00  0.00           H
ATOM   1412 HG23 ILE A 677      31.510  58.090  62.560  1.00  0.00           H
ATOM   1413  CG1 ILE A 677      34.150  57.520  62.850  1.00  0.00           C
ATOM   1414 HG11 ILE A 677      35.170  57.120  63.080  1.00  0.00           H
ATOM   1415 HG12 ILE A 677      34.020  58.470  63.410  1.00  0.00           H
ATOM   1416  CD  ILE A 677      34.140  57.950  61.390  1.00  0.00           C
ATOM   1417  HD1 ILE A 677      34.990  58.630  61.200  1.00  0.00           H
ATOM   1418  HD2 ILE A 677      33.300  58.600  61.080  1.00  0.00           H
ATOM   1419  HD3 ILE A 677      34.250  57.060  60.710  1.00  0.00           H
ATOM   1420  C   ILE A 677      31.960  55.320  65.060  1.00  0.00           C
ATOM   1421  O   ILE A 677      31.240  55.910  65.870  1.00  0.00           O
ATOM   1422  N   LEU A 678      31.590  54.140  64.530  1.00  0.00           N
ATOM   1423  HN  LEU A 678      32.180  53.790  63.810  1.00  0.00           H
ATOM   1424  CA  LEU A 678      30.390  53.330  64.730  1.00  0.00           C
ATOM   1425  HA  LEU A 678      29.480  53.870  64.490  1.00  0.00           H
ATOM   1426  CB  LEU A 678      30.370  52.070  63.850  1.00  0.00           C
ATOM   1427  HB1 LEU A 678      31.220  51.380  64.000  1.00  0.00           H
ATOM   1428  HB2 LEU A 678      30.390  52.350  62.780  1.00  0.00           H
ATOM   1429  CG  LEU A 678      29.090  51.150  64.120  1.00  0.00           C
ATOM   1430  HG  LEU A 678      28.950  50.910  65.200  1.00  0.00           H
ATOM   1431  CD1 LEU A 678      27.810  51.810  63.610  1.00  0.00           C
ATOM   1432 HD11 LEU A 678      27.840  52.890  63.870  1.00  0.00           H
ATOM   1433 HD12 LEU A 678      26.930  51.290  64.040  1.00  0.00           H
ATOM   1434 HD13 LEU A 678      27.760  51.720  62.510  1.00  0.00           H
ATOM   1435  CD2 LEU A 678      29.210  49.810  63.450  1.00  0.00           C
ATOM   1436 HD21 LEU A 678      28.300  49.200  63.670  1.00  0.00           H
ATOM   1437 HD22 LEU A 678      30.170  49.330  63.750  1.00  0.00           H
ATOM   1438 HD23 LEU A 678      29.230  49.890  62.330  1.00  0.00           H
ATOM   1439  C   LEU A 678      30.310  52.950  66.140  1.00  0.00           C
ATOM   1440  O   LEU A 678      29.240  53.080  66.740  1.00  0.00           O
ATOM   1441  N   TYR A 679      31.440  52.420  66.730  1.00  0.00           N
ATOM   1442  HN  TYR A 679      32.300  52.350  66.230  1.00  0.00           H
ATOM   1443  CA  TYR A 679      31.480  52.030  68.160  1.00  0.00           C
ATOM   1444  HA  TYR A 679      30.880  51.170  68.400  1.00  0.00           H
ATOM   1445  CB  TYR A 679      32.830  51.460  68.570  1.00  0.00           C
ATOM   1446  HB1 TYR A 679      33.660  52.190  68.450  1.00  0.00           H
ATOM   1447  HB2 TYR A 679      33.090  50.620  67.900  1.00  0.00           H
ATOM   1448  CG  TYR A 679      32.870  50.970  69.980  1.00  0.00           C
ATOM   1449  CD1 TYR A 679      33.680  51.570  70.940  1.00  0.00           C
ATOM   1450  HD1 TYR A 679      34.310  52.430  70.780  1.00  0.00           H
ATOM   1451  CE1 TYR A 679      33.710  51.310  72.230  1.00  0.00           C
ATOM   1452  HE1 TYR A 679      34.330  51.850  72.940  1.00  0.00           H
ATOM   1453  CZ  TYR A 679      32.740  50.380  72.770  1.00  0.00           C
ATOM   1454  OH  TYR A 679      32.670  50.060  74.060  1.00  0.00           O
ATOM   1455  HH  TYR A 679      33.370  50.510  74.550  1.00  0.00           H
ATOM   1456  CD2 TYR A 679      31.900  50.020  70.450  1.00  0.00           C
ATOM   1457  HD2 TYR A 679      31.150  49.620  69.790  1.00  0.00           H
ATOM   1458  CE2 TYR A 679      31.860  49.770  71.860  1.00  0.00           C
ATOM   1459  HE2 TYR A 679      31.130  49.070  72.250  1.00  0.00           H
ATOM   1460  C   TYR A 679      31.140  53.200  69.070  1.00  0.00           C
ATOM   1461  O   TYR A 679      30.340  53.140  69.970  1.00  0.00           O
ATOM   1462  N   LYS A 680      31.840  54.260  68.840  1.00  0.00           N
ATOM   1463  HN  LYS A 680      32.500  54.270  68.090  1.00  0.00           H
ATOM   1464  CA  LYS A 680      31.810  55.510  69.480  1.00  0.00           C
ATOM   1465  HA  LYS A 680      31.970  55.240  70.520  1.00  0.00           H
ATOM   1466  CB  LYS A 680      32.880  56.460  69.090  1.00  0.00           C
ATOM   1467  HB1 LYS A 680      32.820  57.400  69.700  1.00  0.00           H
ATOM   1468  HB2 LYS A 680      33.000  56.710  68.030  1.00  0.00           H
ATOM   1469  CG  LYS A 680      34.250  55.950  69.570  1.00  0.00           C
ATOM   1470  HG1 LYS A 680      34.600  55.030  69.070  1.00  0.00           H
ATOM   1471  HG2 LYS A 680      34.210  55.690  70.650  1.00  0.00           H
ATOM   1472  CD  LYS A 680      35.290  57.110  69.560  1.00  0.00           C
ATOM   1473  HD1 LYS A 680      34.880  57.980  70.100  1.00  0.00           H
ATOM   1474  HD2 LYS A 680      35.410  57.220  68.470  1.00  0.00           H
ATOM   1475  CE  LYS A 680      36.640  56.840  70.170  1.00  0.00           C
ATOM   1476  HE1 LYS A 680      36.620  56.570  71.240  1.00  0.00           H
ATOM   1477  HE2 LYS A 680      37.210  57.790  70.180  1.00  0.00           H
ATOM   1478  NZ  LYS A 680      37.360  55.930  69.310  1.00  0.00           N
ATOM   1479  HZ1 LYS A 680      37.170  54.950  69.590  1.00  0.00           H
ATOM   1480  HZ2 LYS A 680      38.390  56.020  69.360  1.00  0.00           H
ATOM   1481  HZ3 LYS A 680      37.200  56.180  68.300  1.00  0.00           H
ATOM   1482  C   LYS A 680      30.410  56.230  69.450  1.00  0.00           C
ATOM   1483  O   LYS A 680      29.970  56.670  70.500  1.00  0.00           O
ATOM   1484  N   PHE A 681      29.670  56.210  68.350  1.00  0.00           N
ATOM   1485  HN  PHE A 681      30.170  56.070  67.490  1.00  0.00           H
ATOM   1486  CA  PHE A 681      28.290  56.610  68.200  1.00  0.00           C
ATOM   1487  HA  PHE A 681      28.100  57.550  68.700  1.00  0.00           H
ATOM   1488  CB  PHE A 681      27.950  56.810  66.650  1.00  0.00           C
ATOM   1489  HB1 PHE A 681      28.370  55.940  66.090  1.00  0.00           H
ATOM   1490  HB2 PHE A 681      28.450  57.740  66.300  1.00  0.00           H
ATOM   1491  CG  PHE A 681      26.480  56.860  66.400  1.00  0.00           C
ATOM   1492  CD1 PHE A 681      25.750  55.660  66.290  1.00  0.00           C
ATOM   1493  HD1 PHE A 681      26.300  54.740  66.350  1.00  0.00           H
ATOM   1494  CE1 PHE A 681      24.360  55.690  66.020  1.00  0.00           C
ATOM   1495  HE1 PHE A 681      23.760  54.780  66.030  1.00  0.00           H
ATOM   1496  CZ  PHE A 681      23.750  56.910  65.740  1.00  0.00           C
ATOM   1497  HZ  PHE A 681      22.730  56.910  65.380  1.00  0.00           H
ATOM   1498  CD2 PHE A 681      25.770  58.060  66.260  1.00  0.00           C
ATOM   1499  HD2 PHE A 681      26.260  59.000  66.460  1.00  0.00           H
ATOM   1500  CE2 PHE A 681      24.460  58.120  65.820  1.00  0.00           C
ATOM   1501  HE2 PHE A 681      23.980  59.080  65.640  1.00  0.00           H
ATOM   1502  C   PHE A 681      27.470  55.670  69.000  1.00  0.00           C
ATOM   1503  O   PHE A 681      26.560  56.040  69.710  1.00  0.00           O
ATOM   1504  N   CYS A 682      27.700  54.320  68.920  1.00  0.00           N
ATOM   1505  HN  CYS A 682      28.320  53.970  68.230  1.00  0.00           H
ATOM   1506  CA  CYS A 682      26.900  53.340  69.600  1.00  0.00           C
ATOM   1507  HA  CYS A 682      25.860  53.570  69.380  1.00  0.00           H
ATOM   1508  CB  CYS A 682      27.210  51.920  69.250  1.00  0.00           C
ATOM   1509  HB1 CYS A 682      26.750  51.170  69.920  1.00  0.00           H
ATOM   1510  HB2 CYS A 682      28.310  51.850  69.370  1.00  0.00           H
ATOM   1511  SG  CYS A 682      26.660  51.720  67.500  1.00  0.00           S
ATOM   1512  HG1 CYS A 682      27.650  52.340  66.880  1.00  0.00           H
ATOM   1513  C   CYS A 682      26.850  53.470  71.140  1.00  0.00           C
ATOM   1514  O   CYS A 682      25.860  53.310  71.850  1.00  0.00           O
ATOM   1515  N   ARG A 683      28.090  53.730  71.650  1.00  0.00           N
ATOM   1516  HN  ARG A 683      28.750  53.730  70.920  1.00  0.00           H
ATOM   1517  CA  ARG A 683      28.440  54.140  73.040  1.00  0.00           C
ATOM   1518  HA  ARG A 683      27.950  53.450  73.720  1.00  0.00           H
ATOM   1519  CB  ARG A 683      29.990  54.050  73.200  1.00  0.00           C
ATOM   1520  HB1 ARG A 683      30.550  54.680  72.470  1.00  0.00           H
ATOM   1521  HB2 ARG A 683      30.330  53.040  72.880  1.00  0.00           H
ATOM   1522  CG  ARG A 683      30.560  54.180  74.620  1.00  0.00           C
ATOM   1523  HG1 ARG A 683      29.860  53.530  75.200  1.00  0.00           H
ATOM   1524  HG2 ARG A 683      30.460  55.220  75.000  1.00  0.00           H
ATOM   1525  CD  ARG A 683      32.000  53.730  74.740  1.00  0.00           C
ATOM   1526  HD1 ARG A 683      32.100  52.720  74.260  1.00  0.00           H
ATOM   1527  HD2 ARG A 683      32.380  53.630  75.780  1.00  0.00           H
ATOM   1528  NE  ARG A 683      32.710  54.760  73.890  1.00  0.00           N
ATOM   1529  HE  ARG A 683      32.320  55.620  73.560  1.00  0.00           H
ATOM   1530  CZ  ARG A 683      34.010  54.720  73.790  1.00  0.00           C
ATOM   1531  NH1 ARG A 683      34.760  53.810  74.440  1.00  0.00           N
ATOM   1532 HH11 ARG A 683      34.440  52.980  74.910  1.00  0.00           H
ATOM   1533 HH12 ARG A 683      35.710  53.980  74.190  1.00  0.00           H
ATOM   1534  NH2 ARG A 683      34.520  55.850  73.280  1.00  0.00           N
ATOM   1535 HH21 ARG A 683      35.450  56.180  73.490  1.00  0.00           H
ATOM   1536 HH22 ARG A 683      33.880  56.600  73.110  1.00  0.00           H
ATOM   1537  C   ARG A 683      27.820  55.440  73.520  1.00  0.00           C
ATOM   1538  O   ARG A 683      27.090  55.400  74.530  1.00  0.00           O
ATOM   1539  N   ASP A 684      28.170  56.590  72.830  1.00  0.00           N
ATOM   1540  HN  ASP A 684      28.720  56.680  72.010  1.00  0.00           H
ATOM   1541  CA  ASP A 684      27.680  57.900  73.170  1.00  0.00           C
ATOM   1542  HA  ASP A 684      27.900  58.210  74.190  1.00  0.00           H
ATOM   1543  CB  ASP A 684      28.170  58.960  72.160  1.00  0.00           C
ATOM   1544  HB1 ASP A 684      27.790  59.990  72.310  1.00  0.00           H
ATOM   1545  HB2 ASP A 684      27.930  58.660  71.120  1.00  0.00           H
ATOM   1546  CG  ASP A 684      29.700  59.170  72.190  1.00  0.00           C
ATOM   1547  OD1 ASP A 684      30.200  59.120  73.330  1.00  0.00           O
ATOM   1548  OD2 ASP A 684      30.320  59.550  71.140  1.00  0.00           O
ATOM   1549  C   ASP A 684      26.170  58.100  73.080  1.00  0.00           C
ATOM   1550  O   ASP A 684      25.540  58.750  73.940  1.00  0.00           O
ATOM   1551  N   TYR A 685      25.470  57.530  72.040  1.00  0.00           N
ATOM   1552  HN  TYR A 685      25.990  57.050  71.340  1.00  0.00           H
ATOM   1553  CA  TYR A 685      24.090  57.690  71.800  1.00  0.00           C
ATOM   1554  HA  TYR A 685      23.730  58.580  72.300  1.00  0.00           H
ATOM   1555  CB  TYR A 685      23.810  57.990  70.270  1.00  0.00           C
ATOM   1556  HB1 TYR A 685      22.710  57.850  70.110  1.00  0.00           H
ATOM   1557  HB2 TYR A 685      24.310  57.160  69.700  1.00  0.00           H
ATOM   1558  CG  TYR A 685      24.300  59.340  69.870  1.00  0.00           C
ATOM   1559  CD1 TYR A 685      25.570  59.380  69.190  1.00  0.00           C
ATOM   1560  HD1 TYR A 685      26.190  58.490  69.210  1.00  0.00           H
ATOM   1561  CE1 TYR A 685      26.140  60.610  68.810  1.00  0.00           C
ATOM   1562  HE1 TYR A 685      27.140  60.680  68.410  1.00  0.00           H
ATOM   1563  CZ  TYR A 685      25.480  61.750  69.120  1.00  0.00           C
ATOM   1564  OH  TYR A 685      25.980  62.990  68.920  1.00  0.00           O
ATOM   1565  HH  TYR A 685      25.220  63.550  68.810  1.00  0.00           H
ATOM   1566  CD2 TYR A 685      23.640  60.530  70.030  1.00  0.00           C
ATOM   1567  HD2 TYR A 685      22.650  60.420  70.460  1.00  0.00           H
ATOM   1568  CE2 TYR A 685      24.240  61.810  69.690  1.00  0.00           C
ATOM   1569  HE2 TYR A 685      23.610  62.670  69.660  1.00  0.00           H
ATOM   1570  C   TYR A 685      23.280  56.460  72.210  1.00  0.00           C
ATOM   1571  O   TYR A 685      22.100  56.320  72.050  1.00  0.00           O
ATOM   1572  N   GLN A 686      23.980  55.420  72.700  1.00  0.00           N
ATOM   1573  HN  GLN A 686      24.980  55.460  72.710  1.00  0.00           H
ATOM   1574  CA  GLN A 686      23.420  54.280  73.510  1.00  0.00           C
ATOM   1575  HA  GLN A 686      24.290  53.690  73.780  1.00  0.00           H
ATOM   1576  CB  GLN A 686      22.700  54.880  74.710  1.00  0.00           C
ATOM   1577  HB1 GLN A 686      21.770  55.370  74.360  1.00  0.00           H
ATOM   1578  HB2 GLN A 686      23.450  55.570  75.160  1.00  0.00           H
ATOM   1579  CG  GLN A 686      22.250  53.840  75.710  1.00  0.00           C
ATOM   1580  HG1 GLN A 686      21.670  53.040  75.200  1.00  0.00           H
ATOM   1581  HG2 GLN A 686      21.520  54.390  76.350  1.00  0.00           H
ATOM   1582  CD  GLN A 686      23.370  53.320  76.590  1.00  0.00           C
ATOM   1583  OE1 GLN A 686      24.560  53.500  76.300  1.00  0.00           O
ATOM   1584  NE2 GLN A 686      22.960  52.680  77.720  1.00  0.00           N
ATOM   1585 HE21 GLN A 686      23.680  52.610  78.400  1.00  0.00           H
ATOM   1586 HE22 GLN A 686      22.000  52.410  77.880  1.00  0.00           H
ATOM   1587  C   GLN A 686      22.560  53.370  72.570  1.00  0.00           C
ATOM   1588  O   GLN A 686      21.300  53.380  72.530  1.00  0.00           O
ATOM   1589  N   LEU A 687      23.220  52.580  71.730  1.00  0.00           N
ATOM   1590  HN  LEU A 687      24.210  52.700  71.680  1.00  0.00           H
ATOM   1591  CA  LEU A 687      22.680  51.490  70.860  1.00  0.00           C
ATOM   1592  HA  LEU A 687      21.640  51.370  71.150  1.00  0.00           H
ATOM   1593  CB  LEU A 687      22.730  51.880  69.420  1.00  0.00           C
ATOM   1594  HB1 LEU A 687      22.090  51.160  68.860  1.00  0.00           H
ATOM   1595  HB2 LEU A 687      23.770  51.800  69.030  1.00  0.00           H
ATOM   1596  CG  LEU A 687      22.110  53.250  68.970  1.00  0.00           C
ATOM   1597  HG  LEU A 687      21.260  53.550  69.620  1.00  0.00           H
ATOM   1598  CD1 LEU A 687      23.160  54.360  68.920  1.00  0.00           C
ATOM   1599 HD11 LEU A 687      22.720  55.310  68.550  1.00  0.00           H
ATOM   1600 HD12 LEU A 687      23.910  54.000  68.190  1.00  0.00           H
ATOM   1601 HD13 LEU A 687      23.570  54.500  69.940  1.00  0.00           H
ATOM   1602  CD2 LEU A 687      21.440  53.120  67.680  1.00  0.00           C
ATOM   1603 HD21 LEU A 687      20.570  52.430  67.560  1.00  0.00           H
ATOM   1604 HD22 LEU A 687      22.050  52.860  66.780  1.00  0.00           H
ATOM   1605 HD23 LEU A 687      20.930  54.100  67.510  1.00  0.00           H
ATOM   1606  C   LEU A 687      23.400  50.080  71.110  1.00  0.00           C
ATOM   1607  O   LEU A 687      24.510  50.070  71.570  1.00  0.00           O
ATOM   1608  N   SER A 688      22.720  48.990  70.840  1.00  0.00           N
ATOM   1609  HN  SER A 688      21.810  49.070  70.420  1.00  0.00           H
ATOM   1610  CA  SER A 688      23.310  47.660  70.910  1.00  0.00           C
ATOM   1611  HA  SER A 688      23.910  47.580  71.810  1.00  0.00           H
ATOM   1612  CB  SER A 688      22.190  46.630  70.990  1.00  0.00           C
ATOM   1613  HB1 SER A 688      21.480  46.650  70.150  1.00  0.00           H
ATOM   1614  HB2 SER A 688      21.600  46.780  71.920  1.00  0.00           H
ATOM   1615  OG  SER A 688      22.750  45.290  71.030  1.00  0.00           O
ATOM   1616  HG1 SER A 688      22.720  45.080  71.960  1.00  0.00           H
ATOM   1617  C   SER A 688      24.140  47.410  69.650  1.00  0.00           C
ATOM   1618  O   SER A 688      23.670  47.530  68.510  1.00  0.00           O
ATOM   1619  N   TYR A 689      25.420  47.170  69.940  1.00  0.00           N
ATOM   1620  HN  TYR A 689      25.660  47.130  70.910  1.00  0.00           H
ATOM   1621  CA  TYR A 689      26.550  47.090  69.030  1.00  0.00           C
ATOM   1622  HA  TYR A 689      26.580  48.120  68.680  1.00  0.00           H
ATOM   1623  CB  TYR A 689      27.870  46.910  69.790  1.00  0.00           C
ATOM   1624  HB1 TYR A 689      27.810  45.980  70.390  1.00  0.00           H
ATOM   1625  HB2 TYR A 689      28.050  47.800  70.410  1.00  0.00           H
ATOM   1626  CG  TYR A 689      29.110  46.910  68.920  1.00  0.00           C
ATOM   1627  CD1 TYR A 689      29.390  47.750  67.870  1.00  0.00           C
ATOM   1628  HD1 TYR A 689      28.570  48.370  67.530  1.00  0.00           H
ATOM   1629  CE1 TYR A 689      30.640  47.850  67.300  1.00  0.00           C
ATOM   1630  HE1 TYR A 689      30.780  48.580  66.520  1.00  0.00           H
ATOM   1631  CZ  TYR A 689      31.580  46.870  67.680  1.00  0.00           C
ATOM   1632  OH  TYR A 689      32.830  46.810  67.000  1.00  0.00           O
ATOM   1633  HH  TYR A 689      32.670  47.380  66.240  1.00  0.00           H
ATOM   1634  CD2 TYR A 689      30.150  46.110  69.410  1.00  0.00           C
ATOM   1635  HD2 TYR A 689      30.000  45.550  70.320  1.00  0.00           H
ATOM   1636  CE2 TYR A 689      31.380  46.010  68.780  1.00  0.00           C
ATOM   1637  HE2 TYR A 689      32.080  45.360  69.270  1.00  0.00           H
ATOM   1638  C   TYR A 689      26.390  46.050  67.970  1.00  0.00           C
ATOM   1639  O   TYR A 689      26.480  46.370  66.830  1.00  0.00           O
ATOM   1640  N   LEU A 690      26.170  44.780  68.240  1.00  0.00           N
ATOM   1641  HN  LEU A 690      25.910  44.550  69.180  1.00  0.00           H
ATOM   1642  CA  LEU A 690      26.540  43.680  67.390  1.00  0.00           C
ATOM   1643  HA  LEU A 690      27.520  43.870  66.990  1.00  0.00           H
ATOM   1644  CB  LEU A 690      26.760  42.380  68.150  1.00  0.00           C
ATOM   1645  HB1 LEU A 690      27.120  41.610  67.440  1.00  0.00           H
ATOM   1646  HB2 LEU A 690      25.780  41.980  68.500  1.00  0.00           H
ATOM   1647  CG  LEU A 690      27.790  42.450  69.230  1.00  0.00           C
ATOM   1648  HG  LEU A 690      27.630  43.310  69.930  1.00  0.00           H
ATOM   1649  CD1 LEU A 690      27.770  41.170  70.070  1.00  0.00           C
ATOM   1650 HD11 LEU A 690      28.570  41.160  70.830  1.00  0.00           H
ATOM   1651 HD12 LEU A 690      27.990  40.300  69.410  1.00  0.00           H
ATOM   1652 HD13 LEU A 690      26.800  41.090  70.600  1.00  0.00           H
ATOM   1653  CD2 LEU A 690      29.240  42.680  68.810  1.00  0.00           C
ATOM   1654 HD21 LEU A 690      29.640  41.760  68.320  1.00  0.00           H
ATOM   1655 HD22 LEU A 690      29.990  42.730  69.640  1.00  0.00           H
ATOM   1656 HD23 LEU A 690      29.520  43.620  68.280  1.00  0.00           H
ATOM   1657  C   LEU A 690      25.540  43.590  66.350  1.00  0.00           C
ATOM   1658  O   LEU A 690      25.780  43.510  65.140  1.00  0.00           O
ATOM   1659  N   SER A 691      24.250  43.590  66.710  1.00  0.00           N
ATOM   1660  HN  SER A 691      23.980  43.480  67.660  1.00  0.00           H
ATOM   1661  CA  SER A 691      23.080  43.790  65.840  1.00  0.00           C
ATOM   1662  HA  SER A 691      23.000  42.930  65.200  1.00  0.00           H
ATOM   1663  CB  SER A 691      21.740  43.880  66.690  1.00  0.00           C
ATOM   1664  HB1 SER A 691      21.890  44.580  67.540  1.00  0.00           H
ATOM   1665  HB2 SER A 691      21.460  42.940  67.210  1.00  0.00           H
ATOM   1666  OG  SER A 691      20.630  44.350  65.950  1.00  0.00           O
ATOM   1667  HG1 SER A 691      20.860  45.140  65.450  1.00  0.00           H
ATOM   1668  C   SER A 691      23.150  44.970  64.910  1.00  0.00           C
ATOM   1669  O   SER A 691      22.730  44.890  63.770  1.00  0.00           O
ATOM   1670  N   LEU A 692      23.630  46.150  65.440  1.00  0.00           N
ATOM   1671  HN  LEU A 692      23.960  46.220  66.380  1.00  0.00           H
ATOM   1672  CA  LEU A 692      23.810  47.320  64.630  1.00  0.00           C
ATOM   1673  HA  LEU A 692      22.850  47.290  64.120  1.00  0.00           H
ATOM   1674  CB  LEU A 692      24.090  48.580  65.510  1.00  0.00           C
ATOM   1675  HB1 LEU A 692      25.080  48.540  66.020  1.00  0.00           H
ATOM   1676  HB2 LEU A 692      23.290  48.550  66.270  1.00  0.00           H
ATOM   1677  CG  LEU A 692      23.890  49.930  64.760  1.00  0.00           C
ATOM   1678  HG  LEU A 692      24.860  50.040  64.250  1.00  0.00           H
ATOM   1679  CD1 LEU A 692      22.780  49.960  63.650  1.00  0.00           C
ATOM   1680 HD11 LEU A 692      22.590  50.970  63.240  1.00  0.00           H
ATOM   1681 HD12 LEU A 692      21.790  49.650  64.050  1.00  0.00           H
ATOM   1682 HD13 LEU A 692      22.980  49.260  62.810  1.00  0.00           H
ATOM   1683  CD2 LEU A 692      23.680  51.140  65.670  1.00  0.00           C
ATOM   1684 HD21 LEU A 692      23.420  50.700  66.660  1.00  0.00           H
ATOM   1685 HD22 LEU A 692      22.790  51.640  65.220  1.00  0.00           H
ATOM   1686 HD23 LEU A 692      24.530  51.820  65.870  1.00  0.00           H
ATOM   1687  C   LEU A 692      24.840  47.010  63.550  1.00  0.00           C
ATOM   1688  O   LEU A 692      24.560  47.080  62.320  1.00  0.00           O
ATOM   1689  N   ARG A 693      26.000  46.510  64.020  1.00  0.00           N
ATOM   1690  HN  ARG A 693      26.190  46.420  64.990  1.00  0.00           H
ATOM   1691  CA  ARG A 693      27.080  46.070  63.250  1.00  0.00           C
ATOM   1692  HA  ARG A 693      27.450  46.960  62.730  1.00  0.00           H
ATOM   1693  CB  ARG A 693      28.210  45.600  64.140  1.00  0.00           C
ATOM   1694  HB1 ARG A 693      28.120  44.500  64.240  1.00  0.00           H
ATOM   1695  HB2 ARG A 693      28.210  46.090  65.130  1.00  0.00           H
ATOM   1696  CG  ARG A 693      29.690  45.830  63.740  1.00  0.00           C
ATOM   1697  HG1 ARG A 693      30.440  45.450  64.450  1.00  0.00           H
ATOM   1698  HG2 ARG A 693      29.730  46.950  63.720  1.00  0.00           H
ATOM   1699  CD  ARG A 693      30.180  45.500  62.330  1.00  0.00           C
ATOM   1700  HD1 ARG A 693      31.170  45.940  62.100  1.00  0.00           H
ATOM   1701  HD2 ARG A 693      29.520  46.010  61.590  1.00  0.00           H
ATOM   1702  NE  ARG A 693      30.030  44.010  62.170  1.00  0.00           N
ATOM   1703  HE  ARG A 693      29.180  43.540  62.410  1.00  0.00           H
ATOM   1704  CZ  ARG A 693      30.910  43.340  61.420  1.00  0.00           C
ATOM   1705  NH1 ARG A 693      32.050  43.820  61.060  1.00  0.00           N
ATOM   1706 HH11 ARG A 693      32.530  43.330  60.340  1.00  0.00           H
ATOM   1707 HH12 ARG A 693      32.380  44.710  61.370  1.00  0.00           H
ATOM   1708  NH2 ARG A 693      30.600  42.130  61.090  1.00  0.00           N
ATOM   1709 HH21 ARG A 693      29.720  41.810  61.450  1.00  0.00           H
ATOM   1710 HH22 ARG A 693      31.300  41.670  60.550  1.00  0.00           H
ATOM   1711  C   ARG A 693      26.710  44.990  62.210  1.00  0.00           C
ATOM   1712  O   ARG A 693      27.080  45.100  61.060  1.00  0.00           O
ATOM   1713  N   THR A 694      25.880  43.920  62.490  1.00  0.00           N
ATOM   1714  HN  THR A 694      25.620  43.840  63.460  1.00  0.00           H
ATOM   1715  CA  THR A 694      25.420  43.040  61.540  1.00  0.00           C
ATOM   1716  HA  THR A 694      26.270  42.690  61.000  1.00  0.00           H
ATOM   1717  CB  THR A 694      24.650  41.830  62.160  1.00  0.00           C
ATOM   1718  HB  THR A 694      23.760  42.180  62.720  1.00  0.00           H
ATOM   1719  OG1 THR A 694      25.470  41.180  63.110  1.00  0.00           O
ATOM   1720  HG1 THR A 694      24.940  40.890  63.850  1.00  0.00           H
ATOM   1721  CG2 THR A 694      24.270  40.770  61.200  1.00  0.00           C
ATOM   1722 HG21 THR A 694      23.460  41.140  60.540  1.00  0.00           H
ATOM   1723 HG22 THR A 694      23.840  39.860  61.680  1.00  0.00           H
ATOM   1724 HG23 THR A 694      25.130  40.510  60.540  1.00  0.00           H
ATOM   1725  C   THR A 694      24.460  43.640  60.630  1.00  0.00           C
ATOM   1726  O   THR A 694      24.590  43.330  59.490  1.00  0.00           O
ATOM   1727  N   SER A 695      23.530  44.530  61.050  1.00  0.00           N
ATOM   1728  HN  SER A 695      23.500  44.930  61.960  1.00  0.00           H
ATOM   1729  CA  SER A 695      22.530  45.180  60.200  1.00  0.00           C
ATOM   1730  HA  SER A 695      21.860  44.460  59.750  1.00  0.00           H
ATOM   1731  CB  SER A 695      21.690  46.230  61.030  1.00  0.00           C
ATOM   1732  HB1 SER A 695      20.970  46.700  60.330  1.00  0.00           H
ATOM   1733  HB2 SER A 695      22.210  47.050  61.580  1.00  0.00           H
ATOM   1734  OG  SER A 695      20.880  45.560  61.980  1.00  0.00           O
ATOM   1735  HG1 SER A 695      21.510  45.260  62.640  1.00  0.00           H
ATOM   1736  C   SER A 695      23.140  46.010  59.130  1.00  0.00           C
ATOM   1737  O   SER A 695      22.730  45.940  57.970  1.00  0.00           O
ATOM   1738  N   ILE A 696      24.160  46.920  59.360  1.00  0.00           N
ATOM   1739  HN  ILE A 696      24.490  46.970  60.310  1.00  0.00           H
ATOM   1740  CA  ILE A 696      24.890  47.700  58.430  1.00  0.00           C
ATOM   1741  HA  ILE A 696      24.130  48.260  57.890  1.00  0.00           H
ATOM   1742  CB  ILE A 696      25.810  48.650  59.140  1.00  0.00           C
ATOM   1743  HB  ILE A 696      26.370  48.060  59.900  1.00  0.00           H
ATOM   1744  CG2 ILE A 696      26.920  49.300  58.160  1.00  0.00           C
ATOM   1745 HG21 ILE A 696      27.580  48.640  57.580  1.00  0.00           H
ATOM   1746 HG22 ILE A 696      27.610  49.990  58.690  1.00  0.00           H
ATOM   1747 HG23 ILE A 696      26.320  49.830  57.390  1.00  0.00           H
ATOM   1748  CG1 ILE A 696      25.070  49.720  59.950  1.00  0.00           C
ATOM   1749 HG11 ILE A 696      24.290  49.180  60.540  1.00  0.00           H
ATOM   1750 HG12 ILE A 696      24.480  50.270  59.180  1.00  0.00           H
ATOM   1751  CD  ILE A 696      25.930  50.620  60.780  1.00  0.00           C
ATOM   1752  HD1 ILE A 696      26.550  51.200  60.060  1.00  0.00           H
ATOM   1753  HD2 ILE A 696      26.600  50.080  61.490  1.00  0.00           H
ATOM   1754  HD3 ILE A 696      25.370  51.390  61.370  1.00  0.00           H
ATOM   1755  C   ILE A 696      25.540  46.810  57.400  1.00  0.00           C
ATOM   1756  O   ILE A 696      25.490  47.000  56.240  1.00  0.00           O
ATOM   1757  N   GLY A 697      26.080  45.610  57.810  1.00  0.00           N
ATOM   1758  HN  GLY A 697      26.320  45.460  58.770  1.00  0.00           H
ATOM   1759  CA  GLY A 697      26.640  44.620  56.940  1.00  0.00           C
ATOM   1760  HA1 GLY A 697      26.940  43.840  57.640  1.00  0.00           H
ATOM   1761  HA2 GLY A 697      27.530  45.030  56.490  1.00  0.00           H
ATOM   1762  C   GLY A 697      25.760  43.940  55.930  1.00  0.00           C
ATOM   1763  O   GLY A 697      26.120  43.600  54.810  1.00  0.00           O
ATOM   1764  N   LEU A 698      24.550  43.680  56.370  1.00  0.00           N
ATOM   1765  HN  LEU A 698      24.450  43.830  57.350  1.00  0.00           H
ATOM   1766  CA  LEU A 698      23.450  43.220  55.550  1.00  0.00           C
ATOM   1767  HA  LEU A 698      23.820  42.420  54.930  1.00  0.00           H
ATOM   1768  CB  LEU A 698      22.350  42.600  56.350  1.00  0.00           C
ATOM   1769  HB1 LEU A 698      21.540  42.140  55.740  1.00  0.00           H
ATOM   1770  HB2 LEU A 698      21.940  43.410  56.990  1.00  0.00           H
ATOM   1771  CG  LEU A 698      22.850  41.450  57.280  1.00  0.00           C
ATOM   1772  HG  LEU A 698      23.390  41.800  58.180  1.00  0.00           H
ATOM   1773  CD1 LEU A 698      21.520  40.710  57.750  1.00  0.00           C
ATOM   1774 HD11 LEU A 698      21.800  39.890  58.440  1.00  0.00           H
ATOM   1775 HD12 LEU A 698      20.930  40.410  56.860  1.00  0.00           H
ATOM   1776 HD13 LEU A 698      20.890  41.440  58.310  1.00  0.00           H
ATOM   1777  CD2 LEU A 698      23.670  40.310  56.620  1.00  0.00           C
ATOM   1778 HD21 LEU A 698      23.140  39.870  55.750  1.00  0.00           H
ATOM   1779 HD22 LEU A 698      23.800  39.380  57.200  1.00  0.00           H
ATOM   1780 HD23 LEU A 698      24.650  40.690  56.270  1.00  0.00           H
ATOM   1781  C   LEU A 698      23.000  44.280  54.480  1.00  0.00           C
ATOM   1782  O   LEU A 698      22.810  43.940  53.310  1.00  0.00           O
ATOM   1783  N   TRP A 699      22.740  45.510  54.970  1.00  0.00           N
ATOM   1784  HN  TRP A 699      22.790  45.780  55.930  1.00  0.00           H
ATOM   1785  CA  TRP A 699      22.360  46.580  54.090  1.00  0.00           C
ATOM   1786  HA  TRP A 699      21.530  46.280  53.470  1.00  0.00           H
ATOM   1787  CB  TRP A 699      21.970  47.860  54.890  1.00  0.00           C
ATOM   1788  HB1 TRP A 699      21.910  48.680  54.160  1.00  0.00           H
ATOM   1789  HB2 TRP A 699      22.680  48.170  55.690  1.00  0.00           H
ATOM   1790  CG  TRP A 699      20.590  47.890  55.520  1.00  0.00           C
ATOM   1791  CD1 TRP A 699      20.260  47.790  56.870  1.00  0.00           C
ATOM   1792  HD1 TRP A 699      20.920  47.700  57.730  1.00  0.00           H
ATOM   1793  NE1 TRP A 699      18.850  47.950  56.990  1.00  0.00           N
ATOM   1794  HE1 TRP A 699      18.290  48.440  57.620  1.00  0.00           H
ATOM   1795  CE2 TRP A 699      18.370  47.960  55.690  1.00  0.00           C
ATOM   1796  CD2 TRP A 699      19.430  47.940  54.780  1.00  0.00           C
ATOM   1797  CE3 TRP A 699      19.110  48.090  53.440  1.00  0.00           C
ATOM   1798  HE3 TRP A 699      19.830  47.980  52.640  1.00  0.00           H
ATOM   1799  CZ3 TRP A 699      17.780  48.180  53.050  1.00  0.00           C
ATOM   1800  HZ3 TRP A 699      17.570  48.250  52.000  1.00  0.00           H
ATOM   1801  CZ2 TRP A 699      17.030  48.160  55.290  1.00  0.00           C
ATOM   1802  HZ2 TRP A 699      16.230  48.350  56.000  1.00  0.00           H
ATOM   1803  CH2 TRP A 699      16.660  48.310  53.990  1.00  0.00           C
ATOM   1804  HH2 TRP A 699      15.610  48.330  53.740  1.00  0.00           H
ATOM   1805  C   TRP A 699      23.430  46.900  53.040  1.00  0.00           C
ATOM   1806  O   TRP A 699      23.110  47.080  51.900  1.00  0.00           O
ATOM   1807  N   THR A 700      24.680  46.920  53.460  1.00  0.00           N
ATOM   1808  HN  THR A 700      24.860  46.710  54.420  1.00  0.00           H
ATOM   1809  CA  THR A 700      25.910  47.100  52.560  1.00  0.00           C
ATOM   1810  HA  THR A 700      25.740  48.000  51.990  1.00  0.00           H
ATOM   1811  CB  THR A 700      27.220  47.150  53.350  1.00  0.00           C
ATOM   1812  HB  THR A 700      27.240  46.200  53.930  1.00  0.00           H
ATOM   1813  OG1 THR A 700      27.250  48.230  54.270  1.00  0.00           O
ATOM   1814  HG1 THR A 700      26.490  48.190  54.850  1.00  0.00           H
ATOM   1815  CG2 THR A 700      28.370  47.240  52.370  1.00  0.00           C
ATOM   1816 HG21 THR A 700      28.350  46.330  51.740  1.00  0.00           H
ATOM   1817 HG22 THR A 700      29.270  47.380  53.010  1.00  0.00           H
ATOM   1818 HG23 THR A 700      28.300  48.090  51.660  1.00  0.00           H
ATOM   1819  C   THR A 700      25.960  45.970  51.560  1.00  0.00           C
ATOM   1820  O   THR A 700      26.040  46.210  50.310  1.00  0.00           O
ATOM   1821  N   SER A 701      25.690  44.710  52.010  1.00  0.00           N
ATOM   1822  HN  SER A 701      25.730  44.460  52.980  1.00  0.00           H
ATOM   1823  CA  SER A 701      25.690  43.530  51.140  1.00  0.00           C
ATOM   1824  HA  SER A 701      26.630  43.620  50.620  1.00  0.00           H
ATOM   1825  CB  SER A 701      25.560  42.200  51.970  1.00  0.00           C
ATOM   1826  HB1 SER A 701      24.520  42.210  52.360  1.00  0.00           H
ATOM   1827  HB2 SER A 701      26.240  42.240  52.850  1.00  0.00           H
ATOM   1828  OG  SER A 701      25.730  41.050  51.190  1.00  0.00           O
ATOM   1829  HG1 SER A 701      26.600  41.100  50.780  1.00  0.00           H
ATOM   1830  C   SER A 701      24.670  43.590  50.000  1.00  0.00           C
ATOM   1831  O   SER A 701      25.010  43.350  48.770  1.00  0.00           O
ATOM   1832  N   PHE A 702      23.460  44.140  50.300  1.00  0.00           N
ATOM   1833  HN  PHE A 702      23.330  44.100  51.290  1.00  0.00           H
ATOM   1834  CA  PHE A 702      22.320  44.400  49.410  1.00  0.00           C
ATOM   1835  HA  PHE A 702      22.330  43.460  48.860  1.00  0.00           H
ATOM   1836  CB  PHE A 702      20.990  44.450  50.140  1.00  0.00           C
ATOM   1837  HB1 PHE A 702      21.140  44.970  51.110  1.00  0.00           H
ATOM   1838  HB2 PHE A 702      20.600  43.420  50.310  1.00  0.00           H
ATOM   1839  CG  PHE A 702      19.860  45.330  49.440  1.00  0.00           C
ATOM   1840  CD1 PHE A 702      18.970  44.830  48.440  1.00  0.00           C
ATOM   1841  HD1 PHE A 702      18.850  43.880  47.950  1.00  0.00           H
ATOM   1842  CE1 PHE A 702      17.950  45.610  47.930  1.00  0.00           C
ATOM   1843  HE1 PHE A 702      17.220  45.240  47.220  1.00  0.00           H
ATOM   1844  CZ  PHE A 702      17.770  46.940  48.360  1.00  0.00           C
ATOM   1845  HZ  PHE A 702      16.920  47.450  47.940  1.00  0.00           H
ATOM   1846  CD2 PHE A 702      19.650  46.620  49.830  1.00  0.00           C
ATOM   1847  HD2 PHE A 702      20.320  47.110  50.510  1.00  0.00           H
ATOM   1848  CE2 PHE A 702      18.620  47.450  49.360  1.00  0.00           C
ATOM   1849  HE2 PHE A 702      18.580  48.480  49.710  1.00  0.00           H
ATOM   1850  C   PHE A 702      22.550  45.560  48.440  1.00  0.00           C
ATOM   1851  O   PHE A 702      22.480  45.530  47.190  1.00  0.00           O
ATOM   1852  N   LEU A 703      23.130  46.730  48.960  1.00  0.00           N
ATOM   1853  HN  LEU A 703      23.260  46.820  49.950  1.00  0.00           H
ATOM   1854  CA  LEU A 703      23.470  47.850  48.130  1.00  0.00           C
ATOM   1855  HA  LEU A 703      22.620  48.190  47.560  1.00  0.00           H
ATOM   1856  CB  LEU A 703      24.020  48.980  49.140  1.00  0.00           C
ATOM   1857  HB1 LEU A 703      24.700  49.780  48.790  1.00  0.00           H
ATOM   1858  HB2 LEU A 703      24.690  48.450  49.840  1.00  0.00           H
ATOM   1859  CG  LEU A 703      22.830  49.610  49.970  1.00  0.00           C
ATOM   1860  HG  LEU A 703      22.160  48.780  50.250  1.00  0.00           H
ATOM   1861  CD1 LEU A 703      23.320  50.180  51.320  1.00  0.00           C
ATOM   1862 HD11 LEU A 703      22.510  50.190  52.070  1.00  0.00           H
ATOM   1863 HD12 LEU A 703      23.850  51.140  51.180  1.00  0.00           H
ATOM   1864 HD13 LEU A 703      24.040  49.480  51.790  1.00  0.00           H
ATOM   1865  CD2 LEU A 703      21.960  50.550  49.180  1.00  0.00           C
ATOM   1866 HD21 LEU A 703      22.580  51.400  48.830  1.00  0.00           H
ATOM   1867 HD22 LEU A 703      21.170  50.930  49.870  1.00  0.00           H
ATOM   1868 HD23 LEU A 703      21.450  50.040  48.340  1.00  0.00           H
ATOM   1869  C   LEU A 703      24.560  47.460  47.130  1.00  0.00           C
ATOM   1870  O   LEU A 703      24.540  47.900  45.980  1.00  0.00           O
ATOM   1871  N   CYS A 704      25.530  46.540  47.520  1.00  0.00           N
ATOM   1872  HN  CYS A 704      25.580  46.210  48.450  1.00  0.00           H
ATOM   1873  CA  CYS A 704      26.530  46.000  46.540  1.00  0.00           C
ATOM   1874  HA  CYS A 704      26.970  46.840  46.030  1.00  0.00           H
ATOM   1875  CB  CYS A 704      27.570  45.130  47.320  1.00  0.00           C
ATOM   1876  HB1 CYS A 704      28.170  44.500  46.630  1.00  0.00           H
ATOM   1877  HB2 CYS A 704      26.940  44.420  47.900  1.00  0.00           H
ATOM   1878  SG  CYS A 704      28.640  46.270  48.310  1.00  0.00           S
ATOM   1879  HG1 CYS A 704      27.600  46.730  49.000  1.00  0.00           H
ATOM   1880  C   CYS A 704      25.870  45.170  45.520  1.00  0.00           C
ATOM   1881  O   CYS A 704      26.440  45.170  44.440  1.00  0.00           O
ATOM   1882  N   ILE A 705      24.730  44.410  45.730  1.00  0.00           N
ATOM   1883  HN  ILE A 705      24.350  44.300  46.640  1.00  0.00           H
ATOM   1884  CA  ILE A 705      24.180  43.520  44.670  1.00  0.00           C
ATOM   1885  HA  ILE A 705      24.970  43.040  44.110  1.00  0.00           H
ATOM   1886  CB  ILE A 705      23.320  42.440  45.240  1.00  0.00           C
ATOM   1887  HB  ILE A 705      22.570  42.810  45.950  1.00  0.00           H
ATOM   1888  CG2 ILE A 705      22.390  41.750  44.130  1.00  0.00           C
ATOM   1889 HG21 ILE A 705      21.920  40.870  44.630  1.00  0.00           H
ATOM   1890 HG22 ILE A 705      22.960  41.420  43.240  1.00  0.00           H
ATOM   1891 HG23 ILE A 705      21.610  42.450  43.780  1.00  0.00           H
ATOM   1892  CG1 ILE A 705      24.240  41.410  46.080  1.00  0.00           C
ATOM   1893 HG11 ILE A 705      24.910  42.090  46.640  1.00  0.00           H
ATOM   1894 HG12 ILE A 705      24.770  40.910  45.240  1.00  0.00           H
ATOM   1895  CD  ILE A 705      23.460  40.450  46.980  1.00  0.00           C
ATOM   1896  HD1 ILE A 705      23.220  39.620  46.280  1.00  0.00           H
ATOM   1897  HD2 ILE A 705      22.560  40.950  47.360  1.00  0.00           H
ATOM   1898  HD3 ILE A 705      24.000  40.040  47.860  1.00  0.00           H
ATOM   1899  C   ILE A 705      23.250  44.410  43.740  1.00  0.00           C
ATOM   1900  O   ILE A 705      23.180  44.200  42.490  1.00  0.00           O
ATOM   1901  N   VAL A 706      22.590  45.470  44.250  1.00  0.00           N
ATOM   1902  HN  VAL A 706      22.660  45.620  45.240  1.00  0.00           H
ATOM   1903  CA  VAL A 706      21.960  46.560  43.500  1.00  0.00           C
ATOM   1904  HA  VAL A 706      21.250  46.110  42.810  1.00  0.00           H
ATOM   1905  CB  VAL A 706      21.170  47.480  44.380  1.00  0.00           C
ATOM   1906  HB  VAL A 706      21.770  47.990  45.140  1.00  0.00           H
ATOM   1907  CG1 VAL A 706      20.570  48.700  43.570  1.00  0.00           C
ATOM   1908 HG11 VAL A 706      21.370  49.410  43.250  1.00  0.00           H
ATOM   1909 HG12 VAL A 706      19.940  49.230  44.320  1.00  0.00           H
ATOM   1910 HG13 VAL A 706      20.060  48.300  42.670  1.00  0.00           H
ATOM   1911  CG2 VAL A 706      20.110  46.610  45.050  1.00  0.00           C
ATOM   1912 HG21 VAL A 706      19.620  47.270  45.790  1.00  0.00           H
ATOM   1913 HG22 VAL A 706      20.500  45.760  45.660  1.00  0.00           H
ATOM   1914 HG23 VAL A 706      19.380  46.240  44.290  1.00  0.00           H
ATOM   1915  C   VAL A 706      22.900  47.360  42.660  1.00  0.00           C
ATOM   1916  O   VAL A 706      22.580  47.790  41.550  1.00  0.00           O
ATOM   1917  N   LEU A 707      24.150  47.630  43.000  1.00  0.00           N
ATOM   1918  HN  LEU A 707      24.420  47.510  43.950  1.00  0.00           H
ATOM   1919  CA  LEU A 707      25.250  48.100  42.150  1.00  0.00           C
ATOM   1920  HA  LEU A 707      25.000  49.050  41.690  1.00  0.00           H
ATOM   1921  CB  LEU A 707      26.540  48.240  42.940  1.00  0.00           C
ATOM   1922  HB1 LEU A 707      27.400  48.330  42.240  1.00  0.00           H
ATOM   1923  HB2 LEU A 707      26.650  47.370  43.630  1.00  0.00           H
ATOM   1924  CG  LEU A 707      26.550  49.510  43.850  1.00  0.00           C
ATOM   1925  HG  LEU A 707      25.720  49.540  44.600  1.00  0.00           H
ATOM   1926  CD1 LEU A 707      27.710  49.480  44.900  1.00  0.00           C
ATOM   1927 HD11 LEU A 707      27.550  48.670  45.640  1.00  0.00           H
ATOM   1928 HD12 LEU A 707      27.800  50.440  45.460  1.00  0.00           H
ATOM   1929 HD13 LEU A 707      28.660  49.300  44.330  1.00  0.00           H
ATOM   1930  CD2 LEU A 707      26.640  50.810  42.970  1.00  0.00           C
ATOM   1931 HD21 LEU A 707      27.630  51.070  42.570  1.00  0.00           H
ATOM   1932 HD22 LEU A 707      26.420  51.630  43.700  1.00  0.00           H
ATOM   1933 HD23 LEU A 707      25.930  50.800  42.120  1.00  0.00           H
ATOM   1934  C   LEU A 707      25.570  47.210  41.010  1.00  0.00           C
ATOM   1935  O   LEU A 707      25.610  47.600  39.850  1.00  0.00           O
ATOM   1936  N   VAL A 708      25.710  45.930  41.350  1.00  0.00           N
ATOM   1937  HN  VAL A 708      25.510  45.620  42.290  1.00  0.00           H
ATOM   1938  CA  VAL A 708      25.960  44.930  40.270  1.00  0.00           C
ATOM   1939  HA  VAL A 708      26.840  45.120  39.680  1.00  0.00           H
ATOM   1940  CB  VAL A 708      26.180  43.580  40.860  1.00  0.00           C
ATOM   1941  HB  VAL A 708      25.310  43.280  41.480  1.00  0.00           H
ATOM   1942  CG1 VAL A 708      26.410  42.540  39.770  1.00  0.00           C
ATOM   1943 HG11 VAL A 708      25.470  42.090  39.380  1.00  0.00           H
ATOM   1944 HG12 VAL A 708      27.020  41.680  40.120  1.00  0.00           H
ATOM   1945 HG13 VAL A 708      27.090  42.910  38.960  1.00  0.00           H
ATOM   1946  CG2 VAL A 708      27.420  43.610  41.780  1.00  0.00           C
ATOM   1947 HG21 VAL A 708      27.530  42.660  42.340  1.00  0.00           H
ATOM   1948 HG22 VAL A 708      27.530  44.560  42.360  1.00  0.00           H
ATOM   1949 HG23 VAL A 708      28.370  43.640  41.200  1.00  0.00           H
ATOM   1950  C   VAL A 708      24.760  44.800  39.300  1.00  0.00           C
ATOM   1951  O   VAL A 708      24.880  44.790  38.110  1.00  0.00           O
ATOM   1952  N   ALA A 709      23.510  44.760  39.840  1.00  0.00           N
ATOM   1953  HN  ALA A 709      23.490  44.740  40.840  1.00  0.00           H
ATOM   1954  CA  ALA A 709      22.320  44.760  39.040  1.00  0.00           C
ATOM   1955  HA  ALA A 709      22.420  43.940  38.340  1.00  0.00           H
ATOM   1956  CB  ALA A 709      21.100  44.570  40.000  1.00  0.00           C
ATOM   1957  HB1 ALA A 709      20.200  44.280  39.410  1.00  0.00           H
ATOM   1958  HB2 ALA A 709      20.900  45.500  40.570  1.00  0.00           H
ATOM   1959  HB3 ALA A 709      21.330  43.820  40.790  1.00  0.00           H
ATOM   1960  C   ALA A 709      22.000  45.930  38.120  1.00  0.00           C
ATOM   1961  O   ALA A 709      21.650  45.720  37.010  1.00  0.00           O
ATOM   1962  N   THR A 710      22.200  47.170  38.590  1.00  0.00           N
ATOM   1963  HN  THR A 710      22.490  47.270  39.530  1.00  0.00           H
ATOM   1964  CA  THR A 710      22.000  48.350  37.850  1.00  0.00           C
ATOM   1965  HA  THR A 710      21.050  48.390  37.340  1.00  0.00           H
ATOM   1966  CB  THR A 710      21.960  49.590  38.760  1.00  0.00           C
ATOM   1967  HB  THR A 710      22.940  49.930  39.150  1.00  0.00           H
ATOM   1968  OG1 THR A 710      21.080  49.280  39.830  1.00  0.00           O
ATOM   1969  HG1 THR A 710      21.620  48.930  40.540  1.00  0.00           H
ATOM   1970  CG2 THR A 710      21.330  50.820  38.170  1.00  0.00           C
ATOM   1971 HG21 THR A 710      20.310  50.540  37.860  1.00  0.00           H
ATOM   1972 HG22 THR A 710      21.890  51.210  37.300  1.00  0.00           H
ATOM   1973 HG23 THR A 710      21.220  51.710  38.850  1.00  0.00           H
ATOM   1974  C   THR A 710      23.060  48.630  36.840  1.00  0.00           C
ATOM   1975  O   THR A 710      22.850  49.210  35.770  1.00  0.00           O
ATOM   1976  N   ASP A 711      24.290  48.190  37.150  1.00  0.00           N
ATOM   1977  HN  ASP A 711      24.460  47.580  37.920  1.00  0.00           H
ATOM   1978  CA  ASP A 711      25.540  48.560  36.500  1.00  0.00           C
ATOM   1979  HA  ASP A 711      26.300  47.900  36.890  1.00  0.00           H
ATOM   1980  CB  ASP A 711      25.560  48.240  35.010  1.00  0.00           C
ATOM   1981  HB1 ASP A 711      24.730  48.820  34.560  1.00  0.00           H
ATOM   1982  HB2 ASP A 711      25.370  47.150  34.860  1.00  0.00           H
ATOM   1983  CG  ASP A 711      26.760  48.740  34.300  1.00  0.00           C
ATOM   1984  OD1 ASP A 711      26.940  50.050  34.210  1.00  0.00           O
ATOM   1985  OD2 ASP A 711      27.550  47.930  33.760  1.00  0.00           O
ATOM   1986  C   ASP A 711      26.090  49.940  36.960  1.00  0.00           C
ATOM   1987  O   ASP A 711      25.450  50.960  36.650  1.00  0.00           O
ATOM   1988  N   ALA A 712      27.230  49.980  37.600  1.00  0.00           N
ATOM   1989  HN  ALA A 712      27.750  49.160  37.820  1.00  0.00           H
ATOM   1990  CA  ALA A 712      27.880  51.200  37.960  1.00  0.00           C
ATOM   1991  HA  ALA A 712      27.320  52.090  37.710  1.00  0.00           H
ATOM   1992  CB  ALA A 712      28.180  50.930  39.440  1.00  0.00           C
ATOM   1993  HB1 ALA A 712      27.320  50.610  40.090  1.00  0.00           H
ATOM   1994  HB2 ALA A 712      28.520  51.840  39.970  1.00  0.00           H
ATOM   1995  HB3 ALA A 712      29.050  50.240  39.530  1.00  0.00           H
ATOM   1996  C   ALA A 712      29.170  51.410  37.230  1.00  0.00           C
ATOM   1997  O   ALA A 712      30.100  52.120  37.580  1.00  0.00           O
ATOM   1998  N   SER A 713      29.180  50.730  36.040  1.00  0.00           N
ATOM   1999  HN  SER A 713      28.460  50.070  35.850  1.00  0.00           H
ATOM   2000  CA  SER A 713      30.270  50.900  35.080  1.00  0.00           C
ATOM   2001  HA  SER A 713      31.090  50.440  35.610  1.00  0.00           H
ATOM   2002  CB  SER A 713      30.230  50.150  33.720  1.00  0.00           C
ATOM   2003  HB1 SER A 713      30.080  49.070  33.930  1.00  0.00           H
ATOM   2004  HB2 SER A 713      31.130  50.360  33.110  1.00  0.00           H
ATOM   2005  OG  SER A 713      29.140  50.560  32.880  1.00  0.00           O
ATOM   2006  HG1 SER A 713      28.380  50.120  33.280  1.00  0.00           H
ATOM   2007  C   SER A 713      30.610  52.370  34.670  1.00  0.00           C
ATOM   2008  O   SER A 713      31.810  52.690  34.540  1.00  0.00           O
ATOM   2009  N   SER A 714      29.650  53.320  34.410  1.00  0.00           N
ATOM   2010  HN  SER A 714      28.680  53.160  34.420  1.00  0.00           H
ATOM   2011  CA  SER A 714      30.000  54.730  34.120  1.00  0.00           C
ATOM   2012  HA  SER A 714      30.510  54.780  33.170  1.00  0.00           H
ATOM   2013  CB  SER A 714      28.670  55.530  33.950  1.00  0.00           C
ATOM   2014  HB1 SER A 714      28.120  55.120  33.080  1.00  0.00           H
ATOM   2015  HB2 SER A 714      28.900  56.590  33.700  1.00  0.00           H
ATOM   2016  OG  SER A 714      27.810  55.450  35.110  1.00  0.00           O
ATOM   2017  HG1 SER A 714      27.320  54.630  35.030  1.00  0.00           H
ATOM   2018  C   SER A 714      30.950  55.380  35.110  1.00  0.00           C
ATOM   2019  O   SER A 714      31.920  56.080  34.700  1.00  0.00           O
ATOM   2020  N   LEU A 715      30.560  55.170  36.390  1.00  0.00           N
ATOM   2021  HN  LEU A 715      29.860  54.490  36.570  1.00  0.00           H
ATOM   2022  CA  LEU A 715      31.330  55.620  37.540  1.00  0.00           C
ATOM   2023  HA  LEU A 715      31.390  56.700  37.580  1.00  0.00           H
ATOM   2024  CB  LEU A 715      30.670  55.110  38.800  1.00  0.00           C
ATOM   2025  HB1 LEU A 715      31.390  55.020  39.640  1.00  0.00           H
ATOM   2026  HB2 LEU A 715      30.420  54.030  38.680  1.00  0.00           H
ATOM   2027  CG  LEU A 715      29.440  55.940  39.220  1.00  0.00           C
ATOM   2028  HG  LEU A 715      28.830  56.160  38.310  1.00  0.00           H
ATOM   2029  CD1 LEU A 715      28.590  55.050  40.130  1.00  0.00           C
ATOM   2030 HD11 LEU A 715      29.250  54.840  41.000  1.00  0.00           H
ATOM   2031 HD12 LEU A 715      28.030  54.230  39.630  1.00  0.00           H
ATOM   2032 HD13 LEU A 715      27.740  55.620  40.600  1.00  0.00           H
ATOM   2033  CD2 LEU A 715      29.810  57.370  39.840  1.00  0.00           C
ATOM   2034 HD21 LEU A 715      30.370  57.940  39.080  1.00  0.00           H
ATOM   2035 HD22 LEU A 715      30.260  57.240  40.840  1.00  0.00           H
ATOM   2036 HD23 LEU A 715      28.850  57.890  40.000  1.00  0.00           H
ATOM   2037  C   LEU A 715      32.790  55.110  37.530  1.00  0.00           C
ATOM   2038  O   LEU A 715      33.630  55.980  37.820  1.00  0.00           O
ATOM   2039  N   VAL A 716      33.110  53.880  37.140  1.00  0.00           N
ATOM   2040  HN  VAL A 716      32.300  53.320  37.080  1.00  0.00           H
ATOM   2041  CA  VAL A 716      34.450  53.390  36.930  1.00  0.00           C
ATOM   2042  HA  VAL A 716      35.090  53.780  37.700  1.00  0.00           H
ATOM   2043  CB  VAL A 716      34.450  51.850  36.980  1.00  0.00           C
ATOM   2044  HB  VAL A 716      34.020  51.420  36.050  1.00  0.00           H
ATOM   2045  CG1 VAL A 716      35.900  51.330  37.060  1.00  0.00           C
ATOM   2046 HG11 VAL A 716      36.490  51.710  36.200  1.00  0.00           H
ATOM   2047 HG12 VAL A 716      35.980  50.220  37.050  1.00  0.00           H
ATOM   2048 HG13 VAL A 716      36.440  51.580  38.000  1.00  0.00           H
ATOM   2049  CG2 VAL A 716      33.560  51.310  38.210  1.00  0.00           C
ATOM   2050 HG21 VAL A 716      33.810  51.940  39.070  1.00  0.00           H
ATOM   2051 HG22 VAL A 716      33.870  50.270  38.440  1.00  0.00           H
ATOM   2052 HG23 VAL A 716      32.480  51.340  37.950  1.00  0.00           H
ATOM   2053  C   VAL A 716      35.010  53.940  35.710  1.00  0.00           C
ATOM   2054  O   VAL A 716      36.120  54.470  35.630  1.00  0.00           O
ATOM   2055  N   CYS A 717      34.270  53.950  34.590  1.00  0.00           N
ATOM   2056  HN  CYS A 717      33.310  53.700  34.710  1.00  0.00           H
ATOM   2057  CA  CYS A 717      34.790  54.410  33.310  1.00  0.00           C
ATOM   2058  HA  CYS A 717      35.730  53.940  33.060  1.00  0.00           H
ATOM   2059  CB  CYS A 717      33.770  54.240  32.160  1.00  0.00           C
ATOM   2060  HB1 CYS A 717      34.270  54.640  31.250  1.00  0.00           H
ATOM   2061  HB2 CYS A 717      32.890  54.870  32.400  1.00  0.00           H
ATOM   2062  SG  CYS A 717      33.290  52.570  31.800  1.00  0.00           S
ATOM   2063  HG1 CYS A 717      32.420  52.410  32.790  1.00  0.00           H
ATOM   2064  C   CYS A 717      35.310  55.830  33.340  1.00  0.00           C
ATOM   2065  O   CYS A 717      36.410  56.100  32.810  1.00  0.00           O
ATOM   2066  N   TYR A 718      34.590  56.790  33.980  1.00  0.00           N
ATOM   2067  HN  TYR A 718      33.680  56.470  34.200  1.00  0.00           H
ATOM   2068  CA  TYR A 718      34.820  58.200  33.990  1.00  0.00           C
ATOM   2069  HA  TYR A 718      35.410  58.500  33.120  1.00  0.00           H
ATOM   2070  CB  TYR A 718      33.480  59.030  33.890  1.00  0.00           C
ATOM   2071  HB1 TYR A 718      33.590  60.130  33.880  1.00  0.00           H
ATOM   2072  HB2 TYR A 718      32.780  58.820  34.730  1.00  0.00           H
ATOM   2073  CG  TYR A 718      32.720  58.730  32.600  1.00  0.00           C
ATOM   2074  CD1 TYR A 718      31.400  58.280  32.660  1.00  0.00           C
ATOM   2075  HD1 TYR A 718      30.860  58.150  33.590  1.00  0.00           H
ATOM   2076  CE1 TYR A 718      30.710  57.980  31.490  1.00  0.00           C
ATOM   2077  HE1 TYR A 718      29.670  57.710  31.560  1.00  0.00           H
ATOM   2078  CZ  TYR A 718      31.280  58.340  30.250  1.00  0.00           C
ATOM   2079  OH  TYR A 718      30.480  58.160  29.140  1.00  0.00           O
ATOM   2080  HH  TYR A 718      29.650  57.780  29.440  1.00  0.00           H
ATOM   2081  CD2 TYR A 718      33.330  59.000  31.320  1.00  0.00           C
ATOM   2082  HD2 TYR A 718      34.270  59.520  31.280  1.00  0.00           H
ATOM   2083  CE2 TYR A 718      32.540  58.900  30.170  1.00  0.00           C
ATOM   2084  HE2 TYR A 718      32.950  59.230  29.220  1.00  0.00           H
ATOM   2085  C   TYR A 718      35.590  58.660  35.160  1.00  0.00           C
ATOM   2086  O   TYR A 718      35.560  59.890  35.390  1.00  0.00           O
ATOM   2087  N   ILE A 719      36.360  57.770  35.900  1.00  0.00           N
ATOM   2088  HN  ILE A 719      36.380  56.810  35.630  1.00  0.00           H
ATOM   2089  CA  ILE A 719      37.170  58.240  37.070  1.00  0.00           C
ATOM   2090  HA  ILE A 719      36.530  58.760  37.780  1.00  0.00           H
ATOM   2091  CB  ILE A 719      37.780  56.920  37.650  1.00  0.00           C
ATOM   2092  HB  ILE A 719      36.850  56.350  37.800  1.00  0.00           H
ATOM   2093  CG2 ILE A 719      38.820  56.150  36.690  1.00  0.00           C
ATOM   2094 HG21 ILE A 719      39.780  56.730  36.680  1.00  0.00           H
ATOM   2095 HG22 ILE A 719      38.420  56.180  35.650  1.00  0.00           H
ATOM   2096 HG23 ILE A 719      38.880  55.120  37.060  1.00  0.00           H
ATOM   2097  CG1 ILE A 719      38.380  57.230  39.080  1.00  0.00           C
ATOM   2098 HG11 ILE A 719      37.590  57.540  39.810  1.00  0.00           H
ATOM   2099 HG12 ILE A 719      39.080  58.080  39.030  1.00  0.00           H
ATOM   2100  CD  ILE A 719      39.150  56.040  39.680  1.00  0.00           C
ATOM   2101  HD1 ILE A 719      40.180  55.990  39.270  1.00  0.00           H
ATOM   2102  HD2 ILE A 719      38.570  55.160  39.330  1.00  0.00           H
ATOM   2103  HD3 ILE A 719      39.350  55.960  40.780  1.00  0.00           H
ATOM   2104  C   ILE A 719      38.350  59.210  36.770  1.00  0.00           C
ATOM   2105  O   ILE A 719      38.740  60.060  37.600  1.00  0.00           O
ATOM   2106  N   THR A 720      38.920  59.140  35.580  1.00  0.00           N
ATOM   2107  HN  THR A 720      38.690  58.400  34.940  1.00  0.00           H
ATOM   2108  CA  THR A 720      40.000  59.920  35.040  1.00  0.00           C
ATOM   2109  HA  THR A 720      40.030  59.520  34.030  1.00  0.00           H
ATOM   2110  CB  THR A 720      39.880  61.460  34.850  1.00  0.00           C
ATOM   2111  HB  THR A 720      40.890  61.730  34.440  1.00  0.00           H
ATOM   2112  OG1 THR A 720      39.590  62.220  35.980  1.00  0.00           O
ATOM   2113  HG1 THR A 720      39.260  61.650  36.670  1.00  0.00           H
ATOM   2114  CG2 THR A 720      38.720  61.710  33.910  1.00  0.00           C
ATOM   2115 HG21 THR A 720      39.020  61.510  32.860  1.00  0.00           H
ATOM   2116 HG22 THR A 720      38.440  62.790  33.950  1.00  0.00           H
ATOM   2117 HG23 THR A 720      37.810  61.210  34.300  1.00  0.00           H
ATOM   2118  C   THR A 720      41.380  59.580  35.520  1.00  0.00           C
ATOM   2119  O   THR A 720      41.550  59.250  36.700  1.00  0.00           O
ATOM   2120  N   ARG A 721      42.330  59.620  34.640  1.00  0.00           N
ATOM   2121  HN  ARG A 721      42.130  59.990  33.730  1.00  0.00           H
ATOM   2122  CA  ARG A 721      43.740  59.240  34.930  1.00  0.00           C
ATOM   2123  HA  ARG A 721      43.710  58.210  35.250  1.00  0.00           H
ATOM   2124  CB  ARG A 721      44.640  59.270  33.710  1.00  0.00           C
ATOM   2125  HB1 ARG A 721      45.630  58.900  34.040  1.00  0.00           H
ATOM   2126  HB2 ARG A 721      44.690  60.320  33.340  1.00  0.00           H
ATOM   2127  CG  ARG A 721      44.100  58.510  32.430  1.00  0.00           C
ATOM   2128  HG1 ARG A 721      44.840  58.660  31.620  1.00  0.00           H
ATOM   2129  HG2 ARG A 721      43.180  59.070  32.150  1.00  0.00           H
ATOM   2130  CD  ARG A 721      43.770  56.980  32.440  1.00  0.00           C
ATOM   2131  HD1 ARG A 721      44.610  56.420  32.910  1.00  0.00           H
ATOM   2132  HD2 ARG A 721      43.650  56.520  31.430  1.00  0.00           H
ATOM   2133  NE  ARG A 721      42.500  56.710  33.180  1.00  0.00           N
ATOM   2134  HE  ARG A 721      42.560  56.090  33.970  1.00  0.00           H
ATOM   2135  CZ  ARG A 721      41.240  57.020  32.820  1.00  0.00           C
ATOM   2136  NH1 ARG A 721      40.910  57.780  31.810  1.00  0.00           N
ATOM   2137 HH11 ARG A 721      39.920  57.910  31.680  1.00  0.00           H
ATOM   2138 HH12 ARG A 721      41.560  58.050  31.100  1.00  0.00           H
ATOM   2139  NH2 ARG A 721      40.320  56.600  33.540  1.00  0.00           N
ATOM   2140 HH21 ARG A 721      40.560  56.040  34.330  1.00  0.00           H
ATOM   2141 HH22 ARG A 721      39.390  56.670  33.160  1.00  0.00           H
ATOM   2142  C   ARG A 721      44.450  59.950  36.040  1.00  0.00           C
ATOM   2143  O   ARG A 721      45.120  59.300  36.780  1.00  0.00           O
ATOM   2144  N   PHE A 722      44.240  61.210  36.170  1.00  0.00           N
ATOM   2145  HN  PHE A 722      43.800  61.730  35.440  1.00  0.00           H
ATOM   2146  CA  PHE A 722      44.610  62.090  37.240  1.00  0.00           C
ATOM   2147  HA  PHE A 722      45.700  62.110  37.170  1.00  0.00           H
ATOM   2148  CB  PHE A 722      44.110  63.520  36.830  1.00  0.00           C
ATOM   2149  HB1 PHE A 722      43.000  63.600  36.860  1.00  0.00           H
ATOM   2150  HB2 PHE A 722      44.340  63.800  35.780  1.00  0.00           H
ATOM   2151  CG  PHE A 722      44.540  64.650  37.770  1.00  0.00           C
ATOM   2152  CD1 PHE A 722      45.830  65.170  37.660  1.00  0.00           C
ATOM   2153  HD1 PHE A 722      46.540  64.820  36.910  1.00  0.00           H
ATOM   2154  CE1 PHE A 722      46.260  66.300  38.440  1.00  0.00           C
ATOM   2155  HE1 PHE A 722      47.260  66.690  38.430  1.00  0.00           H
ATOM   2156  CZ  PHE A 722      45.450  66.660  39.560  1.00  0.00           C
ATOM   2157  HZ  PHE A 722      45.800  67.310  40.350  1.00  0.00           H
ATOM   2158  CD2 PHE A 722      43.730  65.130  38.790  1.00  0.00           C
ATOM   2159  HD2 PHE A 722      42.780  64.610  38.860  1.00  0.00           H
ATOM   2160  CE2 PHE A 722      44.120  66.140  39.680  1.00  0.00           C
ATOM   2161  HE2 PHE A 722      43.440  66.380  40.490  1.00  0.00           H
ATOM   2162  C   PHE A 722      44.220  61.630  38.640  1.00  0.00           C
ATOM   2163  O   PHE A 722      45.020  61.700  39.550  1.00  0.00           O
ATOM   2164  N   THR A 723      42.990  61.010  38.800  1.00  0.00           N
ATOM   2165  HN  THR A 723      42.410  60.820  38.010  1.00  0.00           H
ATOM   2166  CA  THR A 723      42.470  60.310  40.040  1.00  0.00           C
ATOM   2167  HA  THR A 723      42.700  60.940  40.880  1.00  0.00           H
ATOM   2168  CB  THR A 723      41.010  59.970  40.010  1.00  0.00           C
ATOM   2169  HB  THR A 723      40.750  59.290  39.170  1.00  0.00           H
ATOM   2170  OG1 THR A 723      40.220  61.140  39.780  1.00  0.00           O
ATOM   2171  HG1 THR A 723      39.760  60.860  38.990  1.00  0.00           H
ATOM   2172  CG2 THR A 723      40.520  59.400  41.390  1.00  0.00           C
ATOM   2173 HG21 THR A 723      39.410  59.330  41.420  1.00  0.00           H
ATOM   2174 HG22 THR A 723      40.820  60.170  42.130  1.00  0.00           H
ATOM   2175 HG23 THR A 723      41.020  58.450  41.650  1.00  0.00           H
ATOM   2176  C   THR A 723      43.270  58.980  40.180  1.00  0.00           C
ATOM   2177  O   THR A 723      43.870  58.650  41.200  1.00  0.00           O
ATOM   2178  N   GLU A 724      43.320  58.210  39.040  1.00  0.00           N
ATOM   2179  HN  GLU A 724      42.990  58.550  38.160  1.00  0.00           H
ATOM   2180  CA  GLU A 724      43.970  56.970  39.130  1.00  0.00           C
ATOM   2181  HA  GLU A 724      43.410  56.410  39.880  1.00  0.00           H
ATOM   2182  CB  GLU A 724      43.780  56.250  37.720  1.00  0.00           C
ATOM   2183  HB1 GLU A 724      44.340  55.290  37.850  1.00  0.00           H
ATOM   2184  HB2 GLU A 724      44.310  56.800  36.910  1.00  0.00           H
ATOM   2185  CG  GLU A 724      42.330  55.950  37.160  1.00  0.00           C
ATOM   2186  HG1 GLU A 724      41.850  56.940  37.000  1.00  0.00           H
ATOM   2187  HG2 GLU A 724      41.670  55.420  37.880  1.00  0.00           H
ATOM   2188  CD  GLU A 724      42.350  55.190  35.870  1.00  0.00           C
ATOM   2189  OE1 GLU A 724      43.390  54.920  35.310  1.00  0.00           O
ATOM   2190  OE2 GLU A 724      41.220  54.930  35.360  1.00  0.00           O
ATOM   2191  C   GLU A 724      45.460  56.990  39.540  1.00  0.00           C
ATOM   2192  O   GLU A 724      45.960  56.140  40.320  1.00  0.00           O
ATOM   2193  N   GLU A 725      46.220  57.990  38.990  1.00  0.00           N
ATOM   2194  HN  GLU A 725      45.880  58.620  38.290  1.00  0.00           H
ATOM   2195  CA  GLU A 725      47.610  58.160  39.370  1.00  0.00           C
ATOM   2196  HA  GLU A 725      48.050  57.180  39.490  1.00  0.00           H
ATOM   2197  CB  GLU A 725      48.310  59.010  38.180  1.00  0.00           C
ATOM   2198  HB1 GLU A 725      49.300  59.270  38.600  1.00  0.00           H
ATOM   2199  HB2 GLU A 725      47.610  59.860  38.010  1.00  0.00           H
ATOM   2200  CG  GLU A 725      48.250  58.240  36.870  1.00  0.00           C
ATOM   2201  HG1 GLU A 725      48.290  58.830  35.930  1.00  0.00           H
ATOM   2202  HG2 GLU A 725      47.350  57.620  36.730  1.00  0.00           H
ATOM   2203  CD  GLU A 725      49.510  57.330  36.740  1.00  0.00           C
ATOM   2204  OE1 GLU A 725      50.280  57.400  35.780  1.00  0.00           O
ATOM   2205  OE2 GLU A 725      49.740  56.510  37.650  1.00  0.00           O
ATOM   2206  C   GLU A 725      47.890  58.900  40.710  1.00  0.00           C
ATOM   2207  O   GLU A 725      48.900  58.500  41.390  1.00  0.00           O
ATOM   2208  N   ALA A 726      47.050  59.860  41.230  1.00  0.00           N
ATOM   2209  HN  ALA A 726      46.270  60.150  40.680  1.00  0.00           H
ATOM   2210  CA  ALA A 726      47.150  60.490  42.520  1.00  0.00           C
ATOM   2211  HA  ALA A 726      48.120  60.960  42.590  1.00  0.00           H
ATOM   2212  CB  ALA A 726      46.050  61.470  42.870  1.00  0.00           C
ATOM   2213  HB1 ALA A 726      46.040  62.250  42.090  1.00  0.00           H
ATOM   2214  HB2 ALA A 726      46.270  62.000  43.820  1.00  0.00           H
ATOM   2215  HB3 ALA A 726      45.090  60.920  42.990  1.00  0.00           H
ATOM   2216  C   ALA A 726      47.150  59.460  43.570  1.00  0.00           C
ATOM   2217  O   ALA A 726      48.130  59.350  44.290  1.00  0.00           O
ATOM   2218  N   PHE A 727      46.210  58.480  43.580  1.00  0.00           N
ATOM   2219  HN  PHE A 727      45.490  58.630  42.920  1.00  0.00           H
ATOM   2220  CA  PHE A 727      46.160  57.450  44.630  1.00  0.00           C
ATOM   2221  HA  PHE A 727      46.300  57.900  45.600  1.00  0.00           H
ATOM   2222  CB  PHE A 727      44.730  56.840  44.850  1.00  0.00           C
ATOM   2223  HB1 PHE A 727      44.760  56.020  45.610  1.00  0.00           H
ATOM   2224  HB2 PHE A 727      44.290  56.530  43.880  1.00  0.00           H
ATOM   2225  CG  PHE A 727      43.740  57.850  45.320  1.00  0.00           C
ATOM   2226  CD1 PHE A 727      43.870  58.310  46.660  1.00  0.00           C
ATOM   2227  HD1 PHE A 727      44.630  57.870  47.290  1.00  0.00           H
ATOM   2228  CE1 PHE A 727      43.060  59.350  47.170  1.00  0.00           C
ATOM   2229  HE1 PHE A 727      43.150  59.740  48.170  1.00  0.00           H
ATOM   2230  CZ  PHE A 727      41.980  59.840  46.360  1.00  0.00           C
ATOM   2231  HZ  PHE A 727      41.340  60.600  46.800  1.00  0.00           H
ATOM   2232  CD2 PHE A 727      42.710  58.380  44.540  1.00  0.00           C
ATOM   2233  HD2 PHE A 727      42.760  58.100  43.500  1.00  0.00           H
ATOM   2234  CE2 PHE A 727      41.850  59.330  45.030  1.00  0.00           C
ATOM   2235  HE2 PHE A 727      41.040  59.640  44.380  1.00  0.00           H
ATOM   2236  C   PHE A 727      47.290  56.420  44.420  1.00  0.00           C
ATOM   2237  O   PHE A 727      47.870  56.000  45.430  1.00  0.00           O
ATOM   2238  N   ALA A 728      47.580  56.080  43.120  1.00  0.00           N
ATOM   2239  HN  ALA A 728      47.010  56.380  42.360  1.00  0.00           H
ATOM   2240  CA  ALA A 728      48.620  55.120  42.700  1.00  0.00           C
ATOM   2241  HA  ALA A 728      48.450  54.180  43.220  1.00  0.00           H
ATOM   2242  CB  ALA A 728      48.550  54.770  41.170  1.00  0.00           C
ATOM   2243  HB1 ALA A 728      48.910  55.630  40.560  1.00  0.00           H
ATOM   2244  HB2 ALA A 728      47.520  54.400  40.980  1.00  0.00           H
ATOM   2245  HB3 ALA A 728      49.240  53.960  40.810  1.00  0.00           H
ATOM   2246  C   ALA A 728      50.090  55.470  43.090  1.00  0.00           C
ATOM   2247  O   ALA A 728      50.850  54.570  43.470  1.00  0.00           O
ATOM   2248  N   ALA A 729      50.370  56.750  43.160  1.00  0.00           N
ATOM   2249  HN  ALA A 729      49.710  57.320  42.680  1.00  0.00           H
ATOM   2250  CA  ALA A 729      51.590  57.320  43.640  1.00  0.00           C
ATOM   2251  HA  ALA A 729      52.400  56.750  43.200  1.00  0.00           H
ATOM   2252  CB  ALA A 729      51.740  58.710  42.990  1.00  0.00           C
ATOM   2253  HB1 ALA A 729      51.910  58.620  41.910  1.00  0.00           H
ATOM   2254  HB2 ALA A 729      52.680  59.230  43.320  1.00  0.00           H
ATOM   2255  HB3 ALA A 729      50.780  59.280  43.060  1.00  0.00           H
ATOM   2256  C   ALA A 729      51.710  57.500  45.170  1.00  0.00           C
ATOM   2257  O   ALA A 729      52.720  57.170  45.810  1.00  0.00           O
ATOM   2258  N   LEU A 730      50.530  57.910  45.780  1.00  0.00           N
ATOM   2259  HN  LEU A 730      49.840  58.190  45.110  1.00  0.00           H
ATOM   2260  CA  LEU A 730      50.300  58.100  47.200  1.00  0.00           C
ATOM   2261  HA  LEU A 730      51.030  58.780  47.570  1.00  0.00           H
ATOM   2262  CB  LEU A 730      48.880  58.600  47.450  1.00  0.00           C
ATOM   2263  HB1 LEU A 730      48.100  57.850  47.180  1.00  0.00           H
ATOM   2264  HB2 LEU A 730      48.570  59.490  46.870  1.00  0.00           H
ATOM   2265  CG  LEU A 730      48.570  59.010  48.910  1.00  0.00           C
ATOM   2266  HG  LEU A 730      48.770  58.220  49.660  1.00  0.00           H
ATOM   2267  CD1 LEU A 730      49.340  60.300  49.200  1.00  0.00           C
ATOM   2268 HD11 LEU A 730      50.440  60.170  49.090  1.00  0.00           H
ATOM   2269 HD12 LEU A 730      49.040  60.670  50.200  1.00  0.00           H
ATOM   2270 HD13 LEU A 730      48.900  61.070  48.520  1.00  0.00           H
ATOM   2271  CD2 LEU A 730      47.050  59.230  49.160  1.00  0.00           C
ATOM   2272 HD21 LEU A 730      46.440  58.310  48.970  1.00  0.00           H
ATOM   2273 HD22 LEU A 730      46.590  60.040  48.560  1.00  0.00           H
ATOM   2274 HD23 LEU A 730      46.790  59.470  50.210  1.00  0.00           H
ATOM   2275  C   LEU A 730      50.570  56.830  47.980  1.00  0.00           C
ATOM   2276  O   LEU A 730      51.310  56.970  49.020  1.00  0.00           O
ATOM   2277  N   ILE A 731      49.970  55.700  47.570  1.00  0.00           N
ATOM   2278  HN  ILE A 731      49.540  55.730  46.670  1.00  0.00           H
ATOM   2279  CA  ILE A 731      50.170  54.410  48.320  1.00  0.00           C
ATOM   2280  HA  ILE A 731      49.900  54.510  49.360  1.00  0.00           H
ATOM   2281  CB  ILE A 731      49.190  53.270  48.030  1.00  0.00           C
ATOM   2282  HB  ILE A 731      48.140  53.630  48.190  1.00  0.00           H
ATOM   2283  CG2 ILE A 731      49.300  52.950  46.480  1.00  0.00           C
ATOM   2284 HG21 ILE A 731      48.840  53.830  45.960  1.00  0.00           H
ATOM   2285 HG22 ILE A 731      48.680  52.080  46.190  1.00  0.00           H
ATOM   2286 HG23 ILE A 731      50.370  52.830  46.220  1.00  0.00           H
ATOM   2287  CG1 ILE A 731      49.520  52.080  48.940  1.00  0.00           C
ATOM   2288 HG11 ILE A 731      50.550  51.690  48.780  1.00  0.00           H
ATOM   2289 HG12 ILE A 731      48.800  51.300  48.620  1.00  0.00           H
ATOM   2290  CD  ILE A 731      49.280  52.230  50.500  1.00  0.00           C
ATOM   2291  HD1 ILE A 731      48.410  52.880  50.670  1.00  0.00           H
ATOM   2292  HD2 ILE A 731      50.170  52.580  51.040  1.00  0.00           H
ATOM   2293  HD3 ILE A 731      48.960  51.230  50.880  1.00  0.00           H
ATOM   2294  C   ILE A 731      51.680  54.070  48.460  1.00  0.00           C
ATOM   2295  O   ILE A 731      52.180  53.880  49.560  1.00  0.00           O
ATOM   2296  N   CYS A 732      52.520  54.030  47.350  1.00  0.00           N
ATOM   2297  HN  CYS A 732      52.100  54.180  46.450  1.00  0.00           H
ATOM   2298  CA  CYS A 732      53.950  53.700  47.340  1.00  0.00           C
ATOM   2299  HA  CYS A 732      54.170  52.650  47.490  1.00  0.00           H
ATOM   2300  CB  CYS A 732      54.460  53.860  45.850  1.00  0.00           C
ATOM   2301  HB1 CYS A 732      55.530  53.580  45.710  1.00  0.00           H
ATOM   2302  HB2 CYS A 732      54.390  54.950  45.600  1.00  0.00           H
ATOM   2303  SG  CYS A 732      53.420  52.820  44.720  1.00  0.00           S
ATOM   2304  HG1 CYS A 732      54.500  52.440  44.060  1.00  0.00           H
ATOM   2305  C   CYS A 732      54.740  54.540  48.320  1.00  0.00           C
ATOM   2306  O   CYS A 732      55.500  54.010  49.100  1.00  0.00           O
ATOM   2307  N   ILE A 733      54.560  55.870  48.270  1.00  0.00           N
ATOM   2308  HN  ILE A 733      53.950  56.230  47.570  1.00  0.00           H
ATOM   2309  CA  ILE A 733      55.290  56.870  49.060  1.00  0.00           C
ATOM   2310  HA  ILE A 733      56.310  56.540  49.110  1.00  0.00           H
ATOM   2311  CB  ILE A 733      55.150  58.220  48.470  1.00  0.00           C
ATOM   2312  HB  ILE A 733      54.060  58.400  48.310  1.00  0.00           H
ATOM   2313  CG2 ILE A 733      55.630  59.350  49.370  1.00  0.00           C
ATOM   2314 HG21 ILE A 733      56.640  59.090  49.750  1.00  0.00           H
ATOM   2315 HG22 ILE A 733      54.900  59.670  50.130  1.00  0.00           H
ATOM   2316 HG23 ILE A 733      55.610  60.240  48.700  1.00  0.00           H
ATOM   2317  CG1 ILE A 733      55.850  58.290  47.080  1.00  0.00           C
ATOM   2318 HG11 ILE A 733      55.660  59.240  46.530  1.00  0.00           H
ATOM   2319 HG12 ILE A 733      55.350  57.500  46.480  1.00  0.00           H
ATOM   2320  CD  ILE A 733      57.340  58.120  47.090  1.00  0.00           C
ATOM   2321  HD1 ILE A 733      57.880  58.710  47.860  1.00  0.00           H
ATOM   2322  HD2 ILE A 733      57.670  58.440  46.070  1.00  0.00           H
ATOM   2323  HD3 ILE A 733      57.590  57.040  47.200  1.00  0.00           H
ATOM   2324  C   ILE A 733      54.910  56.800  50.520  1.00  0.00           C
ATOM   2325  O   ILE A 733      55.740  56.890  51.410  1.00  0.00           O
ATOM   2326  N   ILE A 734      53.540  56.600  50.870  1.00  0.00           N
ATOM   2327  HN  ILE A 734      52.890  56.670  50.110  1.00  0.00           H
ATOM   2328  CA  ILE A 734      52.940  56.320  52.140  1.00  0.00           C
ATOM   2329  HA  ILE A 734      53.320  57.020  52.870  1.00  0.00           H
ATOM   2330  CB  ILE A 734      51.430  56.570  52.130  1.00  0.00           C
ATOM   2331  HB  ILE A 734      51.000  56.110  51.220  1.00  0.00           H
ATOM   2332  CG2 ILE A 734      50.780  56.080  53.410  1.00  0.00           C
ATOM   2333 HG21 ILE A 734      50.740  55.000  53.630  1.00  0.00           H
ATOM   2334 HG22 ILE A 734      49.740  56.470  53.310  1.00  0.00           H
ATOM   2335 HG23 ILE A 734      51.240  56.620  54.270  1.00  0.00           H
ATOM   2336  CG1 ILE A 734      51.120  58.140  52.000  1.00  0.00           C
ATOM   2337 HG11 ILE A 734      50.060  58.420  51.850  1.00  0.00           H
ATOM   2338 HG12 ILE A 734      51.630  58.520  51.090  1.00  0.00           H
ATOM   2339  CD  ILE A 734      51.670  59.010  53.140  1.00  0.00           C
ATOM   2340  HD1 ILE A 734      51.430  60.080  52.990  1.00  0.00           H
ATOM   2341  HD2 ILE A 734      52.780  58.940  53.240  1.00  0.00           H
ATOM   2342  HD3 ILE A 734      51.270  58.790  54.160  1.00  0.00           H
ATOM   2343  C   ILE A 734      53.380  54.980  52.730  1.00  0.00           C
ATOM   2344  O   ILE A 734      53.450  54.830  53.950  1.00  0.00           O
ATOM   2345  N   PHE A 735      53.750  53.940  51.950  1.00  0.00           N
ATOM   2346  HN  PHE A 735      53.390  53.910  51.020  1.00  0.00           H
ATOM   2347  CA  PHE A 735      54.100  52.650  52.500  1.00  0.00           C
ATOM   2348  HA  PHE A 735      53.320  52.390  53.200  1.00  0.00           H
ATOM   2349  CB  PHE A 735      54.060  51.670  51.320  1.00  0.00           C
ATOM   2350  HB1 PHE A 735      54.940  51.850  50.660  1.00  0.00           H
ATOM   2351  HB2 PHE A 735      53.100  51.860  50.790  1.00  0.00           H
ATOM   2352  CG  PHE A 735      54.100  50.190  51.680  1.00  0.00           C
ATOM   2353  CD1 PHE A 735      54.000  49.650  52.920  1.00  0.00           C
ATOM   2354  HD1 PHE A 735      53.830  50.260  53.790  1.00  0.00           H
ATOM   2355  CE1 PHE A 735      53.960  48.310  53.190  1.00  0.00           C
ATOM   2356  HE1 PHE A 735      53.840  47.950  54.200  1.00  0.00           H
ATOM   2357  CZ  PHE A 735      53.870  47.370  52.140  1.00  0.00           C
ATOM   2358  HZ  PHE A 735      53.680  46.320  52.360  1.00  0.00           H
ATOM   2359  CD2 PHE A 735      54.200  49.250  50.600  1.00  0.00           C
ATOM   2360  HD2 PHE A 735      54.350  49.660  49.610  1.00  0.00           H
ATOM   2361  CE2 PHE A 735      53.940  47.840  50.800  1.00  0.00           C
ATOM   2362  HE2 PHE A 735      54.050  47.180  49.960  1.00  0.00           H
ATOM   2363  C   PHE A 735      55.500  52.740  53.120  1.00  0.00           C
ATOM   2364  O   PHE A 735      55.770  52.240  54.170  1.00  0.00           O
ATOM   2365  N   ILE A 736      56.340  53.610  52.500  1.00  0.00           N
ATOM   2366  HN  ILE A 736      56.110  54.080  51.650  1.00  0.00           H
ATOM   2367  CA  ILE A 736      57.680  53.890  53.050  1.00  0.00           C
ATOM   2368  HA  ILE A 736      58.010  52.970  53.530  1.00  0.00           H
ATOM   2369  CB  ILE A 736      58.670  54.350  52.040  1.00  0.00           C
ATOM   2370  HB  ILE A 736      58.290  55.280  51.570  1.00  0.00           H
ATOM   2371  CG2 ILE A 736      60.070  54.660  52.720  1.00  0.00           C
ATOM   2372 HG21 ILE A 736      59.950  55.320  53.610  1.00  0.00           H
ATOM   2373 HG22 ILE A 736      60.760  55.040  51.930  1.00  0.00           H
ATOM   2374 HG23 ILE A 736      60.540  53.720  53.080  1.00  0.00           H
ATOM   2375  CG1 ILE A 736      58.810  53.370  50.840  1.00  0.00           C
ATOM   2376 HG11 ILE A 736      57.770  53.140  50.500  1.00  0.00           H
ATOM   2377 HG12 ILE A 736      59.220  52.400  51.170  1.00  0.00           H
ATOM   2378  CD  ILE A 736      59.650  53.990  49.660  1.00  0.00           C
ATOM   2379  HD1 ILE A 736      59.540  53.370  48.740  1.00  0.00           H
ATOM   2380  HD2 ILE A 736      60.710  54.140  49.950  1.00  0.00           H
ATOM   2381  HD3 ILE A 736      59.160  54.970  49.480  1.00  0.00           H
ATOM   2382  C   ILE A 736      57.570  54.800  54.260  1.00  0.00           C
ATOM   2383  O   ILE A 736      58.180  54.520  55.310  1.00  0.00           O
ATOM   2384  N   TYR A 737      56.760  55.860  54.150  1.00  0.00           N
ATOM   2385  HN  TYR A 737      56.290  56.130  53.320  1.00  0.00           H
ATOM   2386  CA  TYR A 737      56.420  56.700  55.320  1.00  0.00           C
ATOM   2387  HA  TYR A 737      57.230  57.260  55.750  1.00  0.00           H
ATOM   2388  CB  TYR A 737      55.500  57.890  54.860  1.00  0.00           C
ATOM   2389  HB1 TYR A 737      54.770  57.320  54.250  1.00  0.00           H
ATOM   2390  HB2 TYR A 737      56.120  58.590  54.260  1.00  0.00           H
ATOM   2391  CG  TYR A 737      54.750  58.600  56.000  1.00  0.00           C
ATOM   2392  CD1 TYR A 737      55.360  59.370  56.960  1.00  0.00           C
ATOM   2393  HD1 TYR A 737      56.430  59.560  56.970  1.00  0.00           H
ATOM   2394  CE1 TYR A 737      54.640  59.890  58.010  1.00  0.00           C
ATOM   2395  HE1 TYR A 737      55.240  60.490  58.680  1.00  0.00           H
ATOM   2396  CZ  TYR A 737      53.280  59.580  58.190  1.00  0.00           C
ATOM   2397  OH  TYR A 737      52.660  59.960  59.420  1.00  0.00           O
ATOM   2398  HH  TYR A 737      52.230  59.200  59.800  1.00  0.00           H
ATOM   2399  CD2 TYR A 737      53.360  58.250  56.190  1.00  0.00           C
ATOM   2400  HD2 TYR A 737      52.850  57.570  55.530  1.00  0.00           H
ATOM   2401  CE2 TYR A 737      52.720  58.680  57.320  1.00  0.00           C
ATOM   2402  HE2 TYR A 737      51.720  58.320  57.540  1.00  0.00           H
ATOM   2403  C   TYR A 737      55.920  55.800  56.580  1.00  0.00           C
ATOM   2404  O   TYR A 737      56.220  55.960  57.740  1.00  0.00           O
ATOM   2405  N   GLU A 738      55.000  54.810  56.270  1.00  0.00           N
ATOM   2406  HN  GLU A 738      54.690  54.670  55.340  1.00  0.00           H
ATOM   2407  CA  GLU A 738      54.500  53.860  57.240  1.00  0.00           C
ATOM   2408  HA  GLU A 738      54.080  54.610  57.890  1.00  0.00           H
ATOM   2409  CB  GLU A 738      53.240  53.100  56.690  1.00  0.00           C
ATOM   2410  HB1 GLU A 738      53.070  53.310  55.610  1.00  0.00           H
ATOM   2411  HB2 GLU A 738      52.350  53.370  57.290  1.00  0.00           H
ATOM   2412  CG  GLU A 738      53.170  51.510  56.860  1.00  0.00           C
ATOM   2413  HG1 GLU A 738      53.460  51.190  57.880  1.00  0.00           H
ATOM   2414  HG2 GLU A 738      53.790  50.990  56.100  1.00  0.00           H
ATOM   2415  CD  GLU A 738      51.760  51.000  56.540  1.00  0.00           C
ATOM   2416  OE1 GLU A 738      51.570  50.110  55.730  1.00  0.00           O
ATOM   2417  OE2 GLU A 738      50.820  51.400  57.280  1.00  0.00           O
ATOM   2418  C   GLU A 738      55.530  53.020  57.950  1.00  0.00           C
ATOM   2419  O   GLU A 738      55.480  52.980  59.150  1.00  0.00           O
ATOM   2420  N   ALA A 739      56.500  52.430  57.190  1.00  0.00           N
ATOM   2421  HN  ALA A 739      56.510  52.450  56.200  1.00  0.00           H
ATOM   2422  CA  ALA A 739      57.570  51.660  57.820  1.00  0.00           C
ATOM   2423  HA  ALA A 739      57.020  50.860  58.300  1.00  0.00           H
ATOM   2424  CB  ALA A 739      58.390  51.010  56.660  1.00  0.00           C
ATOM   2425  HB1 ALA A 739      57.720  50.330  56.090  1.00  0.00           H
ATOM   2426  HB2 ALA A 739      59.140  50.320  57.090  1.00  0.00           H
ATOM   2427  HB3 ALA A 739      58.830  51.780  55.980  1.00  0.00           H
ATOM   2428  C   ALA A 739      58.410  52.450  58.840  1.00  0.00           C
ATOM   2429  O   ALA A 739      58.800  51.960  59.870  1.00  0.00           O
ATOM   2430  N   LEU A 740      58.580  53.690  58.460  1.00  0.00           N
ATOM   2431  HN  LEU A 740      58.090  54.060  57.670  1.00  0.00           H
ATOM   2432  CA  LEU A 740      59.240  54.560  59.390  1.00  0.00           C
ATOM   2433  HA  LEU A 740      60.060  54.020  59.850  1.00  0.00           H
ATOM   2434  CB  LEU A 740      59.770  55.750  58.560  1.00  0.00           C
ATOM   2435  HB1 LEU A 740      59.990  56.670  59.130  1.00  0.00           H
ATOM   2436  HB2 LEU A 740      58.910  56.090  57.950  1.00  0.00           H
ATOM   2437  CG  LEU A 740      60.980  55.410  57.620  1.00  0.00           C
ATOM   2438  HG  LEU A 740      60.740  54.540  56.990  1.00  0.00           H
ATOM   2439  CD1 LEU A 740      61.010  56.590  56.580  1.00  0.00           C
ATOM   2440 HD11 LEU A 740      61.820  56.280  55.880  1.00  0.00           H
ATOM   2441 HD12 LEU A 740      61.290  57.550  57.060  1.00  0.00           H
ATOM   2442 HD13 LEU A 740      60.010  56.740  56.120  1.00  0.00           H
ATOM   2443  CD2 LEU A 740      62.270  55.160  58.450  1.00  0.00           C
ATOM   2444 HD21 LEU A 740      62.200  54.210  59.040  1.00  0.00           H
ATOM   2445 HD22 LEU A 740      62.420  56.040  59.120  1.00  0.00           H
ATOM   2446 HD23 LEU A 740      63.170  54.990  57.820  1.00  0.00           H
ATOM   2447  C   LEU A 740      58.390  55.050  60.590  1.00  0.00           C
ATOM   2448  O   LEU A 740      58.900  55.100  61.690  1.00  0.00           O
ATOM   2449  N   GLU A 741      57.070  55.390  60.370  1.00  0.00           N
ATOM   2450  HN  GLU A 741      56.720  55.460  59.430  1.00  0.00           H
ATOM   2451  CA  GLU A 741      56.050  55.810  61.290  1.00  0.00           C
ATOM   2452  HA  GLU A 741      56.500  56.660  61.780  1.00  0.00           H
ATOM   2453  CB  GLU A 741      54.650  56.030  60.590  1.00  0.00           C
ATOM   2454  HB1 GLU A 741      54.410  55.130  60.000  1.00  0.00           H
ATOM   2455  HB2 GLU A 741      54.890  56.870  59.910  1.00  0.00           H
ATOM   2456  CG  GLU A 741      53.520  56.610  61.490  1.00  0.00           C
ATOM   2457  HG1 GLU A 741      53.750  57.570  61.990  1.00  0.00           H
ATOM   2458  HG2 GLU A 741      53.220  55.800  62.180  1.00  0.00           H
ATOM   2459  CD  GLU A 741      52.250  56.870  60.590  1.00  0.00           C
ATOM   2460  OE1 GLU A 741      52.070  56.270  59.520  1.00  0.00           O
ATOM   2461  OE2 GLU A 741      51.440  57.670  61.060  1.00  0.00           O
ATOM   2462  C   GLU A 741      55.870  54.710  62.350  1.00  0.00           C
ATOM   2463  O   GLU A 741      55.970  54.890  63.550  1.00  0.00           O
ATOM   2464  N   LYS A 742      55.690  53.430  61.920  1.00  0.00           N
ATOM   2465  HN  LYS A 742      55.650  53.310  60.930  1.00  0.00           H
ATOM   2466  CA  LYS A 742      55.530  52.280  62.740  1.00  0.00           C
ATOM   2467  HA  LYS A 742      54.750  52.420  63.470  1.00  0.00           H
ATOM   2468  CB  LYS A 742      55.030  51.070  61.930  1.00  0.00           C
ATOM   2469  HB1 LYS A 742      55.220  50.110  62.460  1.00  0.00           H
ATOM   2470  HB2 LYS A 742      55.720  51.030  61.050  1.00  0.00           H
ATOM   2471  CG  LYS A 742      53.510  51.120  61.550  1.00  0.00           C
ATOM   2472  HG1 LYS A 742      53.370  52.130  61.110  1.00  0.00           H
ATOM   2473  HG2 LYS A 742      52.940  51.060  62.500  1.00  0.00           H
ATOM   2474  CD  LYS A 742      53.170  49.940  60.660  1.00  0.00           C
ATOM   2475  HD1 LYS A 742      53.450  48.980  61.140  1.00  0.00           H
ATOM   2476  HD2 LYS A 742      53.740  49.850  59.700  1.00  0.00           H
ATOM   2477  CE  LYS A 742      51.620  49.870  60.300  1.00  0.00           C
ATOM   2478  HE1 LYS A 742      51.120  49.370  61.150  1.00  0.00           H
ATOM   2479  HE2 LYS A 742      51.490  49.300  59.350  1.00  0.00           H
ATOM   2480  NZ  LYS A 742      51.050  51.230  60.200  1.00  0.00           N
ATOM   2481  HZ1 LYS A 742      50.150  51.360  60.720  1.00  0.00           H
ATOM   2482  HZ2 LYS A 742      50.760  51.430  59.230  1.00  0.00           H
ATOM   2483  HZ3 LYS A 742      51.790  51.890  60.480  1.00  0.00           H
ATOM   2484  C   LYS A 742      56.740  51.900  63.550  1.00  0.00           C
ATOM   2485  O   LYS A 742      56.640  51.370  64.660  1.00  0.00           O
ATOM   2486  N   LEU A 743      57.960  52.130  63.010  1.00  0.00           N
ATOM   2487  HN  LEU A 743      58.070  52.580  62.130  1.00  0.00           H
ATOM   2488  CA  LEU A 743      59.180  52.030  63.770  1.00  0.00           C
ATOM   2489  HA  LEU A 743      59.240  51.060  64.230  1.00  0.00           H
ATOM   2490  CB  LEU A 743      60.410  52.040  62.870  1.00  0.00           C
ATOM   2491  HB1 LEU A 743      60.640  53.030  62.430  1.00  0.00           H
ATOM   2492  HB2 LEU A 743      60.190  51.260  62.120  1.00  0.00           H
ATOM   2493  CG  LEU A 743      61.800  51.650  63.420  1.00  0.00           C
ATOM   2494  HG  LEU A 743      61.980  52.220  64.350  1.00  0.00           H
ATOM   2495  CD1 LEU A 743      61.770  50.210  63.770  1.00  0.00           C
ATOM   2496 HD11 LEU A 743      62.700  50.010  64.350  1.00  0.00           H
ATOM   2497 HD12 LEU A 743      61.800  49.570  62.870  1.00  0.00           H
ATOM   2498 HD13 LEU A 743      60.930  49.910  64.440  1.00  0.00           H
ATOM   2499  CD2 LEU A 743      62.910  51.960  62.400  1.00  0.00           C
ATOM   2500 HD21 LEU A 743      62.650  51.270  61.570  1.00  0.00           H
ATOM   2501 HD22 LEU A 743      63.970  51.850  62.710  1.00  0.00           H
ATOM   2502 HD23 LEU A 743      62.730  52.960  61.970  1.00  0.00           H
ATOM   2503  C   LEU A 743      59.290  53.040  64.920  1.00  0.00           C
ATOM   2504  O   LEU A 743      59.580  52.730  66.030  1.00  0.00           O
ATOM   2505  N   PHE A 744      58.980  54.300  64.580  1.00  0.00           N
ATOM   2506  HN  PHE A 744      58.860  54.600  63.640  1.00  0.00           H
ATOM   2507  CA  PHE A 744      58.860  55.390  65.550  1.00  0.00           C
ATOM   2508  HA  PHE A 744      59.790  55.470  66.090  1.00  0.00           H
ATOM   2509  CB  PHE A 744      58.760  56.710  64.670  1.00  0.00           C
ATOM   2510  HB1 PHE A 744      57.870  56.710  64.020  1.00  0.00           H
ATOM   2511  HB2 PHE A 744      59.660  56.710  64.000  1.00  0.00           H
ATOM   2512  CG  PHE A 744      58.800  58.000  65.490  1.00  0.00           C
ATOM   2513  CD1 PHE A 744      60.030  58.650  65.750  1.00  0.00           C
ATOM   2514  HD1 PHE A 744      60.950  58.170  65.420  1.00  0.00           H
ATOM   2515  CE1 PHE A 744      60.060  59.820  66.490  1.00  0.00           C
ATOM   2516  HE1 PHE A 744      61.020  60.290  66.610  1.00  0.00           H
ATOM   2517  CZ  PHE A 744      58.910  60.190  67.200  1.00  0.00           C
ATOM   2518  HZ  PHE A 744      58.960  61.050  67.840  1.00  0.00           H
ATOM   2519  CD2 PHE A 744      57.590  58.470  66.100  1.00  0.00           C
ATOM   2520  HD2 PHE A 744      56.740  57.800  66.070  1.00  0.00           H
ATOM   2521  CE2 PHE A 744      57.740  59.490  67.020  1.00  0.00           C
ATOM   2522  HE2 PHE A 744      56.890  59.770  67.630  1.00  0.00           H
ATOM   2523  C   PHE A 744      57.780  55.250  66.610  1.00  0.00           C
ATOM   2524  O   PHE A 744      58.000  55.390  67.830  1.00  0.00           O
ATOM   2525  N   ASP A 745      56.550  54.740  66.260  1.00  0.00           N
ATOM   2526  HN  ASP A 745      56.320  54.520  65.310  1.00  0.00           H
ATOM   2527  CA  ASP A 745      55.500  54.370  67.110  1.00  0.00           C
ATOM   2528  HA  ASP A 745      55.240  55.200  67.750  1.00  0.00           H
ATOM   2529  CB  ASP A 745      54.330  54.000  66.180  1.00  0.00           C
ATOM   2530  HB1 ASP A 745      54.620  53.120  65.570  1.00  0.00           H
ATOM   2531  HB2 ASP A 745      54.010  54.780  65.460  1.00  0.00           H
ATOM   2532  CG  ASP A 745      53.040  53.500  66.780  1.00  0.00           C
ATOM   2533  OD1 ASP A 745      52.680  53.770  67.940  1.00  0.00           O
ATOM   2534  OD2 ASP A 745      52.250  52.910  65.950  1.00  0.00           O
ATOM   2535  C   ASP A 745      55.870  53.200  68.080  1.00  0.00           C
ATOM   2536  O   ASP A 745      55.490  53.220  69.240  1.00  0.00           O
ATOM   2537  N   LEU A 746      56.600  52.190  67.510  1.00  0.00           N
ATOM   2538  HN  LEU A 746      56.700  52.100  66.520  1.00  0.00           H
ATOM   2539  CA  LEU A 746      57.270  51.110  68.310  1.00  0.00           C
ATOM   2540  HA  LEU A 746      56.390  50.560  68.630  1.00  0.00           H
ATOM   2541  CB  LEU A 746      58.140  50.280  67.320  1.00  0.00           C
ATOM   2542  HB1 LEU A 746      59.140  50.650  66.980  1.00  0.00           H
ATOM   2543  HB2 LEU A 746      57.490  50.200  66.420  1.00  0.00           H
ATOM   2544  CG  LEU A 746      58.350  48.750  67.760  1.00  0.00           C
ATOM   2545  HG  LEU A 746      58.650  48.790  68.820  1.00  0.00           H
ATOM   2546  CD1 LEU A 746      57.030  47.880  67.610  1.00  0.00           C
ATOM   2547 HD11 LEU A 746      56.630  48.040  66.590  1.00  0.00           H
ATOM   2548 HD12 LEU A 746      56.240  48.320  68.250  1.00  0.00           H
ATOM   2549 HD13 LEU A 746      57.140  46.820  67.900  1.00  0.00           H
ATOM   2550  CD2 LEU A 746      59.530  48.130  67.040  1.00  0.00           C
ATOM   2551 HD21 LEU A 746      59.620  47.070  67.340  1.00  0.00           H
ATOM   2552 HD22 LEU A 746      60.460  48.720  67.060  1.00  0.00           H
ATOM   2553 HD23 LEU A 746      59.240  48.050  65.970  1.00  0.00           H
ATOM   2554  C   LEU A 746      58.150  51.570  69.400  1.00  0.00           C
ATOM   2555  O   LEU A 746      58.090  51.090  70.550  1.00  0.00           O
ATOM   2556  N   GLY A 747      58.920  52.620  69.170  1.00  0.00           N
ATOM   2557  HN  GLY A 747      58.980  53.070  68.280  1.00  0.00           H
ATOM   2558  CA  GLY A 747      59.680  53.350  70.090  1.00  0.00           C
ATOM   2559  HA1 GLY A 747      60.250  54.100  69.570  1.00  0.00           H
ATOM   2560  HA2 GLY A 747      60.320  52.670  70.640  1.00  0.00           H
ATOM   2561  C   GLY A 747      59.040  54.240  71.130  1.00  0.00           C
ATOM   2562  O   GLY A 747      59.360  54.260  72.290  1.00  0.00           O
ATOM   2563  N   GLU A 748      57.970  55.000  70.770  1.00  0.00           N
ATOM   2564  HN  GLU A 748      57.830  55.060  69.780  1.00  0.00           H
ATOM   2565  CA  GLU A 748      56.970  55.760  71.590  1.00  0.00           C
ATOM   2566  HA  GLU A 748      57.440  56.400  72.320  1.00  0.00           H
ATOM   2567  CB  GLU A 748      56.020  56.680  70.850  1.00  0.00           C
ATOM   2568  HB1 GLU A 748      55.180  56.960  71.530  1.00  0.00           H
ATOM   2569  HB2 GLU A 748      55.520  56.060  70.070  1.00  0.00           H
ATOM   2570  CG  GLU A 748      56.650  57.910  70.170  1.00  0.00           C
ATOM   2571  HG1 GLU A 748      55.910  58.510  69.600  1.00  0.00           H
ATOM   2572  HG2 GLU A 748      57.410  57.610  69.420  1.00  0.00           H
ATOM   2573  CD  GLU A 748      57.310  58.910  71.080  1.00  0.00           C
ATOM   2574  OE1 GLU A 748      56.560  59.750  71.640  1.00  0.00           O
ATOM   2575  OE2 GLU A 748      58.530  58.840  71.430  1.00  0.00           O
ATOM   2576  C   GLU A 748      56.200  54.760  72.470  1.00  0.00           C
ATOM   2577  O   GLU A 748      55.930  55.080  73.660  1.00  0.00           O
ATOM   2578  N   THR A 749      55.740  53.610  71.940  1.00  0.00           N
ATOM   2579  HN  THR A 749      55.950  53.300  71.010  1.00  0.00           H
ATOM   2580  CA  THR A 749      54.780  52.740  72.680  1.00  0.00           C
ATOM   2581  HA  THR A 749      54.000  53.400  73.040  1.00  0.00           H
ATOM   2582  CB  THR A 749      54.150  51.630  71.860  1.00  0.00           C
ATOM   2583  HB  THR A 749      54.320  51.900  70.800  1.00  0.00           H
ATOM   2584  OG1 THR A 749      52.750  51.560  72.110  1.00  0.00           O
ATOM   2585  HG1 THR A 749      52.350  52.280  71.630  1.00  0.00           H
ATOM   2586  CG2 THR A 749      54.840  50.260  71.990  1.00  0.00           C
ATOM   2587 HG21 THR A 749      54.400  49.500  71.310  1.00  0.00           H
ATOM   2588 HG22 THR A 749      54.760  49.860  73.020  1.00  0.00           H
ATOM   2589 HG23 THR A 749      55.880  50.510  71.690  1.00  0.00           H
ATOM   2590  C   THR A 749      55.440  52.220  73.930  1.00  0.00           C
ATOM   2591  O   THR A 749      54.830  51.900  74.940  1.00  0.00           O
ATOM   2592  N   TYR A 750      56.750  51.950  73.840  1.00  0.00           N
ATOM   2593  HN  TYR A 750      57.160  52.230  72.970  1.00  0.00           H
ATOM   2594  CA  TYR A 750      57.750  51.390  74.810  1.00  0.00           C
ATOM   2595  HA  TYR A 750      57.160  50.890  75.560  1.00  0.00           H
ATOM   2596  CB  TYR A 750      58.520  50.220  74.180  1.00  0.00           C
ATOM   2597  HB1 TYR A 750      59.320  49.820  74.820  1.00  0.00           H
ATOM   2598  HB2 TYR A 750      58.960  50.610  73.230  1.00  0.00           H
ATOM   2599  CG  TYR A 750      57.670  49.060  73.760  1.00  0.00           C
ATOM   2600  CD1 TYR A 750      57.920  48.430  72.500  1.00  0.00           C
ATOM   2601  HD1 TYR A 750      58.720  48.790  71.870  1.00  0.00           H
ATOM   2602  CE1 TYR A 750      57.120  47.350  72.140  1.00  0.00           C
ATOM   2603  HE1 TYR A 750      57.240  46.990  71.120  1.00  0.00           H
ATOM   2604  CZ  TYR A 750      56.100  46.910  72.920  1.00  0.00           C
ATOM   2605  OH  TYR A 750      55.230  45.950  72.410  1.00  0.00           O
ATOM   2606  HH  TYR A 750      54.600  45.760  73.100  1.00  0.00           H
ATOM   2607  CD2 TYR A 750      56.690  48.490  74.650  1.00  0.00           C
ATOM   2608  HD2 TYR A 750      56.460  48.950  75.590  1.00  0.00           H
ATOM   2609  CE2 TYR A 750      55.870  47.460  74.180  1.00  0.00           C
ATOM   2610  HE2 TYR A 750      55.030  47.120  74.770  1.00  0.00           H
ATOM   2611  C   TYR A 750      58.560  52.490  75.520  1.00  0.00           C
ATOM   2612  O   TYR A 750      59.410  52.170  76.320  1.00  0.00           O
ATOM   2613  N   ALA A 751      58.270  53.730  75.200  1.00  0.00           N
ATOM   2614  HN  ALA A 751      57.610  53.850  74.450  1.00  0.00           H
ATOM   2615  CA  ALA A 751      58.820  54.980  75.480  1.00  0.00           C
ATOM   2616  HA  ALA A 751      58.650  55.520  74.560  1.00  0.00           H
ATOM   2617  CB  ALA A 751      58.210  55.580  76.720  1.00  0.00           C
ATOM   2618  HB1 ALA A 751      57.150  55.840  76.510  1.00  0.00           H
ATOM   2619  HB2 ALA A 751      58.810  56.490  76.950  1.00  0.00           H
ATOM   2620  HB3 ALA A 751      58.260  55.040  77.700  1.00  0.00           H
ATOM   2621  C   ALA A 751      60.380  54.980  75.550  1.00  0.00           C
ATOM   2622  O   ALA A 751      61.000  55.040  76.610  1.00  0.00           O
ATOM   2623  N   PHE A 752      61.020  54.850  74.430  1.00  0.00           N
ATOM   2624  HN  PHE A 752      60.530  54.670  73.590  1.00  0.00           H
ATOM   2625  CA  PHE A 752      62.510  54.900  74.390  1.00  0.00           C
ATOM   2626  HA  PHE A 752      62.810  55.640  75.130  1.00  0.00           H
ATOM   2627  CB  PHE A 752      63.120  55.390  73.060  1.00  0.00           C
ATOM   2628  HB1 PHE A 752      62.620  56.320  72.730  1.00  0.00           H
ATOM   2629  HB2 PHE A 752      62.980  54.670  72.230  1.00  0.00           H
ATOM   2630  CG  PHE A 752      64.530  55.770  73.220  1.00  0.00           C
ATOM   2631  CD1 PHE A 752      64.970  57.020  73.740  1.00  0.00           C
ATOM   2632  HD1 PHE A 752      64.270  57.750  74.110  1.00  0.00           H
ATOM   2633  CE1 PHE A 752      66.300  57.420  73.870  1.00  0.00           C
ATOM   2634  HE1 PHE A 752      66.540  58.370  74.330  1.00  0.00           H
ATOM   2635  CZ  PHE A 752      67.230  56.490  73.480  1.00  0.00           C
ATOM   2636  HZ  PHE A 752      68.250  56.810  73.650  1.00  0.00           H
ATOM   2637  CD2 PHE A 752      65.560  54.840  72.960  1.00  0.00           C
ATOM   2638  HD2 PHE A 752      65.320  53.870  72.570  1.00  0.00           H
ATOM   2639  CE2 PHE A 752      66.940  55.190  72.990  1.00  0.00           C
ATOM   2640  HE2 PHE A 752      67.770  54.530  72.760  1.00  0.00           H
ATOM   2641  C   PHE A 752      63.200  53.680  74.820  1.00  0.00           C
ATOM   2642  O   PHE A 752      63.880  53.730  75.850  1.00  0.00           O
ATOM   2643  N   PRO A 822      63.090  52.460  74.240  1.00  0.00           N
ATOM   2644  CD  PRO A 822      62.010  52.140  73.290  1.00  0.00           C
ATOM   2645  HD1 PRO A 822      62.130  52.650  72.310  1.00  0.00           H
ATOM   2646  HD2 PRO A 822      61.010  52.450  73.630  1.00  0.00           H
ATOM   2647  CA  PRO A 822      63.560  51.270  74.920  1.00  0.00           C
ATOM   2648  HA  PRO A 822      63.470  51.420  75.990  1.00  0.00           H
ATOM   2649  CB  PRO A 822      62.580  50.190  74.410  1.00  0.00           C
ATOM   2650  HB1 PRO A 822      61.780  50.020  75.150  1.00  0.00           H
ATOM   2651  HB2 PRO A 822      63.120  49.230  74.290  1.00  0.00           H
ATOM   2652  CG  PRO A 822      62.140  50.650  73.010  1.00  0.00           C
ATOM   2653  HG1 PRO A 822      62.900  50.350  72.260  1.00  0.00           H
ATOM   2654  HG2 PRO A 822      61.180  50.260  72.620  1.00  0.00           H
ATOM   2655  C   PRO A 822      64.990  51.020  74.500  1.00  0.00           C
ATOM   2656  O   PRO A 822      65.550  51.670  73.640  1.00  0.00           O
ATOM   2657  N   ASP A 823      65.670  50.130  75.160  1.00  0.00           N
ATOM   2658  HN  ASP A 823      65.130  49.710  75.890  1.00  0.00           H
ATOM   2659  CA  ASP A 823      67.040  49.900  75.190  1.00  0.00           C
ATOM   2660  HA  ASP A 823      67.530  50.860  75.180  1.00  0.00           H
ATOM   2661  CB  ASP A 823      67.450  49.080  76.410  1.00  0.00           C
ATOM   2662  HB1 ASP A 823      68.540  48.910  76.510  1.00  0.00           H
ATOM   2663  HB2 ASP A 823      66.860  48.140  76.440  1.00  0.00           H
ATOM   2664  CG  ASP A 823      67.100  49.820  77.670  1.00  0.00           C
ATOM   2665  OD1 ASP A 823      66.460  50.930  77.630  1.00  0.00           O
ATOM   2666  OD2 ASP A 823      67.450  49.340  78.760  1.00  0.00           O
ATOM   2667  C   ASP A 823      67.530  49.220  73.910  1.00  0.00           C
ATOM   2668  O   ASP A 823      68.660  49.310  73.470  1.00  0.00           O
ATOM   2669  N   VAL A 824      66.630  48.450  73.210  1.00  0.00           N
ATOM   2670  HN  VAL A 824      65.780  48.340  73.710  1.00  0.00           H
ATOM   2671  CA  VAL A 824      66.940  47.620  72.140  1.00  0.00           C
ATOM   2672  HA  VAL A 824      67.980  47.380  72.170  1.00  0.00           H
ATOM   2673  CB  VAL A 824      66.220  46.310  72.280  1.00  0.00           C
ATOM   2674  HB  VAL A 824      66.540  45.750  71.380  1.00  0.00           H
ATOM   2675  CG1 VAL A 824      66.640  45.510  73.530  1.00  0.00           C
ATOM   2676 HG11 VAL A 824      66.470  44.430  73.350  1.00  0.00           H
ATOM   2677 HG12 VAL A 824      65.980  45.830  74.370  1.00  0.00           H
ATOM   2678 HG13 VAL A 824      67.720  45.660  73.760  1.00  0.00           H
ATOM   2679  CG2 VAL A 824      64.730  46.550  72.240  1.00  0.00           C
ATOM   2680 HG21 VAL A 824      64.270  45.590  72.540  1.00  0.00           H
ATOM   2681 HG22 VAL A 824      64.280  46.910  71.290  1.00  0.00           H
ATOM   2682 HG23 VAL A 824      64.380  47.310  72.960  1.00  0.00           H
ATOM   2683  C   VAL A 824      66.630  48.410  70.800  1.00  0.00           C
ATOM   2684  O   VAL A 824      66.640  47.900  69.710  1.00  0.00           O
ATOM   2685  N   LEU A 825      66.320  49.700  70.840  1.00  0.00           N
ATOM   2686  HN  LEU A 825      66.490  50.270  71.640  1.00  0.00           H
ATOM   2687  CA  LEU A 825      65.920  50.500  69.730  1.00  0.00           C
ATOM   2688  HA  LEU A 825      65.180  50.000  69.110  1.00  0.00           H
ATOM   2689  CB  LEU A 825      65.200  51.820  70.180  1.00  0.00           C
ATOM   2690  HB1 LEU A 825      65.910  52.510  70.680  1.00  0.00           H
ATOM   2691  HB2 LEU A 825      64.440  51.550  70.930  1.00  0.00           H
ATOM   2692  CG  LEU A 825      64.480  52.570  69.010  1.00  0.00           C
ATOM   2693  HG  LEU A 825      65.280  52.990  68.370  1.00  0.00           H
ATOM   2694  CD1 LEU A 825      63.480  51.670  68.230  1.00  0.00           C
ATOM   2695 HD11 LEU A 825      62.860  52.410  67.670  1.00  0.00           H
ATOM   2696 HD12 LEU A 825      62.780  51.070  68.850  1.00  0.00           H
ATOM   2697 HD13 LEU A 825      63.950  50.980  67.500  1.00  0.00           H
ATOM   2698  CD2 LEU A 825      63.700  53.720  69.630  1.00  0.00           C
ATOM   2699 HD21 LEU A 825      63.550  54.560  68.910  1.00  0.00           H
ATOM   2700 HD22 LEU A 825      64.310  54.180  70.420  1.00  0.00           H
ATOM   2701 HD23 LEU A 825      62.680  53.600  70.060  1.00  0.00           H
ATOM   2702  C   LEU A 825      67.060  50.750  68.650  1.00  0.00           C
ATOM   2703  O   LEU A 825      66.850  50.660  67.460  1.00  0.00           O
ATOM   2704  N   PHE A 826      68.260  51.070  69.120  1.00  0.00           N
ATOM   2705  HN  PHE A 826      68.340  51.100  70.110  1.00  0.00           H
ATOM   2706  CA  PHE A 826      69.400  51.290  68.300  1.00  0.00           C
ATOM   2707  HA  PHE A 826      69.410  52.200  67.720  1.00  0.00           H
ATOM   2708  CB  PHE A 826      70.560  51.490  69.260  1.00  0.00           C
ATOM   2709  HB1 PHE A 826      70.590  50.740  70.080  1.00  0.00           H
ATOM   2710  HB2 PHE A 826      70.350  52.420  69.850  1.00  0.00           H
ATOM   2711  CG  PHE A 826      71.890  51.710  68.570  1.00  0.00           C
ATOM   2712  CD1 PHE A 826      72.910  50.740  68.660  1.00  0.00           C
ATOM   2713  HD1 PHE A 826      72.570  49.760  68.960  1.00  0.00           H
ATOM   2714  CE1 PHE A 826      74.190  51.040  68.180  1.00  0.00           C
ATOM   2715  HE1 PHE A 826      74.970  50.310  68.290  1.00  0.00           H
ATOM   2716  CZ  PHE A 826      74.480  52.230  67.570  1.00  0.00           C
ATOM   2717  HZ  PHE A 826      75.470  52.430  67.190  1.00  0.00           H
ATOM   2718  CD2 PHE A 826      72.160  52.930  67.940  1.00  0.00           C
ATOM   2719  HD2 PHE A 826      71.490  53.770  68.030  1.00  0.00           H
ATOM   2720  CE2 PHE A 826      73.480  53.180  67.400  1.00  0.00           C
ATOM   2721  HE2 PHE A 826      73.740  54.070  66.830  1.00  0.00           H
ATOM   2722  C   PHE A 826      69.740  50.040  67.450  1.00  0.00           C
ATOM   2723  O   PHE A 826      69.960  50.160  66.250  1.00  0.00           O
ATOM   2724  N   TRP A 827      69.710  48.820  68.010  1.00  0.00           N
ATOM   2725  HN  TRP A 827      69.770  48.660  68.990  1.00  0.00           H
ATOM   2726  CA  TRP A 827      69.720  47.620  67.190  1.00  0.00           C
ATOM   2727  HA  TRP A 827      70.500  47.620  66.450  1.00  0.00           H
ATOM   2728  CB  TRP A 827      70.070  46.390  68.120  1.00  0.00           C
ATOM   2729  HB1 TRP A 827      69.310  46.430  68.920  1.00  0.00           H
ATOM   2730  HB2 TRP A 827      71.080  46.640  68.500  1.00  0.00           H
ATOM   2731  CG  TRP A 827      69.960  45.020  67.600  1.00  0.00           C
ATOM   2732  CD1 TRP A 827      69.120  44.010  67.960  1.00  0.00           C
ATOM   2733  HD1 TRP A 827      68.260  44.160  68.600  1.00  0.00           H
ATOM   2734  NE1 TRP A 827      69.430  42.870  67.190  1.00  0.00           N
ATOM   2735  HE1 TRP A 827      68.830  42.100  67.070  1.00  0.00           H
ATOM   2736  CE2 TRP A 827      70.430  43.220  66.260  1.00  0.00           C
ATOM   2737  CD2 TRP A 827      70.820  44.510  66.590  1.00  0.00           C
ATOM   2738  CE3 TRP A 827      71.910  45.070  65.830  1.00  0.00           C
ATOM   2739  HE3 TRP A 827      72.320  46.010  66.180  1.00  0.00           H
ATOM   2740  CZ3 TRP A 827      72.540  44.260  64.860  1.00  0.00           C
ATOM   2741  HZ3 TRP A 827      73.350  44.540  64.220  1.00  0.00           H
ATOM   2742  CZ2 TRP A 827      71.110  42.370  65.350  1.00  0.00           C
ATOM   2743  HZ2 TRP A 827      70.850  41.320  65.310  1.00  0.00           H
ATOM   2744  CH2 TRP A 827      72.110  42.950  64.680  1.00  0.00           C
ATOM   2745  HH2 TRP A 827      72.630  42.310  63.990  1.00  0.00           H
ATOM   2746  C   TRP A 827      68.490  47.530  66.280  1.00  0.00           C
ATOM   2747  O   TRP A 827      68.630  47.090  65.170  1.00  0.00           O
ATOM   2748  N   CYS A 828      67.220  47.950  66.610  1.00  0.00           N
ATOM   2749  HN  CYS A 828      67.300  48.330  67.530  1.00  0.00           H
ATOM   2750  CA  CYS A 828      66.040  47.850  65.830  1.00  0.00           C
ATOM   2751  HA  CYS A 828      65.920  46.840  65.470  1.00  0.00           H
ATOM   2752  CB  CYS A 828      64.740  48.270  66.640  1.00  0.00           C
ATOM   2753  HB1 CYS A 828      63.850  48.280  65.970  1.00  0.00           H
ATOM   2754  HB2 CYS A 828      64.860  49.300  67.020  1.00  0.00           H
ATOM   2755  SG  CYS A 828      64.230  46.990  67.910  1.00  0.00           S
ATOM   2756  HG1 CYS A 828      65.060  47.340  68.870  1.00  0.00           H
ATOM   2757  C   CYS A 828      66.170  48.640  64.540  1.00  0.00           C
ATOM   2758  O   CYS A 828      65.790  48.180  63.470  1.00  0.00           O
ATOM   2759  N   VAL A 829      66.720  49.870  64.650  1.00  0.00           N
ATOM   2760  HN  VAL A 829      66.930  50.200  65.570  1.00  0.00           H
ATOM   2761  CA  VAL A 829      67.050  50.690  63.510  1.00  0.00           C
ATOM   2762  HA  VAL A 829      66.170  50.740  62.880  1.00  0.00           H
ATOM   2763  CB  VAL A 829      67.350  52.150  63.850  1.00  0.00           C
ATOM   2764  HB  VAL A 829      68.240  52.120  64.520  1.00  0.00           H
ATOM   2765  CG1 VAL A 829      67.620  52.950  62.570  1.00  0.00           C
ATOM   2766 HG11 VAL A 829      66.720  53.030  61.920  1.00  0.00           H
ATOM   2767 HG12 VAL A 829      68.450  52.500  61.960  1.00  0.00           H
ATOM   2768 HG13 VAL A 829      67.890  54.020  62.780  1.00  0.00           H
ATOM   2769  CG2 VAL A 829      66.290  52.750  64.800  1.00  0.00           C
ATOM   2770 HG21 VAL A 829      65.290  52.440  64.410  1.00  0.00           H
ATOM   2771 HG22 VAL A 829      66.340  53.850  64.660  1.00  0.00           H
ATOM   2772 HG23 VAL A 829      66.300  52.440  65.850  1.00  0.00           H
ATOM   2773  C   VAL A 829      68.050  49.970  62.670  1.00  0.00           C
ATOM   2774  O   VAL A 829      67.900  49.930  61.470  1.00  0.00           O
ATOM   2775  N   ILE A 830      69.160  49.340  63.230  1.00  0.00           N
ATOM   2776  HN  ILE A 830      69.270  49.320  64.220  1.00  0.00           H
ATOM   2777  CA  ILE A 830      70.140  48.630  62.400  1.00  0.00           C
ATOM   2778  HA  ILE A 830      70.590  49.230  61.630  1.00  0.00           H
ATOM   2779  CB  ILE A 830      71.340  48.260  63.270  1.00  0.00           C
ATOM   2780  HB  ILE A 830      70.970  47.670  64.140  1.00  0.00           H
ATOM   2781  CG2 ILE A 830      72.340  47.350  62.490  1.00  0.00           C
ATOM   2782 HG21 ILE A 830      72.480  47.650  61.440  1.00  0.00           H
ATOM   2783 HG22 ILE A 830      71.890  46.340  62.540  1.00  0.00           H
ATOM   2784 HG23 ILE A 830      73.270  47.260  63.090  1.00  0.00           H
ATOM   2785  CG1 ILE A 830      72.130  49.480  63.860  1.00  0.00           C
ATOM   2786 HG11 ILE A 830      71.420  50.320  64.020  1.00  0.00           H
ATOM   2787 HG12 ILE A 830      72.770  49.840  63.020  1.00  0.00           H
ATOM   2788  CD  ILE A 830      72.840  49.180  65.150  1.00  0.00           C
ATOM   2789  HD1 ILE A 830      73.620  48.390  65.100  1.00  0.00           H
ATOM   2790  HD2 ILE A 830      72.110  48.990  65.960  1.00  0.00           H
ATOM   2791  HD3 ILE A 830      73.350  50.130  65.440  1.00  0.00           H
ATOM   2792  C   ILE A 830      69.470  47.440  61.690  1.00  0.00           C
ATOM   2793  O   ILE A 830      69.650  47.260  60.490  1.00  0.00           O
ATOM   2794  N   LEU A 831      68.650  46.560  62.370  1.00  0.00           N
ATOM   2795  HN  LEU A 831      68.520  46.840  63.330  1.00  0.00           H
ATOM   2796  CA  LEU A 831      68.010  45.380  61.940  1.00  0.00           C
ATOM   2797  HA  LEU A 831      68.750  44.690  61.560  1.00  0.00           H
ATOM   2798  CB  LEU A 831      67.330  44.630  63.160  1.00  0.00           C
ATOM   2799  HB1 LEU A 831      66.400  45.210  63.320  1.00  0.00           H
ATOM   2800  HB2 LEU A 831      68.010  44.610  64.020  1.00  0.00           H
ATOM   2801  CG  LEU A 831      66.820  43.230  62.820  1.00  0.00           C
ATOM   2802  HG  LEU A 831      66.170  43.330  61.900  1.00  0.00           H
ATOM   2803  CD1 LEU A 831      67.970  42.310  62.520  1.00  0.00           C
ATOM   2804 HD11 LEU A 831      68.540  42.140  63.450  1.00  0.00           H
ATOM   2805 HD12 LEU A 831      68.640  42.710  61.730  1.00  0.00           H
ATOM   2806 HD13 LEU A 831      67.660  41.290  62.170  1.00  0.00           H
ATOM   2807  CD2 LEU A 831      66.070  42.720  64.020  1.00  0.00           C
ATOM   2808 HD21 LEU A 831      65.110  43.230  64.260  1.00  0.00           H
ATOM   2809 HD22 LEU A 831      66.700  42.710  64.940  1.00  0.00           H
ATOM   2810 HD23 LEU A 831      65.750  41.690  63.770  1.00  0.00           H
ATOM   2811  C   LEU A 831      67.080  45.780  60.800  1.00  0.00           C
ATOM   2812  O   LEU A 831      67.060  45.050  59.780  1.00  0.00           O
ATOM   2813  N   PHE A 832      66.330  46.890  60.970  1.00  0.00           N
ATOM   2814  HN  PHE A 832      66.300  47.310  61.870  1.00  0.00           H
ATOM   2815  CA  PHE A 832      65.460  47.460  59.960  1.00  0.00           C
ATOM   2816  HA  PHE A 832      64.560  46.870  59.780  1.00  0.00           H
ATOM   2817  CB  PHE A 832      65.000  48.850  60.510  1.00  0.00           C
ATOM   2818  HB1 PHE A 832      65.920  49.460  60.690  1.00  0.00           H
ATOM   2819  HB2 PHE A 832      64.610  48.770  61.540  1.00  0.00           H
ATOM   2820  CG  PHE A 832      64.050  49.600  59.650  1.00  0.00           C
ATOM   2821  CD1 PHE A 832      64.410  50.770  58.940  1.00  0.00           C
ATOM   2822  HD1 PHE A 832      65.440  51.070  59.050  1.00  0.00           H
ATOM   2823  CE1 PHE A 832      63.470  51.600  58.320  1.00  0.00           C
ATOM   2824  HE1 PHE A 832      63.960  52.460  57.900  1.00  0.00           H
ATOM   2825  CZ  PHE A 832      62.140  51.220  58.240  1.00  0.00           C
ATOM   2826  HZ  PHE A 832      61.470  51.850  57.680  1.00  0.00           H
ATOM   2827  CD2 PHE A 832      62.660  49.280  59.600  1.00  0.00           C
ATOM   2828  HD2 PHE A 832      62.350  48.390  60.110  1.00  0.00           H
ATOM   2829  CE2 PHE A 832      61.780  50.050  58.870  1.00  0.00           C
ATOM   2830  HE2 PHE A 832      60.780  49.680  58.710  1.00  0.00           H
ATOM   2831  C   PHE A 832      66.080  47.770  58.600  1.00  0.00           C
ATOM   2832  O   PHE A 832      65.550  47.340  57.540  1.00  0.00           O
ATOM   2833  N   PHE A 833      67.270  48.450  58.620  1.00  0.00           N
ATOM   2834  HN  PHE A 833      67.680  48.710  59.490  1.00  0.00           H
ATOM   2835  CA  PHE A 833      68.020  48.670  57.420  1.00  0.00           C
ATOM   2836  HA  PHE A 833      67.310  48.810  56.610  1.00  0.00           H
ATOM   2837  CB  PHE A 833      68.890  49.910  57.540  1.00  0.00           C
ATOM   2838  HB1 PHE A 833      69.560  49.920  56.660  1.00  0.00           H
ATOM   2839  HB2 PHE A 833      69.550  49.970  58.440  1.00  0.00           H
ATOM   2840  CG  PHE A 833      68.140  51.230  57.480  1.00  0.00           C
ATOM   2841  CD1 PHE A 833      67.600  51.650  56.260  1.00  0.00           C
ATOM   2842  HD1 PHE A 833      67.840  51.100  55.360  1.00  0.00           H
ATOM   2843  CE1 PHE A 833      66.870  52.890  56.250  1.00  0.00           C
ATOM   2844  HE1 PHE A 833      66.390  53.330  55.390  1.00  0.00           H
ATOM   2845  CZ  PHE A 833      66.710  53.630  57.430  1.00  0.00           C
ATOM   2846  HZ  PHE A 833      66.010  54.450  57.510  1.00  0.00           H
ATOM   2847  CD2 PHE A 833      68.000  52.010  58.630  1.00  0.00           C
ATOM   2848  HD2 PHE A 833      68.420  51.680  59.570  1.00  0.00           H
ATOM   2849  CE2 PHE A 833      67.220  53.180  58.660  1.00  0.00           C
ATOM   2850  HE2 PHE A 833      67.100  53.830  59.520  1.00  0.00           H
ATOM   2851  C   PHE A 833      68.690  47.520  56.880  1.00  0.00           C
ATOM   2852  O   PHE A 833      68.870  47.380  55.670  1.00  0.00           O
ATOM   2853  N   THR A 834      69.170  46.640  57.770  1.00  0.00           N
ATOM   2854  HN  THR A 834      69.130  46.820  58.740  1.00  0.00           H
ATOM   2855  CA  THR A 834      69.960  45.510  57.280  1.00  0.00           C
ATOM   2856  HA  THR A 834      70.710  45.850  56.580  1.00  0.00           H
ATOM   2857  CB  THR A 834      70.580  44.710  58.440  1.00  0.00           C
ATOM   2858  HB  THR A 834      69.720  44.300  59.030  1.00  0.00           H
ATOM   2859  OG1 THR A 834      71.330  45.410  59.410  1.00  0.00           O
ATOM   2860  HG1 THR A 834      70.720  46.030  59.820  1.00  0.00           H
ATOM   2861  CG2 THR A 834      71.540  43.670  57.940  1.00  0.00           C
ATOM   2862 HG21 THR A 834      72.110  43.230  58.780  1.00  0.00           H
ATOM   2863 HG22 THR A 834      72.300  44.040  57.210  1.00  0.00           H
ATOM   2864 HG23 THR A 834      71.090  42.820  57.400  1.00  0.00           H
ATOM   2865  C   THR A 834      69.070  44.530  56.490  1.00  0.00           C
ATOM   2866  O   THR A 834      69.470  44.040  55.490  1.00  0.00           O
ATOM   2867  N   THR A 835      67.830  44.410  56.970  1.00  0.00           N
ATOM   2868  HN  THR A 835      67.550  44.810  57.830  1.00  0.00           H
ATOM   2869  CA  THR A 835      66.750  43.700  56.320  1.00  0.00           C
ATOM   2870  HA  THR A 835      67.150  42.690  56.270  1.00  0.00           H
ATOM   2871  CB  THR A 835      65.470  43.740  57.080  1.00  0.00           C
ATOM   2872  HB  THR A 835      65.190  44.810  57.130  1.00  0.00           H
ATOM   2873  OG1 THR A 835      65.640  43.220  58.440  1.00  0.00           O
ATOM   2874  HG1 THR A 835      66.340  43.720  58.860  1.00  0.00           H
ATOM   2875  CG2 THR A 835      64.370  42.780  56.430  1.00  0.00           C
ATOM   2876 HG21 THR A 835      64.630  41.760  56.790  1.00  0.00           H
ATOM   2877 HG22 THR A 835      64.190  42.900  55.340  1.00  0.00           H
ATOM   2878 HG23 THR A 835      63.410  43.100  56.880  1.00  0.00           H
ATOM   2879  C   THR A 835      66.430  44.190  54.920  1.00  0.00           C
ATOM   2880  O   THR A 835      66.270  43.410  54.000  1.00  0.00           O
ATOM   2881  N   PHE A 836      66.370  45.510  54.720  1.00  0.00           N
ATOM   2882  HN  PHE A 836      66.460  46.050  55.550  1.00  0.00           H
ATOM   2883  CA  PHE A 836      66.130  46.170  53.440  1.00  0.00           C
ATOM   2884  HA  PHE A 836      65.230  45.720  53.030  1.00  0.00           H
ATOM   2885  CB  PHE A 836      65.870  47.690  53.650  1.00  0.00           C
ATOM   2886  HB1 PHE A 836      66.550  48.100  54.430  1.00  0.00           H
ATOM   2887  HB2 PHE A 836      64.810  47.860  53.940  1.00  0.00           H
ATOM   2888  CG  PHE A 836      66.110  48.600  52.380  1.00  0.00           C
ATOM   2889  CD1 PHE A 836      65.500  48.350  51.120  1.00  0.00           C
ATOM   2890  HD1 PHE A 836      64.940  47.430  50.960  1.00  0.00           H
ATOM   2891  CE1 PHE A 836      65.740  49.120  49.990  1.00  0.00           C
ATOM   2892  HE1 PHE A 836      65.320  48.920  49.030  1.00  0.00           H
ATOM   2893  CZ  PHE A 836      66.560  50.270  50.120  1.00  0.00           C
ATOM   2894  HZ  PHE A 836      66.670  50.750  49.160  1.00  0.00           H
ATOM   2895  CD2 PHE A 836      66.860  49.820  52.460  1.00  0.00           C
ATOM   2896  HD2 PHE A 836      67.350  50.070  53.380  1.00  0.00           H
ATOM   2897  CE2 PHE A 836      67.250  50.520  51.280  1.00  0.00           C
ATOM   2898  HE2 PHE A 836      67.820  51.440  51.320  1.00  0.00           H
ATOM   2899  C   PHE A 836      67.270  45.850  52.480  1.00  0.00           C
ATOM   2900  O   PHE A 836      67.090  45.440  51.330  1.00  0.00           O
ATOM   2901  N   PHE A 837      68.470  46.000  53.000  1.00  0.00           N
ATOM   2902  HN  PHE A 837      68.640  46.310  53.940  1.00  0.00           H
ATOM   2903  CA  PHE A 837      69.670  45.910  52.170  1.00  0.00           C
ATOM   2904  HA  PHE A 837      69.700  46.550  51.300  1.00  0.00           H
ATOM   2905  CB  PHE A 837      70.970  46.400  52.930  1.00  0.00           C
ATOM   2906  HB1 PHE A 837      71.900  46.240  52.350  1.00  0.00           H
ATOM   2907  HB2 PHE A 837      70.980  45.690  53.790  1.00  0.00           H
ATOM   2908  CG  PHE A 837      71.070  47.770  53.530  1.00  0.00           C
ATOM   2909  CD1 PHE A 837      72.010  48.020  54.570  1.00  0.00           C
ATOM   2910  HD1 PHE A 837      72.450  47.120  54.990  1.00  0.00           H
ATOM   2911  CE1 PHE A 837      72.220  49.340  55.000  1.00  0.00           C
ATOM   2912  HE1 PHE A 837      72.920  49.550  55.810  1.00  0.00           H
ATOM   2913  CZ  PHE A 837      71.350  50.360  54.650  1.00  0.00           C
ATOM   2914  HZ  PHE A 837      71.570  51.350  55.020  1.00  0.00           H
ATOM   2915  CD2 PHE A 837      70.200  48.830  53.200  1.00  0.00           C
ATOM   2916  HD2 PHE A 837      69.400  48.610  52.510  1.00  0.00           H
ATOM   2917  CE2 PHE A 837      70.370  50.140  53.680  1.00  0.00           C
ATOM   2918  HE2 PHE A 837      69.700  50.920  53.340  1.00  0.00           H
ATOM   2919  C   PHE A 837      69.980  44.500  51.730  1.00  0.00           C
ATOM   2920  O   PHE A 837      70.330  44.220  50.620  1.00  0.00           O
ATOM   2921  N   LEU A 838      69.790  43.500  52.640  1.00  0.00           N
ATOM   2922  HN  LEU A 838      69.500  43.770  53.560  1.00  0.00           H
ATOM   2923  CA  LEU A 838      69.770  42.130  52.310  1.00  0.00           C
ATOM   2924  HA  LEU A 838      70.660  41.930  51.740  1.00  0.00           H
ATOM   2925  CB  LEU A 838      69.740  41.170  53.550  1.00  0.00           C
ATOM   2926  HB1 LEU A 838      68.760  41.230  54.070  1.00  0.00           H
ATOM   2927  HB2 LEU A 838      70.470  41.620  54.260  1.00  0.00           H
ATOM   2928  CG  LEU A 838      69.980  39.680  53.390  1.00  0.00           C
ATOM   2929  HG  LEU A 838      69.200  39.310  52.690  1.00  0.00           H
ATOM   2930  CD1 LEU A 838      71.360  39.410  52.700  1.00  0.00           C
ATOM   2931 HD11 LEU A 838      71.350  38.320  52.490  1.00  0.00           H
ATOM   2932 HD12 LEU A 838      72.190  39.620  53.400  1.00  0.00           H
ATOM   2933 HD13 LEU A 838      71.320  39.880  51.690  1.00  0.00           H
ATOM   2934  CD2 LEU A 838      69.950  38.910  54.710  1.00  0.00           C
ATOM   2935 HD21 LEU A 838      70.440  37.910  54.650  1.00  0.00           H
ATOM   2936 HD22 LEU A 838      68.880  38.770  54.980  1.00  0.00           H
ATOM   2937 HD23 LEU A 838      70.460  39.510  55.480  1.00  0.00           H
ATOM   2938  C   LEU A 838      68.670  41.670  51.340  1.00  0.00           C
ATOM   2939  O   LEU A 838      68.920  40.980  50.380  1.00  0.00           O
ATOM   2940  N   SER A 839      67.430  42.150  51.550  1.00  0.00           N
ATOM   2941  HN  SER A 839      67.230  42.620  52.410  1.00  0.00           H
ATOM   2942  CA  SER A 839      66.320  41.870  50.650  1.00  0.00           C
ATOM   2943  HA  SER A 839      66.260  40.810  50.520  1.00  0.00           H
ATOM   2944  CB  SER A 839      64.910  42.490  51.040  1.00  0.00           C
ATOM   2945  HB1 SER A 839      64.040  42.310  50.370  1.00  0.00           H
ATOM   2946  HB2 SER A 839      65.040  43.550  51.340  1.00  0.00           H
ATOM   2947  OG  SER A 839      64.410  41.960  52.180  1.00  0.00           O
ATOM   2948  HG1 SER A 839      65.050  42.090  52.880  1.00  0.00           H
ATOM   2949  C   SER A 839      66.560  42.360  49.270  1.00  0.00           C
ATOM   2950  O   SER A 839      66.450  41.690  48.280  1.00  0.00           O
ATOM   2951  N   SER A 840      66.950  43.630  49.190  1.00  0.00           N
ATOM   2952  HN  SER A 840      67.100  44.150  50.020  1.00  0.00           H
ATOM   2953  CA  SER A 840      67.520  44.170  47.930  1.00  0.00           C
ATOM   2954  HA  SER A 840      66.780  44.050  47.150  1.00  0.00           H
ATOM   2955  CB  SER A 840      67.960  45.620  48.120  1.00  0.00           C
ATOM   2956  HB1 SER A 840      68.290  46.100  47.180  1.00  0.00           H
ATOM   2957  HB2 SER A 840      68.730  45.710  48.920  1.00  0.00           H
ATOM   2958  OG  SER A 840      66.840  46.370  48.520  1.00  0.00           O
ATOM   2959  HG1 SER A 840      66.430  46.040  49.330  1.00  0.00           H
ATOM   2960  C   SER A 840      68.770  43.460  47.380  1.00  0.00           C
ATOM   2961  O   SER A 840      68.760  43.080  46.220  1.00  0.00           O
ATOM   2962  N   PHE A 841      69.800  43.200  48.170  1.00  0.00           N
ATOM   2963  HN  PHE A 841      69.910  43.600  49.070  1.00  0.00           H
ATOM   2964  CA  PHE A 841      70.950  42.400  47.680  1.00  0.00           C
ATOM   2965  HA  PHE A 841      71.370  42.880  46.810  1.00  0.00           H
ATOM   2966  CB  PHE A 841      71.970  42.290  48.850  1.00  0.00           C
ATOM   2967  HB1 PHE A 841      71.480  41.760  49.680  1.00  0.00           H
ATOM   2968  HB2 PHE A 841      72.380  43.240  49.240  1.00  0.00           H
ATOM   2969  CG  PHE A 841      73.180  41.460  48.460  1.00  0.00           C
ATOM   2970  CD1 PHE A 841      73.470  40.130  48.890  1.00  0.00           C
ATOM   2971  HD1 PHE A 841      72.710  39.680  49.500  1.00  0.00           H
ATOM   2972  CE1 PHE A 841      74.490  39.380  48.460  1.00  0.00           C
ATOM   2973  HE1 PHE A 841      74.630  38.350  48.780  1.00  0.00           H
ATOM   2974  CZ  PHE A 841      75.400  39.940  47.560  1.00  0.00           C
ATOM   2975  HZ  PHE A 841      76.230  39.360  47.170  1.00  0.00           H
ATOM   2976  CD2 PHE A 841      74.160  42.060  47.640  1.00  0.00           C
ATOM   2977  HD2 PHE A 841      73.950  43.040  47.260  1.00  0.00           H
ATOM   2978  CE2 PHE A 841      75.290  41.290  47.210  1.00  0.00           C
ATOM   2979  HE2 PHE A 841      76.020  41.610  46.470  1.00  0.00           H
ATOM   2980  C   PHE A 841      70.530  41.040  47.110  1.00  0.00           C
ATOM   2981  O   PHE A 841      70.880  40.590  46.020  1.00  0.00           O
ATOM   2982  N   LEU A 842      69.630  40.340  47.820  1.00  0.00           N
ATOM   2983  HN  LEU A 842      69.350  40.570  48.740  1.00  0.00           H
ATOM   2984  CA  LEU A 842      69.160  39.000  47.380  1.00  0.00           C
ATOM   2985  HA  LEU A 842      70.010  38.420  47.050  1.00  0.00           H
ATOM   2986  CB  LEU A 842      68.720  38.130  48.580  1.00  0.00           C
ATOM   2987  HB1 LEU A 842      68.480  37.090  48.270  1.00  0.00           H
ATOM   2988  HB2 LEU A 842      67.880  38.550  49.150  1.00  0.00           H
ATOM   2989  CG  LEU A 842      69.810  37.820  49.630  1.00  0.00           C
ATOM   2990  HG  LEU A 842      70.210  38.730  50.110  1.00  0.00           H
ATOM   2991  CD1 LEU A 842      69.300  36.880  50.720  1.00  0.00           C
ATOM   2992 HD11 LEU A 842      70.060  36.600  51.470  1.00  0.00           H
ATOM   2993 HD12 LEU A 842      68.840  35.940  50.330  1.00  0.00           H
ATOM   2994 HD13 LEU A 842      68.510  37.450  51.270  1.00  0.00           H
ATOM   2995  CD2 LEU A 842      71.020  37.040  48.930  1.00  0.00           C
ATOM   2996 HD21 LEU A 842      71.410  37.790  48.210  1.00  0.00           H
ATOM   2997 HD22 LEU A 842      70.660  36.160  48.360  1.00  0.00           H
ATOM   2998 HD23 LEU A 842      71.850  36.770  49.620  1.00  0.00           H
ATOM   2999  C   LEU A 842      68.240  39.020  46.170  1.00  0.00           C
ATOM   3000  O   LEU A 842      68.220  38.090  45.360  1.00  0.00           O
ATOM   3001  N   LYS A 843      67.450  40.050  45.930  1.00  0.00           N
ATOM   3002  HN  LYS A 843      67.500  40.700  46.690  1.00  0.00           H
ATOM   3003  CA  LYS A 843      66.600  40.290  44.730  1.00  0.00           C
ATOM   3004  HA  LYS A 843      66.000  39.400  44.580  1.00  0.00           H
ATOM   3005  CB  LYS A 843      65.630  41.500  44.850  1.00  0.00           C
ATOM   3006  HB1 LYS A 843      66.320  42.330  45.090  1.00  0.00           H
ATOM   3007  HB2 LYS A 843      64.970  41.280  45.720  1.00  0.00           H
ATOM   3008  CG  LYS A 843      64.910  41.850  43.590  1.00  0.00           C
ATOM   3009  HG1 LYS A 843      65.640  42.070  42.790  1.00  0.00           H
ATOM   3010  HG2 LYS A 843      64.190  42.690  43.670  1.00  0.00           H
ATOM   3011  CD  LYS A 843      64.000  40.680  43.080  1.00  0.00           C
ATOM   3012  HD1 LYS A 843      63.320  40.400  43.900  1.00  0.00           H
ATOM   3013  HD2 LYS A 843      64.650  39.810  42.880  1.00  0.00           H
ATOM   3014  CE  LYS A 843      63.240  40.920  41.750  1.00  0.00           C
ATOM   3015  HE1 LYS A 843      63.980  41.170  40.950  1.00  0.00           H
ATOM   3016  HE2 LYS A 843      62.390  41.620  41.680  1.00  0.00           H
ATOM   3017  NZ  LYS A 843      62.650  39.660  41.360  1.00  0.00           N
ATOM   3018  HZ1 LYS A 843      63.370  38.990  41.710  1.00  0.00           H
ATOM   3019  HZ2 LYS A 843      62.620  39.500  40.330  1.00  0.00           H
ATOM   3020  HZ3 LYS A 843      61.840  39.390  41.950  1.00  0.00           H
ATOM   3021  C   LYS A 843      67.430  40.470  43.450  1.00  0.00           C
ATOM   3022  O   LYS A 843      67.070  40.140  42.300  1.00  0.00           O
ATOM   3023  N   GLN A 844      68.600  41.060  43.680  1.00  0.00           N
ATOM   3024  HN  GLN A 844      68.750  41.530  44.550  1.00  0.00           H
ATOM   3025  CA  GLN A 844      69.630  41.270  42.680  1.00  0.00           C
ATOM   3026  HA  GLN A 844      69.140  41.240  41.720  1.00  0.00           H
ATOM   3027  CB  GLN A 844      70.170  42.660  42.870  1.00  0.00           C
ATOM   3028  HB1 GLN A 844      71.040  42.830  42.180  1.00  0.00           H
ATOM   3029  HB2 GLN A 844      70.580  42.820  43.880  1.00  0.00           H
ATOM   3030  CG  GLN A 844      69.300  43.900  42.510  1.00  0.00           C
ATOM   3031  HG1 GLN A 844      69.930  44.810  42.390  1.00  0.00           H
ATOM   3032  HG2 GLN A 844      68.520  44.010  43.300  1.00  0.00           H
ATOM   3033  CD  GLN A 844      68.380  43.790  41.330  1.00  0.00           C
ATOM   3034  OE1 GLN A 844      67.180  44.170  41.350  1.00  0.00           O
ATOM   3035  NE2 GLN A 844      68.890  43.300  40.180  1.00  0.00           N
ATOM   3036 HE21 GLN A 844      68.130  43.120  39.570  1.00  0.00           H
ATOM   3037 HE22 GLN A 844      69.870  43.170  40.050  1.00  0.00           H
ATOM   3038  C   GLN A 844      70.720  40.200  42.490  1.00  0.00           C
ATOM   3039  O   GLN A 844      71.740  40.350  41.830  1.00  0.00           O
ATOM   3040  N   PHE A 845      70.490  39.060  43.210  1.00  0.00           N
ATOM   3041  HN  PHE A 845      69.660  38.920  43.730  1.00  0.00           H
ATOM   3042  CA  PHE A 845      71.490  38.000  43.190  1.00  0.00           C
ATOM   3043  HA  PHE A 845      72.440  38.500  43.250  1.00  0.00           H
ATOM   3044  CB  PHE A 845      71.200  37.200  44.550  1.00  0.00           C
ATOM   3045  HB1 PHE A 845      70.350  36.510  44.600  1.00  0.00           H
ATOM   3046  HB2 PHE A 845      70.980  37.900  45.380  1.00  0.00           H
ATOM   3047  CG  PHE A 845      72.400  36.420  44.890  1.00  0.00           C
ATOM   3048  CD1 PHE A 845      72.460  35.010  44.690  1.00  0.00           C
ATOM   3049  HD1 PHE A 845      71.560  34.480  44.380  1.00  0.00           H
ATOM   3050  CE1 PHE A 845      73.650  34.240  44.960  1.00  0.00           C
ATOM   3051  HE1 PHE A 845      73.590  33.190  44.760  1.00  0.00           H
ATOM   3052  CZ  PHE A 845      74.790  34.940  45.380  1.00  0.00           C
ATOM   3053  HZ  PHE A 845      75.730  34.430  45.470  1.00  0.00           H
ATOM   3054  CD2 PHE A 845      73.590  37.100  45.260  1.00  0.00           C
ATOM   3055  HD2 PHE A 845      73.650  38.170  45.230  1.00  0.00           H
ATOM   3056  CE2 PHE A 845      74.810  36.340  45.420  1.00  0.00           C
ATOM   3057  HE2 PHE A 845      75.740  36.840  45.690  1.00  0.00           H
ATOM   3058  C   PHE A 845      71.310  37.020  41.980  1.00  0.00           C
ATOM   3059  O   PHE A 845      72.110  36.080  41.830  1.00  0.00           O
ATOM   3060  N   LYS A 846      70.300  37.190  41.150  1.00  0.00           N
ATOM   3061  HN  LYS A 846      69.750  38.030  41.140  1.00  0.00           H
ATOM   3062  CA  LYS A 846      69.890  36.260  40.060  1.00  0.00           C
ATOM   3063  HA  LYS A 846      70.040  35.260  40.440  1.00  0.00           H
ATOM   3064  CB  LYS A 846      68.390  36.470  39.680  1.00  0.00           C
ATOM   3065  HB1 LYS A 846      68.330  37.540  39.350  1.00  0.00           H
ATOM   3066  HB2 LYS A 846      67.660  36.350  40.510  1.00  0.00           H
ATOM   3067  CG  LYS A 846      67.900  35.450  38.570  1.00  0.00           C
ATOM   3068  HG1 LYS A 846      67.980  34.370  38.780  1.00  0.00           H
ATOM   3069  HG2 LYS A 846      68.510  35.650  37.670  1.00  0.00           H
ATOM   3070  CD  LYS A 846      66.380  35.520  38.240  1.00  0.00           C
ATOM   3071  HD1 LYS A 846      66.300  34.780  37.410  1.00  0.00           H
ATOM   3072  HD2 LYS A 846      66.040  36.520  37.910  1.00  0.00           H
ATOM   3073  CE  LYS A 846      65.440  35.140  39.410  1.00  0.00           C
ATOM   3074  HE1 LYS A 846      65.790  35.690  40.300  1.00  0.00           H
ATOM   3075  HE2 LYS A 846      65.630  34.070  39.640  1.00  0.00           H
ATOM   3076  NZ  LYS A 846      63.970  35.390  39.210  1.00  0.00           N
ATOM   3077  HZ1 LYS A 846      63.720  36.400  39.080  1.00  0.00           H
ATOM   3078  HZ2 LYS A 846      63.430  35.130  40.060  1.00  0.00           H
ATOM   3079  HZ3 LYS A 846      63.670  34.940  38.330  1.00  0.00           H
ATOM   3080  C   LYS A 846      70.820  36.140  38.850  1.00  0.00           C
ATOM   3081  O   LYS A 846      70.930  35.050  38.260  1.00  0.00           O
ATOM   3082  N   THR A 847      71.530  37.150  38.480  1.00  0.00           N
ATOM   3083  HN  THR A 847      71.360  38.060  38.870  1.00  0.00           H
ATOM   3084  CA  THR A 847      72.480  37.210  37.360  1.00  0.00           C
ATOM   3085  HA  THR A 847      72.400  36.300  36.790  1.00  0.00           H
ATOM   3086  CB  THR A 847      72.260  38.410  36.480  1.00  0.00           C
ATOM   3087  HB  THR A 847      72.990  38.380  35.640  1.00  0.00           H
ATOM   3088  OG1 THR A 847      72.410  39.570  37.290  1.00  0.00           O
ATOM   3089  HG1 THR A 847      72.070  40.310  36.790  1.00  0.00           H
ATOM   3090  CG2 THR A 847      70.850  38.510  35.920  1.00  0.00           C
ATOM   3091 HG21 THR A 847      70.080  38.660  36.700  1.00  0.00           H
ATOM   3092 HG22 THR A 847      70.670  37.540  35.400  1.00  0.00           H
ATOM   3093 HG23 THR A 847      70.840  39.300  35.140  1.00  0.00           H
ATOM   3094  C   THR A 847      73.950  37.260  37.830  1.00  0.00           C
ATOM   3095  O   THR A 847      74.900  37.260  36.990  1.00  0.00           O
ATOM   3096  N   LYS A 848      74.270  37.350  39.150  1.00  0.00           N
ATOM   3097  HN  LYS A 848      73.470  37.420  39.730  1.00  0.00           H
ATOM   3098  CA  LYS A 848      75.650  37.530  39.690  1.00  0.00           C
ATOM   3099  HA  LYS A 848      76.100  38.430  39.330  1.00  0.00           H
ATOM   3100  CB  LYS A 848      75.680  37.680  41.250  1.00  0.00           C
ATOM   3101  HB1 LYS A 848      76.730  37.610  41.590  1.00  0.00           H
ATOM   3102  HB2 LYS A 848      75.120  36.790  41.600  1.00  0.00           H
ATOM   3103  CG  LYS A 848      75.150  39.080  41.680  1.00  0.00           C
ATOM   3104  HG1 LYS A 848      74.050  39.180  41.600  1.00  0.00           H
ATOM   3105  HG2 LYS A 848      75.380  39.760  40.820  1.00  0.00           H
ATOM   3106  CD  LYS A 848      75.630  39.480  43.060  1.00  0.00           C
ATOM   3107  HD1 LYS A 848      76.710  39.250  43.150  1.00  0.00           H
ATOM   3108  HD2 LYS A 848      75.150  38.870  43.860  1.00  0.00           H
ATOM   3109  CE  LYS A 848      75.340  40.930  43.450  1.00  0.00           C
ATOM   3110  HE1 LYS A 848      75.870  41.220  44.380  1.00  0.00           H
ATOM   3111  HE2 LYS A 848      74.250  41.160  43.470  1.00  0.00           H
ATOM   3112  NZ  LYS A 848      76.110  41.820  42.520  1.00  0.00           N
ATOM   3113  HZ1 LYS A 848      75.580  42.030  41.660  1.00  0.00           H
ATOM   3114  HZ2 LYS A 848      76.950  41.310  42.210  1.00  0.00           H
ATOM   3115  HZ3 LYS A 848      76.270  42.730  43.000  1.00  0.00           H
ATOM   3116  C   LYS A 848      76.610  36.420  39.320  1.00  0.00           C
ATOM   3117  O   LYS A 848      76.330  35.200  39.240  1.00  0.00           O
ATOM   3118  N   ARG A 849      77.900  36.850  39.070  1.00  0.00           N
ATOM   3119  HN  ARG A 849      78.060  37.840  39.050  1.00  0.00           H
ATOM   3120  CA  ARG A 849      78.950  35.960  38.770  1.00  0.00           C
ATOM   3121  HA  ARG A 849      78.550  35.170  38.160  1.00  0.00           H
ATOM   3122  CB  ARG A 849      80.070  36.680  37.930  1.00  0.00           C
ATOM   3123  HB1 ARG A 849      81.020  36.100  37.970  1.00  0.00           H
ATOM   3124  HB2 ARG A 849      80.300  37.640  38.440  1.00  0.00           H
ATOM   3125  CG  ARG A 849      79.740  36.890  36.450  1.00  0.00           C
ATOM   3126  HG1 ARG A 849      80.490  37.610  36.020  1.00  0.00           H
ATOM   3127  HG2 ARG A 849      78.790  37.450  36.350  1.00  0.00           H
ATOM   3128  CD  ARG A 849      79.400  35.680  35.690  1.00  0.00           C
ATOM   3129  HD1 ARG A 849      79.130  36.010  34.660  1.00  0.00           H
ATOM   3130  HD2 ARG A 849      78.480  35.190  36.100  1.00  0.00           H
ATOM   3131  NE  ARG A 849      80.550  34.750  35.740  1.00  0.00           N
ATOM   3132  HE  ARG A 849      81.440  35.080  36.060  1.00  0.00           H
ATOM   3133  CZ  ARG A 849      80.480  33.510  35.250  1.00  0.00           C
ATOM   3134  NH1 ARG A 849      79.430  33.120  34.550  1.00  0.00           N
ATOM   3135 HH11 ARG A 849      78.660  33.710  34.330  1.00  0.00           H
ATOM   3136 HH12 ARG A 849      79.540  32.270  34.020  1.00  0.00           H
ATOM   3137  NH2 ARG A 849      81.360  32.610  35.420  1.00  0.00           N
ATOM   3138 HH21 ARG A 849      82.250  32.800  35.820  1.00  0.00           H
ATOM   3139 HH22 ARG A 849      81.050  31.710  35.130  1.00  0.00           H
ATOM   3140  C   ARG A 849      79.470  35.100  39.870  1.00  0.00           C
ATOM   3141  O   ARG A 849      79.150  35.320  41.040  1.00  0.00           O
ATOM   3142  N   TYR A 850      80.320  34.070  39.600  1.00  0.00           N
ATOM   3143  HN  TYR A 850      80.500  34.030  38.620  1.00  0.00           H
ATOM   3144  CA  TYR A 850      81.000  33.090  40.480  1.00  0.00           C
ATOM   3145  HA  TYR A 850      81.730  32.680  39.830  1.00  0.00           H
ATOM   3146  CB  TYR A 850      81.910  33.750  41.570  1.00  0.00           C
ATOM   3147  HB1 TYR A 850      81.300  34.490  42.150  1.00  0.00           H
ATOM   3148  HB2 TYR A 850      82.730  34.310  41.090  1.00  0.00           H
ATOM   3149  CG  TYR A 850      82.560  32.830  42.550  1.00  0.00           C
ATOM   3150  CD1 TYR A 850      83.760  32.160  42.270  1.00  0.00           C
ATOM   3151  HD1 TYR A 850      84.370  32.420  41.420  1.00  0.00           H
ATOM   3152  CE1 TYR A 850      84.340  31.350  43.260  1.00  0.00           C
ATOM   3153  HE1 TYR A 850      85.280  30.860  43.080  1.00  0.00           H
ATOM   3154  CZ  TYR A 850      83.670  31.190  44.520  1.00  0.00           C
ATOM   3155  OH  TYR A 850      84.420  30.570  45.550  1.00  0.00           O
ATOM   3156  HH  TYR A 850      85.320  30.780  45.300  1.00  0.00           H
ATOM   3157  CD2 TYR A 850      81.850  32.650  43.750  1.00  0.00           C
ATOM   3158  HD2 TYR A 850      80.970  33.200  44.040  1.00  0.00           H
ATOM   3159  CE2 TYR A 850      82.440  31.870  44.800  1.00  0.00           C
ATOM   3160  HE2 TYR A 850      82.000  31.830  45.780  1.00  0.00           H
ATOM   3161  C   TYR A 850      80.020  32.000  41.030  1.00  0.00           C
ATOM   3162  O   TYR A 850      80.440  30.850  41.230  1.00  0.00           O
ATOM   3163  N   PHE A 851      78.700  32.290  41.270  1.00  0.00           N
ATOM   3164  HN  PHE A 851      78.380  33.230  41.190  1.00  0.00           H
ATOM   3165  CA  PHE A 851      77.790  31.400  41.900  1.00  0.00           C
ATOM   3166  HA  PHE A 851      78.380  30.630  42.370  1.00  0.00           H
ATOM   3167  CB  PHE A 851      76.900  32.150  42.920  1.00  0.00           C
ATOM   3168  HB1 PHE A 851      76.030  31.500  43.160  1.00  0.00           H
ATOM   3169  HB2 PHE A 851      76.360  33.070  42.550  1.00  0.00           H
ATOM   3170  CG  PHE A 851      77.710  32.520  44.130  1.00  0.00           C
ATOM   3171  CD1 PHE A 851      77.970  33.830  44.620  1.00  0.00           C
ATOM   3172  HD1 PHE A 851      77.620  34.660  44.030  1.00  0.00           H
ATOM   3173  CE1 PHE A 851      78.760  34.080  45.720  1.00  0.00           C
ATOM   3174  HE1 PHE A 851      78.830  35.100  46.040  1.00  0.00           H
ATOM   3175  CZ  PHE A 851      79.300  33.010  46.460  1.00  0.00           C
ATOM   3176  HZ  PHE A 851      79.990  33.240  47.250  1.00  0.00           H
ATOM   3177  CD2 PHE A 851      78.260  31.470  44.890  1.00  0.00           C
ATOM   3178  HD2 PHE A 851      78.210  30.440  44.570  1.00  0.00           H
ATOM   3179  CE2 PHE A 851      79.040  31.730  46.000  1.00  0.00           C
ATOM   3180  HE2 PHE A 851      79.540  30.930  46.530  1.00  0.00           H
ATOM   3181  C   PHE A 851      76.840  30.810  40.710  1.00  0.00           C
ATOM   3182  O   PHE A 851      76.380  31.510  39.840  1.00  0.00           O
ATOM   3183  N   PRO A 852      76.830  29.410  40.580  1.00  0.00           N
ATOM   3184  CD  PRO A 852      77.500  28.460  41.440  1.00  0.00           C
ATOM   3185  HD1 PRO A 852      77.530  28.670  42.530  1.00  0.00           H
ATOM   3186  HD2 PRO A 852      78.510  28.180  41.070  1.00  0.00           H
ATOM   3187  CA  PRO A 852      76.080  28.750  39.540  1.00  0.00           C
ATOM   3188  HA  PRO A 852      76.560  28.970  38.600  1.00  0.00           H
ATOM   3189  CB  PRO A 852      76.120  27.240  39.840  1.00  0.00           C
ATOM   3190  HB1 PRO A 852      76.640  26.780  38.980  1.00  0.00           H
ATOM   3191  HB2 PRO A 852      75.150  26.720  39.920  1.00  0.00           H
ATOM   3192  CG  PRO A 852      76.700  27.100  41.230  1.00  0.00           C
ATOM   3193  HG1 PRO A 852      75.820  27.200  41.890  1.00  0.00           H
ATOM   3194  HG2 PRO A 852      77.230  26.180  41.560  1.00  0.00           H
ATOM   3195  C   PRO A 852      74.640  29.230  39.320  1.00  0.00           C
ATOM   3196  O   PRO A 852      73.950  29.590  40.220  1.00  0.00           O
ATOM   3197  N   THR A 853      74.160  29.160  38.060  1.00  0.00           N
ATOM   3198  HN  THR A 853      74.680  28.710  37.350  1.00  0.00           H
ATOM   3199  CA  THR A 853      72.940  29.800  37.600  1.00  0.00           C
ATOM   3200  HA  THR A 853      73.150  30.850  37.780  1.00  0.00           H
ATOM   3201  CB  THR A 853      72.560  29.490  36.190  1.00  0.00           C
ATOM   3202  HB  THR A 853      72.400  28.400  36.090  1.00  0.00           H
ATOM   3203  OG1 THR A 853      73.590  29.720  35.200  1.00  0.00           O
ATOM   3204  HG1 THR A 853      74.360  29.230  35.500  1.00  0.00           H
ATOM   3205  CG2 THR A 853      71.370  30.290  35.630  1.00  0.00           C
ATOM   3206 HG21 THR A 853      70.420  29.940  36.070  1.00  0.00           H
ATOM   3207 HG22 THR A 853      71.260  30.250  34.530  1.00  0.00           H
ATOM   3208 HG23 THR A 853      71.510  31.350  35.940  1.00  0.00           H
ATOM   3209  C   THR A 853      71.680  29.480  38.320  1.00  0.00           C
ATOM   3210  O   THR A 853      71.010  30.400  38.790  1.00  0.00           O
ATOM   3211  N   LYS A 854      71.310  28.260  38.620  1.00  0.00           N
ATOM   3212  HN  LYS A 854      71.840  27.470  38.310  1.00  0.00           H
ATOM   3213  CA  LYS A 854      70.100  27.910  39.260  1.00  0.00           C
ATOM   3214  HA  LYS A 854      69.330  28.560  38.890  1.00  0.00           H
ATOM   3215  CB  LYS A 854      69.700  26.440  38.900  1.00  0.00           C
ATOM   3216  HB1 LYS A 854      68.760  26.200  39.450  1.00  0.00           H
ATOM   3217  HB2 LYS A 854      70.500  25.730  39.190  1.00  0.00           H
ATOM   3218  CG  LYS A 854      69.340  26.240  37.420  1.00  0.00           C
ATOM   3219  HG1 LYS A 854      68.900  25.230  37.260  1.00  0.00           H
ATOM   3220  HG2 LYS A 854      70.240  26.330  36.780  1.00  0.00           H
ATOM   3221  CD  LYS A 854      68.320  27.290  36.740  1.00  0.00           C
ATOM   3222  HD1 LYS A 854      68.390  26.990  35.660  1.00  0.00           H
ATOM   3223  HD2 LYS A 854      68.820  28.260  36.930  1.00  0.00           H
ATOM   3224  CE  LYS A 854      66.900  27.250  37.250  1.00  0.00           C
ATOM   3225  HE1 LYS A 854      66.910  27.520  38.330  1.00  0.00           H
ATOM   3226  HE2 LYS A 854      66.580  26.200  37.080  1.00  0.00           H
ATOM   3227  NZ  LYS A 854      66.000  28.110  36.460  1.00  0.00           N
ATOM   3228  HZ1 LYS A 854      66.220  28.080  35.440  1.00  0.00           H
ATOM   3229  HZ2 LYS A 854      66.250  29.090  36.670  1.00  0.00           H
ATOM   3230  HZ3 LYS A 854      64.980  27.940  36.650  1.00  0.00           H
ATOM   3231  C   LYS A 854      70.180  28.080  40.830  1.00  0.00           C
ATOM   3232  O   LYS A 854      69.160  28.230  41.520  1.00  0.00           O
ATOM   3233  N   VAL A 855      71.390  27.880  41.380  1.00  0.00           N
ATOM   3234  HN  VAL A 855      72.100  27.500  40.810  1.00  0.00           H
ATOM   3235  CA  VAL A 855      71.730  28.130  42.780  1.00  0.00           C
ATOM   3236  HA  VAL A 855      71.040  27.530  43.350  1.00  0.00           H
ATOM   3237  CB  VAL A 855      73.190  27.720  43.050  1.00  0.00           C
ATOM   3238  HB  VAL A 855      73.890  28.450  42.600  1.00  0.00           H
ATOM   3239  CG1 VAL A 855      73.570  27.980  44.520  1.00  0.00           C
ATOM   3240 HG11 VAL A 855      73.530  29.080  44.680  1.00  0.00           H
ATOM   3241 HG12 VAL A 855      74.640  27.740  44.700  1.00  0.00           H
ATOM   3242 HG13 VAL A 855      72.970  27.330  45.190  1.00  0.00           H
ATOM   3243  CG2 VAL A 855      73.450  26.270  42.540  1.00  0.00           C
ATOM   3244 HG21 VAL A 855      74.500  26.020  42.790  1.00  0.00           H
ATOM   3245 HG22 VAL A 855      73.150  26.160  41.490  1.00  0.00           H
ATOM   3246 HG23 VAL A 855      72.820  25.600  43.160  1.00  0.00           H
ATOM   3247  C   VAL A 855      71.550  29.630  43.160  1.00  0.00           C
ATOM   3248  O   VAL A 855      70.990  29.990  44.150  1.00  0.00           O
ATOM   3249  N   ARG A 856      71.980  30.580  42.340  1.00  0.00           N
ATOM   3250  HN  ARG A 856      72.560  30.350  41.550  1.00  0.00           H
ATOM   3251  CA  ARG A 856      71.760  32.000  42.490  1.00  0.00           C
ATOM   3252  HA  ARG A 856      71.830  32.210  43.550  1.00  0.00           H
ATOM   3253  CB  ARG A 856      72.870  32.870  41.770  1.00  0.00           C
ATOM   3254  HB1 ARG A 856      73.840  32.330  41.880  1.00  0.00           H
ATOM   3255  HB2 ARG A 856      72.970  33.860  42.270  1.00  0.00           H
ATOM   3256  CG  ARG A 856      72.720  33.070  40.250  1.00  0.00           C
ATOM   3257  HG1 ARG A 856      71.780  33.600  39.960  1.00  0.00           H
ATOM   3258  HG2 ARG A 856      72.600  32.040  39.850  1.00  0.00           H
ATOM   3259  CD  ARG A 856      73.800  33.780  39.420  1.00  0.00           C
ATOM   3260  HD1 ARG A 856      74.770  33.310  39.690  1.00  0.00           H
ATOM   3261  HD2 ARG A 856      73.740  34.850  39.710  1.00  0.00           H
ATOM   3262  NE  ARG A 856      73.460  33.770  37.960  1.00  0.00           N
ATOM   3263  HE  ARG A 856      72.560  34.110  37.700  1.00  0.00           H
ATOM   3264  CZ  ARG A 856      74.180  33.210  36.960  1.00  0.00           C
ATOM   3265  NH1 ARG A 856      75.410  32.790  37.200  1.00  0.00           N
ATOM   3266 HH11 ARG A 856      75.740  32.610  38.130  1.00  0.00           H
ATOM   3267 HH12 ARG A 856      75.920  32.390  36.440  1.00  0.00           H
ATOM   3268  NH2 ARG A 856      73.660  33.140  35.760  1.00  0.00           N
ATOM   3269 HH21 ARG A 856      74.140  32.650  35.030  1.00  0.00           H
ATOM   3270 HH22 ARG A 856      72.800  33.660  35.690  1.00  0.00           H
ATOM   3271  C   ARG A 856      70.340  32.390  42.050  1.00  0.00           C
ATOM   3272  O   ARG A 856      69.710  33.250  42.710  1.00  0.00           O
ATOM   3273  N   SER A 857      69.790  31.830  40.990  1.00  0.00           N
ATOM   3274  HN  SER A 857      70.230  31.150  40.410  1.00  0.00           H
ATOM   3275  CA  SER A 857      68.310  32.060  40.580  1.00  0.00           C
ATOM   3276  HA  SER A 857      68.270  33.130  40.490  1.00  0.00           H
ATOM   3277  CB  SER A 857      67.920  31.430  39.230  1.00  0.00           C
ATOM   3278  HB1 SER A 857      68.040  30.340  39.400  1.00  0.00           H
ATOM   3279  HB2 SER A 857      68.610  31.640  38.390  1.00  0.00           H
ATOM   3280  OG  SER A 857      66.590  31.780  38.830  1.00  0.00           O
ATOM   3281  HG1 SER A 857      66.560  31.350  37.980  1.00  0.00           H
ATOM   3282  C   SER A 857      67.260  31.590  41.670  1.00  0.00           C
ATOM   3283  O   SER A 857      66.260  32.240  41.910  1.00  0.00           O
ATOM   3284  N   THR A 858      67.510  30.450  42.320  1.00  0.00           N
ATOM   3285  HN  THR A 858      68.240  29.820  42.050  1.00  0.00           H
ATOM   3286  CA  THR A 858      66.620  29.940  43.410  1.00  0.00           C
ATOM   3287  HA  THR A 858      65.600  30.100  43.090  1.00  0.00           H
ATOM   3288  CB  THR A 858      66.760  28.440  43.700  1.00  0.00           C
ATOM   3289  HB  THR A 858      67.750  28.170  44.150  1.00  0.00           H
ATOM   3290  OG1 THR A 858      66.650  27.610  42.530  1.00  0.00           O
ATOM   3291  HG1 THR A 858      67.390  27.720  41.930  1.00  0.00           H
ATOM   3292  CG2 THR A 858      65.700  27.850  44.700  1.00  0.00           C
ATOM   3293 HG21 THR A 858      64.740  27.940  44.130  1.00  0.00           H
ATOM   3294 HG22 THR A 858      65.700  28.300  45.710  1.00  0.00           H
ATOM   3295 HG23 THR A 858      65.860  26.750  44.720  1.00  0.00           H
ATOM   3296  C   THR A 858      66.770  30.750  44.710  1.00  0.00           C
ATOM   3297  O   THR A 858      65.770  30.980  45.380  1.00  0.00           O
ATOM   3298  N   ILE A 859      68.000  31.210  45.010  1.00  0.00           N
ATOM   3299  HN  ILE A 859      68.730  31.050  44.360  1.00  0.00           H
ATOM   3300  CA  ILE A 859      68.190  32.110  46.080  1.00  0.00           C
ATOM   3301  HA  ILE A 859      67.790  31.610  46.950  1.00  0.00           H
ATOM   3302  CB  ILE A 859      69.690  32.430  46.410  1.00  0.00           C
ATOM   3303  HB  ILE A 859      70.270  32.590  45.470  1.00  0.00           H
ATOM   3304  CG2 ILE A 859      69.860  33.740  47.270  1.00  0.00           C
ATOM   3305 HG21 ILE A 859      69.400  33.570  48.270  1.00  0.00           H
ATOM   3306 HG22 ILE A 859      69.350  34.640  46.890  1.00  0.00           H
ATOM   3307 HG23 ILE A 859      70.940  33.960  47.440  1.00  0.00           H
ATOM   3308  CG1 ILE A 859      70.330  31.220  47.160  1.00  0.00           C
ATOM   3309 HG11 ILE A 859      70.020  30.250  46.710  1.00  0.00           H
ATOM   3310 HG12 ILE A 859      69.950  31.050  48.200  1.00  0.00           H
ATOM   3311  CD  ILE A 859      71.860  31.420  47.150  1.00  0.00           C
ATOM   3312  HD1 ILE A 859      72.100  31.620  46.090  1.00  0.00           H
ATOM   3313  HD2 ILE A 859      72.240  30.440  47.520  1.00  0.00           H
ATOM   3314  HD3 ILE A 859      72.160  32.300  47.760  1.00  0.00           H
ATOM   3315  C   ILE A 859      67.440  33.470  45.940  1.00  0.00           C
ATOM   3316  O   ILE A 859      66.800  34.030  46.870  1.00  0.00           O
ATOM   3317  N   SER A 860      67.400  34.030  44.720  1.00  0.00           N
ATOM   3318  HN  SER A 860      67.760  33.510  43.940  1.00  0.00           H
ATOM   3319  CA  SER A 860      66.840  35.390  44.530  1.00  0.00           C
ATOM   3320  HA  SER A 860      67.140  36.100  45.300  1.00  0.00           H
ATOM   3321  CB  SER A 860      67.250  35.880  43.080  1.00  0.00           C
ATOM   3322  HB1 SER A 860      66.770  35.180  42.350  1.00  0.00           H
ATOM   3323  HB2 SER A 860      68.350  35.810  42.940  1.00  0.00           H
ATOM   3324  OG  SER A 860      66.930  37.270  42.890  1.00  0.00           O
ATOM   3325  HG1 SER A 860      67.500  37.720  43.520  1.00  0.00           H
ATOM   3326  C   SER A 860      65.400  35.460  44.610  1.00  0.00           C
ATOM   3327  O   SER A 860      64.900  36.400  45.130  1.00  0.00           O
ATOM   3328  N   ASP A 861      64.620  34.450  44.140  1.00  0.00           N
ATOM   3329  HN  ASP A 861      64.920  33.600  43.720  1.00  0.00           H
ATOM   3330  CA  ASP A 861      63.200  34.490  44.230  1.00  0.00           C
ATOM   3331  HA  ASP A 861      62.890  35.520  44.080  1.00  0.00           H
ATOM   3332  CB  ASP A 861      62.460  33.550  43.210  1.00  0.00           C
ATOM   3333  HB1 ASP A 861      61.390  33.440  43.470  1.00  0.00           H
ATOM   3334  HB2 ASP A 861      62.870  32.510  43.230  1.00  0.00           H
ATOM   3335  CG  ASP A 861      62.710  34.190  41.880  1.00  0.00           C
ATOM   3336  OD1 ASP A 861      62.490  35.430  41.670  1.00  0.00           O
ATOM   3337  OD2 ASP A 861      63.070  33.460  40.930  1.00  0.00           O
ATOM   3338  C   ASP A 861      62.740  34.180  45.640  1.00  0.00           C
ATOM   3339  O   ASP A 861      61.620  34.590  46.030  1.00  0.00           O
ATOM   3340  N   PHE A 862      63.460  33.520  46.550  1.00  0.00           N
ATOM   3341  HN  PHE A 862      64.390  33.230  46.320  1.00  0.00           H
ATOM   3342  CA  PHE A 862      63.010  33.330  47.960  1.00  0.00           C
ATOM   3343  HA  PHE A 862      61.960  33.560  48.050  1.00  0.00           H
ATOM   3344  CB  PHE A 862      63.350  31.900  48.420  1.00  0.00           C
ATOM   3345  HB1 PHE A 862      63.270  31.970  49.520  1.00  0.00           H
ATOM   3346  HB2 PHE A 862      64.400  31.550  48.280  1.00  0.00           H
ATOM   3347  CG  PHE A 862      62.370  30.910  47.880  1.00  0.00           C
ATOM   3348  CD1 PHE A 862      62.730  30.200  46.810  1.00  0.00           C
ATOM   3349  HD1 PHE A 862      63.600  30.440  46.220  1.00  0.00           H
ATOM   3350  CE1 PHE A 862      61.990  29.070  46.370  1.00  0.00           C
ATOM   3351  HE1 PHE A 862      62.350  28.550  45.490  1.00  0.00           H
ATOM   3352  CZ  PHE A 862      61.010  28.560  47.190  1.00  0.00           C
ATOM   3353  HZ  PHE A 862      60.450  27.660  47.020  1.00  0.00           H
ATOM   3354  CD2 PHE A 862      61.180  30.470  48.670  1.00  0.00           C
ATOM   3355  HD2 PHE A 862      60.920  30.940  49.600  1.00  0.00           H
ATOM   3356  CE2 PHE A 862      60.560  29.290  48.300  1.00  0.00           C
ATOM   3357  HE2 PHE A 862      59.860  28.870  49.000  1.00  0.00           H
ATOM   3358  C   PHE A 862      63.770  34.320  48.830  1.00  0.00           C
ATOM   3359  O   PHE A 862      64.000  34.110  49.990  1.00  0.00           O
ATOM   3360  N   ALA A 863      64.240  35.420  48.230  1.00  0.00           N
ATOM   3361  HN  ALA A 863      64.200  35.540  47.250  1.00  0.00           H
ATOM   3362  CA  ALA A 863      64.880  36.470  49.010  1.00  0.00           C
ATOM   3363  HA  ALA A 863      65.850  36.140  49.320  1.00  0.00           H
ATOM   3364  CB  ALA A 863      65.140  37.660  48.050  1.00  0.00           C
ATOM   3365  HB1 ALA A 863      65.970  37.310  47.390  1.00  0.00           H
ATOM   3366  HB2 ALA A 863      65.550  38.520  48.600  1.00  0.00           H
ATOM   3367  HB3 ALA A 863      64.270  38.040  47.470  1.00  0.00           H
ATOM   3368  C   ALA A 863      64.090  36.960  50.260  1.00  0.00           C
ATOM   3369  O   ALA A 863      64.740  37.060  51.350  1.00  0.00           O
ATOM   3370  N   VAL A 864      62.820  37.360  50.180  1.00  0.00           N
ATOM   3371  HN  VAL A 864      62.340  37.420  49.320  1.00  0.00           H
ATOM   3372  CA  VAL A 864      61.990  37.800  51.260  1.00  0.00           C
ATOM   3373  HA  VAL A 864      62.490  38.670  51.660  1.00  0.00           H
ATOM   3374  CB  VAL A 864      60.640  38.230  50.720  1.00  0.00           C
ATOM   3375  HB  VAL A 864      60.260  37.440  50.050  1.00  0.00           H
ATOM   3376  CG1 VAL A 864      59.690  38.720  51.870  1.00  0.00           C
ATOM   3377 HG11 VAL A 864      60.200  39.490  52.490  1.00  0.00           H
ATOM   3378 HG12 VAL A 864      59.450  37.920  52.610  1.00  0.00           H
ATOM   3379 HG13 VAL A 864      58.770  39.210  51.480  1.00  0.00           H
ATOM   3380  CG2 VAL A 864      61.120  39.410  49.790  1.00  0.00           C
ATOM   3381 HG21 VAL A 864      61.810  39.060  48.990  1.00  0.00           H
ATOM   3382 HG22 VAL A 864      61.640  40.240  50.340  1.00  0.00           H
ATOM   3383 HG23 VAL A 864      60.170  39.820  49.390  1.00  0.00           H
ATOM   3384  C   VAL A 864      61.880  36.760  52.420  1.00  0.00           C
ATOM   3385  O   VAL A 864      61.930  37.110  53.600  1.00  0.00           O
ATOM   3386  N   PHE A 865      61.620  35.520  52.150  1.00  0.00           N
ATOM   3387  HN  PHE A 865      61.420  35.260  51.210  1.00  0.00           H
ATOM   3388  CA  PHE A 865      61.660  34.480  53.140  1.00  0.00           C
ATOM   3389  HA  PHE A 865      61.080  34.740  54.010  1.00  0.00           H
ATOM   3390  CB  PHE A 865      60.960  33.210  52.560  1.00  0.00           C
ATOM   3391  HB1 PHE A 865      61.330  33.140  51.510  1.00  0.00           H
ATOM   3392  HB2 PHE A 865      59.900  33.530  52.450  1.00  0.00           H
ATOM   3393  CG  PHE A 865      61.000  31.990  53.340  1.00  0.00           C
ATOM   3394  CD1 PHE A 865      60.150  31.620  54.370  1.00  0.00           C
ATOM   3395  HD1 PHE A 865      59.350  32.280  54.660  1.00  0.00           H
ATOM   3396  CE1 PHE A 865      60.460  30.610  55.270  1.00  0.00           C
ATOM   3397  HE1 PHE A 865      59.880  30.530  56.180  1.00  0.00           H
ATOM   3398  CZ  PHE A 865      61.520  29.670  54.930  1.00  0.00           C
ATOM   3399  HZ  PHE A 865      61.660  28.800  55.550  1.00  0.00           H
ATOM   3400  CD2 PHE A 865      61.960  31.000  52.990  1.00  0.00           C
ATOM   3401  HD2 PHE A 865      62.590  31.270  52.140  1.00  0.00           H
ATOM   3402  CE2 PHE A 865      62.330  29.940  53.800  1.00  0.00           C
ATOM   3403  HE2 PHE A 865      63.180  29.340  53.500  1.00  0.00           H
ATOM   3404  C   PHE A 865      63.030  34.180  53.730  1.00  0.00           C
ATOM   3405  O   PHE A 865      63.240  34.170  54.920  1.00  0.00           O
ATOM   3406  N   LEU A 866      64.020  34.080  52.850  1.00  0.00           N
ATOM   3407  HN  LEU A 866      63.880  34.160  51.860  1.00  0.00           H
ATOM   3408  CA  LEU A 866      65.390  33.830  53.330  1.00  0.00           C
ATOM   3409  HA  LEU A 866      65.410  33.030  54.070  1.00  0.00           H
ATOM   3410  CB  LEU A 866      66.380  33.690  52.200  1.00  0.00           C
ATOM   3411  HB1 LEU A 866      67.440  33.800  52.520  1.00  0.00           H
ATOM   3412  HB2 LEU A 866      66.200  34.340  51.320  1.00  0.00           H
ATOM   3413  CG  LEU A 866      66.360  32.270  51.550  1.00  0.00           C
ATOM   3414  HG  LEU A 866      65.360  31.960  51.180  1.00  0.00           H
ATOM   3415  CD1 LEU A 866      67.160  32.230  50.190  1.00  0.00           C
ATOM   3416 HD11 LEU A 866      68.220  32.440  50.430  1.00  0.00           H
ATOM   3417 HD12 LEU A 866      66.880  33.110  49.570  1.00  0.00           H
ATOM   3418 HD13 LEU A 866      67.000  31.200  49.800  1.00  0.00           H
ATOM   3419  CD2 LEU A 866      67.050  31.290  52.490  1.00  0.00           C
ATOM   3420 HD21 LEU A 866      66.430  31.370  53.410  1.00  0.00           H
ATOM   3421 HD22 LEU A 866      68.100  31.560  52.710  1.00  0.00           H
ATOM   3422 HD23 LEU A 866      67.040  30.240  52.130  1.00  0.00           H
ATOM   3423  C   LEU A 866      66.000  34.980  54.170  1.00  0.00           C
ATOM   3424  O   LEU A 866      66.670  34.770  55.160  1.00  0.00           O
ATOM   3425  N   THR A 867      65.690  36.280  53.860  1.00  0.00           N
ATOM   3426  HN  THR A 867      65.450  36.530  52.930  1.00  0.00           H
ATOM   3427  CA  THR A 867      65.910  37.370  54.740  1.00  0.00           C
ATOM   3428  HA  THR A 867      66.990  37.350  54.850  1.00  0.00           H
ATOM   3429  CB  THR A 867      65.290  38.630  54.080  1.00  0.00           C
ATOM   3430  HB  THR A 867      64.190  38.580  53.960  1.00  0.00           H
ATOM   3431  OG1 THR A 867      65.830  38.940  52.790  1.00  0.00           O
ATOM   3432  HG1 THR A 867      65.330  38.360  52.200  1.00  0.00           H
ATOM   3433  CG2 THR A 867      65.630  39.830  54.960  1.00  0.00           C
ATOM   3434 HG21 THR A 867      65.220  39.740  55.990  1.00  0.00           H
ATOM   3435 HG22 THR A 867      65.270  40.790  54.550  1.00  0.00           H
ATOM   3436 HG23 THR A 867      66.740  39.940  55.040  1.00  0.00           H
ATOM   3437  C   THR A 867      65.260  37.280  56.120  1.00  0.00           C
ATOM   3438  O   THR A 867      65.960  37.390  57.130  1.00  0.00           O
ATOM   3439  N   ILE A 868      63.970  36.900  56.280  1.00  0.00           N
ATOM   3440  HN  ILE A 868      63.350  36.850  55.500  1.00  0.00           H
ATOM   3441  CA  ILE A 868      63.320  36.590  57.490  1.00  0.00           C
ATOM   3442  HA  ILE A 868      63.400  37.550  57.980  1.00  0.00           H
ATOM   3443  CB  ILE A 868      61.830  36.310  57.220  1.00  0.00           C
ATOM   3444  HB  ILE A 868      61.820  35.620  56.340  1.00  0.00           H
ATOM   3445  CG2 ILE A 868      61.110  35.630  58.430  1.00  0.00           C
ATOM   3446 HG21 ILE A 868      60.940  36.280  59.310  1.00  0.00           H
ATOM   3447 HG22 ILE A 868      61.780  34.800  58.750  1.00  0.00           H
ATOM   3448 HG23 ILE A 868      60.100  35.250  58.170  1.00  0.00           H
ATOM   3449  CG1 ILE A 868      61.180  37.610  56.740  1.00  0.00           C
ATOM   3450 HG11 ILE A 868      61.840  38.040  55.960  1.00  0.00           H
ATOM   3451 HG12 ILE A 868      61.270  38.270  57.620  1.00  0.00           H
ATOM   3452  CD  ILE A 868      59.760  37.430  56.260  1.00  0.00           C
ATOM   3453  HD1 ILE A 868      59.150  37.390  57.190  1.00  0.00           H
ATOM   3454  HD2 ILE A 868      59.600  36.520  55.650  1.00  0.00           H
ATOM   3455  HD3 ILE A 868      59.450  38.340  55.710  1.00  0.00           H
ATOM   3456  C   ILE A 868      64.060  35.570  58.270  1.00  0.00           C
ATOM   3457  O   ILE A 868      64.410  35.730  59.400  1.00  0.00           O
ATOM   3458  N   VAL A 869      64.410  34.430  57.610  1.00  0.00           N
ATOM   3459  HN  VAL A 869      64.160  34.300  56.660  1.00  0.00           H
ATOM   3460  CA  VAL A 869      65.210  33.340  58.170  1.00  0.00           C
ATOM   3461  HA  VAL A 869      64.610  33.010  59.000  1.00  0.00           H
ATOM   3462  CB  VAL A 869      65.280  32.230  57.120  1.00  0.00           C
ATOM   3463  HB  VAL A 869      65.330  32.570  56.060  1.00  0.00           H
ATOM   3464  CG1 VAL A 869      66.390  31.140  57.360  1.00  0.00           C
ATOM   3465 HG11 VAL A 869      67.360  31.600  57.060  1.00  0.00           H
ATOM   3466 HG12 VAL A 869      66.150  30.400  56.570  1.00  0.00           H
ATOM   3467 HG13 VAL A 869      66.260  30.850  58.410  1.00  0.00           H
ATOM   3468  CG2 VAL A 869      63.920  31.520  57.300  1.00  0.00           C
ATOM   3469 HG21 VAL A 869      63.850  30.680  56.580  1.00  0.00           H
ATOM   3470 HG22 VAL A 869      63.080  32.180  57.010  1.00  0.00           H
ATOM   3471 HG23 VAL A 869      63.720  31.180  58.340  1.00  0.00           H
ATOM   3472  C   VAL A 869      66.610  33.750  58.780  1.00  0.00           C
ATOM   3473  O   VAL A 869      66.900  33.400  59.940  1.00  0.00           O
ATOM   3474  N   ILE A 870      67.440  34.510  57.970  1.00  0.00           N
ATOM   3475  HN  ILE A 870      67.250  34.580  57.000  1.00  0.00           H
ATOM   3476  CA  ILE A 870      68.660  35.140  58.470  1.00  0.00           C
ATOM   3477  HA  ILE A 870      69.310  34.380  58.870  1.00  0.00           H
ATOM   3478  CB  ILE A 870      69.210  35.810  57.260  1.00  0.00           C
ATOM   3479  HB  ILE A 870      68.460  36.480  56.760  1.00  0.00           H
ATOM   3480  CG2 ILE A 870      70.440  36.590  57.800  1.00  0.00           C
ATOM   3481 HG21 ILE A 870      70.020  37.500  58.260  1.00  0.00           H
ATOM   3482 HG22 ILE A 870      71.100  36.860  56.960  1.00  0.00           H
ATOM   3483 HG23 ILE A 870      71.020  35.960  58.510  1.00  0.00           H
ATOM   3484  CG1 ILE A 870      69.700  34.640  56.310  1.00  0.00           C
ATOM   3485 HG11 ILE A 870      68.870  33.940  56.060  1.00  0.00           H
ATOM   3486 HG12 ILE A 870      70.530  34.190  56.870  1.00  0.00           H
ATOM   3487  CD  ILE A 870      70.250  35.230  55.010  1.00  0.00           C
ATOM   3488  HD1 ILE A 870      71.050  35.940  55.320  1.00  0.00           H
ATOM   3489  HD2 ILE A 870      69.500  35.840  54.470  1.00  0.00           H
ATOM   3490  HD3 ILE A 870      70.650  34.430  54.350  1.00  0.00           H
ATOM   3491  C   ILE A 870      68.350  35.990  59.610  1.00  0.00           C
ATOM   3492  O   ILE A 870      69.000  35.970  60.580  1.00  0.00           O
ATOM   3493  N   MET A 871      67.350  36.850  59.590  1.00  0.00           N
ATOM   3494  HN  MET A 871      66.660  36.790  58.860  1.00  0.00           H
ATOM   3495  CA  MET A 871      67.280  37.850  60.690  1.00  0.00           C
ATOM   3496  HA  MET A 871      68.220  38.250  61.050  1.00  0.00           H
ATOM   3497  CB  MET A 871      66.450  39.100  60.200  1.00  0.00           C
ATOM   3498  HB1 MET A 871      66.270  39.830  61.020  1.00  0.00           H
ATOM   3499  HB2 MET A 871      65.470  38.730  59.830  1.00  0.00           H
ATOM   3500  CG  MET A 871      67.190  39.820  59.060  1.00  0.00           C
ATOM   3501  HG1 MET A 871      66.580  40.690  58.700  1.00  0.00           H
ATOM   3502  HG2 MET A 871      67.380  39.020  58.320  1.00  0.00           H
ATOM   3503  SD  MET A 871      68.790  40.410  59.540  1.00  0.00           S
ATOM   3504  CE  MET A 871      69.370  40.350  57.850  1.00  0.00           C
ATOM   3505  HE1 MET A 871      70.460  40.560  57.830  1.00  0.00           H
ATOM   3506  HE2 MET A 871      68.780  40.990  57.160  1.00  0.00           H
ATOM   3507  HE3 MET A 871      69.180  39.300  57.500  1.00  0.00           H
ATOM   3508  C   MET A 871      66.660  37.400  61.970  1.00  0.00           C
ATOM   3509  O   MET A 871      66.950  37.860  63.070  1.00  0.00           O
ATOM   3510  N   VAL A 872      65.780  36.410  61.890  1.00  0.00           N
ATOM   3511  HN  VAL A 872      65.590  36.250  60.920  1.00  0.00           H
ATOM   3512  CA  VAL A 872      65.290  35.600  63.010  1.00  0.00           C
ATOM   3513  HA  VAL A 872      65.020  36.290  63.800  1.00  0.00           H
ATOM   3514  CB  VAL A 872      64.110  34.680  62.630  1.00  0.00           C
ATOM   3515  HB  VAL A 872      64.420  34.120  61.710  1.00  0.00           H
ATOM   3516  CG1 VAL A 872      63.570  33.630  63.710  1.00  0.00           C
ATOM   3517 HG11 VAL A 872      63.200  34.300  64.510  1.00  0.00           H
ATOM   3518 HG12 VAL A 872      64.250  32.880  64.160  1.00  0.00           H
ATOM   3519 HG13 VAL A 872      62.680  33.060  63.350  1.00  0.00           H
ATOM   3520  CG2 VAL A 872      62.990  35.670  62.370  1.00  0.00           C
ATOM   3521 HG21 VAL A 872      62.220  35.010  61.910  1.00  0.00           H
ATOM   3522 HG22 VAL A 872      63.290  36.490  61.700  1.00  0.00           H
ATOM   3523 HG23 VAL A 872      62.460  36.060  63.270  1.00  0.00           H
ATOM   3524  C   VAL A 872      66.390  34.680  63.570  1.00  0.00           C
ATOM   3525  O   VAL A 872      66.530  34.630  64.790  1.00  0.00           O
ATOM   3526  N   THR A 873      67.250  34.000  62.740  1.00  0.00           N
ATOM   3527  HN  THR A 873      67.130  34.130  61.760  1.00  0.00           H
ATOM   3528  CA  THR A 873      68.510  33.320  63.270  1.00  0.00           C
ATOM   3529  HA  THR A 873      68.120  32.660  64.030  1.00  0.00           H
ATOM   3530  CB  THR A 873      69.180  32.440  62.190  1.00  0.00           C
ATOM   3531  HB  THR A 873      69.390  33.040  61.300  1.00  0.00           H
ATOM   3532  OG1 THR A 873      68.450  31.290  61.850  1.00  0.00           O
ATOM   3533  HG1 THR A 873      67.650  31.650  61.440  1.00  0.00           H
ATOM   3534  CG2 THR A 873      70.510  31.800  62.650  1.00  0.00           C
ATOM   3535 HG21 THR A 873      70.290  31.240  63.590  1.00  0.00           H
ATOM   3536 HG22 THR A 873      71.310  32.510  62.910  1.00  0.00           H
ATOM   3537 HG23 THR A 873      70.940  31.070  61.920  1.00  0.00           H
ATOM   3538  C   THR A 873      69.480  34.210  63.960  1.00  0.00           C
ATOM   3539  O   THR A 873      69.990  33.970  65.050  1.00  0.00           O
ATOM   3540  N   ILE A 874      69.740  35.400  63.310  1.00  0.00           N
ATOM   3541  HN  ILE A 874      69.400  35.480  62.370  1.00  0.00           H
ATOM   3542  CA  ILE A 874      70.630  36.470  63.890  1.00  0.00           C
ATOM   3543  HA  ILE A 874      71.570  35.980  64.130  1.00  0.00           H
ATOM   3544  CB  ILE A 874      71.030  37.620  62.890  1.00  0.00           C
ATOM   3545  HB  ILE A 874      70.030  38.050  62.670  1.00  0.00           H
ATOM   3546  CG2 ILE A 874      71.860  38.720  63.670  1.00  0.00           C
ATOM   3547 HG21 ILE A 874      72.330  39.470  63.000  1.00  0.00           H
ATOM   3548 HG22 ILE A 874      72.670  38.210  64.220  1.00  0.00           H
ATOM   3549 HG23 ILE A 874      71.220  39.180  64.450  1.00  0.00           H
ATOM   3550  CG1 ILE A 874      71.820  37.070  61.620  1.00  0.00           C
ATOM   3551 HG11 ILE A 874      71.320  36.190  61.170  1.00  0.00           H
ATOM   3552 HG12 ILE A 874      72.750  36.590  61.970  1.00  0.00           H
ATOM   3553  CD  ILE A 874      71.990  38.040  60.500  1.00  0.00           C
ATOM   3554  HD1 ILE A 874      72.460  37.560  59.610  1.00  0.00           H
ATOM   3555  HD2 ILE A 874      72.710  38.870  60.700  1.00  0.00           H
ATOM   3556  HD3 ILE A 874      71.060  38.520  60.140  1.00  0.00           H
ATOM   3557  C   ILE A 874      70.120  36.930  65.140  1.00  0.00           C
ATOM   3558  O   ILE A 874      70.880  37.050  66.080  1.00  0.00           O
ATOM   3559  N   ASP A 875      68.790  37.200  65.330  1.00  0.00           N
ATOM   3560  HN  ASP A 875      68.240  37.230  64.500  1.00  0.00           H
ATOM   3561  CA  ASP A 875      68.210  37.640  66.600  1.00  0.00           C
ATOM   3562  HA  ASP A 875      68.620  38.610  66.810  1.00  0.00           H
ATOM   3563  CB  ASP A 875      66.630  37.810  66.280  1.00  0.00           C
ATOM   3564  HB1 ASP A 875      66.290  36.850  65.840  1.00  0.00           H
ATOM   3565  HB2 ASP A 875      66.330  38.660  65.630  1.00  0.00           H
ATOM   3566  CG  ASP A 875      65.800  37.980  67.540  1.00  0.00           C
ATOM   3567  OD1 ASP A 875      65.560  39.120  67.930  1.00  0.00           O
ATOM   3568  OD2 ASP A 875      65.470  37.050  68.280  1.00  0.00           O
ATOM   3569  C   ASP A 875      68.500  36.760  67.840  1.00  0.00           C
ATOM   3570  O   ASP A 875      68.900  37.160  68.920  1.00  0.00           O
ATOM   3571  N   TYR A 876      68.280  35.410  67.700  1.00  0.00           N
ATOM   3572  HN  TYR A 876      67.930  34.980  66.870  1.00  0.00           H
ATOM   3573  CA  TYR A 876      68.760  34.390  68.610  1.00  0.00           C
ATOM   3574  HA  TYR A 876      68.390  34.550  69.610  1.00  0.00           H
ATOM   3575  CB  TYR A 876      68.320  33.000  68.030  1.00  0.00           C
ATOM   3576  HB1 TYR A 876      68.660  32.950  66.980  1.00  0.00           H
ATOM   3577  HB2 TYR A 876      67.220  32.950  68.010  1.00  0.00           H
ATOM   3578  CG  TYR A 876      68.820  31.770  68.840  1.00  0.00           C
ATOM   3579  CD1 TYR A 876      69.780  30.860  68.400  1.00  0.00           C
ATOM   3580  HD1 TYR A 876      70.260  31.310  67.530  1.00  0.00           H
ATOM   3581  CE1 TYR A 876      70.210  29.740  69.160  1.00  0.00           C
ATOM   3582  HE1 TYR A 876      70.880  29.020  68.740  1.00  0.00           H
ATOM   3583  CZ  TYR A 876      69.560  29.530  70.330  1.00  0.00           C
ATOM   3584  OH  TYR A 876      69.810  28.340  71.030  1.00  0.00           O
ATOM   3585  HH  TYR A 876      69.110  28.290  71.680  1.00  0.00           H
ATOM   3586  CD2 TYR A 876      68.250  31.540  70.070  1.00  0.00           C
ATOM   3587  HD2 TYR A 876      67.520  32.210  70.500  1.00  0.00           H
ATOM   3588  CE2 TYR A 876      68.620  30.450  70.870  1.00  0.00           C
ATOM   3589  HE2 TYR A 876      68.120  30.170  71.780  1.00  0.00           H
ATOM   3590  C   TYR A 876      70.290  34.370  68.830  1.00  0.00           C
ATOM   3591  O   TYR A 876      70.730  34.410  70.010  1.00  0.00           O
ATOM   3592  N   LEU A 877      71.120  34.310  67.790  1.00  0.00           N
ATOM   3593  HN  LEU A 877      70.800  34.440  66.850  1.00  0.00           H
ATOM   3594  CA  LEU A 877      72.570  34.340  67.910  1.00  0.00           C
ATOM   3595  HA  LEU A 877      72.730  33.560  68.640  1.00  0.00           H
ATOM   3596  CB  LEU A 877      73.260  34.070  66.580  1.00  0.00           C
ATOM   3597  HB1 LEU A 877      74.340  33.990  66.870  1.00  0.00           H
ATOM   3598  HB2 LEU A 877      73.020  34.910  65.880  1.00  0.00           H
ATOM   3599  CG  LEU A 877      73.010  32.770  65.840  1.00  0.00           C
ATOM   3600  HG  LEU A 877      71.910  32.780  65.690  1.00  0.00           H
ATOM   3601  CD1 LEU A 877      73.870  32.830  64.600  1.00  0.00           C
ATOM   3602 HD11 LEU A 877      73.540  33.630  63.900  1.00  0.00           H
ATOM   3603 HD12 LEU A 877      73.810  31.860  64.070  1.00  0.00           H
ATOM   3604 HD13 LEU A 877      74.930  33.000  64.890  1.00  0.00           H
ATOM   3605  CD2 LEU A 877      73.290  31.510  66.690  1.00  0.00           C
ATOM   3606 HD21 LEU A 877      74.360  31.470  67.030  1.00  0.00           H
ATOM   3607 HD22 LEU A 877      73.160  30.610  66.060  1.00  0.00           H
ATOM   3608 HD23 LEU A 877      72.650  31.550  67.590  1.00  0.00           H
ATOM   3609  C   LEU A 877      73.070  35.630  68.530  1.00  0.00           C
ATOM   3610  O   LEU A 877      73.920  35.510  69.390  1.00  0.00           O
ATOM   3611  N   VAL A 878      72.610  36.840  68.070  1.00  0.00           N
ATOM   3612  HN  VAL A 878      71.840  36.900  67.440  1.00  0.00           H
ATOM   3613  CA  VAL A 878      72.980  38.130  68.730  1.00  0.00           C
ATOM   3614  HA  VAL A 878      74.050  37.990  68.700  1.00  0.00           H
ATOM   3615  CB  VAL A 878      72.540  39.360  67.860  1.00  0.00           C
ATOM   3616  HB  VAL A 878      72.630  39.010  66.810  1.00  0.00           H
ATOM   3617  CG1 VAL A 878      71.100  39.940  68.210  1.00  0.00           C
ATOM   3618 HG11 VAL A 878      71.190  40.390  69.230  1.00  0.00           H
ATOM   3619 HG12 VAL A 878      70.260  39.210  68.190  1.00  0.00           H
ATOM   3620 HG13 VAL A 878      70.980  40.770  67.480  1.00  0.00           H
ATOM   3621  CG2 VAL A 878      73.600  40.450  68.120  1.00  0.00           C
ATOM   3622 HG21 VAL A 878      73.440  40.800  69.160  1.00  0.00           H
ATOM   3623 HG22 VAL A 878      73.390  41.320  67.450  1.00  0.00           H
ATOM   3624 HG23 VAL A 878      74.650  40.100  68.040  1.00  0.00           H
ATOM   3625  C   VAL A 878      72.550  38.130  70.160  1.00  0.00           C
ATOM   3626  O   VAL A 878      73.160  38.760  70.980  1.00  0.00           O
ATOM   3627  N   GLY A 879      71.430  37.360  70.510  1.00  0.00           N
ATOM   3628  HN  GLY A 879      70.980  36.770  69.830  1.00  0.00           H
ATOM   3629  CA  GLY A 879      70.980  37.300  71.860  1.00  0.00           C
ATOM   3630  HA1 GLY A 879      71.770  36.910  72.490  1.00  0.00           H
ATOM   3631  HA2 GLY A 879      70.110  36.650  71.910  1.00  0.00           H
ATOM   3632  C   GLY A 879      70.530  38.590  72.480  1.00  0.00           C
ATOM   3633  O   GLY A 879      70.650  38.810  73.650  1.00  0.00           O
ATOM   3634  N   VAL A 880      70.000  39.550  71.730  1.00  0.00           N
ATOM   3635  HN  VAL A 880      70.010  39.390  70.750  1.00  0.00           H
ATOM   3636  CA  VAL A 880      69.420  40.810  72.130  1.00  0.00           C
ATOM   3637  HA  VAL A 880      69.570  40.950  73.190  1.00  0.00           H
ATOM   3638  CB  VAL A 880      70.110  41.950  71.430  1.00  0.00           C
ATOM   3639  HB  VAL A 880      69.950  41.850  70.340  1.00  0.00           H
ATOM   3640  CG1 VAL A 880      69.550  43.320  71.960  1.00  0.00           C
ATOM   3641 HG11 VAL A 880      69.610  43.360  73.070  1.00  0.00           H
ATOM   3642 HG12 VAL A 880      68.510  43.640  71.750  1.00  0.00           H
ATOM   3643 HG13 VAL A 880      70.190  44.150  71.570  1.00  0.00           H
ATOM   3644  CG2 VAL A 880      71.650  41.980  71.720  1.00  0.00           C
ATOM   3645 HG21 VAL A 880      72.100  42.960  71.480  1.00  0.00           H
ATOM   3646 HG22 VAL A 880      72.220  41.120  71.300  1.00  0.00           H
ATOM   3647 HG23 VAL A 880      71.730  41.960  72.830  1.00  0.00           H
ATOM   3648  C   VAL A 880      67.960  40.760  71.790  1.00  0.00           C
ATOM   3649  O   VAL A 880      67.600  40.300  70.700  1.00  0.00           O
ATOM   3650  N   PRO A 881      67.050  41.100  72.690  1.00  0.00           N
ATOM   3651  CD  PRO A 881      67.220  41.010  74.150  1.00  0.00           C
ATOM   3652  HD1 PRO A 881      67.760  41.880  74.580  1.00  0.00           H
ATOM   3653  HD2 PRO A 881      67.740  40.100  74.540  1.00  0.00           H
ATOM   3654  CA  PRO A 881      65.620  41.270  72.340  1.00  0.00           C
ATOM   3655  HA  PRO A 881      65.130  40.350  72.080  1.00  0.00           H
ATOM   3656  CB  PRO A 881      65.000  41.700  73.680  1.00  0.00           C
ATOM   3657  HB1 PRO A 881      63.930  41.440  73.630  1.00  0.00           H
ATOM   3658  HB2 PRO A 881      65.160  42.770  73.930  1.00  0.00           H
ATOM   3659  CG  PRO A 881      65.800  40.880  74.690  1.00  0.00           C
ATOM   3660  HG1 PRO A 881      65.860  41.230  75.740  1.00  0.00           H
ATOM   3661  HG2 PRO A 881      65.500  39.820  74.780  1.00  0.00           H
ATOM   3662  C   PRO A 881      65.360  42.310  71.210  1.00  0.00           C
ATOM   3663  O   PRO A 881      66.190  43.040  70.800  1.00  0.00           O
ATOM   3664  N   SER A 882      64.070  42.450  70.790  1.00  0.00           N
ATOM   3665  HN  SER A 882      63.450  41.720  71.080  1.00  0.00           H
ATOM   3666  CA  SER A 882      63.710  43.200  69.610  1.00  0.00           C
ATOM   3667  HA  SER A 882      63.840  44.280  69.630  1.00  0.00           H
ATOM   3668  CB  SER A 882      64.550  42.770  68.350  1.00  0.00           C
ATOM   3669  HB1 SER A 882      64.480  41.660  68.210  1.00  0.00           H
ATOM   3670  HB2 SER A 882      65.630  42.980  68.510  1.00  0.00           H
ATOM   3671  OG  SER A 882      64.220  43.410  67.070  1.00  0.00           O
ATOM   3672  HG1 SER A 882      64.880  44.110  66.930  1.00  0.00           H
ATOM   3673  C   SER A 882      62.270  42.770  69.310  1.00  0.00           C
ATOM   3674  O   SER A 882      62.010  41.590  69.040  1.00  0.00           O
ATOM   3675  N   PRO A 883      61.320  43.710  69.490  1.00  0.00           N
ATOM   3676  CD  PRO A 883      61.510  45.190  69.710  1.00  0.00           C
ATOM   3677  HD1 PRO A 883      61.790  45.590  68.720  1.00  0.00           H
ATOM   3678  HD2 PRO A 883      62.360  45.340  70.420  1.00  0.00           H
ATOM   3679  CA  PRO A 883      59.810  43.450  69.540  1.00  0.00           C
ATOM   3680  HA  PRO A 883      59.790  42.980  70.520  1.00  0.00           H
ATOM   3681  CB  PRO A 883      59.170  44.790  69.530  1.00  0.00           C
ATOM   3682  HB1 PRO A 883      58.240  44.810  70.120  1.00  0.00           H
ATOM   3683  HB2 PRO A 883      59.010  45.200  68.500  1.00  0.00           H
ATOM   3684  CG  PRO A 883      60.210  45.700  70.190  1.00  0.00           C
ATOM   3685  HG1 PRO A 883      60.150  46.800  69.980  1.00  0.00           H
ATOM   3686  HG2 PRO A 883      60.180  45.580  71.290  1.00  0.00           H
ATOM   3687  C   PRO A 883      59.270  42.450  68.590  1.00  0.00           C
ATOM   3688  O   PRO A 883      59.390  42.590  67.380  1.00  0.00           O
ATOM   3689  N   LYS A 884      58.620  41.360  69.070  1.00  0.00           N
ATOM   3690  HN  LYS A 884      58.560  41.170  70.050  1.00  0.00           H
ATOM   3691  CA  LYS A 884      58.220  40.210  68.260  1.00  0.00           C
ATOM   3692  HA  LYS A 884      58.770  40.200  67.340  1.00  0.00           H
ATOM   3693  CB  LYS A 884      58.430  38.950  69.160  1.00  0.00           C
ATOM   3694  HB1 LYS A 884      57.920  38.050  68.740  1.00  0.00           H
ATOM   3695  HB2 LYS A 884      58.110  39.100  70.210  1.00  0.00           H
ATOM   3696  CG  LYS A 884      59.900  38.570  69.450  1.00  0.00           C
ATOM   3697  HG1 LYS A 884      59.990  37.590  69.970  1.00  0.00           H
ATOM   3698  HG2 LYS A 884      60.350  39.350  70.100  1.00  0.00           H
ATOM   3699  CD  LYS A 884      60.630  38.340  68.130  1.00  0.00           C
ATOM   3700  HD1 LYS A 884      60.760  39.350  67.680  1.00  0.00           H
ATOM   3701  HD2 LYS A 884      60.020  37.650  67.510  1.00  0.00           H
ATOM   3702  CE  LYS A 884      62.070  37.840  68.190  1.00  0.00           C
ATOM   3703  HE1 LYS A 884      62.470  37.860  67.160  1.00  0.00           H
ATOM   3704  HE2 LYS A 884      62.270  36.820  68.590  1.00  0.00           H
ATOM   3705  NZ  LYS A 884      62.830  38.710  69.040  1.00  0.00           N
ATOM   3706  HZ1 LYS A 884      62.720  38.430  70.020  1.00  0.00           H
ATOM   3707  HZ2 LYS A 884      62.480  39.670  68.880  1.00  0.00           H
ATOM   3708  HZ3 LYS A 884      63.810  38.620  68.710  1.00  0.00           H
ATOM   3709  C   LYS A 884      56.750  40.260  67.860  1.00  0.00           C
ATOM   3710  O   LYS A 884      55.960  40.730  68.690  1.00  0.00           O
ATOM   3711  N   LEU A 885      56.410  39.700  66.660  1.00  0.00           N
ATOM   3712  HN  LEU A 885      57.140  39.410  66.050  1.00  0.00           H
ATOM   3713  CA  LEU A 885      55.020  39.540  66.260  1.00  0.00           C
ATOM   3714  HA  LEU A 885      54.540  40.510  66.230  1.00  0.00           H
ATOM   3715  CB  LEU A 885      54.970  38.940  64.870  1.00  0.00           C
ATOM   3716  HB1 LEU A 885      55.610  38.030  64.910  1.00  0.00           H
ATOM   3717  HB2 LEU A 885      55.570  39.570  64.180  1.00  0.00           H
ATOM   3718  CG  LEU A 885      53.580  38.710  64.230  1.00  0.00           C
ATOM   3719  HG  LEU A 885      52.980  37.980  64.830  1.00  0.00           H
ATOM   3720  CD1 LEU A 885      52.870  40.080  64.150  1.00  0.00           C
ATOM   3721 HD11 LEU A 885      52.660  40.510  65.150  1.00  0.00           H
ATOM   3722 HD12 LEU A 885      51.840  39.850  63.790  1.00  0.00           H
ATOM   3723 HD13 LEU A 885      53.400  40.800  63.490  1.00  0.00           H
ATOM   3724  CD2 LEU A 885      53.650  38.220  62.790  1.00  0.00           C
ATOM   3725 HD21 LEU A 885      54.120  37.220  62.670  1.00  0.00           H
ATOM   3726 HD22 LEU A 885      54.230  38.960  62.210  1.00  0.00           H
ATOM   3727 HD23 LEU A 885      52.570  38.170  62.490  1.00  0.00           H
ATOM   3728  C   LEU A 885      53.990  38.700  67.120  1.00  0.00           C
ATOM   3729  O   LEU A 885      54.040  37.490  67.170  1.00  0.00           O
ATOM   3730  N   HSD A 886      52.960  39.360  67.780  1.00  0.00           N
ATOM   3731  HN  HSD A 886      52.700  40.310  67.620  1.00  0.00           H
ATOM   3732  CA  HSD A 886      52.050  38.610  68.690  1.00  0.00           C
ATOM   3733  HA  HSD A 886      52.660  37.930  69.260  1.00  0.00           H
ATOM   3734  CB  HSD A 886      51.450  39.650  69.740  1.00  0.00           C
ATOM   3735  HB1 HSD A 886      50.710  39.070  70.330  1.00  0.00           H
ATOM   3736  HB2 HSD A 886      50.910  40.380  69.110  1.00  0.00           H
ATOM   3737  ND1 HSD A 886      52.180  41.160  71.680  1.00  0.00           N
ATOM   3738  HD1 HSD A 886      51.340  41.700  71.580  1.00  0.00           H
ATOM   3739  CG  HSD A 886      52.470  40.160  70.740  1.00  0.00           C
ATOM   3740  CE1 HSD A 886      53.310  41.290  72.470  1.00  0.00           C
ATOM   3741  HE1 HSD A 886      53.420  41.900  73.370  1.00  0.00           H
ATOM   3742  NE2 HSD A 886      54.260  40.520  72.050  1.00  0.00           N
ATOM   3743  CD2 HSD A 886      53.720  39.900  70.960  1.00  0.00           C
ATOM   3744  HD2 HSD A 886      54.240  39.050  70.520  1.00  0.00           H
ATOM   3745  C   HSD A 886      50.870  37.910  67.940  1.00  0.00           C
ATOM   3746  O   HSD A 886      49.760  38.390  67.770  1.00  0.00           O
ATOM   3747  N   VAL A 887      51.130  36.690  67.420  1.00  0.00           N
ATOM   3748  HN  VAL A 887      52.060  36.350  67.420  1.00  0.00           H
ATOM   3749  CA  VAL A 887      50.160  35.890  66.740  1.00  0.00           C
ATOM   3750  HA  VAL A 887      49.460  36.500  66.170  1.00  0.00           H
ATOM   3751  CB  VAL A 887      50.830  34.860  65.850  1.00  0.00           C
ATOM   3752  HB  VAL A 887      51.410  34.120  66.450  1.00  0.00           H
ATOM   3753  CG1 VAL A 887      49.830  33.990  65.050  1.00  0.00           C
ATOM   3754 HG11 VAL A 887      49.330  33.330  65.800  1.00  0.00           H
ATOM   3755 HG12 VAL A 887      50.380  33.380  64.310  1.00  0.00           H
ATOM   3756 HG13 VAL A 887      49.150  34.610  64.430  1.00  0.00           H
ATOM   3757  CG2 VAL A 887      51.810  35.580  64.920  1.00  0.00           C
ATOM   3758 HG21 VAL A 887      52.720  35.890  65.450  1.00  0.00           H
ATOM   3759 HG22 VAL A 887      51.290  36.480  64.540  1.00  0.00           H
ATOM   3760 HG23 VAL A 887      52.150  34.960  64.060  1.00  0.00           H
ATOM   3761  C   VAL A 887      49.320  35.140  67.780  1.00  0.00           C
ATOM   3762  O   VAL A 887      49.870  34.580  68.750  1.00  0.00           O
ATOM   3763  N   PRO A 888      47.980  35.130  67.680  1.00  0.00           N
ATOM   3764  CD  PRO A 888      47.160  36.030  66.910  1.00  0.00           C
ATOM   3765  HD1 PRO A 888      47.380  35.810  65.850  1.00  0.00           H
ATOM   3766  HD2 PRO A 888      47.480  37.090  66.980  1.00  0.00           H
ATOM   3767  CA  PRO A 888      47.100  34.140  68.330  1.00  0.00           C
ATOM   3768  HA  PRO A 888      46.810  34.620  69.260  1.00  0.00           H
ATOM   3769  CB  PRO A 888      45.740  34.220  67.610  1.00  0.00           C
ATOM   3770  HB1 PRO A 888      44.970  33.920  68.360  1.00  0.00           H
ATOM   3771  HB2 PRO A 888      45.630  33.510  66.750  1.00  0.00           H
ATOM   3772  CG  PRO A 888      45.650  35.690  67.140  1.00  0.00           C
ATOM   3773  HG1 PRO A 888      45.080  35.950  66.220  1.00  0.00           H
ATOM   3774  HG2 PRO A 888      45.320  36.330  67.990  1.00  0.00           H
ATOM   3775  C   PRO A 888      47.530  32.690  68.450  1.00  0.00           C
ATOM   3776  O   PRO A 888      47.970  32.100  67.470  1.00  0.00           O
ATOM   3777  N   GLU A 889      47.440  32.090  69.640  1.00  0.00           N
ATOM   3778  HN  GLU A 889      47.050  32.650  70.360  1.00  0.00           H
ATOM   3779  CA  GLU A 889      47.800  30.730  69.940  1.00  0.00           C
ATOM   3780  HA  GLU A 889      48.480  30.250  69.260  1.00  0.00           H
ATOM   3781  CB  GLU A 889      48.400  30.780  71.340  1.00  0.00           C
ATOM   3782  HB1 GLU A 889      48.590  29.830  71.860  1.00  0.00           H
ATOM   3783  HB2 GLU A 889      47.710  31.210  72.100  1.00  0.00           H
ATOM   3784  CG  GLU A 889      49.820  31.460  71.390  1.00  0.00           C
ATOM   3785  HG1 GLU A 889      49.870  32.340  70.710  1.00  0.00           H
ATOM   3786  HG2 GLU A 889      50.580  30.840  70.890  1.00  0.00           H
ATOM   3787  CD  GLU A 889      50.140  31.930  72.770  1.00  0.00           C
ATOM   3788  OE1 GLU A 889      50.350  33.160  72.950  1.00  0.00           O
ATOM   3789  OE2 GLU A 889      50.250  31.100  73.670  1.00  0.00           O
ATOM   3790  C   GLU A 889      46.520  29.810  70.130  1.00  0.00           C
ATOM   3791  O   GLU A 889      46.570  28.700  70.610  1.00  0.00           O
ATOM   3792  N   LYS A 890      45.420  30.430  69.850  1.00  0.00           N
ATOM   3793  HN  LYS A 890      45.370  31.350  69.480  1.00  0.00           H
ATOM   3794  CA  LYS A 890      44.130  29.810  70.210  1.00  0.00           C
ATOM   3795  HA  LYS A 890      44.140  28.760  69.960  1.00  0.00           H
ATOM   3796  CB  LYS A 890      43.750  29.930  71.710  1.00  0.00           C
ATOM   3797  HB1 LYS A 890      44.520  29.310  72.210  1.00  0.00           H
ATOM   3798  HB2 LYS A 890      42.800  29.390  71.930  1.00  0.00           H
ATOM   3799  CG  LYS A 890      43.820  31.320  72.300  1.00  0.00           C
ATOM   3800  HG1 LYS A 890      42.980  32.000  72.040  1.00  0.00           H
ATOM   3801  HG2 LYS A 890      44.710  31.860  71.920  1.00  0.00           H
ATOM   3802  CD  LYS A 890      43.870  31.310  73.860  1.00  0.00           C
ATOM   3803  HD1 LYS A 890      44.170  32.340  74.160  1.00  0.00           H
ATOM   3804  HD2 LYS A 890      44.760  30.680  74.040  1.00  0.00           H
ATOM   3805  CE  LYS A 890      42.630  30.770  74.560  1.00  0.00           C
ATOM   3806  HE1 LYS A 890      42.160  29.900  74.060  1.00  0.00           H
ATOM   3807  HE2 LYS A 890      42.010  31.640  74.870  1.00  0.00           H
ATOM   3808  NZ  LYS A 890      43.140  30.200  75.840  1.00  0.00           N
ATOM   3809  HZ1 LYS A 890      42.470  29.900  76.580  1.00  0.00           H
ATOM   3810  HZ2 LYS A 890      43.600  30.980  76.350  1.00  0.00           H
ATOM   3811  HZ3 LYS A 890      43.760  29.390  75.610  1.00  0.00           H
ATOM   3812  C   LYS A 890      43.080  30.500  69.410  1.00  0.00           C
ATOM   3813  O   LYS A 890      43.290  31.590  68.880  1.00  0.00           O
ATOM   3814  N   PHE A 891      41.940  29.810  69.230  1.00  0.00           N
ATOM   3815  HN  PHE A 891      41.870  28.960  69.720  1.00  0.00           H
ATOM   3816  CA  PHE A 891      40.920  30.200  68.310  1.00  0.00           C
ATOM   3817  HA  PHE A 891      41.320  30.770  67.490  1.00  0.00           H
ATOM   3818  CB  PHE A 891      40.290  28.960  67.670  1.00  0.00           C
ATOM   3819  HB1 PHE A 891      39.350  29.210  67.150  1.00  0.00           H
ATOM   3820  HB2 PHE A 891      40.080  28.180  68.440  1.00  0.00           H
ATOM   3821  CG  PHE A 891      41.220  28.420  66.540  1.00  0.00           C
ATOM   3822  CD1 PHE A 891      41.850  27.120  66.630  1.00  0.00           C
ATOM   3823  HD1 PHE A 891      41.610  26.540  67.520  1.00  0.00           H
ATOM   3824  CE1 PHE A 891      42.590  26.590  65.580  1.00  0.00           C
ATOM   3825  HE1 PHE A 891      42.930  25.570  65.660  1.00  0.00           H
ATOM   3826  CZ  PHE A 891      42.830  27.410  64.450  1.00  0.00           C
ATOM   3827  HZ  PHE A 891      43.350  27.010  63.580  1.00  0.00           H
ATOM   3828  CD2 PHE A 891      41.660  29.290  65.500  1.00  0.00           C
ATOM   3829  HD2 PHE A 891      41.330  30.310  65.550  1.00  0.00           H
ATOM   3830  CE2 PHE A 891      42.350  28.750  64.390  1.00  0.00           C
ATOM   3831  HE2 PHE A 891      42.600  29.350  63.520  1.00  0.00           H
ATOM   3832  C   PHE A 891      39.840  30.980  68.930  1.00  0.00           C
ATOM   3833  O   PHE A 891      38.940  31.400  68.250  1.00  0.00           O
ATOM   3834  N   GLU A 892      39.880  31.230  70.250  1.00  0.00           N
ATOM   3835  HN  GLU A 892      40.570  30.650  70.690  1.00  0.00           H
ATOM   3836  CA  GLU A 892      38.870  31.910  71.090  1.00  0.00           C
ATOM   3837  HA  GLU A 892      37.990  31.450  70.680  1.00  0.00           H
ATOM   3838  CB  GLU A 892      39.060  31.670  72.640  1.00  0.00           C
ATOM   3839  HB1 GLU A 892      38.130  32.130  73.060  1.00  0.00           H
ATOM   3840  HB2 GLU A 892      39.980  32.070  73.100  1.00  0.00           H
ATOM   3841  CG  GLU A 892      39.100  30.100  73.030  1.00  0.00           C
ATOM   3842  HG1 GLU A 892      39.970  29.530  72.640  1.00  0.00           H
ATOM   3843  HG2 GLU A 892      38.200  29.640  72.550  1.00  0.00           H
ATOM   3844  CD  GLU A 892      39.030  30.000  74.590  1.00  0.00           C
ATOM   3845  OE1 GLU A 892      39.360  30.980  75.300  1.00  0.00           O
ATOM   3846  OE2 GLU A 892      38.820  28.850  75.110  1.00  0.00           O
ATOM   3847  C   GLU A 892      38.900  33.410  70.820  1.00  0.00           C
ATOM   3848  O   GLU A 892      40.020  33.950  70.810  1.00  0.00           O
ATOM   3849  N   PRO A 893      37.860  34.050  70.330  1.00  0.00           N
ATOM   3850  CD  PRO A 893      36.620  33.310  69.920  1.00  0.00           C
ATOM   3851  HD1 PRO A 893      36.150  32.930  70.840  1.00  0.00           H
ATOM   3852  HD2 PRO A 893      36.840  32.510  69.180  1.00  0.00           H
ATOM   3853  CA  PRO A 893      37.600  35.480  70.340  1.00  0.00           C
ATOM   3854  HA  PRO A 893      38.300  35.950  69.670  1.00  0.00           H
ATOM   3855  CB  PRO A 893      36.110  35.610  70.020  1.00  0.00           C
ATOM   3856  HB1 PRO A 893      35.970  36.530  69.400  1.00  0.00           H
ATOM   3857  HB2 PRO A 893      35.650  35.620  71.020  1.00  0.00           H
ATOM   3858  CG  PRO A 893      35.730  34.380  69.260  1.00  0.00           C
ATOM   3859  HG1 PRO A 893      34.660  34.070  69.240  1.00  0.00           H
ATOM   3860  HG2 PRO A 893      36.030  34.380  68.190  1.00  0.00           H
ATOM   3861  C   PRO A 893      37.870  36.100  71.680  1.00  0.00           C
ATOM   3862  O   PRO A 893      37.770  35.410  72.740  1.00  0.00           O
ATOM   3863  N   THR A 894      38.260  37.370  71.780  1.00  0.00           N
ATOM   3864  HN  THR A 894      38.360  37.860  70.920  1.00  0.00           H
ATOM   3865  CA  THR A 894      38.680  38.030  73.060  1.00  0.00           C
ATOM   3866  HA  THR A 894      39.200  37.200  73.530  1.00  0.00           H
ATOM   3867  CB  THR A 894      39.670  39.190  72.790  1.00  0.00           C
ATOM   3868  HB  THR A 894      40.060  39.690  73.700  1.00  0.00           H
ATOM   3869  OG1 THR A 894      39.290  40.250  71.940  1.00  0.00           O
ATOM   3870  HG1 THR A 894      38.670  40.870  72.330  1.00  0.00           H
ATOM   3871  CG2 THR A 894      40.920  38.500  72.240  1.00  0.00           C
ATOM   3872 HG21 THR A 894      40.690  38.070  71.240  1.00  0.00           H
ATOM   3873 HG22 THR A 894      41.130  37.680  72.960  1.00  0.00           H
ATOM   3874 HG23 THR A 894      41.820  39.150  72.140  1.00  0.00           H
ATOM   3875  C   THR A 894      37.360  38.450  73.850  1.00  0.00           C
ATOM   3876  O   THR A 894      37.360  38.680  75.030  1.00  0.00           O
ATOM   3877  N   HSD A 895      36.220  38.490  73.120  1.00  0.00           N
ATOM   3878  HN  HSD A 895      36.280  38.410  72.140  1.00  0.00           H
ATOM   3879  CA  HSD A 895      34.940  38.700  73.770  1.00  0.00           C
ATOM   3880  HA  HSD A 895      35.120  39.450  74.530  1.00  0.00           H
ATOM   3881  CB  HSD A 895      33.800  39.220  72.750  1.00  0.00           C
ATOM   3882  HB1 HSD A 895      33.680  38.410  71.990  1.00  0.00           H
ATOM   3883  HB2 HSD A 895      34.140  40.180  72.280  1.00  0.00           H
ATOM   3884  ND1 HSD A 895      32.160  40.280  74.420  1.00  0.00           N
ATOM   3885  HD1 HSD A 895      32.720  40.980  74.830  1.00  0.00           H
ATOM   3886  CG  HSD A 895      32.460  39.490  73.340  1.00  0.00           C
ATOM   3887  CE1 HSD A 895      30.810  40.300  74.590  1.00  0.00           C
ATOM   3888  HE1 HSD A 895      30.270  41.070  75.120  1.00  0.00           H
ATOM   3889  NE2 HSD A 895      30.220  39.460  73.710  1.00  0.00           N
ATOM   3890  CD2 HSD A 895      31.280  38.960  72.970  1.00  0.00           C
ATOM   3891  HD2 HSD A 895      31.110  38.250  72.170  1.00  0.00           H
ATOM   3892  C   HSD A 895      34.450  37.490  74.520  1.00  0.00           C
ATOM   3893  O   HSD A 895      34.320  36.400  73.900  1.00  0.00           O
ATOM   3894  N   PRO A 896      34.070  37.470  75.840  1.00  0.00           N
ATOM   3895  CD  PRO A 896      34.340  38.530  76.830  1.00  0.00           C
ATOM   3896  HD1 PRO A 896      34.050  39.550  76.490  1.00  0.00           H
ATOM   3897  HD2 PRO A 896      35.430  38.420  77.020  1.00  0.00           H
ATOM   3898  CA  PRO A 896      33.640  36.250  76.510  1.00  0.00           C
ATOM   3899  HA  PRO A 896      34.300  35.420  76.320  1.00  0.00           H
ATOM   3900  CB  PRO A 896      33.630  36.710  78.000  1.00  0.00           C
ATOM   3901  HB1 PRO A 896      34.670  36.520  78.340  1.00  0.00           H
ATOM   3902  HB2 PRO A 896      32.880  36.120  78.580  1.00  0.00           H
ATOM   3903  CG  PRO A 896      33.460  38.220  77.940  1.00  0.00           C
ATOM   3904  HG1 PRO A 896      32.440  38.610  77.690  1.00  0.00           H
ATOM   3905  HG2 PRO A 896      33.910  38.740  78.820  1.00  0.00           H
ATOM   3906  C   PRO A 896      32.180  35.730  76.160  1.00  0.00           C
ATOM   3907  O   PRO A 896      31.980  34.530  76.340  1.00  0.00           O
ATOM   3908  N   GLU A 897      31.290  36.660  75.710  1.00  0.00           N
ATOM   3909  HN  GLU A 897      31.630  37.590  75.550  1.00  0.00           H
ATOM   3910  CA  GLU A 897      29.910  36.310  75.580  1.00  0.00           C
ATOM   3911  HA  GLU A 897      29.700  35.450  76.210  1.00  0.00           H
ATOM   3912  CB  GLU A 897      28.970  37.420  76.290  1.00  0.00           C
ATOM   3913  HB1 GLU A 897      27.970  36.930  76.190  1.00  0.00           H
ATOM   3914  HB2 GLU A 897      28.880  38.390  75.750  1.00  0.00           H
ATOM   3915  CG  GLU A 897      29.330  37.420  77.710  1.00  0.00           C
ATOM   3916  HG1 GLU A 897      30.290  37.970  77.770  1.00  0.00           H
ATOM   3917  HG2 GLU A 897      29.500  36.410  78.140  1.00  0.00           H
ATOM   3918  CD  GLU A 897      28.270  38.050  78.620  1.00  0.00           C
ATOM   3919  OE1 GLU A 897      28.350  39.270  78.850  1.00  0.00           O
ATOM   3920  OE2 GLU A 897      27.290  37.320  78.950  1.00  0.00           O
ATOM   3921  C   GLU A 897      29.510  36.070  74.160  1.00  0.00           C
ATOM   3922  O   GLU A 897      28.390  36.050  73.750  1.00  0.00           O
ATOM   3923  N   ARG A 898      30.530  35.780  73.340  1.00  0.00           N
ATOM   3924  HN  ARG A 898      31.380  35.690  73.840  1.00  0.00           H
ATOM   3925  CA  ARG A 898      30.350  35.420  71.960  1.00  0.00           C
ATOM   3926  HA  ARG A 898      29.730  36.150  71.450  1.00  0.00           H
ATOM   3927  CB  ARG A 898      31.760  35.210  71.230  1.00  0.00           C
ATOM   3928  HB1 ARG A 898      32.090  34.160  71.050  1.00  0.00           H
ATOM   3929  HB2 ARG A 898      32.540  35.510  71.950  1.00  0.00           H
ATOM   3930  CG  ARG A 898      31.950  36.010  69.930  1.00  0.00           C
ATOM   3931  HG1 ARG A 898      32.990  35.790  69.620  1.00  0.00           H
ATOM   3932  HG2 ARG A 898      31.960  37.100  70.180  1.00  0.00           H
ATOM   3933  CD  ARG A 898      30.950  35.890  68.800  1.00  0.00           C
ATOM   3934  HD1 ARG A 898      30.030  36.490  68.940  1.00  0.00           H
ATOM   3935  HD2 ARG A 898      30.650  34.830  68.580  1.00  0.00           H
ATOM   3936  NE  ARG A 898      31.620  36.470  67.630  1.00  0.00           N
ATOM   3937  HE  ARG A 898      32.550  36.780  67.720  1.00  0.00           H
ATOM   3938  CZ  ARG A 898      31.200  36.070  66.420  1.00  0.00           C
ATOM   3939  NH1 ARG A 898      30.070  35.450  66.120  1.00  0.00           N
ATOM   3940 HH11 ARG A 898      29.360  35.470  66.820  1.00  0.00           H
ATOM   3941 HH12 ARG A 898      29.930  35.150  65.170  1.00  0.00           H
ATOM   3942  NH2 ARG A 898      32.100  36.250  65.480  1.00  0.00           N
ATOM   3943 HH21 ARG A 898      32.840  36.820  65.820  1.00  0.00           H
ATOM   3944 HH22 ARG A 898      31.750  36.300  64.540  1.00  0.00           H
ATOM   3945  C   ARG A 898      29.550  34.100  71.810  1.00  0.00           C
ATOM   3946  O   ARG A 898      29.970  33.010  72.230  1.00  0.00           O
ATOM   3947  N   GLY A 899      28.400  34.190  71.220  1.00  0.00           N
ATOM   3948  HN  GLY A 899      28.160  35.070  70.810  1.00  0.00           H
ATOM   3949  CA  GLY A 899      27.630  33.100  70.670  1.00  0.00           C
ATOM   3950  HA1 GLY A 899      26.680  33.420  70.280  1.00  0.00           H
ATOM   3951  HA2 GLY A 899      27.500  32.490  71.560  1.00  0.00           H
ATOM   3952  C   GLY A 899      28.430  32.290  69.700  1.00  0.00           C
ATOM   3953  O   GLY A 899      29.340  32.750  68.970  1.00  0.00           O
ATOM   3954  N   TRP A 900      27.990  31.000  69.630  1.00  0.00           N
ATOM   3955  HN  TRP A 900      27.300  30.620  70.240  1.00  0.00           H
ATOM   3956  CA  TRP A 900      28.490  30.080  68.630  1.00  0.00           C
ATOM   3957  HA  TRP A 900      29.550  29.980  68.780  1.00  0.00           H
ATOM   3958  CB  TRP A 900      27.990  28.660  68.790  1.00  0.00           C
ATOM   3959  HB1 TRP A 900      26.880  28.510  68.810  1.00  0.00           H
ATOM   3960  HB2 TRP A 900      28.470  28.470  69.770  1.00  0.00           H
ATOM   3961  CG  TRP A 900      28.540  27.540  67.970  1.00  0.00           C
ATOM   3962  CD1 TRP A 900      28.110  27.180  66.730  1.00  0.00           C
ATOM   3963  HD1 TRP A 900      27.310  27.720  66.240  1.00  0.00           H
ATOM   3964  NE1 TRP A 900      28.940  26.150  66.190  1.00  0.00           N
ATOM   3965  HE1 TRP A 900      28.860  25.730  65.310  1.00  0.00           H
ATOM   3966  CE2 TRP A 900      29.990  26.000  66.970  1.00  0.00           C
ATOM   3967  CD2 TRP A 900      29.790  26.790  68.120  1.00  0.00           C
ATOM   3968  CE3 TRP A 900      30.800  26.910  69.070  1.00  0.00           C
ATOM   3969  HE3 TRP A 900      30.670  27.450  69.990  1.00  0.00           H
ATOM   3970  CZ3 TRP A 900      32.020  26.270  68.860  1.00  0.00           C
ATOM   3971  HZ3 TRP A 900      32.830  26.470  69.540  1.00  0.00           H
ATOM   3972  CZ2 TRP A 900      31.130  25.240  66.840  1.00  0.00           C
ATOM   3973  HZ2 TRP A 900      31.320  24.760  65.900  1.00  0.00           H
ATOM   3974  CH2 TRP A 900      32.150  25.410  67.750  1.00  0.00           C
ATOM   3975  HH2 TRP A 900      33.110  24.980  67.490  1.00  0.00           H
ATOM   3976  C   TRP A 900      28.330  30.500  67.120  1.00  0.00           C
ATOM   3977  O   TRP A 900      27.270  30.320  66.550  1.00  0.00           O
ATOM   3978  N   ILE A 901      29.350  31.200  66.550  1.00  0.00           N
ATOM   3979  HN  ILE A 901      30.130  31.490  67.080  1.00  0.00           H
ATOM   3980  CA  ILE A 901      29.410  31.500  65.130  1.00  0.00           C
ATOM   3981  HA  ILE A 901      30.390  31.900  64.900  1.00  0.00           H
ATOM   3982  CB  ILE A 901      29.260  30.220  64.260  1.00  0.00           C
ATOM   3983  HB  ILE A 901      28.340  29.650  64.560  1.00  0.00           H
ATOM   3984  CG2 ILE A 901      29.030  30.610  62.810  1.00  0.00           C
ATOM   3985 HG21 ILE A 901      27.990  30.940  62.570  1.00  0.00           H
ATOM   3986 HG22 ILE A 901      29.030  29.760  62.100  1.00  0.00           H
ATOM   3987 HG23 ILE A 901      29.740  31.370  62.450  1.00  0.00           H
ATOM   3988  CG1 ILE A 901      30.490  29.250  64.270  1.00  0.00           C
ATOM   3989 HG11 ILE A 901      30.790  29.080  65.340  1.00  0.00           H
ATOM   3990 HG12 ILE A 901      31.300  29.670  63.640  1.00  0.00           H
ATOM   3991  CD  ILE A 901      30.140  27.840  63.610  1.00  0.00           C
ATOM   3992  HD1 ILE A 901      29.170  27.440  64.000  1.00  0.00           H
ATOM   3993  HD2 ILE A 901      30.920  27.100  63.910  1.00  0.00           H
ATOM   3994  HD3 ILE A 901      30.090  27.910  62.500  1.00  0.00           H
ATOM   3995  C   ILE A 901      28.540  32.620  64.700  1.00  0.00           C
ATOM   3996  O   ILE A 901      28.930  33.710  64.350  1.00  0.00           O
ATOM   3997  N   ILE A 902      27.230  32.460  64.640  1.00  0.00           N
ATOM   3998  HN  ILE A 902      26.830  31.710  65.180  1.00  0.00           H
ATOM   3999  CA  ILE A 902      26.300  33.450  64.210  1.00  0.00           C
ATOM   4000  HA  ILE A 902      26.550  33.900  63.250  1.00  0.00           H
ATOM   4001  CB  ILE A 902      24.870  32.850  63.890  1.00  0.00           C
ATOM   4002  HB  ILE A 902      24.470  32.290  64.760  1.00  0.00           H
ATOM   4003  CG2 ILE A 902      23.940  34.020  63.410  1.00  0.00           C
ATOM   4004 HG21 ILE A 902      23.110  33.500  62.890  1.00  0.00           H
ATOM   4005 HG22 ILE A 902      24.430  34.660  62.640  1.00  0.00           H
ATOM   4006 HG23 ILE A 902      23.400  34.620  64.190  1.00  0.00           H
ATOM   4007  CG1 ILE A 902      25.010  31.770  62.730  1.00  0.00           C
ATOM   4008 HG11 ILE A 902      25.850  31.090  63.020  1.00  0.00           H
ATOM   4009 HG12 ILE A 902      25.190  32.260  61.750  1.00  0.00           H
ATOM   4010  CD  ILE A 902      23.810  30.860  62.420  1.00  0.00           C
ATOM   4011  HD1 ILE A 902      22.930  31.460  62.090  1.00  0.00           H
ATOM   4012  HD2 ILE A 902      23.480  30.220  63.270  1.00  0.00           H
ATOM   4013  HD3 ILE A 902      23.960  30.110  61.600  1.00  0.00           H
ATOM   4014  C   ILE A 902      26.180  34.610  65.170  1.00  0.00           C
ATOM   4015  O   ILE A 902      26.210  34.540  66.390  1.00  0.00           O
ATOM   4016  N   SER A 903      26.230  35.880  64.470  1.00  0.00           N
ATOM   4017  HN  SER A 903      26.170  35.980  63.480  1.00  0.00           H
ATOM   4018  CA  SER A 903      26.310  37.060  65.210  1.00  0.00           C
ATOM   4019  HA  SER A 903      26.840  37.010  66.150  1.00  0.00           H
ATOM   4020  CB  SER A 903      26.910  38.240  64.370  1.00  0.00           C
ATOM   4021  HB1 SER A 903      26.200  38.460  63.550  1.00  0.00           H
ATOM   4022  HB2 SER A 903      27.890  37.820  64.070  1.00  0.00           H
ATOM   4023  OG  SER A 903      27.100  39.440  65.070  1.00  0.00           O
ATOM   4024  HG1 SER A 903      26.660  39.990  64.410  1.00  0.00           H
ATOM   4025  C   SER A 903      24.830  37.450  65.460  1.00  0.00           C
ATOM   4026  O   SER A 903      24.010  37.130  64.630  1.00  0.00           O
ATOM   4027  N   PRO A 904      24.580  38.160  66.580  1.00  0.00           N
ATOM   4028  CD  PRO A 904      25.500  38.390  67.730  1.00  0.00           C
ATOM   4029  HD1 PRO A 904      26.350  39.020  67.380  1.00  0.00           H
ATOM   4030  HD2 PRO A 904      25.810  37.390  68.090  1.00  0.00           H
ATOM   4031  CA  PRO A 904      23.370  38.940  66.860  1.00  0.00           C
ATOM   4032  HA  PRO A 904      22.550  38.260  67.010  1.00  0.00           H
ATOM   4033  CB  PRO A 904      23.750  39.870  68.040  1.00  0.00           C
ATOM   4034  HB1 PRO A 904      22.940  40.320  68.660  1.00  0.00           H
ATOM   4035  HB2 PRO A 904      24.410  40.720  67.730  1.00  0.00           H
ATOM   4036  CG  PRO A 904      24.690  39.040  68.850  1.00  0.00           C
ATOM   4037  HG1 PRO A 904      25.290  39.670  69.550  1.00  0.00           H
ATOM   4038  HG2 PRO A 904      24.210  38.260  69.460  1.00  0.00           H
ATOM   4039  C   PRO A 904      22.780  39.850  65.710  1.00  0.00           C
ATOM   4040  O   PRO A 904      23.510  40.190  64.710  1.00  0.00           O
ATOM   4041  N   LEU A 905      21.440  40.160  65.810  1.00  0.00           N
ATOM   4042  HN  LEU A 905      20.890  39.710  66.510  1.00  0.00           H
ATOM   4043  CA  LEU A 905      20.720  40.900  64.780  1.00  0.00           C
ATOM   4044  HA  LEU A 905      21.240  41.850  64.720  1.00  0.00           H
ATOM   4045  CB  LEU A 905      20.700  40.170  63.430  1.00  0.00           C
ATOM   4046  HB1 LEU A 905      20.130  39.220  63.540  1.00  0.00           H
ATOM   4047  HB2 LEU A 905      21.660  39.790  63.030  1.00  0.00           H
ATOM   4048  CG  LEU A 905      20.000  40.940  62.280  1.00  0.00           C
ATOM   4049  HG  LEU A 905      18.930  40.950  62.540  1.00  0.00           H
ATOM   4050  CD1 LEU A 905      20.420  42.380  62.230  1.00  0.00           C
ATOM   4051 HD11 LEU A 905      20.090  42.860  63.180  1.00  0.00           H
ATOM   4052 HD12 LEU A 905      19.810  42.880  61.450  1.00  0.00           H
ATOM   4053 HD13 LEU A 905      21.510  42.470  62.070  1.00  0.00           H
ATOM   4054  CD2 LEU A 905      20.350  40.140  61.010  1.00  0.00           C
ATOM   4055 HD21 LEU A 905      20.310  39.050  61.200  1.00  0.00           H
ATOM   4056 HD22 LEU A 905      21.370  40.470  60.730  1.00  0.00           H
ATOM   4057 HD23 LEU A 905      19.670  40.390  60.160  1.00  0.00           H
ATOM   4058  C   LEU A 905      19.280  41.010  65.320  1.00  0.00           C
ATOM   4059  O   LEU A 905      18.640  39.970  65.500  1.00  0.00           O
ATOM   4060  N   GLY A 906      18.840  42.180  65.570  1.00  0.00           N
ATOM   4061  HN  GLY A 906      19.440  42.970  65.410  1.00  0.00           H
ATOM   4062  CA  GLY A 906      17.510  42.440  65.930  1.00  0.00           C
ATOM   4063  HA1 GLY A 906      16.870  41.600  65.690  1.00  0.00           H
ATOM   4064  HA2 GLY A 906      17.150  43.280  65.350  1.00  0.00           H
ATOM   4065  C   GLY A 906      17.260  42.760  67.370  1.00  0.00           C
ATOM   4066  O   GLY A 906      16.190  42.640  67.960  1.00  0.00           O
ATOM   4067  N   ASP A 907      18.370  43.140  68.010  1.00  0.00           N
ATOM   4068  HN  ASP A 907      19.290  43.190  67.640  1.00  0.00           H
ATOM   4069  CA  ASP A 907      18.360  43.700  69.340  1.00  0.00           C
ATOM   4070  HA  ASP A 907      17.650  43.260  70.020  1.00  0.00           H
ATOM   4071  CB  ASP A 907      19.760  43.540  69.920  1.00  0.00           C
ATOM   4072  HB1 ASP A 907      19.770  44.090  70.890  1.00  0.00           H
ATOM   4073  HB2 ASP A 907      20.530  43.950  69.220  1.00  0.00           H
ATOM   4074  CG  ASP A 907      20.020  42.050  70.220  1.00  0.00           C
ATOM   4075  OD1 ASP A 907      21.180  41.580  70.050  1.00  0.00           O
ATOM   4076  OD2 ASP A 907      19.110  41.360  70.760  1.00  0.00           O
ATOM   4077  C   ASP A 907      18.090  45.160  69.340  1.00  0.00           C
ATOM   4078  O   ASP A 907      17.630  45.800  70.300  1.00  0.00           O
ATOM   4079  N   ASN A 908      18.440  45.800  68.220  1.00  0.00           N
ATOM   4080  HN  ASN A 908      18.790  45.220  67.490  1.00  0.00           H
ATOM   4081  CA  ASN A 908      18.070  47.120  67.860  1.00  0.00           C
ATOM   4082  HA  ASN A 908      18.500  47.690  68.670  1.00  0.00           H
ATOM   4083  CB  ASN A 908      18.740  47.640  66.560  1.00  0.00           C
ATOM   4084  HB1 ASN A 908      18.500  48.720  66.540  1.00  0.00           H
ATOM   4085  HB2 ASN A 908      18.280  47.090  65.710  1.00  0.00           H
ATOM   4086  CG  ASN A 908      20.240  47.430  66.690  1.00  0.00           C
ATOM   4087  OD1 ASN A 908      20.880  46.960  65.800  1.00  0.00           O
ATOM   4088  ND2 ASN A 908      20.850  47.660  67.860  1.00  0.00           N
ATOM   4089 HD21 ASN A 908      21.850  47.580  67.830  1.00  0.00           H
ATOM   4090 HD22 ASN A 908      20.260  47.990  68.590  1.00  0.00           H
ATOM   4091  C   ASN A 908      16.540  47.370  67.770  1.00  0.00           C
ATOM   4092  O   ASN A 908      15.850  46.530  67.140  1.00  0.00           O
ATOM   4093  N   PRO A 909      16.000  48.440  68.320  1.00  0.00           N
ATOM   4094  CD  PRO A 909      16.600  49.150  69.370  1.00  0.00           C
ATOM   4095  HD1 PRO A 909      17.520  49.650  69.020  1.00  0.00           H
ATOM   4096  HD2 PRO A 909      16.780  48.490  70.240  1.00  0.00           H
ATOM   4097  CA  PRO A 909      14.790  49.090  67.790  1.00  0.00           C
ATOM   4098  HA  PRO A 909      14.000  48.420  68.070  1.00  0.00           H
ATOM   4099  CB  PRO A 909      14.770  50.480  68.520  1.00  0.00           C
ATOM   4100  HB1 PRO A 909      13.730  50.790  68.670  1.00  0.00           H
ATOM   4101  HB2 PRO A 909      15.300  51.320  68.010  1.00  0.00           H
ATOM   4102  CG  PRO A 909      15.580  50.210  69.800  1.00  0.00           C
ATOM   4103  HG1 PRO A 909      16.170  51.090  70.160  1.00  0.00           H
ATOM   4104  HG2 PRO A 909      15.100  49.610  70.590  1.00  0.00           H
ATOM   4105  C   PRO A 909      14.600  49.290  66.250  1.00  0.00           C
ATOM   4106  O   PRO A 909      15.580  49.360  65.540  1.00  0.00           O
ATOM   4107  N   TRP A 910      13.350  49.190  65.770  1.00  0.00           N
ATOM   4108  HN  TRP A 910      12.580  49.250  66.410  1.00  0.00           H
ATOM   4109  CA  TRP A 910      12.980  49.280  64.350  1.00  0.00           C
ATOM   4110  HA  TRP A 910      13.540  48.530  63.800  1.00  0.00           H
ATOM   4111  CB  TRP A 910      11.460  49.030  64.150  1.00  0.00           C
ATOM   4112  HB1 TRP A 910      10.900  49.940  64.480  1.00  0.00           H
ATOM   4113  HB2 TRP A 910      11.120  48.090  64.610  1.00  0.00           H
ATOM   4114  CG  TRP A 910      11.110  48.970  62.670  1.00  0.00           C
ATOM   4115  CD1 TRP A 910      11.820  48.220  61.680  1.00  0.00           C
ATOM   4116  HD1 TRP A 910      12.540  47.450  61.890  1.00  0.00           H
ATOM   4117  NE1 TRP A 910      11.490  48.770  60.380  1.00  0.00           N
ATOM   4118  HE1 TRP A 910      11.500  48.270  59.540  1.00  0.00           H
ATOM   4119  CE2 TRP A 910      10.480  49.610  60.570  1.00  0.00           C
ATOM   4120  CD2 TRP A 910      10.320  49.870  61.980  1.00  0.00           C
ATOM   4121  CE3 TRP A 910       9.360  50.810  62.400  1.00  0.00           C
ATOM   4122  HE3 TRP A 910       9.080  51.040  63.410  1.00  0.00           H
ATOM   4123  CZ3 TRP A 910       8.610  51.440  61.420  1.00  0.00           C
ATOM   4124  HZ3 TRP A 910       7.850  52.180  61.590  1.00  0.00           H
ATOM   4125  CZ2 TRP A 910       9.740  50.260  59.670  1.00  0.00           C
ATOM   4126  HZ2 TRP A 910       9.730  49.910  58.640  1.00  0.00           H
ATOM   4127  CH2 TRP A 910       8.890  51.220  60.100  1.00  0.00           C
ATOM   4128  HH2 TRP A 910       8.410  51.740  59.280  1.00  0.00           H
ATOM   4129  C   TRP A 910      13.390  50.470  63.610  1.00  0.00           C
ATOM   4130  O   TRP A 910      13.890  50.260  62.500  1.00  0.00           O
ATOM   4131  N   TRP A 911      13.280  51.680  64.230  1.00  0.00           N
ATOM   4132  HN  TRP A 911      12.850  51.680  65.120  1.00  0.00           H
ATOM   4133  CA  TRP A 911      13.790  52.850  63.560  1.00  0.00           C
ATOM   4134  HA  TRP A 911      13.420  52.920  62.550  1.00  0.00           H
ATOM   4135  CB  TRP A 911      13.410  54.020  64.480  1.00  0.00           C
ATOM   4136  HB1 TRP A 911      13.770  53.820  65.510  1.00  0.00           H
ATOM   4137  HB2 TRP A 911      12.320  53.870  64.530  1.00  0.00           H
ATOM   4138  CG  TRP A 911      13.800  55.430  64.110  1.00  0.00           C
ATOM   4139  CD1 TRP A 911      14.770  56.280  64.650  1.00  0.00           C
ATOM   4140  HD1 TRP A 911      15.580  55.920  65.270  1.00  0.00           H
ATOM   4141  NE1 TRP A 911      14.820  57.510  63.960  1.00  0.00           N
ATOM   4142  HE1 TRP A 911      15.230  58.270  64.420  1.00  0.00           H
ATOM   4143  CE2 TRP A 911      13.810  57.460  62.960  1.00  0.00           C
ATOM   4144  CD2 TRP A 911      13.250  56.110  63.010  1.00  0.00           C
ATOM   4145  CE3 TRP A 911      12.130  55.870  62.220  1.00  0.00           C
ATOM   4146  HE3 TRP A 911      11.620  54.930  62.390  1.00  0.00           H
ATOM   4147  CZ3 TRP A 911      11.690  56.870  61.340  1.00  0.00           C
ATOM   4148  HZ3 TRP A 911      10.940  56.570  60.620  1.00  0.00           H
ATOM   4149  CZ2 TRP A 911      13.350  58.450  62.040  1.00  0.00           C
ATOM   4150  HZ2 TRP A 911      13.810  59.440  62.040  1.00  0.00           H
ATOM   4151  CH2 TRP A 911      12.340  58.070  61.210  1.00  0.00           C
ATOM   4152  HH2 TRP A 911      11.960  58.880  60.610  1.00  0.00           H
ATOM   4153  C   TRP A 911      15.360  52.880  63.410  1.00  0.00           C
ATOM   4154  O   TRP A 911      15.860  53.370  62.350  1.00  0.00           O
ATOM   4155  N   THR A 912      16.080  52.240  64.370  1.00  0.00           N
ATOM   4156  HN  THR A 912      15.720  51.680  65.110  1.00  0.00           H
ATOM   4157  CA  THR A 912      17.450  51.950  64.170  1.00  0.00           C
ATOM   4158  HA  THR A 912      17.990  52.840  63.890  1.00  0.00           H
ATOM   4159  CB  THR A 912      18.160  51.390  65.380  1.00  0.00           C
ATOM   4160  HB  THR A 912      17.480  50.640  65.840  1.00  0.00           H
ATOM   4161  OG1 THR A 912      18.360  52.560  66.280  1.00  0.00           O
ATOM   4162  HG1 THR A 912      17.490  52.890  66.440  1.00  0.00           H
ATOM   4163  CG2 THR A 912      19.560  50.750  65.160  1.00  0.00           C
ATOM   4164 HG21 THR A 912      20.200  51.520  64.690  1.00  0.00           H
ATOM   4165 HG22 THR A 912      19.520  49.790  64.600  1.00  0.00           H
ATOM   4166 HG23 THR A 912      20.070  50.610  66.130  1.00  0.00           H
ATOM   4167  C   THR A 912      17.730  51.030  62.950  1.00  0.00           C
ATOM   4168  O   THR A 912      18.540  51.380  62.050  1.00  0.00           O
ATOM   4169  N   LEU A 913      16.950  49.930  62.770  1.00  0.00           N
ATOM   4170  HN  LEU A 913      16.170  49.640  63.320  1.00  0.00           H
ATOM   4171  CA  LEU A 913      17.050  49.010  61.590  1.00  0.00           C
ATOM   4172  HA  LEU A 913      18.080  48.720  61.450  1.00  0.00           H
ATOM   4173  CB  LEU A 913      16.190  47.740  61.760  1.00  0.00           C
ATOM   4174  HB1 LEU A 913      16.360  47.080  60.870  1.00  0.00           H
ATOM   4175  HB2 LEU A 913      15.120  48.030  61.810  1.00  0.00           H
ATOM   4176  CG  LEU A 913      16.500  46.760  62.960  1.00  0.00           C
ATOM   4177  HG  LEU A 913      16.130  47.320  63.850  1.00  0.00           H
ATOM   4178  CD1 LEU A 913      15.510  45.550  62.830  1.00  0.00           C
ATOM   4179 HD11 LEU A 913      15.540  44.950  63.770  1.00  0.00           H
ATOM   4180 HD12 LEU A 913      15.700  44.850  62.000  1.00  0.00           H
ATOM   4181 HD13 LEU A 913      14.510  46.050  62.730  1.00  0.00           H
ATOM   4182  CD2 LEU A 913      17.890  46.330  63.140  1.00  0.00           C
ATOM   4183 HD21 LEU A 913      17.950  45.570  63.940  1.00  0.00           H
ATOM   4184 HD22 LEU A 913      18.450  47.260  63.410  1.00  0.00           H
ATOM   4185 HD23 LEU A 913      18.380  45.960  62.210  1.00  0.00           H
ATOM   4186  C   LEU A 913      16.720  49.710  60.290  1.00  0.00           C
ATOM   4187  O   LEU A 913      17.310  49.370  59.260  1.00  0.00           O
ATOM   4188  N   LEU A 914      15.710  50.640  60.200  1.00  0.00           N
ATOM   4189  HN  LEU A 914      15.060  50.650  60.960  1.00  0.00           H
ATOM   4190  CA  LEU A 914      15.360  51.390  59.020  1.00  0.00           C
ATOM   4191  HA  LEU A 914      15.130  50.720  58.200  1.00  0.00           H
ATOM   4192  CB  LEU A 914      14.020  52.050  59.480  1.00  0.00           C
ATOM   4193  HB1 LEU A 914      14.130  52.720  60.360  1.00  0.00           H
ATOM   4194  HB2 LEU A 914      13.440  51.140  59.730  1.00  0.00           H
ATOM   4195  CG  LEU A 914      13.130  52.650  58.370  1.00  0.00           C
ATOM   4196  HG  LEU A 914      13.670  53.610  58.190  1.00  0.00           H
ATOM   4197  CD1 LEU A 914      12.980  51.860  57.010  1.00  0.00           C
ATOM   4198 HD11 LEU A 914      12.600  50.810  56.990  1.00  0.00           H
ATOM   4199 HD12 LEU A 914      13.970  51.980  56.510  1.00  0.00           H
ATOM   4200 HD13 LEU A 914      12.240  52.430  56.390  1.00  0.00           H
ATOM   4201  CD2 LEU A 914      11.790  52.950  58.940  1.00  0.00           C
ATOM   4202 HD21 LEU A 914      11.130  52.080  58.770  1.00  0.00           H
ATOM   4203 HD22 LEU A 914      11.340  53.780  58.360  1.00  0.00           H
ATOM   4204 HD23 LEU A 914      11.850  53.120  60.030  1.00  0.00           H
ATOM   4205  C   LEU A 914      16.430  52.420  58.570  1.00  0.00           C
ATOM   4206  O   LEU A 914      16.680  52.560  57.390  1.00  0.00           O
ATOM   4207  N   ILE A 915      17.040  53.210  59.500  1.00  0.00           N
ATOM   4208  HN  ILE A 915      16.790  53.130  60.460  1.00  0.00           H
ATOM   4209  CA  ILE A 915      17.860  54.380  59.130  1.00  0.00           C
ATOM   4210  HA  ILE A 915      17.590  54.770  58.160  1.00  0.00           H
ATOM   4211  CB  ILE A 915      17.700  55.490  60.170  1.00  0.00           C
ATOM   4212  HB  ILE A 915      18.140  55.180  61.150  1.00  0.00           H
ATOM   4213  CG2 ILE A 915      18.560  56.720  59.780  1.00  0.00           C
ATOM   4214 HG21 ILE A 915      18.360  57.670  60.330  1.00  0.00           H
ATOM   4215 HG22 ILE A 915      18.430  57.070  58.730  1.00  0.00           H
ATOM   4216 HG23 ILE A 915      19.660  56.660  59.950  1.00  0.00           H
ATOM   4217  CG1 ILE A 915      16.290  56.010  60.390  1.00  0.00           C
ATOM   4218 HG11 ILE A 915      16.330  56.890  61.070  1.00  0.00           H
ATOM   4219 HG12 ILE A 915      15.710  55.280  60.980  1.00  0.00           H
ATOM   4220  CD  ILE A 915      15.530  56.310  59.070  1.00  0.00           C
ATOM   4221  HD1 ILE A 915      16.020  57.170  58.570  1.00  0.00           H
ATOM   4222  HD2 ILE A 915      14.470  56.490  59.350  1.00  0.00           H
ATOM   4223  HD3 ILE A 915      15.550  55.420  58.410  1.00  0.00           H
ATOM   4224  C   ILE A 915      19.280  53.860  59.070  1.00  0.00           C
ATOM   4225  O   ILE A 915      20.170  54.590  58.730  1.00  0.00           O
ATOM   4226  N   ALA A 916      19.550  52.580  59.320  1.00  0.00           N
ATOM   4227  HN  ALA A 916      18.910  51.990  59.800  1.00  0.00           H
ATOM   4228  CA  ALA A 916      20.900  51.950  59.180  1.00  0.00           C
ATOM   4229  HA  ALA A 916      21.660  52.440  59.790  1.00  0.00           H
ATOM   4230  CB  ALA A 916      20.720  50.500  59.770  1.00  0.00           C
ATOM   4231  HB1 ALA A 916      21.740  50.060  59.780  1.00  0.00           H
ATOM   4232  HB2 ALA A 916      19.990  49.880  59.200  1.00  0.00           H
ATOM   4233  HB3 ALA A 916      20.470  50.490  60.850  1.00  0.00           H
ATOM   4234  C   ALA A 916      21.410  51.890  57.740  1.00  0.00           C
ATOM   4235  O   ALA A 916      22.640  51.810  57.430  1.00  0.00           O
ATOM   4236  N   ALA A 917      20.470  51.970  56.800  1.00  0.00           N
ATOM   4237  HN  ALA A 917      19.530  52.100  57.090  1.00  0.00           H
ATOM   4238  CA  ALA A 917      20.750  52.030  55.390  1.00  0.00           C
ATOM   4239  HA  ALA A 917      21.440  51.260  55.120  1.00  0.00           H
ATOM   4240  CB  ALA A 917      19.410  52.150  54.570  1.00  0.00           C
ATOM   4241  HB1 ALA A 917      18.880  53.080  54.870  1.00  0.00           H
ATOM   4242  HB2 ALA A 917      18.830  51.220  54.730  1.00  0.00           H
ATOM   4243  HB3 ALA A 917      19.590  52.290  53.470  1.00  0.00           H
ATOM   4244  C   ALA A 917      21.590  53.280  55.020  1.00  0.00           C
ATOM   4245  O   ALA A 917      22.440  53.200  54.150  1.00  0.00           O
ATOM   4246  N   ILE A 918      21.370  54.430  55.800  1.00  0.00           N
ATOM   4247  HN  ILE A 918      20.810  54.180  56.590  1.00  0.00           H
ATOM   4248  CA  ILE A 918      22.140  55.590  55.530  1.00  0.00           C
ATOM   4249  HA  ILE A 918      22.030  55.810  54.470  1.00  0.00           H
ATOM   4250  CB  ILE A 918      21.460  56.750  56.160  1.00  0.00           C
ATOM   4251  HB  ILE A 918      21.510  56.580  57.260  1.00  0.00           H
ATOM   4252  CG2 ILE A 918      22.220  58.090  55.830  1.00  0.00           C
ATOM   4253 HG21 ILE A 918      21.950  58.910  56.520  1.00  0.00           H
ATOM   4254 HG22 ILE A 918      22.010  58.490  54.820  1.00  0.00           H
ATOM   4255 HG23 ILE A 918      23.320  57.920  55.910  1.00  0.00           H
ATOM   4256  CG1 ILE A 918      19.970  56.850  55.840  1.00  0.00           C
ATOM   4257 HG11 ILE A 918      19.460  57.680  56.350  1.00  0.00           H
ATOM   4258 HG12 ILE A 918      19.410  56.000  56.280  1.00  0.00           H
ATOM   4259  CD  ILE A 918      19.690  56.990  54.340  1.00  0.00           C
ATOM   4260  HD1 ILE A 918      20.000  56.140  53.690  1.00  0.00           H
ATOM   4261  HD2 ILE A 918      20.210  57.880  53.890  1.00  0.00           H
ATOM   4262  HD3 ILE A 918      18.610  57.190  54.190  1.00  0.00           H
ATOM   4263  C   ILE A 918      23.660  55.520  55.770  1.00  0.00           C
ATOM   4264  O   ILE A 918      24.310  55.990  54.840  1.00  0.00           O
ATOM   4265  N   PRO A 919      24.310  54.940  56.750  1.00  0.00           N
ATOM   4266  CD  PRO A 919      23.730  54.780  58.040  1.00  0.00           C
ATOM   4267  HD1 PRO A 919      22.660  54.480  58.040  1.00  0.00           H
ATOM   4268  HD2 PRO A 919      23.790  55.820  58.450  1.00  0.00           H
ATOM   4269  CA  PRO A 919      25.820  54.700  56.790  1.00  0.00           C
ATOM   4270  HA  PRO A 919      26.330  55.600  56.480  1.00  0.00           H
ATOM   4271  CB  PRO A 919      26.120  54.460  58.290  1.00  0.00           C
ATOM   4272  HB1 PRO A 919      26.350  55.430  58.760  1.00  0.00           H
ATOM   4273  HB2 PRO A 919      26.990  53.780  58.460  1.00  0.00           H
ATOM   4274  CG  PRO A 919      24.780  53.900  58.810  1.00  0.00           C
ATOM   4275  HG1 PRO A 919      24.590  52.890  58.380  1.00  0.00           H
ATOM   4276  HG2 PRO A 919      24.720  53.850  59.920  1.00  0.00           H
ATOM   4277  C   PRO A 919      26.220  53.570  55.930  1.00  0.00           C
ATOM   4278  O   PRO A 919      27.290  53.540  55.370  1.00  0.00           O
ATOM   4279  N   ALA A 920      25.280  52.580  55.730  1.00  0.00           N
ATOM   4280  HN  ALA A 920      24.400  52.640  56.200  1.00  0.00           H
ATOM   4281  CA  ALA A 920      25.470  51.430  54.840  1.00  0.00           C
ATOM   4282  HA  ALA A 920      26.370  50.950  55.200  1.00  0.00           H
ATOM   4283  CB  ALA A 920      24.290  50.440  54.840  1.00  0.00           C
ATOM   4284  HB1 ALA A 920      24.110  50.000  55.850  1.00  0.00           H
ATOM   4285  HB2 ALA A 920      24.390  49.590  54.130  1.00  0.00           H
ATOM   4286  HB3 ALA A 920      23.360  50.950  54.500  1.00  0.00           H
ATOM   4287  C   ALA A 920      25.780  51.790  53.420  1.00  0.00           C
ATOM   4288  O   ALA A 920      26.630  51.200  52.760  1.00  0.00           O
ATOM   4289  N   LEU A 921      25.050  52.790  52.870  1.00  0.00           N
ATOM   4290  HN  LEU A 921      24.290  53.220  53.350  1.00  0.00           H
ATOM   4291  CA  LEU A 921      25.340  53.480  51.640  1.00  0.00           C
ATOM   4292  HA  LEU A 921      25.420  52.800  50.800  1.00  0.00           H
ATOM   4293  CB  LEU A 921      24.110  54.430  51.370  1.00  0.00           C
ATOM   4294  HB1 LEU A 921      23.980  55.060  52.270  1.00  0.00           H
ATOM   4295  HB2 LEU A 921      23.160  53.850  51.270  1.00  0.00           H
ATOM   4296  CG  LEU A 921      24.210  55.280  50.100  1.00  0.00           C
ATOM   4297  HG  LEU A 921      25.000  56.020  50.330  1.00  0.00           H
ATOM   4298  CD1 LEU A 921      24.580  54.560  48.830  1.00  0.00           C
ATOM   4299 HD11 LEU A 921      23.860  53.750  48.560  1.00  0.00           H
ATOM   4300 HD12 LEU A 921      25.590  54.110  48.830  1.00  0.00           H
ATOM   4301 HD13 LEU A 921      24.620  55.340  48.030  1.00  0.00           H
ATOM   4302  CD2 LEU A 921      22.890  56.000  49.920  1.00  0.00           C
ATOM   4303 HD21 LEU A 921      22.750  56.680  50.790  1.00  0.00           H
ATOM   4304 HD22 LEU A 921      22.000  55.360  49.740  1.00  0.00           H
ATOM   4305 HD23 LEU A 921      23.080  56.640  49.040  1.00  0.00           H
ATOM   4306  C   LEU A 921      26.790  54.140  51.660  1.00  0.00           C
ATOM   4307  O   LEU A 921      27.560  53.950  50.700  1.00  0.00           O
ATOM   4308  N   LEU A 922      27.120  54.910  52.770  1.00  0.00           N
ATOM   4309  HN  LEU A 922      26.630  54.820  53.630  1.00  0.00           H
ATOM   4310  CA  LEU A 922      28.500  55.500  52.920  1.00  0.00           C
ATOM   4311  HA  LEU A 922      28.660  56.080  52.020  1.00  0.00           H
ATOM   4312  CB  LEU A 922      28.550  56.400  54.170  1.00  0.00           C
ATOM   4313  HB1 LEU A 922      28.250  55.840  55.090  1.00  0.00           H
ATOM   4314  HB2 LEU A 922      27.770  57.170  53.980  1.00  0.00           H
ATOM   4315  CG  LEU A 922      29.940  56.980  54.550  1.00  0.00           C
ATOM   4316  HG  LEU A 922      30.680  56.170  54.700  1.00  0.00           H
ATOM   4317  CD1 LEU A 922      30.530  57.930  53.510  1.00  0.00           C
ATOM   4318 HD11 LEU A 922      30.930  57.310  52.680  1.00  0.00           H
ATOM   4319 HD12 LEU A 922      31.380  58.490  53.960  1.00  0.00           H
ATOM   4320 HD13 LEU A 922      29.760  58.600  53.090  1.00  0.00           H
ATOM   4321  CD2 LEU A 922      29.800  57.700  55.880  1.00  0.00           C
ATOM   4322 HD21 LEU A 922      29.250  58.650  55.790  1.00  0.00           H
ATOM   4323 HD22 LEU A 922      30.820  57.890  56.280  1.00  0.00           H
ATOM   4324 HD23 LEU A 922      29.310  57.040  56.630  1.00  0.00           H
ATOM   4325  C   LEU A 922      29.540  54.390  52.910  1.00  0.00           C
ATOM   4326  O   LEU A 922      30.590  54.430  52.290  1.00  0.00           O
ATOM   4327  N   CYS A 923      29.260  53.240  53.640  1.00  0.00           N
ATOM   4328  HN  CYS A 923      28.490  53.220  54.260  1.00  0.00           H
ATOM   4329  CA  CYS A 923      30.150  52.060  53.700  1.00  0.00           C
ATOM   4330  HA  CYS A 923      31.150  52.320  54.040  1.00  0.00           H
ATOM   4331  CB  CYS A 923      29.690  50.940  54.740  1.00  0.00           C
ATOM   4332  HB1 CYS A 923      28.610  50.670  54.820  1.00  0.00           H
ATOM   4333  HB2 CYS A 923      29.890  51.440  55.710  1.00  0.00           H
ATOM   4334  SG  CYS A 923      30.690  49.370  54.880  1.00  0.00           S
ATOM   4335  HG1 CYS A 923      30.000  48.730  53.950  1.00  0.00           H
ATOM   4336  C   CYS A 923      30.220  51.310  52.340  1.00  0.00           C
ATOM   4337  O   CYS A 923      31.280  50.900  51.870  1.00  0.00           O
ATOM   4338  N   THR A 924      29.140  51.200  51.610  1.00  0.00           N
ATOM   4339  HN  THR A 924      28.340  51.690  51.960  1.00  0.00           H
ATOM   4340  CA  THR A 924      29.090  50.770  50.220  1.00  0.00           C
ATOM   4341  HA  THR A 924      29.560  49.790  50.110  1.00  0.00           H
ATOM   4342  CB  THR A 924      27.670  50.740  49.530  1.00  0.00           C
ATOM   4343  HB  THR A 924      27.220  51.750  49.530  1.00  0.00           H
ATOM   4344  OG1 THR A 924      26.750  50.030  50.310  1.00  0.00           O
ATOM   4345  HG1 THR A 924      26.760  50.460  51.170  1.00  0.00           H
ATOM   4346  CG2 THR A 924      27.700  50.210  48.120  1.00  0.00           C
ATOM   4347 HG21 THR A 924      26.730  50.480  47.640  1.00  0.00           H
ATOM   4348 HG22 THR A 924      27.760  49.100  48.170  1.00  0.00           H
ATOM   4349 HG23 THR A 924      28.600  50.580  47.570  1.00  0.00           H
ATOM   4350  C   THR A 924      29.970  51.700  49.370  1.00  0.00           C
ATOM   4351  O   THR A 924      30.820  51.270  48.620  1.00  0.00           O
ATOM   4352  N   ILE A 925      29.900  53.010  49.490  1.00  0.00           N
ATOM   4353  HN  ILE A 925      29.170  53.420  50.020  1.00  0.00           H
ATOM   4354  CA  ILE A 925      30.790  53.840  48.690  1.00  0.00           C
ATOM   4355  HA  ILE A 925      30.700  53.560  47.650  1.00  0.00           H
ATOM   4356  CB  ILE A 925      30.330  55.310  48.810  1.00  0.00           C
ATOM   4357  HB  ILE A 925      30.130  55.430  49.900  1.00  0.00           H
ATOM   4358  CG2 ILE A 925      31.560  56.170  48.230  1.00  0.00           C
ATOM   4359 HG21 ILE A 925      31.350  57.260  48.360  1.00  0.00           H
ATOM   4360 HG22 ILE A 925      31.610  55.960  47.140  1.00  0.00           H
ATOM   4361 HG23 ILE A 925      32.580  56.060  48.650  1.00  0.00           H
ATOM   4362  CG1 ILE A 925      28.950  55.530  48.090  1.00  0.00           C
ATOM   4363 HG11 ILE A 925      28.230  54.760  48.450  1.00  0.00           H
ATOM   4364 HG12 ILE A 925      29.060  55.350  47.000  1.00  0.00           H
ATOM   4365  CD  ILE A 925      28.380  56.910  48.400  1.00  0.00           C
ATOM   4366  HD1 ILE A 925      29.140  57.690  48.160  1.00  0.00           H
ATOM   4367  HD2 ILE A 925      28.100  57.030  49.460  1.00  0.00           H
ATOM   4368  HD3 ILE A 925      27.500  57.050  47.730  1.00  0.00           H
ATOM   4369  C   ILE A 925      32.320  53.650  49.050  1.00  0.00           C
ATOM   4370  O   ILE A 925      33.160  53.610  48.180  1.00  0.00           O
ATOM   4371  N   LEU A 926      32.620  53.450  50.360  1.00  0.00           N
ATOM   4372  HN  LEU A 926      31.910  53.550  51.050  1.00  0.00           H
ATOM   4373  CA  LEU A 926      34.010  53.190  50.890  1.00  0.00           C
ATOM   4374  HA  LEU A 926      34.680  53.900  50.420  1.00  0.00           H
ATOM   4375  CB  LEU A 926      34.090  53.210  52.380  1.00  0.00           C
ATOM   4376  HB1 LEU A 926      35.030  52.810  52.830  1.00  0.00           H
ATOM   4377  HB2 LEU A 926      33.250  52.650  52.830  1.00  0.00           H
ATOM   4378  CG  LEU A 926      34.010  54.580  53.060  1.00  0.00           C
ATOM   4379  HG  LEU A 926      33.140  55.100  52.610  1.00  0.00           H
ATOM   4380  CD1 LEU A 926      33.870  54.330  54.590  1.00  0.00           C
ATOM   4381 HD11 LEU A 926      33.570  55.180  55.240  1.00  0.00           H
ATOM   4382 HD12 LEU A 926      34.760  53.850  55.040  1.00  0.00           H
ATOM   4383 HD13 LEU A 926      33.030  53.620  54.750  1.00  0.00           H
ATOM   4384  CD2 LEU A 926      35.190  55.530  52.790  1.00  0.00           C
ATOM   4385 HD21 LEU A 926      35.430  55.700  51.720  1.00  0.00           H
ATOM   4386 HD22 LEU A 926      36.150  55.270  53.280  1.00  0.00           H
ATOM   4387 HD23 LEU A 926      34.900  56.490  53.280  1.00  0.00           H
ATOM   4388  C   LEU A 926      34.640  51.870  50.400  1.00  0.00           C
ATOM   4389  O   LEU A 926      35.790  51.870  49.950  1.00  0.00           O
ATOM   4390  N   ILE A 927      33.890  50.750  50.450  1.00  0.00           N
ATOM   4391  HN  ILE A 927      32.960  50.780  50.810  1.00  0.00           H
ATOM   4392  CA  ILE A 927      34.280  49.490  49.770  1.00  0.00           C
ATOM   4393  HA  ILE A 927      35.250  49.270  50.180  1.00  0.00           H
ATOM   4394  CB  ILE A 927      33.350  48.400  50.200  1.00  0.00           C
ATOM   4395  HB  ILE A 927      32.370  48.860  50.000  1.00  0.00           H
ATOM   4396  CG2 ILE A 927      33.280  47.080  49.370  1.00  0.00           C
ATOM   4397 HG21 ILE A 927      32.770  47.330  48.420  1.00  0.00           H
ATOM   4398 HG22 ILE A 927      32.790  46.230  49.880  1.00  0.00           H
ATOM   4399 HG23 ILE A 927      34.280  46.820  48.950  1.00  0.00           H
ATOM   4400  CG1 ILE A 927      33.450  48.090  51.730  1.00  0.00           C
ATOM   4401 HG11 ILE A 927      32.590  47.490  52.100  1.00  0.00           H
ATOM   4402 HG12 ILE A 927      33.450  49.040  52.290  1.00  0.00           H
ATOM   4403  CD  ILE A 927      34.660  47.180  52.060  1.00  0.00           C
ATOM   4404  HD1 ILE A 927      35.050  47.280  53.100  1.00  0.00           H
ATOM   4405  HD2 ILE A 927      35.560  47.500  51.480  1.00  0.00           H
ATOM   4406  HD3 ILE A 927      34.460  46.130  51.770  1.00  0.00           H
ATOM   4407  C   ILE A 927      34.340  49.620  48.300  1.00  0.00           C
ATOM   4408  O   ILE A 927      35.360  49.220  47.720  1.00  0.00           O
ATOM   4409  N   PHE A 928      33.410  50.260  47.600  1.00  0.00           N
ATOM   4410  HN  PHE A 928      32.710  50.690  48.170  1.00  0.00           H
ATOM   4411  CA  PHE A 928      33.390  50.530  46.170  1.00  0.00           C
ATOM   4412  HA  PHE A 928      33.330  49.530  45.750  1.00  0.00           H
ATOM   4413  CB  PHE A 928      32.120  51.230  45.840  1.00  0.00           C
ATOM   4414  HB1 PHE A 928      32.150  52.230  46.310  1.00  0.00           H
ATOM   4415  HB2 PHE A 928      31.210  50.630  46.070  1.00  0.00           H
ATOM   4416  CG  PHE A 928      32.010  51.650  44.340  1.00  0.00           C
ATOM   4417  CD1 PHE A 928      31.570  50.660  43.370  1.00  0.00           C
ATOM   4418  HD1 PHE A 928      31.360  49.630  43.590  1.00  0.00           H
ATOM   4419  CE1 PHE A 928      31.300  51.080  42.070  1.00  0.00           C
ATOM   4420  HE1 PHE A 928      30.930  50.420  41.300  1.00  0.00           H
ATOM   4421  CZ  PHE A 928      31.580  52.400  41.690  1.00  0.00           C
ATOM   4422  HZ  PHE A 928      31.620  52.690  40.660  1.00  0.00           H
ATOM   4423  CD2 PHE A 928      32.150  52.990  43.980  1.00  0.00           C
ATOM   4424  HD2 PHE A 928      32.250  53.760  44.730  1.00  0.00           H
ATOM   4425  CE2 PHE A 928      32.010  53.340  42.660  1.00  0.00           C
ATOM   4426  HE2 PHE A 928      32.270  54.320  42.290  1.00  0.00           H
ATOM   4427  C   PHE A 928      34.660  51.160  45.720  1.00  0.00           C
ATOM   4428  O   PHE A 928      35.220  50.650  44.750  1.00  0.00           O
ATOM   4429  N   MET A 929      35.100  52.200  46.400  1.00  0.00           N
ATOM   4430  HN  MET A 929      34.430  52.590  47.010  1.00  0.00           H
ATOM   4431  CA  MET A 929      36.400  52.800  46.210  1.00  0.00           C
ATOM   4432  HA  MET A 929      36.240  53.400  45.340  1.00  0.00           H
ATOM   4433  CB  MET A 929      36.660  53.850  47.300  1.00  0.00           C
ATOM   4434  HB1 MET A 929      36.740  53.320  48.260  1.00  0.00           H
ATOM   4435  HB2 MET A 929      35.740  54.450  47.420  1.00  0.00           H
ATOM   4436  CG  MET A 929      37.960  54.690  47.110  1.00  0.00           C
ATOM   4437  HG1 MET A 929      38.850  54.040  47.260  1.00  0.00           H
ATOM   4438  HG2 MET A 929      37.870  55.380  47.980  1.00  0.00           H
ATOM   4439  SD  MET A 929      38.030  55.770  45.700  1.00  0.00           S
ATOM   4440  CE  MET A 929      39.790  56.140  45.910  1.00  0.00           C
ATOM   4441  HE1 MET A 929      40.060  57.110  45.440  1.00  0.00           H
ATOM   4442  HE2 MET A 929      40.350  55.380  45.330  1.00  0.00           H
ATOM   4443  HE3 MET A 929      40.050  55.920  46.970  1.00  0.00           H
ATOM   4444  C   MET A 929      37.710  51.970  46.050  1.00  0.00           C
ATOM   4445  O   MET A 929      38.270  51.960  44.960  1.00  0.00           O
ATOM   4446  N   ASP A 930      38.160  51.340  47.110  1.00  0.00           N
ATOM   4447  HN  ASP A 930      37.630  51.140  47.930  1.00  0.00           H
ATOM   4448  CA  ASP A 930      39.440  50.650  46.910  1.00  0.00           C
ATOM   4449  HA  ASP A 930      40.100  51.400  46.500  1.00  0.00           H
ATOM   4450  CB  ASP A 930      40.130  50.320  48.300  1.00  0.00           C
ATOM   4451  HB1 ASP A 930      41.140  49.890  48.160  1.00  0.00           H
ATOM   4452  HB2 ASP A 930      39.730  49.430  48.830  1.00  0.00           H
ATOM   4453  CG  ASP A 930      40.470  51.540  49.120  1.00  0.00           C
ATOM   4454  OD1 ASP A 930      40.020  51.470  50.320  1.00  0.00           O
ATOM   4455  OD2 ASP A 930      41.110  52.460  48.620  1.00  0.00           O
ATOM   4456  C   ASP A 930      39.300  49.460  46.010  1.00  0.00           C
ATOM   4457  O   ASP A 930      40.160  49.240  45.130  1.00  0.00           O
ATOM   4458  N   GLN A 931      38.240  48.680  46.150  1.00  0.00           N
ATOM   4459  HN  GLN A 931      37.530  48.800  46.850  1.00  0.00           H
ATOM   4460  CA  GLN A 931      37.950  47.540  45.310  1.00  0.00           C
ATOM   4461  HA  GLN A 931      38.750  46.840  45.450  1.00  0.00           H
ATOM   4462  CB  GLN A 931      36.550  46.920  45.750  1.00  0.00           C
ATOM   4463  HB1 GLN A 931      35.790  47.690  45.520  1.00  0.00           H
ATOM   4464  HB2 GLN A 931      36.470  46.760  46.840  1.00  0.00           H
ATOM   4465  CG  GLN A 931      36.120  45.560  45.090  1.00  0.00           C
ATOM   4466  HG1 GLN A 931      35.940  45.500  43.980  1.00  0.00           H
ATOM   4467  HG2 GLN A 931      35.140  45.300  45.540  1.00  0.00           H
ATOM   4468  CD  GLN A 931      37.240  44.520  45.390  1.00  0.00           C
ATOM   4469  OE1 GLN A 931      37.860  44.410  46.450  1.00  0.00           O
ATOM   4470  NE2 GLN A 931      37.580  43.710  44.300  1.00  0.00           N
ATOM   4471 HE21 GLN A 931      38.260  42.980  44.410  1.00  0.00           H
ATOM   4472 HE22 GLN A 931      37.310  44.100  43.420  1.00  0.00           H
ATOM   4473  C   GLN A 931      37.970  47.750  43.840  1.00  0.00           C
ATOM   4474  O   GLN A 931      38.760  47.230  43.090  1.00  0.00           O
ATOM   4475  N   GLN A 932      37.130  48.740  43.400  1.00  0.00           N
ATOM   4476  HN  GLN A 932      36.600  49.200  44.110  1.00  0.00           H
ATOM   4477  CA  GLN A 932      37.050  49.210  42.030  1.00  0.00           C
ATOM   4478  HA  GLN A 932      36.890  48.280  41.520  1.00  0.00           H
ATOM   4479  CB  GLN A 932      35.700  49.970  41.730  1.00  0.00           C
ATOM   4480  HB1 GLN A 932      35.700  50.280  40.660  1.00  0.00           H
ATOM   4481  HB2 GLN A 932      35.630  50.920  42.310  1.00  0.00           H
ATOM   4482  CG  GLN A 932      34.460  49.100  41.880  1.00  0.00           C
ATOM   4483  HG1 GLN A 932      33.730  49.660  41.240  1.00  0.00           H
ATOM   4484  HG2 GLN A 932      34.030  49.170  42.910  1.00  0.00           H
ATOM   4485  CD  GLN A 932      34.500  47.650  41.320  1.00  0.00           C
ATOM   4486  OE1 GLN A 932      34.990  46.740  41.970  1.00  0.00           O
ATOM   4487  NE2 GLN A 932      33.880  47.380  40.130  1.00  0.00           N
ATOM   4488 HE21 GLN A 932      34.060  46.520  39.650  1.00  0.00           H
ATOM   4489 HE22 GLN A 932      33.380  48.100  39.650  1.00  0.00           H
ATOM   4490  C   GLN A 932      38.240  49.950  41.410  1.00  0.00           C
ATOM   4491  O   GLN A 932      38.620  49.760  40.270  1.00  0.00           O
ATOM   4492  N   ILE A 933      38.920  50.890  42.200  1.00  0.00           N
ATOM   4493  HN  ILE A 933      38.660  51.060  43.150  1.00  0.00           H
ATOM   4494  CA  ILE A 933      40.180  51.540  41.700  1.00  0.00           C
ATOM   4495  HA  ILE A 933      39.890  51.700  40.660  1.00  0.00           H
ATOM   4496  CB  ILE A 933      40.600  52.730  42.430  1.00  0.00           C
ATOM   4497  HB  ILE A 933      39.710  53.330  42.740  1.00  0.00           H
ATOM   4498  CG2 ILE A 933      41.240  52.460  43.810  1.00  0.00           C
ATOM   4499 HG21 ILE A 933      41.070  53.290  44.540  1.00  0.00           H
ATOM   4500 HG22 ILE A 933      42.340  52.350  43.840  1.00  0.00           H
ATOM   4501 HG23 ILE A 933      40.880  51.510  44.280  1.00  0.00           H
ATOM   4502  CG1 ILE A 933      41.520  53.670  41.560  1.00  0.00           C
ATOM   4503 HG11 ILE A 933      40.850  54.140  40.800  1.00  0.00           H
ATOM   4504 HG12 ILE A 933      42.130  53.110  40.830  1.00  0.00           H
ATOM   4505  CD  ILE A 933      42.100  54.870  42.250  1.00  0.00           C
ATOM   4506  HD1 ILE A 933      42.650  54.620  43.180  1.00  0.00           H
ATOM   4507  HD2 ILE A 933      41.300  55.580  42.560  1.00  0.00           H
ATOM   4508  HD3 ILE A 933      42.780  55.460  41.580  1.00  0.00           H
ATOM   4509  C   ILE A 933      41.340  50.530  41.540  1.00  0.00           C
ATOM   4510  O   ILE A 933      42.130  50.510  40.610  1.00  0.00           O
ATOM   4511  N   THR A 934      41.450  49.600  42.490  1.00  0.00           N
ATOM   4512  HN  THR A 934      40.910  49.460  43.310  1.00  0.00           H
ATOM   4513  CA  THR A 934      42.600  48.720  42.440  1.00  0.00           C
ATOM   4514  HA  THR A 934      43.510  49.260  42.200  1.00  0.00           H
ATOM   4515  CB  THR A 934      42.770  47.950  43.680  1.00  0.00           C
ATOM   4516  HB  THR A 934      41.800  47.470  43.940  1.00  0.00           H
ATOM   4517  OG1 THR A 934      43.170  48.800  44.750  1.00  0.00           O
ATOM   4518  HG1 THR A 934      42.460  49.400  45.020  1.00  0.00           H
ATOM   4519  CG2 THR A 934      43.880  46.800  43.670  1.00  0.00           C
ATOM   4520 HG21 THR A 934      43.990  46.290  44.660  1.00  0.00           H
ATOM   4521 HG22 THR A 934      44.830  47.350  43.420  1.00  0.00           H
ATOM   4522 HG23 THR A 934      43.750  45.970  42.950  1.00  0.00           H
ATOM   4523  C   THR A 934      42.460  47.680  41.290  1.00  0.00           C
ATOM   4524  O   THR A 934      43.410  47.350  40.580  1.00  0.00           O
ATOM   4525  N   ALA A 935      41.200  47.260  40.890  1.00  0.00           N
ATOM   4526  HN  ALA A 935      40.400  47.480  41.450  1.00  0.00           H
ATOM   4527  CA  ALA A 935      40.980  46.430  39.770  1.00  0.00           C
ATOM   4528  HA  ALA A 935      41.640  45.580  39.830  1.00  0.00           H
ATOM   4529  CB  ALA A 935      39.580  45.780  39.800  1.00  0.00           C
ATOM   4530  HB1 ALA A 935      39.500  45.120  38.910  1.00  0.00           H
ATOM   4531  HB2 ALA A 935      38.820  46.590  39.740  1.00  0.00           H
ATOM   4532  HB3 ALA A 935      39.390  45.170  40.710  1.00  0.00           H
ATOM   4533  C   ALA A 935      41.220  47.130  38.440  1.00  0.00           C
ATOM   4534  O   ALA A 935      41.970  46.570  37.620  1.00  0.00           O
ATOM   4535  N   VAL A 936      40.960  48.460  38.400  1.00  0.00           N
ATOM   4536  HN  VAL A 936      40.470  48.920  39.130  1.00  0.00           H
ATOM   4537  CA  VAL A 936      41.400  49.330  37.300  1.00  0.00           C
ATOM   4538  HA  VAL A 936      41.150  48.840  36.370  1.00  0.00           H
ATOM   4539  CB  VAL A 936      40.730  50.710  37.350  1.00  0.00           C
ATOM   4540  HB  VAL A 936      40.820  51.260  38.320  1.00  0.00           H
ATOM   4541  CG1 VAL A 936      41.210  51.570  36.110  1.00  0.00           C
ATOM   4542 HG11 VAL A 936      41.410  50.860  35.280  1.00  0.00           H
ATOM   4543 HG12 VAL A 936      42.220  52.000  36.280  1.00  0.00           H
ATOM   4544 HG13 VAL A 936      40.480  52.360  35.860  1.00  0.00           H
ATOM   4545  CG2 VAL A 936      39.240  50.410  37.100  1.00  0.00           C
ATOM   4546 HG21 VAL A 936      38.830  49.880  38.000  1.00  0.00           H
ATOM   4547 HG22 VAL A 936      39.190  49.680  36.260  1.00  0.00           H
ATOM   4548 HG23 VAL A 936      38.630  51.340  36.980  1.00  0.00           H
ATOM   4549  C   VAL A 936      42.950  49.430  37.170  1.00  0.00           C
ATOM   4550  O   VAL A 936      43.540  49.230  36.110  1.00  0.00           O
ATOM   4551  N   ILE A 937      43.640  49.750  38.360  1.00  0.00           N
ATOM   4552  HN  ILE A 937      43.170  49.860  39.230  1.00  0.00           H
ATOM   4553  CA  ILE A 937      45.070  49.830  38.470  1.00  0.00           C
ATOM   4554  HA  ILE A 937      45.460  50.470  37.680  1.00  0.00           H
ATOM   4555  CB  ILE A 937      45.590  50.350  39.870  1.00  0.00           C
ATOM   4556  HB  ILE A 937      44.990  49.760  40.610  1.00  0.00           H
ATOM   4557  CG2 ILE A 937      47.120  50.110  40.130  1.00  0.00           C
ATOM   4558 HG21 ILE A 937      47.430  49.040  40.200  1.00  0.00           H
ATOM   4559 HG22 ILE A 937      47.380  50.590  41.100  1.00  0.00           H
ATOM   4560 HG23 ILE A 937      47.670  50.740  39.410  1.00  0.00           H
ATOM   4561  CG1 ILE A 937      45.130  51.830  40.120  1.00  0.00           C
ATOM   4562 HG11 ILE A 937      44.180  52.080  39.610  1.00  0.00           H
ATOM   4563 HG12 ILE A 937      45.890  52.510  39.680  1.00  0.00           H
ATOM   4564  CD  ILE A 937      44.900  52.000  41.690  1.00  0.00           C
ATOM   4565  HD1 ILE A 937      45.870  52.040  42.220  1.00  0.00           H
ATOM   4566  HD2 ILE A 937      44.010  51.460  42.090  1.00  0.00           H
ATOM   4567  HD3 ILE A 937      44.580  53.060  41.820  1.00  0.00           H
ATOM   4568  C   ILE A 937      45.750  48.490  38.110  1.00  0.00           C
ATOM   4569  O   ILE A 937      46.820  48.510  37.480  1.00  0.00           O
ATOM   4570  N   ILE A 938      45.120  47.360  38.380  1.00  0.00           N
ATOM   4571  HN  ILE A 938      44.340  47.460  38.980  1.00  0.00           H
ATOM   4572  CA  ILE A 938      45.590  45.980  37.970  1.00  0.00           C
ATOM   4573  HA  ILE A 938      46.640  45.970  38.210  1.00  0.00           H
ATOM   4574  CB  ILE A 938      44.830  44.970  38.810  1.00  0.00           C
ATOM   4575  HB  ILE A 938      43.750  45.240  38.860  1.00  0.00           H
ATOM   4576  CG2 ILE A 938      44.940  43.540  38.250  1.00  0.00           C
ATOM   4577 HG21 ILE A 938      45.970  43.260  37.900  1.00  0.00           H
ATOM   4578 HG22 ILE A 938      44.160  43.470  37.470  1.00  0.00           H
ATOM   4579 HG23 ILE A 938      44.600  42.790  39.000  1.00  0.00           H
ATOM   4580  CG1 ILE A 938      45.370  44.910  40.240  1.00  0.00           C
ATOM   4581 HG11 ILE A 938      44.760  44.190  40.820  1.00  0.00           H
ATOM   4582 HG12 ILE A 938      45.330  45.860  40.830  1.00  0.00           H
ATOM   4583  CD  ILE A 938      46.770  44.330  40.400  1.00  0.00           C
ATOM   4584  HD1 ILE A 938      47.470  44.630  39.580  1.00  0.00           H
ATOM   4585  HD2 ILE A 938      46.790  43.230  40.250  1.00  0.00           H
ATOM   4586  HD3 ILE A 938      47.230  44.420  41.400  1.00  0.00           H
ATOM   4587  C   ILE A 938      45.460  45.770  36.480  1.00  0.00           C
ATOM   4588  O   ILE A 938      46.310  45.170  35.850  1.00  0.00           O
ATOM   4589  N   ASN A 939      44.370  46.300  35.900  1.00  0.00           N
ATOM   4590  HN  ASN A 939      43.690  46.820  36.410  1.00  0.00           H
ATOM   4591  CA  ASN A 939      44.050  46.100  34.510  1.00  0.00           C
ATOM   4592  HA  ASN A 939      44.150  45.040  34.350  1.00  0.00           H
ATOM   4593  CB  ASN A 939      42.570  46.340  34.290  1.00  0.00           C
ATOM   4594  HB1 ASN A 939      42.330  47.430  34.340  1.00  0.00           H
ATOM   4595  HB2 ASN A 939      41.930  45.810  35.020  1.00  0.00           H
ATOM   4596  CG  ASN A 939      42.100  45.890  32.890  1.00  0.00           C
ATOM   4597  OD1 ASN A 939      42.300  44.750  32.430  1.00  0.00           O
ATOM   4598  ND2 ASN A 939      41.290  46.770  32.290  1.00  0.00           N
ATOM   4599 HD21 ASN A 939      40.840  47.520  32.790  1.00  0.00           H
ATOM   4600 HD22 ASN A 939      40.980  46.580  31.360  1.00  0.00           H
ATOM   4601  C   ASN A 939      44.970  46.820  33.500  1.00  0.00           C
ATOM   4602  O   ASN A 939      44.960  46.610  32.310  1.00  0.00           O
ATOM   4603  N   ARG A 940      45.680  47.860  33.940  1.00  0.00           N
ATOM   4604  HN  ARG A 940      45.700  48.010  34.930  1.00  0.00           H
ATOM   4605  CA  ARG A 940      46.620  48.590  33.110  1.00  0.00           C
ATOM   4606  HA  ARG A 940      46.070  49.360  32.600  1.00  0.00           H
ATOM   4607  CB  ARG A 940      47.700  49.310  34.080  1.00  0.00           C
ATOM   4608  HB1 ARG A 940      48.570  49.730  33.530  1.00  0.00           H
ATOM   4609  HB2 ARG A 940      48.160  48.540  34.740  1.00  0.00           H
ATOM   4610  CG  ARG A 940      47.100  50.470  34.900  1.00  0.00           C
ATOM   4611  HG1 ARG A 940      46.140  50.150  35.340  1.00  0.00           H
ATOM   4612  HG2 ARG A 940      46.760  51.210  34.130  1.00  0.00           H
ATOM   4613  CD  ARG A 940      48.110  51.070  35.820  1.00  0.00           C
ATOM   4614  HD1 ARG A 940      48.930  51.520  35.220  1.00  0.00           H
ATOM   4615  HD2 ARG A 940      48.500  50.280  36.510  1.00  0.00           H
ATOM   4616  NE  ARG A 940      47.540  52.240  36.520  1.00  0.00           N
ATOM   4617  HE  ARG A 940      46.590  52.550  36.380  1.00  0.00           H
ATOM   4618  CZ  ARG A 940      48.240  53.220  37.080  1.00  0.00           C
ATOM   4619  NH1 ARG A 940      49.530  53.000  37.300  1.00  0.00           N
ATOM   4620 HH11 ARG A 940      49.880  52.120  37.010  1.00  0.00           H
ATOM   4621 HH12 ARG A 940      50.040  53.710  37.780  1.00  0.00           H
ATOM   4622  NH2 ARG A 940      47.710  54.380  37.400  1.00  0.00           N
ATOM   4623 HH21 ARG A 940      47.020  54.770  36.780  1.00  0.00           H
ATOM   4624 HH22 ARG A 940      48.270  55.110  37.780  1.00  0.00           H
ATOM   4625  C   ARG A 940      47.420  47.830  31.950  1.00  0.00           C
ATOM   4626  O   ARG A 940      47.940  46.680  32.120  1.00  0.00           O
ATOM   4627  N   LYS A 941      47.450  48.410  30.730  1.00  0.00           N
ATOM   4628  HN  LYS A 941      46.920  49.260  30.610  1.00  0.00           H
ATOM   4629  CA  LYS A 941      48.090  47.950  29.500  1.00  0.00           C
ATOM   4630  HA  LYS A 941      47.440  47.130  29.210  1.00  0.00           H
ATOM   4631  CB  LYS A 941      48.060  48.990  28.360  1.00  0.00           C
ATOM   4632  HB1 LYS A 941      48.450  49.940  28.780  1.00  0.00           H
ATOM   4633  HB2 LYS A 941      46.980  49.210  28.190  1.00  0.00           H
ATOM   4634  CG  LYS A 941      48.860  48.700  27.040  1.00  0.00           C
ATOM   4635  HG1 LYS A 941      48.890  47.620  26.760  1.00  0.00           H
ATOM   4636  HG2 LYS A 941      49.940  48.940  27.160  1.00  0.00           H
ATOM   4637  CD  LYS A 941      48.430  49.610  25.840  1.00  0.00           C
ATOM   4638  HD1 LYS A 941      47.490  49.240  25.380  1.00  0.00           H
ATOM   4639  HD2 LYS A 941      49.230  49.560  25.060  1.00  0.00           H
ATOM   4640  CE  LYS A 941      48.340  51.090  26.220  1.00  0.00           C
ATOM   4641  HE1 LYS A 941      49.240  51.450  26.750  1.00  0.00           H
ATOM   4642  HE2 LYS A 941      47.420  51.240  26.850  1.00  0.00           H
ATOM   4643  NZ  LYS A 941      48.290  52.000  25.110  1.00  0.00           N
ATOM   4644  HZ1 LYS A 941      48.400  53.010  25.340  1.00  0.00           H
ATOM   4645  HZ2 LYS A 941      47.440  51.880  24.530  1.00  0.00           H
ATOM   4646  HZ3 LYS A 941      49.100  51.850  24.480  1.00  0.00           H
ATOM   4647  C   LYS A 941      49.540  47.390  29.590  1.00  0.00           C
ATOM   4648  O   LYS A 941      49.870  46.360  28.970  1.00  0.00           O
ATOM   4649  N   GLU A 942      50.410  48.020  30.440  1.00  0.00           N
ATOM   4650  HN  GLU A 942      50.270  48.910  30.870  1.00  0.00           H
ATOM   4651  CA  GLU A 942      51.760  47.470  30.730  1.00  0.00           C
ATOM   4652  HA  GLU A 942      52.290  47.320  29.800  1.00  0.00           H
ATOM   4653  CB  GLU A 942      52.470  48.470  31.590  1.00  0.00           C
ATOM   4654  HB1 GLU A 942      52.350  49.480  31.150  1.00  0.00           H
ATOM   4655  HB2 GLU A 942      53.540  48.200  31.620  1.00  0.00           H
ATOM   4656  CG  GLU A 942      52.000  48.610  33.090  1.00  0.00           C
ATOM   4657  HG1 GLU A 942      52.360  47.690  33.580  1.00  0.00           H
ATOM   4658  HG2 GLU A 942      50.900  48.510  33.140  1.00  0.00           H
ATOM   4659  CD  GLU A 942      52.450  49.910  33.760  1.00  0.00           C
ATOM   4660  OE1 GLU A 942      51.600  50.880  33.910  1.00  0.00           O
ATOM   4661  OE2 GLU A 942      53.580  50.020  34.310  1.00  0.00           O
ATOM   4662  C   GLU A 942      51.830  46.170  31.480  1.00  0.00           C
ATOM   4663  O   GLU A 942      52.810  45.410  31.440  1.00  0.00           O
ATOM   4664  N   HSD A 943      50.820  45.860  32.340  1.00  0.00           N
ATOM   4665  HN  HSD A 943      49.960  46.360  32.310  1.00  0.00           H
ATOM   4666  CA  HSD A 943      50.740  44.650  33.210  1.00  0.00           C
ATOM   4667  HA  HSD A 943      51.740  44.470  33.600  1.00  0.00           H
ATOM   4668  CB  HSD A 943      49.690  44.790  34.320  1.00  0.00           C
ATOM   4669  HB1 HSD A 943      49.680  43.950  35.030  1.00  0.00           H
ATOM   4670  HB2 HSD A 943      48.650  44.950  33.960  1.00  0.00           H
ATOM   4671  ND1 HSD A 943      48.990  46.530  36.080  1.00  0.00           N
ATOM   4672  HD1 HSD A 943      48.040  46.230  36.170  1.00  0.00           H
ATOM   4673  CG  HSD A 943      49.950  46.010  35.280  1.00  0.00           C
ATOM   4674  CE1 HSD A 943      49.550  47.490  36.820  1.00  0.00           C
ATOM   4675  HE1 HSD A 943      49.080  48.110  37.580  1.00  0.00           H
ATOM   4676  NE2 HSD A 943      50.840  47.590  36.590  1.00  0.00           N
ATOM   4677  CD2 HSD A 943      51.080  46.650  35.570  1.00  0.00           C
ATOM   4678  HD2 HSD A 943      52.100  46.530  35.230  1.00  0.00           H
ATOM   4679  C   HSD A 943      50.420  43.370  32.390  1.00  0.00           C
ATOM   4680  O   HSD A 943      50.730  42.210  32.840  1.00  0.00           O
ATOM   4681  N   LYS A 944      49.750  43.510  31.210  1.00  0.00           N
ATOM   4682  HN  LYS A 944      49.410  44.410  30.980  1.00  0.00           H
ATOM   4683  CA  LYS A 944      49.500  42.430  30.270  1.00  0.00           C
ATOM   4684  HA  LYS A 944      49.070  42.840  29.370  1.00  0.00           H
ATOM   4685  CB  LYS A 944      50.840  41.950  29.600  1.00  0.00           C
ATOM   4686  HB1 LYS A 944      50.610  41.040  29.000  1.00  0.00           H
ATOM   4687  HB2 LYS A 944      51.650  41.700  30.310  1.00  0.00           H
ATOM   4688  CG  LYS A 944      51.570  42.950  28.720  1.00  0.00           C
ATOM   4689  HG1 LYS A 944      52.150  43.720  29.280  1.00  0.00           H
ATOM   4690  HG2 LYS A 944      50.720  43.350  28.140  1.00  0.00           H
ATOM   4691  CD  LYS A 944      52.530  42.220  27.730  1.00  0.00           C
ATOM   4692  HD1 LYS A 944      52.360  41.130  27.730  1.00  0.00           H
ATOM   4693  HD2 LYS A 944      53.570  42.320  28.120  1.00  0.00           H
ATOM   4694  CE  LYS A 944      52.680  42.910  26.370  1.00  0.00           C
ATOM   4695  HE1 LYS A 944      51.720  42.890  25.810  1.00  0.00           H
ATOM   4696  HE2 LYS A 944      53.500  42.400  25.820  1.00  0.00           H
ATOM   4697  NZ  LYS A 944      53.050  44.310  26.490  1.00  0.00           N
ATOM   4698  HZ1 LYS A 944      53.550  44.660  25.650  1.00  0.00           H
ATOM   4699  HZ2 LYS A 944      53.680  44.490  27.300  1.00  0.00           H
ATOM   4700  HZ3 LYS A 944      52.130  44.760  26.610  1.00  0.00           H
ATOM   4701  C   LYS A 944      48.410  41.390  30.660  1.00  0.00           C
ATOM   4702  O   LYS A 944      48.550  40.180  30.440  1.00  0.00           O
ATOM   4703  N   LEU A 945      47.370  41.790  31.400  1.00  0.00           N
ATOM   4704  HN  LEU A 945      47.470  42.730  31.710  1.00  0.00           H
ATOM   4705  CA  LEU A 945      46.170  41.070  31.700  1.00  0.00           C
ATOM   4706  HA  LEU A 945      46.550  40.160  32.140  1.00  0.00           H
ATOM   4707  CB  LEU A 945      45.310  41.890  32.730  1.00  0.00           C
ATOM   4708  HB1 LEU A 945      44.950  42.890  32.400  1.00  0.00           H
ATOM   4709  HB2 LEU A 945      46.020  42.030  33.570  1.00  0.00           H
ATOM   4710  CG  LEU A 945      44.080  41.100  33.360  1.00  0.00           C
ATOM   4711  HG  LEU A 945      43.310  40.900  32.590  1.00  0.00           H
ATOM   4712  CD1 LEU A 945      44.440  39.610  33.700  1.00  0.00           C
ATOM   4713 HD11 LEU A 945      44.580  38.920  32.840  1.00  0.00           H
ATOM   4714 HD12 LEU A 945      43.640  39.230  34.380  1.00  0.00           H
ATOM   4715 HD13 LEU A 945      45.360  39.340  34.260  1.00  0.00           H
ATOM   4716  CD2 LEU A 945      43.470  41.800  34.550  1.00  0.00           C
ATOM   4717 HD21 LEU A 945      44.090  41.530  35.440  1.00  0.00           H
ATOM   4718 HD22 LEU A 945      42.460  41.400  34.740  1.00  0.00           H
ATOM   4719 HD23 LEU A 945      43.380  42.890  34.440  1.00  0.00           H
ATOM   4720  C   LEU A 945      45.380  40.730  30.460  1.00  0.00           C
ATOM   4721  O   LEU A 945      45.050  41.570  29.620  1.00  0.00           O
ATOM   4722  N   LYS A 946      45.070  39.390  30.230  1.00  0.00           N
ATOM   4723  HN  LYS A 946      45.370  38.610  30.770  1.00  0.00           H
ATOM   4724  CA  LYS A 946      44.260  38.970  29.120  1.00  0.00           C
ATOM   4725  HA  LYS A 946      44.510  39.630  28.300  1.00  0.00           H
ATOM   4726  CB  LYS A 946      44.530  37.460  28.620  1.00  0.00           C
ATOM   4727  HB1 LYS A 946      45.600  37.210  28.470  1.00  0.00           H
ATOM   4728  HB2 LYS A 946      44.040  37.410  27.620  1.00  0.00           H
ATOM   4729  CG  LYS A 946      43.940  36.360  29.550  1.00  0.00           C
ATOM   4730  HG1 LYS A 946      42.850  36.510  29.690  1.00  0.00           H
ATOM   4731  HG2 LYS A 946      44.370  36.510  30.570  1.00  0.00           H
ATOM   4732  CD  LYS A 946      44.200  34.900  29.150  1.00  0.00           C
ATOM   4733  HD1 LYS A 946      45.300  34.820  29.010  1.00  0.00           H
ATOM   4734  HD2 LYS A 946      43.660  34.670  28.210  1.00  0.00           H
ATOM   4735  CE  LYS A 946      43.790  33.870  30.220  1.00  0.00           C
ATOM   4736  HE1 LYS A 946      43.980  32.810  29.950  1.00  0.00           H
ATOM   4737  HE2 LYS A 946      42.780  34.020  30.660  1.00  0.00           H
ATOM   4738  NZ  LYS A 946      44.640  34.080  31.370  1.00  0.00           N
ATOM   4739  HZ1 LYS A 946      44.600  33.190  31.900  1.00  0.00           H
ATOM   4740  HZ2 LYS A 946      44.430  34.830  32.050  1.00  0.00           H
ATOM   4741  HZ3 LYS A 946      45.660  34.200  31.180  1.00  0.00           H
ATOM   4742  C   LYS A 946      42.780  39.240  29.440  1.00  0.00           C
ATOM   4743  O   LYS A 946      42.430  39.360  30.660  1.00  0.00           O
ATOM   4744  N   LYS A 947      41.920  39.400  28.340  1.00  0.00           N
ATOM   4745  HN  LYS A 947      42.260  39.160  27.430  1.00  0.00           H
ATOM   4746  CA  LYS A 947      40.490  39.400  28.510  1.00  0.00           C
ATOM   4747  HA  LYS A 947      40.100  39.680  27.540  1.00  0.00           H
ATOM   4748  CB  LYS A 947      39.970  38.030  28.770  1.00  0.00           C
ATOM   4749  HB1 LYS A 947      38.910  37.990  29.120  1.00  0.00           H
ATOM   4750  HB2 LYS A 947      40.540  37.500  29.570  1.00  0.00           H
ATOM   4751  CG  LYS A 947      39.970  37.150  27.520  1.00  0.00           C
ATOM   4752  HG1 LYS A 947      39.600  36.140  27.820  1.00  0.00           H
ATOM   4753  HG2 LYS A 947      40.990  37.050  27.100  1.00  0.00           H
ATOM   4754  CD  LYS A 947      38.890  37.510  26.500  1.00  0.00           C
ATOM   4755  HD1 LYS A 947      39.190  38.370  25.870  1.00  0.00           H
ATOM   4756  HD2 LYS A 947      37.910  37.710  27.000  1.00  0.00           H
ATOM   4757  CE  LYS A 947      38.580  36.330  25.530  1.00  0.00           C
ATOM   4758  HE1 LYS A 947      38.050  35.580  26.150  1.00  0.00           H
ATOM   4759  HE2 LYS A 947      39.560  36.030  25.090  1.00  0.00           H
ATOM   4760  NZ  LYS A 947      37.710  36.770  24.460  1.00  0.00           N
ATOM   4761  HZ1 LYS A 947      36.780  36.970  24.890  1.00  0.00           H
ATOM   4762  HZ2 LYS A 947      37.600  36.030  23.760  1.00  0.00           H
ATOM   4763  HZ3 LYS A 947      38.060  37.650  24.010  1.00  0.00           H
ATOM   4764  C   LYS A 947      39.810  40.410  29.460  1.00  0.00           C
ATOM   4765  O   LYS A 947      38.630  40.320  29.880  1.00  0.00           O
ATOM   4766  N   GLY A 948      40.550  41.510  29.800  1.00  0.00           N
ATOM   4767  HN  GLY A 948      41.500  41.490  29.490  1.00  0.00           H
ATOM   4768  CA  GLY A 948      40.130  42.430  30.880  1.00  0.00           C
ATOM   4769  HA1 GLY A 948      39.120  42.710  30.610  1.00  0.00           H
ATOM   4770  HA2 GLY A 948      40.840  43.230  30.860  1.00  0.00           H
ATOM   4771  C   GLY A 948      40.210  41.800  32.270  1.00  0.00           C
ATOM   4772  O   GLY A 948      40.880  40.830  32.540  1.00  0.00           O
ATOM   4773  N   ALA A 949      39.490  42.430  33.240  1.00  0.00           N
ATOM   4774  HN  ALA A 949      38.970  43.260  33.020  1.00  0.00           H
ATOM   4775  CA  ALA A 949      39.750  42.080  34.660  1.00  0.00           C
ATOM   4776  HA  ALA A 949      40.360  41.200  34.820  1.00  0.00           H
ATOM   4777  CB  ALA A 949      40.450  43.270  35.370  1.00  0.00           C
ATOM   4778  HB1 ALA A 949      39.810  44.130  35.110  1.00  0.00           H
ATOM   4779  HB2 ALA A 949      41.440  43.600  35.010  1.00  0.00           H
ATOM   4780  HB3 ALA A 949      40.430  43.100  36.470  1.00  0.00           H
ATOM   4781  C   ALA A 949      38.480  41.840  35.410  1.00  0.00           C
ATOM   4782  O   ALA A 949      38.470  41.590  36.660  1.00  0.00           O
ATOM   4783  N   GLY A 950      37.260  41.910  34.820  1.00  0.00           N
ATOM   4784  HN  GLY A 950      37.390  42.220  33.870  1.00  0.00           H
ATOM   4785  CA  GLY A 950      35.970  41.280  35.260  1.00  0.00           C
ATOM   4786  HA1 GLY A 950      36.020  40.250  35.580  1.00  0.00           H
ATOM   4787  HA2 GLY A 950      35.230  41.340  34.470  1.00  0.00           H
ATOM   4788  C   GLY A 950      35.270  42.060  36.380  1.00  0.00           C
ATOM   4789  O   GLY A 950      35.030  41.520  37.470  1.00  0.00           O
ATOM   4790  N   TYR A 951      35.000  43.360  36.140  1.00  0.00           N
ATOM   4791  HN  TYR A 951      35.180  43.750  35.240  1.00  0.00           H
ATOM   4792  CA  TYR A 951      34.860  44.310  37.220  1.00  0.00           C
ATOM   4793  HA  TYR A 951      35.710  44.160  37.870  1.00  0.00           H
ATOM   4794  CB  TYR A 951      34.960  45.810  36.820  1.00  0.00           C
ATOM   4795  HB1 TYR A 951      34.790  46.450  37.720  1.00  0.00           H
ATOM   4796  HB2 TYR A 951      34.230  46.020  36.020  1.00  0.00           H
ATOM   4797  CG  TYR A 951      36.290  46.220  36.230  1.00  0.00           C
ATOM   4798  CD1 TYR A 951      37.530  45.740  36.680  1.00  0.00           C
ATOM   4799  HD1 TYR A 951      37.680  45.080  37.510  1.00  0.00           H
ATOM   4800  CE1 TYR A 951      38.620  46.210  36.080  1.00  0.00           C
ATOM   4801  HE1 TYR A 951      39.590  45.820  36.370  1.00  0.00           H
ATOM   4802  CZ  TYR A 951      38.570  47.260  35.120  1.00  0.00           C
ATOM   4803  OH  TYR A 951      39.800  47.710  34.660  1.00  0.00           O
ATOM   4804  HH  TYR A 951      39.640  48.590  34.290  1.00  0.00           H
ATOM   4805  CD2 TYR A 951      36.210  47.320  35.290  1.00  0.00           C
ATOM   4806  HD2 TYR A 951      35.220  47.620  35.000  1.00  0.00           H
ATOM   4807  CE2 TYR A 951      37.400  47.810  34.720  1.00  0.00           C
ATOM   4808  HE2 TYR A 951      37.390  48.590  33.980  1.00  0.00           H
ATOM   4809  C   TYR A 951      33.770  44.160  38.110  1.00  0.00           C
ATOM   4810  O   TYR A 951      33.960  44.250  39.310  1.00  0.00           O
ATOM   4811  N   HSD A 952      32.550  43.880  37.600  1.00  0.00           N
ATOM   4812  HN  HSD A 952      32.500  43.590  36.650  1.00  0.00           H
ATOM   4813  CA  HSD A 952      31.340  43.700  38.450  1.00  0.00           C
ATOM   4814  HA  HSD A 952      31.500  44.370  39.280  1.00  0.00           H
ATOM   4815  CB  HSD A 952      29.970  44.000  37.790  1.00  0.00           C
ATOM   4816  HB1 HSD A 952      29.180  43.780  38.530  1.00  0.00           H
ATOM   4817  HB2 HSD A 952      29.820  43.260  36.980  1.00  0.00           H
ATOM   4818  ND1 HSD A 952      30.050  45.950  36.140  1.00  0.00           N
ATOM   4819  HD1 HSD A 952      30.580  45.490  35.430  1.00  0.00           H
ATOM   4820  CG  HSD A 952      29.800  45.430  37.400  1.00  0.00           C
ATOM   4821  CE1 HSD A 952      29.650  47.280  36.220  1.00  0.00           C
ATOM   4822  HE1 HSD A 952      30.050  47.970  35.470  1.00  0.00           H
ATOM   4823  NE2 HSD A 952      29.220  47.600  37.390  1.00  0.00           N
ATOM   4824  CD2 HSD A 952      29.220  46.440  38.140  1.00  0.00           C
ATOM   4825  HD2 HSD A 952      28.790  46.460  39.140  1.00  0.00           H
ATOM   4826  C   HSD A 952      31.300  42.360  39.110  1.00  0.00           C
ATOM   4827  O   HSD A 952      30.630  42.110  40.100  1.00  0.00           O
ATOM   4828  N   LEU A 953      32.060  41.370  38.550  1.00  0.00           N
ATOM   4829  HN  LEU A 953      32.450  41.580  37.660  1.00  0.00           H
ATOM   4830  CA  LEU A 953      32.230  40.080  39.170  1.00  0.00           C
ATOM   4831  HA  LEU A 953      31.280  39.780  39.570  1.00  0.00           H
ATOM   4832  CB  LEU A 953      32.680  39.050  38.080  1.00  0.00           C
ATOM   4833  HB1 LEU A 953      33.650  39.360  37.640  1.00  0.00           H
ATOM   4834  HB2 LEU A 953      31.940  38.990  37.250  1.00  0.00           H
ATOM   4835  CG  LEU A 953      33.020  37.710  38.700  1.00  0.00           C
ATOM   4836  HG  LEU A 953      33.890  37.760  39.370  1.00  0.00           H
ATOM   4837  CD1 LEU A 953      31.740  37.160  39.430  1.00  0.00           C
ATOM   4838 HD11 LEU A 953      30.890  36.920  38.770  1.00  0.00           H
ATOM   4839 HD12 LEU A 953      31.490  37.790  40.320  1.00  0.00           H
ATOM   4840 HD13 LEU A 953      32.140  36.260  39.950  1.00  0.00           H
ATOM   4841  CD2 LEU A 953      33.450  36.830  37.550  1.00  0.00           C
ATOM   4842 HD21 LEU A 953      34.300  37.350  37.050  1.00  0.00           H
ATOM   4843 HD22 LEU A 953      32.600  36.660  36.850  1.00  0.00           H
ATOM   4844 HD23 LEU A 953      33.790  35.820  37.840  1.00  0.00           H
ATOM   4845  C   LEU A 953      33.180  40.200  40.360  1.00  0.00           C
ATOM   4846  O   LEU A 953      33.040  39.450  41.340  1.00  0.00           O
ATOM   4847  N   ASP A 954      34.220  41.120  40.380  1.00  0.00           N
ATOM   4848  HN  ASP A 954      34.370  41.710  39.580  1.00  0.00           H
ATOM   4849  CA  ASP A 954      35.120  41.370  41.470  1.00  0.00           C
ATOM   4850  HA  ASP A 954      35.350  40.350  41.780  1.00  0.00           H
ATOM   4851  CB  ASP A 954      36.460  42.240  41.110  1.00  0.00           C
ATOM   4852  HB1 ASP A 954      37.120  42.280  42.000  1.00  0.00           H
ATOM   4853  HB2 ASP A 954      36.160  43.290  40.880  1.00  0.00           H
ATOM   4854  CG  ASP A 954      37.220  41.620  39.970  1.00  0.00           C
ATOM   4855  OD1 ASP A 954      37.330  40.440  39.770  1.00  0.00           O
ATOM   4856  OD2 ASP A 954      37.610  42.570  39.030  1.00  0.00           O
ATOM   4857  HD2 ASP A 954      37.850  42.000  38.280  1.00  0.00           H
ATOM   4858  C   ASP A 954      34.270  42.020  42.610  1.00  0.00           C
ATOM   4859  O   ASP A 954      34.230  41.590  43.790  1.00  0.00           O
ATOM   4860  N   LEU A 955      33.400  42.990  42.270  1.00  0.00           N
ATOM   4861  HN  LEU A 955      33.510  43.390  41.350  1.00  0.00           H
ATOM   4862  CA  LEU A 955      32.500  43.750  43.170  1.00  0.00           C
ATOM   4863  HA  LEU A 955      33.140  44.240  43.880  1.00  0.00           H
ATOM   4864  CB  LEU A 955      31.750  44.800  42.300  1.00  0.00           C
ATOM   4865  HB1 LEU A 955      31.030  44.340  41.580  1.00  0.00           H
ATOM   4866  HB2 LEU A 955      32.480  45.410  41.730  1.00  0.00           H
ATOM   4867  CG  LEU A 955      30.760  45.680  43.160  1.00  0.00           C
ATOM   4868  HG  LEU A 955      29.990  44.960  43.520  1.00  0.00           H
ATOM   4869  CD1 LEU A 955      31.530  46.370  44.280  1.00  0.00           C
ATOM   4870 HD11 LEU A 955      30.840  47.020  44.860  1.00  0.00           H
ATOM   4871 HD12 LEU A 955      32.390  46.940  43.860  1.00  0.00           H
ATOM   4872 HD13 LEU A 955      31.970  45.710  45.060  1.00  0.00           H
ATOM   4873  CD2 LEU A 955      30.120  46.700  42.210  1.00  0.00           C
ATOM   4874 HD21 LEU A 955      29.230  47.120  42.710  1.00  0.00           H
ATOM   4875 HD22 LEU A 955      29.670  46.130  41.370  1.00  0.00           H
ATOM   4876 HD23 LEU A 955      30.800  47.460  41.790  1.00  0.00           H
ATOM   4877  C   LEU A 955      31.420  42.790  43.830  1.00  0.00           C
ATOM   4878  O   LEU A 955      31.260  42.800  45.040  1.00  0.00           O
ATOM   4879  N   LEU A 956      30.790  41.840  43.120  1.00  0.00           N
ATOM   4880  HN  LEU A 956      30.990  41.730  42.160  1.00  0.00           H
ATOM   4881  CA  LEU A 956      29.820  40.940  43.610  1.00  0.00           C
ATOM   4882  HA  LEU A 956      28.980  41.480  44.020  1.00  0.00           H
ATOM   4883  CB  LEU A 956      29.290  40.140  42.430  1.00  0.00           C
ATOM   4884  HB1 LEU A 956      30.140  39.700  41.870  1.00  0.00           H
ATOM   4885  HB2 LEU A 956      28.810  40.850  41.720  1.00  0.00           H
ATOM   4886  CG  LEU A 956      28.320  38.960  42.770  1.00  0.00           C
ATOM   4887  HG  LEU A 956      28.730  38.370  43.630  1.00  0.00           H
ATOM   4888  CD1 LEU A 956      27.070  39.650  43.260  1.00  0.00           C
ATOM   4889 HD11 LEU A 956      27.200  40.390  44.070  1.00  0.00           H
ATOM   4890 HD12 LEU A 956      26.300  38.920  43.560  1.00  0.00           H
ATOM   4891 HD13 LEU A 956      26.630  40.240  42.430  1.00  0.00           H
ATOM   4892  CD2 LEU A 956      28.050  38.010  41.590  1.00  0.00           C
ATOM   4893 HD21 LEU A 956      28.990  37.450  41.370  1.00  0.00           H
ATOM   4894 HD22 LEU A 956      27.790  38.550  40.650  1.00  0.00           H
ATOM   4895 HD23 LEU A 956      27.320  37.250  41.910  1.00  0.00           H
ATOM   4896  C   LEU A 956      30.380  39.940  44.640  1.00  0.00           C
ATOM   4897  O   LEU A 956      29.770  39.880  45.750  1.00  0.00           O
ATOM   4898  N   MET A 957      31.540  39.310  44.340  1.00  0.00           N
ATOM   4899  HN  MET A 957      32.010  39.390  43.470  1.00  0.00           H
ATOM   4900  CA  MET A 957      32.210  38.440  45.260  1.00  0.00           C
ATOM   4901  HA  MET A 957      31.570  37.670  45.640  1.00  0.00           H
ATOM   4902  CB  MET A 957      33.330  37.680  44.540  1.00  0.00           C
ATOM   4903  HB1 MET A 957      34.030  37.140  45.230  1.00  0.00           H
ATOM   4904  HB2 MET A 957      33.970  38.360  43.940  1.00  0.00           H
ATOM   4905  CG  MET A 957      32.850  36.590  43.500  1.00  0.00           C
ATOM   4906  HG1 MET A 957      33.680  35.990  43.090  1.00  0.00           H
ATOM   4907  HG2 MET A 957      32.400  36.950  42.550  1.00  0.00           H
ATOM   4908  SD  MET A 957      31.640  35.420  44.090  1.00  0.00           S
ATOM   4909  CE  MET A 957      32.560  34.460  45.360  1.00  0.00           C
ATOM   4910  HE1 MET A 957      33.640  34.420  45.140  1.00  0.00           H
ATOM   4911  HE2 MET A 957      32.150  33.430  45.360  1.00  0.00           H
ATOM   4912  HE3 MET A 957      32.410  34.930  46.370  1.00  0.00           H
ATOM   4913  C   MET A 957      32.550  39.100  46.580  1.00  0.00           C
ATOM   4914  O   MET A 957      32.230  38.570  47.670  1.00  0.00           O
ATOM   4915  N   VAL A 958      33.070  40.310  46.530  1.00  0.00           N
ATOM   4916  HN  VAL A 958      33.430  40.680  45.680  1.00  0.00           H
ATOM   4917  CA  VAL A 958      33.180  41.160  47.750  1.00  0.00           C
ATOM   4918  HA  VAL A 958      33.780  40.650  48.490  1.00  0.00           H
ATOM   4919  CB  VAL A 958      33.900  42.420  47.370  1.00  0.00           C
ATOM   4920  HB  VAL A 958      33.490  42.930  46.470  1.00  0.00           H
ATOM   4921  CG1 VAL A 958      34.110  43.380  48.540  1.00  0.00           C
ATOM   4922 HG11 VAL A 958      33.140  43.820  48.860  1.00  0.00           H
ATOM   4923 HG12 VAL A 958      34.680  44.280  48.210  1.00  0.00           H
ATOM   4924 HG13 VAL A 958      34.520  42.980  49.490  1.00  0.00           H
ATOM   4925  CG2 VAL A 958      35.340  42.000  47.070  1.00  0.00           C
ATOM   4926 HG21 VAL A 958      35.840  41.410  47.880  1.00  0.00           H
ATOM   4927 HG22 VAL A 958      35.990  42.890  46.870  1.00  0.00           H
ATOM   4928 HG23 VAL A 958      35.240  41.420  46.140  1.00  0.00           H
ATOM   4929  C   VAL A 958      31.860  41.500  48.430  1.00  0.00           C
ATOM   4930  O   VAL A 958      31.790  41.300  49.680  1.00  0.00           O
ATOM   4931  N   GLY A 959      30.780  41.870  47.650  1.00  0.00           N
ATOM   4932  HN  GLY A 959      30.870  41.960  46.660  1.00  0.00           H
ATOM   4933  CA  GLY A 959      29.530  42.170  48.260  1.00  0.00           C
ATOM   4934  HA1 GLY A 959      28.920  42.620  47.490  1.00  0.00           H
ATOM   4935  HA2 GLY A 959      29.600  42.880  49.070  1.00  0.00           H
ATOM   4936  C   GLY A 959      28.730  41.040  48.880  1.00  0.00           C
ATOM   4937  O   GLY A 959      28.280  41.130  50.040  1.00  0.00           O
ATOM   4938  N   VAL A 960      28.510  39.890  48.210  1.00  0.00           N
ATOM   4939  HN  VAL A 960      29.040  39.760  47.370  1.00  0.00           H
ATOM   4940  CA  VAL A 960      28.020  38.640  48.870  1.00  0.00           C
ATOM   4941  HA  VAL A 960      27.080  38.930  49.310  1.00  0.00           H
ATOM   4942  CB  VAL A 960      27.780  37.500  47.890  1.00  0.00           C
ATOM   4943  HB  VAL A 960      27.270  36.640  48.390  1.00  0.00           H
ATOM   4944  CG1 VAL A 960      26.870  37.860  46.710  1.00  0.00           C
ATOM   4945 HG11 VAL A 960      26.640  36.940  46.130  1.00  0.00           H
ATOM   4946 HG12 VAL A 960      27.300  38.640  46.050  1.00  0.00           H
ATOM   4947 HG13 VAL A 960      25.900  38.330  46.930  1.00  0.00           H
ATOM   4948  CG2 VAL A 960      29.090  36.800  47.420  1.00  0.00           C
ATOM   4949 HG21 VAL A 960      29.760  36.410  48.220  1.00  0.00           H
ATOM   4950 HG22 VAL A 960      29.680  37.600  46.910  1.00  0.00           H
ATOM   4951 HG23 VAL A 960      28.840  35.990  46.710  1.00  0.00           H
ATOM   4952  C   VAL A 960      28.870  38.150  50.080  1.00  0.00           C
ATOM   4953  O   VAL A 960      28.360  37.590  51.050  1.00  0.00           O
ATOM   4954  N   MET A 961      30.260  38.270  50.010  1.00  0.00           N
ATOM   4955  HN  MET A 961      30.630  38.850  49.290  1.00  0.00           H
ATOM   4956  CA  MET A 961      31.110  37.730  51.050  1.00  0.00           C
ATOM   4957  HA  MET A 961      30.590  36.850  51.400  1.00  0.00           H
ATOM   4958  CB  MET A 961      32.520  37.390  50.620  1.00  0.00           C
ATOM   4959  HB1 MET A 961      33.200  37.160  51.470  1.00  0.00           H
ATOM   4960  HB2 MET A 961      32.940  38.230  50.030  1.00  0.00           H
ATOM   4961  CG  MET A 961      32.560  36.100  49.860  1.00  0.00           C
ATOM   4962  HG1 MET A 961      33.620  35.840  49.700  1.00  0.00           H
ATOM   4963  HG2 MET A 961      32.080  36.160  48.860  1.00  0.00           H
ATOM   4964  SD  MET A 961      31.850  34.550  50.590  1.00  0.00           S
ATOM   4965  CE  MET A 961      32.950  34.280  52.010  1.00  0.00           C
ATOM   4966  HE1 MET A 961      32.730  33.350  52.580  1.00  0.00           H
ATOM   4967  HE2 MET A 961      33.000  35.180  52.660  1.00  0.00           H
ATOM   4968  HE3 MET A 961      33.990  34.240  51.600  1.00  0.00           H
ATOM   4969  C   MET A 961      31.220  38.610  52.330  1.00  0.00           C
ATOM   4970  O   MET A 961      31.440  38.060  53.410  1.00  0.00           O
ATOM   4971  N   LEU A 962      31.120  39.940  52.140  1.00  0.00           N
ATOM   4972  HN  LEU A 962      31.200  40.400  51.270  1.00  0.00           H
ATOM   4973  CA  LEU A 962      30.910  40.950  53.110  1.00  0.00           C
ATOM   4974  HA  LEU A 962      31.770  40.990  53.740  1.00  0.00           H
ATOM   4975  CB  LEU A 962      30.790  42.340  52.460  1.00  0.00           C
ATOM   4976  HB1 LEU A 962      30.110  42.380  51.580  1.00  0.00           H
ATOM   4977  HB2 LEU A 962      31.780  42.530  51.990  1.00  0.00           H
ATOM   4978  CG  LEU A 962      30.620  43.580  53.420  1.00  0.00           C
ATOM   4979  HG  LEU A 962      31.030  43.280  54.400  1.00  0.00           H
ATOM   4980  CD1 LEU A 962      31.270  44.740  52.810  1.00  0.00           C
ATOM   4981 HD11 LEU A 962      31.010  45.720  53.270  1.00  0.00           H
ATOM   4982 HD12 LEU A 962      30.940  44.880  51.760  1.00  0.00           H
ATOM   4983 HD13 LEU A 962      32.360  44.570  52.770  1.00  0.00           H
ATOM   4984  CD2 LEU A 962      29.190  43.910  53.540  1.00  0.00           C
ATOM   4985 HD21 LEU A 962      28.660  43.050  54.020  1.00  0.00           H
ATOM   4986 HD22 LEU A 962      28.730  44.240  52.580  1.00  0.00           H
ATOM   4987 HD23 LEU A 962      28.990  44.700  54.280  1.00  0.00           H
ATOM   4988  C   LEU A 962      29.630  40.690  53.990  1.00  0.00           C
ATOM   4989  O   LEU A 962      29.750  40.600  55.220  1.00  0.00           O
ATOM   4990  N   GLY A 963      28.550  40.380  53.260  1.00  0.00           N
ATOM   4991  HN  GLY A 963      28.790  40.400  52.300  1.00  0.00           H
ATOM   4992  CA  GLY A 963      27.260  39.840  53.770  1.00  0.00           C
ATOM   4993  HA1 GLY A 963      26.700  39.440  52.940  1.00  0.00           H
ATOM   4994  HA2 GLY A 963      26.910  40.660  54.380  1.00  0.00           H
ATOM   4995  C   GLY A 963      27.360  38.610  54.630  1.00  0.00           C
ATOM   4996  O   GLY A 963      27.040  38.740  55.780  1.00  0.00           O
ATOM   4997  N   VAL A 964      27.930  37.500  54.130  1.00  0.00           N
ATOM   4998  HN  VAL A 964      28.090  37.460  53.150  1.00  0.00           H
ATOM   4999  CA  VAL A 964      28.410  36.320  54.960  1.00  0.00           C
ATOM   5000  HA  VAL A 964      27.580  35.690  55.260  1.00  0.00           H
ATOM   5001  CB  VAL A 964      29.180  35.430  54.000  1.00  0.00           C
ATOM   5002  HB  VAL A 964      29.770  36.030  53.280  1.00  0.00           H
ATOM   5003  CG1 VAL A 964      30.000  34.350  54.760  1.00  0.00           C
ATOM   5004 HG11 VAL A 964      30.830  34.580  55.460  1.00  0.00           H
ATOM   5005 HG12 VAL A 964      30.370  33.610  54.020  1.00  0.00           H
ATOM   5006 HG13 VAL A 964      29.310  33.820  55.460  1.00  0.00           H
ATOM   5007  CG2 VAL A 964      28.070  34.620  53.220  1.00  0.00           C
ATOM   5008 HG21 VAL A 964      27.480  34.160  54.040  1.00  0.00           H
ATOM   5009 HG22 VAL A 964      28.500  33.870  52.520  1.00  0.00           H
ATOM   5010 HG23 VAL A 964      27.400  35.280  52.630  1.00  0.00           H
ATOM   5011  C   VAL A 964      29.170  36.530  56.190  1.00  0.00           C
ATOM   5012  O   VAL A 964      28.770  36.020  57.250  1.00  0.00           O
ATOM   5013  N   CYS A 965      30.270  37.330  56.010  1.00  0.00           N
ATOM   5014  HN  CYS A 965      30.790  37.380  55.170  1.00  0.00           H
ATOM   5015  CA  CYS A 965      31.110  37.690  57.150  1.00  0.00           C
ATOM   5016  HA  CYS A 965      31.500  36.830  57.640  1.00  0.00           H
ATOM   5017  CB  CYS A 965      32.220  38.580  56.680  1.00  0.00           C
ATOM   5018  HB1 CYS A 965      32.690  39.040  57.570  1.00  0.00           H
ATOM   5019  HB2 CYS A 965      31.840  39.280  55.910  1.00  0.00           H
ATOM   5020  SG  CYS A 965      33.470  37.540  55.870  1.00  0.00           S
ATOM   5021  HG1 CYS A 965      34.230  38.440  55.260  1.00  0.00           H
ATOM   5022  C   CYS A 965      30.370  38.460  58.210  1.00  0.00           C
ATOM   5023  O   CYS A 965      30.700  38.340  59.390  1.00  0.00           O
ATOM   5024  N   SER A 966      29.410  39.300  57.850  1.00  0.00           N
ATOM   5025  HN  SER A 966      29.290  39.540  56.880  1.00  0.00           H
ATOM   5026  CA  SER A 966      28.450  40.000  58.760  1.00  0.00           C
ATOM   5027  HA  SER A 966      29.090  40.550  59.430  1.00  0.00           H
ATOM   5028  CB  SER A 966      27.490  41.070  58.000  1.00  0.00           C
ATOM   5029  HB1 SER A 966      26.990  41.740  58.720  1.00  0.00           H
ATOM   5030  HB2 SER A 966      26.710  40.520  57.440  1.00  0.00           H
ATOM   5031  OG  SER A 966      28.310  41.850  57.140  1.00  0.00           O
ATOM   5032  HG1 SER A 966      28.490  41.360  56.330  1.00  0.00           H
ATOM   5033  C   SER A 966      27.500  39.200  59.580  1.00  0.00           C
ATOM   5034  O   SER A 966      27.260  39.400  60.760  1.00  0.00           O
ATOM   5035  N   VAL A 967      26.900  38.140  58.970  1.00  0.00           N
ATOM   5036  HN  VAL A 967      27.020  37.950  58.000  1.00  0.00           H
ATOM   5037  CA  VAL A 967      26.160  37.120  59.740  1.00  0.00           C
ATOM   5038  HA  VAL A 967      25.330  37.590  60.260  1.00  0.00           H
ATOM   5039  CB  VAL A 967      25.350  36.090  58.880  1.00  0.00           C
ATOM   5040  HB  VAL A 967      26.090  35.520  58.280  1.00  0.00           H
ATOM   5041  CG1 VAL A 967      24.450  35.260  59.770  1.00  0.00           C
ATOM   5042 HG11 VAL A 967      23.780  34.600  59.190  1.00  0.00           H
ATOM   5043 HG12 VAL A 967      23.750  35.900  60.350  1.00  0.00           H
ATOM   5044 HG13 VAL A 967      25.050  34.620  60.460  1.00  0.00           H
ATOM   5045  CG2 VAL A 967      24.480  36.870  57.930  1.00  0.00           C
ATOM   5046 HG21 VAL A 967      23.870  36.150  57.350  1.00  0.00           H
ATOM   5047 HG22 VAL A 967      25.130  37.480  57.260  1.00  0.00           H
ATOM   5048 HG23 VAL A 967      23.810  37.620  58.430  1.00  0.00           H
ATOM   5049  C   VAL A 967      26.970  36.380  60.740  1.00  0.00           C
ATOM   5050  O   VAL A 967      26.590  36.100  61.840  1.00  0.00           O
ATOM   5051  N   MET A 968      28.200  36.000  60.360  1.00  0.00           N
ATOM   5052  HN  MET A 968      28.560  36.270  59.470  1.00  0.00           H
ATOM   5053  CA  MET A 968      29.200  35.250  61.110  1.00  0.00           C
ATOM   5054  HA  MET A 968      28.730  34.520  61.750  1.00  0.00           H
ATOM   5055  CB  MET A 968      30.170  34.540  60.140  1.00  0.00           C
ATOM   5056  HB1 MET A 968      30.990  34.080  60.730  1.00  0.00           H
ATOM   5057  HB2 MET A 968      30.640  35.350  59.550  1.00  0.00           H
ATOM   5058  CG  MET A 968      29.400  33.450  59.340  1.00  0.00           C
ATOM   5059  HG1 MET A 968      28.380  33.800  59.090  1.00  0.00           H
ATOM   5060  HG2 MET A 968      29.250  32.610  60.050  1.00  0.00           H
[truncated: 6,873,249 more chars]
