# Supplementary material for: CryoEM and computational modeling structural insights into the pH regulator NBCn1
Source: Nat Commun. 2025 Nov 11;16:9932. doi: 10.1038/s41467-025-64868-z (PMC12606367; doi:10.1038/s41467-025-64868-z)
Supplement: Supplementary file 7 — Supplementary Data 5 [file 41467_2025_64868_MOESM7_ESM.zip › 100ns_z_restr_MD_NBCn1_2NaCO3/hNBCn1_OF/z-restr_hNBCn1_OF_2NaCO3_last_step_68.pdb]

REMARK    GENERATED BY TRJCONV
TITLE     Title t= 101000.00000 step= 50500000
REMARK    THIS IS A SIMULATION BOX
CRYST1   93.093   93.093  102.965  90.00  90.00  90.00 P 1           1
MODEL        1
ATOM      1  N   LEU A 585      28.160  45.780  32.130  1.00  0.00           N
ATOM      2  HT1 LEU A 585      29.150  45.710  31.810  1.00  0.00           H
ATOM      3  HT2 LEU A 585      28.060  46.690  32.650  1.00  0.00           H
ATOM      4  HT3 LEU A 585      27.540  45.840  31.300  1.00  0.00           H
ATOM      5  CA  LEU A 585      27.950  44.520  32.890  1.00  0.00           C
ATOM      6  HA  LEU A 585      28.690  44.650  33.660  1.00  0.00           H
ATOM      7  CB  LEU A 585      26.520  44.560  33.520  1.00  0.00           C
ATOM      8  HB1 LEU A 585      25.720  44.950  32.840  1.00  0.00           H
ATOM      9  HB2 LEU A 585      26.450  45.290  34.370  1.00  0.00           H
ATOM     10  CG  LEU A 585      26.140  43.230  34.300  1.00  0.00           C
ATOM     11  HG  LEU A 585      26.170  42.350  33.620  1.00  0.00           H
ATOM     12  CD1 LEU A 585      26.990  42.770  35.530  1.00  0.00           C
ATOM     13 HD11 LEU A 585      28.080  42.740  35.310  1.00  0.00           H
ATOM     14 HD12 LEU A 585      26.630  41.750  35.750  1.00  0.00           H
ATOM     15 HD13 LEU A 585      26.870  43.360  36.460  1.00  0.00           H
ATOM     16  CD2 LEU A 585      24.700  43.500  34.860  1.00  0.00           C
ATOM     17 HD21 LEU A 585      24.820  44.390  35.500  1.00  0.00           H
ATOM     18 HD22 LEU A 585      24.330  42.620  35.430  1.00  0.00           H
ATOM     19 HD23 LEU A 585      23.900  43.780  34.140  1.00  0.00           H
ATOM     20  C   LEU A 585      28.230  43.160  32.260  1.00  0.00           C
ATOM     21  O   LEU A 585      29.060  42.410  32.770  1.00  0.00           O
ATOM     22  N   ILE A 586      27.720  42.850  31.060  1.00  0.00           N
ATOM     23  HN  ILE A 586      27.110  43.510  30.630  1.00  0.00           H
ATOM     24  CA  ILE A 586      27.820  41.530  30.370  1.00  0.00           C
ATOM     25  HA  ILE A 586      27.510  40.830  31.120  1.00  0.00           H
ATOM     26  CB  ILE A 586      26.860  41.430  29.140  1.00  0.00           C
ATOM     27  HB  ILE A 586      25.830  41.630  29.510  1.00  0.00           H
ATOM     28  CG2 ILE A 586      27.210  42.450  28.010  1.00  0.00           C
ATOM     29 HG21 ILE A 586      27.050  43.520  28.280  1.00  0.00           H
ATOM     30 HG22 ILE A 586      26.520  42.360  27.130  1.00  0.00           H
ATOM     31 HG23 ILE A 586      28.240  42.240  27.630  1.00  0.00           H
ATOM     32  CG1 ILE A 586      26.790  39.990  28.520  1.00  0.00           C
ATOM     33 HG11 ILE A 586      27.840  39.710  28.260  1.00  0.00           H
ATOM     34 HG12 ILE A 586      26.140  39.820  27.640  1.00  0.00           H
ATOM     35  CD  ILE A 586      26.320  39.050  29.610  1.00  0.00           C
ATOM     36  HD1 ILE A 586      26.310  37.990  29.250  1.00  0.00           H
ATOM     37  HD2 ILE A 586      25.300  39.280  30.000  1.00  0.00           H
ATOM     38  HD3 ILE A 586      27.030  39.010  30.470  1.00  0.00           H
ATOM     39  C   ILE A 586      29.260  41.130  30.060  1.00  0.00           C
ATOM     40  O   ILE A 586      29.670  40.080  30.420  1.00  0.00           O
ATOM     41  N   LEU A 587      30.080  42.050  29.510  1.00  0.00           N
ATOM     42  HN  LEU A 587      29.910  43.020  29.380  1.00  0.00           H
ATOM     43  CA  LEU A 587      31.420  41.720  29.040  1.00  0.00           C
ATOM     44  HA  LEU A 587      31.280  40.870  28.380  1.00  0.00           H
ATOM     45  CB  LEU A 587      32.100  42.950  28.300  1.00  0.00           C
ATOM     46  HB1 LEU A 587      33.200  42.770  28.280  1.00  0.00           H
ATOM     47  HB2 LEU A 587      31.990  43.780  29.030  1.00  0.00           H
ATOM     48  CG  LEU A 587      31.670  43.180  26.870  1.00  0.00           C
ATOM     49  HG  LEU A 587      30.560  43.240  26.860  1.00  0.00           H
ATOM     50  CD1 LEU A 587      32.250  44.440  26.230  1.00  0.00           C
ATOM     51 HD11 LEU A 587      33.320  44.260  26.410  1.00  0.00           H
ATOM     52 HD12 LEU A 587      31.910  45.360  26.760  1.00  0.00           H
ATOM     53 HD13 LEU A 587      31.960  44.360  25.150  1.00  0.00           H
ATOM     54  CD2 LEU A 587      32.010  41.900  26.050  1.00  0.00           C
ATOM     55 HD21 LEU A 587      32.460  42.250  25.090  1.00  0.00           H
ATOM     56 HD22 LEU A 587      31.060  41.430  25.730  1.00  0.00           H
ATOM     57 HD23 LEU A 587      32.630  41.110  26.520  1.00  0.00           H
ATOM     58  C   LEU A 587      32.280  41.200  30.170  1.00  0.00           C
ATOM     59  O   LEU A 587      33.080  40.300  30.050  1.00  0.00           O
ATOM     60  N   ASP A 588      32.200  41.830  31.430  1.00  0.00           N
ATOM     61  HN  ASP A 588      31.420  42.440  31.560  1.00  0.00           H
ATOM     62  CA  ASP A 588      32.990  41.290  32.550  1.00  0.00           C
ATOM     63  HA  ASP A 588      34.020  41.440  32.290  1.00  0.00           H
ATOM     64  CB  ASP A 588      32.830  42.130  33.870  1.00  0.00           C
ATOM     65  HB1 ASP A 588      33.440  41.670  34.680  1.00  0.00           H
ATOM     66  HB2 ASP A 588      31.750  42.010  34.110  1.00  0.00           H
ATOM     67  CG  ASP A 588      33.230  43.590  33.710  1.00  0.00           C
ATOM     68  OD1 ASP A 588      33.100  44.360  34.740  1.00  0.00           O
ATOM     69  OD2 ASP A 588      33.680  43.990  32.650  1.00  0.00           O
ATOM     70  C   ASP A 588      32.790  39.810  32.880  1.00  0.00           C
ATOM     71  O   ASP A 588      33.640  39.080  33.310  1.00  0.00           O
ATOM     72  N   ILE A 589      31.490  39.420  32.900  1.00  0.00           N
ATOM     73  HN  ILE A 589      30.750  40.020  32.640  1.00  0.00           H
ATOM     74  CA  ILE A 589      31.090  38.030  33.220  1.00  0.00           C
ATOM     75  HA  ILE A 589      31.600  37.700  34.110  1.00  0.00           H
ATOM     76  CB  ILE A 589      29.540  38.010  33.480  1.00  0.00           C
ATOM     77  HB  ILE A 589      29.060  37.800  32.500  1.00  0.00           H
ATOM     78  CG2 ILE A 589      29.260  36.660  34.260  1.00  0.00           C
ATOM     79 HG21 ILE A 589      29.560  35.800  33.630  1.00  0.00           H
ATOM     80 HG22 ILE A 589      28.220  36.690  34.630  1.00  0.00           H
ATOM     81 HG23 ILE A 589      30.010  36.700  35.080  1.00  0.00           H
ATOM     82  CG1 ILE A 589      29.040  39.340  34.150  1.00  0.00           C
ATOM     83 HG11 ILE A 589      27.950  39.180  34.250  1.00  0.00           H
ATOM     84 HG12 ILE A 589      29.060  40.190  33.430  1.00  0.00           H
ATOM     85  CD  ILE A 589      29.740  39.780  35.450  1.00  0.00           C
ATOM     86  HD1 ILE A 589      30.750  40.130  35.140  1.00  0.00           H
ATOM     87  HD2 ILE A 589      29.720  39.030  36.270  1.00  0.00           H
ATOM     88  HD3 ILE A 589      29.280  40.670  35.940  1.00  0.00           H
ATOM     89  C   ILE A 589      31.530  37.080  32.140  1.00  0.00           C
ATOM     90  O   ILE A 589      32.030  35.950  32.350  1.00  0.00           O
ATOM     91  N   LYS A 590      31.330  37.510  30.820  1.00  0.00           N
ATOM     92  HN  LYS A 590      30.920  38.400  30.610  1.00  0.00           H
ATOM     93  CA  LYS A 590      31.790  36.720  29.690  1.00  0.00           C
ATOM     94  HA  LYS A 590      31.350  35.730  29.790  1.00  0.00           H
ATOM     95  CB  LYS A 590      31.060  37.140  28.360  1.00  0.00           C
ATOM     96  HB1 LYS A 590      31.640  36.670  27.540  1.00  0.00           H
ATOM     97  HB2 LYS A 590      31.200  38.200  28.070  1.00  0.00           H
ATOM     98  CG  LYS A 590      29.560  36.790  28.350  1.00  0.00           C
ATOM     99  HG1 LYS A 590      29.070  37.330  29.190  1.00  0.00           H
ATOM    100  HG2 LYS A 590      29.400  35.720  28.610  1.00  0.00           H
ATOM    101  CD  LYS A 590      28.890  37.140  26.960  1.00  0.00           C
ATOM    102  HD1 LYS A 590      29.560  36.860  26.130  1.00  0.00           H
ATOM    103  HD2 LYS A 590      28.780  38.250  26.960  1.00  0.00           H
ATOM    104  CE  LYS A 590      27.520  36.540  26.730  1.00  0.00           C
ATOM    105  HE1 LYS A 590      26.830  36.920  27.500  1.00  0.00           H
ATOM    106  HE2 LYS A 590      27.530  35.440  26.550  1.00  0.00           H
ATOM    107  NZ  LYS A 590      26.920  37.230  25.570  1.00  0.00           N
ATOM    108  HZ1 LYS A 590      25.910  37.020  25.610  1.00  0.00           H
ATOM    109  HZ2 LYS A 590      27.310  36.940  24.650  1.00  0.00           H
ATOM    110  HZ3 LYS A 590      27.090  38.260  25.580  1.00  0.00           H
ATOM    111  C   LYS A 590      33.320  36.510  29.620  1.00  0.00           C
ATOM    112  O   LYS A 590      33.870  35.360  29.550  1.00  0.00           O
ATOM    113  N   ARG A 591      34.050  37.600  29.710  1.00  0.00           N
ATOM    114  HN  ARG A 591      33.710  38.530  29.590  1.00  0.00           H
ATOM    115  CA  ARG A 591      35.440  37.640  29.470  1.00  0.00           C
ATOM    116  HA  ARG A 591      35.620  37.310  28.460  1.00  0.00           H
ATOM    117  CB  ARG A 591      36.000  39.090  29.520  1.00  0.00           C
ATOM    118  HB1 ARG A 591      37.100  39.070  29.670  1.00  0.00           H
ATOM    119  HB2 ARG A 591      35.650  39.570  30.460  1.00  0.00           H
ATOM    120  CG  ARG A 591      35.660  40.050  28.280  1.00  0.00           C
ATOM    121  HG1 ARG A 591      36.430  40.840  28.380  1.00  0.00           H
ATOM    122  HG2 ARG A 591      34.650  40.490  28.420  1.00  0.00           H
ATOM    123  CD  ARG A 591      35.710  39.450  26.900  1.00  0.00           C
ATOM    124  HD1 ARG A 591      34.890  38.700  26.850  1.00  0.00           H
ATOM    125  HD2 ARG A 591      36.660  38.920  26.690  1.00  0.00           H
ATOM    126  NE  ARG A 591      35.460  40.580  25.990  1.00  0.00           N
ATOM    127  HE  ARG A 591      35.940  41.440  26.160  1.00  0.00           H
ATOM    128  CZ  ARG A 591      34.970  40.430  24.740  1.00  0.00           C
ATOM    129  NH1 ARG A 591      34.550  39.320  24.260  1.00  0.00           N
ATOM    130 HH11 ARG A 591      34.130  39.400  23.360  1.00  0.00           H
ATOM    131 HH12 ARG A 591      34.710  38.390  24.580  1.00  0.00           H
ATOM    132  NH2 ARG A 591      34.920  41.470  23.970  1.00  0.00           N
ATOM    133 HH21 ARG A 591      35.370  42.320  24.270  1.00  0.00           H
ATOM    134 HH22 ARG A 591      34.740  41.250  23.010  1.00  0.00           H
ATOM    135  C   ARG A 591      36.370  36.770  30.390  1.00  0.00           C
ATOM    136  O   ARG A 591      37.480  36.440  30.060  1.00  0.00           O
ATOM    137  N   LYS A 592      35.920  36.570  31.650  1.00  0.00           N
ATOM    138  HN  LYS A 592      35.020  36.980  31.770  1.00  0.00           H
ATOM    139  CA  LYS A 592      36.710  36.100  32.730  1.00  0.00           C
ATOM    140  HA  LYS A 592      37.720  35.980  32.400  1.00  0.00           H
ATOM    141  CB  LYS A 592      36.710  37.070  33.870  1.00  0.00           C
ATOM    142  HB1 LYS A 592      37.280  36.710  34.760  1.00  0.00           H
ATOM    143  HB2 LYS A 592      35.690  37.290  34.230  1.00  0.00           H
ATOM    144  CG  LYS A 592      37.340  38.400  33.550  1.00  0.00           C
ATOM    145  HG1 LYS A 592      37.490  39.030  34.460  1.00  0.00           H
ATOM    146  HG2 LYS A 592      36.590  38.990  32.970  1.00  0.00           H
ATOM    147  CD  LYS A 592      38.760  38.440  32.950  1.00  0.00           C
ATOM    148  HD1 LYS A 592      39.000  39.500  32.810  1.00  0.00           H
ATOM    149  HD2 LYS A 592      38.820  37.920  31.970  1.00  0.00           H
ATOM    150  CE  LYS A 592      39.790  37.780  33.910  1.00  0.00           C
ATOM    151  HE1 LYS A 592      39.600  36.700  34.070  1.00  0.00           H
ATOM    152  HE2 LYS A 592      39.740  38.370  34.850  1.00  0.00           H
ATOM    153  NZ  LYS A 592      41.180  37.940  33.340  1.00  0.00           N
ATOM    154  HZ1 LYS A 592      41.260  37.300  32.520  1.00  0.00           H
ATOM    155  HZ2 LYS A 592      41.940  37.630  33.970  1.00  0.00           H
ATOM    156  HZ3 LYS A 592      41.360  38.940  33.090  1.00  0.00           H
ATOM    157  C   LYS A 592      36.240  34.720  33.100  1.00  0.00           C
ATOM    158  O   LYS A 592      36.950  33.740  32.990  1.00  0.00           O
ATOM    159  N   ALA A 593      34.970  34.610  33.450  1.00  0.00           N
ATOM    160  HN  ALA A 593      34.320  35.340  33.290  1.00  0.00           H
ATOM    161  CA  ALA A 593      34.430  33.330  34.130  1.00  0.00           C
ATOM    162  HA  ALA A 593      35.010  33.290  35.040  1.00  0.00           H
ATOM    163  CB  ALA A 593      32.930  33.590  34.470  1.00  0.00           C
ATOM    164  HB1 ALA A 593      32.450  32.780  35.070  1.00  0.00           H
ATOM    165  HB2 ALA A 593      32.280  33.710  33.580  1.00  0.00           H
ATOM    166  HB3 ALA A 593      32.770  34.480  35.110  1.00  0.00           H
ATOM    167  C   ALA A 593      34.650  32.010  33.420  1.00  0.00           C
ATOM    168  O   ALA A 593      35.110  31.040  34.170  1.00  0.00           O
ATOM    169  N   PRO A 594      34.540  31.750  32.100  1.00  0.00           N
ATOM    170  CD  PRO A 594      34.230  32.760  31.050  1.00  0.00           C
ATOM    171  HD1 PRO A 594      35.080  33.460  30.920  1.00  0.00           H
ATOM    172  HD2 PRO A 594      33.360  33.400  31.290  1.00  0.00           H
ATOM    173  CA  PRO A 594      34.840  30.480  31.520  1.00  0.00           C
ATOM    174  HA  PRO A 594      34.380  29.740  32.160  1.00  0.00           H
ATOM    175  CB  PRO A 594      34.310  30.570  30.090  1.00  0.00           C
ATOM    176  HB1 PRO A 594      33.310  30.090  30.020  1.00  0.00           H
ATOM    177  HB2 PRO A 594      34.940  30.000  29.370  1.00  0.00           H
ATOM    178  CG  PRO A 594      34.140  32.050  29.720  1.00  0.00           C
ATOM    179  HG1 PRO A 594      35.040  32.370  29.140  1.00  0.00           H
ATOM    180  HG2 PRO A 594      33.230  32.290  29.140  1.00  0.00           H
ATOM    181  C   PRO A 594      36.330  30.180  31.450  1.00  0.00           C
ATOM    182  O   PRO A 594      36.720  29.140  30.930  1.00  0.00           O
ATOM    183  N   PHE A 595      37.210  31.050  32.000  1.00  0.00           N
ATOM    184  HN  PHE A 595      36.970  31.890  32.460  1.00  0.00           H
ATOM    185  CA  PHE A 595      38.620  30.800  32.000  1.00  0.00           C
ATOM    186  HA  PHE A 595      38.830  29.840  31.530  1.00  0.00           H
ATOM    187  CB  PHE A 595      39.380  31.840  31.140  1.00  0.00           C
ATOM    188  HB1 PHE A 595      40.460  31.600  31.240  1.00  0.00           H
ATOM    189  HB2 PHE A 595      39.330  32.900  31.460  1.00  0.00           H
ATOM    190  CG  PHE A 595      39.100  31.820  29.670  1.00  0.00           C
ATOM    191  CD1 PHE A 595      38.190  32.750  29.120  1.00  0.00           C
ATOM    192  HD1 PHE A 595      37.630  33.400  29.790  1.00  0.00           H
ATOM    193  CE1 PHE A 595      37.950  32.740  27.750  1.00  0.00           C
ATOM    194  HE1 PHE A 595      37.040  33.180  27.380  1.00  0.00           H
ATOM    195  CZ  PHE A 595      38.610  31.830  26.940  1.00  0.00           C
ATOM    196  HZ  PHE A 595      38.540  31.840  25.870  1.00  0.00           H
ATOM    197  CD2 PHE A 595      39.840  30.990  28.870  1.00  0.00           C
ATOM    198  HD2 PHE A 595      40.550  30.290  29.290  1.00  0.00           H
ATOM    199  CE2 PHE A 595      39.570  30.920  27.490  1.00  0.00           C
ATOM    200  HE2 PHE A 595      39.950  30.150  26.830  1.00  0.00           H
ATOM    201  C   PHE A 595      39.090  30.650  33.420  1.00  0.00           C
ATOM    202  O   PHE A 595      40.280  30.520  33.600  1.00  0.00           O
ATOM    203  N   PHE A 596      38.200  30.560  34.420  1.00  0.00           N
ATOM    204  HN  PHE A 596      37.210  30.590  34.300  1.00  0.00           H
ATOM    205  CA  PHE A 596      38.650  30.310  35.760  1.00  0.00           C
ATOM    206  HA  PHE A 596      39.350  31.090  36.020  1.00  0.00           H
ATOM    207  CB  PHE A 596      37.470  30.280  36.750  1.00  0.00           C
ATOM    208  HB1 PHE A 596      37.640  29.830  37.750  1.00  0.00           H
ATOM    209  HB2 PHE A 596      36.660  29.670  36.320  1.00  0.00           H
ATOM    210  CG  PHE A 596      37.020  31.750  37.120  1.00  0.00           C
ATOM    211  CD1 PHE A 596      35.940  31.930  37.960  1.00  0.00           C
ATOM    212  HD1 PHE A 596      35.380  31.130  38.410  1.00  0.00           H
ATOM    213  CE1 PHE A 596      35.350  33.150  38.330  1.00  0.00           C
ATOM    214  HE1 PHE A 596      34.410  33.350  38.820  1.00  0.00           H
ATOM    215  CZ  PHE A 596      35.980  34.310  37.780  1.00  0.00           C
ATOM    216  HZ  PHE A 596      35.570  35.210  38.220  1.00  0.00           H
ATOM    217  CD2 PHE A 596      37.560  32.990  36.590  1.00  0.00           C
ATOM    218  HD2 PHE A 596      38.270  32.950  35.780  1.00  0.00           H
ATOM    219  CE2 PHE A 596      37.100  34.230  37.000  1.00  0.00           C
ATOM    220  HE2 PHE A 596      37.470  35.160  36.630  1.00  0.00           H
ATOM    221  C   PHE A 596      39.430  29.000  35.970  1.00  0.00           C
ATOM    222  O   PHE A 596      40.450  29.030  36.620  1.00  0.00           O
ATOM    223  N   LEU A 597      39.020  27.860  35.310  1.00  0.00           N
ATOM    224  HN  LEU A 597      38.250  27.820  34.670  1.00  0.00           H
ATOM    225  CA  LEU A 597      39.700  26.600  35.430  1.00  0.00           C
ATOM    226  HA  LEU A 597      39.910  26.310  36.450  1.00  0.00           H
ATOM    227  CB  LEU A 597      38.780  25.440  34.840  1.00  0.00           C
ATOM    228  HB1 LEU A 597      38.850  25.260  33.740  1.00  0.00           H
ATOM    229  HB2 LEU A 597      37.740  25.790  35.040  1.00  0.00           H
ATOM    230  CG  LEU A 597      38.930  24.110  35.550  1.00  0.00           C
ATOM    231  HG  LEU A 597      38.820  24.340  36.630  1.00  0.00           H
ATOM    232  CD1 LEU A 597      37.760  23.220  35.140  1.00  0.00           C
ATOM    233 HD11 LEU A 597      37.810  22.280  35.720  1.00  0.00           H
ATOM    234 HD12 LEU A 597      37.620  22.830  34.110  1.00  0.00           H
ATOM    235 HD13 LEU A 597      36.840  23.730  35.510  1.00  0.00           H
ATOM    236  CD2 LEU A 597      40.220  23.360  35.280  1.00  0.00           C
ATOM    237 HD21 LEU A 597      41.030  23.870  35.860  1.00  0.00           H
ATOM    238 HD22 LEU A 597      40.470  23.390  34.200  1.00  0.00           H
ATOM    239 HD23 LEU A 597      40.180  22.310  35.620  1.00  0.00           H
ATOM    240  C   LEU A 597      41.080  26.630  34.720  1.00  0.00           C
ATOM    241  O   LEU A 597      42.110  26.110  35.150  1.00  0.00           O
ATOM    242  N   SER A 598      41.080  27.310  33.590  1.00  0.00           N
ATOM    243  HN  SER A 598      40.210  27.630  33.230  1.00  0.00           H
ATOM    244  CA  SER A 598      42.250  27.530  32.740  1.00  0.00           C
ATOM    245  HA  SER A 598      42.760  26.590  32.600  1.00  0.00           H
ATOM    246  CB  SER A 598      41.920  28.220  31.410  1.00  0.00           C
ATOM    247  HB1 SER A 598      42.730  28.280  30.650  1.00  0.00           H
ATOM    248  HB2 SER A 598      41.730  29.300  31.600  1.00  0.00           H
ATOM    249  OG  SER A 598      40.840  27.550  30.730  1.00  0.00           O
ATOM    250  HG1 SER A 598      40.160  27.560  31.410  1.00  0.00           H
ATOM    251  C   SER A 598      43.270  28.410  33.410  1.00  0.00           C
ATOM    252  O   SER A 598      44.440  28.310  33.080  1.00  0.00           O
ATOM    253  N   ASP A 599      42.920  29.300  34.380  1.00  0.00           N
ATOM    254  HN  ASP A 599      41.970  29.370  34.660  1.00  0.00           H
ATOM    255  CA  ASP A 599      44.010  29.820  35.210  1.00  0.00           C
ATOM    256  HA  ASP A 599      44.690  30.350  34.560  1.00  0.00           H
ATOM    257  CB  ASP A 599      43.440  30.860  36.180  1.00  0.00           C
ATOM    258  HB1 ASP A 599      44.240  31.320  36.800  1.00  0.00           H
ATOM    259  HB2 ASP A 599      42.710  30.470  36.940  1.00  0.00           H
ATOM    260  CG  ASP A 599      42.820  32.070  35.470  1.00  0.00           C
ATOM    261  OD1 ASP A 599      41.930  32.760  36.030  1.00  0.00           O
ATOM    262  OD2 ASP A 599      43.340  32.460  34.380  1.00  0.00           O
ATOM    263  C   ASP A 599      44.880  28.860  35.980  1.00  0.00           C
ATOM    264  O   ASP A 599      46.070  29.090  36.010  1.00  0.00           O
ATOM    265  N   PHE A 600      44.390  27.850  36.690  1.00  0.00           N
ATOM    266  HN  PHE A 600      43.390  27.830  36.730  1.00  0.00           H
ATOM    267  CA  PHE A 600      45.140  26.820  37.430  1.00  0.00           C
ATOM    268  HA  PHE A 600      45.720  27.330  38.180  1.00  0.00           H
ATOM    269  CB  PHE A 600      44.210  25.810  38.200  1.00  0.00           C
ATOM    270  HB1 PHE A 600      44.670  24.860  38.580  1.00  0.00           H
ATOM    271  HB2 PHE A 600      43.530  25.390  37.440  1.00  0.00           H
ATOM    272  CG  PHE A 600      43.390  26.380  39.380  1.00  0.00           C
ATOM    273  CD1 PHE A 600      43.750  26.180  40.760  1.00  0.00           C
ATOM    274  HD1 PHE A 600      44.620  25.600  41.040  1.00  0.00           H
ATOM    275  CE1 PHE A 600      42.970  26.720  41.730  1.00  0.00           C
ATOM    276  HE1 PHE A 600      43.250  26.510  42.750  1.00  0.00           H
ATOM    277  CZ  PHE A 600      41.920  27.550  41.480  1.00  0.00           C
ATOM    278  HZ  PHE A 600      41.300  27.900  42.280  1.00  0.00           H
ATOM    279  CD2 PHE A 600      42.250  27.190  39.070  1.00  0.00           C
ATOM    280  HD2 PHE A 600      42.000  27.340  38.030  1.00  0.00           H
ATOM    281  CE2 PHE A 600      41.490  27.720  40.100  1.00  0.00           C
ATOM    282  HE2 PHE A 600      40.570  28.240  39.900  1.00  0.00           H
ATOM    283  C   PHE A 600      46.060  25.990  36.580  1.00  0.00           C
ATOM    284  O   PHE A 600      47.140  25.600  36.980  1.00  0.00           O
ATOM    285  N   LYS A 601      45.620  25.710  35.340  1.00  0.00           N
ATOM    286  HN  LYS A 601      44.770  26.130  35.050  1.00  0.00           H
ATOM    287  CA  LYS A 601      46.420  25.170  34.280  1.00  0.00           C
ATOM    288  HA  LYS A 601      46.890  24.260  34.620  1.00  0.00           H
ATOM    289  CB  LYS A 601      45.520  24.810  33.090  1.00  0.00           C
ATOM    290  HB1 LYS A 601      46.130  24.650  32.180  1.00  0.00           H
ATOM    291  HB2 LYS A 601      44.920  25.720  32.870  1.00  0.00           H
ATOM    292  CG  LYS A 601      44.640  23.530  33.310  1.00  0.00           C
ATOM    293  HG1 LYS A 601      44.120  23.610  34.290  1.00  0.00           H
ATOM    294  HG2 LYS A 601      45.250  22.610  33.440  1.00  0.00           H
ATOM    295  CD  LYS A 601      43.720  23.270  32.070  1.00  0.00           C
ATOM    296  HD1 LYS A 601      44.320  23.340  31.130  1.00  0.00           H
ATOM    297  HD2 LYS A 601      43.110  24.180  32.050  1.00  0.00           H
ATOM    298  CE  LYS A 601      42.830  22.010  32.260  1.00  0.00           C
ATOM    299  HE1 LYS A 601      42.040  22.060  33.040  1.00  0.00           H
ATOM    300  HE2 LYS A 601      43.470  21.130  32.430  1.00  0.00           H
ATOM    301  NZ  LYS A 601      42.100  21.690  31.000  1.00  0.00           N
ATOM    302  HZ1 LYS A 601      41.120  22.040  31.070  1.00  0.00           H
ATOM    303  HZ2 LYS A 601      42.050  20.650  30.930  1.00  0.00           H
ATOM    304  HZ3 LYS A 601      42.730  21.930  30.220  1.00  0.00           H
ATOM    305  C   LYS A 601      47.600  26.080  33.780  1.00  0.00           C
ATOM    306  O   LYS A 601      48.400  25.660  32.980  1.00  0.00           O
ATOM    307  N   ASP A 602      47.730  27.320  34.330  1.00  0.00           N
ATOM    308  HN  ASP A 602      47.020  27.800  34.860  1.00  0.00           H
ATOM    309  CA  ASP A 602      48.820  28.200  34.110  1.00  0.00           C
ATOM    310  HA  ASP A 602      49.350  27.790  33.270  1.00  0.00           H
ATOM    311  CB  ASP A 602      48.440  29.680  33.800  1.00  0.00           C
ATOM    312  HB1 ASP A 602      49.350  30.300  33.630  1.00  0.00           H
ATOM    313  HB2 ASP A 602      47.860  30.170  34.610  1.00  0.00           H
ATOM    314  CG  ASP A 602      47.660  29.830  32.590  1.00  0.00           C
ATOM    315  OD1 ASP A 602      47.820  29.110  31.550  1.00  0.00           O
ATOM    316  OD2 ASP A 602      46.790  30.750  32.530  1.00  0.00           O
ATOM    317  C   ASP A 602      49.720  28.210  35.330  1.00  0.00           C
ATOM    318  O   ASP A 602      50.910  28.560  35.190  1.00  0.00           O
ATOM    319  N   ALA A 603      49.230  27.930  36.540  1.00  0.00           N
ATOM    320  HN  ALA A 603      48.260  27.710  36.560  1.00  0.00           H
ATOM    321  CA  ALA A 603      49.790  27.980  37.900  1.00  0.00           C
ATOM    322  HA  ALA A 603      49.950  29.010  38.200  1.00  0.00           H
ATOM    323  CB  ALA A 603      48.920  27.230  38.970  1.00  0.00           C
ATOM    324  HB1 ALA A 603      48.710  26.170  38.700  1.00  0.00           H
ATOM    325  HB2 ALA A 603      47.940  27.730  39.120  1.00  0.00           H
ATOM    326  HB3 ALA A 603      49.370  27.160  39.980  1.00  0.00           H
ATOM    327  C   ALA A 603      51.190  27.460  38.070  1.00  0.00           C
ATOM    328  O   ALA A 603      52.030  28.040  38.720  1.00  0.00           O
ATOM    329  N   LEU A 604      51.480  26.380  37.430  1.00  0.00           N
ATOM    330  HN  LEU A 604      50.760  25.950  36.900  1.00  0.00           H
ATOM    331  CA  LEU A 604      52.680  25.590  37.670  1.00  0.00           C
ATOM    332  HA  LEU A 604      53.180  25.970  38.550  1.00  0.00           H
ATOM    333  CB  LEU A 604      52.270  24.140  38.010  1.00  0.00           C
ATOM    334  HB1 LEU A 604      53.050  23.400  38.220  1.00  0.00           H
ATOM    335  HB2 LEU A 604      51.600  23.790  37.190  1.00  0.00           H
ATOM    336  CG  LEU A 604      51.320  23.980  39.230  1.00  0.00           C
ATOM    337  HG  LEU A 604      50.440  24.650  39.140  1.00  0.00           H
ATOM    338  CD1 LEU A 604      50.810  22.560  39.330  1.00  0.00           C
ATOM    339 HD11 LEU A 604      51.590  21.780  39.300  1.00  0.00           H
ATOM    340 HD12 LEU A 604      50.120  22.280  38.520  1.00  0.00           H
ATOM    341 HD13 LEU A 604      50.170  22.600  40.250  1.00  0.00           H
ATOM    342  CD2 LEU A 604      52.060  24.320  40.460  1.00  0.00           C
ATOM    343 HD21 LEU A 604      51.460  23.960  41.320  1.00  0.00           H
ATOM    344 HD22 LEU A 604      52.250  25.410  40.570  1.00  0.00           H
ATOM    345 HD23 LEU A 604      52.980  23.710  40.610  1.00  0.00           H
ATOM    346  C   LEU A 604      53.630  25.640  36.470  1.00  0.00           C
ATOM    347  O   LEU A 604      54.590  24.890  36.380  1.00  0.00           O
ATOM    348  N   SER A 605      53.440  26.670  35.570  1.00  0.00           N
ATOM    349  HN  SER A 605      52.650  27.280  35.630  1.00  0.00           H
ATOM    350  CA  SER A 605      54.430  26.940  34.600  1.00  0.00           C
ATOM    351  HA  SER A 605      55.080  26.090  34.490  1.00  0.00           H
ATOM    352  CB  SER A 605      53.820  27.350  33.210  1.00  0.00           C
ATOM    353  HB1 SER A 605      53.330  26.440  32.790  1.00  0.00           H
ATOM    354  HB2 SER A 605      54.710  27.590  32.570  1.00  0.00           H
ATOM    355  OG  SER A 605      52.930  28.480  33.260  1.00  0.00           O
ATOM    356  HG1 SER A 605      52.380  28.250  34.020  1.00  0.00           H
ATOM    357  C   SER A 605      55.380  28.080  34.970  1.00  0.00           C
ATOM    358  O   SER A 605      56.170  28.540  34.170  1.00  0.00           O
ATOM    359  N   LEU A 606      55.330  28.340  36.320  1.00  0.00           N
ATOM    360  HN  LEU A 606      54.760  27.790  36.930  1.00  0.00           H
ATOM    361  CA  LEU A 606      56.040  29.450  36.840  1.00  0.00           C
ATOM    362  HA  LEU A 606      57.040  29.490  36.420  1.00  0.00           H
ATOM    363  CB  LEU A 606      55.360  30.860  36.580  1.00  0.00           C
ATOM    364  HB1 LEU A 606      55.200  31.100  35.510  1.00  0.00           H
ATOM    365  HB2 LEU A 606      56.040  31.680  36.920  1.00  0.00           H
ATOM    366  CG  LEU A 606      53.950  31.160  37.330  1.00  0.00           C
ATOM    367  HG  LEU A 606      54.090  30.600  38.290  1.00  0.00           H
ATOM    368  CD1 LEU A 606      53.820  32.620  37.710  1.00  0.00           C
ATOM    369 HD11 LEU A 606      52.810  32.670  38.160  1.00  0.00           H
ATOM    370 HD12 LEU A 606      53.810  33.330  36.850  1.00  0.00           H
ATOM    371 HD13 LEU A 606      54.700  32.800  38.360  1.00  0.00           H
ATOM    372  CD2 LEU A 606      52.730  30.730  36.550  1.00  0.00           C
ATOM    373 HD21 LEU A 606      51.800  31.220  36.890  1.00  0.00           H
ATOM    374 HD22 LEU A 606      52.650  29.620  36.630  1.00  0.00           H
ATOM    375 HD23 LEU A 606      52.940  30.990  35.490  1.00  0.00           H
ATOM    376  C   LEU A 606      56.240  29.310  38.280  1.00  0.00           C
ATOM    377  O   LEU A 606      55.660  28.460  38.950  1.00  0.00           O
ATOM    378  N   GLN A 607      57.070  30.180  38.920  1.00  0.00           N
ATOM    379  HN  GLN A 607      57.580  30.860  38.410  1.00  0.00           H
ATOM    380  CA  GLN A 607      57.460  30.250  40.310  1.00  0.00           C
ATOM    381  HA  GLN A 607      57.440  29.270  40.760  1.00  0.00           H
ATOM    382  CB  GLN A 607      58.800  30.930  40.410  1.00  0.00           C
ATOM    383  HB1 GLN A 607      58.860  31.890  39.860  1.00  0.00           H
ATOM    384  HB2 GLN A 607      59.490  30.260  39.860  1.00  0.00           H
ATOM    385  CG  GLN A 607      59.450  31.120  41.800  1.00  0.00           C
ATOM    386  HG1 GLN A 607      58.940  31.890  42.420  1.00  0.00           H
ATOM    387  HG2 GLN A 607      60.410  31.610  41.580  1.00  0.00           H
ATOM    388  CD  GLN A 607      59.720  29.870  42.590  1.00  0.00           C
ATOM    389  OE1 GLN A 607      58.850  29.550  43.410  1.00  0.00           O
ATOM    390  NE2 GLN A 607      60.830  29.220  42.420  1.00  0.00           N
ATOM    391 HE21 GLN A 607      60.890  28.350  42.910  1.00  0.00           H
ATOM    392 HE22 GLN A 607      61.430  29.490  41.650  1.00  0.00           H
ATOM    393  C   GLN A 607      56.420  30.940  41.110  1.00  0.00           C
ATOM    394  O   GLN A 607      56.240  32.180  40.940  1.00  0.00           O
ATOM    395  N   CYS A 608      55.650  30.170  41.840  1.00  0.00           N
ATOM    396  HN  CYS A 608      55.700  29.200  41.640  1.00  0.00           H
ATOM    397  CA  CYS A 608      54.700  30.700  42.780  1.00  0.00           C
ATOM    398  HA  CYS A 608      54.560  31.760  42.570  1.00  0.00           H
ATOM    399  CB  CYS A 608      53.380  30.030  42.400  1.00  0.00           C
ATOM    400  HB1 CYS A 608      52.660  30.230  43.210  1.00  0.00           H
ATOM    401  HB2 CYS A 608      53.540  28.930  42.440  1.00  0.00           H
ATOM    402  SG  CYS A 608      52.710  30.560  40.770  1.00  0.00           S
ATOM    403  HG1 CYS A 608      53.550  29.690  40.220  1.00  0.00           H
ATOM    404  C   CYS A 608      55.100  30.640  44.250  1.00  0.00           C
ATOM    405  O   CYS A 608      54.630  31.460  45.080  1.00  0.00           O
ATOM    406  N   LEU A 609      55.960  29.650  44.670  1.00  0.00           N
ATOM    407  HN  LEU A 609      56.570  29.210  44.020  1.00  0.00           H
ATOM    408  CA  LEU A 609      56.290  29.430  46.000  1.00  0.00           C
ATOM    409  HA  LEU A 609      55.380  29.190  46.540  1.00  0.00           H
ATOM    410  CB  LEU A 609      57.240  28.180  46.260  1.00  0.00           C
ATOM    411  HB1 LEU A 609      58.150  28.580  45.780  1.00  0.00           H
ATOM    412  HB2 LEU A 609      56.860  27.310  45.690  1.00  0.00           H
ATOM    413  CG  LEU A 609      57.470  27.720  47.700  1.00  0.00           C
ATOM    414  HG  LEU A 609      57.830  28.610  48.260  1.00  0.00           H
ATOM    415  CD1 LEU A 609      56.170  27.190  48.340  1.00  0.00           C
ATOM    416 HD11 LEU A 609      55.510  28.080  48.400  1.00  0.00           H
ATOM    417 HD12 LEU A 609      56.370  26.970  49.400  1.00  0.00           H
ATOM    418 HD13 LEU A 609      55.690  26.330  47.830  1.00  0.00           H
ATOM    419  CD2 LEU A 609      58.640  26.760  47.730  1.00  0.00           C
ATOM    420 HD21 LEU A 609      59.490  27.270  47.230  1.00  0.00           H
ATOM    421 HD22 LEU A 609      58.540  25.810  47.160  1.00  0.00           H
ATOM    422 HD23 LEU A 609      58.960  26.420  48.740  1.00  0.00           H
ATOM    423  C   LEU A 609      56.900  30.650  46.700  1.00  0.00           C
ATOM    424  O   LEU A 609      56.640  30.910  47.900  1.00  0.00           O
ATOM    425  N   ALA A 610      57.780  31.390  46.010  1.00  0.00           N
ATOM    426  HN  ALA A 610      58.040  31.050  45.100  1.00  0.00           H
ATOM    427  CA  ALA A 610      58.520  32.560  46.440  1.00  0.00           C
ATOM    428  HA  ALA A 610      59.030  32.400  47.380  1.00  0.00           H
ATOM    429  CB  ALA A 610      59.570  32.950  45.340  1.00  0.00           C
ATOM    430  HB1 ALA A 610      59.990  33.960  45.530  1.00  0.00           H
ATOM    431  HB2 ALA A 610      59.040  32.900  44.370  1.00  0.00           H
ATOM    432  HB3 ALA A 610      60.440  32.260  45.400  1.00  0.00           H
ATOM    433  C   ALA A 610      57.540  33.650  46.900  1.00  0.00           C
ATOM    434  O   ALA A 610      57.700  34.190  47.980  1.00  0.00           O
ATOM    435  N   SER A 611      56.450  33.930  46.140  1.00  0.00           N
ATOM    436  HN  SER A 611      56.380  33.540  45.240  1.00  0.00           H
ATOM    437  CA  SER A 611      55.310  34.740  46.570  1.00  0.00           C
ATOM    438  HA  SER A 611      55.760  35.690  46.810  1.00  0.00           H
ATOM    439  CB  SER A 611      54.320  34.910  45.470  1.00  0.00           C
ATOM    440  HB1 SER A 611      53.470  35.510  45.860  1.00  0.00           H
ATOM    441  HB2 SER A 611      54.020  33.930  45.050  1.00  0.00           H
ATOM    442  OG  SER A 611      54.980  35.650  44.400  1.00  0.00           O
ATOM    443  HG1 SER A 611      55.440  35.050  43.820  1.00  0.00           H
ATOM    444  C   SER A 611      54.570  34.290  47.870  1.00  0.00           C
ATOM    445  O   SER A 611      54.310  35.100  48.700  1.00  0.00           O
ATOM    446  N   ILE A 612      54.210  33.010  48.020  1.00  0.00           N
ATOM    447  HN  ILE A 612      54.400  32.330  47.320  1.00  0.00           H
ATOM    448  CA  ILE A 612      53.390  32.470  49.050  1.00  0.00           C
ATOM    449  HA  ILE A 612      52.420  32.970  49.060  1.00  0.00           H
ATOM    450  CB  ILE A 612      53.030  31.010  48.730  1.00  0.00           C
ATOM    451  HB  ILE A 612      53.980  30.440  48.680  1.00  0.00           H
ATOM    452  CG2 ILE A 612      52.070  30.410  49.920  1.00  0.00           C
ATOM    453 HG21 ILE A 612      52.660  30.520  50.860  1.00  0.00           H
ATOM    454 HG22 ILE A 612      51.720  29.380  49.720  1.00  0.00           H
ATOM    455 HG23 ILE A 612      51.140  31.020  50.000  1.00  0.00           H
ATOM    456  CG1 ILE A 612      52.250  30.810  47.410  1.00  0.00           C
ATOM    457 HG11 ILE A 612      52.830  31.380  46.660  1.00  0.00           H
ATOM    458 HG12 ILE A 612      51.280  31.340  47.540  1.00  0.00           H
ATOM    459  CD  ILE A 612      52.050  29.440  46.880  1.00  0.00           C
ATOM    460  HD1 ILE A 612      51.300  28.900  47.510  1.00  0.00           H
ATOM    461  HD2 ILE A 612      53.010  28.880  47.010  1.00  0.00           H
ATOM    462  HD3 ILE A 612      51.580  29.460  45.860  1.00  0.00           H
ATOM    463  C   ILE A 612      53.990  32.570  50.370  1.00  0.00           C
ATOM    464  O   ILE A 612      53.340  33.020  51.320  1.00  0.00           O
ATOM    465  N   LEU A 613      55.340  32.330  50.500  1.00  0.00           N
ATOM    466  HN  LEU A 613      55.840  31.940  49.730  1.00  0.00           H
ATOM    467  CA  LEU A 613      56.140  32.520  51.680  1.00  0.00           C
ATOM    468  HA  LEU A 613      55.680  32.030  52.520  1.00  0.00           H
ATOM    469  CB  LEU A 613      57.580  32.030  51.350  1.00  0.00           C
ATOM    470  HB1 LEU A 613      58.340  32.250  52.140  1.00  0.00           H
ATOM    471  HB2 LEU A 613      57.940  32.520  50.420  1.00  0.00           H
ATOM    472  CG  LEU A 613      57.590  30.520  51.070  1.00  0.00           C
ATOM    473  HG  LEU A 613      56.850  30.160  50.330  1.00  0.00           H
ATOM    474  CD1 LEU A 613      58.990  30.110  50.360  1.00  0.00           C
ATOM    475 HD11 LEU A 613      58.930  29.020  50.220  1.00  0.00           H
ATOM    476 HD12 LEU A 613      59.780  30.460  51.060  1.00  0.00           H
ATOM    477 HD13 LEU A 613      59.060  30.620  49.380  1.00  0.00           H
ATOM    478  CD2 LEU A 613      57.470  29.770  52.300  1.00  0.00           C
ATOM    479 HD21 LEU A 613      58.370  30.100  52.860  1.00  0.00           H
ATOM    480 HD22 LEU A 613      57.550  28.670  52.160  1.00  0.00           H
ATOM    481 HD23 LEU A 613      56.570  30.120  52.840  1.00  0.00           H
ATOM    482  C   LEU A 613      56.160  33.970  52.080  1.00  0.00           C
ATOM    483  O   LEU A 613      56.020  34.320  53.250  1.00  0.00           O
ATOM    484  N   PHE A 614      56.340  34.880  51.140  1.00  0.00           N
ATOM    485  HN  PHE A 614      56.350  34.400  50.260  1.00  0.00           H
ATOM    486  CA  PHE A 614      56.410  36.320  51.340  1.00  0.00           C
ATOM    487  HA  PHE A 614      57.020  36.560  52.200  1.00  0.00           H
ATOM    488  CB  PHE A 614      57.120  36.910  50.040  1.00  0.00           C
ATOM    489  HB1 PHE A 614      56.670  36.430  49.150  1.00  0.00           H
ATOM    490  HB2 PHE A 614      58.150  36.540  50.240  1.00  0.00           H
ATOM    491  CG  PHE A 614      57.310  38.420  49.710  1.00  0.00           C
ATOM    492  CD1 PHE A 614      57.050  39.480  50.650  1.00  0.00           C
ATOM    493  HD1 PHE A 614      56.880  39.270  51.700  1.00  0.00           H
ATOM    494  CE1 PHE A 614      57.340  40.800  50.280  1.00  0.00           C
ATOM    495  HE1 PHE A 614      57.370  41.630  50.970  1.00  0.00           H
ATOM    496  CZ  PHE A 614      57.820  41.090  48.990  1.00  0.00           C
ATOM    497  HZ  PHE A 614      58.110  42.080  48.700  1.00  0.00           H
ATOM    498  CD2 PHE A 614      57.760  38.710  48.380  1.00  0.00           C
ATOM    499  HD2 PHE A 614      57.910  37.910  47.660  1.00  0.00           H
ATOM    500  CE2 PHE A 614      57.970  40.090  48.070  1.00  0.00           C
ATOM    501  HE2 PHE A 614      58.390  40.340  47.110  1.00  0.00           H
ATOM    502  C   PHE A 614      55.050  36.990  51.610  1.00  0.00           C
ATOM    503  O   PHE A 614      54.960  37.710  52.610  1.00  0.00           O
ATOM    504  N   LEU A 615      53.990  36.780  50.770  1.00  0.00           N
ATOM    505  HN  LEU A 615      54.080  36.300  49.900  1.00  0.00           H
ATOM    506  CA  LEU A 615      52.660  37.410  51.010  1.00  0.00           C
ATOM    507  HA  LEU A 615      52.790  38.450  51.290  1.00  0.00           H
ATOM    508  CB  LEU A 615      51.830  37.340  49.750  1.00  0.00           C
ATOM    509  HB1 LEU A 615      50.840  37.860  49.760  1.00  0.00           H
ATOM    510  HB2 LEU A 615      51.650  36.280  49.500  1.00  0.00           H
ATOM    511  CG  LEU A 615      52.510  38.000  48.560  1.00  0.00           C
ATOM    512  HG  LEU A 615      53.350  37.390  48.140  1.00  0.00           H
ATOM    513  CD1 LEU A 615      51.420  38.150  47.370  1.00  0.00           C
ATOM    514 HD11 LEU A 615      50.520  38.710  47.690  1.00  0.00           H
ATOM    515 HD12 LEU A 615      51.180  37.100  47.090  1.00  0.00           H
ATOM    516 HD13 LEU A 615      52.040  38.540  46.530  1.00  0.00           H
ATOM    517  CD2 LEU A 615      53.260  39.320  48.790  1.00  0.00           C
ATOM    518 HD21 LEU A 615      53.910  39.250  49.680  1.00  0.00           H
ATOM    519 HD22 LEU A 615      52.530  40.140  49.010  1.00  0.00           H
ATOM    520 HD23 LEU A 615      53.800  39.660  47.870  1.00  0.00           H
ATOM    521  C   LEU A 615      51.860  36.780  52.200  1.00  0.00           C
ATOM    522  O   LEU A 615      51.050  37.540  52.800  1.00  0.00           O
ATOM    523  N   TYR A 616      52.020  35.520  52.740  1.00  0.00           N
ATOM    524  HN  TYR A 616      52.550  34.790  52.320  1.00  0.00           H
ATOM    525  CA  TYR A 616      51.490  35.150  54.070  1.00  0.00           C
ATOM    526  HA  TYR A 616      50.420  35.320  54.050  1.00  0.00           H
ATOM    527  CB  TYR A 616      51.450  33.620  54.310  1.00  0.00           C
ATOM    528  HB1 TYR A 616      52.430  33.170  54.020  1.00  0.00           H
ATOM    529  HB2 TYR A 616      50.630  33.150  53.720  1.00  0.00           H
ATOM    530  CG  TYR A 616      51.100  33.260  55.690  1.00  0.00           C
ATOM    531  CD1 TYR A 616      50.060  33.900  56.410  1.00  0.00           C
ATOM    532  HD1 TYR A 616      49.560  34.740  55.940  1.00  0.00           H
ATOM    533  CE1 TYR A 616      49.740  33.510  57.670  1.00  0.00           C
ATOM    534  HE1 TYR A 616      48.910  34.060  58.100  1.00  0.00           H
ATOM    535  CZ  TYR A 616      50.490  32.540  58.300  1.00  0.00           C
ATOM    536  OH  TYR A 616      50.260  32.230  59.640  1.00  0.00           O
ATOM    537  HH  TYR A 616      49.480  32.690  59.970  1.00  0.00           H
ATOM    538  CD2 TYR A 616      51.850  32.280  56.340  1.00  0.00           C
ATOM    539  HD2 TYR A 616      52.590  31.720  55.790  1.00  0.00           H
ATOM    540  CE2 TYR A 616      51.530  31.970  57.670  1.00  0.00           C
ATOM    541  HE2 TYR A 616      52.030  31.130  58.130  1.00  0.00           H
ATOM    542  C   TYR A 616      52.030  36.030  55.140  1.00  0.00           C
ATOM    543  O   TYR A 616      51.280  36.530  55.990  1.00  0.00           O
ATOM    544  N   CYS A 617      53.360  36.220  55.140  1.00  0.00           N
ATOM    545  HN  CYS A 617      54.010  35.690  54.590  1.00  0.00           H
ATOM    546  CA  CYS A 617      54.000  37.140  56.030  1.00  0.00           C
ATOM    547  HA  CYS A 617      53.790  36.790  57.020  1.00  0.00           H
ATOM    548  CB  CYS A 617      55.540  36.850  55.840  1.00  0.00           C
ATOM    549  HB1 CYS A 617      55.890  36.930  54.780  1.00  0.00           H
ATOM    550  HB2 CYS A 617      55.680  35.780  56.090  1.00  0.00           H
ATOM    551  SG  CYS A 617      56.590  37.820  57.030  1.00  0.00           S
ATOM    552  HG1 CYS A 617      56.770  38.880  56.260  1.00  0.00           H
ATOM    553  C   CYS A 617      53.660  38.600  55.860  1.00  0.00           C
ATOM    554  O   CYS A 617      53.450  39.350  56.800  1.00  0.00           O
ATOM    555  N   ALA A 618      53.560  39.150  54.590  1.00  0.00           N
ATOM    556  HN  ALA A 618      53.860  38.540  53.860  1.00  0.00           H
ATOM    557  CA  ALA A 618      53.180  40.540  54.250  1.00  0.00           C
ATOM    558  HA  ALA A 618      53.600  41.280  54.910  1.00  0.00           H
ATOM    559  CB  ALA A 618      53.670  40.870  52.820  1.00  0.00           C
ATOM    560  HB1 ALA A 618      53.380  40.030  52.160  1.00  0.00           H
ATOM    561  HB2 ALA A 618      54.750  41.090  52.760  1.00  0.00           H
ATOM    562  HB3 ALA A 618      53.180  41.770  52.390  1.00  0.00           H
ATOM    563  C   ALA A 618      51.640  40.820  54.370  1.00  0.00           C
ATOM    564  O   ALA A 618      51.250  41.990  54.300  1.00  0.00           O
ATOM    565  N   CYS A 619      50.780  39.840  54.470  1.00  0.00           N
ATOM    566  HN  CYS A 619      51.030  38.880  54.390  1.00  0.00           H
ATOM    567  CA  CYS A 619      49.380  40.070  54.460  1.00  0.00           C
ATOM    568  HA  CYS A 619      48.910  41.010  54.240  1.00  0.00           H
ATOM    569  CB  CYS A 619      48.740  38.930  53.610  1.00  0.00           C
ATOM    570  HB1 CYS A 619      49.010  37.990  54.140  1.00  0.00           H
ATOM    571  HB2 CYS A 619      49.190  38.870  52.600  1.00  0.00           H
ATOM    572  SG  CYS A 619      46.870  39.030  53.270  1.00  0.00           S
ATOM    573  HG1 CYS A 619      46.950  40.210  52.670  1.00  0.00           H
ATOM    574  C   CYS A 619      48.740  39.840  55.870  1.00  0.00           C
ATOM    575  O   CYS A 619      47.770  40.450  56.280  1.00  0.00           O
ATOM    576  N   MET A 620      49.300  38.930  56.720  1.00  0.00           N
ATOM    577  HN  MET A 620      50.070  38.340  56.490  1.00  0.00           H
ATOM    578  CA  MET A 620      48.840  38.620  58.010  1.00  0.00           C
ATOM    579  HA  MET A 620      47.800  38.340  57.860  1.00  0.00           H
ATOM    580  CB  MET A 620      49.540  37.380  58.680  1.00  0.00           C
ATOM    581  HB1 MET A 620      49.450  36.450  58.080  1.00  0.00           H
ATOM    582  HB2 MET A 620      48.960  37.110  59.590  1.00  0.00           H
ATOM    583  CG  MET A 620      51.120  37.410  58.980  1.00  0.00           C
ATOM    584  HG1 MET A 620      51.560  38.070  58.210  1.00  0.00           H
ATOM    585  HG2 MET A 620      51.590  36.400  58.990  1.00  0.00           H
ATOM    586  SD  MET A 620      51.510  38.330  60.540  1.00  0.00           S
ATOM    587  CE  MET A 620      53.180  38.340  59.950  1.00  0.00           C
ATOM    588  HE1 MET A 620      53.590  37.320  60.050  1.00  0.00           H
ATOM    589  HE2 MET A 620      53.840  39.080  60.460  1.00  0.00           H
ATOM    590  HE3 MET A 620      53.290  38.600  58.860  1.00  0.00           H
ATOM    591  C   MET A 620      48.860  39.790  59.020  1.00  0.00           C
ATOM    592  O   MET A 620      47.880  39.960  59.740  1.00  0.00           O
ATOM    593  N   SER A 621      49.980  40.560  58.940  1.00  0.00           N
ATOM    594  HN  SER A 621      50.550  40.410  58.120  1.00  0.00           H
ATOM    595  CA  SER A 621      50.290  41.710  59.660  1.00  0.00           C
ATOM    596  HA  SER A 621      50.340  41.440  60.710  1.00  0.00           H
ATOM    597  CB  SER A 621      51.740  42.190  59.400  1.00  0.00           C
ATOM    598  HB1 SER A 621      51.850  42.240  58.290  1.00  0.00           H
ATOM    599  HB2 SER A 621      52.430  41.370  59.720  1.00  0.00           H
ATOM    600  OG  SER A 621      51.990  43.420  60.100  1.00  0.00           O
ATOM    601  HG1 SER A 621      52.310  43.180  60.970  1.00  0.00           H
ATOM    602  C   SER A 621      49.240  42.780  59.600  1.00  0.00           C
ATOM    603  O   SER A 621      48.820  43.340  60.590  1.00  0.00           O
ATOM    604  N   PRO A 622      48.700  43.190  58.470  1.00  0.00           N
ATOM    605  CD  PRO A 622      49.400  43.150  57.200  1.00  0.00           C
ATOM    606  HD1 PRO A 622      49.750  42.160  56.840  1.00  0.00           H
ATOM    607  HD2 PRO A 622      50.280  43.820  57.350  1.00  0.00           H
ATOM    608  CA  PRO A 622      47.690  44.250  58.450  1.00  0.00           C
ATOM    609  HA  PRO A 622      48.090  45.040  59.080  1.00  0.00           H
ATOM    610  CB  PRO A 622      47.450  44.620  56.960  1.00  0.00           C
ATOM    611  HB1 PRO A 622      47.770  45.670  56.810  1.00  0.00           H
ATOM    612  HB2 PRO A 622      46.360  44.580  56.690  1.00  0.00           H
ATOM    613  CG  PRO A 622      48.420  43.690  56.150  1.00  0.00           C
ATOM    614  HG1 PRO A 622      47.770  42.870  55.760  1.00  0.00           H
ATOM    615  HG2 PRO A 622      48.850  44.270  55.320  1.00  0.00           H
ATOM    616  C   PRO A 622      46.370  43.620  59.040  1.00  0.00           C
ATOM    617  O   PRO A 622      45.630  44.210  59.810  1.00  0.00           O
ATOM    618  N   VAL A 623      46.100  42.370  58.670  1.00  0.00           N
ATOM    619  HN  VAL A 623      46.700  41.860  58.050  1.00  0.00           H
ATOM    620  CA  VAL A 623      44.920  41.650  59.270  1.00  0.00           C
ATOM    621  HA  VAL A 623      44.090  42.290  59.020  1.00  0.00           H
ATOM    622  CB  VAL A 623      44.700  40.280  58.510  1.00  0.00           C
ATOM    623  HB  VAL A 623      45.720  39.860  58.390  1.00  0.00           H
ATOM    624  CG1 VAL A 623      43.740  39.300  59.130  1.00  0.00           C
ATOM    625 HG11 VAL A 623      44.130  38.850  60.070  1.00  0.00           H
ATOM    626 HG12 VAL A 623      43.390  38.540  58.390  1.00  0.00           H
ATOM    627 HG13 VAL A 623      42.760  39.670  59.500  1.00  0.00           H
ATOM    628  CG2 VAL A 623      44.190  40.550  57.110  1.00  0.00           C
ATOM    629 HG21 VAL A 623      44.320  39.600  56.580  1.00  0.00           H
ATOM    630 HG22 VAL A 623      44.690  41.390  56.580  1.00  0.00           H
ATOM    631 HG23 VAL A 623      43.090  40.690  57.110  1.00  0.00           H
ATOM    632  C   VAL A 623      44.860  41.500  60.780  1.00  0.00           C
ATOM    633  O   VAL A 623      43.950  41.830  61.500  1.00  0.00           O
ATOM    634  N   ILE A 624      45.990  41.110  61.430  1.00  0.00           N
ATOM    635  HN  ILE A 624      46.810  40.960  60.880  1.00  0.00           H
ATOM    636  CA  ILE A 624      46.190  41.180  62.850  1.00  0.00           C
ATOM    637  HA  ILE A 624      45.340  40.690  63.310  1.00  0.00           H
ATOM    638  CB  ILE A 624      47.550  40.420  63.300  1.00  0.00           C
ATOM    639  HB  ILE A 624      48.420  40.740  62.680  1.00  0.00           H
ATOM    640  CG2 ILE A 624      47.860  40.580  64.850  1.00  0.00           C
ATOM    641 HG21 ILE A 624      48.800  40.080  65.180  1.00  0.00           H
ATOM    642 HG22 ILE A 624      46.960  40.120  65.320  1.00  0.00           H
ATOM    643 HG23 ILE A 624      47.940  41.620  65.210  1.00  0.00           H
ATOM    644  CG1 ILE A 624      47.370  38.950  62.970  1.00  0.00           C
ATOM    645 HG11 ILE A 624      46.960  38.890  61.950  1.00  0.00           H
ATOM    646 HG12 ILE A 624      46.560  38.570  63.640  1.00  0.00           H
ATOM    647  CD  ILE A 624      48.660  38.040  63.040  1.00  0.00           C
ATOM    648  HD1 ILE A 624      49.090  38.010  62.010  1.00  0.00           H
ATOM    649  HD2 ILE A 624      48.260  37.060  63.360  1.00  0.00           H
ATOM    650  HD3 ILE A 624      49.460  38.330  63.750  1.00  0.00           H
ATOM    651  C   ILE A 624      46.170  42.670  63.380  1.00  0.00           C
ATOM    652  O   ILE A 624      45.340  42.960  64.220  1.00  0.00           O
ATOM    653  N   THR A 625      46.840  43.640  62.790  1.00  0.00           N
ATOM    654  HN  THR A 625      47.450  43.510  62.010  1.00  0.00           H
ATOM    655  CA  THR A 625      46.770  45.050  63.150  1.00  0.00           C
ATOM    656  HA  THR A 625      47.120  45.110  64.170  1.00  0.00           H
ATOM    657  CB  THR A 625      47.660  45.880  62.240  1.00  0.00           C
ATOM    658  HB  THR A 625      47.230  45.760  61.220  1.00  0.00           H
ATOM    659  OG1 THR A 625      49.050  45.460  62.280  1.00  0.00           O
ATOM    660  HG1 THR A 625      49.070  44.580  61.890  1.00  0.00           H
ATOM    661  CG2 THR A 625      47.730  47.390  62.500  1.00  0.00           C
ATOM    662 HG21 THR A 625      48.180  47.600  63.500  1.00  0.00           H
ATOM    663 HG22 THR A 625      46.750  47.880  62.650  1.00  0.00           H
ATOM    664 HG23 THR A 625      48.380  47.880  61.750  1.00  0.00           H
ATOM    665  C   THR A 625      45.380  45.670  63.170  1.00  0.00           C
ATOM    666  O   THR A 625      44.980  46.470  63.950  1.00  0.00           O
ATOM    667  N   PHE A 626      44.560  45.350  62.130  1.00  0.00           N
ATOM    668  HN  PHE A 626      44.910  44.750  61.410  1.00  0.00           H
ATOM    669  CA  PHE A 626      43.140  45.710  61.830  1.00  0.00           C
ATOM    670  HA  PHE A 626      43.150  46.780  61.980  1.00  0.00           H
ATOM    671  CB  PHE A 626      42.830  45.200  60.360  1.00  0.00           C
ATOM    672  HB1 PHE A 626      42.970  44.100  60.380  1.00  0.00           H
ATOM    673  HB2 PHE A 626      43.550  45.610  59.640  1.00  0.00           H
ATOM    674  CG  PHE A 626      41.500  45.620  59.790  1.00  0.00           C
ATOM    675  CD1 PHE A 626      40.770  44.680  59.150  1.00  0.00           C
ATOM    676  HD1 PHE A 626      41.160  43.700  58.930  1.00  0.00           H
ATOM    677  CE1 PHE A 626      39.440  44.910  58.780  1.00  0.00           C
ATOM    678  HE1 PHE A 626      38.840  44.130  58.340  1.00  0.00           H
ATOM    679  CZ  PHE A 626      38.940  46.150  58.830  1.00  0.00           C
ATOM    680  HZ  PHE A 626      37.930  46.300  58.510  1.00  0.00           H
ATOM    681  CD2 PHE A 626      40.920  46.950  59.940  1.00  0.00           C
ATOM    682  HD2 PHE A 626      41.410  47.750  60.460  1.00  0.00           H
ATOM    683  CE2 PHE A 626      39.640  47.260  59.420  1.00  0.00           C
ATOM    684  HE2 PHE A 626      39.050  48.150  59.560  1.00  0.00           H
ATOM    685  C   PHE A 626      42.240  45.150  62.890  1.00  0.00           C
ATOM    686  O   PHE A 626      41.390  45.830  63.410  1.00  0.00           O
ATOM    687  N   GLY A 627      42.330  43.870  63.270  1.00  0.00           N
ATOM    688  HN  GLY A 627      42.930  43.300  62.710  1.00  0.00           H
ATOM    689  CA  GLY A 627      41.570  43.310  64.440  1.00  0.00           C
ATOM    690  HA1 GLY A 627      41.930  42.310  64.630  1.00  0.00           H
ATOM    691  HA2 GLY A 627      40.510  43.430  64.360  1.00  0.00           H
ATOM    692  C   GLY A 627      41.990  43.990  65.700  1.00  0.00           C
ATOM    693  O   GLY A 627      41.120  44.230  66.530  1.00  0.00           O
ATOM    694  N   GLY A 628      43.290  44.300  65.870  1.00  0.00           N
ATOM    695  HN  GLY A 628      43.970  44.010  65.190  1.00  0.00           H
ATOM    696  CA  GLY A 628      43.710  45.180  66.950  1.00  0.00           C
ATOM    697  HA1 GLY A 628      44.790  45.200  66.860  1.00  0.00           H
ATOM    698  HA2 GLY A 628      43.420  44.690  67.870  1.00  0.00           H
ATOM    699  C   GLY A 628      43.100  46.530  66.940  1.00  0.00           C
ATOM    700  O   GLY A 628      42.470  46.940  67.940  1.00  0.00           O
ATOM    701  N   LEU A 629      43.270  47.440  65.910  1.00  0.00           N
ATOM    702  HN  LEU A 629      43.780  47.120  65.120  1.00  0.00           H
ATOM    703  CA  LEU A 629      42.630  48.750  65.810  1.00  0.00           C
ATOM    704  HA  LEU A 629      42.980  49.390  66.600  1.00  0.00           H
ATOM    705  CB  LEU A 629      42.760  49.500  64.450  1.00  0.00           C
ATOM    706  HB1 LEU A 629      42.290  50.490  64.570  1.00  0.00           H
ATOM    707  HB2 LEU A 629      42.360  48.980  63.560  1.00  0.00           H
ATOM    708  CG  LEU A 629      44.240  49.810  64.120  1.00  0.00           C
ATOM    709  HG  LEU A 629      44.810  48.870  64.000  1.00  0.00           H
ATOM    710  CD1 LEU A 629      44.290  50.610  62.840  1.00  0.00           C
ATOM    711 HD11 LEU A 629      45.370  50.570  62.540  1.00  0.00           H
ATOM    712 HD12 LEU A 629      43.910  51.650  62.760  1.00  0.00           H
ATOM    713 HD13 LEU A 629      43.730  50.040  62.070  1.00  0.00           H
ATOM    714  CD2 LEU A 629      44.850  50.630  65.260  1.00  0.00           C
ATOM    715 HD21 LEU A 629      44.200  51.510  65.460  1.00  0.00           H
ATOM    716 HD22 LEU A 629      45.920  50.900  65.120  1.00  0.00           H
ATOM    717 HD23 LEU A 629      44.840  50.080  66.230  1.00  0.00           H
ATOM    718  C   LEU A 629      41.110  48.630  66.010  1.00  0.00           C
ATOM    719  O   LEU A 629      40.450  49.240  66.840  1.00  0.00           O
ATOM    720  N   LEU A 630      40.390  47.780  65.220  1.00  0.00           N
ATOM    721  HN  LEU A 630      40.830  47.330  64.440  1.00  0.00           H
ATOM    722  CA  LEU A 630      38.910  47.610  65.250  1.00  0.00           C
ATOM    723  HA  LEU A 630      38.490  48.590  65.060  1.00  0.00           H
ATOM    724  CB  LEU A 630      38.550  46.740  63.980  1.00  0.00           C
ATOM    725  HB1 LEU A 630      39.020  45.750  63.880  1.00  0.00           H
ATOM    726  HB2 LEU A 630      38.900  47.200  63.030  1.00  0.00           H
ATOM    727  CG  LEU A 630      37.050  46.490  63.820  1.00  0.00           C
ATOM    728  HG  LEU A 630      36.530  46.080  64.710  1.00  0.00           H
ATOM    729  CD1 LEU A 630      36.270  47.700  63.410  1.00  0.00           C
ATOM    730 HD11 LEU A 630      36.810  48.360  62.690  1.00  0.00           H
ATOM    731 HD12 LEU A 630      35.960  48.310  64.280  1.00  0.00           H
ATOM    732 HD13 LEU A 630      35.360  47.370  62.840  1.00  0.00           H
ATOM    733  CD2 LEU A 630      36.890  45.390  62.700  1.00  0.00           C
ATOM    734 HD21 LEU A 630      37.340  45.800  61.770  1.00  0.00           H
ATOM    735 HD22 LEU A 630      35.800  45.200  62.580  1.00  0.00           H
ATOM    736 HD23 LEU A 630      37.460  44.470  62.950  1.00  0.00           H
ATOM    737  C   LEU A 630      38.470  47.100  66.600  1.00  0.00           C
ATOM    738  O   LEU A 630      37.390  47.400  67.070  1.00  0.00           O
ATOM    739  N   GLY A 631      39.320  46.430  67.250  1.00  0.00           N
ATOM    740  HN  GLY A 631      40.200  46.280  66.780  1.00  0.00           H
ATOM    741  CA  GLY A 631      39.210  45.990  68.600  1.00  0.00           C
ATOM    742  HA1 GLY A 631      40.060  45.360  68.820  1.00  0.00           H
ATOM    743  HA2 GLY A 631      38.290  45.440  68.680  1.00  0.00           H
ATOM    744  C   GLY A 631      39.350  47.040  69.710  1.00  0.00           C
ATOM    745  O   GLY A 631      38.800  46.890  70.810  1.00  0.00           O
ATOM    746  N   GLU A 632      39.870  48.210  69.350  1.00  0.00           N
ATOM    747  HN  GLU A 632      40.380  48.420  68.530  1.00  0.00           H
ATOM    748  CA  GLU A 632      39.720  49.430  70.160  1.00  0.00           C
ATOM    749  HA  GLU A 632      39.530  49.200  71.200  1.00  0.00           H
ATOM    750  CB  GLU A 632      41.050  50.260  70.080  1.00  0.00           C
ATOM    751  HB1 GLU A 632      40.850  51.290  70.440  1.00  0.00           H
ATOM    752  HB2 GLU A 632      41.430  50.350  69.030  1.00  0.00           H
ATOM    753  CG  GLU A 632      42.210  49.750  71.020  1.00  0.00           C
ATOM    754  HG1 GLU A 632      43.110  50.380  70.840  1.00  0.00           H
ATOM    755  HG2 GLU A 632      42.390  48.680  70.810  1.00  0.00           H
ATOM    756  CD  GLU A 632      42.070  49.790  72.490  1.00  0.00           C
ATOM    757  OE1 GLU A 632      42.050  48.730  73.130  1.00  0.00           O
ATOM    758  OE2 GLU A 632      41.940  50.880  73.150  1.00  0.00           O
ATOM    759  C   GLU A 632      38.620  50.370  69.830  1.00  0.00           C
ATOM    760  O   GLU A 632      37.930  50.990  70.660  1.00  0.00           O
ATOM    761  N   ALA A 633      38.360  50.400  68.510  1.00  0.00           N
ATOM    762  HN  ALA A 633      38.900  50.050  67.750  1.00  0.00           H
ATOM    763  CA  ALA A 633      37.090  50.990  68.090  1.00  0.00           C
ATOM    764  HA  ALA A 633      36.960  52.010  68.430  1.00  0.00           H
ATOM    765  CB  ALA A 633      37.000  50.930  66.590  1.00  0.00           C
ATOM    766  HB1 ALA A 633      36.270  51.710  66.260  1.00  0.00           H
ATOM    767  HB2 ALA A 633      36.800  49.930  66.140  1.00  0.00           H
ATOM    768  HB3 ALA A 633      37.960  51.310  66.160  1.00  0.00           H
ATOM    769  C   ALA A 633      35.800  50.330  68.620  1.00  0.00           C
ATOM    770  O   ALA A 633      34.920  51.060  69.130  1.00  0.00           O
ATOM    771  N   THR A 634      35.740  49.040  68.680  1.00  0.00           N
ATOM    772  HN  THR A 634      36.490  48.500  68.310  1.00  0.00           H
ATOM    773  CA  THR A 634      34.550  48.380  69.220  1.00  0.00           C
ATOM    774  HA  THR A 634      33.640  48.970  69.230  1.00  0.00           H
ATOM    775  CB  THR A 634      34.200  47.120  68.390  1.00  0.00           C
ATOM    776  HB  THR A 634      33.290  46.690  68.860  1.00  0.00           H
ATOM    777  OG1 THR A 634      35.320  46.200  68.300  1.00  0.00           O
ATOM    778  HG1 THR A 634      35.990  46.600  67.760  1.00  0.00           H
ATOM    779  CG2 THR A 634      33.830  47.650  66.940  1.00  0.00           C
ATOM    780 HG21 THR A 634      33.060  48.430  67.090  1.00  0.00           H
ATOM    781 HG22 THR A 634      33.440  46.870  66.240  1.00  0.00           H
ATOM    782 HG23 THR A 634      34.740  48.120  66.490  1.00  0.00           H
ATOM    783  C   THR A 634      34.690  47.880  70.660  1.00  0.00           C
ATOM    784  O   THR A 634      33.950  47.000  71.090  1.00  0.00           O
ATOM    785  N   GLU A 635      35.600  48.440  71.390  1.00  0.00           N
ATOM    786  HN  GLU A 635      35.890  49.300  70.970  1.00  0.00           H
ATOM    787  CA  GLU A 635      36.100  48.050  72.710  1.00  0.00           C
ATOM    788  HA  GLU A 635      37.150  48.290  72.610  1.00  0.00           H
ATOM    789  CB  GLU A 635      35.530  48.940  73.820  1.00  0.00           C
ATOM    790  HB1 GLU A 635      36.030  48.730  74.780  1.00  0.00           H
ATOM    791  HB2 GLU A 635      34.430  48.880  73.940  1.00  0.00           H
ATOM    792  CG  GLU A 635      36.010  50.430  73.690  1.00  0.00           C
ATOM    793  HG1 GLU A 635      35.790  50.780  72.660  1.00  0.00           H
ATOM    794  HG2 GLU A 635      37.120  50.420  73.740  1.00  0.00           H
ATOM    795  CD  GLU A 635      35.300  51.420  74.550  1.00  0.00           C
ATOM    796  OE1 GLU A 635      34.030  51.480  74.490  1.00  0.00           O
ATOM    797  OE2 GLU A 635      35.980  52.080  75.430  1.00  0.00           O
ATOM    798  C   GLU A 635      36.030  46.590  73.050  1.00  0.00           C
ATOM    799  O   GLU A 635      35.440  46.120  74.020  1.00  0.00           O
ATOM    800  N   GLY A 636      36.810  45.820  72.390  1.00  0.00           N
ATOM    801  HN  GLY A 636      37.400  46.190  71.670  1.00  0.00           H
ATOM    802  CA  GLY A 636      36.930  44.440  72.690  1.00  0.00           C
ATOM    803  HA1 GLY A 636      36.880  44.240  73.760  1.00  0.00           H
ATOM    804  HA2 GLY A 636      37.890  44.090  72.350  1.00  0.00           H
ATOM    805  C   GLY A 636      35.930  43.490  72.000  1.00  0.00           C
ATOM    806  O   GLY A 636      36.070  42.280  72.180  1.00  0.00           O
ATOM    807  N   ARG A 637      34.940  43.960  71.200  1.00  0.00           N
ATOM    808  HN  ARG A 637      34.820  44.950  71.250  1.00  0.00           H
ATOM    809  CA  ARG A 637      33.990  43.120  70.520  1.00  0.00           C
ATOM    810  HA  ARG A 637      33.510  42.390  71.150  1.00  0.00           H
ATOM    811  CB  ARG A 637      32.820  43.740  69.780  1.00  0.00           C
ATOM    812  HB1 ARG A 637      32.370  43.070  69.030  1.00  0.00           H
ATOM    813  HB2 ARG A 637      33.310  44.590  69.260  1.00  0.00           H
ATOM    814  CG  ARG A 637      31.680  44.250  70.710  1.00  0.00           C
ATOM    815  HG1 ARG A 637      30.900  44.800  70.160  1.00  0.00           H
ATOM    816  HG2 ARG A 637      32.180  44.890  71.470  1.00  0.00           H
ATOM    817  CD  ARG A 637      30.830  43.190  71.480  1.00  0.00           C
ATOM    818  HD1 ARG A 637      30.060  43.810  71.990  1.00  0.00           H
ATOM    819  HD2 ARG A 637      31.390  42.710  72.310  1.00  0.00           H
ATOM    820  NE  ARG A 637      30.280  42.180  70.540  1.00  0.00           N
ATOM    821  HE  ARG A 637      30.260  42.470  69.580  1.00  0.00           H
ATOM    822  CZ  ARG A 637      29.670  41.020  70.830  1.00  0.00           C
ATOM    823  NH1 ARG A 637      29.640  40.500  72.030  1.00  0.00           N
ATOM    824 HH11 ARG A 637      29.920  41.060  72.810  1.00  0.00           H
ATOM    825 HH12 ARG A 637      29.240  39.610  72.250  1.00  0.00           H
ATOM    826  NH2 ARG A 637      29.200  40.360  69.830  1.00  0.00           N
ATOM    827 HH21 ARG A 637      29.220  40.740  68.900  1.00  0.00           H
ATOM    828 HH22 ARG A 637      28.650  39.540  70.010  1.00  0.00           H
ATOM    829  C   ARG A 637      34.650  42.120  69.540  1.00  0.00           C
ATOM    830  O   ARG A 637      34.470  40.940  69.620  1.00  0.00           O
ATOM    831  N   ILE A 638      35.500  42.680  68.640  1.00  0.00           N
ATOM    832  HN  ILE A 638      35.530  43.670  68.580  1.00  0.00           H
ATOM    833  CA  ILE A 638      36.260  42.020  67.590  1.00  0.00           C
ATOM    834  HA  ILE A 638      35.770  41.110  67.310  1.00  0.00           H
ATOM    835  CB  ILE A 638      36.480  42.950  66.380  1.00  0.00           C
ATOM    836  HB  ILE A 638      36.950  43.870  66.770  1.00  0.00           H
ATOM    837  CG2 ILE A 638      37.520  42.420  65.340  1.00  0.00           C
ATOM    838 HG21 ILE A 638      37.310  41.350  65.120  1.00  0.00           H
ATOM    839 HG22 ILE A 638      38.550  42.540  65.750  1.00  0.00           H
ATOM    840 HG23 ILE A 638      37.550  43.020  64.410  1.00  0.00           H
ATOM    841  CG1 ILE A 638      35.130  43.520  65.760  1.00  0.00           C
ATOM    842 HG11 ILE A 638      35.420  43.910  64.760  1.00  0.00           H
ATOM    843 HG12 ILE A 638      34.730  44.330  66.400  1.00  0.00           H
ATOM    844  CD  ILE A 638      34.100  42.370  65.560  1.00  0.00           C
ATOM    845  HD1 ILE A 638      33.190  42.880  65.200  1.00  0.00           H
ATOM    846  HD2 ILE A 638      33.900  41.920  66.550  1.00  0.00           H
ATOM    847  HD3 ILE A 638      34.390  41.560  64.860  1.00  0.00           H
ATOM    848  C   ILE A 638      37.560  41.590  68.260  1.00  0.00           C
ATOM    849  O   ILE A 638      38.210  42.420  68.830  1.00  0.00           O
ATOM    850  N   SER A 639      37.890  40.230  68.270  1.00  0.00           N
ATOM    851  HN  SER A 639      37.180  39.560  68.050  1.00  0.00           H
ATOM    852  CA  SER A 639      39.180  39.670  68.590  1.00  0.00           C
ATOM    853  HA  SER A 639      39.740  40.280  69.290  1.00  0.00           H
ATOM    854  CB  SER A 639      39.070  38.200  69.160  1.00  0.00           C
ATOM    855  HB1 SER A 639      38.480  38.250  70.100  1.00  0.00           H
ATOM    856  HB2 SER A 639      40.080  37.770  69.320  1.00  0.00           H
ATOM    857  OG  SER A 639      38.440  37.330  68.240  1.00  0.00           O
ATOM    858  HG1 SER A 639      37.560  37.710  68.090  1.00  0.00           H
ATOM    859  C   SER A 639      40.010  39.550  67.360  1.00  0.00           C
ATOM    860  O   SER A 639      39.540  39.790  66.240  1.00  0.00           O
ATOM    861  N   ALA A 640      41.380  39.410  67.560  1.00  0.00           N
ATOM    862  HN  ALA A 640      41.700  39.330  68.500  1.00  0.00           H
ATOM    863  CA  ALA A 640      42.310  39.470  66.440  1.00  0.00           C
ATOM    864  HA  ALA A 640      42.150  40.290  65.770  1.00  0.00           H
ATOM    865  CB  ALA A 640      43.700  39.690  67.110  1.00  0.00           C
ATOM    866  HB1 ALA A 640      44.460  39.240  66.430  1.00  0.00           H
ATOM    867  HB2 ALA A 640      43.560  39.190  68.090  1.00  0.00           H
ATOM    868  HB3 ALA A 640      43.860  40.780  67.320  1.00  0.00           H
ATOM    869  C   ALA A 640      42.170  38.140  65.610  1.00  0.00           C
ATOM    870  O   ALA A 640      42.270  38.210  64.410  1.00  0.00           O
ATOM    871  N   ILE A 641      41.820  37.030  66.270  1.00  0.00           N
ATOM    872  HN  ILE A 641      41.670  37.000  67.250  1.00  0.00           H
ATOM    873  CA  ILE A 641      41.590  35.790  65.600  1.00  0.00           C
ATOM    874  HA  ILE A 641      42.470  35.710  64.970  1.00  0.00           H
ATOM    875  CB  ILE A 641      41.610  34.550  66.570  1.00  0.00           C
ATOM    876  HB  ILE A 641      42.530  34.560  67.210  1.00  0.00           H
ATOM    877  CG2 ILE A 641      40.400  34.580  67.460  1.00  0.00           C
ATOM    878 HG21 ILE A 641      39.500  34.580  66.810  1.00  0.00           H
ATOM    879 HG22 ILE A 641      40.320  35.540  68.000  1.00  0.00           H
ATOM    880 HG23 ILE A 641      40.230  33.640  68.040  1.00  0.00           H
ATOM    881  CG1 ILE A 641      41.520  33.270  65.750  1.00  0.00           C
ATOM    882 HG11 ILE A 641      40.710  33.340  65.000  1.00  0.00           H
ATOM    883 HG12 ILE A 641      41.320  32.400  66.420  1.00  0.00           H
ATOM    884  CD  ILE A 641      42.930  32.890  65.100  1.00  0.00           C
ATOM    885  HD1 ILE A 641      42.900  31.900  64.600  1.00  0.00           H
ATOM    886  HD2 ILE A 641      43.730  32.960  65.870  1.00  0.00           H
ATOM    887  HD3 ILE A 641      42.930  33.580  64.230  1.00  0.00           H
ATOM    888  C   ILE A 641      40.350  35.870  64.650  1.00  0.00           C
ATOM    889  O   ILE A 641      40.340  35.320  63.570  1.00  0.00           O
ATOM    890  N   GLU A 642      39.310  36.680  64.970  1.00  0.00           N
ATOM    891  HN  GLU A 642      39.290  37.180  65.840  1.00  0.00           H
ATOM    892  CA  GLU A 642      38.160  36.920  64.070  1.00  0.00           C
ATOM    893  HA  GLU A 642      37.710  35.980  63.790  1.00  0.00           H
ATOM    894  CB  GLU A 642      37.080  37.650  64.860  1.00  0.00           C
ATOM    895  HB1 GLU A 642      36.420  38.340  64.280  1.00  0.00           H
ATOM    896  HB2 GLU A 642      37.550  38.340  65.590  1.00  0.00           H
ATOM    897  CG  GLU A 642      36.200  36.690  65.670  1.00  0.00           C
ATOM    898  HG1 GLU A 642      36.760  36.010  66.350  1.00  0.00           H
ATOM    899  HG2 GLU A 642      35.550  36.080  65.000  1.00  0.00           H
ATOM    900  CD  GLU A 642      35.330  37.460  66.680  1.00  0.00           C
ATOM    901  OE1 GLU A 642      35.880  38.110  67.590  1.00  0.00           O
ATOM    902  OE2 GLU A 642      34.130  37.400  66.450  1.00  0.00           O
ATOM    903  C   GLU A 642      38.520  37.640  62.770  1.00  0.00           C
ATOM    904  O   GLU A 642      37.970  37.250  61.760  1.00  0.00           O
ATOM    905  N   SER A 643      39.410  38.650  62.790  1.00  0.00           N
ATOM    906  HN  SER A 643      39.670  38.980  63.690  1.00  0.00           H
ATOM    907  CA  SER A 643      39.920  39.350  61.600  1.00  0.00           C
ATOM    908  HA  SER A 643      39.100  39.700  61.000  1.00  0.00           H
ATOM    909  CB  SER A 643      40.810  40.570  62.070  1.00  0.00           C
ATOM    910  HB1 SER A 643      41.640  40.170  62.700  1.00  0.00           H
ATOM    911  HB2 SER A 643      40.150  41.260  62.630  1.00  0.00           H
ATOM    912  OG  SER A 643      41.370  41.320  60.960  1.00  0.00           O
ATOM    913  HG1 SER A 643      42.060  41.840  61.350  1.00  0.00           H
ATOM    914  C   SER A 643      40.650  38.420  60.590  1.00  0.00           C
ATOM    915  O   SER A 643      40.330  38.370  59.430  1.00  0.00           O
ATOM    916  N   LEU A 644      41.510  37.530  61.190  1.00  0.00           N
ATOM    917  HN  LEU A 644      41.680  37.640  62.170  1.00  0.00           H
ATOM    918  CA  LEU A 644      42.080  36.340  60.540  1.00  0.00           C
ATOM    919  HA  LEU A 644      42.720  36.620  59.720  1.00  0.00           H
ATOM    920  CB  LEU A 644      43.090  35.580  61.470  1.00  0.00           C
ATOM    921  HB1 LEU A 644      43.490  34.790  60.800  1.00  0.00           H
ATOM    922  HB2 LEU A 644      42.480  35.130  62.280  1.00  0.00           H
ATOM    923  CG  LEU A 644      44.340  36.350  61.990  1.00  0.00           C
ATOM    924  HG  LEU A 644      43.810  37.230  62.420  1.00  0.00           H
ATOM    925  CD1 LEU A 644      44.930  35.430  63.000  1.00  0.00           C
ATOM    926 HD11 LEU A 644      46.020  35.530  63.190  1.00  0.00           H
ATOM    927 HD12 LEU A 644      44.700  34.350  62.920  1.00  0.00           H
ATOM    928 HD13 LEU A 644      44.510  35.700  64.000  1.00  0.00           H
ATOM    929  CD2 LEU A 644      45.360  36.540  60.850  1.00  0.00           C
ATOM    930 HD21 LEU A 644      44.930  36.930  59.900  1.00  0.00           H
ATOM    931 HD22 LEU A 644      45.850  35.550  60.690  1.00  0.00           H
ATOM    932 HD23 LEU A 644      46.160  37.270  61.150  1.00  0.00           H
ATOM    933  C   LEU A 644      41.010  35.410  59.950  1.00  0.00           C
ATOM    934  O   LEU A 644      41.160  34.960  58.860  1.00  0.00           O
ATOM    935  N   PHE A 645      39.930  35.030  60.710  1.00  0.00           N
ATOM    936  HN  PHE A 645      39.930  35.330  61.660  1.00  0.00           H
ATOM    937  CA  PHE A 645      38.840  34.200  60.140  1.00  0.00           C
ATOM    938  HA  PHE A 645      39.210  33.360  59.580  1.00  0.00           H
ATOM    939  CB  PHE A 645      37.910  33.680  61.270  1.00  0.00           C
ATOM    940  HB1 PHE A 645      36.990  33.310  60.780  1.00  0.00           H
ATOM    941  HB2 PHE A 645      37.740  34.490  62.020  1.00  0.00           H
ATOM    942  CG  PHE A 645      38.610  32.510  61.940  1.00  0.00           C
ATOM    943  CD1 PHE A 645      39.010  31.420  61.230  1.00  0.00           C
ATOM    944  HD1 PHE A 645      38.830  31.420  60.170  1.00  0.00           H
ATOM    945  CE1 PHE A 645      39.500  30.290  61.870  1.00  0.00           C
ATOM    946  HE1 PHE A 645      39.750  29.370  61.350  1.00  0.00           H
ATOM    947  CZ  PHE A 645      39.710  30.350  63.220  1.00  0.00           C
ATOM    948  HZ  PHE A 645      40.190  29.510  63.700  1.00  0.00           H
ATOM    949  CD2 PHE A 645      38.720  32.570  63.380  1.00  0.00           C
ATOM    950  HD2 PHE A 645      38.420  33.470  63.890  1.00  0.00           H
ATOM    951  CE2 PHE A 645      39.230  31.420  64.010  1.00  0.00           C
ATOM    952  HE2 PHE A 645      39.350  31.400  65.080  1.00  0.00           H
ATOM    953  C   PHE A 645      38.030  34.930  59.070  1.00  0.00           C
ATOM    954  O   PHE A 645      37.690  34.230  58.140  1.00  0.00           O
ATOM    955  N   GLY A 646      37.780  36.210  59.150  1.00  0.00           N
ATOM    956  HN  GLY A 646      38.000  36.670  60.010  1.00  0.00           H
ATOM    957  CA  GLY A 646      37.090  36.940  58.080  1.00  0.00           C
ATOM    958  HA1 GLY A 646      36.930  37.910  58.520  1.00  0.00           H
ATOM    959  HA2 GLY A 646      36.130  36.490  57.890  1.00  0.00           H
ATOM    960  C   GLY A 646      37.770  37.120  56.760  1.00  0.00           C
ATOM    961  O   GLY A 646      37.190  37.050  55.700  1.00  0.00           O
ATOM    962  N   ALA A 647      39.110  37.460  56.810  1.00  0.00           N
ATOM    963  HN  ALA A 647      39.500  37.600  57.730  1.00  0.00           H
ATOM    964  CA  ALA A 647      39.990  37.470  55.670  1.00  0.00           C
ATOM    965  HA  ALA A 647      39.660  38.220  54.980  1.00  0.00           H
ATOM    966  CB  ALA A 647      41.400  37.730  56.090  1.00  0.00           C
ATOM    967  HB1 ALA A 647      41.850  36.960  56.760  1.00  0.00           H
ATOM    968  HB2 ALA A 647      41.350  38.600  56.770  1.00  0.00           H
ATOM    969  HB3 ALA A 647      42.100  37.960  55.260  1.00  0.00           H
ATOM    970  C   ALA A 647      40.230  36.120  55.020  1.00  0.00           C
ATOM    971  O   ALA A 647      40.210  36.050  53.780  1.00  0.00           O
ATOM    972  N   SER A 648      40.330  35.000  55.760  1.00  0.00           N
ATOM    973  HN  SER A 648      40.270  35.040  56.760  1.00  0.00           H
ATOM    974  CA  SER A 648      40.430  33.650  55.230  1.00  0.00           C
ATOM    975  HA  SER A 648      41.270  33.610  54.560  1.00  0.00           H
ATOM    976  CB  SER A 648      40.780  32.640  56.310  1.00  0.00           C
ATOM    977  HB1 SER A 648      40.080  32.680  57.170  1.00  0.00           H
ATOM    978  HB2 SER A 648      41.760  33.000  56.680  1.00  0.00           H
ATOM    979  OG  SER A 648      40.940  31.320  55.830  1.00  0.00           O
ATOM    980  HG1 SER A 648      41.760  31.250  55.340  1.00  0.00           H
ATOM    981  C   SER A 648      39.180  33.290  54.480  1.00  0.00           C
ATOM    982  O   SER A 648      39.140  32.700  53.390  1.00  0.00           O
ATOM    983  N   LEU A 649      38.010  33.620  55.070  1.00  0.00           N
ATOM    984  HN  LEU A 649      38.060  33.930  56.010  1.00  0.00           H
ATOM    985  CA  LEU A 649      36.770  33.120  54.470  1.00  0.00           C
ATOM    986  HA  LEU A 649      36.930  32.120  54.110  1.00  0.00           H
ATOM    987  CB  LEU A 649      35.660  33.090  55.590  1.00  0.00           C
ATOM    988  HB1 LEU A 649      35.650  34.070  56.140  1.00  0.00           H
ATOM    989  HB2 LEU A 649      35.960  32.270  56.260  1.00  0.00           H
ATOM    990  CG  LEU A 649      34.220  32.790  55.030  1.00  0.00           C
ATOM    991  HG  LEU A 649      34.070  33.570  54.250  1.00  0.00           H
ATOM    992  CD1 LEU A 649      34.200  31.470  54.250  1.00  0.00           C
ATOM    993 HD11 LEU A 649      34.580  30.600  54.830  1.00  0.00           H
ATOM    994 HD12 LEU A 649      34.930  31.620  53.420  1.00  0.00           H
ATOM    995 HD13 LEU A 649      33.210  31.240  53.810  1.00  0.00           H
ATOM    996  CD2 LEU A 649      33.070  33.010  55.980  1.00  0.00           C
ATOM    997 HD21 LEU A 649      32.110  32.700  55.520  1.00  0.00           H
ATOM    998 HD22 LEU A 649      33.060  34.060  56.330  1.00  0.00           H
ATOM    999 HD23 LEU A 649      33.070  32.380  56.910  1.00  0.00           H
ATOM   1000  C   LEU A 649      36.450  33.940  53.150  1.00  0.00           C
ATOM   1001  O   LEU A 649      36.140  33.340  52.110  1.00  0.00           O
ATOM   1002  N   THR A 650      36.670  35.240  53.250  1.00  0.00           N
ATOM   1003  HN  THR A 650      36.940  35.670  54.100  1.00  0.00           H
ATOM   1004  CA  THR A 650      36.560  36.150  52.100  1.00  0.00           C
ATOM   1005  HA  THR A 650      35.590  36.030  51.660  1.00  0.00           H
ATOM   1006  CB  THR A 650      36.940  37.640  52.330  1.00  0.00           C
ATOM   1007  HB  THR A 650      37.970  37.710  52.760  1.00  0.00           H
ATOM   1008  OG1 THR A 650      36.050  38.110  53.320  1.00  0.00           O
ATOM   1009  HG1 THR A 650      36.370  37.620  54.080  1.00  0.00           H
ATOM   1010  CG2 THR A 650      36.590  38.510  51.110  1.00  0.00           C
ATOM   1011 HG21 THR A 650      37.270  38.440  50.240  1.00  0.00           H
ATOM   1012 HG22 THR A 650      36.600  39.570  51.450  1.00  0.00           H
ATOM   1013 HG23 THR A 650      35.540  38.270  50.860  1.00  0.00           H
ATOM   1014  C   THR A 650      37.500  35.730  51.000  1.00  0.00           C
ATOM   1015  O   THR A 650      37.210  35.380  49.860  1.00  0.00           O
ATOM   1016  N   GLY A 651      38.800  35.610  51.450  1.00  0.00           N
ATOM   1017  HN  GLY A 651      38.960  35.830  52.410  1.00  0.00           H
ATOM   1018  CA  GLY A 651      39.870  35.580  50.530  1.00  0.00           C
ATOM   1019  HA1 GLY A 651      40.790  35.660  51.110  1.00  0.00           H
ATOM   1020  HA2 GLY A 651      39.700  36.220  49.670  1.00  0.00           H
ATOM   1021  C   GLY A 651      40.010  34.290  49.790  1.00  0.00           C
ATOM   1022  O   GLY A 651      40.350  34.240  48.630  1.00  0.00           O
ATOM   1023  N   ILE A 652      39.520  33.170  50.390  1.00  0.00           N
ATOM   1024  HN  ILE A 652      39.100  33.150  51.290  1.00  0.00           H
ATOM   1025  CA  ILE A 652      39.410  31.890  49.680  1.00  0.00           C
ATOM   1026  HA  ILE A 652      40.400  31.630  49.310  1.00  0.00           H
ATOM   1027  CB  ILE A 652      39.200  30.770  50.670  1.00  0.00           C
ATOM   1028  HB  ILE A 652      38.470  31.090  51.440  1.00  0.00           H
ATOM   1029  CG2 ILE A 652      38.480  29.490  49.940  1.00  0.00           C
ATOM   1030 HG21 ILE A 652      38.340  28.640  50.640  1.00  0.00           H
ATOM   1031 HG22 ILE A 652      39.200  29.140  49.180  1.00  0.00           H
ATOM   1032 HG23 ILE A 652      37.520  29.720  49.420  1.00  0.00           H
ATOM   1033  CG1 ILE A 652      40.540  30.360  51.370  1.00  0.00           C
ATOM   1034 HG11 ILE A 652      41.080  31.250  51.770  1.00  0.00           H
ATOM   1035 HG12 ILE A 652      41.220  29.920  50.610  1.00  0.00           H
ATOM   1036  CD  ILE A 652      40.230  29.390  52.670  1.00  0.00           C
ATOM   1037  HD1 ILE A 652      41.240  29.230  53.120  1.00  0.00           H
ATOM   1038  HD2 ILE A 652      39.890  28.390  52.370  1.00  0.00           H
ATOM   1039  HD3 ILE A 652      39.480  29.860  53.350  1.00  0.00           H
ATOM   1040  C   ILE A 652      38.320  31.890  48.590  1.00  0.00           C
ATOM   1041  O   ILE A 652      38.410  31.470  47.480  1.00  0.00           O
ATOM   1042  N   ALA A 653      37.250  32.560  49.000  1.00  0.00           N
ATOM   1043  HN  ALA A 653      37.240  33.120  49.820  1.00  0.00           H
ATOM   1044  CA  ALA A 653      36.090  32.670  48.200  1.00  0.00           C
ATOM   1045  HA  ALA A 653      35.930  31.650  47.850  1.00  0.00           H
ATOM   1046  CB  ALA A 653      34.970  33.070  49.040  1.00  0.00           C
ATOM   1047  HB1 ALA A 653      34.540  32.190  49.570  1.00  0.00           H
ATOM   1048  HB2 ALA A 653      34.160  33.570  48.470  1.00  0.00           H
ATOM   1049  HB3 ALA A 653      35.270  33.850  49.770  1.00  0.00           H
ATOM   1050  C   ALA A 653      36.200  33.600  47.030  1.00  0.00           C
ATOM   1051  O   ALA A 653      35.640  33.320  45.980  1.00  0.00           O
ATOM   1052  N   TYR A 654      36.800  34.760  47.280  1.00  0.00           N
ATOM   1053  HN  TYR A 654      37.060  34.900  48.240  1.00  0.00           H
ATOM   1054  CA  TYR A 654      37.160  35.810  46.360  1.00  0.00           C
ATOM   1055  HA  TYR A 654      36.270  36.030  45.780  1.00  0.00           H
ATOM   1056  CB  TYR A 654      37.680  37.070  47.130  1.00  0.00           C
ATOM   1057  HB1 TYR A 654      38.540  36.750  47.740  1.00  0.00           H
ATOM   1058  HB2 TYR A 654      36.850  37.440  47.770  1.00  0.00           H
ATOM   1059  CG  TYR A 654      38.210  38.170  46.210  1.00  0.00           C
ATOM   1060  CD1 TYR A 654      39.430  38.210  45.530  1.00  0.00           C
ATOM   1061  HD1 TYR A 654      40.150  37.420  45.680  1.00  0.00           H
ATOM   1062  CE1 TYR A 654      39.760  39.250  44.680  1.00  0.00           C
ATOM   1063  HE1 TYR A 654      40.750  39.220  44.240  1.00  0.00           H
ATOM   1064  CZ  TYR A 654      38.810  40.220  44.340  1.00  0.00           C
ATOM   1065  OH  TYR A 654      39.080  41.250  43.470  1.00  0.00           O
ATOM   1066  HH  TYR A 654      39.960  41.100  43.130  1.00  0.00           H
ATOM   1067  CD2 TYR A 654      37.310  39.240  45.900  1.00  0.00           C
ATOM   1068  HD2 TYR A 654      36.330  39.230  46.340  1.00  0.00           H
ATOM   1069  CE2 TYR A 654      37.600  40.250  45.000  1.00  0.00           C
ATOM   1070  HE2 TYR A 654      36.830  40.980  44.790  1.00  0.00           H
ATOM   1071  C   TYR A 654      38.190  35.270  45.350  1.00  0.00           C
ATOM   1072  O   TYR A 654      38.030  35.420  44.120  1.00  0.00           O
ATOM   1073  N   SER A 655      39.150  34.470  45.890  1.00  0.00           N
ATOM   1074  HN  SER A 655      39.150  34.420  46.890  1.00  0.00           H
ATOM   1075  CA  SER A 655      40.170  33.690  45.100  1.00  0.00           C
ATOM   1076  HA  SER A 655      40.780  34.390  44.520  1.00  0.00           H
ATOM   1077  CB  SER A 655      41.160  32.830  45.900  1.00  0.00           C
ATOM   1078  HB1 SER A 655      41.920  32.340  45.250  1.00  0.00           H
ATOM   1079  HB2 SER A 655      40.750  32.100  46.630  1.00  0.00           H
ATOM   1080  OG  SER A 655      42.030  33.690  46.720  1.00  0.00           O
ATOM   1081  HG1 SER A 655      41.480  33.970  47.460  1.00  0.00           H
ATOM   1082  C   SER A 655      39.530  32.780  44.040  1.00  0.00           C
ATOM   1083  O   SER A 655      39.820  32.820  42.840  1.00  0.00           O
ATOM   1084  N   LEU A 656      38.490  32.060  44.440  1.00  0.00           N
ATOM   1085  HN  LEU A 656      38.250  32.140  45.390  1.00  0.00           H
ATOM   1086  CA  LEU A 656      37.860  31.180  43.460  1.00  0.00           C
ATOM   1087  HA  LEU A 656      38.710  30.740  42.970  1.00  0.00           H
ATOM   1088  CB  LEU A 656      36.880  30.200  44.250  1.00  0.00           C
ATOM   1089  HB1 LEU A 656      36.240  29.660  43.520  1.00  0.00           H
ATOM   1090  HB2 LEU A 656      36.220  30.750  44.960  1.00  0.00           H
ATOM   1091  CG  LEU A 656      37.690  29.230  45.250  1.00  0.00           C
ATOM   1092  HG  LEU A 656      38.390  29.820  45.860  1.00  0.00           H
ATOM   1093  CD1 LEU A 656      36.700  28.570  46.200  1.00  0.00           C
ATOM   1094 HD11 LEU A 656      35.900  29.290  46.460  1.00  0.00           H
ATOM   1095 HD12 LEU A 656      37.240  28.280  47.130  1.00  0.00           H
ATOM   1096 HD13 LEU A 656      36.210  27.670  45.760  1.00  0.00           H
ATOM   1097  CD2 LEU A 656      38.560  28.180  44.520  1.00  0.00           C
ATOM   1098 HD21 LEU A 656      38.910  27.570  45.380  1.00  0.00           H
ATOM   1099 HD22 LEU A 656      39.400  28.660  43.990  1.00  0.00           H
ATOM   1100 HD23 LEU A 656      37.970  27.620  43.760  1.00  0.00           H
ATOM   1101  C   LEU A 656      37.080  31.880  42.350  1.00  0.00           C
ATOM   1102  O   LEU A 656      37.380  31.640  41.160  1.00  0.00           O
ATOM   1103  N   PHE A 657      36.120  32.810  42.660  1.00  0.00           N
ATOM   1104  HN  PHE A 657      36.080  33.130  43.600  1.00  0.00           H
ATOM   1105  CA  PHE A 657      35.020  33.260  41.910  1.00  0.00           C
ATOM   1106  HA  PHE A 657      34.870  32.780  40.960  1.00  0.00           H
ATOM   1107  CB  PHE A 657      33.830  33.050  42.780  1.00  0.00           C
ATOM   1108  HB1 PHE A 657      32.860  33.210  42.270  1.00  0.00           H
ATOM   1109  HB2 PHE A 657      33.760  33.710  43.680  1.00  0.00           H
ATOM   1110  CG  PHE A 657      33.720  31.580  43.060  1.00  0.00           C
ATOM   1111  CD1 PHE A 657      33.620  31.110  44.380  1.00  0.00           C
ATOM   1112  HD1 PHE A 657      33.850  31.770  45.200  1.00  0.00           H
ATOM   1113  CE1 PHE A 657      33.370  29.760  44.650  1.00  0.00           C
ATOM   1114  HE1 PHE A 657      33.160  29.420  45.660  1.00  0.00           H
ATOM   1115  CZ  PHE A 657      33.100  28.880  43.580  1.00  0.00           C
ATOM   1116  HZ  PHE A 657      32.790  27.860  43.750  1.00  0.00           H
ATOM   1117  CD2 PHE A 657      33.490  30.670  41.980  1.00  0.00           C
ATOM   1118  HD2 PHE A 657      33.490  30.940  40.930  1.00  0.00           H
ATOM   1119  CE2 PHE A 657      33.210  29.310  42.280  1.00  0.00           C
ATOM   1120  HE2 PHE A 657      32.930  28.530  41.590  1.00  0.00           H
ATOM   1121  C   PHE A 657      35.020  34.720  41.500  1.00  0.00           C
ATOM   1122  O   PHE A 657      34.210  35.160  40.680  1.00  0.00           O
ATOM   1123  N   ALA A 658      35.910  35.540  41.980  1.00  0.00           N
ATOM   1124  HN  ALA A 658      36.660  35.310  42.600  1.00  0.00           H
ATOM   1125  CA  ALA A 658      35.940  36.900  41.520  1.00  0.00           C
ATOM   1126  HA  ALA A 658      34.910  37.230  41.450  1.00  0.00           H
ATOM   1127  CB  ALA A 658      36.740  37.780  42.480  1.00  0.00           C
ATOM   1128  HB1 ALA A 658      36.610  38.870  42.300  1.00  0.00           H
ATOM   1129  HB2 ALA A 658      37.820  37.560  42.390  1.00  0.00           H
ATOM   1130  HB3 ALA A 658      36.410  37.600  43.530  1.00  0.00           H
ATOM   1131  C   ALA A 658      36.710  37.110  40.150  1.00  0.00           C
ATOM   1132  O   ALA A 658      37.400  36.210  39.580  1.00  0.00           O
ATOM   1133  N   GLY A 659      36.740  38.370  39.570  1.00  0.00           N
ATOM   1134  HN  GLY A 659      36.420  39.120  40.140  1.00  0.00           H
ATOM   1135  CA  GLY A 659      37.220  38.700  38.300  1.00  0.00           C
ATOM   1136  HA1 GLY A 659      37.040  39.730  38.010  1.00  0.00           H
ATOM   1137  HA2 GLY A 659      36.560  38.080  37.700  1.00  0.00           H
ATOM   1138  C   GLY A 659      38.650  38.390  38.120  1.00  0.00           C
ATOM   1139  O   GLY A 659      39.050  37.830  37.130  1.00  0.00           O
ATOM   1140  N   GLN A 660      39.510  38.740  39.090  1.00  0.00           N
ATOM   1141  HN  GLN A 660      39.300  39.440  39.770  1.00  0.00           H
ATOM   1142  CA  GLN A 660      40.880  38.270  39.180  1.00  0.00           C
ATOM   1143  HA  GLN A 660      40.850  37.300  38.710  1.00  0.00           H
ATOM   1144  CB  GLN A 660      41.890  39.200  38.400  1.00  0.00           C
ATOM   1145  HB1 GLN A 660      41.610  39.070  37.330  1.00  0.00           H
ATOM   1146  HB2 GLN A 660      42.890  38.740  38.510  1.00  0.00           H
ATOM   1147  CG  GLN A 660      41.830  40.710  38.710  1.00  0.00           C
ATOM   1148  HG1 GLN A 660      40.850  41.080  38.320  1.00  0.00           H
ATOM   1149  HG2 GLN A 660      42.600  41.270  38.120  1.00  0.00           H
ATOM   1150  CD  GLN A 660      42.140  40.900  40.200  1.00  0.00           C
ATOM   1151  OE1 GLN A 660      43.130  40.540  40.760  1.00  0.00           O
ATOM   1152  NE2 GLN A 660      41.130  41.380  40.970  1.00  0.00           N
ATOM   1153 HE21 GLN A 660      40.230  41.560  40.580  1.00  0.00           H
ATOM   1154 HE22 GLN A 660      41.320  41.400  41.950  1.00  0.00           H
ATOM   1155  C   GLN A 660      41.320  38.040  40.560  1.00  0.00           C
ATOM   1156  O   GLN A 660      40.710  38.510  41.510  1.00  0.00           O
ATOM   1157  N   PRO A 661      42.400  37.220  40.780  1.00  0.00           N
ATOM   1158  CD  PRO A 661      42.760  36.140  39.930  1.00  0.00           C
ATOM   1159  HD1 PRO A 661      43.110  36.600  38.980  1.00  0.00           H
ATOM   1160  HD2 PRO A 661      41.850  35.510  39.820  1.00  0.00           H
ATOM   1161  CA  PRO A 661      42.760  36.780  42.180  1.00  0.00           C
ATOM   1162  HA  PRO A 661      42.030  36.880  42.980  1.00  0.00           H
ATOM   1163  CB  PRO A 661      43.300  35.310  42.000  1.00  0.00           C
ATOM   1164  HB1 PRO A 661      42.400  34.670  42.070  1.00  0.00           H
ATOM   1165  HB2 PRO A 661      43.930  35.030  42.870  1.00  0.00           H
ATOM   1166  CG  PRO A 661      43.820  35.300  40.620  1.00  0.00           C
ATOM   1167  HG1 PRO A 661      44.770  35.870  40.630  1.00  0.00           H
ATOM   1168  HG2 PRO A 661      43.850  34.270  40.180  1.00  0.00           H
ATOM   1169  C   PRO A 661      43.950  37.590  42.660  1.00  0.00           C
ATOM   1170  O   PRO A 661      44.360  37.380  43.800  1.00  0.00           O
ATOM   1171  N   LEU A 662      44.650  38.320  41.790  1.00  0.00           N
ATOM   1172  HN  LEU A 662      44.210  38.530  40.920  1.00  0.00           H
ATOM   1173  CA  LEU A 662      45.910  38.970  42.100  1.00  0.00           C
ATOM   1174  HA  LEU A 662      46.580  38.200  42.430  1.00  0.00           H
ATOM   1175  CB  LEU A 662      46.440  39.620  40.820  1.00  0.00           C
ATOM   1176  HB1 LEU A 662      47.350  40.200  41.080  1.00  0.00           H
ATOM   1177  HB2 LEU A 662      45.740  40.270  40.270  1.00  0.00           H
ATOM   1178  CG  LEU A 662      47.020  38.590  39.870  1.00  0.00           C
ATOM   1179  HG  LEU A 662      46.430  37.670  40.080  1.00  0.00           H
ATOM   1180  CD1 LEU A 662      46.730  38.950  38.390  1.00  0.00           C
ATOM   1181 HD11 LEU A 662      47.170  38.170  37.730  1.00  0.00           H
ATOM   1182 HD12 LEU A 662      47.270  39.890  38.130  1.00  0.00           H
ATOM   1183 HD13 LEU A 662      45.650  39.120  38.260  1.00  0.00           H
ATOM   1184  CD2 LEU A 662      48.540  38.270  40.120  1.00  0.00           C
ATOM   1185 HD21 LEU A 662      48.930  37.460  39.470  1.00  0.00           H
ATOM   1186 HD22 LEU A 662      48.480  37.840  41.140  1.00  0.00           H
ATOM   1187 HD23 LEU A 662      49.230  39.140  40.110  1.00  0.00           H
ATOM   1188  C   LEU A 662      45.780  39.990  43.240  1.00  0.00           C
ATOM   1189  O   LEU A 662      46.720  40.290  44.000  1.00  0.00           O
ATOM   1190  N   THR A 663      44.590  40.670  43.330  1.00  0.00           N
ATOM   1191  HN  THR A 663      43.810  40.550  42.720  1.00  0.00           H
ATOM   1192  CA  THR A 663      44.310  41.640  44.370  1.00  0.00           C
ATOM   1193  HA  THR A 663      45.060  42.420  44.370  1.00  0.00           H
ATOM   1194  CB  THR A 663      42.970  42.360  44.180  1.00  0.00           C
ATOM   1195  HB  THR A 663      42.730  43.050  45.010  1.00  0.00           H
ATOM   1196  OG1 THR A 663      41.870  41.460  43.910  1.00  0.00           O
ATOM   1197  HG1 THR A 663      41.910  40.780  44.590  1.00  0.00           H
ATOM   1198  CG2 THR A 663      43.140  43.340  42.970  1.00  0.00           C
ATOM   1199 HG21 THR A 663      42.170  43.870  42.870  1.00  0.00           H
ATOM   1200 HG22 THR A 663      43.290  42.730  42.050  1.00  0.00           H
ATOM   1201 HG23 THR A 663      43.980  44.010  43.220  1.00  0.00           H
ATOM   1202  C   THR A 663      44.350  41.070  45.800  1.00  0.00           C
ATOM   1203  O   THR A 663      43.510  40.210  46.090  1.00  0.00           O
ATOM   1204  N   ILE A 664      45.250  41.480  46.660  1.00  0.00           N
ATOM   1205  HN  ILE A 664      46.080  41.960  46.390  1.00  0.00           H
ATOM   1206  CA  ILE A 664      45.440  40.870  47.980  1.00  0.00           C
ATOM   1207  HA  ILE A 664      44.970  39.900  48.080  1.00  0.00           H
ATOM   1208  CB  ILE A 664      46.870  40.840  48.400  1.00  0.00           C
ATOM   1209  HB  ILE A 664      47.320  41.840  48.540  1.00  0.00           H
ATOM   1210  CG2 ILE A 664      47.060  40.230  49.810  1.00  0.00           C
ATOM   1211 HG21 ILE A 664      46.730  39.170  49.770  1.00  0.00           H
ATOM   1212 HG22 ILE A 664      46.560  40.800  50.610  1.00  0.00           H
ATOM   1213 HG23 ILE A 664      48.150  40.280  50.040  1.00  0.00           H
ATOM   1214  CG1 ILE A 664      47.820  40.080  47.370  1.00  0.00           C
ATOM   1215 HG11 ILE A 664      48.840  40.070  47.790  1.00  0.00           H
ATOM   1216 HG12 ILE A 664      47.860  40.690  46.440  1.00  0.00           H
ATOM   1217  CD  ILE A 664      47.410  38.600  47.240  1.00  0.00           C
ATOM   1218  HD1 ILE A 664      47.650  38.150  48.220  1.00  0.00           H
ATOM   1219  HD2 ILE A 664      48.000  38.150  46.420  1.00  0.00           H
ATOM   1220  HD3 ILE A 664      46.350  38.360  47.030  1.00  0.00           H
ATOM   1221  C   ILE A 664      44.650  41.700  48.980  1.00  0.00           C
ATOM   1222  O   ILE A 664      44.740  42.890  49.000  1.00  0.00           O
ATOM   1223  N   LEU A 665      43.760  41.080  49.780  1.00  0.00           N
ATOM   1224  HN  LEU A 665      43.760  40.090  49.720  1.00  0.00           H
ATOM   1225  CA  LEU A 665      43.000  41.740  50.860  1.00  0.00           C
ATOM   1226  HA  LEU A 665      42.460  42.540  50.380  1.00  0.00           H
ATOM   1227  CB  LEU A 665      42.030  40.670  51.400  1.00  0.00           C
ATOM   1228  HB1 LEU A 665      41.470  41.140  52.240  1.00  0.00           H
ATOM   1229  HB2 LEU A 665      42.640  39.830  51.790  1.00  0.00           H
ATOM   1230  CG  LEU A 665      40.910  40.070  50.500  1.00  0.00           C
ATOM   1231  HG  LEU A 665      41.350  39.620  49.580  1.00  0.00           H
ATOM   1232  CD1 LEU A 665      40.360  38.960  51.380  1.00  0.00           C
ATOM   1233 HD11 LEU A 665      39.280  38.800  51.130  1.00  0.00           H
ATOM   1234 HD12 LEU A 665      40.440  39.400  52.390  1.00  0.00           H
ATOM   1235 HD13 LEU A 665      41.010  38.070  51.340  1.00  0.00           H
ATOM   1236  CD2 LEU A 665      39.840  41.180  50.080  1.00  0.00           C
ATOM   1237 HD21 LEU A 665      40.160  41.980  49.370  1.00  0.00           H
ATOM   1238 HD22 LEU A 665      39.620  41.800  50.990  1.00  0.00           H
ATOM   1239 HD23 LEU A 665      38.840  40.790  49.860  1.00  0.00           H
ATOM   1240  C   LEU A 665      43.840  42.260  52.050  1.00  0.00           C
ATOM   1241  O   LEU A 665      44.920  41.720  52.390  1.00  0.00           O
ATOM   1242  N   GLY A 666      43.480  43.400  52.510  1.00  0.00           N
ATOM   1243  HN  GLY A 666      42.640  43.740  52.120  1.00  0.00           H
ATOM   1244  CA  GLY A 666      44.140  44.030  53.690  1.00  0.00           C
ATOM   1245  HA1 GLY A 666      44.810  44.750  53.270  1.00  0.00           H
ATOM   1246  HA2 GLY A 666      44.630  43.260  54.280  1.00  0.00           H
ATOM   1247  C   GLY A 666      43.260  44.740  54.670  1.00  0.00           C
ATOM   1248  O   GLY A 666      42.000  44.560  54.710  1.00  0.00           O
ATOM   1249  N   SER A 667      43.830  45.700  55.400  1.00  0.00           N
ATOM   1250  HN  SER A 667      44.770  45.970  55.220  1.00  0.00           H
ATOM   1251  CA  SER A 667      43.170  46.660  56.320  1.00  0.00           C
ATOM   1252  HA  SER A 667      42.480  46.130  56.970  1.00  0.00           H
ATOM   1253  CB  SER A 667      44.190  47.400  57.230  1.00  0.00           C
ATOM   1254  HB1 SER A 667      44.770  46.620  57.750  1.00  0.00           H
ATOM   1255  HB2 SER A 667      43.710  48.010  58.020  1.00  0.00           H
ATOM   1256  OG  SER A 667      45.080  48.230  56.570  1.00  0.00           O
ATOM   1257  HG1 SER A 667      45.590  47.640  56.010  1.00  0.00           H
ATOM   1258  C   SER A 667      42.200  47.620  55.650  1.00  0.00           C
ATOM   1259  O   SER A 667      42.370  47.970  54.480  1.00  0.00           O
ATOM   1260  N   THR A 668      41.180  48.210  56.320  1.00  0.00           N
ATOM   1261  HN  THR A 668      41.140  48.080  57.310  1.00  0.00           H
ATOM   1262  CA  THR A 668      40.460  49.420  55.860  1.00  0.00           C
ATOM   1263  HA  THR A 668      41.100  49.850  55.100  1.00  0.00           H
ATOM   1264  CB  THR A 668      39.130  49.150  55.190  1.00  0.00           C
ATOM   1265  HB  THR A 668      39.290  48.800  54.150  1.00  0.00           H
ATOM   1266  OG1 THR A 668      38.310  50.370  55.130  1.00  0.00           O
ATOM   1267  HG1 THR A 668      37.700  50.260  54.400  1.00  0.00           H
ATOM   1268  CG2 THR A 668      38.270  48.110  55.920  1.00  0.00           C
ATOM   1269 HG21 THR A 668      37.270  48.080  55.430  1.00  0.00           H
ATOM   1270 HG22 THR A 668      38.150  48.470  56.970  1.00  0.00           H
ATOM   1271 HG23 THR A 668      38.550  47.030  55.940  1.00  0.00           H
ATOM   1272  C   THR A 668      40.450  50.430  56.910  1.00  0.00           C
ATOM   1273  O   THR A 668      40.050  50.190  58.060  1.00  0.00           O
ATOM   1274  N   GLY A 669      40.820  51.700  56.600  1.00  0.00           N
ATOM   1275  HN  GLY A 669      41.050  51.990  55.680  1.00  0.00           H
ATOM   1276  CA  GLY A 669      40.730  52.870  57.520  1.00  0.00           C
ATOM   1277  HA1 GLY A 669      41.560  53.510  57.240  1.00  0.00           H
ATOM   1278  HA2 GLY A 669      40.890  52.470  58.510  1.00  0.00           H
ATOM   1279  C   GLY A 669      39.410  53.700  57.400  1.00  0.00           C
ATOM   1280  O   GLY A 669      38.880  54.020  58.500  1.00  0.00           O
ATOM   1281  N   PRO A 670      38.800  53.950  56.300  1.00  0.00           N
ATOM   1282  CD  PRO A 670      39.340  53.810  54.900  1.00  0.00           C
ATOM   1283  HD1 PRO A 670      39.870  52.860  54.670  1.00  0.00           H
ATOM   1284  HD2 PRO A 670      40.050  54.670  54.850  1.00  0.00           H
ATOM   1285  CA  PRO A 670      37.510  54.580  56.320  1.00  0.00           C
ATOM   1286  HA  PRO A 670      37.570  55.380  57.050  1.00  0.00           H
ATOM   1287  CB  PRO A 670      37.300  55.130  54.900  1.00  0.00           C
ATOM   1288  HB1 PRO A 670      37.720  56.140  54.740  1.00  0.00           H
ATOM   1289  HB2 PRO A 670      36.230  55.170  54.630  1.00  0.00           H
ATOM   1290  CG  PRO A 670      38.080  54.040  54.140  1.00  0.00           C
ATOM   1291  HG1 PRO A 670      37.480  53.120  54.240  1.00  0.00           H
ATOM   1292  HG2 PRO A 670      38.210  54.310  53.070  1.00  0.00           H
ATOM   1293  C   PRO A 670      36.390  53.720  56.780  1.00  0.00           C
ATOM   1294  O   PRO A 670      35.450  54.300  57.350  1.00  0.00           O
ATOM   1295  N   VAL A 671      36.330  52.430  56.600  1.00  0.00           N
ATOM   1296  HN  VAL A 671      37.060  51.900  56.180  1.00  0.00           H
ATOM   1297  CA  VAL A 671      35.350  51.580  57.300  1.00  0.00           C
ATOM   1298  HA  VAL A 671      34.360  52.030  57.260  1.00  0.00           H
ATOM   1299  CB  VAL A 671      35.160  50.250  56.630  1.00  0.00           C
ATOM   1300  HB  VAL A 671      36.140  49.730  56.600  1.00  0.00           H
ATOM   1301  CG1 VAL A 671      34.180  49.320  57.330  1.00  0.00           C
ATOM   1302 HG11 VAL A 671      34.010  48.390  56.740  1.00  0.00           H
ATOM   1303 HG12 VAL A 671      33.150  49.770  57.360  1.00  0.00           H
ATOM   1304 HG13 VAL A 671      34.490  49.040  58.350  1.00  0.00           H
ATOM   1305  CG2 VAL A 671      34.720  50.450  55.180  1.00  0.00           C
ATOM   1306 HG21 VAL A 671      33.840  51.130  55.220  1.00  0.00           H
ATOM   1307 HG22 VAL A 671      34.340  49.540  54.670  1.00  0.00           H
ATOM   1308 HG23 VAL A 671      35.620  50.850  54.670  1.00  0.00           H
ATOM   1309  C   VAL A 671      35.590  51.440  58.810  1.00  0.00           C
ATOM   1310  O   VAL A 671      34.650  51.360  59.620  1.00  0.00           O
ATOM   1311  N   LEU A 672      36.810  51.430  59.280  1.00  0.00           N
ATOM   1312  HN  LEU A 672      37.640  51.390  58.710  1.00  0.00           H
ATOM   1313  CA  LEU A 672      37.200  51.420  60.680  1.00  0.00           C
ATOM   1314  HA  LEU A 672      36.830  50.480  61.070  1.00  0.00           H
ATOM   1315  CB  LEU A 672      38.750  51.520  60.870  1.00  0.00           C
ATOM   1316  HB1 LEU A 672      39.110  52.380  60.270  1.00  0.00           H
ATOM   1317  HB2 LEU A 672      39.310  50.680  60.410  1.00  0.00           H
ATOM   1318  CG  LEU A 672      39.260  51.690  62.300  1.00  0.00           C
ATOM   1319  HG  LEU A 672      38.800  52.570  62.800  1.00  0.00           H
ATOM   1320  CD1 LEU A 672      39.060  50.340  63.130  1.00  0.00           C
ATOM   1321 HD11 LEU A 672      39.690  50.530  64.020  1.00  0.00           H
ATOM   1322 HD12 LEU A 672      39.490  49.510  62.540  1.00  0.00           H
ATOM   1323 HD13 LEU A 672      37.970  50.190  63.200  1.00  0.00           H
ATOM   1324  CD2 LEU A 672      40.680  52.190  62.170  1.00  0.00           C
ATOM   1325 HD21 LEU A 672      41.290  51.520  61.540  1.00  0.00           H
ATOM   1326 HD22 LEU A 672      41.170  52.270  63.160  1.00  0.00           H
ATOM   1327 HD23 LEU A 672      40.820  53.190  61.710  1.00  0.00           H
ATOM   1328  C   LEU A 672      36.590  52.580  61.430  1.00  0.00           C
ATOM   1329  O   LEU A 672      35.980  52.530  62.490  1.00  0.00           O
ATOM   1330  N   VAL A 673      36.680  53.760  60.740  1.00  0.00           N
ATOM   1331  HN  VAL A 673      37.010  53.940  59.810  1.00  0.00           H
ATOM   1332  CA  VAL A 673      35.960  54.970  61.220  1.00  0.00           C
ATOM   1333  HA  VAL A 673      36.270  55.110  62.240  1.00  0.00           H
ATOM   1334  CB  VAL A 673      36.500  56.200  60.450  1.00  0.00           C
ATOM   1335  HB  VAL A 673      36.480  55.880  59.380  1.00  0.00           H
ATOM   1336  CG1 VAL A 673      35.630  57.390  60.550  1.00  0.00           C
ATOM   1337 HG11 VAL A 673      35.740  57.820  61.570  1.00  0.00           H
ATOM   1338 HG12 VAL A 673      34.580  57.190  60.260  1.00  0.00           H
ATOM   1339 HG13 VAL A 673      36.160  58.120  59.900  1.00  0.00           H
ATOM   1340  CG2 VAL A 673      37.960  56.380  60.990  1.00  0.00           C
ATOM   1341 HG21 VAL A 673      37.920  56.740  62.050  1.00  0.00           H
ATOM   1342 HG22 VAL A 673      38.380  57.320  60.560  1.00  0.00           H
ATOM   1343 HG23 VAL A 673      38.690  55.560  60.850  1.00  0.00           H
ATOM   1344  C   VAL A 673      34.460  54.810  61.140  1.00  0.00           C
ATOM   1345  O   VAL A 673      33.750  55.170  62.060  1.00  0.00           O
ATOM   1346  N   PHE A 674      33.950  54.260  60.030  1.00  0.00           N
ATOM   1347  HN  PHE A 674      34.480  54.070  59.210  1.00  0.00           H
ATOM   1348  CA  PHE A 674      32.540  53.950  59.970  1.00  0.00           C
ATOM   1349  HA  PHE A 674      32.140  54.950  60.060  1.00  0.00           H
ATOM   1350  CB  PHE A 674      32.290  53.360  58.540  1.00  0.00           C
ATOM   1351  HB1 PHE A 674      32.740  52.370  58.290  1.00  0.00           H
ATOM   1352  HB2 PHE A 674      32.720  54.230  57.990  1.00  0.00           H
ATOM   1353  CG  PHE A 674      30.810  53.200  58.250  1.00  0.00           C
ATOM   1354  CD1 PHE A 674      30.140  52.050  58.650  1.00  0.00           C
ATOM   1355  HD1 PHE A 674      30.810  51.270  58.980  1.00  0.00           H
ATOM   1356  CE1 PHE A 674      28.830  51.890  58.390  1.00  0.00           C
ATOM   1357  HE1 PHE A 674      28.370  50.910  58.420  1.00  0.00           H
ATOM   1358  CZ  PHE A 674      28.040  52.970  57.850  1.00  0.00           C
ATOM   1359  HZ  PHE A 674      27.010  52.900  57.530  1.00  0.00           H
ATOM   1360  CD2 PHE A 674      30.100  54.180  57.570  1.00  0.00           C
ATOM   1361  HD2 PHE A 674      30.620  54.980  57.060  1.00  0.00           H
ATOM   1362  CE2 PHE A 674      28.740  54.120  57.420  1.00  0.00           C
ATOM   1363  HE2 PHE A 674      28.320  54.930  56.840  1.00  0.00           H
ATOM   1364  C   PHE A 674      31.960  52.990  61.060  1.00  0.00           C
ATOM   1365  O   PHE A 674      30.990  53.260  61.780  1.00  0.00           O
ATOM   1366  N   GLU A 675      32.720  51.870  61.290  1.00  0.00           N
ATOM   1367  HN  GLU A 675      33.480  51.660  60.670  1.00  0.00           H
ATOM   1368  CA  GLU A 675      32.430  51.010  62.430  1.00  0.00           C
ATOM   1369  HA  GLU A 675      31.430  50.630  62.280  1.00  0.00           H
ATOM   1370  CB  GLU A 675      33.530  49.950  62.410  1.00  0.00           C
ATOM   1371  HB1 GLU A 675      33.470  49.190  63.220  1.00  0.00           H
ATOM   1372  HB2 GLU A 675      34.510  50.450  62.380  1.00  0.00           H
ATOM   1373  CG  GLU A 675      33.400  48.950  61.190  1.00  0.00           C
ATOM   1374  HG1 GLU A 675      34.380  48.520  60.910  1.00  0.00           H
ATOM   1375  HG2 GLU A 675      32.930  49.410  60.290  1.00  0.00           H
ATOM   1376  CD  GLU A 675      32.630  47.660  61.450  1.00  0.00           C
ATOM   1377  OE1 GLU A 675      31.430  47.760  61.850  1.00  0.00           O
ATOM   1378  OE2 GLU A 675      33.290  46.570  61.460  1.00  0.00           O
ATOM   1379  C   GLU A 675      32.440  51.690  63.750  1.00  0.00           C
ATOM   1380  O   GLU A 675      31.500  51.590  64.540  1.00  0.00           O
ATOM   1381  N   LYS A 676      33.480  52.480  64.010  1.00  0.00           N
ATOM   1382  HN  LYS A 676      34.260  52.450  63.390  1.00  0.00           H
ATOM   1383  CA  LYS A 676      33.670  53.230  65.210  1.00  0.00           C
ATOM   1384  HA  LYS A 676      33.650  52.580  66.070  1.00  0.00           H
ATOM   1385  CB  LYS A 676      34.940  54.100  65.160  1.00  0.00           C
ATOM   1386  HB1 LYS A 676      34.900  54.980  64.490  1.00  0.00           H
ATOM   1387  HB2 LYS A 676      35.690  53.440  64.680  1.00  0.00           H
ATOM   1388  CG  LYS A 676      35.480  54.600  66.580  1.00  0.00           C
ATOM   1389  HG1 LYS A 676      35.490  53.600  67.060  1.00  0.00           H
ATOM   1390  HG2 LYS A 676      34.650  55.210  67.000  1.00  0.00           H
ATOM   1391  CD  LYS A 676      36.880  55.140  66.440  1.00  0.00           C
ATOM   1392  HD1 LYS A 676      36.770  55.850  65.610  1.00  0.00           H
ATOM   1393  HD2 LYS A 676      37.370  54.240  66.000  1.00  0.00           H
ATOM   1394  CE  LYS A 676      37.580  55.560  67.700  1.00  0.00           C
ATOM   1395  HE1 LYS A 676      37.940  54.660  68.250  1.00  0.00           H
ATOM   1396  HE2 LYS A 676      37.030  56.160  68.460  1.00  0.00           H
ATOM   1397  NZ  LYS A 676      38.730  56.330  67.190  1.00  0.00           N
ATOM   1398  HZ1 LYS A 676      39.240  55.810  66.450  1.00  0.00           H
ATOM   1399  HZ2 LYS A 676      39.380  56.500  68.000  1.00  0.00           H
ATOM   1400  HZ3 LYS A 676      38.500  57.270  66.820  1.00  0.00           H
ATOM   1401  C   LYS A 676      32.510  54.200  65.480  1.00  0.00           C
ATOM   1402  O   LYS A 676      31.940  54.220  66.560  1.00  0.00           O
ATOM   1403  N   ILE A 677      32.210  55.110  64.430  1.00  0.00           N
ATOM   1404  HN  ILE A 677      32.670  55.040  63.540  1.00  0.00           H
ATOM   1405  CA  ILE A 677      31.230  56.140  64.560  1.00  0.00           C
ATOM   1406  HA  ILE A 677      31.360  56.670  65.490  1.00  0.00           H
ATOM   1407  CB  ILE A 677      31.360  57.230  63.460  1.00  0.00           C
ATOM   1408  HB  ILE A 677      31.390  56.700  62.490  1.00  0.00           H
ATOM   1409  CG2 ILE A 677      30.100  58.180  63.490  1.00  0.00           C
ATOM   1410 HG21 ILE A 677      29.890  58.490  64.540  1.00  0.00           H
ATOM   1411 HG22 ILE A 677      29.220  57.600  63.170  1.00  0.00           H
ATOM   1412 HG23 ILE A 677      30.200  59.110  62.880  1.00  0.00           H
ATOM   1413  CG1 ILE A 677      32.680  58.020  63.690  1.00  0.00           C
ATOM   1414 HG11 ILE A 677      32.800  58.490  62.700  1.00  0.00           H
ATOM   1415 HG12 ILE A 677      33.480  57.250  63.690  1.00  0.00           H
ATOM   1416  CD  ILE A 677      32.770  58.920  64.860  1.00  0.00           C
ATOM   1417  HD1 ILE A 677      32.410  58.430  65.800  1.00  0.00           H
ATOM   1418  HD2 ILE A 677      32.270  59.900  64.760  1.00  0.00           H
ATOM   1419  HD3 ILE A 677      33.840  59.120  65.040  1.00  0.00           H
ATOM   1420  C   ILE A 677      29.840  55.530  64.820  1.00  0.00           C
ATOM   1421  O   ILE A 677      29.120  55.990  65.690  1.00  0.00           O
ATOM   1422  N   LEU A 678      29.440  54.450  64.120  1.00  0.00           N
ATOM   1423  HN  LEU A 678      30.010  54.100  63.370  1.00  0.00           H
ATOM   1424  CA  LEU A 678      28.300  53.680  64.390  1.00  0.00           C
ATOM   1425  HA  LEU A 678      27.480  54.380  64.280  1.00  0.00           H
ATOM   1426  CB  LEU A 678      28.030  52.600  63.260  1.00  0.00           C
ATOM   1427  HB1 LEU A 678      28.920  51.930  63.210  1.00  0.00           H
ATOM   1428  HB2 LEU A 678      28.060  53.170  62.300  1.00  0.00           H
ATOM   1429  CG  LEU A 678      26.800  51.710  63.390  1.00  0.00           C
ATOM   1430  HG  LEU A 678      26.820  51.150  64.360  1.00  0.00           H
ATOM   1431  CD1 LEU A 678      25.540  52.470  63.490  1.00  0.00           C
ATOM   1432 HD11 LEU A 678      25.710  53.230  64.270  1.00  0.00           H
ATOM   1433 HD12 LEU A 678      24.670  51.820  63.760  1.00  0.00           H
ATOM   1434 HD13 LEU A 678      25.340  53.040  62.550  1.00  0.00           H
ATOM   1435  CD2 LEU A 678      26.690  50.620  62.310  1.00  0.00           C
ATOM   1436 HD21 LEU A 678      26.570  50.990  61.270  1.00  0.00           H
ATOM   1437 HD22 LEU A 678      25.810  49.940  62.440  1.00  0.00           H
ATOM   1438 HD23 LEU A 678      27.560  49.930  62.400  1.00  0.00           H
ATOM   1439  C   LEU A 678      28.220  53.070  65.760  1.00  0.00           C
ATOM   1440  O   LEU A 678      27.160  53.080  66.370  1.00  0.00           O
ATOM   1441  N   TYR A 679      29.360  52.580  66.340  1.00  0.00           N
ATOM   1442  HN  TYR A 679      30.150  52.610  65.720  1.00  0.00           H
ATOM   1443  CA  TYR A 679      29.440  52.120  67.720  1.00  0.00           C
ATOM   1444  HA  TYR A 679      28.630  51.420  67.930  1.00  0.00           H
ATOM   1445  CB  TYR A 679      30.910  51.420  67.940  1.00  0.00           C
ATOM   1446  HB1 TYR A 679      31.630  52.180  67.580  1.00  0.00           H
ATOM   1447  HB2 TYR A 679      30.950  50.460  67.390  1.00  0.00           H
ATOM   1448  CG  TYR A 679      31.290  51.180  69.420  1.00  0.00           C
ATOM   1449  CD1 TYR A 679      32.380  51.650  70.090  1.00  0.00           C
ATOM   1450  HD1 TYR A 679      32.840  52.490  69.580  1.00  0.00           H
ATOM   1451  CE1 TYR A 679      32.710  51.220  71.330  1.00  0.00           C
ATOM   1452  HE1 TYR A 679      33.620  51.580  71.800  1.00  0.00           H
ATOM   1453  CZ  TYR A 679      31.940  50.240  71.950  1.00  0.00           C
ATOM   1454  OH  TYR A 679      32.110  49.990  73.270  1.00  0.00           O
ATOM   1455  HH  TYR A 679      32.870  50.470  73.580  1.00  0.00           H
ATOM   1456  CD2 TYR A 679      30.560  50.150  70.010  1.00  0.00           C
ATOM   1457  HD2 TYR A 679      29.820  49.680  69.360  1.00  0.00           H
ATOM   1458  CE2 TYR A 679      30.890  49.610  71.240  1.00  0.00           C
ATOM   1459  HE2 TYR A 679      30.330  48.910  71.830  1.00  0.00           H
ATOM   1460  C   TYR A 679      29.080  53.260  68.730  1.00  0.00           C
ATOM   1461  O   TYR A 679      28.200  53.120  69.610  1.00  0.00           O
ATOM   1462  N   LYS A 680      29.690  54.420  68.560  1.00  0.00           N
ATOM   1463  HN  LYS A 680      30.210  54.460  67.720  1.00  0.00           H
ATOM   1464  CA  LYS A 680      29.550  55.630  69.350  1.00  0.00           C
ATOM   1465  HA  LYS A 680      29.610  55.260  70.360  1.00  0.00           H
ATOM   1466  CB  LYS A 680      30.670  56.620  69.050  1.00  0.00           C
ATOM   1467  HB1 LYS A 680      30.500  57.590  69.570  1.00  0.00           H
ATOM   1468  HB2 LYS A 680      30.780  56.730  67.950  1.00  0.00           H
ATOM   1469  CG  LYS A 680      32.080  56.010  69.260  1.00  0.00           C
ATOM   1470  HG1 LYS A 680      32.790  56.200  68.420  1.00  0.00           H
ATOM   1471  HG2 LYS A 680      31.960  54.910  69.320  1.00  0.00           H
ATOM   1472  CD  LYS A 680      32.720  56.540  70.580  1.00  0.00           C
ATOM   1473  HD1 LYS A 680      32.060  56.330  71.450  1.00  0.00           H
ATOM   1474  HD2 LYS A 680      32.780  57.660  70.570  1.00  0.00           H
ATOM   1475  CE  LYS A 680      34.040  55.850  70.940  1.00  0.00           C
ATOM   1476  HE1 LYS A 680      34.840  56.110  70.220  1.00  0.00           H
ATOM   1477  HE2 LYS A 680      33.950  54.760  71.030  1.00  0.00           H
ATOM   1478  NZ  LYS A 680      34.450  56.360  72.290  1.00  0.00           N
ATOM   1479  HZ1 LYS A 680      33.620  56.560  72.900  1.00  0.00           H
ATOM   1480  HZ2 LYS A 680      34.980  57.240  72.190  1.00  0.00           H
ATOM   1481  HZ3 LYS A 680      35.080  55.660  72.740  1.00  0.00           H
ATOM   1482  C   LYS A 680      28.210  56.280  69.290  1.00  0.00           C
ATOM   1483  O   LYS A 680      27.650  56.650  70.260  1.00  0.00           O
ATOM   1484  N   PHE A 681      27.530  56.350  68.070  1.00  0.00           N
ATOM   1485  HN  PHE A 681      28.040  56.070  67.260  1.00  0.00           H
ATOM   1486  CA  PHE A 681      26.160  56.670  67.770  1.00  0.00           C
ATOM   1487  HA  PHE A 681      26.000  57.620  68.280  1.00  0.00           H
ATOM   1488  CB  PHE A 681      26.050  56.710  66.220  1.00  0.00           C
ATOM   1489  HB1 PHE A 681      26.350  55.780  65.680  1.00  0.00           H
ATOM   1490  HB2 PHE A 681      26.800  57.440  65.860  1.00  0.00           H
ATOM   1491  CG  PHE A 681      24.660  57.110  65.770  1.00  0.00           C
ATOM   1492  CD1 PHE A 681      24.380  58.470  65.430  1.00  0.00           C
ATOM   1493  HD1 PHE A 681      25.070  59.250  65.690  1.00  0.00           H
ATOM   1494  CE1 PHE A 681      23.090  58.780  64.930  1.00  0.00           C
ATOM   1495  HE1 PHE A 681      22.750  59.800  64.830  1.00  0.00           H
ATOM   1496  CZ  PHE A 681      22.230  57.690  64.470  1.00  0.00           C
ATOM   1497  HZ  PHE A 681      21.330  57.990  63.950  1.00  0.00           H
ATOM   1498  CD2 PHE A 681      23.760  56.120  65.350  1.00  0.00           C
ATOM   1499  HD2 PHE A 681      24.040  55.080  65.390  1.00  0.00           H
ATOM   1500  CE2 PHE A 681      22.580  56.380  64.700  1.00  0.00           C
ATOM   1501  HE2 PHE A 681      21.980  55.570  64.310  1.00  0.00           H
ATOM   1502  C   PHE A 681      25.240  55.790  68.440  1.00  0.00           C
ATOM   1503  O   PHE A 681      24.310  56.270  69.080  1.00  0.00           O
ATOM   1504  N   CYS A 682      25.460  54.500  68.390  1.00  0.00           N
ATOM   1505  HN  CYS A 682      26.180  54.050  67.860  1.00  0.00           H
ATOM   1506  CA  CYS A 682      24.540  53.520  69.040  1.00  0.00           C
ATOM   1507  HA  CYS A 682      23.550  53.640  68.630  1.00  0.00           H
ATOM   1508  CB  CYS A 682      24.890  52.090  68.590  1.00  0.00           C
ATOM   1509  HB1 CYS A 682      24.340  51.340  69.200  1.00  0.00           H
ATOM   1510  HB2 CYS A 682      25.980  51.990  68.730  1.00  0.00           H
ATOM   1511  SG  CYS A 682      24.400  51.730  66.890  1.00  0.00           S
ATOM   1512  HG1 CYS A 682      25.480  52.370  66.500  1.00  0.00           H
ATOM   1513  C   CYS A 682      24.390  53.560  70.560  1.00  0.00           C
ATOM   1514  O   CYS A 682      23.290  53.630  71.110  1.00  0.00           O
ATOM   1515  N   ARG A 683      25.510  53.620  71.250  1.00  0.00           N
ATOM   1516  HN  ARG A 683      26.390  53.630  70.800  1.00  0.00           H
ATOM   1517  CA  ARG A 683      25.610  53.850  72.670  1.00  0.00           C
ATOM   1518  HA  ARG A 683      25.060  53.050  73.160  1.00  0.00           H
ATOM   1519  CB  ARG A 683      27.080  53.560  73.180  1.00  0.00           C
ATOM   1520  HB1 ARG A 683      27.180  53.740  74.270  1.00  0.00           H
ATOM   1521  HB2 ARG A 683      27.750  54.240  72.630  1.00  0.00           H
ATOM   1522  CG  ARG A 683      27.580  52.120  73.010  1.00  0.00           C
ATOM   1523  HG1 ARG A 683      27.290  51.740  72.000  1.00  0.00           H
ATOM   1524  HG2 ARG A 683      27.030  51.510  73.760  1.00  0.00           H
ATOM   1525  CD  ARG A 683      29.120  52.040  73.030  1.00  0.00           C
ATOM   1526  HD1 ARG A 683      29.540  52.540  72.140  1.00  0.00           H
ATOM   1527  HD2 ARG A 683      29.540  51.010  72.970  1.00  0.00           H
ATOM   1528  NE  ARG A 683      29.650  52.680  74.260  1.00  0.00           N
ATOM   1529  HE  ARG A 683      30.010  53.600  74.150  1.00  0.00           H
ATOM   1530  CZ  ARG A 683      29.660  52.150  75.460  1.00  0.00           C
ATOM   1531  NH1 ARG A 683      29.110  50.960  75.690  1.00  0.00           N
ATOM   1532 HH11 ARG A 683      28.560  50.550  74.970  1.00  0.00           H
ATOM   1533 HH12 ARG A 683      29.100  50.520  76.590  1.00  0.00           H
ATOM   1534  NH2 ARG A 683      30.140  52.710  76.520  1.00  0.00           N
ATOM   1535 HH21 ARG A 683      30.080  52.340  77.460  1.00  0.00           H
ATOM   1536 HH22 ARG A 683      30.650  53.560  76.350  1.00  0.00           H
ATOM   1537  C   ARG A 683      25.070  55.220  73.150  1.00  0.00           C
ATOM   1538  O   ARG A 683      24.490  55.310  74.180  1.00  0.00           O
ATOM   1539  N   ASP A 684      25.330  56.350  72.420  1.00  0.00           N
ATOM   1540  HN  ASP A 684      25.850  56.360  71.570  1.00  0.00           H
ATOM   1541  CA  ASP A 684      24.700  57.640  72.750  1.00  0.00           C
ATOM   1542  HA  ASP A 684      24.970  57.910  73.770  1.00  0.00           H
ATOM   1543  CB  ASP A 684      25.170  58.690  71.820  1.00  0.00           C
ATOM   1544  HB1 ASP A 684      24.590  59.630  71.690  1.00  0.00           H
ATOM   1545  HB2 ASP A 684      25.260  58.230  70.810  1.00  0.00           H
ATOM   1546  CG  ASP A 684      26.440  59.320  72.180  1.00  0.00           C
ATOM   1547  OD1 ASP A 684      26.950  59.050  73.310  1.00  0.00           O
ATOM   1548  OD2 ASP A 684      26.830  60.360  71.450  1.00  0.00           O
ATOM   1549  C   ASP A 684      23.190  57.630  72.680  1.00  0.00           C
ATOM   1550  O   ASP A 684      22.430  57.930  73.640  1.00  0.00           O
ATOM   1551  N   TYR A 685      22.640  57.250  71.550  1.00  0.00           N
ATOM   1552  HN  TYR A 685      23.160  56.990  70.740  1.00  0.00           H
ATOM   1553  CA  TYR A 685      21.270  57.410  71.240  1.00  0.00           C
ATOM   1554  HA  TYR A 685      21.030  58.190  71.960  1.00  0.00           H
ATOM   1555  CB  TYR A 685      20.990  57.840  69.790  1.00  0.00           C
ATOM   1556  HB1 TYR A 685      19.910  57.730  69.550  1.00  0.00           H
ATOM   1557  HB2 TYR A 685      21.650  57.180  69.170  1.00  0.00           H
ATOM   1558  CG  TYR A 685      21.450  59.230  69.620  1.00  0.00           C
ATOM   1559  CD1 TYR A 685      22.770  59.430  69.090  1.00  0.00           C
ATOM   1560  HD1 TYR A 685      23.280  58.550  68.720  1.00  0.00           H
ATOM   1561  CE1 TYR A 685      23.310  60.750  69.100  1.00  0.00           C
ATOM   1562  HE1 TYR A 685      24.280  60.870  68.630  1.00  0.00           H
ATOM   1563  CZ  TYR A 685      22.590  61.770  69.750  1.00  0.00           C
ATOM   1564  OH  TYR A 685      23.030  63.130  69.800  1.00  0.00           O
ATOM   1565  HH  TYR A 685      23.330  63.300  68.900  1.00  0.00           H
ATOM   1566  CD2 TYR A 685      20.730  60.260  70.090  1.00  0.00           C
ATOM   1567  HD2 TYR A 685      19.740  59.980  70.420  1.00  0.00           H
ATOM   1568  CE2 TYR A 685      21.280  61.540  70.200  1.00  0.00           C
ATOM   1569  HE2 TYR A 685      20.710  62.250  70.760  1.00  0.00           H
ATOM   1570  C   TYR A 685      20.380  56.180  71.790  1.00  0.00           C
ATOM   1571  O   TYR A 685      19.140  56.280  71.670  1.00  0.00           O
ATOM   1572  N   GLN A 686      20.990  55.130  72.370  1.00  0.00           N
ATOM   1573  HN  GLN A 686      21.970  55.210  72.500  1.00  0.00           H
ATOM   1574  CA  GLN A 686      20.340  53.990  72.910  1.00  0.00           C
ATOM   1575  HA  GLN A 686      21.020  53.260  73.310  1.00  0.00           H
ATOM   1576  CB  GLN A 686      19.410  54.400  74.110  1.00  0.00           C
ATOM   1577  HB1 GLN A 686      18.690  53.600  74.370  1.00  0.00           H
ATOM   1578  HB2 GLN A 686      18.800  55.300  73.870  1.00  0.00           H
ATOM   1579  CG  GLN A 686      20.270  54.690  75.390  1.00  0.00           C
ATOM   1580  HG1 GLN A 686      19.600  54.900  76.230  1.00  0.00           H
ATOM   1581  HG2 GLN A 686      20.980  55.540  75.260  1.00  0.00           H
ATOM   1582  CD  GLN A 686      21.050  53.430  75.760  1.00  0.00           C
ATOM   1583  OE1 GLN A 686      22.270  53.350  75.720  1.00  0.00           O
ATOM   1584  NE2 GLN A 686      20.300  52.480  76.350  1.00  0.00           N
ATOM   1585 HE21 GLN A 686      19.350  52.680  76.620  1.00  0.00           H
ATOM   1586 HE22 GLN A 686      20.860  51.690  76.610  1.00  0.00           H
ATOM   1587  C   GLN A 686      19.780  52.990  71.850  1.00  0.00           C
ATOM   1588  O   GLN A 686      18.700  52.400  72.070  1.00  0.00           O
ATOM   1589  N   LEU A 687      20.420  52.880  70.690  1.00  0.00           N
ATOM   1590  HN  LEU A 687      21.320  53.330  70.680  1.00  0.00           H
ATOM   1591  CA  LEU A 687      20.020  52.050  69.560  1.00  0.00           C
ATOM   1592  HA  LEU A 687      19.010  51.710  69.640  1.00  0.00           H
ATOM   1593  CB  LEU A 687      20.130  52.780  68.160  1.00  0.00           C
ATOM   1594  HB1 LEU A 687      19.620  52.120  67.410  1.00  0.00           H
ATOM   1595  HB2 LEU A 687      21.210  52.860  67.920  1.00  0.00           H
ATOM   1596  CG  LEU A 687      19.410  54.150  67.990  1.00  0.00           C
ATOM   1597  HG  LEU A 687      19.610  54.770  68.890  1.00  0.00           H
ATOM   1598  CD1 LEU A 687      19.950  54.970  66.770  1.00  0.00           C
ATOM   1599 HD11 LEU A 687      21.050  54.890  66.780  1.00  0.00           H
ATOM   1600 HD12 LEU A 687      19.610  56.020  66.870  1.00  0.00           H
ATOM   1601 HD13 LEU A 687      19.600  54.570  65.790  1.00  0.00           H
ATOM   1602  CD2 LEU A 687      17.920  53.940  67.820  1.00  0.00           C
ATOM   1603 HD21 LEU A 687      17.610  53.280  68.650  1.00  0.00           H
ATOM   1604 HD22 LEU A 687      17.590  53.470  66.860  1.00  0.00           H
ATOM   1605 HD23 LEU A 687      17.400  54.910  67.940  1.00  0.00           H
ATOM   1606  C   LEU A 687      20.770  50.740  69.600  1.00  0.00           C
ATOM   1607  O   LEU A 687      21.980  50.750  69.780  1.00  0.00           O
ATOM   1608  N   SER A 688      20.030  49.670  69.380  1.00  0.00           N
ATOM   1609  HN  SER A 688      19.030  49.680  69.340  1.00  0.00           H
ATOM   1610  CA  SER A 688      20.670  48.280  69.580  1.00  0.00           C
ATOM   1611  HA  SER A 688      21.100  48.170  70.580  1.00  0.00           H
ATOM   1612  CB  SER A 688      19.620  47.160  69.680  1.00  0.00           C
ATOM   1613  HB1 SER A 688      20.220  46.220  69.620  1.00  0.00           H
ATOM   1614  HB2 SER A 688      18.920  47.260  68.830  1.00  0.00           H
ATOM   1615  OG  SER A 688      18.820  47.230  70.830  1.00  0.00           O
ATOM   1616  HG1 SER A 688      19.450  47.010  71.520  1.00  0.00           H
ATOM   1617  C   SER A 688      21.800  48.010  68.590  1.00  0.00           C
ATOM   1618  O   SER A 688      21.590  47.780  67.400  1.00  0.00           O
ATOM   1619  N   TYR A 689      23.060  47.910  69.140  1.00  0.00           N
ATOM   1620  HN  TYR A 689      23.150  47.950  70.130  1.00  0.00           H
ATOM   1621  CA  TYR A 689      24.250  48.000  68.350  1.00  0.00           C
ATOM   1622  HA  TYR A 689      24.150  48.880  67.740  1.00  0.00           H
ATOM   1623  CB  TYR A 689      25.500  48.190  69.240  1.00  0.00           C
ATOM   1624  HB1 TYR A 689      25.400  47.530  70.110  1.00  0.00           H
ATOM   1625  HB2 TYR A 689      25.600  49.260  69.530  1.00  0.00           H
ATOM   1626  CG  TYR A 689      26.810  48.010  68.510  1.00  0.00           C
ATOM   1627  CD1 TYR A 689      27.050  48.540  67.250  1.00  0.00           C
ATOM   1628  HD1 TYR A 689      26.310  49.110  66.710  1.00  0.00           H
ATOM   1629  CE1 TYR A 689      28.240  48.260  66.550  1.00  0.00           C
ATOM   1630  HE1 TYR A 689      28.340  48.760  65.600  1.00  0.00           H
ATOM   1631  CZ  TYR A 689      29.280  47.630  67.190  1.00  0.00           C
ATOM   1632  OH  TYR A 689      30.420  47.290  66.450  1.00  0.00           O
ATOM   1633  HH  TYR A 689      30.360  47.910  65.720  1.00  0.00           H
ATOM   1634  CD2 TYR A 689      27.850  47.440  69.180  1.00  0.00           C
ATOM   1635  HD2 TYR A 689      27.590  46.990  70.130  1.00  0.00           H
ATOM   1636  CE2 TYR A 689      29.110  47.270  68.590  1.00  0.00           C
ATOM   1637  HE2 TYR A 689      29.950  46.860  69.140  1.00  0.00           H
ATOM   1638  C   TYR A 689      24.390  46.850  67.300  1.00  0.00           C
ATOM   1639  O   TYR A 689      24.440  47.100  66.130  1.00  0.00           O
ATOM   1640  N   LEU A 690      24.520  45.540  67.740  1.00  0.00           N
ATOM   1641  HN  LEU A 690      24.330  45.350  68.700  1.00  0.00           H
ATOM   1642  CA  LEU A 690      25.060  44.480  66.880  1.00  0.00           C
ATOM   1643  HA  LEU A 690      25.970  44.760  66.380  1.00  0.00           H
ATOM   1644  CB  LEU A 690      25.160  43.220  67.710  1.00  0.00           C
ATOM   1645  HB1 LEU A 690      25.600  42.470  67.010  1.00  0.00           H
ATOM   1646  HB2 LEU A 690      24.190  42.990  68.210  1.00  0.00           H
ATOM   1647  CG  LEU A 690      26.170  43.360  68.830  1.00  0.00           C
ATOM   1648  HG  LEU A 690      25.960  44.320  69.340  1.00  0.00           H
ATOM   1649  CD1 LEU A 690      26.130  42.140  69.810  1.00  0.00           C
ATOM   1650 HD11 LEU A 690      25.110  41.820  70.090  1.00  0.00           H
ATOM   1651 HD12 LEU A 690      26.720  42.410  70.710  1.00  0.00           H
ATOM   1652 HD13 LEU A 690      26.630  41.310  69.280  1.00  0.00           H
ATOM   1653  CD2 LEU A 690      27.630  43.460  68.320  1.00  0.00           C
ATOM   1654 HD21 LEU A 690      28.290  43.650  69.190  1.00  0.00           H
ATOM   1655 HD22 LEU A 690      27.740  44.290  67.600  1.00  0.00           H
ATOM   1656 HD23 LEU A 690      27.930  42.520  67.800  1.00  0.00           H
ATOM   1657  C   LEU A 690      24.100  44.300  65.730  1.00  0.00           C
ATOM   1658  O   LEU A 690      24.440  44.100  64.540  1.00  0.00           O
ATOM   1659  N   SER A 691      22.820  44.390  65.980  1.00  0.00           N
ATOM   1660  HN  SER A 691      22.480  44.710  66.860  1.00  0.00           H
ATOM   1661  CA  SER A 691      21.750  44.280  65.040  1.00  0.00           C
ATOM   1662  HA  SER A 691      21.800  43.400  64.430  1.00  0.00           H
ATOM   1663  CB  SER A 691      20.410  44.310  65.780  1.00  0.00           C
ATOM   1664  HB1 SER A 691      20.350  45.160  66.490  1.00  0.00           H
ATOM   1665  HB2 SER A 691      20.320  43.380  66.370  1.00  0.00           H
ATOM   1666  OG  SER A 691      19.290  44.430  64.940  1.00  0.00           O
ATOM   1667  HG1 SER A 691      19.440  45.280  64.520  1.00  0.00           H
ATOM   1668  C   SER A 691      21.840  45.410  63.960  1.00  0.00           C
ATOM   1669  O   SER A 691      21.610  45.160  62.770  1.00  0.00           O
ATOM   1670  N   LEU A 692      22.200  46.680  64.340  1.00  0.00           N
ATOM   1671  HN  LEU A 692      22.550  46.880  65.250  1.00  0.00           H
ATOM   1672  CA  LEU A 692      22.240  47.760  63.400  1.00  0.00           C
ATOM   1673  HA  LEU A 692      21.370  47.770  62.740  1.00  0.00           H
ATOM   1674  CB  LEU A 692      22.160  49.130  64.190  1.00  0.00           C
ATOM   1675  HB1 LEU A 692      23.030  49.230  64.890  1.00  0.00           H
ATOM   1676  HB2 LEU A 692      21.250  49.060  64.820  1.00  0.00           H
ATOM   1677  CG  LEU A 692      21.880  50.400  63.320  1.00  0.00           C
ATOM   1678  HG  LEU A 692      22.790  50.660  62.750  1.00  0.00           H
ATOM   1679  CD1 LEU A 692      20.790  50.190  62.230  1.00  0.00           C
ATOM   1680 HD11 LEU A 692      20.720  51.080  61.560  1.00  0.00           H
ATOM   1681 HD12 LEU A 692      19.810  49.990  62.710  1.00  0.00           H
ATOM   1682 HD13 LEU A 692      21.140  49.390  61.530  1.00  0.00           H
ATOM   1683  CD2 LEU A 692      21.520  51.540  64.230  1.00  0.00           C
ATOM   1684 HD21 LEU A 692      21.170  52.460  63.710  1.00  0.00           H
ATOM   1685 HD22 LEU A 692      22.280  51.950  64.930  1.00  0.00           H
ATOM   1686 HD23 LEU A 692      20.700  51.120  64.870  1.00  0.00           H
ATOM   1687  C   LEU A 692      23.530  47.620  62.590  1.00  0.00           C
ATOM   1688  O   LEU A 692      23.460  47.660  61.330  1.00  0.00           O
ATOM   1689  N   ARG A 693      24.680  47.330  63.230  1.00  0.00           N
ATOM   1690  HN  ARG A 693      24.510  47.320  64.210  1.00  0.00           H
ATOM   1691  CA  ARG A 693      25.870  46.950  62.530  1.00  0.00           C
ATOM   1692  HA  ARG A 693      26.180  47.870  62.050  1.00  0.00           H
ATOM   1693  CB  ARG A 693      26.980  46.580  63.670  1.00  0.00           C
ATOM   1694  HB1 ARG A 693      26.590  45.730  64.260  1.00  0.00           H
ATOM   1695  HB2 ARG A 693      26.990  47.520  64.250  1.00  0.00           H
ATOM   1696  CG  ARG A 693      28.450  46.380  63.150  1.00  0.00           C
ATOM   1697  HG1 ARG A 693      29.120  46.440  64.030  1.00  0.00           H
ATOM   1698  HG2 ARG A 693      28.750  47.240  62.510  1.00  0.00           H
ATOM   1699  CD  ARG A 693      28.740  45.080  62.370  1.00  0.00           C
ATOM   1700  HD1 ARG A 693      28.020  44.940  61.520  1.00  0.00           H
ATOM   1701  HD2 ARG A 693      28.690  44.160  63.000  1.00  0.00           H
ATOM   1702  NE  ARG A 693      30.190  45.220  61.870  1.00  0.00           N
ATOM   1703  HE  ARG A 693      30.700  46.050  62.050  1.00  0.00           H
ATOM   1704  CZ  ARG A 693      30.780  44.170  61.210  1.00  0.00           C
ATOM   1705  NH1 ARG A 693      30.160  43.050  60.930  1.00  0.00           N
ATOM   1706 HH11 ARG A 693      30.850  42.360  60.750  1.00  0.00           H
ATOM   1707 HH12 ARG A 693      29.200  42.940  61.200  1.00  0.00           H
ATOM   1708  NH2 ARG A 693      32.010  44.260  60.730  1.00  0.00           N
ATOM   1709 HH21 ARG A 693      32.350  45.190  60.910  1.00  0.00           H
ATOM   1710 HH22 ARG A 693      32.320  43.670  60.000  1.00  0.00           H
ATOM   1711  C   ARG A 693      25.720  45.790  61.510  1.00  0.00           C
ATOM   1712  O   ARG A 693      26.130  45.870  60.350  1.00  0.00           O
ATOM   1713  N   THR A 694      25.030  44.720  61.920  1.00  0.00           N
ATOM   1714  HN  THR A 694      24.720  44.670  62.860  1.00  0.00           H
ATOM   1715  CA  THR A 694      24.560  43.640  61.110  1.00  0.00           C
ATOM   1716  HA  THR A 694      25.460  43.260  60.660  1.00  0.00           H
ATOM   1717  CB  THR A 694      23.810  42.470  61.760  1.00  0.00           C
ATOM   1718  HB  THR A 694      22.890  42.850  62.250  1.00  0.00           H
ATOM   1719  OG1 THR A 694      24.620  41.860  62.770  1.00  0.00           O
ATOM   1720  HG1 THR A 694      24.720  42.580  63.390  1.00  0.00           H
ATOM   1721  CG2 THR A 694      23.490  41.410  60.640  1.00  0.00           C
ATOM   1722 HG21 THR A 694      24.390  41.290  60.030  1.00  0.00           H
ATOM   1723 HG22 THR A 694      22.580  41.580  60.020  1.00  0.00           H
ATOM   1724 HG23 THR A 694      23.260  40.510  61.260  1.00  0.00           H
ATOM   1725  C   THR A 694      23.750  44.070  59.940  1.00  0.00           C
ATOM   1726  O   THR A 694      24.070  43.750  58.810  1.00  0.00           O
ATOM   1727  N   SER A 695      22.670  44.880  60.150  1.00  0.00           N
ATOM   1728  HN  SER A 695      22.410  45.170  61.070  1.00  0.00           H
ATOM   1729  CA  SER A 695      21.730  45.360  59.180  1.00  0.00           C
ATOM   1730  HA  SER A 695      21.260  44.590  58.580  1.00  0.00           H
ATOM   1731  CB  SER A 695      20.600  46.120  59.910  1.00  0.00           C
ATOM   1732  HB1 SER A 695      20.000  46.720  59.180  1.00  0.00           H
ATOM   1733  HB2 SER A 695      21.040  46.890  60.580  1.00  0.00           H
ATOM   1734  OG  SER A 695      19.700  45.230  60.670  1.00  0.00           O
ATOM   1735  HG1 SER A 695      20.140  44.890  61.450  1.00  0.00           H
ATOM   1736  C   SER A 695      22.290  46.270  58.140  1.00  0.00           C
ATOM   1737  O   SER A 695      21.960  46.160  56.940  1.00  0.00           O
ATOM   1738  N   ILE A 696      23.050  47.320  58.520  1.00  0.00           N
ATOM   1739  HN  ILE A 696      23.330  47.390  59.470  1.00  0.00           H
ATOM   1740  CA  ILE A 696      23.780  48.250  57.690  1.00  0.00           C
ATOM   1741  HA  ILE A 696      23.050  48.820  57.140  1.00  0.00           H
ATOM   1742  CB  ILE A 696      24.500  49.250  58.630  1.00  0.00           C
ATOM   1743  HB  ILE A 696      24.730  48.770  59.600  1.00  0.00           H
ATOM   1744  CG2 ILE A 696      25.840  49.830  58.000  1.00  0.00           C
ATOM   1745 HG21 ILE A 696      25.570  50.490  57.160  1.00  0.00           H
ATOM   1746 HG22 ILE A 696      26.590  49.050  57.730  1.00  0.00           H
ATOM   1747 HG23 ILE A 696      26.310  50.400  58.840  1.00  0.00           H
ATOM   1748  CG1 ILE A 696      23.480  50.430  58.840  1.00  0.00           C
ATOM   1749 HG11 ILE A 696      22.480  50.020  59.070  1.00  0.00           H
ATOM   1750 HG12 ILE A 696      23.400  51.030  57.910  1.00  0.00           H
ATOM   1751  CD  ILE A 696      23.910  51.320  60.020  1.00  0.00           C
ATOM   1752  HD1 ILE A 696      24.770  51.970  59.760  1.00  0.00           H
ATOM   1753  HD2 ILE A 696      24.460  50.710  60.780  1.00  0.00           H
ATOM   1754  HD3 ILE A 696      23.010  51.870  60.370  1.00  0.00           H
ATOM   1755  C   ILE A 696      24.730  47.530  56.630  1.00  0.00           C
ATOM   1756  O   ILE A 696      24.750  47.770  55.440  1.00  0.00           O
ATOM   1757  N   GLY A 697      25.470  46.490  57.130  1.00  0.00           N
ATOM   1758  HN  GLY A 697      25.550  46.330  58.120  1.00  0.00           H
ATOM   1759  CA  GLY A 697      26.070  45.430  56.260  1.00  0.00           C
ATOM   1760  HA1 GLY A 697      26.520  44.640  56.850  1.00  0.00           H
ATOM   1761  HA2 GLY A 697      26.870  45.950  55.730  1.00  0.00           H
ATOM   1762  C   GLY A 697      25.220  44.660  55.260  1.00  0.00           C
ATOM   1763  O   GLY A 697      25.570  44.570  54.070  1.00  0.00           O
ATOM   1764  N   LEU A 698      24.110  43.960  55.640  1.00  0.00           N
ATOM   1765  HN  LEU A 698      23.850  43.860  56.590  1.00  0.00           H
ATOM   1766  CA  LEU A 698      23.180  43.300  54.660  1.00  0.00           C
ATOM   1767  HA  LEU A 698      23.860  42.750  54.020  1.00  0.00           H
ATOM   1768  CB  LEU A 698      22.200  42.440  55.470  1.00  0.00           C
ATOM   1769  HB1 LEU A 698      21.460  41.970  54.780  1.00  0.00           H
ATOM   1770  HB2 LEU A 698      21.610  43.090  56.150  1.00  0.00           H
ATOM   1771  CG  LEU A 698      22.790  41.320  56.340  1.00  0.00           C
ATOM   1772  HG  LEU A 698      23.490  41.850  57.010  1.00  0.00           H
ATOM   1773  CD1 LEU A 698      21.670  40.630  57.140  1.00  0.00           C
ATOM   1774 HD11 LEU A 698      20.680  40.600  56.630  1.00  0.00           H
ATOM   1775 HD12 LEU A 698      21.620  41.310  58.020  1.00  0.00           H
ATOM   1776 HD13 LEU A 698      21.970  39.610  57.450  1.00  0.00           H
ATOM   1777  CD2 LEU A 698      23.610  40.340  55.530  1.00  0.00           C
ATOM   1778 HD21 LEU A 698      23.850  39.420  56.100  1.00  0.00           H
ATOM   1779 HD22 LEU A 698      24.560  40.880  55.310  1.00  0.00           H
ATOM   1780 HD23 LEU A 698      23.130  39.880  54.640  1.00  0.00           H
ATOM   1781  C   LEU A 698      22.570  44.290  53.710  1.00  0.00           C
ATOM   1782  O   LEU A 698      22.540  43.990  52.530  1.00  0.00           O
ATOM   1783  N   TRP A 699      22.270  45.560  54.140  1.00  0.00           N
ATOM   1784  HN  TRP A 699      22.340  45.750  55.110  1.00  0.00           H
ATOM   1785  CA  TRP A 699      22.040  46.530  53.030  1.00  0.00           C
ATOM   1786  HA  TRP A 699      21.220  46.170  52.420  1.00  0.00           H
ATOM   1787  CB  TRP A 699      21.630  47.910  53.690  1.00  0.00           C
ATOM   1788  HB1 TRP A 699      21.630  48.740  52.940  1.00  0.00           H
ATOM   1789  HB2 TRP A 699      22.470  48.020  54.410  1.00  0.00           H
ATOM   1790  CG  TRP A 699      20.350  47.940  54.440  1.00  0.00           C
ATOM   1791  CD1 TRP A 699      20.030  48.320  55.710  1.00  0.00           C
ATOM   1792  HD1 TRP A 699      20.770  48.420  56.490  1.00  0.00           H
ATOM   1793  NE1 TRP A 699      18.680  48.570  55.820  1.00  0.00           N
ATOM   1794  HE1 TRP A 699      18.170  49.110  56.480  1.00  0.00           H
ATOM   1795  CE2 TRP A 699      18.130  48.410  54.580  1.00  0.00           C
ATOM   1796  CD2 TRP A 699      19.140  47.990  53.660  1.00  0.00           C
ATOM   1797  CE3 TRP A 699      18.870  47.810  52.350  1.00  0.00           C
ATOM   1798  HE3 TRP A 699      19.650  47.600  51.630  1.00  0.00           H
ATOM   1799  CZ3 TRP A 699      17.590  48.030  51.930  1.00  0.00           C
ATOM   1800  HZ3 TRP A 699      17.340  47.950  50.870  1.00  0.00           H
ATOM   1801  CZ2 TRP A 699      16.830  48.520  54.130  1.00  0.00           C
ATOM   1802  HZ2 TRP A 699      16.010  48.700  54.820  1.00  0.00           H
ATOM   1803  CH2 TRP A 699      16.550  48.330  52.780  1.00  0.00           C
ATOM   1804  HH2 TRP A 699      15.560  48.370  52.350  1.00  0.00           H
ATOM   1805  C   TRP A 699      23.210  46.840  52.110  1.00  0.00           C
ATOM   1806  O   TRP A 699      23.080  46.880  50.890  1.00  0.00           O
ATOM   1807  N   THR A 700      24.460  46.970  52.640  1.00  0.00           N
ATOM   1808  HN  THR A 700      24.440  46.870  53.630  1.00  0.00           H
ATOM   1809  CA  THR A 700      25.730  47.220  51.950  1.00  0.00           C
ATOM   1810  HA  THR A 700      25.720  48.090  51.310  1.00  0.00           H
ATOM   1811  CB  THR A 700      26.830  47.600  52.930  1.00  0.00           C
ATOM   1812  HB  THR A 700      26.920  46.750  53.640  1.00  0.00           H
ATOM   1813  OG1 THR A 700      26.470  48.800  53.620  1.00  0.00           O
ATOM   1814  HG1 THR A 700      25.940  48.470  54.340  1.00  0.00           H
ATOM   1815  CG2 THR A 700      28.130  47.780  52.210  1.00  0.00           C
ATOM   1816 HG21 THR A 700      28.430  47.190  51.310  1.00  0.00           H
ATOM   1817 HG22 THR A 700      29.000  47.600  52.880  1.00  0.00           H
ATOM   1818 HG23 THR A 700      28.090  48.810  51.790  1.00  0.00           H
ATOM   1819  C   THR A 700      26.060  46.110  50.970  1.00  0.00           C
ATOM   1820  O   THR A 700      26.440  46.320  49.840  1.00  0.00           O
ATOM   1821  N   SER A 701      25.710  44.880  51.430  1.00  0.00           N
ATOM   1822  HN  SER A 701      25.580  44.740  52.410  1.00  0.00           H
ATOM   1823  CA  SER A 701      25.740  43.730  50.640  1.00  0.00           C
ATOM   1824  HA  SER A 701      26.690  43.710  50.140  1.00  0.00           H
ATOM   1825  CB  SER A 701      25.470  42.490  51.560  1.00  0.00           C
ATOM   1826  HB1 SER A 701      24.420  42.500  51.880  1.00  0.00           H
ATOM   1827  HB2 SER A 701      26.090  42.540  52.490  1.00  0.00           H
ATOM   1828  OG  SER A 701      25.810  41.300  50.950  1.00  0.00           O
ATOM   1829  HG1 SER A 701      26.760  41.330  50.770  1.00  0.00           H
ATOM   1830  C   SER A 701      24.830  43.780  49.480  1.00  0.00           C
ATOM   1831  O   SER A 701      25.240  43.710  48.320  1.00  0.00           O
ATOM   1832  N   PHE A 702      23.570  44.080  49.690  1.00  0.00           N
ATOM   1833  HN  PHE A 702      23.210  44.280  50.600  1.00  0.00           H
ATOM   1834  CA  PHE A 702      22.570  44.290  48.670  1.00  0.00           C
ATOM   1835  HA  PHE A 702      22.520  43.370  48.100  1.00  0.00           H
ATOM   1836  CB  PHE A 702      21.150  44.420  49.440  1.00  0.00           C
ATOM   1837  HB1 PHE A 702      21.210  44.980  50.390  1.00  0.00           H
ATOM   1838  HB2 PHE A 702      20.830  43.380  49.650  1.00  0.00           H
ATOM   1839  CG  PHE A 702      20.000  45.000  48.620  1.00  0.00           C
ATOM   1840  CD1 PHE A 702      19.310  44.320  47.530  1.00  0.00           C
ATOM   1841  HD1 PHE A 702      19.480  43.280  47.340  1.00  0.00           H
ATOM   1842  CE1 PHE A 702      18.330  45.000  46.770  1.00  0.00           C
ATOM   1843  HE1 PHE A 702      17.860  44.500  45.930  1.00  0.00           H
ATOM   1844  CZ  PHE A 702      18.040  46.310  47.080  1.00  0.00           C
ATOM   1845  HZ  PHE A 702      17.450  46.900  46.400  1.00  0.00           H
ATOM   1846  CD2 PHE A 702      19.590  46.320  48.930  1.00  0.00           C
ATOM   1847  HD2 PHE A 702      20.100  46.800  49.760  1.00  0.00           H
ATOM   1848  CE2 PHE A 702      18.760  46.950  48.110  1.00  0.00           C
ATOM   1849  HE2 PHE A 702      18.720  48.030  48.190  1.00  0.00           H
ATOM   1850  C   PHE A 702      22.830  45.440  47.690  1.00  0.00           C
ATOM   1851  O   PHE A 702      22.610  45.360  46.460  1.00  0.00           O
ATOM   1852  N   LEU A 703      23.350  46.590  48.250  1.00  0.00           N
ATOM   1853  HN  LEU A 703      23.440  46.660  49.240  1.00  0.00           H
ATOM   1854  CA  LEU A 703      23.630  47.760  47.480  1.00  0.00           C
ATOM   1855  HA  LEU A 703      22.790  47.870  46.810  1.00  0.00           H
ATOM   1856  CB  LEU A 703      23.690  49.000  48.370  1.00  0.00           C
ATOM   1857  HB1 LEU A 703      24.000  49.770  47.630  1.00  0.00           H
ATOM   1858  HB2 LEU A 703      24.520  48.930  49.110  1.00  0.00           H
ATOM   1859  CG  LEU A 703      22.390  49.380  49.090  1.00  0.00           C
ATOM   1860  HG  LEU A 703      21.810  48.480  49.380  1.00  0.00           H
ATOM   1861  CD1 LEU A 703      22.780  50.150  50.350  1.00  0.00           C
ATOM   1862 HD11 LEU A 703      23.460  49.520  50.970  1.00  0.00           H
ATOM   1863 HD12 LEU A 703      21.900  50.440  50.950  1.00  0.00           H
ATOM   1864 HD13 LEU A 703      23.410  51.010  50.010  1.00  0.00           H
ATOM   1865  CD2 LEU A 703      21.590  50.230  48.200  1.00  0.00           C
ATOM   1866 HD21 LEU A 703      22.160  51.150  47.940  1.00  0.00           H
ATOM   1867 HD22 LEU A 703      20.600  50.410  48.690  1.00  0.00           H
ATOM   1868 HD23 LEU A 703      21.390  49.630  47.290  1.00  0.00           H
ATOM   1869  C   LEU A 703      24.790  47.640  46.520  1.00  0.00           C
ATOM   1870  O   LEU A 703      24.780  48.190  45.440  1.00  0.00           O
ATOM   1871  N   CYS A 704      25.730  46.680  46.850  1.00  0.00           N
ATOM   1872  HN  CYS A 704      25.680  46.290  47.770  1.00  0.00           H
ATOM   1873  CA  CYS A 704      26.780  46.310  45.860  1.00  0.00           C
ATOM   1874  HA  CYS A 704      27.380  47.140  45.540  1.00  0.00           H
ATOM   1875  CB  CYS A 704      27.840  45.260  46.400  1.00  0.00           C
ATOM   1876  HB1 CYS A 704      28.520  44.890  45.590  1.00  0.00           H
ATOM   1877  HB2 CYS A 704      27.280  44.390  46.800  1.00  0.00           H
ATOM   1878  SG  CYS A 704      28.730  46.030  47.770  1.00  0.00           S
ATOM   1879  HG1 CYS A 704      27.600  46.130  48.460  1.00  0.00           H
ATOM   1880  C   CYS A 704      26.070  45.700  44.560  1.00  0.00           C
ATOM   1881  O   CYS A 704      26.390  46.100  43.420  1.00  0.00           O
ATOM   1882  N   ILE A 705      25.100  44.820  44.760  1.00  0.00           N
ATOM   1883  HN  ILE A 705      24.910  44.510  45.680  1.00  0.00           H
ATOM   1884  CA  ILE A 705      24.370  44.120  43.690  1.00  0.00           C
ATOM   1885  HA  ILE A 705      25.170  43.700  43.110  1.00  0.00           H
ATOM   1886  CB  ILE A 705      23.510  42.940  44.180  1.00  0.00           C
ATOM   1887  HB  ILE A 705      22.700  43.330  44.830  1.00  0.00           H
ATOM   1888  CG2 ILE A 705      22.880  42.200  43.020  1.00  0.00           C
ATOM   1889 HG21 ILE A 705      22.220  41.440  43.470  1.00  0.00           H
ATOM   1890 HG22 ILE A 705      23.510  41.730  42.240  1.00  0.00           H
ATOM   1891 HG23 ILE A 705      22.200  42.870  42.450  1.00  0.00           H
ATOM   1892  CG1 ILE A 705      24.430  42.040  45.140  1.00  0.00           C
ATOM   1893 HG11 ILE A 705      23.770  41.200  45.450  1.00  0.00           H
ATOM   1894 HG12 ILE A 705      24.570  42.560  46.110  1.00  0.00           H
ATOM   1895  CD  ILE A 705      25.720  41.450  44.560  1.00  0.00           C
ATOM   1896  HD1 ILE A 705      25.560  40.900  43.610  1.00  0.00           H
ATOM   1897  HD2 ILE A 705      26.100  40.750  45.330  1.00  0.00           H
ATOM   1898  HD3 ILE A 705      26.520  42.200  44.340  1.00  0.00           H
ATOM   1899  C   ILE A 705      23.580  45.070  42.830  1.00  0.00           C
ATOM   1900  O   ILE A 705      23.530  44.910  41.620  1.00  0.00           O
ATOM   1901  N   VAL A 706      22.880  46.070  43.460  1.00  0.00           N
ATOM   1902  HN  VAL A 706      22.980  46.270  44.430  1.00  0.00           H
ATOM   1903  CA  VAL A 706      22.030  47.050  42.750  1.00  0.00           C
ATOM   1904  HA  VAL A 706      21.450  46.460  42.040  1.00  0.00           H
ATOM   1905  CB  VAL A 706      21.160  47.920  43.650  1.00  0.00           C
ATOM   1906  HB  VAL A 706      21.740  48.590  44.330  1.00  0.00           H
ATOM   1907  CG1 VAL A 706      20.360  48.900  42.670  1.00  0.00           C
ATOM   1908 HG11 VAL A 706      19.950  48.320  41.820  1.00  0.00           H
ATOM   1909 HG12 VAL A 706      21.030  49.710  42.330  1.00  0.00           H
ATOM   1910 HG13 VAL A 706      19.530  49.370  43.220  1.00  0.00           H
ATOM   1911  CG2 VAL A 706      20.060  47.040  44.320  1.00  0.00           C
ATOM   1912 HG21 VAL A 706      19.620  46.430  43.500  1.00  0.00           H
ATOM   1913 HG22 VAL A 706      19.260  47.640  44.800  1.00  0.00           H
ATOM   1914 HG23 VAL A 706      20.550  46.370  45.060  1.00  0.00           H
ATOM   1915  C   VAL A 706      22.920  48.070  41.990  1.00  0.00           C
ATOM   1916  O   VAL A 706      22.660  48.440  40.850  1.00  0.00           O
ATOM   1917  N   LEU A 707      24.070  48.390  42.540  1.00  0.00           N
ATOM   1918  HN  LEU A 707      24.220  48.140  43.500  1.00  0.00           H
ATOM   1919  CA  LEU A 707      25.100  49.040  41.730  1.00  0.00           C
ATOM   1920  HA  LEU A 707      24.690  49.980  41.380  1.00  0.00           H
ATOM   1921  CB  LEU A 707      26.290  49.260  42.750  1.00  0.00           C
ATOM   1922  HB1 LEU A 707      26.830  48.330  43.030  1.00  0.00           H
ATOM   1923  HB2 LEU A 707      25.890  49.660  43.710  1.00  0.00           H
ATOM   1924  CG  LEU A 707      27.400  50.330  42.310  1.00  0.00           C
ATOM   1925  HG  LEU A 707      27.980  49.850  41.490  1.00  0.00           H
ATOM   1926  CD1 LEU A 707      26.910  51.730  41.710  1.00  0.00           C
ATOM   1927 HD11 LEU A 707      27.640  52.560  41.840  1.00  0.00           H
ATOM   1928 HD12 LEU A 707      26.010  52.110  42.250  1.00  0.00           H
ATOM   1929 HD13 LEU A 707      26.650  51.660  40.630  1.00  0.00           H
ATOM   1930  CD2 LEU A 707      28.390  50.560  43.420  1.00  0.00           C
ATOM   1931 HD21 LEU A 707      29.410  50.360  43.060  1.00  0.00           H
ATOM   1932 HD22 LEU A 707      28.180  49.910  44.300  1.00  0.00           H
ATOM   1933 HD23 LEU A 707      28.450  51.590  43.830  1.00  0.00           H
ATOM   1934  C   LEU A 707      25.680  48.230  40.560  1.00  0.00           C
ATOM   1935  O   LEU A 707      25.840  48.760  39.460  1.00  0.00           O
ATOM   1936  N   VAL A 708      25.960  46.900  40.770  1.00  0.00           N
ATOM   1937  HN  VAL A 708      25.740  46.570  41.680  1.00  0.00           H
ATOM   1938  CA  VAL A 708      26.360  45.990  39.710  1.00  0.00           C
ATOM   1939  HA  VAL A 708      27.290  46.380  39.310  1.00  0.00           H
ATOM   1940  CB  VAL A 708      26.690  44.610  40.360  1.00  0.00           C
ATOM   1941  HB  VAL A 708      26.070  44.640  41.290  1.00  0.00           H
ATOM   1942  CG1 VAL A 708      26.320  43.370  39.540  1.00  0.00           C
ATOM   1943 HG11 VAL A 708      25.210  43.360  39.610  1.00  0.00           H
ATOM   1944 HG12 VAL A 708      26.600  42.500  40.160  1.00  0.00           H
ATOM   1945 HG13 VAL A 708      26.780  43.360  38.530  1.00  0.00           H
ATOM   1946  CG2 VAL A 708      28.180  44.670  40.690  1.00  0.00           C
ATOM   1947 HG21 VAL A 708      28.850  44.890  39.830  1.00  0.00           H
ATOM   1948 HG22 VAL A 708      28.500  43.670  41.050  1.00  0.00           H
ATOM   1949 HG23 VAL A 708      28.350  45.350  41.560  1.00  0.00           H
ATOM   1950  C   VAL A 708      25.270  45.860  38.650  1.00  0.00           C
ATOM   1951  O   VAL A 708      25.570  45.840  37.460  1.00  0.00           O
ATOM   1952  N   ALA A 709      24.000  45.680  39.070  1.00  0.00           N
ATOM   1953  HN  ALA A 709      23.800  45.710  40.050  1.00  0.00           H
ATOM   1954  CA  ALA A 709      22.850  45.420  38.210  1.00  0.00           C
ATOM   1955  HA  ALA A 709      23.050  44.490  37.720  1.00  0.00           H
ATOM   1956  CB  ALA A 709      21.670  45.140  39.060  1.00  0.00           C
ATOM   1957  HB1 ALA A 709      20.670  45.060  38.570  1.00  0.00           H
ATOM   1958  HB2 ALA A 709      21.630  46.010  39.750  1.00  0.00           H
ATOM   1959  HB3 ALA A 709      21.950  44.220  39.620  1.00  0.00           H
ATOM   1960  C   ALA A 709      22.610  46.590  37.210  1.00  0.00           C
ATOM   1961  O   ALA A 709      22.030  46.440  36.100  1.00  0.00           O
ATOM   1962  N   THR A 710      22.930  47.810  37.600  1.00  0.00           N
ATOM   1963  HN  THR A 710      23.470  47.850  38.440  1.00  0.00           H
ATOM   1964  CA  THR A 710      22.600  49.020  36.830  1.00  0.00           C
ATOM   1965  HA  THR A 710      21.720  48.910  36.210  1.00  0.00           H
ATOM   1966  CB  THR A 710      22.220  50.180  37.750  1.00  0.00           C
ATOM   1967  HB  THR A 710      22.220  51.150  37.210  1.00  0.00           H
ATOM   1968  OG1 THR A 710      23.120  50.290  38.850  1.00  0.00           O
ATOM   1969  HG1 THR A 710      22.930  49.510  39.400  1.00  0.00           H
ATOM   1970  CG2 THR A 710      20.830  50.010  38.320  1.00  0.00           C
ATOM   1971 HG21 THR A 710      20.680  49.200  39.070  1.00  0.00           H
ATOM   1972 HG22 THR A 710      20.090  49.870  37.500  1.00  0.00           H
ATOM   1973 HG23 THR A 710      20.500  50.970  38.780  1.00  0.00           H
ATOM   1974  C   THR A 710      23.760  49.350  35.950  1.00  0.00           C
ATOM   1975  O   THR A 710      23.660  50.310  35.190  1.00  0.00           O
ATOM   1976  N   ASP A 711      24.790  48.520  35.890  1.00  0.00           N
ATOM   1977  HN  ASP A 711      24.800  47.710  36.470  1.00  0.00           H
ATOM   1978  CA  ASP A 711      25.970  48.700  35.090  1.00  0.00           C
ATOM   1979  HA  ASP A 711      26.610  47.850  35.330  1.00  0.00           H
ATOM   1980  CB  ASP A 711      25.570  48.500  33.600  1.00  0.00           C
ATOM   1981  HB1 ASP A 711      24.860  49.310  33.290  1.00  0.00           H
ATOM   1982  HB2 ASP A 711      25.000  47.560  33.450  1.00  0.00           H
ATOM   1983  CG  ASP A 711      26.760  48.540  32.770  1.00  0.00           C
ATOM   1984  OD1 ASP A 711      26.550  48.610  31.550  1.00  0.00           O
ATOM   1985  OD2 ASP A 711      27.870  48.270  33.210  1.00  0.00           O
ATOM   1986  C   ASP A 711      26.820  49.880  35.610  1.00  0.00           C
ATOM   1987  O   ASP A 711      26.520  51.070  35.400  1.00  0.00           O
ATOM   1988  N   ALA A 712      27.940  49.580  36.360  1.00  0.00           N
ATOM   1989  HN  ALA A 712      28.060  48.590  36.470  1.00  0.00           H
ATOM   1990  CA  ALA A 712      28.930  50.550  36.720  1.00  0.00           C
ATOM   1991  HA  ALA A 712      28.510  51.520  36.500  1.00  0.00           H
ATOM   1992  CB  ALA A 712      29.080  50.420  38.210  1.00  0.00           C
ATOM   1993  HB1 ALA A 712      29.700  51.240  38.630  1.00  0.00           H
ATOM   1994  HB2 ALA A 712      29.410  49.380  38.450  1.00  0.00           H
ATOM   1995  HB3 ALA A 712      28.060  50.410  38.670  1.00  0.00           H
ATOM   1996  C   ALA A 712      30.190  50.390  35.920  1.00  0.00           C
ATOM   1997  O   ALA A 712      31.220  50.760  36.370  1.00  0.00           O
ATOM   1998  N   SER A 713      30.110  50.030  34.650  1.00  0.00           N
ATOM   1999  HN  SER A 713      29.270  49.680  34.260  1.00  0.00           H
ATOM   2000  CA  SER A 713      31.290  49.980  33.810  1.00  0.00           C
ATOM   2001  HA  SER A 713      32.100  49.450  34.310  1.00  0.00           H
ATOM   2002  CB  SER A 713      30.960  49.180  32.470  1.00  0.00           C
ATOM   2003  HB1 SER A 713      30.880  48.100  32.700  1.00  0.00           H
ATOM   2004  HB2 SER A 713      31.790  49.240  31.730  1.00  0.00           H
ATOM   2005  OG  SER A 713      29.730  49.680  31.930  1.00  0.00           O
ATOM   2006  HG1 SER A 713      29.010  49.070  32.130  1.00  0.00           H
ATOM   2007  C   SER A 713      31.830  51.350  33.330  1.00  0.00           C
ATOM   2008  O   SER A 713      33.050  51.510  33.270  1.00  0.00           O
ATOM   2009  N   SER A 714      30.930  52.330  33.040  1.00  0.00           N
ATOM   2010  HN  SER A 714      29.960  52.140  33.070  1.00  0.00           H
ATOM   2011  CA  SER A 714      31.230  53.770  32.700  1.00  0.00           C
ATOM   2012  HA  SER A 714      31.800  53.630  31.790  1.00  0.00           H
ATOM   2013  CB  SER A 714      29.980  54.610  32.320  1.00  0.00           C
ATOM   2014  HB1 SER A 714      29.540  54.060  31.460  1.00  0.00           H
ATOM   2015  HB2 SER A 714      30.280  55.620  31.970  1.00  0.00           H
ATOM   2016  OG  SER A 714      29.040  54.580  33.330  1.00  0.00           O
ATOM   2017  HG1 SER A 714      28.750  53.650  33.350  1.00  0.00           H
ATOM   2018  C   SER A 714      32.060  54.470  33.770  1.00  0.00           C
ATOM   2019  O   SER A 714      33.030  55.260  33.570  1.00  0.00           O
ATOM   2020  N   LEU A 715      31.700  54.150  35.100  1.00  0.00           N
ATOM   2021  HN  LEU A 715      31.030  53.430  35.270  1.00  0.00           H
ATOM   2022  CA  LEU A 715      32.310  54.670  36.300  1.00  0.00           C
ATOM   2023  HA  LEU A 715      32.330  55.740  36.170  1.00  0.00           H
ATOM   2024  CB  LEU A 715      31.660  54.240  37.580  1.00  0.00           C
ATOM   2025  HB1 LEU A 715      32.160  54.690  38.460  1.00  0.00           H
ATOM   2026  HB2 LEU A 715      31.730  53.130  37.710  1.00  0.00           H
ATOM   2027  CG  LEU A 715      30.200  54.700  37.720  1.00  0.00           C
ATOM   2028  HG  LEU A 715      29.560  54.270  36.920  1.00  0.00           H
ATOM   2029  CD1 LEU A 715      29.640  54.320  39.100  1.00  0.00           C
ATOM   2030 HD11 LEU A 715      29.910  53.280  39.370  1.00  0.00           H
ATOM   2031 HD12 LEU A 715      28.530  54.360  39.010  1.00  0.00           H
ATOM   2032 HD13 LEU A 715      29.870  54.930  39.990  1.00  0.00           H
ATOM   2033  CD2 LEU A 715      30.110  56.220  37.550  1.00  0.00           C
ATOM   2034 HD21 LEU A 715      29.020  56.370  37.690  1.00  0.00           H
ATOM   2035 HD22 LEU A 715      30.330  56.560  36.510  1.00  0.00           H
ATOM   2036 HD23 LEU A 715      30.610  56.830  38.340  1.00  0.00           H
ATOM   2037  C   LEU A 715      33.790  54.370  36.330  1.00  0.00           C
ATOM   2038  O   LEU A 715      34.570  55.300  36.540  1.00  0.00           O
ATOM   2039  N   VAL A 716      34.280  53.140  36.090  1.00  0.00           N
ATOM   2040  HN  VAL A 716      33.630  52.460  35.770  1.00  0.00           H
ATOM   2041  CA  VAL A 716      35.740  52.720  36.080  1.00  0.00           C
ATOM   2042  HA  VAL A 716      36.020  53.080  37.060  1.00  0.00           H
ATOM   2043  CB  VAL A 716      35.950  51.240  36.150  1.00  0.00           C
ATOM   2044  HB  VAL A 716      37.030  50.970  36.070  1.00  0.00           H
ATOM   2045  CG1 VAL A 716      35.560  50.760  37.480  1.00  0.00           C
ATOM   2046 HG11 VAL A 716      35.800  49.700  37.670  1.00  0.00           H
ATOM   2047 HG12 VAL A 716      34.470  50.840  37.680  1.00  0.00           H
ATOM   2048 HG13 VAL A 716      36.170  51.310  38.230  1.00  0.00           H
ATOM   2049  CG2 VAL A 716      35.170  50.430  35.120  1.00  0.00           C
ATOM   2050 HG21 VAL A 716      35.280  49.350  35.360  1.00  0.00           H
ATOM   2051 HG22 VAL A 716      35.310  50.650  34.040  1.00  0.00           H
ATOM   2052 HG23 VAL A 716      34.100  50.600  35.400  1.00  0.00           H
ATOM   2053  C   VAL A 716      36.620  53.350  35.020  1.00  0.00           C
ATOM   2054  O   VAL A 716      37.850  53.510  35.240  1.00  0.00           O
ATOM   2055  N   CYS A 717      35.970  53.910  33.960  1.00  0.00           N
ATOM   2056  HN  CYS A 717      34.980  53.960  34.020  1.00  0.00           H
ATOM   2057  CA  CYS A 717      36.550  54.650  32.800  1.00  0.00           C
ATOM   2058  HA  CYS A 717      37.570  54.310  32.690  1.00  0.00           H
ATOM   2059  CB  CYS A 717      35.650  54.340  31.570  1.00  0.00           C
ATOM   2060  HB1 CYS A 717      36.010  54.840  30.650  1.00  0.00           H
ATOM   2061  HB2 CYS A 717      34.690  54.850  31.840  1.00  0.00           H
ATOM   2062  SG  CYS A 717      35.610  52.610  31.170  1.00  0.00           S
ATOM   2063  HG1 CYS A 717      35.190  52.220  32.370  1.00  0.00           H
ATOM   2064  C   CYS A 717      36.670  56.140  33.100  1.00  0.00           C
ATOM   2065  O   CYS A 717      37.150  56.830  32.210  1.00  0.00           O
ATOM   2066  N   TYR A 718      36.260  56.570  34.300  1.00  0.00           N
ATOM   2067  HN  TYR A 718      35.820  55.950  34.940  1.00  0.00           H
ATOM   2068  CA  TYR A 718      36.350  57.970  34.550  1.00  0.00           C
ATOM   2069  HA  TYR A 718      36.740  58.490  33.690  1.00  0.00           H
ATOM   2070  CB  TYR A 718      35.000  58.590  35.010  1.00  0.00           C
ATOM   2071  HB1 TYR A 718      35.120  59.680  35.230  1.00  0.00           H
ATOM   2072  HB2 TYR A 718      34.760  57.970  35.890  1.00  0.00           H
ATOM   2073  CG  TYR A 718      33.830  58.470  34.020  1.00  0.00           C
ATOM   2074  CD1 TYR A 718      34.060  58.940  32.650  1.00  0.00           C
ATOM   2075  HD1 TYR A 718      35.030  59.320  32.360  1.00  0.00           H
ATOM   2076  CE1 TYR A 718      33.050  58.940  31.690  1.00  0.00           C
ATOM   2077  HE1 TYR A 718      33.100  59.420  30.730  1.00  0.00           H
ATOM   2078  CZ  TYR A 718      31.740  58.440  32.100  1.00  0.00           C
ATOM   2079  OH  TYR A 718      30.600  58.470  31.230  1.00  0.00           O
ATOM   2080  HH  TYR A 718      30.800  58.920  30.410  1.00  0.00           H
ATOM   2081  CD2 TYR A 718      32.510  58.040  34.390  1.00  0.00           C
ATOM   2082  HD2 TYR A 718      32.270  57.710  35.390  1.00  0.00           H
ATOM   2083  CE2 TYR A 718      31.580  57.920  33.360  1.00  0.00           C
ATOM   2084  HE2 TYR A 718      30.620  57.540  33.660  1.00  0.00           H
ATOM   2085  C   TYR A 718      37.500  58.330  35.530  1.00  0.00           C
ATOM   2086  O   TYR A 718      37.620  59.510  35.790  1.00  0.00           O
ATOM   2087  N   ILE A 719      38.220  57.300  36.080  1.00  0.00           N
ATOM   2088  HN  ILE A 719      38.180  56.360  35.770  1.00  0.00           H
ATOM   2089  CA  ILE A 719      39.100  57.570  37.230  1.00  0.00           C
ATOM   2090  HA  ILE A 719      38.600  58.210  37.930  1.00  0.00           H
ATOM   2091  CB  ILE A 719      39.550  56.240  37.920  1.00  0.00           C
ATOM   2092  HB  ILE A 719      39.910  55.560  37.110  1.00  0.00           H
ATOM   2093  CG2 ILE A 719      40.570  56.550  39.050  1.00  0.00           C
ATOM   2094 HG21 ILE A 719      41.510  56.930  38.620  1.00  0.00           H
ATOM   2095 HG22 ILE A 719      40.740  55.700  39.760  1.00  0.00           H
ATOM   2096 HG23 ILE A 719      40.020  57.320  39.620  1.00  0.00           H
ATOM   2097  CG1 ILE A 719      38.380  55.380  38.480  1.00  0.00           C
ATOM   2098 HG11 ILE A 719      38.680  54.370  38.850  1.00  0.00           H
ATOM   2099 HG12 ILE A 719      37.630  55.200  37.680  1.00  0.00           H
ATOM   2100  CD  ILE A 719      37.540  56.050  39.620  1.00  0.00           C
ATOM   2101  HD1 ILE A 719      37.150  57.030  39.280  1.00  0.00           H
ATOM   2102  HD2 ILE A 719      38.140  56.140  40.540  1.00  0.00           H
ATOM   2103  HD3 ILE A 719      36.740  55.330  39.900  1.00  0.00           H
ATOM   2104  C   ILE A 719      40.390  58.260  36.800  1.00  0.00           C
ATOM   2105  O   ILE A 719      40.960  59.060  37.530  1.00  0.00           O
ATOM   2106  N   THR A 720      40.840  58.060  35.510  1.00  0.00           N
ATOM   2107  HN  THR A 720      40.300  57.420  34.980  1.00  0.00           H
ATOM   2108  CA  THR A 720      42.010  58.570  34.800  1.00  0.00           C
ATOM   2109  HA  THR A 720      41.940  58.030  33.880  1.00  0.00           H
ATOM   2110  CB  THR A 720      41.960  60.110  34.530  1.00  0.00           C
ATOM   2111  HB  THR A 720      42.660  60.340  33.690  1.00  0.00           H
ATOM   2112  OG1 THR A 720      42.300  60.780  35.690  1.00  0.00           O
ATOM   2113  HG1 THR A 720      42.320  60.150  36.420  1.00  0.00           H
ATOM   2114  CG2 THR A 720      40.610  60.530  34.060  1.00  0.00           C
ATOM   2115 HG21 THR A 720      40.670  61.620  33.860  1.00  0.00           H
ATOM   2116 HG22 THR A 720      39.760  60.290  34.730  1.00  0.00           H
ATOM   2117 HG23 THR A 720      40.400  59.970  33.120  1.00  0.00           H
ATOM   2118  C   THR A 720      43.350  58.150  35.380  1.00  0.00           C
ATOM   2119  O   THR A 720      43.560  57.820  36.560  1.00  0.00           O
ATOM   2120  N   ARG A 721      44.360  58.120  34.500  1.00  0.00           N
ATOM   2121  HN  ARG A 721      44.280  58.400  33.540  1.00  0.00           H
ATOM   2122  CA  ARG A 721      45.740  57.800  34.960  1.00  0.00           C
ATOM   2123  HA  ARG A 721      45.750  56.930  35.590  1.00  0.00           H
ATOM   2124  CB  ARG A 721      46.750  57.610  33.830  1.00  0.00           C
ATOM   2125  HB1 ARG A 721      47.800  57.790  34.130  1.00  0.00           H
ATOM   2126  HB2 ARG A 721      46.640  58.220  32.900  1.00  0.00           H
ATOM   2127  CG  ARG A 721      46.840  56.170  33.410  1.00  0.00           C
ATOM   2128  HG1 ARG A 721      47.290  55.550  34.230  1.00  0.00           H
ATOM   2129  HG2 ARG A 721      47.540  56.150  32.550  1.00  0.00           H
ATOM   2130  CD  ARG A 721      45.600  55.560  32.860  1.00  0.00           C
ATOM   2131  HD1 ARG A 721      45.800  54.990  31.930  1.00  0.00           H
ATOM   2132  HD2 ARG A 721      44.930  56.370  32.510  1.00  0.00           H
ATOM   2133  NE  ARG A 721      44.920  54.740  33.970  1.00  0.00           N
ATOM   2134  HE  ARG A 721      45.450  54.470  34.780  1.00  0.00           H
ATOM   2135  CZ  ARG A 721      43.680  54.250  33.830  1.00  0.00           C
ATOM   2136  NH1 ARG A 721      42.880  54.490  32.780  1.00  0.00           N
ATOM   2137 HH11 ARG A 721      41.910  54.300  32.900  1.00  0.00           H
ATOM   2138 HH12 ARG A 721      43.220  55.150  32.100  1.00  0.00           H
ATOM   2139  NH2 ARG A 721      43.150  53.430  34.690  1.00  0.00           N
ATOM   2140 HH21 ARG A 721      43.660  53.350  35.550  1.00  0.00           H
ATOM   2141 HH22 ARG A 721      42.180  53.180  34.690  1.00  0.00           H
ATOM   2142  C   ARG A 721      46.250  59.040  35.850  1.00  0.00           C
ATOM   2143  O   ARG A 721      47.190  58.940  36.690  1.00  0.00           O
ATOM   2144  N   PHE A 722      45.660  60.230  35.660  1.00  0.00           N
ATOM   2145  HN  PHE A 722      45.130  60.360  34.830  1.00  0.00           H
ATOM   2146  CA  PHE A 722      45.940  61.470  36.430  1.00  0.00           C
ATOM   2147  HA  PHE A 722      46.950  61.770  36.240  1.00  0.00           H
ATOM   2148  CB  PHE A 722      45.090  62.700  36.060  1.00  0.00           C
ATOM   2149  HB1 PHE A 722      44.010  62.480  36.040  1.00  0.00           H
ATOM   2150  HB2 PHE A 722      45.350  62.960  35.010  1.00  0.00           H
ATOM   2151  CG  PHE A 722      45.410  63.900  36.920  1.00  0.00           C
ATOM   2152  CD1 PHE A 722      46.440  64.700  36.670  1.00  0.00           C
ATOM   2153  HD1 PHE A 722      47.170  64.380  35.950  1.00  0.00           H
ATOM   2154  CE1 PHE A 722      46.610  65.900  37.330  1.00  0.00           C
ATOM   2155  HE1 PHE A 722      47.470  66.480  37.030  1.00  0.00           H
ATOM   2156  CZ  PHE A 722      45.720  66.310  38.260  1.00  0.00           C
ATOM   2157  HZ  PHE A 722      45.770  67.250  38.790  1.00  0.00           H
ATOM   2158  CD2 PHE A 722      44.340  64.340  37.750  1.00  0.00           C
ATOM   2159  HD2 PHE A 722      43.460  63.700  37.800  1.00  0.00           H
ATOM   2160  CE2 PHE A 722      44.530  65.570  38.390  1.00  0.00           C
ATOM   2161  HE2 PHE A 722      43.820  66.080  39.040  1.00  0.00           H
ATOM   2162  C   PHE A 722      45.870  61.260  37.950  1.00  0.00           C
ATOM   2163  O   PHE A 722      46.880  61.350  38.650  1.00  0.00           O
ATOM   2164  N   THR A 723      44.700  60.860  38.500  1.00  0.00           N
ATOM   2165  HN  THR A 723      43.850  60.840  37.970  1.00  0.00           H
ATOM   2166  CA  THR A 723      44.430  60.330  39.750  1.00  0.00           C
ATOM   2167  HA  THR A 723      44.670  61.040  40.520  1.00  0.00           H
ATOM   2168  CB  THR A 723      42.970  60.030  39.800  1.00  0.00           C
ATOM   2169  HB  THR A 723      42.780  59.050  39.320  1.00  0.00           H
ATOM   2170  OG1 THR A 723      42.180  61.030  39.220  1.00  0.00           O
ATOM   2171  HG1 THR A 723      41.520  60.500  38.770  1.00  0.00           H
ATOM   2172  CG2 THR A 723      42.520  59.930  41.310  1.00  0.00           C
ATOM   2173 HG21 THR A 723      43.210  59.200  41.780  1.00  0.00           H
ATOM   2174 HG22 THR A 723      41.440  59.660  41.310  1.00  0.00           H
ATOM   2175 HG23 THR A 723      42.420  60.910  41.850  1.00  0.00           H
ATOM   2176  C   THR A 723      45.200  59.060  40.140  1.00  0.00           C
ATOM   2177  O   THR A 723      45.690  59.080  41.220  1.00  0.00           O
ATOM   2178  N   GLU A 724      45.280  58.010  39.270  1.00  0.00           N
ATOM   2179  HN  GLU A 724      44.870  57.990  38.360  1.00  0.00           H
ATOM   2180  CA  GLU A 724      45.990  56.810  39.620  1.00  0.00           C
ATOM   2181  HA  GLU A 724      45.510  56.290  40.430  1.00  0.00           H
ATOM   2182  CB  GLU A 724      45.740  55.900  38.310  1.00  0.00           C
ATOM   2183  HB1 GLU A 724      46.250  56.450  37.500  1.00  0.00           H
ATOM   2184  HB2 GLU A 724      44.650  55.850  38.100  1.00  0.00           H
ATOM   2185  CG  GLU A 724      46.220  54.400  38.370  1.00  0.00           C
ATOM   2186  HG1 GLU A 724      45.660  53.970  39.230  1.00  0.00           H
ATOM   2187  HG2 GLU A 724      47.300  54.230  38.610  1.00  0.00           H
ATOM   2188  CD  GLU A 724      45.770  53.770  37.070  1.00  0.00           C
ATOM   2189  OE1 GLU A 724      44.670  53.210  36.930  1.00  0.00           O
ATOM   2190  OE2 GLU A 724      46.530  53.860  36.050  1.00  0.00           O
ATOM   2191  C   GLU A 724      47.480  56.780  39.940  1.00  0.00           C
ATOM   2192  O   GLU A 724      47.890  56.040  40.820  1.00  0.00           O
ATOM   2193  N   GLU A 725      48.260  57.500  39.080  1.00  0.00           N
ATOM   2194  HN  GLU A 725      47.820  57.890  38.270  1.00  0.00           H
ATOM   2195  CA  GLU A 725      49.670  57.800  39.310  1.00  0.00           C
ATOM   2196  HA  GLU A 725      50.210  56.870  39.440  1.00  0.00           H
ATOM   2197  CB  GLU A 725      50.250  58.580  38.060  1.00  0.00           C
ATOM   2198  HB1 GLU A 725      51.170  59.150  38.340  1.00  0.00           H
ATOM   2199  HB2 GLU A 725      49.600  59.360  37.630  1.00  0.00           H
ATOM   2200  CG  GLU A 725      50.720  57.680  36.850  1.00  0.00           C
ATOM   2201  HG1 GLU A 725      49.890  56.990  36.600  1.00  0.00           H
ATOM   2202  HG2 GLU A 725      51.510  56.980  37.230  1.00  0.00           H
ATOM   2203  CD  GLU A 725      51.210  58.510  35.650  1.00  0.00           C
ATOM   2204  OE1 GLU A 725      51.370  58.090  34.460  1.00  0.00           O
ATOM   2205  OE2 GLU A 725      51.300  59.760  35.810  1.00  0.00           O
ATOM   2206  C   GLU A 725      49.890  58.620  40.570  1.00  0.00           C
ATOM   2207  O   GLU A 725      50.720  58.150  41.340  1.00  0.00           O
ATOM   2208  N   ALA A 726      49.090  59.680  40.850  1.00  0.00           N
ATOM   2209  HN  ALA A 726      48.400  59.970  40.180  1.00  0.00           H
ATOM   2210  CA  ALA A 726      49.130  60.370  42.110  1.00  0.00           C
ATOM   2211  HA  ALA A 726      50.160  60.620  42.340  1.00  0.00           H
ATOM   2212  CB  ALA A 726      48.060  61.500  41.970  1.00  0.00           C
ATOM   2213  HB1 ALA A 726      47.940  61.930  42.990  1.00  0.00           H
ATOM   2214  HB2 ALA A 726      47.120  61.130  41.530  1.00  0.00           H
ATOM   2215  HB3 ALA A 726      48.470  62.330  41.350  1.00  0.00           H
ATOM   2216  C   ALA A 726      48.750  59.540  43.300  1.00  0.00           C
ATOM   2217  O   ALA A 726      49.560  59.390  44.250  1.00  0.00           O
ATOM   2218  N   PHE A 727      47.650  58.810  43.250  1.00  0.00           N
ATOM   2219  HN  PHE A 727      47.120  58.760  42.410  1.00  0.00           H
ATOM   2220  CA  PHE A 727      47.120  57.900  44.230  1.00  0.00           C
ATOM   2221  HA  PHE A 727      46.910  58.480  45.110  1.00  0.00           H
ATOM   2222  CB  PHE A 727      45.700  57.310  43.720  1.00  0.00           C
ATOM   2223  HB1 PHE A 727      45.740  56.940  42.680  1.00  0.00           H
ATOM   2224  HB2 PHE A 727      45.050  58.200  43.780  1.00  0.00           H
ATOM   2225  CG  PHE A 727      45.160  56.170  44.600  1.00  0.00           C
ATOM   2226  CD1 PHE A 727      44.220  56.310  45.680  1.00  0.00           C
ATOM   2227  HD1 PHE A 727      43.770  57.270  45.880  1.00  0.00           H
ATOM   2228  CE1 PHE A 727      43.720  55.230  46.430  1.00  0.00           C
ATOM   2229  HE1 PHE A 727      43.120  55.310  47.320  1.00  0.00           H
ATOM   2230  CZ  PHE A 727      44.110  53.920  46.110  1.00  0.00           C
ATOM   2231  HZ  PHE A 727      43.710  53.100  46.680  1.00  0.00           H
ATOM   2232  CD2 PHE A 727      45.570  54.830  44.360  1.00  0.00           C
ATOM   2233  HD2 PHE A 727      46.150  54.590  43.480  1.00  0.00           H
ATOM   2234  CE2 PHE A 727      45.060  53.750  45.100  1.00  0.00           C
ATOM   2235  HE2 PHE A 727      45.420  52.760  44.870  1.00  0.00           H
ATOM   2236  C   PHE A 727      48.210  56.870  44.660  1.00  0.00           C
ATOM   2237  O   PHE A 727      48.530  56.770  45.880  1.00  0.00           O
ATOM   2238  N   ALA A 728      48.750  56.140  43.670  1.00  0.00           N
ATOM   2239  HN  ALA A 728      48.440  56.300  42.740  1.00  0.00           H
ATOM   2240  CA  ALA A 728      49.600  55.000  43.900  1.00  0.00           C
ATOM   2241  HA  ALA A 728      49.170  54.360  44.660  1.00  0.00           H
ATOM   2242  CB  ALA A 728      49.820  54.160  42.610  1.00  0.00           C
ATOM   2243  HB1 ALA A 728      50.170  54.920  41.890  1.00  0.00           H
ATOM   2244  HB2 ALA A 728      48.950  53.610  42.170  1.00  0.00           H
ATOM   2245  HB3 ALA A 728      50.650  53.430  42.760  1.00  0.00           H
ATOM   2246  C   ALA A 728      50.920  55.410  44.490  1.00  0.00           C
ATOM   2247  O   ALA A 728      51.390  54.850  45.470  1.00  0.00           O
ATOM   2248  N   ALA A 729      51.460  56.570  43.970  1.00  0.00           N
ATOM   2249  HN  ALA A 729      51.170  57.000  43.120  1.00  0.00           H
ATOM   2250  CA  ALA A 729      52.760  57.070  44.500  1.00  0.00           C
ATOM   2251  HA  ALA A 729      53.470  56.260  44.410  1.00  0.00           H
ATOM   2252  CB  ALA A 729      53.190  58.320  43.770  1.00  0.00           C
ATOM   2253  HB1 ALA A 729      53.670  58.090  42.800  1.00  0.00           H
ATOM   2254  HB2 ALA A 729      54.040  58.810  44.290  1.00  0.00           H
ATOM   2255  HB3 ALA A 729      52.400  59.100  43.730  1.00  0.00           H
ATOM   2256  C   ALA A 729      52.610  57.480  46.030  1.00  0.00           C
ATOM   2257  O   ALA A 729      53.420  57.130  46.920  1.00  0.00           O
ATOM   2258  N   LEU A 730      51.470  58.160  46.360  1.00  0.00           N
ATOM   2259  HN  LEU A 730      50.810  58.300  45.630  1.00  0.00           H
ATOM   2260  CA  LEU A 730      51.050  58.630  47.670  1.00  0.00           C
ATOM   2261  HA  LEU A 730      51.890  59.220  48.020  1.00  0.00           H
ATOM   2262  CB  LEU A 730      49.760  59.510  47.400  1.00  0.00           C
ATOM   2263  HB1 LEU A 730      49.110  58.820  46.820  1.00  0.00           H
ATOM   2264  HB2 LEU A 730      50.170  60.340  46.800  1.00  0.00           H
ATOM   2265  CG  LEU A 730      49.100  60.130  48.640  1.00  0.00           C
ATOM   2266  HG  LEU A 730      48.810  61.140  48.270  1.00  0.00           H
ATOM   2267  CD1 LEU A 730      47.850  59.380  49.090  1.00  0.00           C
ATOM   2268 HD11 LEU A 730      47.070  59.800  49.760  1.00  0.00           H
ATOM   2269 HD12 LEU A 730      48.060  58.350  49.470  1.00  0.00           H
ATOM   2270 HD13 LEU A 730      47.310  59.250  48.130  1.00  0.00           H
ATOM   2271  CD2 LEU A 730      49.990  60.380  49.910  1.00  0.00           C
ATOM   2272 HD21 LEU A 730      50.050  59.400  50.440  1.00  0.00           H
ATOM   2273 HD22 LEU A 730      49.510  61.210  50.490  1.00  0.00           H
ATOM   2274 HD23 LEU A 730      51.010  60.670  49.600  1.00  0.00           H
ATOM   2275  C   LEU A 730      50.820  57.410  48.620  1.00  0.00           C
ATOM   2276  O   LEU A 730      51.410  57.360  49.710  1.00  0.00           O
ATOM   2277  N   ILE A 731      50.050  56.340  48.200  1.00  0.00           N
ATOM   2278  HN  ILE A 731      49.630  56.270  47.310  1.00  0.00           H
ATOM   2279  CA  ILE A 731      49.810  55.250  49.110  1.00  0.00           C
ATOM   2280  HA  ILE A 731      49.640  55.640  50.110  1.00  0.00           H
ATOM   2281  CB  ILE A 731      48.540  54.500  48.750  1.00  0.00           C
ATOM   2282  HB  ILE A 731      48.530  54.270  47.670  1.00  0.00           H
ATOM   2283  CG2 ILE A 731      48.450  53.080  49.380  1.00  0.00           C
ATOM   2284 HG21 ILE A 731      49.280  52.420  49.050  1.00  0.00           H
ATOM   2285 HG22 ILE A 731      47.520  52.580  49.010  1.00  0.00           H
ATOM   2286 HG23 ILE A 731      48.520  53.100  50.490  1.00  0.00           H
ATOM   2287  CG1 ILE A 731      47.180  55.300  48.800  1.00  0.00           C
ATOM   2288 HG11 ILE A 731      46.420  54.690  48.290  1.00  0.00           H
ATOM   2289 HG12 ILE A 731      47.340  56.080  48.020  1.00  0.00           H
ATOM   2290  CD  ILE A 731      46.650  55.950  50.090  1.00  0.00           C
ATOM   2291  HD1 ILE A 731      46.330  55.170  50.810  1.00  0.00           H
ATOM   2292  HD2 ILE A 731      45.870  56.700  49.800  1.00  0.00           H
ATOM   2293  HD3 ILE A 731      47.450  56.490  50.640  1.00  0.00           H
ATOM   2294  C   ILE A 731      51.030  54.370  49.300  1.00  0.00           C
ATOM   2295  O   ILE A 731      51.320  53.830  50.390  1.00  0.00           O
ATOM   2296  N   CYS A 732      51.920  54.330  48.300  1.00  0.00           N
ATOM   2297  HN  CYS A 732      51.640  54.590  47.380  1.00  0.00           H
ATOM   2298  CA  CYS A 732      53.180  53.690  48.470  1.00  0.00           C
ATOM   2299  HA  CYS A 732      53.110  52.730  48.960  1.00  0.00           H
ATOM   2300  CB  CYS A 732      53.850  53.340  47.110  1.00  0.00           C
ATOM   2301  HB1 CYS A 732      54.800  52.880  47.450  1.00  0.00           H
ATOM   2302  HB2 CYS A 732      53.960  54.300  46.570  1.00  0.00           H
ATOM   2303  SG  CYS A 732      52.960  52.130  46.190  1.00  0.00           S
ATOM   2304  HG1 CYS A 732      51.940  52.940  45.900  1.00  0.00           H
ATOM   2305  C   CYS A 732      54.150  54.520  49.390  1.00  0.00           C
ATOM   2306  O   CYS A 732      54.890  53.960  50.250  1.00  0.00           O
ATOM   2307  N   ILE A 733      54.180  55.890  49.340  1.00  0.00           N
ATOM   2308  HN  ILE A 733      53.670  56.360  48.630  1.00  0.00           H
ATOM   2309  CA  ILE A 733      54.810  56.730  50.380  1.00  0.00           C
ATOM   2310  HA  ILE A 733      55.760  56.250  50.520  1.00  0.00           H
ATOM   2311  CB  ILE A 733      55.080  58.090  49.940  1.00  0.00           C
ATOM   2312  HB  ILE A 733      54.210  58.680  49.570  1.00  0.00           H
ATOM   2313  CG2 ILE A 733      55.620  59.000  51.090  1.00  0.00           C
ATOM   2314 HG21 ILE A 733      56.380  58.470  51.700  1.00  0.00           H
ATOM   2315 HG22 ILE A 733      54.770  59.360  51.710  1.00  0.00           H
ATOM   2316 HG23 ILE A 733      56.120  59.880  50.630  1.00  0.00           H
ATOM   2317  CG1 ILE A 733      56.040  58.140  48.710  1.00  0.00           C
ATOM   2318 HG11 ILE A 733      56.010  59.180  48.340  1.00  0.00           H
ATOM   2319 HG12 ILE A 733      55.630  57.450  47.950  1.00  0.00           H
ATOM   2320  CD  ILE A 733      57.490  57.760  49.100  1.00  0.00           C
ATOM   2321  HD1 ILE A 733      58.200  57.490  48.280  1.00  0.00           H
ATOM   2322  HD2 ILE A 733      57.420  56.750  49.550  1.00  0.00           H
ATOM   2323  HD3 ILE A 733      57.950  58.510  49.770  1.00  0.00           H
ATOM   2324  C   ILE A 733      54.290  56.580  51.820  1.00  0.00           C
ATOM   2325  O   ILE A 733      55.090  56.460  52.770  1.00  0.00           O
ATOM   2326  N   ILE A 734      52.940  56.580  52.070  1.00  0.00           N
ATOM   2327  HN  ILE A 734      52.310  56.850  51.340  1.00  0.00           H
ATOM   2328  CA  ILE A 734      52.390  56.190  53.380  1.00  0.00           C
ATOM   2329  HA  ILE A 734      52.660  57.000  54.030  1.00  0.00           H
ATOM   2330  CB  ILE A 734      50.860  56.190  53.370  1.00  0.00           C
ATOM   2331  HB  ILE A 734      50.470  55.400  52.680  1.00  0.00           H
ATOM   2332  CG2 ILE A 734      50.390  55.930  54.760  1.00  0.00           C
ATOM   2333 HG21 ILE A 734      50.740  54.920  55.100  1.00  0.00           H
ATOM   2334 HG22 ILE A 734      49.290  56.060  54.810  1.00  0.00           H
ATOM   2335 HG23 ILE A 734      50.850  56.620  55.500  1.00  0.00           H
ATOM   2336  CG1 ILE A 734      50.350  57.560  52.790  1.00  0.00           C
ATOM   2337 HG11 ILE A 734      49.340  57.350  52.370  1.00  0.00           H
ATOM   2338 HG12 ILE A 734      50.910  57.920  51.910  1.00  0.00           H
ATOM   2339  CD  ILE A 734      50.140  58.650  53.920  1.00  0.00           C
ATOM   2340  HD1 ILE A 734      49.660  58.310  54.870  1.00  0.00           H
ATOM   2341  HD2 ILE A 734      49.660  59.510  53.400  1.00  0.00           H
ATOM   2342  HD3 ILE A 734      51.150  59.000  54.260  1.00  0.00           H
ATOM   2343  C   ILE A 734      52.880  54.780  53.760  1.00  0.00           C
ATOM   2344  O   ILE A 734      53.360  54.560  54.910  1.00  0.00           O
ATOM   2345  N   PHE A 735      52.960  53.750  52.940  1.00  0.00           N
ATOM   2346  HN  PHE A 735      52.520  53.690  52.040  1.00  0.00           H
ATOM   2347  CA  PHE A 735      53.440  52.430  53.390  1.00  0.00           C
ATOM   2348  HA  PHE A 735      52.830  52.040  54.180  1.00  0.00           H
ATOM   2349  CB  PHE A 735      53.220  51.430  52.170  1.00  0.00           C
ATOM   2350  HB1 PHE A 735      54.060  51.580  51.460  1.00  0.00           H
ATOM   2351  HB2 PHE A 735      52.220  51.740  51.800  1.00  0.00           H
ATOM   2352  CG  PHE A 735      53.340  49.950  52.520  1.00  0.00           C
ATOM   2353  CD1 PHE A 735      54.530  49.280  52.370  1.00  0.00           C
ATOM   2354  HD1 PHE A 735      55.430  49.830  52.120  1.00  0.00           H
ATOM   2355  CE1 PHE A 735      54.610  47.930  52.510  1.00  0.00           C
ATOM   2356  HE1 PHE A 735      55.590  47.500  52.520  1.00  0.00           H
ATOM   2357  CZ  PHE A 735      53.410  47.130  52.520  1.00  0.00           C
ATOM   2358  HZ  PHE A 735      53.430  46.050  52.490  1.00  0.00           H
ATOM   2359  CD2 PHE A 735      52.180  49.150  52.720  1.00  0.00           C
ATOM   2360  HD2 PHE A 735      51.160  49.490  52.720  1.00  0.00           H
ATOM   2361  CE2 PHE A 735      52.180  47.710  52.690  1.00  0.00           C
ATOM   2362  HE2 PHE A 735      51.260  47.150  52.800  1.00  0.00           H
ATOM   2363  C   PHE A 735      54.900  52.430  53.830  1.00  0.00           C
ATOM   2364  O   PHE A 735      55.240  51.960  54.940  1.00  0.00           O
ATOM   2365  N   ILE A 736      55.800  53.080  53.060  1.00  0.00           N
ATOM   2366  HN  ILE A 736      55.490  53.450  52.190  1.00  0.00           H
ATOM   2367  CA  ILE A 736      57.160  53.380  53.430  1.00  0.00           C
ATOM   2368  HA  ILE A 736      57.560  52.410  53.680  1.00  0.00           H
ATOM   2369  CB  ILE A 736      57.980  54.090  52.310  1.00  0.00           C
ATOM   2370  HB  ILE A 736      57.460  55.020  51.990  1.00  0.00           H
ATOM   2371  CG2 ILE A 736      59.280  54.530  52.960  1.00  0.00           C
ATOM   2372 HG21 ILE A 736      60.030  54.850  52.210  1.00  0.00           H
ATOM   2373 HG22 ILE A 736      59.780  53.760  53.580  1.00  0.00           H
ATOM   2374 HG23 ILE A 736      59.150  55.450  53.590  1.00  0.00           H
ATOM   2375  CG1 ILE A 736      58.260  53.190  51.000  1.00  0.00           C
ATOM   2376 HG11 ILE A 736      57.290  52.670  50.840  1.00  0.00           H
ATOM   2377 HG12 ILE A 736      59.020  52.430  51.260  1.00  0.00           H
ATOM   2378  CD  ILE A 736      58.670  54.020  49.740  1.00  0.00           C
ATOM   2379  HD1 ILE A 736      59.540  54.710  49.880  1.00  0.00           H
ATOM   2380  HD2 ILE A 736      57.770  54.620  49.490  1.00  0.00           H
ATOM   2381  HD3 ILE A 736      58.900  53.410  48.850  1.00  0.00           H
ATOM   2382  C   ILE A 736      57.190  54.220  54.760  1.00  0.00           C
ATOM   2383  O   ILE A 736      57.870  53.830  55.700  1.00  0.00           O
ATOM   2384  N   TYR A 737      56.390  55.280  54.920  1.00  0.00           N
ATOM   2385  HN  TYR A 737      55.700  55.520  54.230  1.00  0.00           H
ATOM   2386  CA  TYR A 737      56.310  56.080  56.130  1.00  0.00           C
ATOM   2387  HA  TYR A 737      57.310  56.420  56.410  1.00  0.00           H
ATOM   2388  CB  TYR A 737      55.490  57.400  55.930  1.00  0.00           C
ATOM   2389  HB1 TYR A 737      54.390  57.240  55.850  1.00  0.00           H
ATOM   2390  HB2 TYR A 737      55.850  57.880  55.000  1.00  0.00           H
ATOM   2391  CG  TYR A 737      55.660  58.460  57.050  1.00  0.00           C
ATOM   2392  CD1 TYR A 737      56.950  59.030  57.230  1.00  0.00           C
ATOM   2393  HD1 TYR A 737      57.760  58.650  56.620  1.00  0.00           H
ATOM   2394  CE1 TYR A 737      57.200  59.830  58.320  1.00  0.00           C
ATOM   2395  HE1 TYR A 737      58.130  60.330  58.510  1.00  0.00           H
ATOM   2396  CZ  TYR A 737      56.140  60.150  59.190  1.00  0.00           C
ATOM   2397  OH  TYR A 737      56.480  61.000  60.320  1.00  0.00           O
ATOM   2398  HH  TYR A 737      56.280  60.480  61.100  1.00  0.00           H
ATOM   2399  CD2 TYR A 737      54.600  58.800  57.890  1.00  0.00           C
ATOM   2400  HD2 TYR A 737      53.610  58.420  57.730  1.00  0.00           H
ATOM   2401  CE2 TYR A 737      54.850  59.610  58.950  1.00  0.00           C
ATOM   2402  HE2 TYR A 737      54.080  59.700  59.690  1.00  0.00           H
ATOM   2403  C   TYR A 737      55.900  55.330  57.380  1.00  0.00           C
ATOM   2404  O   TYR A 737      56.360  55.620  58.490  1.00  0.00           O
ATOM   2405  N   GLU A 738      54.930  54.390  57.170  1.00  0.00           N
ATOM   2406  HN  GLU A 738      54.540  54.270  56.260  1.00  0.00           H
ATOM   2407  CA  GLU A 738      54.260  53.610  58.190  1.00  0.00           C
ATOM   2408  HA  GLU A 738      53.800  54.350  58.820  1.00  0.00           H
ATOM   2409  CB  GLU A 738      53.150  52.740  57.700  1.00  0.00           C
ATOM   2410  HB1 GLU A 738      53.430  52.080  56.850  1.00  0.00           H
ATOM   2411  HB2 GLU A 738      52.410  53.380  57.180  1.00  0.00           H
ATOM   2412  CG  GLU A 738      52.500  51.940  58.840  1.00  0.00           C
ATOM   2413  HG1 GLU A 738      52.050  52.660  59.560  1.00  0.00           H
ATOM   2414  HG2 GLU A 738      53.120  51.320  59.540  1.00  0.00           H
ATOM   2415  CD  GLU A 738      51.380  51.140  58.090  1.00  0.00           C
ATOM   2416  OE1 GLU A 738      51.350  49.950  58.300  1.00  0.00           O
ATOM   2417  OE2 GLU A 738      50.540  51.800  57.410  1.00  0.00           O
ATOM   2418  C   GLU A 738      55.240  52.750  59.010  1.00  0.00           C
ATOM   2419  O   GLU A 738      55.370  52.820  60.230  1.00  0.00           O
ATOM   2420  N   ALA A 739      56.150  52.100  58.220  1.00  0.00           N
ATOM   2421  HN  ALA A 739      56.190  52.190  57.230  1.00  0.00           H
ATOM   2422  CA  ALA A 739      57.120  51.170  58.880  1.00  0.00           C
ATOM   2423  HA  ALA A 739      56.640  50.530  59.610  1.00  0.00           H
ATOM   2424  CB  ALA A 739      57.680  50.360  57.650  1.00  0.00           C
ATOM   2425  HB1 ALA A 739      56.780  49.980  57.120  1.00  0.00           H
ATOM   2426  HB2 ALA A 739      58.340  49.520  57.950  1.00  0.00           H
ATOM   2427  HB3 ALA A 739      58.110  51.000  56.850  1.00  0.00           H
ATOM   2428  C   ALA A 739      58.280  51.800  59.590  1.00  0.00           C
ATOM   2429  O   ALA A 739      58.710  51.330  60.650  1.00  0.00           O
ATOM   2430  N   LEU A 740      58.630  52.960  58.990  1.00  0.00           N
ATOM   2431  HN  LEU A 740      58.080  53.290  58.220  1.00  0.00           H
ATOM   2432  CA  LEU A 740      59.450  53.920  59.620  1.00  0.00           C
ATOM   2433  HA  LEU A 740      60.400  53.480  59.840  1.00  0.00           H
ATOM   2434  CB  LEU A 740      59.730  55.100  58.610  1.00  0.00           C
ATOM   2435  HB1 LEU A 740      60.250  55.920  59.160  1.00  0.00           H
ATOM   2436  HB2 LEU A 740      58.680  55.400  58.410  1.00  0.00           H
ATOM   2437  CG  LEU A 740      60.570  54.790  57.350  1.00  0.00           C
ATOM   2438  HG  LEU A 740      60.170  53.830  56.940  1.00  0.00           H
ATOM   2439  CD1 LEU A 740      60.460  55.790  56.260  1.00  0.00           C
ATOM   2440 HD11 LEU A 740      61.080  55.580  55.360  1.00  0.00           H
ATOM   2441 HD12 LEU A 740      60.780  56.750  56.720  1.00  0.00           H
ATOM   2442 HD13 LEU A 740      59.410  55.770  55.910  1.00  0.00           H
ATOM   2443  CD2 LEU A 740      62.100  54.650  57.660  1.00  0.00           C
ATOM   2444 HD21 LEU A 740      62.700  54.430  56.750  1.00  0.00           H
ATOM   2445 HD22 LEU A 740      62.290  53.990  58.540  1.00  0.00           H
ATOM   2446 HD23 LEU A 740      62.510  55.590  58.100  1.00  0.00           H
ATOM   2447  C   LEU A 740      59.060  54.590  60.920  1.00  0.00           C
ATOM   2448  O   LEU A 740      59.920  54.760  61.760  1.00  0.00           O
ATOM   2449  N   GLU A 741      57.750  54.890  61.080  1.00  0.00           N
ATOM   2450  HN  GLU A 741      57.090  54.910  60.330  1.00  0.00           H
ATOM   2451  CA  GLU A 741      57.210  55.290  62.290  1.00  0.00           C
ATOM   2452  HA  GLU A 741      57.810  56.090  62.690  1.00  0.00           H
ATOM   2453  CB  GLU A 741      55.790  55.930  62.010  1.00  0.00           C
ATOM   2454  HB1 GLU A 741      55.190  55.860  62.940  1.00  0.00           H
ATOM   2455  HB2 GLU A 741      55.290  55.320  61.220  1.00  0.00           H
ATOM   2456  CG  GLU A 741      55.770  57.370  61.550  1.00  0.00           C
ATOM   2457  HG1 GLU A 741      54.750  57.650  61.200  1.00  0.00           H
ATOM   2458  HG2 GLU A 741      56.470  57.460  60.700  1.00  0.00           H
ATOM   2459  CD  GLU A 741      56.010  58.450  62.700  1.00  0.00           C
ATOM   2460  OE1 GLU A 741      56.140  58.000  63.810  1.00  0.00           O
ATOM   2461  OE2 GLU A 741      55.880  59.640  62.440  1.00  0.00           O
ATOM   2462  C   GLU A 741      57.140  54.170  63.310  1.00  0.00           C
ATOM   2463  O   GLU A 741      57.470  54.400  64.490  1.00  0.00           O
ATOM   2464  N   LYS A 742      56.750  52.940  62.840  1.00  0.00           N
ATOM   2465  HN  LYS A 742      56.400  52.850  61.920  1.00  0.00           H
ATOM   2466  CA  LYS A 742      56.650  51.750  63.650  1.00  0.00           C
ATOM   2467  HA  LYS A 742      56.120  52.060  64.530  1.00  0.00           H
ATOM   2468  CB  LYS A 742      55.780  50.530  63.220  1.00  0.00           C
ATOM   2469  HB1 LYS A 742      56.120  49.700  63.880  1.00  0.00           H
ATOM   2470  HB2 LYS A 742      56.040  50.350  62.160  1.00  0.00           H
ATOM   2471  CG  LYS A 742      54.250  50.660  63.280  1.00  0.00           C
ATOM   2472  HG1 LYS A 742      53.840  49.830  62.670  1.00  0.00           H
ATOM   2473  HG2 LYS A 742      53.950  51.550  62.700  1.00  0.00           H
ATOM   2474  CD  LYS A 742      53.760  50.740  64.730  1.00  0.00           C
ATOM   2475  HD1 LYS A 742      54.080  51.740  65.110  1.00  0.00           H
ATOM   2476  HD2 LYS A 742      54.180  49.990  65.440  1.00  0.00           H
ATOM   2477  CE  LYS A 742      52.210  50.660  64.980  1.00  0.00           C
ATOM   2478  HE1 LYS A 742      51.890  49.710  64.500  1.00  0.00           H
ATOM   2479  HE2 LYS A 742      51.600  51.440  64.490  1.00  0.00           H
ATOM   2480  NZ  LYS A 742      51.940  50.660  66.380  1.00  0.00           N
ATOM   2481  HZ1 LYS A 742      52.540  51.280  66.960  1.00  0.00           H
ATOM   2482  HZ2 LYS A 742      51.970  49.700  66.770  1.00  0.00           H
ATOM   2483  HZ3 LYS A 742      50.990  51.000  66.620  1.00  0.00           H
ATOM   2484  C   LYS A 742      57.970  51.310  64.220  1.00  0.00           C
ATOM   2485  O   LYS A 742      58.020  50.870  65.380  1.00  0.00           O
ATOM   2486  N   LEU A 743      59.150  51.380  63.510  1.00  0.00           N
ATOM   2487  HN  LEU A 743      59.120  51.740  62.580  1.00  0.00           H
ATOM   2488  CA  LEU A 743      60.510  51.210  64.100  1.00  0.00           C
ATOM   2489  HA  LEU A 743      60.610  50.160  64.280  1.00  0.00           H
ATOM   2490  CB  LEU A 743      61.430  51.570  62.950  1.00  0.00           C
ATOM   2491  HB1 LEU A 743      61.110  52.510  62.470  1.00  0.00           H
ATOM   2492  HB2 LEU A 743      61.330  50.800  62.140  1.00  0.00           H
ATOM   2493  CG  LEU A 743      62.980  51.620  63.210  1.00  0.00           C
ATOM   2494  HG  LEU A 743      63.090  52.270  64.100  1.00  0.00           H
ATOM   2495  CD1 LEU A 743      63.620  50.220  63.450  1.00  0.00           C
ATOM   2496 HD11 LEU A 743      64.710  50.160  63.640  1.00  0.00           H
ATOM   2497 HD12 LEU A 743      63.490  49.650  62.510  1.00  0.00           H
ATOM   2498 HD13 LEU A 743      62.990  49.780  64.260  1.00  0.00           H
ATOM   2499  CD2 LEU A 743      63.740  52.340  62.040  1.00  0.00           C
ATOM   2500 HD21 LEU A 743      63.620  51.680  61.150  1.00  0.00           H
ATOM   2501 HD22 LEU A 743      64.840  52.450  62.160  1.00  0.00           H
ATOM   2502 HD23 LEU A 743      63.380  53.350  61.780  1.00  0.00           H
ATOM   2503  C   LEU A 743      60.870  52.110  65.290  1.00  0.00           C
ATOM   2504  O   LEU A 743      61.450  51.600  66.220  1.00  0.00           O
ATOM   2505  N   PHE A 744      60.460  53.380  65.430  1.00  0.00           N
ATOM   2506  HN  PHE A 744      59.910  53.690  64.650  1.00  0.00           H
ATOM   2507  CA  PHE A 744      60.730  54.240  66.540  1.00  0.00           C
ATOM   2508  HA  PHE A 744      61.620  53.900  67.050  1.00  0.00           H
ATOM   2509  CB  PHE A 744      61.130  55.730  66.110  1.00  0.00           C
ATOM   2510  HB1 PHE A 744      61.270  56.380  67.000  1.00  0.00           H
ATOM   2511  HB2 PHE A 744      60.320  56.140  65.460  1.00  0.00           H
ATOM   2512  CG  PHE A 744      62.380  55.800  65.230  1.00  0.00           C
ATOM   2513  CD1 PHE A 744      62.300  55.940  63.830  1.00  0.00           C
ATOM   2514  HD1 PHE A 744      61.350  56.060  63.320  1.00  0.00           H
ATOM   2515  CE1 PHE A 744      63.420  55.960  63.030  1.00  0.00           C
ATOM   2516  HE1 PHE A 744      63.210  56.180  62.000  1.00  0.00           H
ATOM   2517  CZ  PHE A 744      64.640  55.690  63.560  1.00  0.00           C
ATOM   2518  HZ  PHE A 744      65.530  55.780  62.970  1.00  0.00           H
ATOM   2519  CD2 PHE A 744      63.650  55.540  65.760  1.00  0.00           C
ATOM   2520  HD2 PHE A 744      63.850  55.390  66.820  1.00  0.00           H
ATOM   2521  CE2 PHE A 744      64.730  55.400  64.920  1.00  0.00           C
ATOM   2522  HE2 PHE A 744      65.710  55.230  65.360  1.00  0.00           H
ATOM   2523  C   PHE A 744      59.590  54.230  67.620  1.00  0.00           C
ATOM   2524  O   PHE A 744      59.840  54.640  68.760  1.00  0.00           O
ATOM   2525  N   ASP A 745      58.360  53.730  67.230  1.00  0.00           N
ATOM   2526  HN  ASP A 745      58.230  53.670  66.240  1.00  0.00           H
ATOM   2527  CA  ASP A 745      57.350  53.250  68.120  1.00  0.00           C
ATOM   2528  HA  ASP A 745      57.100  53.980  68.880  1.00  0.00           H
ATOM   2529  CB  ASP A 745      56.010  52.970  67.330  1.00  0.00           C
ATOM   2530  HB1 ASP A 745      56.180  52.060  66.720  1.00  0.00           H
ATOM   2531  HB2 ASP A 745      55.780  53.920  66.820  1.00  0.00           H
ATOM   2532  CG  ASP A 745      54.880  52.620  68.250  1.00  0.00           C
ATOM   2533  OD1 ASP A 745      54.000  51.800  67.810  1.00  0.00           O
ATOM   2534  OD2 ASP A 745      54.960  53.130  69.370  1.00  0.00           O
ATOM   2535  C   ASP A 745      57.850  52.070  68.920  1.00  0.00           C
ATOM   2536  O   ASP A 745      57.770  52.110  70.160  1.00  0.00           O
ATOM   2537  N   LEU A 746      58.590  51.100  68.270  1.00  0.00           N
ATOM   2538  HN  LEU A 746      58.720  51.140  67.280  1.00  0.00           H
ATOM   2539  CA  LEU A 746      59.210  49.930  68.900  1.00  0.00           C
ATOM   2540  HA  LEU A 746      58.420  49.380  69.390  1.00  0.00           H
ATOM   2541  CB  LEU A 746      59.840  49.030  67.770  1.00  0.00           C
ATOM   2542  HB1 LEU A 746      60.660  49.690  67.440  1.00  0.00           H
ATOM   2543  HB2 LEU A 746      59.190  48.890  66.890  1.00  0.00           H
ATOM   2544  CG  LEU A 746      60.360  47.720  68.270  1.00  0.00           C
ATOM   2545  HG  LEU A 746      61.090  47.870  69.100  1.00  0.00           H
ATOM   2546  CD1 LEU A 746      59.190  46.910  68.730  1.00  0.00           C
ATOM   2547 HD11 LEU A 746      58.720  47.390  69.620  1.00  0.00           H
ATOM   2548 HD12 LEU A 746      59.520  45.920  69.080  1.00  0.00           H
ATOM   2549 HD13 LEU A 746      58.590  46.710  67.810  1.00  0.00           H
ATOM   2550  CD2 LEU A 746      61.180  47.120  67.120  1.00  0.00           C
ATOM   2551 HD21 LEU A 746      62.040  47.810  66.950  1.00  0.00           H
ATOM   2552 HD22 LEU A 746      60.520  46.960  66.240  1.00  0.00           H
ATOM   2553 HD23 LEU A 746      61.610  46.130  67.360  1.00  0.00           H
ATOM   2554  C   LEU A 746      60.250  50.370  69.930  1.00  0.00           C
ATOM   2555  O   LEU A 746      60.250  49.830  71.070  1.00  0.00           O
ATOM   2556  N   GLY A 747      61.100  51.360  69.570  1.00  0.00           N
ATOM   2557  HN  GLY A 747      60.930  51.860  68.730  1.00  0.00           H
ATOM   2558  CA  GLY A 747      62.040  51.960  70.550  1.00  0.00           C
ATOM   2559  HA1 GLY A 747      62.450  52.740  69.930  1.00  0.00           H
ATOM   2560  HA2 GLY A 747      62.650  51.170  70.950  1.00  0.00           H
ATOM   2561  C   GLY A 747      61.270  52.640  71.690  1.00  0.00           C
ATOM   2562  O   GLY A 747      61.540  52.230  72.840  1.00  0.00           O
ATOM   2563  N   GLU A 748      60.330  53.510  71.440  1.00  0.00           N
ATOM   2564  HN  GLU A 748      60.160  53.840  70.520  1.00  0.00           H
ATOM   2565  CA  GLU A 748      59.440  54.060  72.450  1.00  0.00           C
ATOM   2566  HA  GLU A 748      60.080  54.580  73.150  1.00  0.00           H
ATOM   2567  CB  GLU A 748      58.530  55.070  71.690  1.00  0.00           C
ATOM   2568  HB1 GLU A 748      57.700  54.720  71.040  1.00  0.00           H
ATOM   2569  HB2 GLU A 748      59.200  55.640  71.010  1.00  0.00           H
ATOM   2570  CG  GLU A 748      57.990  56.070  72.740  1.00  0.00           C
ATOM   2571  HG1 GLU A 748      58.770  56.820  72.980  1.00  0.00           H
ATOM   2572  HG2 GLU A 748      57.620  55.490  73.620  1.00  0.00           H
ATOM   2573  CD  GLU A 748      56.860  56.900  72.280  1.00  0.00           C
ATOM   2574  OE1 GLU A 748      56.870  58.120  72.640  1.00  0.00           O
ATOM   2575  OE2 GLU A 748      55.910  56.500  71.540  1.00  0.00           O
ATOM   2576  C   GLU A 748      58.740  53.030  73.310  1.00  0.00           C
ATOM   2577  O   GLU A 748      58.660  53.210  74.600  1.00  0.00           O
ATOM   2578  N   THR A 749      58.330  51.980  72.650  1.00  0.00           N
ATOM   2579  HN  THR A 749      58.310  52.010  71.650  1.00  0.00           H
ATOM   2580  CA  THR A 749      57.620  50.830  73.340  1.00  0.00           C
ATOM   2581  HA  THR A 749      56.880  51.360  73.920  1.00  0.00           H
ATOM   2582  CB  THR A 749      56.800  49.870  72.390  1.00  0.00           C
ATOM   2583  HB  THR A 749      57.530  49.410  71.670  1.00  0.00           H
ATOM   2584  OG1 THR A 749      55.700  50.490  71.850  1.00  0.00           O
ATOM   2585  HG1 THR A 749      56.030  51.210  71.310  1.00  0.00           H
ATOM   2586  CG2 THR A 749      56.180  48.750  73.240  1.00  0.00           C
ATOM   2587 HG21 THR A 749      55.650  49.080  74.160  1.00  0.00           H
ATOM   2588 HG22 THR A 749      57.020  48.120  73.620  1.00  0.00           H
ATOM   2589 HG23 THR A 749      55.500  48.110  72.640  1.00  0.00           H
ATOM   2590  C   THR A 749      58.460  50.210  74.400  1.00  0.00           C
ATOM   2591  O   THR A 749      57.860  49.820  75.420  1.00  0.00           O
ATOM   2592  N   TYR A 750      59.820  50.050  74.250  1.00  0.00           N
ATOM   2593  HN  TYR A 750      60.300  50.340  73.420  1.00  0.00           H
ATOM   2594  CA  TYR A 750      60.690  49.600  75.380  1.00  0.00           C
ATOM   2595  HA  TYR A 750      60.120  49.000  76.080  1.00  0.00           H
ATOM   2596  CB  TYR A 750      61.770  48.730  74.850  1.00  0.00           C
ATOM   2597  HB1 TYR A 750      62.510  48.570  75.660  1.00  0.00           H
ATOM   2598  HB2 TYR A 750      62.180  49.240  73.950  1.00  0.00           H
ATOM   2599  CG  TYR A 750      61.210  47.300  74.450  1.00  0.00           C
ATOM   2600  CD1 TYR A 750      60.880  46.960  73.160  1.00  0.00           C
ATOM   2601  HD1 TYR A 750      60.920  47.780  72.470  1.00  0.00           H
ATOM   2602  CE1 TYR A 750      60.500  45.670  72.750  1.00  0.00           C
ATOM   2603  HE1 TYR A 750      60.190  45.420  71.750  1.00  0.00           H
ATOM   2604  CZ  TYR A 750      60.490  44.750  73.790  1.00  0.00           C
ATOM   2605  OH  TYR A 750      59.900  43.450  73.560  1.00  0.00           O
ATOM   2606  HH  TYR A 750      59.270  43.640  72.850  1.00  0.00           H
ATOM   2607  CD2 TYR A 750      61.160  46.270  75.450  1.00  0.00           C
ATOM   2608  HD2 TYR A 750      61.470  46.550  76.450  1.00  0.00           H
ATOM   2609  CE2 TYR A 750      60.750  45.030  75.120  1.00  0.00           C
ATOM   2610  HE2 TYR A 750      60.750  44.290  75.900  1.00  0.00           H
ATOM   2611  C   TYR A 750      61.240  50.770  76.220  1.00  0.00           C
ATOM   2612  O   TYR A 750      62.090  50.540  77.090  1.00  0.00           O
ATOM   2613  N   ALA A 751      60.750  52.000  75.980  1.00  0.00           N
ATOM   2614  HN  ALA A 751      60.010  52.160  75.330  1.00  0.00           H
ATOM   2615  CA  ALA A 751      61.050  53.240  76.570  1.00  0.00           C
ATOM   2616  HA  ALA A 751      60.480  54.060  76.160  1.00  0.00           H
ATOM   2617  CB  ALA A 751      60.450  53.190  78.050  1.00  0.00           C
ATOM   2618  HB1 ALA A 751      60.990  52.500  78.730  1.00  0.00           H
ATOM   2619  HB2 ALA A 751      59.350  53.170  78.090  1.00  0.00           H
ATOM   2620  HB3 ALA A 751      60.660  54.190  78.490  1.00  0.00           H
ATOM   2621  C   ALA A 751      62.530  53.810  76.350  1.00  0.00           C
ATOM   2622  O   ALA A 751      63.120  54.490  77.260  1.00  0.00           O
ATOM   2623  N   PHE A 752      63.150  53.550  75.200  1.00  0.00           N
ATOM   2624  HN  PHE A 752      62.620  53.090  74.490  1.00  0.00           H
ATOM   2625  CA  PHE A 752      64.450  54.040  74.840  1.00  0.00           C
ATOM   2626  HA  PHE A 752      64.710  54.910  75.430  1.00  0.00           H
ATOM   2627  CB  PHE A 752      64.460  54.700  73.450  1.00  0.00           C
ATOM   2628  HB1 PHE A 752      63.770  55.570  73.410  1.00  0.00           H
ATOM   2629  HB2 PHE A 752      64.160  54.000  72.640  1.00  0.00           H
ATOM   2630  CG  PHE A 752      65.680  55.390  72.900  1.00  0.00           C
ATOM   2631  CD1 PHE A 752      65.820  56.800  72.950  1.00  0.00           C
ATOM   2632  HD1 PHE A 752      65.070  57.420  73.410  1.00  0.00           H
ATOM   2633  CE1 PHE A 752      67.000  57.380  72.530  1.00  0.00           C
ATOM   2634  HE1 PHE A 752      67.180  58.440  72.460  1.00  0.00           H
ATOM   2635  CZ  PHE A 752      68.050  56.610  71.980  1.00  0.00           C
ATOM   2636  HZ  PHE A 752      68.970  56.990  71.560  1.00  0.00           H
ATOM   2637  CD2 PHE A 752      66.730  54.600  72.390  1.00  0.00           C
ATOM   2638  HD2 PHE A 752      66.550  53.540  72.320  1.00  0.00           H
ATOM   2639  CE2 PHE A 752      67.910  55.240  71.970  1.00  0.00           C
ATOM   2640  HE2 PHE A 752      68.650  54.610  71.490  1.00  0.00           H
ATOM   2641  C   PHE A 752      65.630  53.010  75.090  1.00  0.00           C
ATOM   2642  O   PHE A 752      66.620  53.430  75.700  1.00  0.00           O
ATOM   2643  N   PRO A 822      65.630  51.730  74.740  1.00  0.00           N
ATOM   2644  CD  PRO A 822      64.690  51.010  73.900  1.00  0.00           C
ATOM   2645  HD1 PRO A 822      64.540  51.560  72.940  1.00  0.00           H
ATOM   2646  HD2 PRO A 822      63.720  50.900  74.440  1.00  0.00           H
ATOM   2647  CA  PRO A 822      66.710  50.740  75.120  1.00  0.00           C
ATOM   2648  HA  PRO A 822      66.990  50.810  76.160  1.00  0.00           H
ATOM   2649  CB  PRO A 822      66.040  49.370  74.810  1.00  0.00           C
ATOM   2650  HB1 PRO A 822      65.430  49.210  75.720  1.00  0.00           H
ATOM   2651  HB2 PRO A 822      66.830  48.610  74.670  1.00  0.00           H
ATOM   2652  CG  PRO A 822      65.320  49.700  73.540  1.00  0.00           C
ATOM   2653  HG1 PRO A 822      66.040  49.780  72.710  1.00  0.00           H
ATOM   2654  HG2 PRO A 822      64.630  48.870  73.270  1.00  0.00           H
ATOM   2655  C   PRO A 822      67.990  51.040  74.320  1.00  0.00           C
ATOM   2656  O   PRO A 822      67.870  51.490  73.220  1.00  0.00           O
ATOM   2657  N   ASP A 823      69.180  50.810  74.880  1.00  0.00           N
ATOM   2658  HN  ASP A 823      69.360  50.520  75.810  1.00  0.00           H
ATOM   2659  CA  ASP A 823      70.390  50.980  74.170  1.00  0.00           C
ATOM   2660  HA  ASP A 823      70.450  51.910  73.620  1.00  0.00           H
ATOM   2661  CB  ASP A 823      71.580  50.710  75.170  1.00  0.00           C
ATOM   2662  HB1 ASP A 823      72.480  50.810  74.530  1.00  0.00           H
ATOM   2663  HB2 ASP A 823      71.550  49.650  75.520  1.00  0.00           H
ATOM   2664  CG  ASP A 823      71.730  51.670  76.380  1.00  0.00           C
ATOM   2665  OD1 ASP A 823      70.730  52.390  76.600  1.00  0.00           O
ATOM   2666  OD2 ASP A 823      72.790  51.690  77.080  1.00  0.00           O
ATOM   2667  C   ASP A 823      70.410  49.920  73.050  1.00  0.00           C
ATOM   2668  O   ASP A 823      71.130  50.080  72.060  1.00  0.00           O
ATOM   2669  N   VAL A 824      69.670  48.770  73.030  1.00  0.00           N
ATOM   2670  HN  VAL A 824      69.200  48.490  73.870  1.00  0.00           H
ATOM   2671  CA  VAL A 824      69.700  47.780  71.940  1.00  0.00           C
ATOM   2672  HA  VAL A 824      70.700  47.690  71.520  1.00  0.00           H
ATOM   2673  CB  VAL A 824      69.310  46.400  72.480  1.00  0.00           C
ATOM   2674  HB  VAL A 824      69.850  46.170  73.430  1.00  0.00           H
ATOM   2675  CG1 VAL A 824      67.860  46.330  72.820  1.00  0.00           C
ATOM   2676 HG11 VAL A 824      67.170  47.000  72.270  1.00  0.00           H
ATOM   2677 HG12 VAL A 824      67.690  46.320  73.920  1.00  0.00           H
ATOM   2678 HG13 VAL A 824      67.520  45.330  72.460  1.00  0.00           H
ATOM   2679  CG2 VAL A 824      69.610  45.270  71.430  1.00  0.00           C
ATOM   2680 HG21 VAL A 824      69.000  45.420  70.510  1.00  0.00           H
ATOM   2681 HG22 VAL A 824      69.340  44.270  71.840  1.00  0.00           H
ATOM   2682 HG23 VAL A 824      70.680  45.180  71.160  1.00  0.00           H
ATOM   2683  C   VAL A 824      68.820  48.190  70.770  1.00  0.00           C
ATOM   2684  O   VAL A 824      68.610  47.430  69.790  1.00  0.00           O
ATOM   2685  N   LEU A 825      68.490  49.460  70.710  1.00  0.00           N
ATOM   2686  HN  LEU A 825      68.670  49.920  71.580  1.00  0.00           H
ATOM   2687  CA  LEU A 825      67.730  50.090  69.520  1.00  0.00           C
ATOM   2688  HA  LEU A 825      67.020  49.370  69.130  1.00  0.00           H
ATOM   2689  CB  LEU A 825      67.040  51.350  69.970  1.00  0.00           C
ATOM   2690  HB1 LEU A 825      67.750  52.180  70.150  1.00  0.00           H
ATOM   2691  HB2 LEU A 825      66.510  51.310  70.950  1.00  0.00           H
ATOM   2692  CG  LEU A 825      65.950  52.020  68.990  1.00  0.00           C
ATOM   2693  HG  LEU A 825      66.240  52.450  68.000  1.00  0.00           H
ATOM   2694  CD1 LEU A 825      64.940  50.870  68.700  1.00  0.00           C
ATOM   2695 HD11 LEU A 825      64.430  50.590  69.640  1.00  0.00           H
ATOM   2696 HD12 LEU A 825      65.480  50.030  68.200  1.00  0.00           H
ATOM   2697 HD13 LEU A 825      64.150  51.160  67.990  1.00  0.00           H
ATOM   2698  CD2 LEU A 825      65.280  53.270  69.650  1.00  0.00           C
ATOM   2699 HD21 LEU A 825      64.810  53.070  70.640  1.00  0.00           H
ATOM   2700 HD22 LEU A 825      64.490  53.750  69.050  1.00  0.00           H
ATOM   2701 HD23 LEU A 825      66.050  54.070  69.760  1.00  0.00           H
ATOM   2702  C   LEU A 825      68.620  50.450  68.290  1.00  0.00           C
ATOM   2703  O   LEU A 825      68.230  50.190  67.180  1.00  0.00           O
ATOM   2704  N   PHE A 826      69.840  50.870  68.500  1.00  0.00           N
ATOM   2705  HN  PHE A 826      70.190  51.050  69.420  1.00  0.00           H
ATOM   2706  CA  PHE A 826      70.780  51.140  67.400  1.00  0.00           C
ATOM   2707  HA  PHE A 826      70.220  51.740  66.710  1.00  0.00           H
ATOM   2708  CB  PHE A 826      72.040  51.870  67.870  1.00  0.00           C
ATOM   2709  HB1 PHE A 826      72.770  52.010  67.040  1.00  0.00           H
ATOM   2710  HB2 PHE A 826      72.570  51.250  68.620  1.00  0.00           H
ATOM   2711  CG  PHE A 826      71.920  53.230  68.550  1.00  0.00           C
ATOM   2712  CD1 PHE A 826      70.780  54.010  68.370  1.00  0.00           C
ATOM   2713  HD1 PHE A 826      69.950  53.650  67.770  1.00  0.00           H
ATOM   2714  CE1 PHE A 826      70.680  55.240  69.000  1.00  0.00           C
ATOM   2715  HE1 PHE A 826      69.830  55.870  68.840  1.00  0.00           H
ATOM   2716  CZ  PHE A 826      71.850  55.750  69.700  1.00  0.00           C
ATOM   2717  HZ  PHE A 826      71.760  56.720  70.180  1.00  0.00           H
ATOM   2718  CD2 PHE A 826      73.040  53.750  69.150  1.00  0.00           C
ATOM   2719  HD2 PHE A 826      73.950  53.150  69.080  1.00  0.00           H
ATOM   2720  CE2 PHE A 826      73.070  55.070  69.630  1.00  0.00           C
ATOM   2721  HE2 PHE A 826      73.940  55.570  70.050  1.00  0.00           H
ATOM   2722  C   PHE A 826      71.090  49.910  66.590  1.00  0.00           C
ATOM   2723  O   PHE A 826      70.970  49.950  65.380  1.00  0.00           O
ATOM   2724  N   TRP A 827      71.270  48.750  67.220  1.00  0.00           N
ATOM   2725  HN  TRP A 827      71.480  48.690  68.190  1.00  0.00           H
ATOM   2726  CA  TRP A 827      71.360  47.520  66.500  1.00  0.00           C
ATOM   2727  HA  TRP A 827      72.080  47.700  65.710  1.00  0.00           H
ATOM   2728  CB  TRP A 827      71.860  46.340  67.470  1.00  0.00           C
ATOM   2729  HB1 TRP A 827      71.200  46.430  68.350  1.00  0.00           H
ATOM   2730  HB2 TRP A 827      72.890  46.510  67.860  1.00  0.00           H
ATOM   2731  CG  TRP A 827      71.840  44.940  66.890  1.00  0.00           C
ATOM   2732  CD1 TRP A 827      71.410  43.890  67.610  1.00  0.00           C
ATOM   2733  HD1 TRP A 827      71.120  44.030  68.640  1.00  0.00           H
ATOM   2734  NE1 TRP A 827      71.460  42.720  66.910  1.00  0.00           N
ATOM   2735  HE1 TRP A 827      71.380  41.790  67.200  1.00  0.00           H
ATOM   2736  CE2 TRP A 827      71.900  43.010  65.610  1.00  0.00           C
ATOM   2737  CD2 TRP A 827      72.210  44.420  65.600  1.00  0.00           C
ATOM   2738  CE3 TRP A 827      72.890  44.910  64.450  1.00  0.00           C
ATOM   2739  HE3 TRP A 827      73.230  45.920  64.290  1.00  0.00           H
ATOM   2740  CZ3 TRP A 827      72.980  44.140  63.280  1.00  0.00           C
ATOM   2741  HZ3 TRP A 827      73.450  44.590  62.420  1.00  0.00           H
ATOM   2742  CZ2 TRP A 827      71.830  42.290  64.390  1.00  0.00           C
ATOM   2743  HZ2 TRP A 827      71.590  41.240  64.350  1.00  0.00           H
ATOM   2744  CH2 TRP A 827      72.400  42.880  63.300  1.00  0.00           C
ATOM   2745  HH2 TRP A 827      72.590  42.270  62.430  1.00  0.00           H
ATOM   2746  C   TRP A 827      70.050  47.210  65.730  1.00  0.00           C
ATOM   2747  O   TRP A 827      70.050  46.560  64.650  1.00  0.00           O
ATOM   2748  N   CYS A 828      68.870  47.530  66.230  1.00  0.00           N
ATOM   2749  HN  CYS A 828      68.710  48.170  66.980  1.00  0.00           H
ATOM   2750  CA  CYS A 828      67.560  47.300  65.580  1.00  0.00           C
ATOM   2751  HA  CYS A 828      67.520  46.270  65.220  1.00  0.00           H
ATOM   2752  CB  CYS A 828      66.340  47.550  66.460  1.00  0.00           C
ATOM   2753  HB1 CYS A 828      65.370  47.550  65.910  1.00  0.00           H
ATOM   2754  HB2 CYS A 828      66.530  48.550  66.910  1.00  0.00           H
ATOM   2755  SG  CYS A 828      66.150  46.290  67.790  1.00  0.00           S
ATOM   2756  HG1 CYS A 828      67.060  46.830  68.580  1.00  0.00           H
ATOM   2757  C   CYS A 828      67.490  48.160  64.320  1.00  0.00           C
ATOM   2758  O   CYS A 828      67.120  47.670  63.240  1.00  0.00           O
ATOM   2759  N   VAL A 829      67.910  49.420  64.380  1.00  0.00           N
ATOM   2760  HN  VAL A 829      68.360  49.720  65.220  1.00  0.00           H
ATOM   2761  CA  VAL A 829      68.070  50.290  63.230  1.00  0.00           C
ATOM   2762  HA  VAL A 829      67.100  50.460  62.770  1.00  0.00           H
ATOM   2763  CB  VAL A 829      68.330  51.700  63.640  1.00  0.00           C
ATOM   2764  HB  VAL A 829      69.230  51.690  64.310  1.00  0.00           H
ATOM   2765  CG1 VAL A 829      68.630  52.550  62.460  1.00  0.00           C
ATOM   2766 HG11 VAL A 829      69.690  52.430  62.130  1.00  0.00           H
ATOM   2767 HG12 VAL A 829      68.540  53.640  62.670  1.00  0.00           H
ATOM   2768 HG13 VAL A 829      67.950  52.270  61.620  1.00  0.00           H
ATOM   2769  CG2 VAL A 829      67.070  52.170  64.490  1.00  0.00           C
ATOM   2770 HG21 VAL A 829      67.260  53.210  64.810  1.00  0.00           H
ATOM   2771 HG22 VAL A 829      67.030  51.430  65.330  1.00  0.00           H
ATOM   2772 HG23 VAL A 829      66.150  52.000  63.890  1.00  0.00           H
ATOM   2773  C   VAL A 829      68.890  49.740  62.120  1.00  0.00           C
ATOM   2774  O   VAL A 829      68.420  49.750  60.930  1.00  0.00           O
ATOM   2775  N   ILE A 830      70.070  49.220  62.500  1.00  0.00           N
ATOM   2776  HN  ILE A 830      70.320  49.250  63.470  1.00  0.00           H
ATOM   2777  CA  ILE A 830      70.980  48.600  61.520  1.00  0.00           C
ATOM   2778  HA  ILE A 830      71.130  49.240  60.670  1.00  0.00           H
ATOM   2779  CB  ILE A 830      72.310  48.270  62.260  1.00  0.00           C
ATOM   2780  HB  ILE A 830      72.060  47.570  63.080  1.00  0.00           H
ATOM   2781  CG2 ILE A 830      73.300  47.540  61.360  1.00  0.00           C
ATOM   2782 HG21 ILE A 830      73.460  48.010  60.380  1.00  0.00           H
ATOM   2783 HG22 ILE A 830      72.810  46.550  61.240  1.00  0.00           H
ATOM   2784 HG23 ILE A 830      74.320  47.410  61.780  1.00  0.00           H
ATOM   2785  CG1 ILE A 830      73.060  49.540  62.800  1.00  0.00           C
ATOM   2786 HG11 ILE A 830      72.330  50.270  63.220  1.00  0.00           H
ATOM   2787 HG12 ILE A 830      73.580  50.100  61.980  1.00  0.00           H
ATOM   2788  CD  ILE A 830      74.150  49.240  63.850  1.00  0.00           C
ATOM   2789  HD1 ILE A 830      73.750  49.310  64.890  1.00  0.00           H
ATOM   2790  HD2 ILE A 830      74.980  49.940  63.640  1.00  0.00           H
ATOM   2791  HD3 ILE A 830      74.480  48.220  63.540  1.00  0.00           H
ATOM   2792  C   ILE A 830      70.390  47.360  60.970  1.00  0.00           C
ATOM   2793  O   ILE A 830      70.480  47.150  59.740  1.00  0.00           O
ATOM   2794  N   LEU A 831      69.690  46.580  61.810  1.00  0.00           N
ATOM   2795  HN  LEU A 831      69.650  46.860  62.760  1.00  0.00           H
ATOM   2796  CA  LEU A 831      69.120  45.260  61.380  1.00  0.00           C
ATOM   2797  HA  LEU A 831      69.930  44.770  60.850  1.00  0.00           H
ATOM   2798  CB  LEU A 831      68.510  44.500  62.570  1.00  0.00           C
ATOM   2799  HB1 LEU A 831      67.610  45.040  62.930  1.00  0.00           H
ATOM   2800  HB2 LEU A 831      69.300  44.440  63.340  1.00  0.00           H
ATOM   2801  CG  LEU A 831      68.030  43.040  62.390  1.00  0.00           C
ATOM   2802  HG  LEU A 831      67.230  43.110  61.640  1.00  0.00           H
ATOM   2803  CD1 LEU A 831      69.050  42.010  61.750  1.00  0.00           C
ATOM   2804 HD11 LEU A 831      69.690  42.550  61.010  1.00  0.00           H
ATOM   2805 HD12 LEU A 831      68.670  41.010  61.470  1.00  0.00           H
ATOM   2806 HD13 LEU A 831      69.860  41.870  62.500  1.00  0.00           H
ATOM   2807  CD2 LEU A 831      67.380  42.580  63.700  1.00  0.00           C
ATOM   2808 HD21 LEU A 831      68.190  42.510  64.450  1.00  0.00           H
ATOM   2809 HD22 LEU A 831      66.850  41.610  63.550  1.00  0.00           H
ATOM   2810 HD23 LEU A 831      66.580  43.320  63.860  1.00  0.00           H
ATOM   2811  C   LEU A 831      67.890  45.480  60.390  1.00  0.00           C
ATOM   2812  O   LEU A 831      67.750  44.880  59.320  1.00  0.00           O
ATOM   2813  N   PHE A 832      67.090  46.510  60.640  1.00  0.00           N
ATOM   2814  HN  PHE A 832      67.230  47.000  61.500  1.00  0.00           H
ATOM   2815  CA  PHE A 832      66.180  47.210  59.700  1.00  0.00           C
ATOM   2816  HA  PHE A 832      65.370  46.530  59.460  1.00  0.00           H
ATOM   2817  CB  PHE A 832      65.450  48.370  60.440  1.00  0.00           C
ATOM   2818  HB1 PHE A 832      66.200  48.800  61.130  1.00  0.00           H
ATOM   2819  HB2 PHE A 832      64.750  47.750  61.030  1.00  0.00           H
ATOM   2820  CG  PHE A 832      64.630  49.440  59.720  1.00  0.00           C
ATOM   2821  CD1 PHE A 832      63.210  49.230  59.630  1.00  0.00           C
ATOM   2822  HD1 PHE A 832      62.770  48.360  60.080  1.00  0.00           H
ATOM   2823  CE1 PHE A 832      62.430  50.070  58.900  1.00  0.00           C
ATOM   2824  HE1 PHE A 832      61.380  49.840  58.880  1.00  0.00           H
ATOM   2825  CZ  PHE A 832      62.960  51.180  58.190  1.00  0.00           C
ATOM   2826  HZ  PHE A 832      62.380  51.780  57.510  1.00  0.00           H
ATOM   2827  CD2 PHE A 832      65.160  50.600  59.090  1.00  0.00           C
ATOM   2828  HD2 PHE A 832      66.190  50.860  59.270  1.00  0.00           H
ATOM   2829  CE2 PHE A 832      64.370  51.410  58.300  1.00  0.00           C
ATOM   2830  HE2 PHE A 832      64.910  52.230  57.860  1.00  0.00           H
ATOM   2831  C   PHE A 832      66.660  47.640  58.300  1.00  0.00           C
ATOM   2832  O   PHE A 832      66.200  47.170  57.230  1.00  0.00           O
ATOM   2833  N   PHE A 833      67.630  48.510  58.250  1.00  0.00           N
ATOM   2834  HN  PHE A 833      67.970  48.740  59.160  1.00  0.00           H
ATOM   2835  CA  PHE A 833      68.280  49.100  57.070  1.00  0.00           C
ATOM   2836  HA  PHE A 833      67.500  49.520  56.460  1.00  0.00           H
ATOM   2837  CB  PHE A 833      69.120  50.240  57.600  1.00  0.00           C
ATOM   2838  HB1 PHE A 833      69.900  49.930  58.330  1.00  0.00           H
ATOM   2839  HB2 PHE A 833      68.610  51.060  58.150  1.00  0.00           H
ATOM   2840  CG  PHE A 833      69.640  50.950  56.390  1.00  0.00           C
ATOM   2841  CD1 PHE A 833      70.940  50.670  55.930  1.00  0.00           C
ATOM   2842  HD1 PHE A 833      71.480  49.790  56.240  1.00  0.00           H
ATOM   2843  CE1 PHE A 833      71.470  51.370  54.850  1.00  0.00           C
ATOM   2844  HE1 PHE A 833      72.360  51.040  54.330  1.00  0.00           H
ATOM   2845  CZ  PHE A 833      70.590  52.260  54.180  1.00  0.00           C
ATOM   2846  HZ  PHE A 833      70.960  52.790  53.320  1.00  0.00           H
ATOM   2847  CD2 PHE A 833      68.830  51.890  55.710  1.00  0.00           C
ATOM   2848  HD2 PHE A 833      67.930  52.270  56.180  1.00  0.00           H
ATOM   2849  CE2 PHE A 833      69.290  52.570  54.610  1.00  0.00           C
ATOM   2850  HE2 PHE A 833      68.660  53.210  54.010  1.00  0.00           H
ATOM   2851  C   PHE A 833      69.070  48.040  56.330  1.00  0.00           C
ATOM   2852  O   PHE A 833      69.000  48.030  55.120  1.00  0.00           O
ATOM   2853  N   THR A 834      69.800  47.120  57.020  1.00  0.00           N
ATOM   2854  HN  THR A 834      69.880  47.050  58.010  1.00  0.00           H
ATOM   2855  CA  THR A 834      70.530  46.020  56.400  1.00  0.00           C
ATOM   2856  HA  THR A 834      71.070  46.320  55.520  1.00  0.00           H
ATOM   2857  CB  THR A 834      71.540  45.370  57.300  1.00  0.00           C
ATOM   2858  HB  THR A 834      72.140  44.540  56.850  1.00  0.00           H
ATOM   2859  OG1 THR A 834      70.960  44.870  58.450  1.00  0.00           O
ATOM   2860  HG1 THR A 834      70.850  45.590  59.070  1.00  0.00           H
ATOM   2861  CG2 THR A 834      72.570  46.420  57.680  1.00  0.00           C
ATOM   2862 HG21 THR A 834      73.140  46.640  56.760  1.00  0.00           H
ATOM   2863 HG22 THR A 834      73.270  46.130  58.500  1.00  0.00           H
ATOM   2864 HG23 THR A 834      72.080  47.380  57.970  1.00  0.00           H
ATOM   2865  C   THR A 834      69.670  44.920  55.760  1.00  0.00           C
ATOM   2866  O   THR A 834      70.040  44.510  54.630  1.00  0.00           O
ATOM   2867  N   THR A 835      68.490  44.640  56.310  1.00  0.00           N
ATOM   2868  HN  THR A 835      68.330  44.920  57.250  1.00  0.00           H
ATOM   2869  CA  THR A 835      67.400  43.850  55.640  1.00  0.00           C
ATOM   2870  HA  THR A 835      67.850  42.870  55.540  1.00  0.00           H
ATOM   2871  CB  THR A 835      66.170  43.710  56.620  1.00  0.00           C
ATOM   2872  HB  THR A 835      65.960  44.710  57.050  1.00  0.00           H
ATOM   2873  OG1 THR A 835      66.400  42.880  57.750  1.00  0.00           O
ATOM   2874  HG1 THR A 835      66.910  43.420  58.350  1.00  0.00           H
ATOM   2875  CG2 THR A 835      64.920  43.140  55.990  1.00  0.00           C
ATOM   2876 HG21 THR A 835      65.060  42.080  55.710  1.00  0.00           H
ATOM   2877 HG22 THR A 835      64.710  43.700  55.050  1.00  0.00           H
ATOM   2878 HG23 THR A 835      64.010  43.110  56.600  1.00  0.00           H
ATOM   2879  C   THR A 835      66.910  44.420  54.350  1.00  0.00           C
ATOM   2880  O   THR A 835      66.810  43.690  53.320  1.00  0.00           O
ATOM   2881  N   PHE A 836      66.650  45.740  54.240  1.00  0.00           N
ATOM   2882  HN  PHE A 836      66.670  46.240  55.100  1.00  0.00           H
ATOM   2883  CA  PHE A 836      66.320  46.490  53.090  1.00  0.00           C
ATOM   2884  HA  PHE A 836      65.420  46.040  52.710  1.00  0.00           H
ATOM   2885  CB  PHE A 836      66.080  48.000  53.440  1.00  0.00           C
ATOM   2886  HB1 PHE A 836      66.760  48.400  54.220  1.00  0.00           H
ATOM   2887  HB2 PHE A 836      65.110  48.020  53.980  1.00  0.00           H
ATOM   2888  CG  PHE A 836      66.090  49.050  52.430  1.00  0.00           C
ATOM   2889  CD1 PHE A 836      65.190  49.060  51.310  1.00  0.00           C
ATOM   2890  HD1 PHE A 836      64.690  48.150  51.070  1.00  0.00           H
ATOM   2891  CE1 PHE A 836      65.130  50.150  50.460  1.00  0.00           C
ATOM   2892  HE1 PHE A 836      64.500  50.150  49.580  1.00  0.00           H
ATOM   2893  CZ  PHE A 836      65.940  51.310  50.670  1.00  0.00           C
ATOM   2894  HZ  PHE A 836      65.920  52.160  50.010  1.00  0.00           H
ATOM   2895  CD2 PHE A 836      66.880  50.210  52.640  1.00  0.00           C
ATOM   2896  HD2 PHE A 836      67.440  50.480  53.510  1.00  0.00           H
ATOM   2897  CE2 PHE A 836      66.760  51.330  51.790  1.00  0.00           C
ATOM   2898  HE2 PHE A 836      67.260  52.240  52.090  1.00  0.00           H
ATOM   2899  C   PHE A 836      67.450  46.380  52.050  1.00  0.00           C
ATOM   2900  O   PHE A 836      67.260  45.950  50.950  1.00  0.00           O
ATOM   2901  N   PHE A 837      68.640  46.660  52.570  1.00  0.00           N
ATOM   2902  HN  PHE A 837      68.810  47.090  53.460  1.00  0.00           H
ATOM   2903  CA  PHE A 837      69.800  46.500  51.850  1.00  0.00           C
ATOM   2904  HA  PHE A 837      69.780  47.240  51.060  1.00  0.00           H
ATOM   2905  CB  PHE A 837      71.030  47.090  52.610  1.00  0.00           C
ATOM   2906  HB1 PHE A 837      71.230  46.390  53.460  1.00  0.00           H
ATOM   2907  HB2 PHE A 837      70.740  48.100  52.960  1.00  0.00           H
ATOM   2908  CG  PHE A 837      72.310  47.130  51.930  1.00  0.00           C
ATOM   2909  CD1 PHE A 837      72.650  48.080  50.880  1.00  0.00           C
ATOM   2910  HD1 PHE A 837      71.860  48.760  50.590  1.00  0.00           H
ATOM   2911  CE1 PHE A 837      73.750  48.080  50.110  1.00  0.00           C
ATOM   2912  HE1 PHE A 837      73.860  48.850  49.360  1.00  0.00           H
ATOM   2913  CZ  PHE A 837      74.790  47.090  50.420  1.00  0.00           C
ATOM   2914  HZ  PHE A 837      75.680  47.120  49.830  1.00  0.00           H
ATOM   2915  CD2 PHE A 837      73.390  46.260  52.240  1.00  0.00           C
ATOM   2916  HD2 PHE A 837      73.350  45.700  53.160  1.00  0.00           H
ATOM   2917  CE2 PHE A 837      74.610  46.240  51.460  1.00  0.00           C
ATOM   2918  HE2 PHE A 837      75.360  45.490  51.680  1.00  0.00           H
ATOM   2919  C   PHE A 837      70.060  45.080  51.180  1.00  0.00           C
ATOM   2920  O   PHE A 837      70.170  44.940  49.960  1.00  0.00           O
ATOM   2921  N   LEU A 838      70.030  44.000  51.980  1.00  0.00           N
ATOM   2922  HN  LEU A 838      70.030  44.090  52.980  1.00  0.00           H
ATOM   2923  CA  LEU A 838      70.220  42.630  51.540  1.00  0.00           C
ATOM   2924  HA  LEU A 838      71.150  42.590  50.980  1.00  0.00           H
ATOM   2925  CB  LEU A 838      70.150  41.510  52.710  1.00  0.00           C
ATOM   2926  HB1 LEU A 838      69.120  41.490  53.150  1.00  0.00           H
ATOM   2927  HB2 LEU A 838      70.850  41.690  53.550  1.00  0.00           H
ATOM   2928  CG  LEU A 838      70.400  40.050  52.160  1.00  0.00           C
ATOM   2929  HG  LEU A 838      69.620  39.850  51.390  1.00  0.00           H
ATOM   2930  CD1 LEU A 838      71.720  39.810  51.400  1.00  0.00           C
ATOM   2931 HD11 LEU A 838      71.650  38.820  50.900  1.00  0.00           H
ATOM   2932 HD12 LEU A 838      72.630  39.720  52.030  1.00  0.00           H
ATOM   2933 HD13 LEU A 838      71.910  40.540  50.590  1.00  0.00           H
ATOM   2934  CD2 LEU A 838      70.390  39.060  53.290  1.00  0.00           C
ATOM   2935 HD21 LEU A 838      70.360  37.990  53.010  1.00  0.00           H
ATOM   2936 HD22 LEU A 838      69.450  39.220  53.870  1.00  0.00           H
ATOM   2937 HD23 LEU A 838      71.300  39.200  53.910  1.00  0.00           H
ATOM   2938  C   LEU A 838      69.240  42.250  50.470  1.00  0.00           C
ATOM   2939  O   LEU A 838      69.680  41.760  49.410  1.00  0.00           O
ATOM   2940  N   SER A 839      67.930  42.380  50.740  1.00  0.00           N
ATOM   2941  HN  SER A 839      67.610  42.700  51.650  1.00  0.00           H
ATOM   2942  CA  SER A 839      66.900  42.210  49.710  1.00  0.00           C
ATOM   2943  HA  SER A 839      66.750  41.150  49.630  1.00  0.00           H
ATOM   2944  CB  SER A 839      65.550  42.760  50.210  1.00  0.00           C
ATOM   2945  HB1 SER A 839      64.690  42.550  49.530  1.00  0.00           H
ATOM   2946  HB2 SER A 839      65.560  43.870  50.260  1.00  0.00           H
ATOM   2947  OG  SER A 839      65.180  42.220  51.450  1.00  0.00           O
ATOM   2948  HG1 SER A 839      65.680  42.660  52.150  1.00  0.00           H
ATOM   2949  C   SER A 839      67.020  42.910  48.350  1.00  0.00           C
ATOM   2950  O   SER A 839      66.860  42.330  47.250  1.00  0.00           O
ATOM   2951  N   SER A 840      67.310  44.250  48.350  1.00  0.00           N
ATOM   2952  HN  SER A 840      67.510  44.700  49.220  1.00  0.00           H
ATOM   2953  CA  SER A 840      67.650  45.190  47.260  1.00  0.00           C
ATOM   2954  HA  SER A 840      66.960  45.210  46.430  1.00  0.00           H
ATOM   2955  CB  SER A 840      67.840  46.590  47.850  1.00  0.00           C
ATOM   2956  HB1 SER A 840      68.140  47.330  47.090  1.00  0.00           H
ATOM   2957  HB2 SER A 840      68.700  46.610  48.550  1.00  0.00           H
ATOM   2958  OG  SER A 840      66.660  47.030  48.460  1.00  0.00           O
ATOM   2959  HG1 SER A 840      66.720  46.560  49.290  1.00  0.00           H
ATOM   2960  C   SER A 840      68.830  44.740  46.540  1.00  0.00           C
ATOM   2961  O   SER A 840      68.860  44.750  45.360  1.00  0.00           O
ATOM   2962  N   PHE A 841      69.880  44.320  47.250  1.00  0.00           N
ATOM   2963  HN  PHE A 841      69.840  44.300  48.250  1.00  0.00           H
ATOM   2964  CA  PHE A 841      71.090  43.710  46.760  1.00  0.00           C
ATOM   2965  HA  PHE A 841      71.460  44.410  46.030  1.00  0.00           H
ATOM   2966  CB  PHE A 841      72.160  43.670  47.880  1.00  0.00           C
ATOM   2967  HB1 PHE A 841      71.800  42.930  48.630  1.00  0.00           H
ATOM   2968  HB2 PHE A 841      72.320  44.720  48.240  1.00  0.00           H
ATOM   2969  CG  PHE A 841      73.480  43.140  47.380  1.00  0.00           C
ATOM   2970  CD1 PHE A 841      73.880  41.850  47.730  1.00  0.00           C
ATOM   2971  HD1 PHE A 841      73.240  41.320  48.390  1.00  0.00           H
ATOM   2972  CE1 PHE A 841      75.130  41.330  47.220  1.00  0.00           C
ATOM   2973  HE1 PHE A 841      75.360  40.310  47.480  1.00  0.00           H
ATOM   2974  CZ  PHE A 841      75.940  42.190  46.400  1.00  0.00           C
ATOM   2975  HZ  PHE A 841      76.810  41.730  45.950  1.00  0.00           H
ATOM   2976  CD2 PHE A 841      74.310  43.970  46.620  1.00  0.00           C
ATOM   2977  HD2 PHE A 841      73.950  44.970  46.420  1.00  0.00           H
ATOM   2978  CE2 PHE A 841      75.540  43.530  46.220  1.00  0.00           C
ATOM   2979  HE2 PHE A 841      76.060  44.280  45.660  1.00  0.00           H
ATOM   2980  C   PHE A 841      70.900  42.440  46.040  1.00  0.00           C
ATOM   2981  O   PHE A 841      71.350  42.270  44.930  1.00  0.00           O
ATOM   2982  N   LEU A 842      70.140  41.480  46.630  1.00  0.00           N
ATOM   2983  HN  LEU A 842      69.950  41.580  47.610  1.00  0.00           H
ATOM   2984  CA  LEU A 842      69.740  40.260  45.940  1.00  0.00           C
ATOM   2985  HA  LEU A 842      70.610  39.730  45.560  1.00  0.00           H
ATOM   2986  CB  LEU A 842      69.060  39.200  46.930  1.00  0.00           C
ATOM   2987  HB1 LEU A 842      68.610  38.360  46.360  1.00  0.00           H
ATOM   2988  HB2 LEU A 842      68.270  39.680  47.550  1.00  0.00           H
ATOM   2989  CG  LEU A 842      70.150  38.550  47.860  1.00  0.00           C
ATOM   2990  HG  LEU A 842      70.700  39.400  48.310  1.00  0.00           H
ATOM   2991  CD1 LEU A 842      69.380  37.800  48.980  1.00  0.00           C
ATOM   2992 HD11 LEU A 842      68.730  37.010  48.550  1.00  0.00           H
ATOM   2993 HD12 LEU A 842      68.720  38.580  49.390  1.00  0.00           H
ATOM   2994 HD13 LEU A 842      69.990  37.370  49.790  1.00  0.00           H
ATOM   2995  CD2 LEU A 842      71.130  37.610  47.160  1.00  0.00           C
ATOM   2996 HD21 LEU A 842      71.910  38.210  46.620  1.00  0.00           H
ATOM   2997 HD22 LEU A 842      70.620  36.880  46.500  1.00  0.00           H
ATOM   2998 HD23 LEU A 842      71.710  37.010  47.910  1.00  0.00           H
ATOM   2999  C   LEU A 842      68.810  40.420  44.770  1.00  0.00           C
ATOM   3000  O   LEU A 842      68.760  39.630  43.830  1.00  0.00           O
ATOM   3001  N   LYS A 843      67.910  41.420  44.630  1.00  0.00           N
ATOM   3002  HN  LYS A 843      67.750  41.910  45.490  1.00  0.00           H
ATOM   3003  CA  LYS A 843      67.020  41.730  43.540  1.00  0.00           C
ATOM   3004  HA  LYS A 843      66.410  40.860  43.350  1.00  0.00           H
ATOM   3005  CB  LYS A 843      66.010  42.780  44.040  1.00  0.00           C
ATOM   3006  HB1 LYS A 843      66.660  43.630  44.330  1.00  0.00           H
ATOM   3007  HB2 LYS A 843      65.540  42.280  44.910  1.00  0.00           H
ATOM   3008  CG  LYS A 843      64.940  43.240  43.020  1.00  0.00           C
ATOM   3009  HG1 LYS A 843      65.440  43.590  42.100  1.00  0.00           H
ATOM   3010  HG2 LYS A 843      64.370  44.030  43.570  1.00  0.00           H
ATOM   3011  CD  LYS A 843      63.990  42.080  42.700  1.00  0.00           C
ATOM   3012  HD1 LYS A 843      62.980  42.290  43.120  1.00  0.00           H
ATOM   3013  HD2 LYS A 843      64.410  41.160  43.160  1.00  0.00           H
ATOM   3014  CE  LYS A 843      63.770  41.970  41.140  1.00  0.00           C
ATOM   3015  HE1 LYS A 843      64.820  41.840  40.820  1.00  0.00           H
ATOM   3016  HE2 LYS A 843      63.390  42.920  40.710  1.00  0.00           H
ATOM   3017  NZ  LYS A 843      62.900  40.840  40.780  1.00  0.00           N
ATOM   3018  HZ1 LYS A 843      61.880  40.940  40.890  1.00  0.00           H
ATOM   3019  HZ2 LYS A 843      63.130  39.960  41.290  1.00  0.00           H
ATOM   3020  HZ3 LYS A 843      62.960  40.610  39.770  1.00  0.00           H
ATOM   3021  C   LYS A 843      67.760  42.130  42.230  1.00  0.00           C
ATOM   3022  O   LYS A 843      67.240  41.940  41.080  1.00  0.00           O
ATOM   3023  N   GLN A 844      69.070  42.660  42.280  1.00  0.00           N
ATOM   3024  HN  GLN A 844      69.420  42.880  43.180  1.00  0.00           H
ATOM   3025  CA  GLN A 844      69.860  42.970  41.130  1.00  0.00           C
ATOM   3026  HA  GLN A 844      69.170  43.110  40.310  1.00  0.00           H
ATOM   3027  CB  GLN A 844      70.590  44.290  41.530  1.00  0.00           C
ATOM   3028  HB1 GLN A 844      71.220  44.600  40.660  1.00  0.00           H
ATOM   3029  HB2 GLN A 844      71.270  44.100  42.390  1.00  0.00           H
ATOM   3030  CG  GLN A 844      69.640  45.500  41.870  1.00  0.00           C
ATOM   3031  HG1 GLN A 844      70.260  46.370  42.160  1.00  0.00           H
ATOM   3032  HG2 GLN A 844      69.020  45.180  42.740  1.00  0.00           H
ATOM   3033  CD  GLN A 844      68.680  46.100  40.800  1.00  0.00           C
ATOM   3034  OE1 GLN A 844      67.540  46.420  41.010  1.00  0.00           O
ATOM   3035  NE2 GLN A 844      69.230  46.280  39.620  1.00  0.00           N
ATOM   3036 HE21 GLN A 844      68.660  46.480  38.810  1.00  0.00           H
ATOM   3037 HE22 GLN A 844      70.220  46.160  39.590  1.00  0.00           H
ATOM   3038  C   GLN A 844      70.900  41.890  40.850  1.00  0.00           C
ATOM   3039  O   GLN A 844      71.890  42.200  40.240  1.00  0.00           O
ATOM   3040  N   PHE A 845      70.720  40.660  41.340  1.00  0.00           N
ATOM   3041  HN  PHE A 845      69.980  40.620  42.010  1.00  0.00           H
ATOM   3042  CA  PHE A 845      71.800  39.650  41.230  1.00  0.00           C
ATOM   3043  HA  PHE A 845      72.640  40.240  40.900  1.00  0.00           H
ATOM   3044  CB  PHE A 845      71.950  39.000  42.640  1.00  0.00           C
ATOM   3045  HB1 PHE A 845      71.040  38.430  42.940  1.00  0.00           H
ATOM   3046  HB2 PHE A 845      72.120  39.810  43.380  1.00  0.00           H
ATOM   3047  CG  PHE A 845      73.090  38.150  42.720  1.00  0.00           C
ATOM   3048  CD1 PHE A 845      74.360  38.760  42.750  1.00  0.00           C
ATOM   3049  HD1 PHE A 845      74.470  39.840  42.770  1.00  0.00           H
ATOM   3050  CE1 PHE A 845      75.550  37.980  42.600  1.00  0.00           C
ATOM   3051  HE1 PHE A 845      76.530  38.400  42.470  1.00  0.00           H
ATOM   3052  CZ  PHE A 845      75.470  36.600  42.690  1.00  0.00           C
ATOM   3053  HZ  PHE A 845      76.370  35.980  42.670  1.00  0.00           H
ATOM   3054  CD2 PHE A 845      73.020  36.770  42.810  1.00  0.00           C
ATOM   3055  HD2 PHE A 845      72.060  36.300  42.740  1.00  0.00           H
ATOM   3056  CE2 PHE A 845      74.230  36.040  42.910  1.00  0.00           C
ATOM   3057  HE2 PHE A 845      74.100  34.980  43.060  1.00  0.00           H
ATOM   3058  C   PHE A 845      71.450  38.620  40.200  1.00  0.00           C
ATOM   3059  O   PHE A 845      72.260  37.900  39.700  1.00  0.00           O
ATOM   3060  N   LYS A 846      70.200  38.410  39.750  1.00  0.00           N
ATOM   3061  HN  LYS A 846      69.640  39.190  40.000  1.00  0.00           H
ATOM   3062  CA  LYS A 846      69.660  37.370  38.900  1.00  0.00           C
ATOM   3063  HA  LYS A 846      69.620  36.420  39.410  1.00  0.00           H
ATOM   3064  CB  LYS A 846      68.170  37.730  38.620  1.00  0.00           C
ATOM   3065  HB1 LYS A 846      68.040  38.810  38.400  1.00  0.00           H
ATOM   3066  HB2 LYS A 846      67.680  37.530  39.600  1.00  0.00           H
ATOM   3067  CG  LYS A 846      67.470  37.020  37.440  1.00  0.00           C
ATOM   3068  HG1 LYS A 846      67.720  35.950  37.640  1.00  0.00           H
ATOM   3069  HG2 LYS A 846      67.830  37.370  36.460  1.00  0.00           H
ATOM   3070  CD  LYS A 846      65.910  37.090  37.410  1.00  0.00           C
ATOM   3071  HD1 LYS A 846      65.500  36.760  36.440  1.00  0.00           H
ATOM   3072  HD2 LYS A 846      65.610  38.160  37.500  1.00  0.00           H
ATOM   3073  CE  LYS A 846      65.370  36.340  38.590  1.00  0.00           C
ATOM   3074  HE1 LYS A 846      65.470  36.880  39.560  1.00  0.00           H
ATOM   3075  HE2 LYS A 846      65.960  35.400  38.660  1.00  0.00           H
ATOM   3076  NZ  LYS A 846      63.920  36.030  38.560  1.00  0.00           N
ATOM   3077  HZ1 LYS A 846      63.670  35.470  37.720  1.00  0.00           H
ATOM   3078  HZ2 LYS A 846      63.350  36.890  38.470  1.00  0.00           H
ATOM   3079  HZ3 LYS A 846      63.680  35.480  39.410  1.00  0.00           H
ATOM   3080  C   LYS A 846      70.340  37.230  37.560  1.00  0.00           C
ATOM   3081  O   LYS A 846      70.470  36.090  37.050  1.00  0.00           O
ATOM   3082  N   THR A 847      70.710  38.450  36.920  1.00  0.00           N
ATOM   3083  HN  THR A 847      70.620  39.390  37.250  1.00  0.00           H
ATOM   3084  CA  THR A 847      71.470  38.400  35.650  1.00  0.00           C
ATOM   3085  HA  THR A 847      71.250  37.460  35.150  1.00  0.00           H
ATOM   3086  CB  THR A 847      70.950  39.480  34.710  1.00  0.00           C
ATOM   3087  HB  THR A 847      71.370  39.220  33.710  1.00  0.00           H
ATOM   3088  OG1 THR A 847      71.390  40.800  35.010  1.00  0.00           O
ATOM   3089  HG1 THR A 847      71.040  41.050  35.870  1.00  0.00           H
ATOM   3090  CG2 THR A 847      69.480  39.450  34.390  1.00  0.00           C
ATOM   3091 HG21 THR A 847      69.080  38.500  33.970  1.00  0.00           H
ATOM   3092 HG22 THR A 847      69.160  40.240  33.680  1.00  0.00           H
ATOM   3093 HG23 THR A 847      68.840  39.670  35.270  1.00  0.00           H
ATOM   3094  C   THR A 847      72.960  38.560  35.730  1.00  0.00           C
ATOM   3095  O   THR A 847      73.680  38.550  34.750  1.00  0.00           O
ATOM   3096  N   LYS A 848      73.550  38.790  37.000  1.00  0.00           N
ATOM   3097  HN  LYS A 848      72.920  38.810  37.770  1.00  0.00           H
ATOM   3098  CA  LYS A 848      74.940  39.100  37.120  1.00  0.00           C
ATOM   3099  HA  LYS A 848      75.140  39.940  36.470  1.00  0.00           H
ATOM   3100  CB  LYS A 848      75.330  39.440  38.580  1.00  0.00           C
ATOM   3101  HB1 LYS A 848      76.430  39.510  38.700  1.00  0.00           H
ATOM   3102  HB2 LYS A 848      74.880  38.640  39.200  1.00  0.00           H
ATOM   3103  CG  LYS A 848      74.800  40.780  39.050  1.00  0.00           C
ATOM   3104  HG1 LYS A 848      74.920  40.850  40.150  1.00  0.00           H
ATOM   3105  HG2 LYS A 848      73.700  40.690  38.850  1.00  0.00           H
ATOM   3106  CD  LYS A 848      75.340  42.020  38.370  1.00  0.00           C
ATOM   3107  HD1 LYS A 848      75.130  42.040  37.270  1.00  0.00           H
ATOM   3108  HD2 LYS A 848      76.410  42.100  38.630  1.00  0.00           H
ATOM   3109  CE  LYS A 848      74.590  43.300  38.880  1.00  0.00           C
ATOM   3110  HE1 LYS A 848      75.180  44.170  38.520  1.00  0.00           H
ATOM   3111  HE2 LYS A 848      74.370  43.380  39.970  1.00  0.00           H
ATOM   3112  NZ  LYS A 848      73.260  43.360  38.200  1.00  0.00           N
ATOM   3113  HZ1 LYS A 848      72.860  44.320  38.310  1.00  0.00           H
ATOM   3114  HZ2 LYS A 848      72.600  42.650  38.580  1.00  0.00           H
ATOM   3115  HZ3 LYS A 848      73.340  43.210  37.170  1.00  0.00           H
ATOM   3116  C   LYS A 848      75.890  38.060  36.470  1.00  0.00           C
ATOM   3117  O   LYS A 848      75.840  36.890  36.790  1.00  0.00           O
ATOM   3118  N   ARG A 849      76.830  38.460  35.650  1.00  0.00           N
ATOM   3119  HN  ARG A 849      76.940  39.390  35.290  1.00  0.00           H
ATOM   3120  CA  ARG A 849      77.960  37.710  35.160  1.00  0.00           C
ATOM   3121  HA  ARG A 849      77.490  36.870  34.690  1.00  0.00           H
ATOM   3122  CB  ARG A 849      78.880  38.490  34.180  1.00  0.00           C
ATOM   3123  HB1 ARG A 849      79.830  37.950  33.960  1.00  0.00           H
ATOM   3124  HB2 ARG A 849      79.290  39.400  34.650  1.00  0.00           H
ATOM   3125  CG  ARG A 849      78.150  38.870  32.840  1.00  0.00           C
ATOM   3126  HG1 ARG A 849      77.350  39.610  33.070  1.00  0.00           H
ATOM   3127  HG2 ARG A 849      77.560  38.070  32.340  1.00  0.00           H
ATOM   3128  CD  ARG A 849      79.070  39.330  31.670  1.00  0.00           C
ATOM   3129  HD1 ARG A 849      78.500  39.590  30.750  1.00  0.00           H
ATOM   3130  HD2 ARG A 849      79.810  38.550  31.350  1.00  0.00           H
ATOM   3131  NE  ARG A 849      79.790  40.490  32.210  1.00  0.00           N
ATOM   3132  HE  ARG A 849      79.500  40.890  33.080  1.00  0.00           H
ATOM   3133  CZ  ARG A 849      80.590  41.360  31.550  1.00  0.00           C
ATOM   3134  NH1 ARG A 849      81.000  41.290  30.270  1.00  0.00           N
ATOM   3135 HH11 ARG A 849      80.560  40.600  29.690  1.00  0.00           H
ATOM   3136 HH12 ARG A 849      81.580  42.080  30.100  1.00  0.00           H
ATOM   3137  NH2 ARG A 849      80.850  42.450  32.260  1.00  0.00           N
ATOM   3138 HH21 ARG A 849      80.430  42.520  33.180  1.00  0.00           H
ATOM   3139 HH22 ARG A 849      81.500  43.110  31.900  1.00  0.00           H
ATOM   3140  C   ARG A 849      78.780  37.120  36.300  1.00  0.00           C
ATOM   3141  O   ARG A 849      78.720  37.450  37.490  1.00  0.00           O
ATOM   3142  N   TYR A 850      79.510  36.030  35.960  1.00  0.00           N
ATOM   3143  HN  TYR A 850      79.440  35.790  35.000  1.00  0.00           H
ATOM   3144  CA  TYR A 850      80.460  35.180  36.730  1.00  0.00           C
ATOM   3145  HA  TYR A 850      81.150  34.760  36.000  1.00  0.00           H
ATOM   3146  CB  TYR A 850      81.410  36.100  37.620  1.00  0.00           C
ATOM   3147  HB1 TYR A 850      80.780  36.510  38.440  1.00  0.00           H
ATOM   3148  HB2 TYR A 850      81.670  36.990  37.020  1.00  0.00           H
ATOM   3149  CG  TYR A 850      82.670  35.500  38.240  1.00  0.00           C
ATOM   3150  CD1 TYR A 850      83.360  34.390  37.730  1.00  0.00           C
ATOM   3151  HD1 TYR A 850      83.070  33.940  36.800  1.00  0.00           H
ATOM   3152  CE1 TYR A 850      84.500  33.880  38.390  1.00  0.00           C
ATOM   3153  HE1 TYR A 850      85.030  33.080  37.890  1.00  0.00           H
ATOM   3154  CZ  TYR A 850      85.060  34.470  39.510  1.00  0.00           C
ATOM   3155  OH  TYR A 850      86.210  33.910  40.040  1.00  0.00           O
ATOM   3156  HH  TYR A 850      86.220  32.970  39.810  1.00  0.00           H
ATOM   3157  CD2 TYR A 850      83.200  36.160  39.320  1.00  0.00           C
ATOM   3158  HD2 TYR A 850      82.680  37.000  39.770  1.00  0.00           H
ATOM   3159  CE2 TYR A 850      84.430  35.680  39.890  1.00  0.00           C
ATOM   3160  HE2 TYR A 850      85.050  36.230  40.590  1.00  0.00           H
ATOM   3161  C   TYR A 850      79.790  34.070  37.520  1.00  0.00           C
ATOM   3162  O   TYR A 850      80.260  32.930  37.560  1.00  0.00           O
ATOM   3163  N   PHE A 851      78.700  34.360  38.210  1.00  0.00           N
ATOM   3164  HN  PHE A 851      78.300  35.270  38.180  1.00  0.00           H
ATOM   3165  CA  PHE A 851      78.000  33.380  39.080  1.00  0.00           C
ATOM   3166  HA  PHE A 851      78.740  32.730  39.540  1.00  0.00           H
ATOM   3167  CB  PHE A 851      77.160  34.040  40.180  1.00  0.00           C
ATOM   3168  HB1 PHE A 851      76.670  33.240  40.780  1.00  0.00           H
ATOM   3169  HB2 PHE A 851      76.460  34.820  39.850  1.00  0.00           H
ATOM   3170  CG  PHE A 851      78.150  34.700  41.130  1.00  0.00           C
ATOM   3171  CD1 PHE A 851      78.700  34.020  42.180  1.00  0.00           C
ATOM   3172  HD1 PHE A 851      78.250  33.060  42.430  1.00  0.00           H
ATOM   3173  CE1 PHE A 851      79.500  34.670  43.100  1.00  0.00           C
ATOM   3174  HE1 PHE A 851      79.890  34.210  43.990  1.00  0.00           H
ATOM   3175  CZ  PHE A 851      80.070  35.880  42.820  1.00  0.00           C
ATOM   3176  HZ  PHE A 851      80.770  36.330  43.510  1.00  0.00           H
ATOM   3177  CD2 PHE A 851      78.610  35.990  40.860  1.00  0.00           C
ATOM   3178  HD2 PHE A 851      78.280  36.560  40.000  1.00  0.00           H
ATOM   3179  CE2 PHE A 851      79.690  36.550  41.630  1.00  0.00           C
ATOM   3180  HE2 PHE A 851      80.160  37.500  41.470  1.00  0.00           H
ATOM   3181  C   PHE A 851      77.110  32.530  38.090  1.00  0.00           C
ATOM   3182  O   PHE A 851      76.510  33.050  37.090  1.00  0.00           O
ATOM   3183  N   PRO A 852      77.070  31.190  38.200  1.00  0.00           N
ATOM   3184  CD  PRO A 852      78.000  30.380  39.000  1.00  0.00           C
ATOM   3185  HD1 PRO A 852      77.630  30.390  40.040  1.00  0.00           H
ATOM   3186  HD2 PRO A 852      79.020  30.790  38.810  1.00  0.00           H
ATOM   3187  CA  PRO A 852      76.270  30.350  37.340  1.00  0.00           C
ATOM   3188  HA  PRO A 852      76.700  30.390  36.360  1.00  0.00           H
ATOM   3189  CB  PRO A 852      76.520  28.950  38.020  1.00  0.00           C
ATOM   3190  HB1 PRO A 852      76.340  28.160  37.270  1.00  0.00           H
ATOM   3191  HB2 PRO A 852      75.890  28.830  38.920  1.00  0.00           H
ATOM   3192  CG  PRO A 852      77.960  28.940  38.570  1.00  0.00           C
ATOM   3193  HG1 PRO A 852      78.100  28.250  39.430  1.00  0.00           H
ATOM   3194  HG2 PRO A 852      78.670  28.690  37.760  1.00  0.00           H
ATOM   3195  C   PRO A 852      74.760  30.690  37.340  1.00  0.00           C
ATOM   3196  O   PRO A 852      74.170  31.250  38.270  1.00  0.00           O
ATOM   3197  N   THR A 853      74.120  30.500  36.130  1.00  0.00           N
ATOM   3198  HN  THR A 853      74.690  30.090  35.420  1.00  0.00           H
ATOM   3199  CA  THR A 853      72.810  31.050  35.790  1.00  0.00           C
ATOM   3200  HA  THR A 853      72.820  32.130  35.840  1.00  0.00           H
ATOM   3201  CB  THR A 853      72.500  30.860  34.280  1.00  0.00           C
ATOM   3202  HB  THR A 853      72.350  29.770  34.150  1.00  0.00           H
ATOM   3203  OG1 THR A 853      73.570  31.390  33.470  1.00  0.00           O
ATOM   3204  HG1 THR A 853      74.230  30.690  33.570  1.00  0.00           H
ATOM   3205  CG2 THR A 853      71.250  31.680  33.860  1.00  0.00           C
ATOM   3206 HG21 THR A 853      71.110  31.640  32.760  1.00  0.00           H
ATOM   3207 HG22 THR A 853      71.260  32.740  34.150  1.00  0.00           H
ATOM   3208 HG23 THR A 853      70.330  31.260  34.310  1.00  0.00           H
ATOM   3209  C   THR A 853      71.630  30.750  36.670  1.00  0.00           C
ATOM   3210  O   THR A 853      70.870  31.580  37.120  1.00  0.00           O
ATOM   3211  N   LYS A 854      71.440  29.450  36.960  1.00  0.00           N
ATOM   3212  HN  LYS A 854      71.970  28.760  36.480  1.00  0.00           H
ATOM   3213  CA  LYS A 854      70.320  28.980  37.800  1.00  0.00           C
ATOM   3214  HA  LYS A 854      69.520  29.630  37.470  1.00  0.00           H
ATOM   3215  CB  LYS A 854      70.140  27.440  37.470  1.00  0.00           C
ATOM   3216  HB1 LYS A 854      71.100  26.880  37.480  1.00  0.00           H
ATOM   3217  HB2 LYS A 854      69.780  27.270  36.440  1.00  0.00           H
ATOM   3218  CG  LYS A 854      69.110  26.760  38.320  1.00  0.00           C
ATOM   3219  HG1 LYS A 854      69.140  27.130  39.370  1.00  0.00           H
ATOM   3220  HG2 LYS A 854      69.210  25.660  38.380  1.00  0.00           H
ATOM   3221  CD  LYS A 854      67.750  27.120  37.780  1.00  0.00           C
ATOM   3222  HD1 LYS A 854      67.780  26.750  36.730  1.00  0.00           H
ATOM   3223  HD2 LYS A 854      67.620  28.230  37.770  1.00  0.00           H
ATOM   3224  CE  LYS A 854      66.670  26.470  38.620  1.00  0.00           C
ATOM   3225  HE1 LYS A 854      66.850  26.720  39.690  1.00  0.00           H
ATOM   3226  HE2 LYS A 854      66.740  25.370  38.500  1.00  0.00           H
ATOM   3227  NZ  LYS A 854      65.290  26.920  38.310  1.00  0.00           N
ATOM   3228  HZ1 LYS A 854      65.340  27.960  38.420  1.00  0.00           H
ATOM   3229  HZ2 LYS A 854      64.530  26.670  38.970  1.00  0.00           H
ATOM   3230  HZ3 LYS A 854      65.050  26.700  37.310  1.00  0.00           H
ATOM   3231  C   LYS A 854      70.540  29.310  39.310  1.00  0.00           C
ATOM   3232  O   LYS A 854      69.600  29.750  39.960  1.00  0.00           O
ATOM   3233  N   VAL A 855      71.780  29.150  39.880  1.00  0.00           N
ATOM   3234  HN  VAL A 855      72.470  28.880  39.210  1.00  0.00           H
ATOM   3235  CA  VAL A 855      72.090  29.440  41.260  1.00  0.00           C
ATOM   3236  HA  VAL A 855      71.500  28.830  41.940  1.00  0.00           H
ATOM   3237  CB  VAL A 855      73.460  28.770  41.580  1.00  0.00           C
ATOM   3238  HB  VAL A 855      73.590  27.890  40.910  1.00  0.00           H
ATOM   3239  CG1 VAL A 855      74.740  29.620  41.400  1.00  0.00           C
ATOM   3240 HG11 VAL A 855      74.800  30.430  42.170  1.00  0.00           H
ATOM   3241 HG12 VAL A 855      74.620  30.120  40.430  1.00  0.00           H
ATOM   3242 HG13 VAL A 855      75.650  28.990  41.500  1.00  0.00           H
ATOM   3243  CG2 VAL A 855      73.590  28.380  43.000  1.00  0.00           C
ATOM   3244 HG21 VAL A 855      73.060  27.440  43.250  1.00  0.00           H
ATOM   3245 HG22 VAL A 855      73.040  29.090  43.660  1.00  0.00           H
ATOM   3246 HG23 VAL A 855      74.650  28.230  43.290  1.00  0.00           H
ATOM   3247  C   VAL A 855      71.950  30.870  41.690  1.00  0.00           C
ATOM   3248  O   VAL A 855      71.270  31.210  42.690  1.00  0.00           O
ATOM   3249  N   ARG A 856      72.390  31.880  40.990  1.00  0.00           N
ATOM   3250  HN  ARG A 856      73.010  31.770  40.220  1.00  0.00           H
ATOM   3251  CA  ARG A 856      72.170  33.280  41.270  1.00  0.00           C
ATOM   3252  HA  ARG A 856      72.440  33.410  42.300  1.00  0.00           H
ATOM   3253  CB  ARG A 856      73.120  34.160  40.390  1.00  0.00           C
ATOM   3254  HB1 ARG A 856      74.120  33.710  40.510  1.00  0.00           H
ATOM   3255  HB2 ARG A 856      73.210  35.240  40.670  1.00  0.00           H
ATOM   3256  CG  ARG A 856      72.650  34.140  38.960  1.00  0.00           C
ATOM   3257  HG1 ARG A 856      71.690  34.700  38.900  1.00  0.00           H
ATOM   3258  HG2 ARG A 856      72.450  33.090  38.660  1.00  0.00           H
ATOM   3259  CD  ARG A 856      73.640  34.800  37.950  1.00  0.00           C
ATOM   3260  HD1 ARG A 856      74.670  34.380  37.970  1.00  0.00           H
ATOM   3261  HD2 ARG A 856      73.770  35.840  38.330  1.00  0.00           H
ATOM   3262  NE  ARG A 856      72.940  34.890  36.670  1.00  0.00           N
ATOM   3263  HE  ARG A 856      72.000  35.240  36.720  1.00  0.00           H
ATOM   3264  CZ  ARG A 856      73.490  34.630  35.480  1.00  0.00           C
ATOM   3265  NH1 ARG A 856      74.750  34.280  35.260  1.00  0.00           N
ATOM   3266 HH11 ARG A 856      75.400  34.210  36.020  1.00  0.00           H
ATOM   3267 HH12 ARG A 856      75.030  34.250  34.300  1.00  0.00           H
ATOM   3268  NH2 ARG A 856      72.700  34.880  34.410  1.00  0.00           N
ATOM   3269 HH21 ARG A 856      73.040  34.590  33.520  1.00  0.00           H
ATOM   3270 HH22 ARG A 856      71.720  35.070  34.450  1.00  0.00           H
ATOM   3271  C   ARG A 856      70.700  33.770  41.190  1.00  0.00           C
ATOM   3272  O   ARG A 856      70.200  34.600  41.920  1.00  0.00           O
ATOM   3273  N   SER A 857      69.980  33.170  40.240  1.00  0.00           N
ATOM   3274  HN  SER A 857      70.490  32.620  39.580  1.00  0.00           H
ATOM   3275  CA  SER A 857      68.570  33.420  39.910  1.00  0.00           C
ATOM   3276  HA  SER A 857      68.510  34.490  39.830  1.00  0.00           H
ATOM   3277  CB  SER A 857      68.200  32.860  38.530  1.00  0.00           C
ATOM   3278  HB1 SER A 857      68.470  31.810  38.290  1.00  0.00           H
ATOM   3279  HB2 SER A 857      68.790  33.510  37.850  1.00  0.00           H
ATOM   3280  OG  SER A 857      66.790  32.940  38.270  1.00  0.00           O
ATOM   3281  HG1 SER A 857      66.550  32.290  37.620  1.00  0.00           H
ATOM   3282  C   SER A 857      67.670  32.950  41.010  1.00  0.00           C
ATOM   3283  O   SER A 857      66.850  33.670  41.530  1.00  0.00           O
ATOM   3284  N   THR A 858      67.900  31.760  41.600  1.00  0.00           N
ATOM   3285  HN  THR A 858      68.650  31.160  41.310  1.00  0.00           H
ATOM   3286  CA  THR A 858      67.100  31.240  42.720  1.00  0.00           C
ATOM   3287  HA  THR A 858      66.060  31.360  42.440  1.00  0.00           H
ATOM   3288  CB  THR A 858      67.590  29.870  42.910  1.00  0.00           C
ATOM   3289  HB  THR A 858      68.700  29.870  42.990  1.00  0.00           H
ATOM   3290  OG1 THR A 858      67.240  29.150  41.740  1.00  0.00           O
ATOM   3291  HG1 THR A 858      67.780  29.430  41.000  1.00  0.00           H
ATOM   3292  CG2 THR A 858      66.800  29.110  44.000  1.00  0.00           C
ATOM   3293 HG21 THR A 858      67.090  29.360  45.050  1.00  0.00           H
ATOM   3294 HG22 THR A 858      66.920  28.010  43.970  1.00  0.00           H
ATOM   3295 HG23 THR A 858      65.730  29.340  43.810  1.00  0.00           H
ATOM   3296  C   THR A 858      67.190  32.060  44.060  1.00  0.00           C
ATOM   3297  O   THR A 858      66.190  32.500  44.670  1.00  0.00           O
ATOM   3298  N   ILE A 859      68.410  32.540  44.360  1.00  0.00           N
ATOM   3299  HN  ILE A 859      69.240  32.270  43.880  1.00  0.00           H
ATOM   3300  CA  ILE A 859      68.470  33.430  45.520  1.00  0.00           C
ATOM   3301  HA  ILE A 859      67.800  33.120  46.310  1.00  0.00           H
ATOM   3302  CB  ILE A 859      69.930  33.310  46.110  1.00  0.00           C
ATOM   3303  HB  ILE A 859      69.890  33.800  47.100  1.00  0.00           H
ATOM   3304  CG2 ILE A 859      70.410  31.840  46.370  1.00  0.00           C
ATOM   3305 HG21 ILE A 859      71.360  31.860  46.940  1.00  0.00           H
ATOM   3306 HG22 ILE A 859      70.490  31.240  45.430  1.00  0.00           H
ATOM   3307 HG23 ILE A 859      69.650  31.300  46.960  1.00  0.00           H
ATOM   3308  CG1 ILE A 859      71.040  33.970  45.170  1.00  0.00           C
ATOM   3309 HG11 ILE A 859      70.650  34.900  44.700  1.00  0.00           H
ATOM   3310 HG12 ILE A 859      71.310  33.160  44.460  1.00  0.00           H
ATOM   3311  CD  ILE A 859      72.260  34.380  45.900  1.00  0.00           C
ATOM   3312  HD1 ILE A 859      71.910  35.190  46.570  1.00  0.00           H
ATOM   3313  HD2 ILE A 859      73.110  34.760  45.300  1.00  0.00           H
ATOM   3314  HD3 ILE A 859      72.490  33.500  46.550  1.00  0.00           H
ATOM   3315  C   ILE A 859      68.040  34.840  45.370  1.00  0.00           C
ATOM   3316  O   ILE A 859      67.910  35.580  46.340  1.00  0.00           O
ATOM   3317  N   SER A 860      67.720  35.310  44.160  1.00  0.00           N
ATOM   3318  HN  SER A 860      67.830  34.690  43.390  1.00  0.00           H
ATOM   3319  CA  SER A 860      67.090  36.610  43.910  1.00  0.00           C
ATOM   3320  HA  SER A 860      67.560  37.350  44.550  1.00  0.00           H
ATOM   3321  CB  SER A 860      67.440  37.100  42.420  1.00  0.00           C
ATOM   3322  HB1 SER A 860      67.070  36.410  41.620  1.00  0.00           H
ATOM   3323  HB2 SER A 860      68.520  37.120  42.180  1.00  0.00           H
ATOM   3324  OG  SER A 860      67.060  38.430  42.300  1.00  0.00           O
ATOM   3325  HG1 SER A 860      67.670  38.930  42.850  1.00  0.00           H
ATOM   3326  C   SER A 860      65.600  36.590  44.160  1.00  0.00           C
ATOM   3327  O   SER A 860      65.020  37.490  44.680  1.00  0.00           O
ATOM   3328  N   ASP A 861      64.990  35.530  43.650  1.00  0.00           N
ATOM   3329  HN  ASP A 861      65.460  34.870  43.070  1.00  0.00           H
ATOM   3330  CA  ASP A 861      63.560  35.390  43.750  1.00  0.00           C
ATOM   3331  HA  ASP A 861      63.130  36.370  43.620  1.00  0.00           H
ATOM   3332  CB  ASP A 861      62.980  34.300  42.790  1.00  0.00           C
ATOM   3333  HB1 ASP A 861      61.920  34.000  42.950  1.00  0.00           H
ATOM   3334  HB2 ASP A 861      63.610  33.400  42.970  1.00  0.00           H
ATOM   3335  CG  ASP A 861      63.270  34.760  41.430  1.00  0.00           C
ATOM   3336  OD1 ASP A 861      63.270  33.970  40.430  1.00  0.00           O
ATOM   3337  OD2 ASP A 861      63.460  35.990  41.290  1.00  0.00           O
ATOM   3338  C   ASP A 861      63.000  35.010  45.170  1.00  0.00           C
ATOM   3339  O   ASP A 861      61.960  35.350  45.580  1.00  0.00           O
ATOM   3340  N   PHE A 862      63.790  34.320  46.010  1.00  0.00           N
ATOM   3341  HN  PHE A 862      64.680  34.020  45.690  1.00  0.00           H
ATOM   3342  CA  PHE A 862      63.340  34.020  47.340  1.00  0.00           C
ATOM   3343  HA  PHE A 862      62.300  34.100  47.600  1.00  0.00           H
ATOM   3344  CB  PHE A 862      63.670  32.560  47.760  1.00  0.00           C
ATOM   3345  HB1 PHE A 862      63.510  32.370  48.840  1.00  0.00           H
ATOM   3346  HB2 PHE A 862      64.740  32.360  47.540  1.00  0.00           H
ATOM   3347  CG  PHE A 862      62.770  31.600  47.050  1.00  0.00           C
ATOM   3348  CD1 PHE A 862      63.280  31.060  45.840  1.00  0.00           C
ATOM   3349  HD1 PHE A 862      64.270  31.350  45.530  1.00  0.00           H
ATOM   3350  CE1 PHE A 862      62.460  30.190  45.120  1.00  0.00           C
ATOM   3351  HE1 PHE A 862      62.750  29.960  44.100  1.00  0.00           H
ATOM   3352  CZ  PHE A 862      61.320  29.650  45.700  1.00  0.00           C
ATOM   3353  HZ  PHE A 862      60.790  28.850  45.200  1.00  0.00           H
ATOM   3354  CD2 PHE A 862      61.630  31.060  47.620  1.00  0.00           C
ATOM   3355  HD2 PHE A 862      61.330  31.390  48.610  1.00  0.00           H
ATOM   3356  CE2 PHE A 862      60.890  30.120  46.940  1.00  0.00           C
ATOM   3357  HE2 PHE A 862      60.000  29.600  47.290  1.00  0.00           H
ATOM   3358  C   PHE A 862      64.020  34.980  48.350  1.00  0.00           C
ATOM   3359  O   PHE A 862      64.190  34.660  49.550  1.00  0.00           O
ATOM   3360  N   ALA A 863      64.560  36.190  47.910  1.00  0.00           N
ATOM   3361  HN  ALA A 863      64.550  36.360  46.930  1.00  0.00           H
ATOM   3362  CA  ALA A 863      65.470  37.020  48.720  1.00  0.00           C
ATOM   3363  HA  ALA A 863      66.400  36.480  48.720  1.00  0.00           H
ATOM   3364  CB  ALA A 863      65.800  38.280  47.990  1.00  0.00           C
ATOM   3365  HB1 ALA A 863      64.890  38.820  47.680  1.00  0.00           H
ATOM   3366  HB2 ALA A 863      66.410  38.020  47.100  1.00  0.00           H
ATOM   3367  HB3 ALA A 863      66.430  38.930  48.650  1.00  0.00           H
ATOM   3368  C   ALA A 863      65.010  37.450  50.060  1.00  0.00           C
ATOM   3369  O   ALA A 863      65.730  37.500  51.020  1.00  0.00           O
ATOM   3370  N   VAL A 864      63.670  37.880  50.150  1.00  0.00           N
ATOM   3371  HN  VAL A 864      63.120  37.860  49.320  1.00  0.00           H
ATOM   3372  CA  VAL A 864      62.950  38.330  51.310  1.00  0.00           C
ATOM   3373  HA  VAL A 864      63.490  39.200  51.660  1.00  0.00           H
ATOM   3374  CB  VAL A 864      61.560  38.790  50.870  1.00  0.00           C
ATOM   3375  HB  VAL A 864      61.080  38.050  50.200  1.00  0.00           H
ATOM   3376  CG1 VAL A 864      60.590  38.870  52.030  1.00  0.00           C
ATOM   3377 HG11 VAL A 864      60.600  37.960  52.670  1.00  0.00           H
ATOM   3378 HG12 VAL A 864      59.530  39.040  51.770  1.00  0.00           H
ATOM   3379 HG13 VAL A 864      60.880  39.760  52.620  1.00  0.00           H
ATOM   3380  CG2 VAL A 864      61.710  40.130  50.030  1.00  0.00           C
ATOM   3381 HG21 VAL A 864      62.210  40.800  50.760  1.00  0.00           H
ATOM   3382 HG22 VAL A 864      60.740  40.490  49.600  1.00  0.00           H
ATOM   3383 HG23 VAL A 864      62.440  39.940  49.220  1.00  0.00           H
ATOM   3384  C   VAL A 864      62.890  37.200  52.360  1.00  0.00           C
ATOM   3385  O   VAL A 864      63.310  37.370  53.530  1.00  0.00           O
ATOM   3386  N   PHE A 865      62.490  36.000  51.940  1.00  0.00           N
ATOM   3387  HN  PHE A 865      62.350  35.900  50.960  1.00  0.00           H
ATOM   3388  CA  PHE A 865      62.470  34.850  52.770  1.00  0.00           C
ATOM   3389  HA  PHE A 865      61.860  35.120  53.610  1.00  0.00           H
ATOM   3390  CB  PHE A 865      61.720  33.720  52.010  1.00  0.00           C
ATOM   3391  HB1 PHE A 865      62.150  33.600  50.990  1.00  0.00           H
ATOM   3392  HB2 PHE A 865      60.660  34.000  51.830  1.00  0.00           H
ATOM   3393  CG  PHE A 865      61.780  32.320  52.600  1.00  0.00           C
ATOM   3394  CD1 PHE A 865      61.270  32.050  53.850  1.00  0.00           C
ATOM   3395  HD1 PHE A 865      60.770  32.800  54.440  1.00  0.00           H
ATOM   3396  CE1 PHE A 865      61.300  30.740  54.430  1.00  0.00           C
ATOM   3397  HE1 PHE A 865      60.790  30.590  55.360  1.00  0.00           H
ATOM   3398  CZ  PHE A 865      61.820  29.660  53.670  1.00  0.00           C
ATOM   3399  HZ  PHE A 865      61.930  28.700  54.140  1.00  0.00           H
ATOM   3400  CD2 PHE A 865      62.390  31.220  51.920  1.00  0.00           C
ATOM   3401  HD2 PHE A 865      62.890  31.460  50.990  1.00  0.00           H
ATOM   3402  CE2 PHE A 865      62.400  29.920  52.480  1.00  0.00           C
ATOM   3403  HE2 PHE A 865      62.930  29.190  51.880  1.00  0.00           H
ATOM   3404  C   PHE A 865      63.830  34.340  53.350  1.00  0.00           C
ATOM   3405  O   PHE A 865      64.000  34.090  54.510  1.00  0.00           O
ATOM   3406  N   LEU A 866      64.790  34.350  52.400  1.00  0.00           N
ATOM   3407  HN  LEU A 866      64.560  34.570  51.450  1.00  0.00           H
ATOM   3408  CA  LEU A 866      66.240  34.170  52.700  1.00  0.00           C
ATOM   3409  HA  LEU A 866      66.380  33.230  53.200  1.00  0.00           H
ATOM   3410  CB  LEU A 866      66.950  34.120  51.290  1.00  0.00           C
ATOM   3411  HB1 LEU A 866      66.610  34.940  50.640  1.00  0.00           H
ATOM   3412  HB2 LEU A 866      66.480  33.280  50.730  1.00  0.00           H
ATOM   3413  CG  LEU A 866      68.410  33.890  51.310  1.00  0.00           C
ATOM   3414  HG  LEU A 866      68.890  34.720  51.860  1.00  0.00           H
ATOM   3415  CD1 LEU A 866      68.800  32.590  52.070  1.00  0.00           C
ATOM   3416 HD11 LEU A 866      68.260  31.670  51.760  1.00  0.00           H
ATOM   3417 HD12 LEU A 866      68.550  32.610  53.160  1.00  0.00           H
ATOM   3418 HD13 LEU A 866      69.910  32.520  52.010  1.00  0.00           H
ATOM   3419  CD2 LEU A 866      68.990  33.880  49.870  1.00  0.00           C
ATOM   3420 HD21 LEU A 866      68.680  32.900  49.450  1.00  0.00           H
ATOM   3421 HD22 LEU A 866      70.090  33.970  49.900  1.00  0.00           H
ATOM   3422 HD23 LEU A 866      68.620  34.690  49.200  1.00  0.00           H
ATOM   3423  C   LEU A 866      66.810  35.170  53.640  1.00  0.00           C
ATOM   3424  O   LEU A 866      67.580  34.800  54.510  1.00  0.00           O
ATOM   3425  N   THR A 867      66.510  36.510  53.460  1.00  0.00           N
ATOM   3426  HN  THR A 867      66.060  36.820  52.620  1.00  0.00           H
ATOM   3427  CA  THR A 867      66.810  37.600  54.420  1.00  0.00           C
ATOM   3428  HA  THR A 867      67.890  37.580  54.460  1.00  0.00           H
ATOM   3429  CB  THR A 867      66.310  38.950  53.990  1.00  0.00           C
ATOM   3430  HB  THR A 867      65.220  39.060  53.800  1.00  0.00           H
ATOM   3431  OG1 THR A 867      66.850  39.340  52.700  1.00  0.00           O
ATOM   3432  HG1 THR A 867      66.450  38.690  52.110  1.00  0.00           H
ATOM   3433  CG2 THR A 867      66.810  39.970  55.010  1.00  0.00           C
ATOM   3434 HG21 THR A 867      67.870  39.770  55.280  1.00  0.00           H
ATOM   3435 HG22 THR A 867      66.400  39.890  56.050  1.00  0.00           H
ATOM   3436 HG23 THR A 867      66.600  40.960  54.560  1.00  0.00           H
ATOM   3437  C   THR A 867      66.320  37.300  55.900  1.00  0.00           C
ATOM   3438  O   THR A 867      67.000  37.520  56.880  1.00  0.00           O
ATOM   3439  N   ILE A 868      65.060  36.780  56.070  1.00  0.00           N
ATOM   3440  HN  ILE A 868      64.390  36.780  55.330  1.00  0.00           H
ATOM   3441  CA  ILE A 868      64.550  36.430  57.400  1.00  0.00           C
ATOM   3442  HA  ILE A 868      64.630  37.240  58.110  1.00  0.00           H
ATOM   3443  CB  ILE A 868      63.100  36.170  57.390  1.00  0.00           C
ATOM   3444  HB  ILE A 868      62.860  35.510  56.530  1.00  0.00           H
ATOM   3445  CG2 ILE A 868      62.500  35.520  58.630  1.00  0.00           C
ATOM   3446 HG21 ILE A 868      61.390  35.390  58.560  1.00  0.00           H
ATOM   3447 HG22 ILE A 868      62.720  36.180  59.500  1.00  0.00           H
ATOM   3448 HG23 ILE A 868      62.880  34.500  58.820  1.00  0.00           H
ATOM   3449  CG1 ILE A 868      62.290  37.450  57.080  1.00  0.00           C
ATOM   3450 HG11 ILE A 868      62.720  37.830  56.130  1.00  0.00           H
ATOM   3451 HG12 ILE A 868      62.480  38.230  57.840  1.00  0.00           H
ATOM   3452  CD  ILE A 868      60.810  37.300  56.820  1.00  0.00           C
ATOM   3453  HD1 ILE A 868      60.380  38.140  56.230  1.00  0.00           H
ATOM   3454  HD2 ILE A 868      60.260  37.290  57.790  1.00  0.00           H
ATOM   3455  HD3 ILE A 868      60.600  36.350  56.290  1.00  0.00           H
ATOM   3456  C   ILE A 868      65.380  35.300  58.010  1.00  0.00           C
ATOM   3457  O   ILE A 868      65.730  35.320  59.180  1.00  0.00           O
ATOM   3458  N   VAL A 869      65.730  34.290  57.130  1.00  0.00           N
ATOM   3459  HN  VAL A 869      65.400  34.300  56.200  1.00  0.00           H
ATOM   3460  CA  VAL A 869      66.510  33.130  57.480  1.00  0.00           C
ATOM   3461  HA  VAL A 869      66.010  32.780  58.370  1.00  0.00           H
ATOM   3462  CB  VAL A 869      66.610  31.980  56.500  1.00  0.00           C
ATOM   3463  HB  VAL A 869      66.890  32.300  55.470  1.00  0.00           H
ATOM   3464  CG1 VAL A 869      67.500  30.860  57.050  1.00  0.00           C
ATOM   3465 HG11 VAL A 869      67.330  30.700  58.130  1.00  0.00           H
ATOM   3466 HG12 VAL A 869      68.600  30.980  56.870  1.00  0.00           H
ATOM   3467 HG13 VAL A 869      67.130  29.970  56.500  1.00  0.00           H
ATOM   3468  CG2 VAL A 869      65.160  31.460  56.360  1.00  0.00           C
ATOM   3469 HG21 VAL A 869      64.940  30.590  55.700  1.00  0.00           H
ATOM   3470 HG22 VAL A 869      64.510  32.270  55.970  1.00  0.00           H
ATOM   3471 HG23 VAL A 869      64.790  31.160  57.360  1.00  0.00           H
ATOM   3472  C   VAL A 869      67.900  33.480  57.970  1.00  0.00           C
ATOM   3473  O   VAL A 869      68.470  32.990  58.960  1.00  0.00           O
ATOM   3474  N   ILE A 870      68.540  34.350  57.140  1.00  0.00           N
ATOM   3475  HN  ILE A 870      68.250  34.660  56.240  1.00  0.00           H
ATOM   3476  CA  ILE A 870      69.870  34.890  57.410  1.00  0.00           C
ATOM   3477  HA  ILE A 870      70.680  34.180  57.540  1.00  0.00           H
ATOM   3478  CB  ILE A 870      70.380  35.610  56.150  1.00  0.00           C
ATOM   3479  HB  ILE A 870      69.620  36.300  55.710  1.00  0.00           H
ATOM   3480  CG2 ILE A 870      71.550  36.570  56.420  1.00  0.00           C
ATOM   3481 HG21 ILE A 870      72.310  35.990  57.000  1.00  0.00           H
ATOM   3482 HG22 ILE A 870      71.300  37.550  56.870  1.00  0.00           H
ATOM   3483 HG23 ILE A 870      72.070  36.830  55.460  1.00  0.00           H
ATOM   3484  CG1 ILE A 870      70.840  34.590  55.160  1.00  0.00           C
ATOM   3485 HG11 ILE A 870      70.020  33.860  55.110  1.00  0.00           H
ATOM   3486 HG12 ILE A 870      71.720  34.020  55.520  1.00  0.00           H
ATOM   3487  CD  ILE A 870      71.240  35.020  53.750  1.00  0.00           C
ATOM   3488  HD1 ILE A 870      72.180  35.610  53.780  1.00  0.00           H
ATOM   3489  HD2 ILE A 870      70.500  35.730  53.310  1.00  0.00           H
ATOM   3490  HD3 ILE A 870      71.450  34.160  53.060  1.00  0.00           H
ATOM   3491  C   ILE A 870      69.840  35.700  58.670  1.00  0.00           C
ATOM   3492  O   ILE A 870      70.580  35.280  59.620  1.00  0.00           O
ATOM   3493  N   MET A 871      68.960  36.700  58.860  1.00  0.00           N
ATOM   3494  HN  MET A 871      68.340  36.870  58.110  1.00  0.00           H
ATOM   3495  CA  MET A 871      68.780  37.530  60.040  1.00  0.00           C
ATOM   3496  HA  MET A 871      69.770  37.930  60.260  1.00  0.00           H
ATOM   3497  CB  MET A 871      67.980  38.840  59.920  1.00  0.00           C
ATOM   3498  HB1 MET A 871      67.850  39.330  60.910  1.00  0.00           H
ATOM   3499  HB2 MET A 871      66.960  38.510  59.630  1.00  0.00           H
ATOM   3500  CG  MET A 871      68.320  39.910  58.930  1.00  0.00           C
ATOM   3501  HG1 MET A 871      67.660  40.770  59.100  1.00  0.00           H
ATOM   3502  HG2 MET A 871      67.870  39.440  58.010  1.00  0.00           H
ATOM   3503  SD  MET A 871      70.020  40.300  58.750  1.00  0.00           S
ATOM   3504  CE  MET A 871      69.730  41.030  57.130  1.00  0.00           C
ATOM   3505  HE1 MET A 871      70.170  40.380  56.340  1.00  0.00           H
ATOM   3506  HE2 MET A 871      70.350  41.950  57.160  1.00  0.00           H
ATOM   3507  HE3 MET A 871      68.660  41.260  56.950  1.00  0.00           H
ATOM   3508  C   MET A 871      68.430  36.810  61.370  1.00  0.00           C
ATOM   3509  O   MET A 871      68.840  37.180  62.420  1.00  0.00           O
ATOM   3510  N   VAL A 872      67.570  35.770  61.290  1.00  0.00           N
ATOM   3511  HN  VAL A 872      67.200  35.520  60.390  1.00  0.00           H
ATOM   3512  CA  VAL A 872      67.420  34.810  62.390  1.00  0.00           C
ATOM   3513  HA  VAL A 872      67.110  35.390  63.240  1.00  0.00           H
ATOM   3514  CB  VAL A 872      66.180  33.900  62.220  1.00  0.00           C
ATOM   3515  HB  VAL A 872      66.030  33.510  61.200  1.00  0.00           H
ATOM   3516  CG1 VAL A 872      66.260  32.620  63.060  1.00  0.00           C
ATOM   3517 HG11 VAL A 872      66.860  31.850  62.500  1.00  0.00           H
ATOM   3518 HG12 VAL A 872      65.300  32.080  63.060  1.00  0.00           H
ATOM   3519 HG13 VAL A 872      66.680  32.750  64.080  1.00  0.00           H
ATOM   3520  CG2 VAL A 872      64.960  34.690  62.660  1.00  0.00           C
ATOM   3521 HG21 VAL A 872      64.950  34.920  63.750  1.00  0.00           H
ATOM   3522 HG22 VAL A 872      63.990  34.280  62.320  1.00  0.00           H
ATOM   3523 HG23 VAL A 872      64.970  35.720  62.220  1.00  0.00           H
ATOM   3524  C   VAL A 872      68.610  34.070  62.800  1.00  0.00           C
ATOM   3525  O   VAL A 872      68.890  33.910  63.970  1.00  0.00           O
ATOM   3526  N   THR A 873      69.440  33.540  61.890  1.00  0.00           N
ATOM   3527  HN  THR A 873      69.250  33.800  60.950  1.00  0.00           H
ATOM   3528  CA  THR A 873      70.690  32.910  62.220  1.00  0.00           C
ATOM   3529  HA  THR A 873      70.590  32.140  62.960  1.00  0.00           H
ATOM   3530  CB  THR A 873      71.430  32.160  61.050  1.00  0.00           C
ATOM   3531  HB  THR A 873      71.550  32.850  60.180  1.00  0.00           H
ATOM   3532  OG1 THR A 873      70.650  31.080  60.620  1.00  0.00           O
ATOM   3533  HG1 THR A 873      69.780  31.460  60.460  1.00  0.00           H
ATOM   3534  CG2 THR A 873      72.790  31.530  61.310  1.00  0.00           C
ATOM   3535 HG21 THR A 873      73.120  30.950  60.420  1.00  0.00           H
ATOM   3536 HG22 THR A 873      72.730  30.860  62.190  1.00  0.00           H
ATOM   3537 HG23 THR A 873      73.480  32.390  61.460  1.00  0.00           H
ATOM   3538  C   THR A 873      71.720  33.910  62.710  1.00  0.00           C
ATOM   3539  O   THR A 873      72.440  33.670  63.650  1.00  0.00           O
ATOM   3540  N   ILE A 874      71.870  35.150  62.090  1.00  0.00           N
ATOM   3541  HN  ILE A 874      71.390  35.280  61.230  1.00  0.00           H
ATOM   3542  CA  ILE A 874      72.620  36.280  62.640  1.00  0.00           C
ATOM   3543  HA  ILE A 874      73.640  35.940  62.710  1.00  0.00           H
ATOM   3544  CB  ILE A 874      72.730  37.430  61.650  1.00  0.00           C
ATOM   3545  HB  ILE A 874      71.730  37.820  61.410  1.00  0.00           H
ATOM   3546  CG2 ILE A 874      73.390  38.710  62.320  1.00  0.00           C
ATOM   3547 HG21 ILE A 874      74.350  38.580  62.860  1.00  0.00           H
ATOM   3548 HG22 ILE A 874      72.620  39.140  63.000  1.00  0.00           H
ATOM   3549 HG23 ILE A 874      73.360  39.420  61.470  1.00  0.00           H
ATOM   3550  CG1 ILE A 874      73.510  36.960  60.410  1.00  0.00           C
ATOM   3551 HG11 ILE A 874      73.030  36.060  59.970  1.00  0.00           H
ATOM   3552 HG12 ILE A 874      74.560  36.700  60.650  1.00  0.00           H
ATOM   3553  CD  ILE A 874      73.470  37.960  59.370  1.00  0.00           C
ATOM   3554  HD1 ILE A 874      73.960  37.560  58.460  1.00  0.00           H
ATOM   3555  HD2 ILE A 874      74.070  38.870  59.580  1.00  0.00           H
ATOM   3556  HD3 ILE A 874      72.450  38.330  59.160  1.00  0.00           H
ATOM   3557  C   ILE A 874      72.260  36.650  64.030  1.00  0.00           C
ATOM   3558  O   ILE A 874      73.140  36.970  64.870  1.00  0.00           O
ATOM   3559  N   ASP A 875      70.950  36.710  64.380  1.00  0.00           N
ATOM   3560  HN  ASP A 875      70.250  36.580  63.690  1.00  0.00           H
ATOM   3561  CA  ASP A 875      70.510  36.820  65.740  1.00  0.00           C
ATOM   3562  HA  ASP A 875      70.850  37.790  66.070  1.00  0.00           H
ATOM   3563  CB  ASP A 875      68.950  36.860  65.620  1.00  0.00           C
ATOM   3564  HB1 ASP A 875      68.560  35.950  65.120  1.00  0.00           H
ATOM   3565  HB2 ASP A 875      68.770  37.710  64.930  1.00  0.00           H
ATOM   3566  CG  ASP A 875      68.210  37.160  66.920  1.00  0.00           C
ATOM   3567  OD1 ASP A 875      68.520  38.240  67.570  1.00  0.00           O
ATOM   3568  OD2 ASP A 875      67.150  36.510  67.170  1.00  0.00           O
ATOM   3569  C   ASP A 875      71.070  35.870  66.740  1.00  0.00           C
ATOM   3570  O   ASP A 875      71.610  36.240  67.860  1.00  0.00           O
ATOM   3571  N   TYR A 876      71.030  34.640  66.430  1.00  0.00           N
ATOM   3572  HN  TYR A 876      70.770  34.480  65.490  1.00  0.00           H
ATOM   3573  CA  TYR A 876      71.590  33.520  67.190  1.00  0.00           C
ATOM   3574  HA  TYR A 876      71.250  33.600  68.220  1.00  0.00           H
ATOM   3575  CB  TYR A 876      71.200  32.230  66.480  1.00  0.00           C
ATOM   3576  HB1 TYR A 876      71.570  32.340  65.450  1.00  0.00           H
ATOM   3577  HB2 TYR A 876      70.090  32.210  66.420  1.00  0.00           H
ATOM   3578  CG  TYR A 876      71.700  30.970  67.100  1.00  0.00           C
ATOM   3579  CD1 TYR A 876      72.500  30.070  66.400  1.00  0.00           C
ATOM   3580  HD1 TYR A 876      72.740  30.190  65.350  1.00  0.00           H
ATOM   3581  CE1 TYR A 876      73.100  29.000  67.040  1.00  0.00           C
ATOM   3582  HE1 TYR A 876      73.740  28.340  66.460  1.00  0.00           H
ATOM   3583  CZ  TYR A 876      73.090  28.890  68.400  1.00  0.00           C
ATOM   3584  OH  TYR A 876      73.710  27.770  68.990  1.00  0.00           O
ATOM   3585  HH  TYR A 876      73.990  27.260  68.220  1.00  0.00           H
ATOM   3586  CD2 TYR A 876      71.620  30.810  68.470  1.00  0.00           C
ATOM   3587  HD2 TYR A 876      71.070  31.560  69.030  1.00  0.00           H
ATOM   3588  CE2 TYR A 876      72.380  29.880  69.200  1.00  0.00           C
ATOM   3589  HE2 TYR A 876      72.290  29.800  70.270  1.00  0.00           H
ATOM   3590  C   TYR A 876      73.080  33.600  67.350  1.00  0.00           C
ATOM   3591  O   TYR A 876      73.640  33.370  68.430  1.00  0.00           O
ATOM   3592  N   LEU A 877      73.900  33.930  66.250  1.00  0.00           N
ATOM   3593  HN  LEU A 877      73.460  33.840  65.370  1.00  0.00           H
ATOM   3594  CA  LEU A 877      75.310  34.280  66.280  1.00  0.00           C
ATOM   3595  HA  LEU A 877      75.680  33.390  66.790  1.00  0.00           H
ATOM   3596  CB  LEU A 877      75.920  34.370  64.840  1.00  0.00           C
ATOM   3597  HB1 LEU A 877      76.990  34.670  64.870  1.00  0.00           H
ATOM   3598  HB2 LEU A 877      75.230  35.030  64.280  1.00  0.00           H
ATOM   3599  CG  LEU A 877      76.040  33.040  64.100  1.00  0.00           C
ATOM   3600  HG  LEU A 877      75.010  32.600  64.090  1.00  0.00           H
ATOM   3601  CD1 LEU A 877      76.530  33.180  62.680  1.00  0.00           C
ATOM   3602 HD11 LEU A 877      76.660  32.160  62.250  1.00  0.00           H
ATOM   3603 HD12 LEU A 877      77.540  33.620  62.490  1.00  0.00           H
ATOM   3604 HD13 LEU A 877      75.760  33.690  62.070  1.00  0.00           H
ATOM   3605  CD2 LEU A 877      76.980  31.990  64.790  1.00  0.00           C
ATOM   3606 HD21 LEU A 877      76.930  31.020  64.250  1.00  0.00           H
ATOM   3607 HD22 LEU A 877      76.780  31.790  65.870  1.00  0.00           H
ATOM   3608 HD23 LEU A 877      77.980  32.460  64.660  1.00  0.00           H
ATOM   3609  C   LEU A 877      75.680  35.310  67.190  1.00  0.00           C
ATOM   3610  O   LEU A 877      76.550  35.190  68.060  1.00  0.00           O
ATOM   3611  N   VAL A 878      74.990  36.460  67.160  1.00  0.00           N
ATOM   3612  HN  VAL A 878      74.260  36.440  66.480  1.00  0.00           H
ATOM   3613  CA  VAL A 878      75.220  37.570  68.000  1.00  0.00           C
ATOM   3614  HA  VAL A 878      76.290  37.710  68.050  1.00  0.00           H
ATOM   3615  CB  VAL A 878      74.480  38.780  67.430  1.00  0.00           C
ATOM   3616  HB  VAL A 878      73.440  38.440  67.230  1.00  0.00           H
ATOM   3617  CG1 VAL A 878      74.350  40.010  68.250  1.00  0.00           C
ATOM   3618 HG11 VAL A 878      75.320  40.530  68.370  1.00  0.00           H
ATOM   3619 HG12 VAL A 878      73.820  39.950  69.220  1.00  0.00           H
ATOM   3620 HG13 VAL A 878      73.810  40.810  67.700  1.00  0.00           H
ATOM   3621  CG2 VAL A 878      75.160  39.100  66.120  1.00  0.00           C
ATOM   3622 HG21 VAL A 878      74.940  40.180  65.920  1.00  0.00           H
ATOM   3623 HG22 VAL A 878      74.870  38.470  65.250  1.00  0.00           H
ATOM   3624 HG23 VAL A 878      76.230  39.090  66.410  1.00  0.00           H
ATOM   3625  C   VAL A 878      74.830  37.400  69.490  1.00  0.00           C
ATOM   3626  O   VAL A 878      75.610  37.710  70.400  1.00  0.00           O
ATOM   3627  N   GLY A 879      73.690  36.640  69.750  1.00  0.00           N
ATOM   3628  HN  GLY A 879      73.250  36.230  68.950  1.00  0.00           H
ATOM   3629  CA  GLY A 879      73.280  36.380  71.110  1.00  0.00           C
ATOM   3630  HA1 GLY A 879      74.010  35.860  71.710  1.00  0.00           H
ATOM   3631  HA2 GLY A 879      72.460  35.670  71.060  1.00  0.00           H
ATOM   3632  C   GLY A 879      72.780  37.630  71.880  1.00  0.00           C
ATOM   3633  O   GLY A 879      72.870  37.640  73.140  1.00  0.00           O
ATOM   3634  N   VAL A 880      72.300  38.660  71.250  1.00  0.00           N
ATOM   3635  HN  VAL A 880      72.320  38.540  70.250  1.00  0.00           H
ATOM   3636  CA  VAL A 880      71.750  39.830  71.880  1.00  0.00           C
ATOM   3637  HA  VAL A 880      71.770  39.680  72.950  1.00  0.00           H
ATOM   3638  CB  VAL A 880      72.670  41.080  71.740  1.00  0.00           C
ATOM   3639  HB  VAL A 880      72.550  41.470  70.700  1.00  0.00           H
ATOM   3640  CG1 VAL A 880      72.080  42.260  72.480  1.00  0.00           C
ATOM   3641 HG11 VAL A 880      72.630  43.200  72.230  1.00  0.00           H
ATOM   3642 HG12 VAL A 880      72.210  42.090  73.570  1.00  0.00           H
ATOM   3643 HG13 VAL A 880      71.020  42.430  72.200  1.00  0.00           H
ATOM   3644  CG2 VAL A 880      74.160  40.780  72.080  1.00  0.00           C
ATOM   3645 HG21 VAL A 880      74.820  41.600  71.730  1.00  0.00           H
ATOM   3646 HG22 VAL A 880      74.410  39.900  71.460  1.00  0.00           H
ATOM   3647 HG23 VAL A 880      74.460  40.640  73.140  1.00  0.00           H
ATOM   3648  C   VAL A 880      70.370  40.050  71.290  1.00  0.00           C
ATOM   3649  O   VAL A 880      70.350  40.260  70.080  1.00  0.00           O
ATOM   3650  N   PRO A 881      69.210  39.920  71.930  1.00  0.00           N
ATOM   3651  CD  PRO A 881      69.140  39.550  73.320  1.00  0.00           C
ATOM   3652  HD1 PRO A 881      69.630  40.290  73.990  1.00  0.00           H
ATOM   3653  HD2 PRO A 881      69.700  38.600  73.510  1.00  0.00           H
ATOM   3654  CA  PRO A 881      67.980  39.550  71.230  1.00  0.00           C
ATOM   3655  HA  PRO A 881      68.230  38.810  70.480  1.00  0.00           H
ATOM   3656  CB  PRO A 881      67.130  38.870  72.270  1.00  0.00           C
ATOM   3657  HB1 PRO A 881      67.320  37.780  72.250  1.00  0.00           H
ATOM   3658  HB2 PRO A 881      66.060  39.170  72.260  1.00  0.00           H
ATOM   3659  CG  PRO A 881      67.660  39.330  73.600  1.00  0.00           C
ATOM   3660  HG1 PRO A 881      67.170  40.300  73.860  1.00  0.00           H
ATOM   3661  HG2 PRO A 881      67.560  38.640  74.470  1.00  0.00           H
ATOM   3662  C   PRO A 881      67.270  40.750  70.610  1.00  0.00           C
ATOM   3663  O   PRO A 881      66.730  41.570  71.300  1.00  0.00           O
ATOM   3664  N   SER A 882      67.120  40.690  69.330  1.00  0.00           N
ATOM   3665  HN  SER A 882      67.740  40.030  68.890  1.00  0.00           H
ATOM   3666  CA  SER A 882      66.210  41.500  68.490  1.00  0.00           C
ATOM   3667  HA  SER A 882      66.530  42.530  68.560  1.00  0.00           H
ATOM   3668  CB  SER A 882      66.460  41.150  66.980  1.00  0.00           C
ATOM   3669  HB1 SER A 882      67.480  41.440  66.670  1.00  0.00           H
ATOM   3670  HB2 SER A 882      65.690  41.680  66.350  1.00  0.00           H
ATOM   3671  OG  SER A 882      66.360  39.710  66.800  1.00  0.00           O
ATOM   3672  HG1 SER A 882      67.150  39.330  67.220  1.00  0.00           H
ATOM   3673  C   SER A 882      64.690  41.250  68.830  1.00  0.00           C
ATOM   3674  O   SER A 882      64.290  40.100  68.810  1.00  0.00           O
ATOM   3675  N   PRO A 883      63.910  42.160  69.290  1.00  0.00           N
ATOM   3676  CD  PRO A 883      64.310  43.530  69.600  1.00  0.00           C
ATOM   3677  HD1 PRO A 883      64.540  44.080  68.680  1.00  0.00           H
ATOM   3678  HD2 PRO A 883      65.190  43.650  70.280  1.00  0.00           H
ATOM   3679  CA  PRO A 883      62.410  41.880  69.460  1.00  0.00           C
ATOM   3680  HA  PRO A 883      62.240  41.280  70.350  1.00  0.00           H
ATOM   3681  CB  PRO A 883      61.870  43.230  69.730  1.00  0.00           C
ATOM   3682  HB1 PRO A 883      60.990  43.160  70.410  1.00  0.00           H
ATOM   3683  HB2 PRO A 883      61.500  43.740  68.810  1.00  0.00           H
ATOM   3684  CG  PRO A 883      63.070  44.010  70.300  1.00  0.00           C
ATOM   3685  HG1 PRO A 883      63.090  45.120  70.250  1.00  0.00           H
ATOM   3686  HG2 PRO A 883      63.190  43.740  71.370  1.00  0.00           H
ATOM   3687  C   PRO A 883      61.640  41.160  68.360  1.00  0.00           C
ATOM   3688  O   PRO A 883      61.910  41.350  67.160  1.00  0.00           O
ATOM   3689  N   LYS A 884      60.880  40.190  68.810  1.00  0.00           N
ATOM   3690  HN  LYS A 884      60.580  40.080  69.750  1.00  0.00           H
ATOM   3691  CA  LYS A 884      60.290  39.260  67.830  1.00  0.00           C
ATOM   3692  HA  LYS A 884      60.620  39.400  66.810  1.00  0.00           H
ATOM   3693  CB  LYS A 884      60.520  37.770  68.110  1.00  0.00           C
ATOM   3694  HB1 LYS A 884      60.010  37.070  67.410  1.00  0.00           H
ATOM   3695  HB2 LYS A 884      60.040  37.510  69.080  1.00  0.00           H
ATOM   3696  CG  LYS A 884      61.990  37.480  68.300  1.00  0.00           C
ATOM   3697  HG1 LYS A 884      62.140  36.400  68.540  1.00  0.00           H
ATOM   3698  HG2 LYS A 884      62.440  38.020  69.150  1.00  0.00           H
ATOM   3699  CD  LYS A 884      62.810  37.780  67.080  1.00  0.00           C
ATOM   3700  HD1 LYS A 884      62.870  38.870  66.840  1.00  0.00           H
ATOM   3701  HD2 LYS A 884      62.330  37.270  66.210  1.00  0.00           H
ATOM   3702  CE  LYS A 884      64.190  37.100  67.050  1.00  0.00           C
ATOM   3703  HE1 LYS A 884      64.760  37.410  66.140  1.00  0.00           H
ATOM   3704  HE2 LYS A 884      64.170  35.990  66.960  1.00  0.00           H
ATOM   3705  NZ  LYS A 884      64.960  37.400  68.220  1.00  0.00           N
ATOM   3706  HZ1 LYS A 884      65.940  37.070  68.100  1.00  0.00           H
ATOM   3707  HZ2 LYS A 884      64.540  37.030  69.110  1.00  0.00           H
ATOM   3708  HZ3 LYS A 884      65.010  38.430  68.310  1.00  0.00           H
ATOM   3709  C   LYS A 884      58.800  39.470  67.720  1.00  0.00           C
ATOM   3710  O   LYS A 884      58.190  39.990  68.610  1.00  0.00           O
ATOM   3711  N   LEU A 885      58.260  39.060  66.620  1.00  0.00           N
ATOM   3712  HN  LEU A 885      58.920  38.640  66.000  1.00  0.00           H
ATOM   3713  CA  LEU A 885      56.850  38.860  66.200  1.00  0.00           C
ATOM   3714  HA  LEU A 885      56.530  39.890  66.110  1.00  0.00           H
ATOM   3715  CB  LEU A 885      56.890  38.260  64.780  1.00  0.00           C
ATOM   3716  HB1 LEU A 885      57.380  37.280  64.980  1.00  0.00           H
ATOM   3717  HB2 LEU A 885      57.350  38.930  64.020  1.00  0.00           H
ATOM   3718  CG  LEU A 885      55.540  38.070  64.070  1.00  0.00           C
ATOM   3719  HG  LEU A 885      54.870  37.510  64.740  1.00  0.00           H
ATOM   3720  CD1 LEU A 885      54.860  39.480  63.950  1.00  0.00           C
ATOM   3721 HD11 LEU A 885      53.930  39.520  63.340  1.00  0.00           H
ATOM   3722 HD12 LEU A 885      55.540  40.280  63.580  1.00  0.00           H
ATOM   3723 HD13 LEU A 885      54.490  39.760  64.960  1.00  0.00           H
ATOM   3724  CD2 LEU A 885      55.600  37.540  62.630  1.00  0.00           C
ATOM   3725 HD21 LEU A 885      56.090  38.310  62.010  1.00  0.00           H
ATOM   3726 HD22 LEU A 885      54.520  37.380  62.400  1.00  0.00           H
ATOM   3727 HD23 LEU A 885      56.170  36.580  62.650  1.00  0.00           H
ATOM   3728  C   LEU A 885      55.870  38.250  67.240  1.00  0.00           C
ATOM   3729  O   LEU A 885      56.230  37.280  67.960  1.00  0.00           O
ATOM   3730  N   HSD A 886      54.610  38.710  67.310  1.00  0.00           N
ATOM   3731  HN  HSD A 886      54.410  39.480  66.690  1.00  0.00           H
ATOM   3732  CA  HSD A 886      53.510  38.240  68.090  1.00  0.00           C
ATOM   3733  HA  HSD A 886      53.850  37.340  68.600  1.00  0.00           H
ATOM   3734  CB  HSD A 886      53.080  39.230  69.230  1.00  0.00           C
ATOM   3735  HB1 HSD A 886      52.480  40.060  68.790  1.00  0.00           H
ATOM   3736  HB2 HSD A 886      54.030  39.690  69.570  1.00  0.00           H
ATOM   3737  ND1 HSD A 886      52.600  37.820  71.230  1.00  0.00           N
ATOM   3738  HD1 HSD A 886      53.300  37.100  71.200  1.00  0.00           H
ATOM   3739  CG  HSD A 886      52.230  38.680  70.280  1.00  0.00           C
ATOM   3740  CE1 HSD A 886      51.560  37.690  72.080  1.00  0.00           C
ATOM   3741  HE1 HSD A 886      51.680  37.190  73.050  1.00  0.00           H
ATOM   3742  NE2 HSD A 886      50.590  38.520  71.810  1.00  0.00           N
ATOM   3743  CD2 HSD A 886      50.920  39.130  70.620  1.00  0.00           C
ATOM   3744  HD2 HSD A 886      50.220  39.860  70.260  1.00  0.00           H
ATOM   3745  C   HSD A 886      52.290  37.980  67.160  1.00  0.00           C
ATOM   3746  O   HSD A 886      51.800  38.800  66.460  1.00  0.00           O
ATOM   3747  N   VAL A 887      51.780  36.740  67.250  1.00  0.00           N
ATOM   3748  HN  VAL A 887      52.250  36.120  67.880  1.00  0.00           H
ATOM   3749  CA  VAL A 887      50.800  36.090  66.410  1.00  0.00           C
ATOM   3750  HA  VAL A 887      50.420  36.880  65.780  1.00  0.00           H
ATOM   3751  CB  VAL A 887      51.380  34.870  65.640  1.00  0.00           C
ATOM   3752  HB  VAL A 887      51.640  34.100  66.390  1.00  0.00           H
ATOM   3753  CG1 VAL A 887      50.360  34.190  64.720  1.00  0.00           C
ATOM   3754 HG11 VAL A 887      49.950  34.900  63.970  1.00  0.00           H
ATOM   3755 HG12 VAL A 887      49.520  33.750  65.320  1.00  0.00           H
ATOM   3756 HG13 VAL A 887      50.780  33.310  64.190  1.00  0.00           H
ATOM   3757  CG2 VAL A 887      52.650  35.310  64.820  1.00  0.00           C
ATOM   3758 HG21 VAL A 887      53.480  35.700  65.450  1.00  0.00           H
ATOM   3759 HG22 VAL A 887      52.390  36.080  64.060  1.00  0.00           H
ATOM   3760 HG23 VAL A 887      53.070  34.410  64.330  1.00  0.00           H
ATOM   3761  C   VAL A 887      49.670  35.620  67.460  1.00  0.00           C
ATOM   3762  O   VAL A 887      49.880  35.220  68.560  1.00  0.00           O
ATOM   3763  N   PRO A 888      48.350  35.690  67.260  1.00  0.00           N
ATOM   3764  CD  PRO A 888      47.770  36.600  66.280  1.00  0.00           C
ATOM   3765  HD1 PRO A 888      47.810  36.280  65.230  1.00  0.00           H
ATOM   3766  HD2 PRO A 888      48.290  37.580  66.360  1.00  0.00           H
ATOM   3767  CA  PRO A 888      47.330  34.840  67.920  1.00  0.00           C
ATOM   3768  HA  PRO A 888      47.370  35.250  68.920  1.00  0.00           H
ATOM   3769  CB  PRO A 888      46.050  35.230  67.230  1.00  0.00           C
ATOM   3770  HB1 PRO A 888      45.200  35.110  67.940  1.00  0.00           H
ATOM   3771  HB2 PRO A 888      45.950  34.550  66.360  1.00  0.00           H
ATOM   3772  CG  PRO A 888      46.270  36.690  66.730  1.00  0.00           C
ATOM   3773  HG1 PRO A 888      45.610  37.070  65.920  1.00  0.00           H
ATOM   3774  HG2 PRO A 888      46.250  37.370  67.610  1.00  0.00           H
ATOM   3775  C   PRO A 888      47.660  33.340  68.090  1.00  0.00           C
ATOM   3776  O   PRO A 888      47.890  32.620  67.100  1.00  0.00           O
ATOM   3777  N   GLU A 889      47.630  32.870  69.310  1.00  0.00           N
ATOM   3778  HN  GLU A 889      47.180  33.320  70.070  1.00  0.00           H
ATOM   3779  CA  GLU A 889      48.020  31.580  69.740  1.00  0.00           C
ATOM   3780  HA  GLU A 889      48.500  31.030  68.940  1.00  0.00           H
ATOM   3781  CB  GLU A 889      49.140  31.690  70.890  1.00  0.00           C
ATOM   3782  HB1 GLU A 889      49.270  30.700  71.390  1.00  0.00           H
ATOM   3783  HB2 GLU A 889      48.840  32.360  71.730  1.00  0.00           H
ATOM   3784  CG  GLU A 889      50.500  32.000  70.270  1.00  0.00           C
ATOM   3785  HG1 GLU A 889      50.460  32.910  69.630  1.00  0.00           H
ATOM   3786  HG2 GLU A 889      50.720  31.220  69.510  1.00  0.00           H
ATOM   3787  CD  GLU A 889      51.690  31.960  71.180  1.00  0.00           C
ATOM   3788  OE1 GLU A 889      51.730  31.050  72.010  1.00  0.00           O
ATOM   3789  OE2 GLU A 889      52.570  32.810  71.030  1.00  0.00           O
ATOM   3790  C   GLU A 889      46.880  30.720  70.100  1.00  0.00           C
ATOM   3791  O   GLU A 889      47.060  29.610  70.570  1.00  0.00           O
ATOM   3792  N   LYS A 890      45.630  31.070  69.730  1.00  0.00           N
ATOM   3793  HN  LYS A 890      45.430  31.930  69.280  1.00  0.00           H
ATOM   3794  CA  LYS A 890      44.510  30.220  69.970  1.00  0.00           C
ATOM   3795  HA  LYS A 890      44.850  29.210  69.810  1.00  0.00           H
ATOM   3796  CB  LYS A 890      44.090  30.140  71.450  1.00  0.00           C
ATOM   3797  HB1 LYS A 890      45.000  29.760  71.980  1.00  0.00           H
ATOM   3798  HB2 LYS A 890      43.370  29.310  71.500  1.00  0.00           H
ATOM   3799  CG  LYS A 890      43.520  31.430  72.100  1.00  0.00           C
ATOM   3800  HG1 LYS A 890      42.560  31.540  71.550  1.00  0.00           H
ATOM   3801  HG2 LYS A 890      44.200  32.250  71.790  1.00  0.00           H
ATOM   3802  CD  LYS A 890      43.500  31.370  73.610  1.00  0.00           C
ATOM   3803  HD1 LYS A 890      43.250  32.360  74.040  1.00  0.00           H
ATOM   3804  HD2 LYS A 890      44.510  31.060  73.930  1.00  0.00           H
ATOM   3805  CE  LYS A 890      42.650  30.170  74.140  1.00  0.00           C
ATOM   3806  HE1 LYS A 890      43.310  29.270  74.050  1.00  0.00           H
ATOM   3807  HE2 LYS A 890      41.750  30.040  73.510  1.00  0.00           H
ATOM   3808  NZ  LYS A 890      42.260  30.490  75.480  1.00  0.00           N
ATOM   3809  HZ1 LYS A 890      41.740  29.710  75.930  1.00  0.00           H
ATOM   3810  HZ2 LYS A 890      41.520  31.220  75.370  1.00  0.00           H
ATOM   3811  HZ3 LYS A 890      43.060  30.840  76.050  1.00  0.00           H
ATOM   3812  C   LYS A 890      43.300  30.540  69.060  1.00  0.00           C
ATOM   3813  O   LYS A 890      43.040  31.690  68.750  1.00  0.00           O
ATOM   3814  N   PHE A 891      42.500  29.550  68.640  1.00  0.00           N
ATOM   3815  HN  PHE A 891      42.690  28.630  68.950  1.00  0.00           H
ATOM   3816  CA  PHE A 891      41.380  29.770  67.710  1.00  0.00           C
ATOM   3817  HA  PHE A 891      41.680  30.330  66.840  1.00  0.00           H
ATOM   3818  CB  PHE A 891      41.040  28.420  67.090  1.00  0.00           C
ATOM   3819  HB1 PHE A 891      40.070  28.420  66.550  1.00  0.00           H
ATOM   3820  HB2 PHE A 891      40.950  27.730  67.950  1.00  0.00           H
ATOM   3821  CG  PHE A 891      42.020  27.970  66.120  1.00  0.00           C
ATOM   3822  CD1 PHE A 891      42.290  28.600  64.930  1.00  0.00           C
ATOM   3823  HD1 PHE A 891      41.970  29.610  64.670  1.00  0.00           H
ATOM   3824  CE1 PHE A 891      43.030  28.110  63.890  1.00  0.00           C
ATOM   3825  HE1 PHE A 891      43.140  28.690  62.980  1.00  0.00           H
ATOM   3826  CZ  PHE A 891      43.660  26.860  64.070  1.00  0.00           C
ATOM   3827  HZ  PHE A 891      44.250  26.390  63.290  1.00  0.00           H
ATOM   3828  CD2 PHE A 891      42.550  26.600  66.190  1.00  0.00           C
ATOM   3829  HD2 PHE A 891      42.240  25.950  66.990  1.00  0.00           H
ATOM   3830  CE2 PHE A 891      43.470  26.060  65.230  1.00  0.00           C
ATOM   3831  HE2 PHE A 891      43.820  25.030  65.230  1.00  0.00           H
ATOM   3832  C   PHE A 891      40.110  30.390  68.280  1.00  0.00           C
ATOM   3833  O   PHE A 891      39.210  30.750  67.530  1.00  0.00           O
ATOM   3834  N   GLU A 892      40.080  30.440  69.580  1.00  0.00           N
ATOM   3835  HN  GLU A 892      40.800  29.990  70.090  1.00  0.00           H
ATOM   3836  CA  GLU A 892      38.900  30.930  70.350  1.00  0.00           C
ATOM   3837  HA  GLU A 892      37.980  30.630  69.840  1.00  0.00           H
ATOM   3838  CB  GLU A 892      38.760  30.190  71.750  1.00  0.00           C
ATOM   3839  HB1 GLU A 892      39.730  30.260  72.300  1.00  0.00           H
ATOM   3840  HB2 GLU A 892      38.760  29.090  71.550  1.00  0.00           H
ATOM   3841  CG  GLU A 892      37.640  30.830  72.630  1.00  0.00           C
ATOM   3842  HG1 GLU A 892      36.680  30.910  72.060  1.00  0.00           H
ATOM   3843  HG2 GLU A 892      38.000  31.800  73.020  1.00  0.00           H
ATOM   3844  CD  GLU A 892      37.280  29.950  73.840  1.00  0.00           C
ATOM   3845  OE1 GLU A 892      36.750  28.820  73.620  1.00  0.00           O
ATOM   3846  OE2 GLU A 892      37.590  30.370  74.980  1.00  0.00           O
ATOM   3847  C   GLU A 892      39.010  32.420  70.570  1.00  0.00           C
ATOM   3848  O   GLU A 892      40.020  32.960  71.080  1.00  0.00           O
ATOM   3849  N   PRO A 893      37.900  33.110  70.210  1.00  0.00           N
ATOM   3850  CD  PRO A 893      37.000  32.920  69.090  1.00  0.00           C
ATOM   3851  HD1 PRO A 893      36.320  32.130  69.450  1.00  0.00           H
ATOM   3852  HD2 PRO A 893      37.560  32.570  68.190  1.00  0.00           H
ATOM   3853  CA  PRO A 893      37.850  34.570  70.500  1.00  0.00           C
ATOM   3854  HA  PRO A 893      38.660  35.040  69.980  1.00  0.00           H
ATOM   3855  CB  PRO A 893      36.370  34.980  70.110  1.00  0.00           C
ATOM   3856  HB1 PRO A 893      36.360  36.100  70.060  1.00  0.00           H
ATOM   3857  HB2 PRO A 893      35.620  34.640  70.860  1.00  0.00           H
ATOM   3858  CG  PRO A 893      36.260  34.220  68.800  1.00  0.00           C
ATOM   3859  HG1 PRO A 893      35.180  34.270  68.550  1.00  0.00           H
ATOM   3860  HG2 PRO A 893      36.930  34.600  68.000  1.00  0.00           H
ATOM   3861  C   PRO A 893      38.140  34.990  71.990  1.00  0.00           C
ATOM   3862  O   PRO A 893      37.580  34.470  72.950  1.00  0.00           O
ATOM   3863  N   THR A 894      39.080  35.920  72.150  1.00  0.00           N
ATOM   3864  HN  THR A 894      39.450  36.220  71.270  1.00  0.00           H
ATOM   3865  CA  THR A 894      39.540  36.440  73.440  1.00  0.00           C
ATOM   3866  HA  THR A 894      40.020  35.670  74.030  1.00  0.00           H
ATOM   3867  CB  THR A 894      40.650  37.460  73.440  1.00  0.00           C
ATOM   3868  HB  THR A 894      40.820  38.070  74.340  1.00  0.00           H
ATOM   3869  OG1 THR A 894      40.600  38.460  72.460  1.00  0.00           O
ATOM   3870  HG1 THR A 894      40.010  39.180  72.690  1.00  0.00           H
ATOM   3871  CG2 THR A 894      41.950  36.770  73.350  1.00  0.00           C
ATOM   3872 HG21 THR A 894      42.140  36.220  74.300  1.00  0.00           H
ATOM   3873 HG22 THR A 894      42.820  37.430  73.160  1.00  0.00           H
ATOM   3874 HG23 THR A 894      41.920  36.010  72.550  1.00  0.00           H
ATOM   3875  C   THR A 894      38.450  36.940  74.320  1.00  0.00           C
ATOM   3876  O   THR A 894      38.410  36.590  75.520  1.00  0.00           O
ATOM   3877  N   HSD A 895      37.510  37.690  73.760  1.00  0.00           N
ATOM   3878  HN  HSD A 895      37.660  37.950  72.820  1.00  0.00           H
ATOM   3879  CA  HSD A 895      36.330  38.250  74.450  1.00  0.00           C
ATOM   3880  HA  HSD A 895      36.720  38.650  75.370  1.00  0.00           H
ATOM   3881  CB  HSD A 895      35.610  39.240  73.550  1.00  0.00           C
ATOM   3882  HB1 HSD A 895      35.000  38.750  72.760  1.00  0.00           H
ATOM   3883  HB2 HSD A 895      36.280  39.940  73.010  1.00  0.00           H
ATOM   3884  ND1 HSD A 895      35.090  41.300  74.920  1.00  0.00           N
ATOM   3885  HD1 HSD A 895      36.040  41.610  74.990  1.00  0.00           H
ATOM   3886  CG  HSD A 895      34.650  40.180  74.280  1.00  0.00           C
ATOM   3887  CE1 HSD A 895      34.040  41.890  75.500  1.00  0.00           C
ATOM   3888  HE1 HSD A 895      34.130  42.790  76.110  1.00  0.00           H
ATOM   3889  NE2 HSD A 895      32.920  41.300  75.220  1.00  0.00           N
ATOM   3890  CD2 HSD A 895      33.270  40.150  74.490  1.00  0.00           C
ATOM   3891  HD2 HSD A 895      32.530  39.510  74.010  1.00  0.00           H
ATOM   3892  C   HSD A 895      35.390  37.120  74.890  1.00  0.00           C
ATOM   3893  O   HSD A 895      34.870  36.330  74.110  1.00  0.00           O
ATOM   3894  N   PRO A 896      35.000  37.010  76.170  1.00  0.00           N
ATOM   3895  CD  PRO A 896      35.480  37.720  77.330  1.00  0.00           C
ATOM   3896  HD1 PRO A 896      35.360  38.820  77.220  1.00  0.00           H
ATOM   3897  HD2 PRO A 896      36.520  37.380  77.490  1.00  0.00           H
ATOM   3898  CA  PRO A 896      34.160  35.910  76.630  1.00  0.00           C
ATOM   3899  HA  PRO A 896      34.690  35.070  76.210  1.00  0.00           H
ATOM   3900  CB  PRO A 896      34.210  35.940  78.150  1.00  0.00           C
ATOM   3901  HB1 PRO A 896      35.040  35.320  78.540  1.00  0.00           H
ATOM   3902  HB2 PRO A 896      33.310  35.550  78.680  1.00  0.00           H
ATOM   3903  CG  PRO A 896      34.590  37.310  78.480  1.00  0.00           C
ATOM   3904  HG1 PRO A 896      33.740  38.020  78.560  1.00  0.00           H
ATOM   3905  HG2 PRO A 896      35.110  37.450  79.460  1.00  0.00           H
ATOM   3906  C   PRO A 896      32.720  35.980  76.180  1.00  0.00           C
ATOM   3907  O   PRO A 896      32.100  34.910  75.940  1.00  0.00           O
ATOM   3908  N   GLU A 897      32.180  37.150  76.090  1.00  0.00           N
ATOM   3909  HN  GLU A 897      32.580  38.000  76.420  1.00  0.00           H
ATOM   3910  CA  GLU A 897      30.770  37.310  75.620  1.00  0.00           C
ATOM   3911  HA  GLU A 897      30.230  36.480  76.040  1.00  0.00           H
ATOM   3912  CB  GLU A 897      30.200  38.580  76.290  1.00  0.00           C
ATOM   3913  HB1 GLU A 897      29.230  38.800  75.790  1.00  0.00           H
ATOM   3914  HB2 GLU A 897      30.800  39.490  76.040  1.00  0.00           H
ATOM   3915  CG  GLU A 897      29.880  38.460  77.810  1.00  0.00           C
ATOM   3916  HG1 GLU A 897      30.810  38.260  78.360  1.00  0.00           H
ATOM   3917  HG2 GLU A 897      29.230  37.560  77.810  1.00  0.00           H
ATOM   3918  CD  GLU A 897      29.140  39.530  78.480  1.00  0.00           C
ATOM   3919  OE1 GLU A 897      27.920  39.450  78.820  1.00  0.00           O
ATOM   3920  OE2 GLU A 897      29.670  40.640  78.540  1.00  0.00           O
ATOM   3921  C   GLU A 897      30.580  37.260  74.090  1.00  0.00           C
ATOM   3922  O   GLU A 897      29.980  38.160  73.530  1.00  0.00           O
ATOM   3923  N   ARG A 898      31.090  36.230  73.430  1.00  0.00           N
ATOM   3924  HN  ARG A 898      31.620  35.510  73.880  1.00  0.00           H
ATOM   3925  CA  ARG A 898      30.910  36.110  71.980  1.00  0.00           C
ATOM   3926  HA  ARG A 898      30.350  36.940  71.580  1.00  0.00           H
ATOM   3927  CB  ARG A 898      32.290  36.000  71.310  1.00  0.00           C
ATOM   3928  HB1 ARG A 898      32.660  34.960  71.370  1.00  0.00           H
ATOM   3929  HB2 ARG A 898      32.980  36.590  71.960  1.00  0.00           H
ATOM   3930  CG  ARG A 898      32.400  36.570  69.870  1.00  0.00           C
ATOM   3931  HG1 ARG A 898      33.470  36.670  69.610  1.00  0.00           H
ATOM   3932  HG2 ARG A 898      32.070  37.630  69.870  1.00  0.00           H
ATOM   3933  CD  ARG A 898      31.530  35.730  68.900  1.00  0.00           C
ATOM   3934  HD1 ARG A 898      30.460  35.960  69.140  1.00  0.00           H
ATOM   3935  HD2 ARG A 898      31.740  34.650  68.980  1.00  0.00           H
ATOM   3936  NE  ARG A 898      31.980  36.200  67.560  1.00  0.00           N
ATOM   3937  HE  ARG A 898      32.820  36.710  67.370  1.00  0.00           H
ATOM   3938  CZ  ARG A 898      31.360  35.940  66.420  1.00  0.00           C
ATOM   3939  NH1 ARG A 898      30.190  35.350  66.370  1.00  0.00           N
ATOM   3940 HH11 ARG A 898      30.060  34.730  67.140  1.00  0.00           H
ATOM   3941 HH12 ARG A 898      29.850  34.990  65.490  1.00  0.00           H
ATOM   3942  NH2 ARG A 898      31.950  36.450  65.360  1.00  0.00           N
ATOM   3943 HH21 ARG A 898      32.780  36.910  65.660  1.00  0.00           H
ATOM   3944 HH22 ARG A 898      31.390  36.610  64.550  1.00  0.00           H
ATOM   3945  C   ARG A 898      30.100  34.850  71.670  1.00  0.00           C
ATOM   3946  O   ARG A 898      30.600  33.730  71.880  1.00  0.00           O
ATOM   3947  N   GLY A 899      28.990  35.010  70.990  1.00  0.00           N
ATOM   3948  HN  GLY A 899      28.850  35.950  70.720  1.00  0.00           H
ATOM   3949  CA  GLY A 899      28.040  34.040  70.330  1.00  0.00           C
ATOM   3950  HA1 GLY A 899      27.290  34.680  69.890  1.00  0.00           H
ATOM   3951  HA2 GLY A 899      27.600  33.410  71.090  1.00  0.00           H
ATOM   3952  C   GLY A 899      28.710  33.190  69.240  1.00  0.00           C
ATOM   3953  O   GLY A 899      29.570  33.610  68.450  1.00  0.00           O
ATOM   3954  N   TRP A 900      28.360  31.880  69.280  1.00  0.00           N
ATOM   3955  HN  TRP A 900      27.730  31.550  69.980  1.00  0.00           H
ATOM   3956  CA  TRP A 900      28.850  30.870  68.310  1.00  0.00           C
ATOM   3957  HA  TRP A 900      29.930  30.950  68.310  1.00  0.00           H
ATOM   3958  CB  TRP A 900      28.450  29.500  68.790  1.00  0.00           C
ATOM   3959  HB1 TRP A 900      27.390  29.420  69.090  1.00  0.00           H
ATOM   3960  HB2 TRP A 900      29.020  29.360  69.740  1.00  0.00           H
ATOM   3961  CG  TRP A 900      28.900  28.300  67.990  1.00  0.00           C
ATOM   3962  CD1 TRP A 900      28.010  27.290  67.690  1.00  0.00           C
ATOM   3963  HD1 TRP A 900      26.960  27.260  67.940  1.00  0.00           H
ATOM   3964  NE1 TRP A 900      28.680  26.470  66.770  1.00  0.00           N
ATOM   3965  HE1 TRP A 900      28.290  25.700  66.300  1.00  0.00           H
ATOM   3966  CE2 TRP A 900      29.960  26.920  66.490  1.00  0.00           C
ATOM   3967  CD2 TRP A 900      30.130  28.050  67.320  1.00  0.00           C
ATOM   3968  CE3 TRP A 900      31.340  28.680  67.270  1.00  0.00           C
ATOM   3969  HE3 TRP A 900      31.580  29.590  67.810  1.00  0.00           H
ATOM   3970  CZ3 TRP A 900      32.350  28.170  66.350  1.00  0.00           C
ATOM   3971  HZ3 TRP A 900      33.230  28.800  66.250  1.00  0.00           H
ATOM   3972  CZ2 TRP A 900      30.930  26.400  65.640  1.00  0.00           C
ATOM   3973  HZ2 TRP A 900      30.880  25.510  65.030  1.00  0.00           H
ATOM   3974  CH2 TRP A 900      32.130  27.080  65.570  1.00  0.00           C
ATOM   3975  HH2 TRP A 900      32.870  26.710  64.890  1.00  0.00           H
ATOM   3976  C   TRP A 900      28.430  31.050  66.800  1.00  0.00           C
ATOM   3977  O   TRP A 900      27.300  30.690  66.390  1.00  0.00           O
ATOM   3978  N   ILE A 901      29.310  31.560  65.910  1.00  0.00           N
ATOM   3979  HN  ILE A 901      30.200  31.880  66.220  1.00  0.00           H
ATOM   3980  CA  ILE A 901      29.010  31.740  64.500  1.00  0.00           C
ATOM   3981  HA  ILE A 901      29.970  32.040  64.070  1.00  0.00           H
ATOM   3982  CB  ILE A 901      28.580  30.560  63.630  1.00  0.00           C
ATOM   3983  HB  ILE A 901      27.540  30.250  63.900  1.00  0.00           H
ATOM   3984  CG2 ILE A 901      28.580  30.980  62.180  1.00  0.00           C
ATOM   3985 HG21 ILE A 901      29.650  31.120  61.880  1.00  0.00           H
ATOM   3986 HG22 ILE A 901      28.120  31.970  62.010  1.00  0.00           H
ATOM   3987 HG23 ILE A 901      28.160  30.350  61.370  1.00  0.00           H
ATOM   3988  CG1 ILE A 901      29.530  29.290  63.850  1.00  0.00           C
ATOM   3989 HG11 ILE A 901      29.270  28.990  64.890  1.00  0.00           H
ATOM   3990 HG12 ILE A 901      30.590  29.640  63.820  1.00  0.00           H
ATOM   3991  CD  ILE A 901      29.260  28.120  62.790  1.00  0.00           C
ATOM   3992  HD1 ILE A 901      29.970  27.270  62.880  1.00  0.00           H
ATOM   3993  HD2 ILE A 901      29.450  28.530  61.770  1.00  0.00           H
ATOM   3994  HD3 ILE A 901      28.270  27.710  63.060  1.00  0.00           H
ATOM   3995  C   ILE A 901      28.130  32.930  64.370  1.00  0.00           C
ATOM   3996  O   ILE A 901      28.620  34.050  64.240  1.00  0.00           O
ATOM   3997  N   ILE A 902      26.780  32.860  64.520  1.00  0.00           N
ATOM   3998  HN  ILE A 902      26.410  32.000  64.860  1.00  0.00           H
ATOM   3999  CA  ILE A 902      25.820  33.930  63.970  1.00  0.00           C
ATOM   4000  HA  ILE A 902      26.350  34.270  63.100  1.00  0.00           H
ATOM   4001  CB  ILE A 902      24.570  33.320  63.300  1.00  0.00           C
ATOM   4002  HB  ILE A 902      24.160  32.790  64.190  1.00  0.00           H
ATOM   4003  CG2 ILE A 902      23.480  34.400  62.930  1.00  0.00           C
ATOM   4004 HG21 ILE A 902      23.650  35.080  62.070  1.00  0.00           H
ATOM   4005 HG22 ILE A 902      23.250  35.050  63.820  1.00  0.00           H
ATOM   4006 HG23 ILE A 902      22.540  33.830  62.820  1.00  0.00           H
ATOM   4007  CG1 ILE A 902      24.950  32.510  62.130  1.00  0.00           C
ATOM   4008 HG11 ILE A 902      25.970  32.070  62.270  1.00  0.00           H
ATOM   4009 HG12 ILE A 902      25.120  33.180  61.250  1.00  0.00           H
ATOM   4010  CD  ILE A 902      23.850  31.500  61.790  1.00  0.00           C
ATOM   4011  HD1 ILE A 902      23.810  30.630  62.470  1.00  0.00           H
ATOM   4012  HD2 ILE A 902      24.030  31.050  60.800  1.00  0.00           H
ATOM   4013  HD3 ILE A 902      22.830  31.960  61.770  1.00  0.00           H
ATOM   4014  C   ILE A 902      25.700  35.160  64.880  1.00  0.00           C
ATOM   4015  O   ILE A 902      25.580  35.100  66.120  1.00  0.00           O
ATOM   4016  N   SER A 903      25.610  36.400  64.280  1.00  0.00           N
ATOM   4017  HN  SER A 903      25.720  36.420  63.290  1.00  0.00           H
ATOM   4018  CA  SER A 903      25.500  37.670  64.950  1.00  0.00           C
ATOM   4019  HA  SER A 903      26.060  37.620  65.870  1.00  0.00           H
ATOM   4020  CB  SER A 903      26.000  38.810  64.090  1.00  0.00           C
ATOM   4021  HB1 SER A 903      25.280  38.770  63.240  1.00  0.00           H
ATOM   4022  HB2 SER A 903      26.970  38.480  63.650  1.00  0.00           H
ATOM   4023  OG  SER A 903      26.120  40.040  64.770  1.00  0.00           O
ATOM   4024  HG1 SER A 903      25.230  40.400  64.680  1.00  0.00           H
ATOM   4025  C   SER A 903      24.000  38.050  65.330  1.00  0.00           C
ATOM   4026  O   SER A 903      23.130  37.670  64.540  1.00  0.00           O
ATOM   4027  N   PRO A 904      23.620  38.770  66.370  1.00  0.00           N
ATOM   4028  CD  PRO A 904      24.480  38.920  67.480  1.00  0.00           C
ATOM   4029  HD1 PRO A 904      25.320  39.650  67.490  1.00  0.00           H
ATOM   4030  HD2 PRO A 904      24.910  37.930  67.740  1.00  0.00           H
ATOM   4031  CA  PRO A 904      22.340  39.480  66.450  1.00  0.00           C
ATOM   4032  HA  PRO A 904      21.660  38.650  66.610  1.00  0.00           H
ATOM   4033  CB  PRO A 904      22.570  40.370  67.670  1.00  0.00           C
ATOM   4034  HB1 PRO A 904      21.680  40.800  68.180  1.00  0.00           H
ATOM   4035  HB2 PRO A 904      23.410  41.110  67.530  1.00  0.00           H
ATOM   4036  CG  PRO A 904      23.410  39.440  68.560  1.00  0.00           C
ATOM   4037  HG1 PRO A 904      23.720  39.850  69.540  1.00  0.00           H
ATOM   4038  HG2 PRO A 904      22.860  38.530  68.890  1.00  0.00           H
ATOM   4039  C   PRO A 904      21.790  40.250  65.270  1.00  0.00           C
ATOM   4040  O   PRO A 904      22.480  41.050  64.660  1.00  0.00           O
ATOM   4041  N   LEU A 905      20.500  40.140  65.030  1.00  0.00           N
ATOM   4042  HN  LEU A 905      19.920  39.550  65.580  1.00  0.00           H
ATOM   4043  CA  LEU A 905      19.820  40.840  63.940  1.00  0.00           C
ATOM   4044  HA  LEU A 905      20.170  41.870  63.820  1.00  0.00           H
ATOM   4045  CB  LEU A 905      20.210  40.170  62.530  1.00  0.00           C
ATOM   4046  HB1 LEU A 905      20.100  39.080  62.750  1.00  0.00           H
ATOM   4047  HB2 LEU A 905      21.260  40.200  62.190  1.00  0.00           H
ATOM   4048  CG  LEU A 905      19.350  40.650  61.250  1.00  0.00           C
ATOM   4049  HG  LEU A 905      18.260  40.560  61.360  1.00  0.00           H
ATOM   4050  CD1 LEU A 905      19.650  42.170  61.040  1.00  0.00           C
ATOM   4051 HD11 LEU A 905      20.740  42.330  60.930  1.00  0.00           H
ATOM   4052 HD12 LEU A 905      19.280  42.760  61.900  1.00  0.00           H
ATOM   4053 HD13 LEU A 905      19.110  42.590  60.160  1.00  0.00           H
ATOM   4054  CD2 LEU A 905      19.780  39.810  60.090  1.00  0.00           C
ATOM   4055 HD21 LEU A 905      20.820  39.430  60.210  1.00  0.00           H
ATOM   4056 HD22 LEU A 905      19.590  40.380  59.170  1.00  0.00           H
ATOM   4057 HD23 LEU A 905      19.130  38.910  60.010  1.00  0.00           H
ATOM   4058  C   LEU A 905      18.360  40.910  64.250  1.00  0.00           C
ATOM   4059  O   LEU A 905      17.800  39.890  64.630  1.00  0.00           O
ATOM   4060  N   GLY A 906      17.800  42.110  64.080  1.00  0.00           N
ATOM   4061  HN  GLY A 906      18.450  42.830  63.870  1.00  0.00           H
ATOM   4062  CA  GLY A 906      16.350  42.440  64.150  1.00  0.00           C
ATOM   4063  HA1 GLY A 906      15.850  41.520  63.890  1.00  0.00           H
ATOM   4064  HA2 GLY A 906      16.190  43.270  63.490  1.00  0.00           H
ATOM   4065  C   GLY A 906      15.910  42.900  65.500  1.00  0.00           C
ATOM   4066  O   GLY A 906      14.780  42.730  65.970  1.00  0.00           O
ATOM   4067  N   ASP A 907      16.780  43.620  66.180  1.00  0.00           N
ATOM   4068  HN  ASP A 907      17.690  43.790  65.820  1.00  0.00           H
ATOM   4069  CA  ASP A 907      16.610  44.240  67.470  1.00  0.00           C
ATOM   4070  HA  ASP A 907      15.840  43.750  68.060  1.00  0.00           H
ATOM   4071  CB  ASP A 907      17.910  44.220  68.300  1.00  0.00           C
ATOM   4072  HB1 ASP A 907      17.630  44.750  69.240  1.00  0.00           H
ATOM   4073  HB2 ASP A 907      18.730  44.810  67.840  1.00  0.00           H
ATOM   4074  CG  ASP A 907      18.360  42.820  68.620  1.00  0.00           C
ATOM   4075  OD1 ASP A 907      19.590  42.620  68.820  1.00  0.00           O
ATOM   4076  OD2 ASP A 907      17.560  41.910  68.820  1.00  0.00           O
ATOM   4077  C   ASP A 907      16.260  45.730  67.190  1.00  0.00           C
ATOM   4078  O   ASP A 907      16.190  46.570  68.100  1.00  0.00           O
ATOM   4079  N   ASN A 908      16.060  46.130  65.910  1.00  0.00           N
ATOM   4080  HN  ASN A 908      16.210  45.470  65.180  1.00  0.00           H
ATOM   4081  CA  ASN A 908      15.670  47.450  65.490  1.00  0.00           C
ATOM   4082  HA  ASN A 908      15.650  48.100  66.350  1.00  0.00           H
ATOM   4083  CB  ASN A 908      16.710  47.950  64.370  1.00  0.00           C
ATOM   4084  HB1 ASN A 908      16.490  49.010  64.080  1.00  0.00           H
ATOM   4085  HB2 ASN A 908      16.700  47.200  63.540  1.00  0.00           H
ATOM   4086  CG  ASN A 908      18.100  47.880  64.960  1.00  0.00           C
ATOM   4087  OD1 ASN A 908      19.070  47.610  64.240  1.00  0.00           O
ATOM   4088  ND2 ASN A 908      18.220  48.200  66.250  1.00  0.00           N
ATOM   4089 HD21 ASN A 908      19.150  48.100  66.620  1.00  0.00           H
ATOM   4090 HD22 ASN A 908      17.480  48.750  66.640  1.00  0.00           H
ATOM   4091  C   ASN A 908      14.360  47.340  64.730  1.00  0.00           C
ATOM   4092  O   ASN A 908      14.170  46.560  63.800  1.00  0.00           O
ATOM   4093  N   PRO A 909      13.290  48.020  65.120  1.00  0.00           N
ATOM   4094  CD  PRO A 909      13.190  48.750  66.380  1.00  0.00           C
ATOM   4095  HD1 PRO A 909      13.660  49.690  66.070  1.00  0.00           H
ATOM   4096  HD2 PRO A 909      13.770  48.210  67.170  1.00  0.00           H
ATOM   4097  CA  PRO A 909      12.040  48.210  64.350  1.00  0.00           C
ATOM   4098  HA  PRO A 909      11.550  47.250  64.230  1.00  0.00           H
ATOM   4099  CB  PRO A 909      11.250  49.180  65.160  1.00  0.00           C
ATOM   4100  HB1 PRO A 909      10.140  49.080  65.170  1.00  0.00           H
ATOM   4101  HB2 PRO A 909      11.460  50.220  64.830  1.00  0.00           H
ATOM   4102  CG  PRO A 909      11.750  49.000  66.580  1.00  0.00           C
ATOM   4103  HG1 PRO A 909      11.550  49.850  67.260  1.00  0.00           H
ATOM   4104  HG2 PRO A 909      11.170  48.110  66.900  1.00  0.00           H
ATOM   4105  C   PRO A 909      12.260  48.740  62.870  1.00  0.00           C
ATOM   4106  O   PRO A 909      13.280  49.240  62.520  1.00  0.00           O
ATOM   4107  N   TRP A 910      11.210  48.480  62.050  1.00  0.00           N
ATOM   4108  HN  TRP A 910      10.510  47.870  62.390  1.00  0.00           H
ATOM   4109  CA  TRP A 910      11.110  48.700  60.570  1.00  0.00           C
ATOM   4110  HA  TRP A 910      11.910  48.130  60.090  1.00  0.00           H
ATOM   4111  CB  TRP A 910       9.700  48.240  60.030  1.00  0.00           C
ATOM   4112  HB1 TRP A 910       9.540  47.190  60.350  1.00  0.00           H
ATOM   4113  HB2 TRP A 910       9.750  48.430  58.940  1.00  0.00           H
ATOM   4114  CG  TRP A 910       8.480  49.030  60.450  1.00  0.00           C
ATOM   4115  CD1 TRP A 910       7.770  48.870  61.600  1.00  0.00           C
ATOM   4116  HD1 TRP A 910       8.020  48.190  62.400  1.00  0.00           H
ATOM   4117  NE1 TRP A 910       6.730  49.830  61.730  1.00  0.00           N
ATOM   4118  HE1 TRP A 910       6.330  50.210  62.540  1.00  0.00           H
ATOM   4119  CE2 TRP A 910       6.720  50.610  60.640  1.00  0.00           C
ATOM   4120  CD2 TRP A 910       7.880  50.230  59.870  1.00  0.00           C
ATOM   4121  CE3 TRP A 910       8.240  50.920  58.710  1.00  0.00           C
ATOM   4122  HE3 TRP A 910       9.100  50.760  58.090  1.00  0.00           H
ATOM   4123  CZ3 TRP A 910       7.440  52.090  58.420  1.00  0.00           C
ATOM   4124  HZ3 TRP A 910       7.670  52.560  57.470  1.00  0.00           H
ATOM   4125  CZ2 TRP A 910       6.160  51.900  60.460  1.00  0.00           C
ATOM   4126  HZ2 TRP A 910       5.540  52.430  61.160  1.00  0.00           H
ATOM   4127  CH2 TRP A 910       6.400  52.530  59.210  1.00  0.00           C
ATOM   4128  HH2 TRP A 910       5.720  53.310  58.900  1.00  0.00           H
ATOM   4129  C   TRP A 910      11.430  50.050  59.990  1.00  0.00           C
ATOM   4130  O   TRP A 910      12.090  50.130  58.960  1.00  0.00           O
ATOM   4131  N   TRP A 911      11.000  51.220  60.510  1.00  0.00           N
ATOM   4132  HN  TRP A 911      10.370  51.220  61.290  1.00  0.00           H
ATOM   4133  CA  TRP A 911      11.410  52.580  60.060  1.00  0.00           C
ATOM   4134  HA  TRP A 911      11.130  52.620  59.020  1.00  0.00           H
ATOM   4135  CB  TRP A 911      10.640  53.610  60.900  1.00  0.00           C
ATOM   4136  HB1 TRP A 911      10.660  53.440  61.990  1.00  0.00           H
ATOM   4137  HB2 TRP A 911       9.610  53.310  60.570  1.00  0.00           H
ATOM   4138  CG  TRP A 911      10.770  55.080  60.640  1.00  0.00           C
ATOM   4139  CD1 TRP A 911      11.310  55.860  61.590  1.00  0.00           C
ATOM   4140  HD1 TRP A 911      11.300  55.610  62.640  1.00  0.00           H
ATOM   4141  NE1 TRP A 911      11.580  57.040  61.000  1.00  0.00           N
ATOM   4142  HE1 TRP A 911      12.110  57.680  61.520  1.00  0.00           H
ATOM   4143  CE2 TRP A 911      11.080  57.180  59.730  1.00  0.00           C
ATOM   4144  CD2 TRP A 911      10.530  55.870  59.450  1.00  0.00           C
ATOM   4145  CE3 TRP A 911       9.850  55.700  58.200  1.00  0.00           C
ATOM   4146  HE3 TRP A 911       9.430  54.740  57.940  1.00  0.00           H
ATOM   4147  CZ3 TRP A 911       9.870  56.730  57.250  1.00  0.00           C
ATOM   4148  HZ3 TRP A 911       9.500  56.590  56.240  1.00  0.00           H
ATOM   4149  CZ2 TRP A 911      11.060  58.200  58.770  1.00  0.00           C
ATOM   4150  HZ2 TRP A 911      11.540  59.150  58.910  1.00  0.00           H
ATOM   4151  CH2 TRP A 911      10.410  57.980  57.580  1.00  0.00           C
ATOM   4152  HH2 TRP A 911      10.550  58.830  56.920  1.00  0.00           H
ATOM   4153  C   TRP A 911      12.880  52.790  60.190  1.00  0.00           C
ATOM   4154  O   TRP A 911      13.590  53.270  59.290  1.00  0.00           O
ATOM   4155  N   THR A 912      13.490  52.240  61.280  1.00  0.00           N
ATOM   4156  HN  THR A 912      12.970  51.580  61.820  1.00  0.00           H
ATOM   4157  CA  THR A 912      14.900  52.300  61.670  1.00  0.00           C
ATOM   4158  HA  THR A 912      15.270  53.300  61.480  1.00  0.00           H
ATOM   4159  CB  THR A 912      15.200  51.810  63.080  1.00  0.00           C
ATOM   4160  HB  THR A 912      14.720  50.810  63.210  1.00  0.00           H
ATOM   4161  OG1 THR A 912      14.710  52.700  64.140  1.00  0.00           O
ATOM   4162  HG1 THR A 912      13.820  53.010  63.930  1.00  0.00           H
ATOM   4163  CG2 THR A 912      16.660  51.650  63.280  1.00  0.00           C
ATOM   4164 HG21 THR A 912      17.110  50.820  62.680  1.00  0.00           H
ATOM   4165 HG22 THR A 912      16.820  51.480  64.380  1.00  0.00           H
ATOM   4166 HG23 THR A 912      17.200  52.560  62.960  1.00  0.00           H
ATOM   4167  C   THR A 912      15.710  51.540  60.610  1.00  0.00           C
ATOM   4168  O   THR A 912      16.740  51.980  60.060  1.00  0.00           O
ATOM   4169  N   LEU A 913      15.150  50.390  60.110  1.00  0.00           N
ATOM   4170  HN  LEU A 913      14.240  50.240  60.480  1.00  0.00           H
ATOM   4171  CA  LEU A 913      15.760  49.570  59.040  1.00  0.00           C
ATOM   4172  HA  LEU A 913      16.780  49.580  59.420  1.00  0.00           H
ATOM   4173  CB  LEU A 913      15.100  48.200  59.000  1.00  0.00           C
ATOM   4174  HB1 LEU A 913      13.980  48.190  59.060  1.00  0.00           H
ATOM   4175  HB2 LEU A 913      15.370  47.660  59.940  1.00  0.00           H
ATOM   4176  CG  LEU A 913      15.620  47.290  57.840  1.00  0.00           C
ATOM   4177  HG  LEU A 913      15.460  47.740  56.840  1.00  0.00           H
ATOM   4178  CD1 LEU A 913      17.120  46.850  58.090  1.00  0.00           C
ATOM   4179 HD11 LEU A 913      17.390  46.600  57.040  1.00  0.00           H
ATOM   4180 HD12 LEU A 913      17.150  46.050  58.870  1.00  0.00           H
ATOM   4181 HD13 LEU A 913      17.730  47.730  58.350  1.00  0.00           H
ATOM   4182  CD2 LEU A 913      14.760  46.090  57.940  1.00  0.00           C
ATOM   4183 HD21 LEU A 913      13.680  46.290  57.940  1.00  0.00           H
ATOM   4184 HD22 LEU A 913      14.950  45.500  58.870  1.00  0.00           H
ATOM   4185 HD23 LEU A 913      15.040  45.390  57.120  1.00  0.00           H
ATOM   4186  C   LEU A 913      15.810  50.320  57.760  1.00  0.00           C
ATOM   4187  O   LEU A 913      16.800  50.310  57.030  1.00  0.00           O
ATOM   4188  N   LEU A 914      14.790  51.050  57.390  1.00  0.00           N
ATOM   4189  HN  LEU A 914      13.910  51.010  57.870  1.00  0.00           H
ATOM   4190  CA  LEU A 914      14.720  51.850  56.220  1.00  0.00           C
ATOM   4191  HA  LEU A 914      14.840  51.210  55.360  1.00  0.00           H
ATOM   4192  CB  LEU A 914      13.250  52.360  56.130  1.00  0.00           C
ATOM   4193  HB1 LEU A 914      13.150  52.920  57.080  1.00  0.00           H
ATOM   4194  HB2 LEU A 914      12.520  51.520  56.040  1.00  0.00           H
ATOM   4195  CG  LEU A 914      12.990  53.260  54.890  1.00  0.00           C
ATOM   4196  HG  LEU A 914      13.760  54.050  54.750  1.00  0.00           H
ATOM   4197  CD1 LEU A 914      13.020  52.360  53.610  1.00  0.00           C
ATOM   4198 HD11 LEU A 914      12.470  51.430  53.880  1.00  0.00           H
ATOM   4199 HD12 LEU A 914      14.060  52.100  53.320  1.00  0.00           H
ATOM   4200 HD13 LEU A 914      12.670  52.940  52.730  1.00  0.00           H
ATOM   4201  CD2 LEU A 914      11.690  54.020  55.050  1.00  0.00           C
ATOM   4202 HD21 LEU A 914      10.780  53.380  55.060  1.00  0.00           H
ATOM   4203 HD22 LEU A 914      11.600  54.680  54.150  1.00  0.00           H
ATOM   4204 HD23 LEU A 914      11.710  54.810  55.830  1.00  0.00           H
ATOM   4205  C   LEU A 914      15.700  53.010  56.200  1.00  0.00           C
ATOM   4206  O   LEU A 914      16.350  53.270  55.180  1.00  0.00           O
ATOM   4207  N   ILE A 915      15.830  53.710  57.310  1.00  0.00           N
ATOM   4208  HN  ILE A 915      15.450  53.460  58.190  1.00  0.00           H
ATOM   4209  CA  ILE A 915      16.640  54.960  57.340  1.00  0.00           C
ATOM   4210  HA  ILE A 915      16.760  55.480  56.400  1.00  0.00           H
ATOM   4211  CB  ILE A 915      16.210  56.040  58.370  1.00  0.00           C
ATOM   4212  HB  ILE A 915      16.360  55.570  59.360  1.00  0.00           H
ATOM   4213  CG2 ILE A 915      16.930  57.450  58.260  1.00  0.00           C
ATOM   4214 HG21 ILE A 915      18.030  57.420  58.300  1.00  0.00           H
ATOM   4215 HG22 ILE A 915      16.650  58.000  59.180  1.00  0.00           H
ATOM   4216 HG23 ILE A 915      16.460  57.970  57.410  1.00  0.00           H
ATOM   4217  CG1 ILE A 915      14.690  56.340  58.400  1.00  0.00           C
ATOM   4218 HG11 ILE A 915      14.620  57.250  59.020  1.00  0.00           H
ATOM   4219 HG12 ILE A 915      14.230  55.540  59.010  1.00  0.00           H
ATOM   4220  CD  ILE A 915      13.990  56.500  57.080  1.00  0.00           C
ATOM   4221  HD1 ILE A 915      12.890  56.500  57.280  1.00  0.00           H
ATOM   4222  HD2 ILE A 915      14.150  55.690  56.350  1.00  0.00           H
ATOM   4223  HD3 ILE A 915      14.190  57.510  56.680  1.00  0.00           H
ATOM   4224  C   ILE A 915      18.090  54.500  57.610  1.00  0.00           C
ATOM   4225  O   ILE A 915      19.030  55.220  57.400  1.00  0.00           O
ATOM   4226  N   ALA A 916      18.280  53.230  58.080  1.00  0.00           N
ATOM   4227  HN  ALA A 916      17.490  52.700  58.360  1.00  0.00           H
ATOM   4228  CA  ALA A 916      19.600  52.620  58.100  1.00  0.00           C
ATOM   4229  HA  ALA A 916      20.250  53.230  58.700  1.00  0.00           H
ATOM   4230  CB  ALA A 916      19.540  51.250  58.790  1.00  0.00           C
ATOM   4231  HB1 ALA A 916      18.710  50.580  58.490  1.00  0.00           H
ATOM   4232  HB2 ALA A 916      19.290  51.400  59.860  1.00  0.00           H
ATOM   4233  HB3 ALA A 916      20.490  50.690  58.680  1.00  0.00           H
ATOM   4234  C   ALA A 916      20.170  52.370  56.670  1.00  0.00           C
ATOM   4235  O   ALA A 916      21.310  52.050  56.490  1.00  0.00           O
ATOM   4236  N   ALA A 917      19.350  52.480  55.620  1.00  0.00           N
ATOM   4237  HN  ALA A 917      18.390  52.610  55.840  1.00  0.00           H
ATOM   4238  CA  ALA A 917      19.750  52.340  54.230  1.00  0.00           C
ATOM   4239  HA  ALA A 917      20.200  51.370  54.090  1.00  0.00           H
ATOM   4240  CB  ALA A 917      18.530  52.510  53.240  1.00  0.00           C
ATOM   4241  HB1 ALA A 917      18.280  53.580  53.140  1.00  0.00           H
ATOM   4242  HB2 ALA A 917      17.700  51.840  53.600  1.00  0.00           H
ATOM   4243  HB3 ALA A 917      18.840  52.150  52.240  1.00  0.00           H
ATOM   4244  C   ALA A 917      20.780  53.440  53.900  1.00  0.00           C
ATOM   4245  O   ALA A 917      21.750  53.210  53.250  1.00  0.00           O
ATOM   4246  N   ILE A 918      20.530  54.660  54.460  1.00  0.00           N
ATOM   4247  HN  ILE A 918      19.760  54.800  55.080  1.00  0.00           H
ATOM   4248  CA  ILE A 918      21.250  55.910  54.260  1.00  0.00           C
ATOM   4249  HA  ILE A 918      21.230  56.110  53.200  1.00  0.00           H
ATOM   4250  CB  ILE A 918      20.470  57.090  54.850  1.00  0.00           C
ATOM   4251  HB  ILE A 918      20.090  56.850  55.870  1.00  0.00           H
ATOM   4252  CG2 ILE A 918      21.460  58.270  55.220  1.00  0.00           C
ATOM   4253 HG21 ILE A 918      22.100  58.080  56.120  1.00  0.00           H
ATOM   4254 HG22 ILE A 918      20.840  59.130  55.530  1.00  0.00           H
ATOM   4255 HG23 ILE A 918      22.080  58.460  54.330  1.00  0.00           H
ATOM   4256  CG1 ILE A 918      19.260  57.600  53.970  1.00  0.00           C
ATOM   4257 HG11 ILE A 918      19.820  57.960  53.070  1.00  0.00           H
ATOM   4258 HG12 ILE A 918      18.710  58.450  54.450  1.00  0.00           H
ATOM   4259  CD  ILE A 918      18.240  56.590  53.500  1.00  0.00           C
ATOM   4260  HD1 ILE A 918      18.670  55.680  53.040  1.00  0.00           H
ATOM   4261  HD2 ILE A 918      17.570  57.050  52.740  1.00  0.00           H
ATOM   4262  HD3 ILE A 918      17.530  56.400  54.330  1.00  0.00           H
ATOM   4263  C   ILE A 918      22.760  55.900  54.720  1.00  0.00           C
ATOM   4264  O   ILE A 918      23.610  56.280  53.950  1.00  0.00           O
ATOM   4265  N   PRO A 919      23.160  55.470  55.940  1.00  0.00           N
ATOM   4266  CD  PRO A 919      22.310  55.240  57.080  1.00  0.00           C
ATOM   4267  HD1 PRO A 919      21.980  54.190  57.040  1.00  0.00           H
ATOM   4268  HD2 PRO A 919      21.500  56.000  57.160  1.00  0.00           H
ATOM   4269  CA  PRO A 919      24.550  55.180  56.270  1.00  0.00           C
ATOM   4270  HA  PRO A 919      25.140  56.030  55.960  1.00  0.00           H
ATOM   4271  CB  PRO A 919      24.570  54.870  57.800  1.00  0.00           C
ATOM   4272  HB1 PRO A 919      25.480  55.230  58.330  1.00  0.00           H
ATOM   4273  HB2 PRO A 919      24.510  53.760  57.870  1.00  0.00           H
ATOM   4274  CG  PRO A 919      23.220  55.470  58.290  1.00  0.00           C
ATOM   4275  HG1 PRO A 919      22.780  54.930  59.160  1.00  0.00           H
ATOM   4276  HG2 PRO A 919      23.150  56.540  58.540  1.00  0.00           H
ATOM   4277  C   PRO A 919      25.080  53.990  55.490  1.00  0.00           C
ATOM   4278  O   PRO A 919      26.270  53.950  55.230  1.00  0.00           O
ATOM   4279  N   ALA A 920      24.270  52.940  55.100  1.00  0.00           N
ATOM   4280  HN  ALA A 920      23.330  52.930  55.430  1.00  0.00           H
ATOM   4281  CA  ALA A 920      24.810  51.810  54.390  1.00  0.00           C
ATOM   4282  HA  ALA A 920      25.750  51.490  54.840  1.00  0.00           H
ATOM   4283  CB  ALA A 920      23.730  50.670  54.330  1.00  0.00           C
ATOM   4284  HB1 ALA A 920      23.390  50.420  55.360  1.00  0.00           H
ATOM   4285  HB2 ALA A 920      24.040  49.740  53.810  1.00  0.00           H
ATOM   4286  HB3 ALA A 920      22.830  51.150  53.870  1.00  0.00           H
ATOM   4287  C   ALA A 920      25.210  52.260  52.970  1.00  0.00           C
ATOM   4288  O   ALA A 920      26.170  51.850  52.360  1.00  0.00           O
ATOM   4289  N   LEU A 921      24.490  53.200  52.330  1.00  0.00           N
ATOM   4290  HN  LEU A 921      23.610  53.500  52.710  1.00  0.00           H
ATOM   4291  CA  LEU A 921      24.840  53.790  51.030  1.00  0.00           C
ATOM   4292  HA  LEU A 921      24.850  53.010  50.280  1.00  0.00           H
ATOM   4293  CB  LEU A 921      23.790  54.900  50.630  1.00  0.00           C
ATOM   4294  HB1 LEU A 921      23.480  55.710  51.320  1.00  0.00           H
ATOM   4295  HB2 LEU A 921      22.860  54.320  50.400  1.00  0.00           H
ATOM   4296  CG  LEU A 921      24.000  55.700  49.260  1.00  0.00           C
ATOM   4297  HG  LEU A 921      23.020  56.170  49.050  1.00  0.00           H
ATOM   4298  CD1 LEU A 921      24.980  56.860  49.240  1.00  0.00           C
ATOM   4299 HD11 LEU A 921      24.570  57.600  48.530  1.00  0.00           H
ATOM   4300 HD12 LEU A 921      25.970  56.470  48.930  1.00  0.00           H
ATOM   4301 HD13 LEU A 921      25.090  57.420  50.210  1.00  0.00           H
ATOM   4302  CD2 LEU A 921      24.190  54.810  47.990  1.00  0.00           C
ATOM   4303 HD21 LEU A 921      25.220  54.390  47.960  1.00  0.00           H
ATOM   4304 HD22 LEU A 921      23.970  55.540  47.190  1.00  0.00           H
ATOM   4305 HD23 LEU A 921      23.500  53.940  47.880  1.00  0.00           H
ATOM   4306  C   LEU A 921      26.210  54.420  51.030  1.00  0.00           C
ATOM   4307  O   LEU A 921      27.030  54.280  50.100  1.00  0.00           O
ATOM   4308  N   LEU A 922      26.530  55.170  52.090  1.00  0.00           N
ATOM   4309  HN  LEU A 922      25.850  55.330  52.790  1.00  0.00           H
ATOM   4310  CA  LEU A 922      27.860  55.650  52.390  1.00  0.00           C
ATOM   4311  HA  LEU A 922      28.220  56.100  51.470  1.00  0.00           H
ATOM   4312  CB  LEU A 922      27.850  56.620  53.580  1.00  0.00           C
ATOM   4313  HB1 LEU A 922      27.260  56.310  54.460  1.00  0.00           H
ATOM   4314  HB2 LEU A 922      27.220  57.470  53.240  1.00  0.00           H
ATOM   4315  CG  LEU A 922      29.230  57.020  54.090  1.00  0.00           C
ATOM   4316  HG  LEU A 922      29.920  56.240  54.440  1.00  0.00           H
ATOM   4317  CD1 LEU A 922      29.890  57.820  52.970  1.00  0.00           C
ATOM   4318 HD11 LEU A 922      29.150  58.450  52.410  1.00  0.00           H
ATOM   4319 HD12 LEU A 922      30.400  57.150  52.250  1.00  0.00           H
ATOM   4320 HD13 LEU A 922      30.700  58.510  53.290  1.00  0.00           H
ATOM   4321  CD2 LEU A 922      29.020  57.910  55.300  1.00  0.00           C
ATOM   4322 HD21 LEU A 922      28.650  58.930  55.000  1.00  0.00           H
ATOM   4323 HD22 LEU A 922      30.030  58.000  55.730  1.00  0.00           H
ATOM   4324 HD23 LEU A 922      28.260  57.450  55.960  1.00  0.00           H
ATOM   4325  C   LEU A 922      28.800  54.510  52.610  1.00  0.00           C
ATOM   4326  O   LEU A 922      29.890  54.630  52.010  1.00  0.00           O
ATOM   4327  N   CYS A 923      28.610  53.440  53.340  1.00  0.00           N
ATOM   4328  HN  CYS A 923      27.740  53.460  53.810  1.00  0.00           H
ATOM   4329  CA  CYS A 923      29.530  52.330  53.450  1.00  0.00           C
ATOM   4330  HA  CYS A 923      30.480  52.760  53.720  1.00  0.00           H
ATOM   4331  CB  CYS A 923      29.000  51.280  54.480  1.00  0.00           C
ATOM   4332  HB1 CYS A 923      28.110  50.690  54.160  1.00  0.00           H
ATOM   4333  HB2 CYS A 923      28.730  51.780  55.430  1.00  0.00           H
ATOM   4334  SG  CYS A 923      30.300  50.150  55.040  1.00  0.00           S
ATOM   4335  HG1 CYS A 923      30.280  49.310  54.020  1.00  0.00           H
ATOM   4336  C   CYS A 923      29.900  51.610  52.170  1.00  0.00           C
ATOM   4337  O   CYS A 923      31.070  51.270  51.970  1.00  0.00           O
ATOM   4338  N   THR A 924      28.920  51.410  51.330  1.00  0.00           N
ATOM   4339  HN  THR A 924      28.010  51.570  51.680  1.00  0.00           H
ATOM   4340  CA  THR A 924      28.960  50.710  50.000  1.00  0.00           C
ATOM   4341  HA  THR A 924      29.360  49.710  50.080  1.00  0.00           H
ATOM   4342  CB  THR A 924      27.600  50.700  49.310  1.00  0.00           C
ATOM   4343  HB  THR A 924      27.300  51.770  49.190  1.00  0.00           H
ATOM   4344  OG1 THR A 924      26.570  50.200  50.170  1.00  0.00           O
ATOM   4345  HG1 THR A 924      26.610  50.630  51.030  1.00  0.00           H
ATOM   4346  CG2 THR A 924      27.700  49.820  48.020  1.00  0.00           C
ATOM   4347 HG21 THR A 924      28.250  48.870  48.160  1.00  0.00           H
ATOM   4348 HG22 THR A 924      28.390  50.280  47.270  1.00  0.00           H
ATOM   4349 HG23 THR A 924      26.690  49.620  47.580  1.00  0.00           H
ATOM   4350  C   THR A 924      30.000  51.440  49.100  1.00  0.00           C
ATOM   4351  O   THR A 924      30.900  50.790  48.500  1.00  0.00           O
ATOM   4352  N   ILE A 925      29.960  52.750  49.120  1.00  0.00           N
ATOM   4353  HN  ILE A 925      29.210  53.140  49.640  1.00  0.00           H
ATOM   4354  CA  ILE A 925      30.810  53.570  48.310  1.00  0.00           C
ATOM   4355  HA  ILE A 925      30.900  53.130  47.320  1.00  0.00           H
ATOM   4356  CB  ILE A 925      30.330  55.040  48.040  1.00  0.00           C
ATOM   4357  HB  ILE A 925      30.190  55.550  49.020  1.00  0.00           H
ATOM   4358  CG2 ILE A 925      31.340  55.700  47.190  1.00  0.00           C
ATOM   4359 HG21 ILE A 925      32.320  55.850  47.680  1.00  0.00           H
ATOM   4360 HG22 ILE A 925      31.110  56.740  46.860  1.00  0.00           H
ATOM   4361 HG23 ILE A 925      31.450  55.010  46.320  1.00  0.00           H
ATOM   4362  CG1 ILE A 925      28.920  55.080  47.300  1.00  0.00           C
ATOM   4363 HG11 ILE A 925      28.480  56.100  47.290  1.00  0.00           H
ATOM   4364 HG12 ILE A 925      28.270  54.390  47.870  1.00  0.00           H
ATOM   4365  CD  ILE A 925      28.880  54.730  45.790  1.00  0.00           C
ATOM   4366  HD1 ILE A 925      29.700  54.060  45.430  1.00  0.00           H
ATOM   4367  HD2 ILE A 925      28.960  55.680  45.230  1.00  0.00           H
ATOM   4368  HD3 ILE A 925      27.870  54.360  45.510  1.00  0.00           H
ATOM   4369  C   ILE A 925      32.210  53.500  48.860  1.00  0.00           C
ATOM   4370  O   ILE A 925      33.230  53.540  48.140  1.00  0.00           O
ATOM   4371  N   LEU A 926      32.450  53.430  50.190  1.00  0.00           N
ATOM   4372  HN  LEU A 926      31.650  53.410  50.780  1.00  0.00           H
ATOM   4373  CA  LEU A 926      33.750  53.110  50.780  1.00  0.00           C
ATOM   4374  HA  LEU A 926      34.460  53.860  50.470  1.00  0.00           H
ATOM   4375  CB  LEU A 926      33.740  53.270  52.300  1.00  0.00           C
ATOM   4376  HB1 LEU A 926      34.760  53.340  52.740  1.00  0.00           H
ATOM   4377  HB2 LEU A 926      33.210  52.420  52.770  1.00  0.00           H
ATOM   4378  CG  LEU A 926      33.010  54.500  52.850  1.00  0.00           C
ATOM   4379  HG  LEU A 926      31.910  54.360  52.660  1.00  0.00           H
ATOM   4380  CD1 LEU A 926      33.070  54.450  54.440  1.00  0.00           C
ATOM   4381 HD11 LEU A 926      32.730  53.500  54.900  1.00  0.00           H
ATOM   4382 HD12 LEU A 926      32.250  55.090  54.810  1.00  0.00           H
ATOM   4383 HD13 LEU A 926      34.100  54.750  54.730  1.00  0.00           H
ATOM   4384  CD2 LEU A 926      33.400  55.870  52.350  1.00  0.00           C
ATOM   4385 HD21 LEU A 926      33.290  56.060  51.260  1.00  0.00           H
ATOM   4386 HD22 LEU A 926      34.460  56.110  52.550  1.00  0.00           H
ATOM   4387 HD23 LEU A 926      32.790  56.660  52.850  1.00  0.00           H
ATOM   4388  C   LEU A 926      34.370  51.720  50.390  1.00  0.00           C
ATOM   4389  O   LEU A 926      35.570  51.540  50.190  1.00  0.00           O
ATOM   4390  N   ILE A 927      33.440  50.780  50.210  1.00  0.00           N
ATOM   4391  HN  ILE A 927      32.470  50.920  50.390  1.00  0.00           H
ATOM   4392  CA  ILE A 927      33.840  49.460  49.710  1.00  0.00           C
ATOM   4393  HA  ILE A 927      34.780  49.150  50.140  1.00  0.00           H
ATOM   4394  CB  ILE A 927      32.710  48.450  49.970  1.00  0.00           C
ATOM   4395  HB  ILE A 927      31.840  48.840  49.420  1.00  0.00           H
ATOM   4396  CG2 ILE A 927      33.090  47.090  49.340  1.00  0.00           C
ATOM   4397 HG21 ILE A 927      32.970  47.070  48.230  1.00  0.00           H
ATOM   4398 HG22 ILE A 927      32.510  46.240  49.770  1.00  0.00           H
ATOM   4399 HG23 ILE A 927      34.170  46.880  49.520  1.00  0.00           H
ATOM   4400  CG1 ILE A 927      32.320  48.270  51.430  1.00  0.00           C
ATOM   4401 HG11 ILE A 927      31.290  47.840  51.450  1.00  0.00           H
ATOM   4402 HG12 ILE A 927      32.190  49.220  52.000  1.00  0.00           H
ATOM   4403  CD  ILE A 927      33.260  47.570  52.380  1.00  0.00           C
ATOM   4404  HD1 ILE A 927      32.900  47.670  53.430  1.00  0.00           H
ATOM   4405  HD2 ILE A 927      34.290  47.970  52.440  1.00  0.00           H
ATOM   4406  HD3 ILE A 927      33.390  46.520  52.050  1.00  0.00           H
ATOM   4407  C   ILE A 927      34.310  49.450  48.210  1.00  0.00           C
ATOM   4408  O   ILE A 927      35.390  49.030  47.970  1.00  0.00           O
ATOM   4409  N   PHE A 928      33.490  50.100  47.370  1.00  0.00           N
ATOM   4410  HN  PHE A 928      32.690  50.610  47.660  1.00  0.00           H
ATOM   4411  CA  PHE A 928      33.730  50.360  45.920  1.00  0.00           C
ATOM   4412  HA  PHE A 928      33.790  49.450  45.360  1.00  0.00           H
ATOM   4413  CB  PHE A 928      32.510  51.140  45.370  1.00  0.00           C
ATOM   4414  HB1 PHE A 928      32.360  52.070  45.930  1.00  0.00           H
ATOM   4415  HB2 PHE A 928      31.630  50.500  45.580  1.00  0.00           H
ATOM   4416  CG  PHE A 928      32.570  51.350  43.810  1.00  0.00           C
ATOM   4417  CD1 PHE A 928      31.940  50.400  42.940  1.00  0.00           C
ATOM   4418  HD1 PHE A 928      31.420  49.570  43.410  1.00  0.00           H
ATOM   4419  CE1 PHE A 928      31.980  50.530  41.560  1.00  0.00           C
ATOM   4420  HE1 PHE A 928      31.550  49.770  40.900  1.00  0.00           H
ATOM   4421  CZ  PHE A 928      32.670  51.660  40.970  1.00  0.00           C
ATOM   4422  HZ  PHE A 928      32.690  51.850  39.900  1.00  0.00           H
ATOM   4423  CD2 PHE A 928      33.160  52.460  43.230  1.00  0.00           C
ATOM   4424  HD2 PHE A 928      33.600  53.140  43.950  1.00  0.00           H
ATOM   4425  CE2 PHE A 928      33.300  52.590  41.850  1.00  0.00           C
ATOM   4426  HE2 PHE A 928      33.890  53.410  41.480  1.00  0.00           H
ATOM   4427  C   PHE A 928      35.000  51.100  45.630  1.00  0.00           C
ATOM   4428  O   PHE A 928      35.810  50.800  44.730  1.00  0.00           O
ATOM   4429  N   MET A 929      35.280  52.180  46.500  1.00  0.00           N
ATOM   4430  HN  MET A 929      34.750  52.370  47.320  1.00  0.00           H
ATOM   4431  CA  MET A 929      36.430  53.020  46.360  1.00  0.00           C
ATOM   4432  HA  MET A 929      36.620  53.190  45.310  1.00  0.00           H
ATOM   4433  CB  MET A 929      36.300  54.360  47.140  1.00  0.00           C
ATOM   4434  HB1 MET A 929      37.320  54.800  47.250  1.00  0.00           H
ATOM   4435  HB2 MET A 929      35.950  54.310  48.180  1.00  0.00           H
ATOM   4436  CG  MET A 929      35.250  55.300  46.430  1.00  0.00           C
ATOM   4437  HG1 MET A 929      35.170  56.150  47.130  1.00  0.00           H
ATOM   4438  HG2 MET A 929      34.200  54.990  46.520  1.00  0.00           H
ATOM   4439  SD  MET A 929      35.620  55.870  44.770  1.00  0.00           S
ATOM   4440  CE  MET A 929      37.010  56.830  45.430  1.00  0.00           C
ATOM   4441  HE1 MET A 929      36.780  57.510  46.280  1.00  0.00           H
ATOM   4442  HE2 MET A 929      37.390  57.510  44.650  1.00  0.00           H
ATOM   4443  HE3 MET A 929      37.820  56.220  45.880  1.00  0.00           H
ATOM   4444  C   MET A 929      37.740  52.270  46.630  1.00  0.00           C
ATOM   4445  O   MET A 929      38.700  52.550  45.960  1.00  0.00           O
ATOM   4446  N   ASP A 930      37.810  51.300  47.570  1.00  0.00           N
ATOM   4447  HN  ASP A 930      37.030  51.080  48.150  1.00  0.00           H
ATOM   4448  CA  ASP A 930      39.030  50.570  47.900  1.00  0.00           C
ATOM   4449  HA  ASP A 930      39.900  51.100  47.570  1.00  0.00           H
ATOM   4450  CB  ASP A 930      39.250  50.040  49.370  1.00  0.00           C
ATOM   4451  HB1 ASP A 930      40.070  49.320  49.530  1.00  0.00           H
ATOM   4452  HB2 ASP A 930      38.330  49.580  49.780  1.00  0.00           H
ATOM   4453  CG  ASP A 930      39.470  51.230  50.310  1.00  0.00           C
ATOM   4454  OD1 ASP A 930      39.620  50.960  51.490  1.00  0.00           O
ATOM   4455  OD2 ASP A 930      39.560  52.370  49.820  1.00  0.00           O
ATOM   4456  C   ASP A 930      39.120  49.280  47.010  1.00  0.00           C
ATOM   4457  O   ASP A 930      40.160  48.960  46.400  1.00  0.00           O
ATOM   4458  N   GLN A 931      38.000  48.410  46.960  1.00  0.00           N
ATOM   4459  HN  GLN A 931      37.160  48.650  47.440  1.00  0.00           H
ATOM   4460  CA  GLN A 931      37.950  47.290  46.110  1.00  0.00           C
ATOM   4461  HA  GLN A 931      38.740  46.640  46.460  1.00  0.00           H
ATOM   4462  CB  GLN A 931      36.560  46.600  46.340  1.00  0.00           C
ATOM   4463  HB1 GLN A 931      35.750  47.270  46.000  1.00  0.00           H
ATOM   4464  HB2 GLN A 931      36.470  46.570  47.440  1.00  0.00           H
ATOM   4465  CG  GLN A 931      36.340  45.260  45.620  1.00  0.00           C
ATOM   4466  HG1 GLN A 931      36.250  45.670  44.590  1.00  0.00           H
ATOM   4467  HG2 GLN A 931      35.340  44.850  45.880  1.00  0.00           H
ATOM   4468  CD  GLN A 931      37.440  44.280  45.840  1.00  0.00           C
ATOM   4469  OE1 GLN A 931      37.970  44.180  47.020  1.00  0.00           O
ATOM   4470  NE2 GLN A 931      37.790  43.540  44.770  1.00  0.00           N
ATOM   4471 HE21 GLN A 931      38.540  42.900  44.880  1.00  0.00           H
ATOM   4472 HE22 GLN A 931      37.220  43.390  43.950  1.00  0.00           H
ATOM   4473  C   GLN A 931      38.200  47.560  44.650  1.00  0.00           C
ATOM   4474  O   GLN A 931      39.100  46.930  44.100  1.00  0.00           O
ATOM   4475  N   GLN A 932      37.600  48.480  43.990  1.00  0.00           N
ATOM   4476  HN  GLN A 932      36.980  49.100  44.470  1.00  0.00           H
ATOM   4477  CA  GLN A 932      37.760  48.480  42.580  1.00  0.00           C
ATOM   4478  HA  GLN A 932      37.810  47.530  42.080  1.00  0.00           H
ATOM   4479  CB  GLN A 932      36.620  49.240  41.980  1.00  0.00           C
ATOM   4480  HB1 GLN A 932      36.850  49.290  40.900  1.00  0.00           H
ATOM   4481  HB2 GLN A 932      36.660  50.250  42.450  1.00  0.00           H
ATOM   4482  CG  GLN A 932      35.270  48.550  42.300  1.00  0.00           C
ATOM   4483  HG1 GLN A 932      34.340  49.070  41.990  1.00  0.00           H
ATOM   4484  HG2 GLN A 932      35.150  48.520  43.400  1.00  0.00           H
ATOM   4485  CD  GLN A 932      35.260  47.130  41.760  1.00  0.00           C
ATOM   4486  OE1 GLN A 932      35.830  46.260  42.360  1.00  0.00           O
ATOM   4487  NE2 GLN A 932      34.560  46.960  40.610  1.00  0.00           N
ATOM   4488 HE21 GLN A 932      34.390  46.020  40.290  1.00  0.00           H
ATOM   4489 HE22 GLN A 932      34.260  47.760  40.100  1.00  0.00           H
ATOM   4490  C   GLN A 932      39.060  49.230  42.160  1.00  0.00           C
ATOM   4491  O   GLN A 932      39.740  48.880  41.150  1.00  0.00           O
ATOM   4492  N   ILE A 933      39.510  50.290  42.930  1.00  0.00           N
ATOM   4493  HN  ILE A 933      39.080  50.680  43.740  1.00  0.00           H
ATOM   4494  CA  ILE A 933      40.660  50.990  42.440  1.00  0.00           C
ATOM   4495  HA  ILE A 933      40.520  51.260  41.410  1.00  0.00           H
ATOM   4496  CB  ILE A 933      40.950  52.290  43.270  1.00  0.00           C
ATOM   4497  HB  ILE A 933      41.180  51.940  44.300  1.00  0.00           H
ATOM   4498  CG2 ILE A 933      42.180  53.060  42.710  1.00  0.00           C
ATOM   4499 HG21 ILE A 933      42.030  53.310  41.640  1.00  0.00           H
ATOM   4500 HG22 ILE A 933      43.100  52.440  42.770  1.00  0.00           H
ATOM   4501 HG23 ILE A 933      42.410  53.890  43.400  1.00  0.00           H
ATOM   4502  CG1 ILE A 933      39.740  53.140  43.310  1.00  0.00           C
ATOM   4503 HG11 ILE A 933      40.100  53.880  44.070  1.00  0.00           H
ATOM   4504 HG12 ILE A 933      38.820  52.620  43.630  1.00  0.00           H
ATOM   4505  CD  ILE A 933      39.340  53.850  41.980  1.00  0.00           C
ATOM   4506  HD1 ILE A 933      40.000  54.720  41.790  1.00  0.00           H
ATOM   4507  HD2 ILE A 933      38.270  54.130  41.990  1.00  0.00           H
ATOM   4508  HD3 ILE A 933      39.360  53.140  41.110  1.00  0.00           H
ATOM   4509  C   ILE A 933      41.910  50.110  42.580  1.00  0.00           C
ATOM   4510  O   ILE A 933      42.790  50.220  41.710  1.00  0.00           O
ATOM   4511  N   THR A 934      41.970  49.210  43.450  1.00  0.00           N
ATOM   4512  HN  THR A 934      41.290  49.080  44.170  1.00  0.00           H
ATOM   4513  CA  THR A 934      43.020  48.190  43.480  1.00  0.00           C
ATOM   4514  HA  THR A 934      43.970  48.670  43.270  1.00  0.00           H
ATOM   4515  CB  THR A 934      43.000  47.470  44.830  1.00  0.00           C
ATOM   4516  HB  THR A 934      41.940  47.200  45.060  1.00  0.00           H
ATOM   4517  OG1 THR A 934      43.540  48.380  45.810  1.00  0.00           O
ATOM   4518  HG1 THR A 934      42.860  48.400  46.480  1.00  0.00           H
ATOM   4519  CG2 THR A 934      44.020  46.410  44.840  1.00  0.00           C
ATOM   4520 HG21 THR A 934      43.740  45.620  44.120  1.00  0.00           H
ATOM   4521 HG22 THR A 934      44.250  46.010  45.840  1.00  0.00           H
ATOM   4522 HG23 THR A 934      44.960  46.790  44.380  1.00  0.00           H
ATOM   4523  C   THR A 934      43.020  47.200  42.340  1.00  0.00           C
ATOM   4524  O   THR A 934      44.070  46.860  41.830  1.00  0.00           O
ATOM   4525  N   ALA A 935      41.860  46.800  41.790  1.00  0.00           N
ATOM   4526  HN  ALA A 935      41.000  47.200  42.090  1.00  0.00           H
ATOM   4527  CA  ALA A 935      42.010  45.950  40.630  1.00  0.00           C
ATOM   4528  HA  ALA A 935      42.760  45.180  40.710  1.00  0.00           H
ATOM   4529  CB  ALA A 935      40.640  45.260  40.320  1.00  0.00           C
ATOM   4530  HB1 ALA A 935      40.360  44.600  41.170  1.00  0.00           H
ATOM   4531  HB2 ALA A 935      40.780  44.660  39.400  1.00  0.00           H
ATOM   4532  HB3 ALA A 935      39.820  46.000  40.210  1.00  0.00           H
ATOM   4533  C   ALA A 935      42.390  46.770  39.440  1.00  0.00           C
ATOM   4534  O   ALA A 935      43.120  46.310  38.510  1.00  0.00           O
ATOM   4535  N   VAL A 936      41.990  48.130  39.290  1.00  0.00           N
ATOM   4536  HN  VAL A 936      41.350  48.540  39.930  1.00  0.00           H
ATOM   4537  CA  VAL A 936      42.350  49.050  38.220  1.00  0.00           C
ATOM   4538  HA  VAL A 936      42.010  48.570  37.310  1.00  0.00           H
ATOM   4539  CB  VAL A 936      41.700  50.400  38.320  1.00  0.00           C
ATOM   4540  HB  VAL A 936      41.950  50.810  39.320  1.00  0.00           H
ATOM   4541  CG1 VAL A 936      42.060  51.350  37.110  1.00  0.00           C
ATOM   4542 HG11 VAL A 936      41.740  52.380  37.380  1.00  0.00           H
ATOM   4543 HG12 VAL A 936      41.460  51.030  36.230  1.00  0.00           H
ATOM   4544 HG13 VAL A 936      43.140  51.290  36.920  1.00  0.00           H
ATOM   4545  CG2 VAL A 936      40.160  50.200  38.300  1.00  0.00           C
ATOM   4546 HG21 VAL A 936      39.520  51.070  38.610  1.00  0.00           H
ATOM   4547 HG22 VAL A 936      39.840  49.360  38.950  1.00  0.00           H
ATOM   4548 HG23 VAL A 936      39.840  49.870  37.290  1.00  0.00           H
ATOM   4549  C   VAL A 936      43.900  49.190  38.230  1.00  0.00           C
ATOM   4550  O   VAL A 936      44.550  49.250  37.230  1.00  0.00           O
ATOM   4551  N   ILE A 937      44.530  49.320  39.470  1.00  0.00           N
ATOM   4552  HN  ILE A 937      43.900  49.330  40.230  1.00  0.00           H
ATOM   4553  CA  ILE A 937      45.950  49.330  39.790  1.00  0.00           C
ATOM   4554  HA  ILE A 937      46.420  50.140  39.270  1.00  0.00           H
ATOM   4555  CB  ILE A 937      46.190  49.530  41.280  1.00  0.00           C
ATOM   4556  HB  ILE A 937      45.380  48.940  41.760  1.00  0.00           H
ATOM   4557  CG2 ILE A 937      47.520  48.950  41.880  1.00  0.00           C
ATOM   4558 HG21 ILE A 937      47.700  49.460  42.850  1.00  0.00           H
ATOM   4559 HG22 ILE A 937      48.370  48.960  41.180  1.00  0.00           H
ATOM   4560 HG23 ILE A 937      47.380  47.890  42.180  1.00  0.00           H
ATOM   4561  CG1 ILE A 937      46.020  50.990  41.560  1.00  0.00           C
ATOM   4562 HG11 ILE A 937      45.770  51.070  42.640  1.00  0.00           H
ATOM   4563 HG12 ILE A 937      45.170  51.390  40.960  1.00  0.00           H
ATOM   4564  CD  ILE A 937      47.260  51.830  41.210  1.00  0.00           C
ATOM   4565  HD1 ILE A 937      46.980  52.890  41.360  1.00  0.00           H
ATOM   4566  HD2 ILE A 937      47.700  51.640  40.210  1.00  0.00           H
ATOM   4567  HD3 ILE A 937      47.970  51.520  42.000  1.00  0.00           H
ATOM   4568  C   ILE A 937      46.570  47.990  39.190  1.00  0.00           C
ATOM   4569  O   ILE A 937      47.590  47.990  38.470  1.00  0.00           O
ATOM   4570  N   ILE A 938      46.020  46.790  39.450  1.00  0.00           N
ATOM   4571  HN  ILE A 938      45.170  46.670  39.960  1.00  0.00           H
ATOM   4572  CA  ILE A 938      46.590  45.580  38.780  1.00  0.00           C
ATOM   4573  HA  ILE A 938      47.660  45.500  38.890  1.00  0.00           H
ATOM   4574  CB  ILE A 938      45.960  44.330  39.460  1.00  0.00           C
ATOM   4575  HB  ILE A 938      44.840  44.400  39.520  1.00  0.00           H
ATOM   4576  CG2 ILE A 938      46.190  42.990  38.740  1.00  0.00           C
ATOM   4577 HG21 ILE A 938      47.270  42.790  38.610  1.00  0.00           H
ATOM   4578 HG22 ILE A 938      45.800  43.020  37.700  1.00  0.00           H
ATOM   4579 HG23 ILE A 938      45.630  42.180  39.250  1.00  0.00           H
ATOM   4580  CG1 ILE A 938      46.600  44.270  40.840  1.00  0.00           C
ATOM   4581 HG11 ILE A 938      46.120  45.070  41.460  1.00  0.00           H
ATOM   4582 HG12 ILE A 938      47.650  44.620  40.780  1.00  0.00           H
ATOM   4583  CD  ILE A 938      46.560  42.950  41.440  1.00  0.00           C
ATOM   4584  HD1 ILE A 938      45.570  42.450  41.340  1.00  0.00           H
ATOM   4585  HD2 ILE A 938      46.820  43.000  42.520  1.00  0.00           H
ATOM   4586  HD3 ILE A 938      47.320  42.220  41.090  1.00  0.00           H
ATOM   4587  C   ILE A 938      46.480  45.550  37.260  1.00  0.00           C
ATOM   4588  O   ILE A 938      47.300  44.930  36.550  1.00  0.00           O
ATOM   4589  N   ASN A 939      45.550  46.320  36.670  1.00  0.00           N
ATOM   4590  HN  ASN A 939      44.990  46.970  37.160  1.00  0.00           H
ATOM   4591  CA  ASN A 939      45.210  46.310  35.280  1.00  0.00           C
ATOM   4592  HA  ASN A 939      45.590  45.420  34.810  1.00  0.00           H
ATOM   4593  CB  ASN A 939      43.650  46.300  35.270  1.00  0.00           C
ATOM   4594  HB1 ASN A 939      43.210  47.280  35.580  1.00  0.00           H
ATOM   4595  HB2 ASN A 939      43.410  45.580  36.080  1.00  0.00           H
ATOM   4596  CG  ASN A 939      43.160  45.670  33.990  1.00  0.00           C
ATOM   4597  OD1 ASN A 939      43.970  45.190  33.210  1.00  0.00           O
ATOM   4598  ND2 ASN A 939      41.890  45.840  33.730  1.00  0.00           N
ATOM   4599 HD21 ASN A 939      41.330  46.340  34.380  1.00  0.00           H
ATOM   4600 HD22 ASN A 939      41.650  45.640  32.770  1.00  0.00           H
ATOM   4601  C   ASN A 939      45.840  47.520  34.670  1.00  0.00           C
ATOM   4602  O   ASN A 939      45.340  48.070  33.660  1.00  0.00           O
ATOM   4603  N   ARG A 940      46.950  48.060  35.230  1.00  0.00           N
ATOM   4604  HN  ARG A 940      47.320  47.680  36.070  1.00  0.00           H
ATOM   4605  CA  ARG A 940      47.850  49.030  34.550  1.00  0.00           C
ATOM   4606  HA  ARG A 940      47.090  49.780  34.350  1.00  0.00           H
ATOM   4607  CB  ARG A 940      48.820  49.640  35.600  1.00  0.00           C
ATOM   4608  HB1 ARG A 940      49.750  49.990  35.120  1.00  0.00           H
ATOM   4609  HB2 ARG A 940      49.280  48.850  36.220  1.00  0.00           H
ATOM   4610  CG  ARG A 940      48.250  50.600  36.640  1.00  0.00           C
ATOM   4611  HG1 ARG A 940      47.410  50.140  37.190  1.00  0.00           H
ATOM   4612  HG2 ARG A 940      47.700  51.400  36.100  1.00  0.00           H
ATOM   4613  CD  ARG A 940      49.250  51.230  37.560  1.00  0.00           C
ATOM   4614  HD1 ARG A 940      48.800  52.090  38.090  1.00  0.00           H
ATOM   4615  HD2 ARG A 940      50.030  51.620  36.870  1.00  0.00           H
ATOM   4616  NE  ARG A 940      49.780  50.280  38.600  1.00  0.00           N
ATOM   4617  HE  ARG A 940      49.560  49.330  38.410  1.00  0.00           H
ATOM   4618  CZ  ARG A 940      51.000  50.360  39.120  1.00  0.00           C
ATOM   4619  NH1 ARG A 940      51.660  51.500  39.010  1.00  0.00           N
ATOM   4620 HH11 ARG A 940      51.240  52.280  38.540  1.00  0.00           H
ATOM   4621 HH12 ARG A 940      52.500  51.620  39.550  1.00  0.00           H
ATOM   4622  NH2 ARG A 940      51.580  49.400  39.780  1.00  0.00           N
ATOM   4623 HH21 ARG A 940      51.220  48.470  39.800  1.00  0.00           H
ATOM   4624 HH22 ARG A 940      52.540  49.560  40.010  1.00  0.00           H
ATOM   4625  C   ARG A 940      48.500  48.580  33.260  1.00  0.00           C
ATOM   4626  O   ARG A 940      48.470  47.400  32.850  1.00  0.00           O
ATOM   4627  N   LYS A 941      49.180  49.510  32.500  1.00  0.00           N
ATOM   4628  HN  LYS A 941      49.210  50.450  32.850  1.00  0.00           H
ATOM   4629  CA  LYS A 941      49.520  49.370  31.080  1.00  0.00           C
ATOM   4630  HA  LYS A 941      48.630  48.940  30.640  1.00  0.00           H
ATOM   4631  CB  LYS A 941      49.940  50.740  30.470  1.00  0.00           C
ATOM   4632  HB1 LYS A 941      49.120  51.490  30.510  1.00  0.00           H
ATOM   4633  HB2 LYS A 941      50.090  50.630  29.370  1.00  0.00           H
ATOM   4634  CG  LYS A 941      51.100  51.440  31.070  1.00  0.00           C
ATOM   4635  HG1 LYS A 941      52.040  50.910  30.800  1.00  0.00           H
ATOM   4636  HG2 LYS A 941      51.100  51.310  32.180  1.00  0.00           H
ATOM   4637  CD  LYS A 941      51.100  52.980  30.750  1.00  0.00           C
ATOM   4638  HD1 LYS A 941      50.150  53.430  31.120  1.00  0.00           H
ATOM   4639  HD2 LYS A 941      51.280  53.150  29.660  1.00  0.00           H
ATOM   4640  CE  LYS A 941      52.230  53.770  31.460  1.00  0.00           C
ATOM   4641  HE1 LYS A 941      53.040  53.020  31.640  1.00  0.00           H
ATOM   4642  HE2 LYS A 941      51.940  54.050  32.490  1.00  0.00           H
ATOM   4643  NZ  LYS A 941      52.680  54.840  30.590  1.00  0.00           N
ATOM   4644  HZ1 LYS A 941      52.390  54.710  29.600  1.00  0.00           H
ATOM   4645  HZ2 LYS A 941      53.730  54.730  30.560  1.00  0.00           H
ATOM   4646  HZ3 LYS A 941      52.400  55.780  30.930  1.00  0.00           H
ATOM   4647  C   LYS A 941      50.610  48.410  30.730  1.00  0.00           C
ATOM   4648  O   LYS A 941      50.540  47.880  29.650  1.00  0.00           O
ATOM   4649  N   GLU A 942      51.580  48.040  31.620  1.00  0.00           N
ATOM   4650  HN  GLU A 942      51.640  48.520  32.480  1.00  0.00           H
ATOM   4651  CA  GLU A 942      52.570  46.930  31.200  1.00  0.00           C
ATOM   4652  HA  GLU A 942      52.520  46.780  30.130  1.00  0.00           H
ATOM   4653  CB  GLU A 942      54.020  47.290  31.660  1.00  0.00           C
ATOM   4654  HB1 GLU A 942      54.640  46.410  31.360  1.00  0.00           H
ATOM   4655  HB2 GLU A 942      54.150  47.320  32.760  1.00  0.00           H
ATOM   4656  CG  GLU A 942      54.590  48.520  30.890  1.00  0.00           C
ATOM   4657  HG1 GLU A 942      53.840  49.330  30.720  1.00  0.00           H
ATOM   4658  HG2 GLU A 942      55.020  48.150  29.940  1.00  0.00           H
ATOM   4659  CD  GLU A 942      55.720  49.170  31.700  1.00  0.00           C
ATOM   4660  OE1 GLU A 942      56.440  50.040  31.210  1.00  0.00           O
ATOM   4661  OE2 GLU A 942      55.790  48.850  32.910  1.00  0.00           O
ATOM   4662  C   GLU A 942      52.330  45.590  31.720  1.00  0.00           C
ATOM   4663  O   GLU A 942      53.090  44.650  31.450  1.00  0.00           O
ATOM   4664  N   HSD A 943      51.270  45.420  32.530  1.00  0.00           N
ATOM   4665  HN  HSD A 943      50.850  46.300  32.750  1.00  0.00           H
ATOM   4666  CA  HSD A 943      50.760  44.220  33.140  1.00  0.00           C
ATOM   4667  HA  HSD A 943      51.610  43.670  33.500  1.00  0.00           H
ATOM   4668  CB  HSD A 943      49.810  44.500  34.240  1.00  0.00           C
ATOM   4669  HB1 HSD A 943      49.550  43.550  34.760  1.00  0.00           H
ATOM   4670  HB2 HSD A 943      48.790  44.850  34.000  1.00  0.00           H
ATOM   4671  ND1 HSD A 943      51.780  45.400  35.630  1.00  0.00           N
ATOM   4672  HD1 HSD A 943      52.440  44.770  35.240  1.00  0.00           H
ATOM   4673  CG  HSD A 943      50.430  45.390  35.320  1.00  0.00           C
ATOM   4674  CE1 HSD A 943      51.920  46.390  36.570  1.00  0.00           C
ATOM   4675  HE1 HSD A 943      52.830  46.690  37.070  1.00  0.00           H
ATOM   4676  NE2 HSD A 943      50.790  47.020  36.880  1.00  0.00           N
ATOM   4677  CD2 HSD A 943      49.830  46.420  36.060  1.00  0.00           C
ATOM   4678  HD2 HSD A 943      48.770  46.620  36.170  1.00  0.00           H
ATOM   4679  C   HSD A 943      50.120  43.300  32.180  1.00  0.00           C
ATOM   4680  O   HSD A 943      50.370  42.100  32.140  1.00  0.00           O
ATOM   4681  N   LYS A 944      49.360  43.930  31.230  1.00  0.00           N
ATOM   4682  HN  LYS A 944      49.060  44.880  31.210  1.00  0.00           H
ATOM   4683  CA  LYS A 944      48.550  43.250  30.170  1.00  0.00           C
ATOM   4684  HA  LYS A 944      47.870  44.060  29.910  1.00  0.00           H
ATOM   4685  CB  LYS A 944      49.360  42.930  28.850  1.00  0.00           C
ATOM   4686  HB1 LYS A 944      48.960  42.270  28.060  1.00  0.00           H
ATOM   4687  HB2 LYS A 944      50.270  42.450  29.290  1.00  0.00           H
ATOM   4688  CG  LYS A 944      49.770  44.190  28.080  1.00  0.00           C
ATOM   4689  HG1 LYS A 944      50.580  43.970  27.350  1.00  0.00           H
ATOM   4690  HG2 LYS A 944      50.260  44.890  28.800  1.00  0.00           H
ATOM   4691  CD  LYS A 944      48.560  44.850  27.340  1.00  0.00           C
ATOM   4692  HD1 LYS A 944      47.650  44.540  27.900  1.00  0.00           H
ATOM   4693  HD2 LYS A 944      48.580  44.340  26.360  1.00  0.00           H
ATOM   4694  CE  LYS A 944      48.500  46.320  27.070  1.00  0.00           C
ATOM   4695  HE1 LYS A 944      48.630  46.820  28.060  1.00  0.00           H
ATOM   4696  HE2 LYS A 944      47.540  46.590  26.570  1.00  0.00           H
ATOM   4697  NZ  LYS A 944      49.630  46.810  26.310  1.00  0.00           N
ATOM   4698  HZ1 LYS A 944      49.560  47.840  26.340  1.00  0.00           H
ATOM   4699  HZ2 LYS A 944      49.580  46.450  25.320  1.00  0.00           H
ATOM   4700  HZ3 LYS A 944      50.490  46.450  26.770  1.00  0.00           H
ATOM   4701  C   LYS A 944      47.730  41.990  30.490  1.00  0.00           C
ATOM   4702  O   LYS A 944      47.990  40.840  29.990  1.00  0.00           O
ATOM   4703  N   LEU A 945      46.750  42.120  31.380  1.00  0.00           N
ATOM   4704  HN  LEU A 945      46.650  42.990  31.870  1.00  0.00           H
ATOM   4705  CA  LEU A 945      45.790  41.150  31.760  1.00  0.00           C
ATOM   4706  HA  LEU A 945      46.420  40.310  32.020  1.00  0.00           H
ATOM   4707  CB  LEU A 945      44.960  41.520  33.060  1.00  0.00           C
ATOM   4708  HB1 LEU A 945      43.970  41.070  32.900  1.00  0.00           H
ATOM   4709  HB2 LEU A 945      44.780  42.620  33.080  1.00  0.00           H
ATOM   4710  CG  LEU A 945      45.600  41.040  34.350  1.00  0.00           C
ATOM   4711  HG  LEU A 945      45.950  40.000  34.150  1.00  0.00           H
ATOM   4712  CD1 LEU A 945      46.840  41.840  34.740  1.00  0.00           C
ATOM   4713 HD11 LEU A 945      47.190  41.360  35.690  1.00  0.00           H
ATOM   4714 HD12 LEU A 945      46.540  42.890  34.960  1.00  0.00           H
ATOM   4715 HD13 LEU A 945      47.650  41.770  33.980  1.00  0.00           H
ATOM   4716  CD2 LEU A 945      44.620  40.870  35.480  1.00  0.00           C
ATOM   4717 HD21 LEU A 945      45.160  40.490  36.380  1.00  0.00           H
ATOM   4718 HD22 LEU A 945      43.820  40.170  35.150  1.00  0.00           H
ATOM   4719 HD23 LEU A 945      44.190  41.830  35.850  1.00  0.00           H
ATOM   4720  C   LEU A 945      45.030  40.680  30.590  1.00  0.00           C
ATOM   4721  O   LEU A 945      44.560  41.480  29.730  1.00  0.00           O
ATOM   4722  N   LYS A 946      44.890  39.360  30.480  1.00  0.00           N
ATOM   4723  HN  LYS A 946      45.190  38.740  31.180  1.00  0.00           H
ATOM   4724  CA  LYS A 946      44.060  38.750  29.420  1.00  0.00           C
ATOM   4725  HA  LYS A 946      44.390  39.330  28.550  1.00  0.00           H
ATOM   4726  CB  LYS A 946      44.440  37.260  29.060  1.00  0.00           C
ATOM   4727  HB1 LYS A 946      45.500  37.230  28.730  1.00  0.00           H
ATOM   4728  HB2 LYS A 946      43.820  36.830  28.240  1.00  0.00           H
ATOM   4729  CG  LYS A 946      44.170  36.380  30.280  1.00  0.00           C
ATOM   4730  HG1 LYS A 946      43.190  36.670  30.700  1.00  0.00           H
ATOM   4731  HG2 LYS A 946      44.910  36.580  31.080  1.00  0.00           H
ATOM   4732  CD  LYS A 946      44.260  34.900  29.910  1.00  0.00           C
ATOM   4733  HD1 LYS A 946      45.340  34.710  29.730  1.00  0.00           H
ATOM   4734  HD2 LYS A 946      43.790  34.740  28.920  1.00  0.00           H
ATOM   4735  CE  LYS A 946      43.640  33.990  30.960  1.00  0.00           C
ATOM   4736  HE1 LYS A 946      43.810  32.970  30.560  1.00  0.00           H
ATOM   4737  HE2 LYS A 946      42.530  34.050  30.980  1.00  0.00           H
ATOM   4738  NZ  LYS A 946      44.320  34.110  32.300  1.00  0.00           N
ATOM   4739  HZ1 LYS A 946      43.990  33.360  32.940  1.00  0.00           H
ATOM   4740  HZ2 LYS A 946      44.240  35.050  32.740  1.00  0.00           H
ATOM   4741  HZ3 LYS A 946      45.330  33.860  32.260  1.00  0.00           H
ATOM   4742  C   LYS A 946      42.530  39.000  29.720  1.00  0.00           C
ATOM   4743  O   LYS A 946      41.960  38.510  30.630  1.00  0.00           O
ATOM   4744  N   LYS A 947      41.840  39.720  28.760  1.00  0.00           N
ATOM   4745  HN  LYS A 947      42.290  40.170  27.990  1.00  0.00           H
ATOM   4746  CA  LYS A 947      40.380  39.680  28.690  1.00  0.00           C
ATOM   4747  HA  LYS A 947      40.080  40.100  27.740  1.00  0.00           H
ATOM   4748  CB  LYS A 947      39.740  38.240  28.690  1.00  0.00           C
ATOM   4749  HB1 LYS A 947      38.640  38.390  28.710  1.00  0.00           H
ATOM   4750  HB2 LYS A 947      39.970  37.770  29.670  1.00  0.00           H
ATOM   4751  CG  LYS A 947      40.260  37.260  27.600  1.00  0.00           C
ATOM   4752  HG1 LYS A 947      41.370  37.430  27.660  1.00  0.00           H
ATOM   4753  HG2 LYS A 947      39.950  37.690  26.630  1.00  0.00           H
ATOM   4754  CD  LYS A 947      39.860  35.780  27.680  1.00  0.00           C
ATOM   4755  HD1 LYS A 947      38.850  35.690  27.210  1.00  0.00           H
ATOM   4756  HD2 LYS A 947      39.920  35.330  28.690  1.00  0.00           H
ATOM   4757  CE  LYS A 947      40.830  34.890  26.920  1.00  0.00           C
ATOM   4758  HE1 LYS A 947      40.490  33.840  26.840  1.00  0.00           H
ATOM   4759  HE2 LYS A 947      41.830  34.960  27.400  1.00  0.00           H
ATOM   4760  NZ  LYS A 947      40.930  35.310  25.470  1.00  0.00           N
ATOM   4761  HZ1 LYS A 947      41.650  36.050  25.360  1.00  0.00           H
ATOM   4762  HZ2 LYS A 947      39.980  35.630  25.220  1.00  0.00           H
ATOM   4763  HZ3 LYS A 947      41.130  34.440  24.940  1.00  0.00           H
ATOM   4764  C   LYS A 947      39.830  40.680  29.770  1.00  0.00           C
ATOM   4765  O   LYS A 947      38.690  40.900  29.980  1.00  0.00           O
ATOM   4766  N   GLY A 948      40.770  41.390  30.380  1.00  0.00           N
ATOM   4767  HN  GLY A 948      41.720  41.130  30.250  1.00  0.00           H
ATOM   4768  CA  GLY A 948      40.610  42.360  31.480  1.00  0.00           C
ATOM   4769  HA1 GLY A 948      39.700  42.920  31.280  1.00  0.00           H
ATOM   4770  HA2 GLY A 948      41.500  42.970  31.410  1.00  0.00           H
ATOM   4771  C   GLY A 948      40.640  41.730  32.850  1.00  0.00           C
ATOM   4772  O   GLY A 948      41.210  40.640  33.060  1.00  0.00           O
ATOM   4773  N   ALA A 949      40.180  42.440  33.920  1.00  0.00           N
ATOM   4774  HN  ALA A 949      39.780  43.340  33.770  1.00  0.00           H
ATOM   4775  CA  ALA A 949      40.300  42.020  35.290  1.00  0.00           C
ATOM   4776  HA  ALA A 949      40.890  41.120  35.270  1.00  0.00           H
ATOM   4777  CB  ALA A 949      41.050  43.170  36.050  1.00  0.00           C
ATOM   4778  HB1 ALA A 949      41.380  42.960  37.090  1.00  0.00           H
ATOM   4779  HB2 ALA A 949      40.550  44.160  35.940  1.00  0.00           H
ATOM   4780  HB3 ALA A 949      41.990  43.350  35.490  1.00  0.00           H
ATOM   4781  C   ALA A 949      38.950  41.710  35.930  1.00  0.00           C
ATOM   4782  O   ALA A 949      38.890  41.550  37.160  1.00  0.00           O
ATOM   4783  N   GLY A 950      37.810  41.810  35.210  1.00  0.00           N
ATOM   4784  HN  GLY A 950      38.020  42.150  34.300  1.00  0.00           H
ATOM   4785  CA  GLY A 950      36.420  41.630  35.640  1.00  0.00           C
ATOM   4786  HA1 GLY A 950      36.310  40.630  36.020  1.00  0.00           H
ATOM   4787  HA2 GLY A 950      35.800  41.850  34.780  1.00  0.00           H
ATOM   4788  C   GLY A 950      35.910  42.510  36.780  1.00  0.00           C
ATOM   4789  O   GLY A 950      35.770  41.970  37.910  1.00  0.00           O
ATOM   4790  N   TYR A 951      35.760  43.830  36.640  1.00  0.00           N
ATOM   4791  HN  TYR A 951      35.940  44.140  35.710  1.00  0.00           H
ATOM   4792  CA  TYR A 951      35.420  44.730  37.730  1.00  0.00           C
ATOM   4793  HA  TYR A 951      36.150  44.640  38.510  1.00  0.00           H
ATOM   4794  CB  TYR A 951      35.320  46.170  37.170  1.00  0.00           C
ATOM   4795  HB1 TYR A 951      34.860  46.920  37.850  1.00  0.00           H
ATOM   4796  HB2 TYR A 951      34.730  46.220  36.230  1.00  0.00           H
ATOM   4797  CG  TYR A 951      36.680  46.680  36.720  1.00  0.00           C
ATOM   4798  CD1 TYR A 951      37.740  46.580  37.650  1.00  0.00           C
ATOM   4799  HD1 TYR A 951      37.710  46.130  38.620  1.00  0.00           H
ATOM   4800  CE1 TYR A 951      39.080  46.910  37.170  1.00  0.00           C
ATOM   4801  HE1 TYR A 951      39.960  46.830  37.790  1.00  0.00           H
ATOM   4802  CZ  TYR A 951      39.290  47.560  35.970  1.00  0.00           C
ATOM   4803  OH  TYR A 951      40.600  47.890  35.450  1.00  0.00           O
ATOM   4804  HH  TYR A 951      40.390  48.270  34.590  1.00  0.00           H
ATOM   4805  CD2 TYR A 951      36.950  47.160  35.410  1.00  0.00           C
ATOM   4806  HD2 TYR A 951      36.150  47.290  34.700  1.00  0.00           H
ATOM   4807  CE2 TYR A 951      38.180  47.630  35.060  1.00  0.00           C
ATOM   4808  HE2 TYR A 951      38.420  47.780  34.010  1.00  0.00           H
ATOM   4809  C   TYR A 951      34.090  44.420  38.370  1.00  0.00           C
ATOM   4810  O   TYR A 951      33.850  44.360  39.550  1.00  0.00           O
ATOM   4811  N   HSD A 952      33.060  44.140  37.570  1.00  0.00           N
ATOM   4812  HN  HSD A 952      33.210  44.100  36.570  1.00  0.00           H
ATOM   4813  CA  HSD A 952      31.800  43.750  38.170  1.00  0.00           C
ATOM   4814  HA  HSD A 952      31.440  44.600  38.740  1.00  0.00           H
ATOM   4815  CB  HSD A 952      30.690  43.560  37.080  1.00  0.00           C
ATOM   4816  HB1 HSD A 952      29.830  43.030  37.570  1.00  0.00           H
ATOM   4817  HB2 HSD A 952      31.060  42.870  36.290  1.00  0.00           H
ATOM   4818  ND1 HSD A 952      30.630  45.490  35.480  1.00  0.00           N
ATOM   4819  HD1 HSD A 952      31.500  45.270  35.020  1.00  0.00           H
ATOM   4820  CG  HSD A 952      30.110  44.860  36.590  1.00  0.00           C
ATOM   4821  CE1 HSD A 952      29.770  46.500  35.160  1.00  0.00           C
ATOM   4822  HE1 HSD A 952      30.150  47.270  34.490  1.00  0.00           H
ATOM   4823  NE2 HSD A 952      28.760  46.570  36.030  1.00  0.00           N
ATOM   4824  CD2 HSD A 952      28.950  45.480  36.870  1.00  0.00           C
ATOM   4825  HD2 HSD A 952      28.300  45.320  37.710  1.00  0.00           H
ATOM   4826  C   HSD A 952      31.760  42.550  39.060  1.00  0.00           C
ATOM   4827  O   HSD A 952      31.000  42.490  40.040  1.00  0.00           O
ATOM   4828  N   LEU A 953      32.450  41.430  38.710  1.00  0.00           N
ATOM   4829  HN  LEU A 953      33.010  41.490  37.890  1.00  0.00           H
ATOM   4830  CA  LEU A 953      32.760  40.290  39.530  1.00  0.00           C
ATOM   4831  HA  LEU A 953      31.910  39.770  39.930  1.00  0.00           H
ATOM   4832  CB  LEU A 953      33.580  39.240  38.730  1.00  0.00           C
ATOM   4833  HB1 LEU A 953      33.750  38.430  39.470  1.00  0.00           H
ATOM   4834  HB2 LEU A 953      34.590  39.600  38.440  1.00  0.00           H
ATOM   4835  CG  LEU A 953      32.940  38.600  37.480  1.00  0.00           C
ATOM   4836  HG  LEU A 953      32.560  39.340  36.740  1.00  0.00           H
ATOM   4837  CD1 LEU A 953      34.050  37.860  36.690  1.00  0.00           C
ATOM   4838 HD11 LEU A 953      34.400  37.100  37.420  1.00  0.00           H
ATOM   4839 HD12 LEU A 953      34.930  38.430  36.310  1.00  0.00           H
ATOM   4840 HD13 LEU A 953      33.700  37.350  35.780  1.00  0.00           H
ATOM   4841  CD2 LEU A 953      31.900  37.580  37.960  1.00  0.00           C
ATOM   4842 HD21 LEU A 953      32.200  36.770  38.670  1.00  0.00           H
ATOM   4843 HD22 LEU A 953      31.340  37.110  37.130  1.00  0.00           H
ATOM   4844 HD23 LEU A 953      31.060  38.130  38.420  1.00  0.00           H
ATOM   4845  C   LEU A 953      33.590  40.600  40.780  1.00  0.00           C
ATOM   4846  O   LEU A 953      33.350  40.140  41.910  1.00  0.00           O
ATOM   4847  N   ASP A 954      34.650  41.380  40.690  1.00  0.00           N
ATOM   4848  HN  ASP A 954      35.040  41.550  39.790  1.00  0.00           H
ATOM   4849  CA  ASP A 954      35.550  41.810  41.760  1.00  0.00           C
ATOM   4850  HA  ASP A 954      35.980  40.890  42.110  1.00  0.00           H
ATOM   4851  CB  ASP A 954      36.740  42.730  41.310  1.00  0.00           C
ATOM   4852  HB1 ASP A 954      37.450  42.890  42.160  1.00  0.00           H
ATOM   4853  HB2 ASP A 954      36.340  43.670  40.890  1.00  0.00           H
ATOM   4854  CG  ASP A 954      37.650  42.080  40.210  1.00  0.00           C
ATOM   4855  OD1 ASP A 954      37.970  40.920  40.200  1.00  0.00           O
ATOM   4856  OD2 ASP A 954      38.050  43.010  39.270  1.00  0.00           O
ATOM   4857  HD2 ASP A 954      38.500  42.430  38.650  1.00  0.00           H
ATOM   4858  C   ASP A 954      34.840  42.530  42.870  1.00  0.00           C
ATOM   4859  O   ASP A 954      35.020  42.310  44.060  1.00  0.00           O
ATOM   4860  N   LEU A 955      33.880  43.410  42.500  1.00  0.00           N
ATOM   4861  HN  LEU A 955      33.730  43.470  41.520  1.00  0.00           H
ATOM   4862  CA  LEU A 955      32.920  44.030  43.380  1.00  0.00           C
ATOM   4863  HA  LEU A 955      33.590  44.390  44.150  1.00  0.00           H
ATOM   4864  CB  LEU A 955      32.150  45.120  42.660  1.00  0.00           C
ATOM   4865  HB1 LEU A 955      31.590  44.710  41.800  1.00  0.00           H
ATOM   4866  HB2 LEU A 955      32.880  45.860  42.260  1.00  0.00           H
ATOM   4867  CG  LEU A 955      31.270  46.030  43.490  1.00  0.00           C
ATOM   4868  HG  LEU A 955      30.470  45.340  43.870  1.00  0.00           H
ATOM   4869  CD1 LEU A 955      31.880  46.650  44.720  1.00  0.00           C
ATOM   4870 HD11 LEU A 955      32.330  45.890  45.390  1.00  0.00           H
ATOM   4871 HD12 LEU A 955      31.050  47.200  45.220  1.00  0.00           H
ATOM   4872 HD13 LEU A 955      32.660  47.350  44.370  1.00  0.00           H
ATOM   4873  CD2 LEU A 955      30.540  47.010  42.610  1.00  0.00           C
ATOM   4874 HD21 LEU A 955      31.160  47.720  42.020  1.00  0.00           H
ATOM   4875 HD22 LEU A 955      29.850  47.560  43.280  1.00  0.00           H
ATOM   4876 HD23 LEU A 955      29.870  46.480  41.880  1.00  0.00           H
ATOM   4877  C   LEU A 955      31.800  43.140  44.060  1.00  0.00           C
ATOM   4878  O   LEU A 955      31.520  43.250  45.220  1.00  0.00           O
ATOM   4879  N   LEU A 956      31.230  42.260  43.110  1.00  0.00           N
ATOM   4880  HN  LEU A 956      31.590  42.020  42.220  1.00  0.00           H
ATOM   4881  CA  LEU A 956      30.160  41.350  43.390  1.00  0.00           C
ATOM   4882  HA  LEU A 956      29.280  41.830  43.780  1.00  0.00           H
ATOM   4883  CB  LEU A 956      29.700  40.480  42.150  1.00  0.00           C
ATOM   4884  HB1 LEU A 956      30.620  40.480  41.530  1.00  0.00           H
ATOM   4885  HB2 LEU A 956      29.010  41.210  41.660  1.00  0.00           H
ATOM   4886  CG  LEU A 956      29.090  39.070  42.330  1.00  0.00           C
ATOM   4887  HG  LEU A 956      29.710  38.490  43.040  1.00  0.00           H
ATOM   4888  CD1 LEU A 956      27.630  39.270  42.820  1.00  0.00           C
ATOM   4889 HD11 LEU A 956      27.260  40.040  42.100  1.00  0.00           H
ATOM   4890 HD12 LEU A 956      27.710  39.500  43.900  1.00  0.00           H
ATOM   4891 HD13 LEU A 956      27.000  38.360  42.780  1.00  0.00           H
ATOM   4892  CD2 LEU A 956      29.070  38.390  40.960  1.00  0.00           C
ATOM   4893 HD21 LEU A 956      30.120  38.250  40.650  1.00  0.00           H
ATOM   4894 HD22 LEU A 956      28.520  39.070  40.270  1.00  0.00           H
ATOM   4895 HD23 LEU A 956      28.520  37.430  41.000  1.00  0.00           H
ATOM   4896  C   LEU A 956      30.510  40.330  44.400  1.00  0.00           C
ATOM   4897  O   LEU A 956      29.780  40.160  45.340  1.00  0.00           O
ATOM   4898  N   MET A 957      31.770  39.700  44.340  1.00  0.00           N
ATOM   4899  HN  MET A 957      32.560  39.900  43.770  1.00  0.00           H
ATOM   4900  CA  MET A 957      32.210  38.870  45.440  1.00  0.00           C
ATOM   4901  HA  MET A 957      31.450  38.150  45.690  1.00  0.00           H
ATOM   4902  CB  MET A 957      33.470  38.060  44.920  1.00  0.00           C
ATOM   4903  HB1 MET A 957      34.090  37.640  45.730  1.00  0.00           H
ATOM   4904  HB2 MET A 957      34.040  38.900  44.470  1.00  0.00           H
ATOM   4905  CG  MET A 957      33.280  36.860  43.950  1.00  0.00           C
ATOM   4906  HG1 MET A 957      34.230  36.370  43.660  1.00  0.00           H
ATOM   4907  HG2 MET A 957      32.940  37.330  43.000  1.00  0.00           H
ATOM   4908  SD  MET A 957      31.970  35.720  44.330  1.00  0.00           S
ATOM   4909  CE  MET A 957      32.480  35.050  45.940  1.00  0.00           C
ATOM   4910  HE1 MET A 957      33.520  34.670  45.910  1.00  0.00           H
ATOM   4911  HE2 MET A 957      31.900  34.140  46.200  1.00  0.00           H
ATOM   4912  HE3 MET A 957      32.510  35.780  46.770  1.00  0.00           H
ATOM   4913  C   MET A 957      32.420  39.510  46.810  1.00  0.00           C
ATOM   4914  O   MET A 957      32.220  38.950  47.850  1.00  0.00           O
ATOM   4915  N   VAL A 958      33.010  40.780  46.780  1.00  0.00           N
ATOM   4916  HN  VAL A 958      33.410  41.240  45.980  1.00  0.00           H
ATOM   4917  CA  VAL A 958      33.250  41.480  48.080  1.00  0.00           C
ATOM   4918  HA  VAL A 958      33.570  40.700  48.760  1.00  0.00           H
ATOM   4919  CB  VAL A 958      34.290  42.520  48.120  1.00  0.00           C
ATOM   4920  HB  VAL A 958      34.290  43.220  47.250  1.00  0.00           H
ATOM   4921  CG1 VAL A 958      34.170  43.380  49.420  1.00  0.00           C
ATOM   4922 HG11 VAL A 958      34.100  42.720  50.300  1.00  0.00           H
ATOM   4923 HG12 VAL A 958      33.220  43.930  49.330  1.00  0.00           H
ATOM   4924 HG13 VAL A 958      35.010  44.100  49.550  1.00  0.00           H
ATOM   4925  CG2 VAL A 958      35.630  41.690  48.060  1.00  0.00           C
ATOM   4926 HG21 VAL A 958      35.570  40.870  48.820  1.00  0.00           H
ATOM   4927 HG22 VAL A 958      36.570  42.270  48.210  1.00  0.00           H
ATOM   4928 HG23 VAL A 958      35.620  41.310  47.030  1.00  0.00           H
ATOM   4929  C   VAL A 958      31.940  41.880  48.710  1.00  0.00           C
ATOM   4930  O   VAL A 958      31.720  41.780  49.920  1.00  0.00           O
ATOM   4931  N   GLY A 959      31.000  42.350  47.820  1.00  0.00           N
ATOM   4932  HN  GLY A 959      31.210  42.480  46.860  1.00  0.00           H
ATOM   4933  CA  GLY A 959      29.660  42.640  48.220  1.00  0.00           C
ATOM   4934  HA1 GLY A 959      29.100  42.930  47.340  1.00  0.00           H
ATOM   4935  HA2 GLY A 959      29.660  43.450  48.930  1.00  0.00           H
ATOM   4936  C   GLY A 959      28.860  41.480  48.840  1.00  0.00           C
ATOM   4937  O   GLY A 959      28.180  41.560  49.880  1.00  0.00           O
ATOM   4938  N   VAL A 960      28.970  40.230  48.250  1.00  0.00           N
ATOM   4939  HN  VAL A 960      29.160  40.080  47.290  1.00  0.00           H
ATOM   4940  CA  VAL A 960      28.420  39.000  48.770  1.00  0.00           C
ATOM   4941  HA  VAL A 960      27.390  39.040  49.060  1.00  0.00           H
ATOM   4942  CB  VAL A 960      28.720  37.830  47.770  1.00  0.00           C
ATOM   4943  HB  VAL A 960      29.800  37.860  47.520  1.00  0.00           H
ATOM   4944  CG1 VAL A 960      28.420  36.450  48.340  1.00  0.00           C
ATOM   4945 HG11 VAL A 960      29.060  36.150  49.200  1.00  0.00           H
ATOM   4946 HG12 VAL A 960      28.680  35.740  47.530  1.00  0.00           H
ATOM   4947 HG13 VAL A 960      27.350  36.290  48.620  1.00  0.00           H
ATOM   4948  CG2 VAL A 960      27.920  38.080  46.530  1.00  0.00           C
ATOM   4949 HG21 VAL A 960      28.390  37.770  45.570  1.00  0.00           H
ATOM   4950 HG22 VAL A 960      27.710  39.160  46.340  1.00  0.00           H
ATOM   4951 HG23 VAL A 960      26.950  37.570  46.690  1.00  0.00           H
ATOM   4952  C   VAL A 960      29.140  38.550  50.100  1.00  0.00           C
ATOM   4953  O   VAL A 960      28.550  38.100  51.080  1.00  0.00           O
ATOM   4954  N   MET A 961      30.500  38.800  50.140  1.00  0.00           N
ATOM   4955  HN  MET A 961      30.980  39.150  49.350  1.00  0.00           H
ATOM   4956  CA  MET A 961      31.230  38.320  51.220  1.00  0.00           C
ATOM   4957  HA  MET A 961      30.930  37.330  51.530  1.00  0.00           H
ATOM   4958  CB  MET A 961      32.690  38.160  50.800  1.00  0.00           C
ATOM   4959  HB1 MET A 961      33.380  38.090  51.670  1.00  0.00           H
ATOM   4960  HB2 MET A 961      32.920  39.050  50.180  1.00  0.00           H
ATOM   4961  CG  MET A 961      33.050  36.960  49.890  1.00  0.00           C
ATOM   4962  HG1 MET A 961      34.070  37.180  49.500  1.00  0.00           H
ATOM   4963  HG2 MET A 961      32.390  36.870  49.000  1.00  0.00           H
ATOM   4964  SD  MET A 961      32.990  35.360  50.580  1.00  0.00           S
ATOM   4965  CE  MET A 961      32.850  35.580  52.410  1.00  0.00           C
ATOM   4966  HE1 MET A 961      32.020  36.290  52.610  1.00  0.00           H
ATOM   4967  HE2 MET A 961      33.780  35.940  52.910  1.00  0.00           H
ATOM   4968  HE3 MET A 961      32.490  34.640  52.870  1.00  0.00           H
ATOM   4969  C   MET A 961      31.100  39.220  52.480  1.00  0.00           C
ATOM   4970  O   MET A 961      31.030  38.770  53.610  1.00  0.00           O
ATOM   4971  N   LEU A 962      30.990  40.530  52.320  1.00  0.00           N
ATOM   4972  HN  LEU A 962      31.120  40.920  51.410  1.00  0.00           H
ATOM   4973  CA  LEU A 962      30.560  41.460  53.300  1.00  0.00           C
ATOM   4974  HA  LEU A 962      31.300  41.550  54.070  1.00  0.00           H
ATOM   4975  CB  LEU A 962      30.410  42.880  52.650  1.00  0.00           C
ATOM   4976  HB1 LEU A 962      29.670  42.830  51.820  1.00  0.00           H
ATOM   4977  HB2 LEU A 962      31.400  43.210  52.260  1.00  0.00           H
ATOM   4978  CG  LEU A 962      29.990  44.070  53.570  1.00  0.00           C
ATOM   4979  HG  LEU A 962      30.350  43.840  54.600  1.00  0.00           H
ATOM   4980  CD1 LEU A 962      30.730  45.420  53.180  1.00  0.00           C
ATOM   4981 HD11 LEU A 962      30.490  46.240  53.890  1.00  0.00           H
ATOM   4982 HD12 LEU A 962      30.610  45.590  52.090  1.00  0.00           H
ATOM   4983 HD13 LEU A 962      31.780  45.060  53.260  1.00  0.00           H
ATOM   4984  CD2 LEU A 962      28.520  44.180  53.810  1.00  0.00           C
ATOM   4985 HD21 LEU A 962      28.060  43.300  54.310  1.00  0.00           H
ATOM   4986 HD22 LEU A 962      27.980  44.390  52.860  1.00  0.00           H
ATOM   4987 HD23 LEU A 962      28.250  45.020  54.480  1.00  0.00           H
ATOM   4988  C   LEU A 962      29.300  41.060  53.890  1.00  0.00           C
ATOM   4989  O   LEU A 962      29.200  41.160  55.120  1.00  0.00           O
ATOM   4990  N   GLY A 963      28.290  40.570  53.150  1.00  0.00           N
ATOM   4991  HN  GLY A 963      28.220  40.660  52.150  1.00  0.00           H
ATOM   4992  CA  GLY A 963      27.100  40.030  53.810  1.00  0.00           C
ATOM   4993  HA1 GLY A 963      26.420  39.800  53.010  1.00  0.00           H
ATOM   4994  HA2 GLY A 963      26.770  40.790  54.500  1.00  0.00           H
ATOM   4995  C   GLY A 963      27.280  38.820  54.690  1.00  0.00           C
ATOM   4996  O   GLY A 963      26.820  38.860  55.780  1.00  0.00           O
ATOM   4997  N   VAL A 964      27.970  37.760  54.200  1.00  0.00           N
ATOM   4998  HN  VAL A 964      28.350  37.770  53.280  1.00  0.00           H
ATOM   4999  CA  VAL A 964      28.340  36.620  55.100  1.00  0.00           C
ATOM   5000  HA  VAL A 964      27.370  36.240  55.420  1.00  0.00           H
ATOM   5001  CB  VAL A 964      28.970  35.560  54.280  1.00  0.00           C
ATOM   5002  HB  VAL A 964      29.830  36.040  53.760  1.00  0.00           H
ATOM   5003  CG1 VAL A 964      29.650  34.470  55.150  1.00  0.00           C
ATOM   5004 HG11 VAL A 964      30.580  34.670  55.700  1.00  0.00           H
ATOM   5005 HG12 VAL A 964      29.910  33.730  54.360  1.00  0.00           H
ATOM   5006 HG13 VAL A 964      28.870  34.020  55.800  1.00  0.00           H
ATOM   5007  CG2 VAL A 964      27.910  35.070  53.280  1.00  0.00           C
ATOM   5008 HG21 VAL A 964      28.180  34.010  53.020  1.00  0.00           H
ATOM   5009 HG22 VAL A 964      28.100  35.600  52.330  1.00  0.00           H
ATOM   5010 HG23 VAL A 964      26.840  35.120  53.570  1.00  0.00           H
ATOM   5011  C   VAL A 964      29.090  37.060  56.350  1.00  0.00           C
ATOM   5012  O   VAL A 964      28.860  36.580  57.470  1.00  0.00           O
ATOM   5013  N   CYS A 965      30.120  37.860  56.220  1.00  0.00           N
ATOM   5014  HN  CYS A 965      30.490  38.060  55.300  1.00  0.00           H
ATOM   5015  CA  CYS A 965      30.870  38.230  57.350  1.00  0.00           C
ATOM   5016  HA  CYS A 965      31.070  37.300  57.850  1.00  0.00           H
ATOM   5017  CB  CYS A 965      32.160  38.970  56.890  1.00  0.00           C
ATOM   5018  HB1 CYS A 965      32.530  39.750  57.580  1.00  0.00           H
ATOM   5019  HB2 CYS A 965      31.780  39.510  56.000  1.00  0.00           H
ATOM   5020  SG  CYS A 965      33.500  37.810  56.380  1.00  0.00           S
ATOM   5021  HG1 CYS A 965      34.320  38.700  55.850  1.00  0.00           H
ATOM   5022  C   CYS A 965      30.010  39.160  58.240  1.00  0.00           C
ATOM   5023  O   CYS A 965      30.140  39.150  59.470  1.00  0.00           O
ATOM   5024  N   SER A 966      29.000  39.930  57.750  1.00  0.00           N
ATOM   5025  HN  SER A 966      28.830  39.950  56.770  1.00  0.00           H
ATOM   5026  CA  SER A 966      27.980  40.490  58.720  1.00  0.00           C
ATOM   5027  HA  SER A 966      28.400  41.130  59.470  1.00  0.00           H
ATOM   5028  CB  SER A 966      26.870  41.310  58.020  1.00  0.00           C
ATOM   5029  HB1 SER A 966      26.170  41.820  58.730  1.00  0.00           H
ATOM   5030  HB2 SER A 966      26.210  40.590  57.480  1.00  0.00           H
ATOM   5031  OG  SER A 966      27.400  42.290  57.090  1.00  0.00           O
ATOM   5032  HG1 SER A 966      27.970  41.890  56.440  1.00  0.00           H
ATOM   5033  C   SER A 966      27.270  39.460  59.570  1.00  0.00           C
ATOM   5034  O   SER A 966      27.090  39.650  60.750  1.00  0.00           O
ATOM   5035  N   VAL A 967      26.880  38.370  58.960  1.00  0.00           N
ATOM   5036  HN  VAL A 967      26.900  38.370  57.970  1.00  0.00           H
ATOM   5037  CA  VAL A 967      26.130  37.220  59.530  1.00  0.00           C
ATOM   5038  HA  VAL A 967      25.180  37.470  59.960  1.00  0.00           H
ATOM   5039  CB  VAL A 967      25.550  36.260  58.410  1.00  0.00           C
ATOM   5040  HB  VAL A 967      26.320  35.990  57.660  1.00  0.00           H
ATOM   5041  CG1 VAL A 967      24.940  34.980  59.040  1.00  0.00           C
ATOM   5042 HG11 VAL A 967      24.310  35.130  59.940  1.00  0.00           H
ATOM   5043 HG12 VAL A 967      25.750  34.230  59.170  1.00  0.00           H
ATOM   5044 HG13 VAL A 967      24.240  34.540  58.290  1.00  0.00           H
ATOM   5045  CG2 VAL A 967      24.500  37.140  57.780  1.00  0.00           C
ATOM   5046 HG21 VAL A 967      23.940  36.700  56.930  1.00  0.00           H
ATOM   5047 HG22 VAL A 967      24.920  38.070  57.340  1.00  0.00           H
ATOM   5048 HG23 VAL A 967      23.770  37.400  58.580  1.00  0.00           H
ATOM   5049  C   VAL A 967      26.940  36.520  60.660  1.00  0.00           C
ATOM   5050  O   VAL A 967      26.440  36.020  61.680  1.00  0.00           O
ATOM   5051  N   MET A 968      28.290  36.420  60.420  1.00  0.00           N
ATOM   5052  HN  MET A 968      28.580  36.600  59.490  1.00  0.00           H
ATOM   5053  CA  MET A 968      29.070  35.690  61.380  1.00  0.00           C
ATOM   5054  HA  MET A 968      28.460  35.090  62.050  1.00  0.00           H
ATOM   5055  CB  MET A 968      30.290  34.880  60.760  1.00  0.00           C
ATOM   5056  HB1 MET A 968      30.780  34.290  61.570  1.00  0.00           H
ATOM   5057  HB2 MET A 968      31.010  35.570  60.280  1.00  0.00           H
ATOM   5058  CG  MET A 968      29.890  33.950  59.600  1.00  0.00           C
ATOM   5059  HG1 MET A 968      29.410  34.540  58.790  1.00  0.00           H
ATOM   5060  HG2 MET A 968      29.130  33.230  59.930  1.00  0.00           H
[truncated: 6,873,249 more chars]
