# Supplementary material for: CryoEM and computational modeling structural insights into the pH regulator NBCn1
Source: Nat Commun. 2025 Nov 11;16:9932. doi: 10.1038/s41467-025-64868-z (PMC12606367; doi:10.1038/s41467-025-64868-z)
Supplement: Supplementary file 7 — Supplementary Data 5 [file 41467_2025_64868_MOESM7_ESM.zip › 100ns_z_restr_MD_NBCn1_2NaCO3/hNBCn1_OF/z-restr_hNBCn1_OF_2NaCO3_last_step_63.pdb]

REMARK    GENERATED BY TRJCONV
TITLE     Title t= 101000.00000 step= 50500000
REMARK    THIS IS A SIMULATION BOX
CRYST1   91.997   91.997  105.442  90.00  90.00  90.00 P 1           1
MODEL        1
ATOM      1  N   LEU A 585      26.600  43.480  32.660  1.00  0.00           N
ATOM      2  HT1 LEU A 585      25.720  43.150  32.220  1.00  0.00           H
ATOM      3  HT2 LEU A 585      27.230  43.900  31.950  1.00  0.00           H
ATOM      4  HT3 LEU A 585      26.210  44.220  33.290  1.00  0.00           H
ATOM      5  CA  LEU A 585      27.200  42.360  33.500  1.00  0.00           C
ATOM      6  HA  LEU A 585      28.150  42.770  33.820  1.00  0.00           H
ATOM      7  CB  LEU A 585      26.310  42.020  34.710  1.00  0.00           C
ATOM      8  HB1 LEU A 585      25.390  41.530  34.320  1.00  0.00           H
ATOM      9  HB2 LEU A 585      25.830  42.880  35.230  1.00  0.00           H
ATOM     10  CG  LEU A 585      26.980  40.990  35.670  1.00  0.00           C
ATOM     11  HG  LEU A 585      27.330  40.080  35.150  1.00  0.00           H
ATOM     12  CD1 LEU A 585      28.290  41.550  36.210  1.00  0.00           C
ATOM     13 HD11 LEU A 585      29.110  41.250  35.540  1.00  0.00           H
ATOM     14 HD12 LEU A 585      28.480  41.080  37.190  1.00  0.00           H
ATOM     15 HD13 LEU A 585      28.180  42.660  36.300  1.00  0.00           H
ATOM     16  CD2 LEU A 585      26.020  40.540  36.770  1.00  0.00           C
ATOM     17 HD21 LEU A 585      25.760  41.310  37.520  1.00  0.00           H
ATOM     18 HD22 LEU A 585      26.490  39.830  37.480  1.00  0.00           H
ATOM     19 HD23 LEU A 585      25.100  40.050  36.380  1.00  0.00           H
ATOM     20  C   LEU A 585      27.600  41.190  32.770  1.00  0.00           C
ATOM     21  O   LEU A 585      28.780  40.800  32.840  1.00  0.00           O
ATOM     22  N   ILE A 586      26.680  40.610  32.000  1.00  0.00           N
ATOM     23  HN  ILE A 586      25.730  40.880  31.930  1.00  0.00           H
ATOM     24  CA  ILE A 586      26.910  39.300  31.410  1.00  0.00           C
ATOM     25  HA  ILE A 586      27.270  38.730  32.260  1.00  0.00           H
ATOM     26  CB  ILE A 586      25.710  38.660  30.800  1.00  0.00           C
ATOM     27  HB  ILE A 586      25.250  39.370  30.080  1.00  0.00           H
ATOM     28  CG2 ILE A 586      26.070  37.330  30.140  1.00  0.00           C
ATOM     29 HG21 ILE A 586      26.840  36.830  30.760  1.00  0.00           H
ATOM     30 HG22 ILE A 586      26.560  37.400  29.150  1.00  0.00           H
ATOM     31 HG23 ILE A 586      25.180  36.660  30.110  1.00  0.00           H
ATOM     32  CG1 ILE A 586      24.620  38.420  31.900  1.00  0.00           C
ATOM     33 HG11 ILE A 586      23.780  37.820  31.470  1.00  0.00           H
ATOM     34 HG12 ILE A 586      24.270  39.460  32.090  1.00  0.00           H
ATOM     35  CD  ILE A 586      25.010  37.910  33.260  1.00  0.00           C
ATOM     36  HD1 ILE A 586      24.140  37.880  33.950  1.00  0.00           H
ATOM     37  HD2 ILE A 586      25.770  38.470  33.850  1.00  0.00           H
ATOM     38  HD3 ILE A 586      25.490  36.930  33.070  1.00  0.00           H
ATOM     39  C   ILE A 586      28.110  39.360  30.410  1.00  0.00           C
ATOM     40  O   ILE A 586      28.810  38.350  30.450  1.00  0.00           O
ATOM     41  N   LEU A 587      28.410  40.430  29.610  1.00  0.00           N
ATOM     42  HN  LEU A 587      27.790  41.210  29.590  1.00  0.00           H
ATOM     43  CA  LEU A 587      29.460  40.440  28.690  1.00  0.00           C
ATOM     44  HA  LEU A 587      29.340  39.570  28.060  1.00  0.00           H
ATOM     45  CB  LEU A 587      29.370  41.740  27.760  1.00  0.00           C
ATOM     46  HB1 LEU A 587      30.370  41.880  27.270  1.00  0.00           H
ATOM     47  HB2 LEU A 587      29.330  42.590  28.450  1.00  0.00           H
ATOM     48  CG  LEU A 587      28.160  41.820  26.850  1.00  0.00           C
ATOM     49  HG  LEU A 587      27.240  41.490  27.360  1.00  0.00           H
ATOM     50  CD1 LEU A 587      27.950  43.230  26.320  1.00  0.00           C
ATOM     51 HD11 LEU A 587      27.880  43.810  27.260  1.00  0.00           H
ATOM     52 HD12 LEU A 587      26.980  43.370  25.780  1.00  0.00           H
ATOM     53 HD13 LEU A 587      28.800  43.620  25.710  1.00  0.00           H
ATOM     54  CD2 LEU A 587      28.350  40.960  25.610  1.00  0.00           C
ATOM     55 HD21 LEU A 587      29.120  41.380  24.930  1.00  0.00           H
ATOM     56 HD22 LEU A 587      27.420  41.060  24.990  1.00  0.00           H
ATOM     57 HD23 LEU A 587      28.490  39.880  25.810  1.00  0.00           H
ATOM     58  C   LEU A 587      30.830  40.330  29.300  1.00  0.00           C
ATOM     59  O   LEU A 587      31.760  39.640  28.890  1.00  0.00           O
ATOM     60  N   ASP A 588      30.880  41.070  30.460  1.00  0.00           N
ATOM     61  HN  ASP A 588      29.990  41.340  30.820  1.00  0.00           H
ATOM     62  CA  ASP A 588      32.080  41.090  31.300  1.00  0.00           C
ATOM     63  HA  ASP A 588      33.000  41.290  30.780  1.00  0.00           H
ATOM     64  CB  ASP A 588      32.030  42.170  32.350  1.00  0.00           C
ATOM     65  HB1 ASP A 588      32.830  42.170  33.140  1.00  0.00           H
ATOM     66  HB2 ASP A 588      31.010  42.050  32.780  1.00  0.00           H
ATOM     67  CG  ASP A 588      32.190  43.570  31.730  1.00  0.00           C
ATOM     68  OD1 ASP A 588      32.970  43.670  30.780  1.00  0.00           O
ATOM     69  OD2 ASP A 588      31.760  44.590  32.330  1.00  0.00           O
ATOM     70  C   ASP A 588      32.420  39.750  31.900  1.00  0.00           C
ATOM     71  O   ASP A 588      33.640  39.350  31.860  1.00  0.00           O
ATOM     72  N   ILE A 589      31.340  38.930  32.240  1.00  0.00           N
ATOM     73  HN  ILE A 589      30.370  39.160  32.380  1.00  0.00           H
ATOM     74  CA  ILE A 589      31.540  37.550  32.620  1.00  0.00           C
ATOM     75  HA  ILE A 589      32.380  37.550  33.300  1.00  0.00           H
ATOM     76  CB  ILE A 589      30.280  36.880  33.230  1.00  0.00           C
ATOM     77  HB  ILE A 589      29.480  36.920  32.440  1.00  0.00           H
ATOM     78  CG2 ILE A 589      30.360  35.430  33.430  1.00  0.00           C
ATOM     79 HG21 ILE A 589      29.450  34.950  33.830  1.00  0.00           H
ATOM     80 HG22 ILE A 589      31.190  35.240  34.140  1.00  0.00           H
ATOM     81 HG23 ILE A 589      30.670  34.920  32.480  1.00  0.00           H
ATOM     82  CG1 ILE A 589      29.810  37.710  34.490  1.00  0.00           C
ATOM     83 HG11 ILE A 589      29.890  38.800  34.280  1.00  0.00           H
ATOM     84 HG12 ILE A 589      30.480  37.430  35.330  1.00  0.00           H
ATOM     85  CD  ILE A 589      28.300  37.340  34.790  1.00  0.00           C
ATOM     86  HD1 ILE A 589      27.700  37.250  33.860  1.00  0.00           H
ATOM     87  HD2 ILE A 589      27.890  38.200  35.350  1.00  0.00           H
ATOM     88  HD3 ILE A 589      28.200  36.370  35.330  1.00  0.00           H
ATOM     89  C   ILE A 589      32.160  36.740  31.470  1.00  0.00           C
ATOM     90  O   ILE A 589      33.230  36.080  31.610  1.00  0.00           O
ATOM     91  N   LYS A 590      31.600  36.880  30.280  1.00  0.00           N
ATOM     92  HN  LYS A 590      30.700  37.300  30.210  1.00  0.00           H
ATOM     93  CA  LYS A 590      31.970  36.160  29.090  1.00  0.00           C
ATOM     94  HA  LYS A 590      31.870  35.090  29.250  1.00  0.00           H
ATOM     95  CB  LYS A 590      30.960  36.400  27.970  1.00  0.00           C
ATOM     96  HB1 LYS A 590      31.230  35.910  27.000  1.00  0.00           H
ATOM     97  HB2 LYS A 590      30.910  37.500  27.840  1.00  0.00           H
ATOM     98  CG  LYS A 590      29.580  35.910  28.280  1.00  0.00           C
ATOM     99  HG1 LYS A 590      29.160  36.520  29.110  1.00  0.00           H
ATOM    100  HG2 LYS A 590      29.710  34.860  28.610  1.00  0.00           H
ATOM    101  CD  LYS A 590      28.580  36.010  27.090  1.00  0.00           C
ATOM    102  HD1 LYS A 590      29.050  35.640  26.150  1.00  0.00           H
ATOM    103  HD2 LYS A 590      28.160  37.010  26.840  1.00  0.00           H
ATOM    104  CE  LYS A 590      27.280  35.140  27.410  1.00  0.00           C
ATOM    105  HE1 LYS A 590      26.790  35.340  28.390  1.00  0.00           H
ATOM    106  HE2 LYS A 590      27.530  34.050  27.420  1.00  0.00           H
ATOM    107  NZ  LYS A 590      26.250  35.460  26.440  1.00  0.00           N
ATOM    108  HZ1 LYS A 590      26.500  35.500  25.430  1.00  0.00           H
ATOM    109  HZ2 LYS A 590      25.890  36.390  26.760  1.00  0.00           H
ATOM    110  HZ3 LYS A 590      25.480  34.780  26.530  1.00  0.00           H
ATOM    111  C   LYS A 590      33.380  36.370  28.570  1.00  0.00           C
ATOM    112  O   LYS A 590      34.050  35.420  28.090  1.00  0.00           O
ATOM    113  N   ARG A 591      33.780  37.610  28.620  1.00  0.00           N
ATOM    114  HN  ARG A 591      33.090  38.230  28.990  1.00  0.00           H
ATOM    115  CA  ARG A 591      35.050  37.970  28.060  1.00  0.00           C
ATOM    116  HA  ARG A 591      35.380  37.490  27.150  1.00  0.00           H
ATOM    117  CB  ARG A 591      35.040  39.450  27.820  1.00  0.00           C
ATOM    118  HB1 ARG A 591      36.040  39.910  27.880  1.00  0.00           H
ATOM    119  HB2 ARG A 591      34.300  39.940  28.480  1.00  0.00           H
ATOM    120  CG  ARG A 591      34.500  39.790  26.440  1.00  0.00           C
ATOM    121  HG1 ARG A 591      33.700  39.130  26.040  1.00  0.00           H
ATOM    122  HG2 ARG A 591      35.340  39.790  25.710  1.00  0.00           H
ATOM    123  CD  ARG A 591      33.850  41.200  26.340  1.00  0.00           C
ATOM    124  HD1 ARG A 591      34.670  41.930  26.570  1.00  0.00           H
ATOM    125  HD2 ARG A 591      33.140  41.250  27.190  1.00  0.00           H
ATOM    126  NE  ARG A 591      33.210  41.460  25.020  1.00  0.00           N
ATOM    127  HE  ARG A 591      33.350  40.880  24.210  1.00  0.00           H
ATOM    128  CZ  ARG A 591      32.340  42.410  24.870  1.00  0.00           C
ATOM    129  NH1 ARG A 591      32.070  43.400  25.690  1.00  0.00           N
ATOM    130 HH11 ARG A 591      31.500  44.160  25.370  1.00  0.00           H
ATOM    131 HH12 ARG A 591      32.660  43.510  26.490  1.00  0.00           H
ATOM    132  NH2 ARG A 591      31.670  42.510  23.680  1.00  0.00           N
ATOM    133 HH21 ARG A 591      31.390  41.630  23.330  1.00  0.00           H
ATOM    134 HH22 ARG A 591      31.070  43.310  23.590  1.00  0.00           H
ATOM    135  C   ARG A 591      36.160  37.540  28.940  1.00  0.00           C
ATOM    136  O   ARG A 591      37.230  37.210  28.480  1.00  0.00           O
ATOM    137  N   LYS A 592      35.970  37.430  30.270  1.00  0.00           N
ATOM    138  HN  LYS A 592      35.050  37.610  30.630  1.00  0.00           H
ATOM    139  CA  LYS A 592      37.060  37.000  31.110  1.00  0.00           C
ATOM    140  HA  LYS A 592      38.050  37.290  30.770  1.00  0.00           H
ATOM    141  CB  LYS A 592      36.700  37.610  32.510  1.00  0.00           C
ATOM    142  HB1 LYS A 592      35.670  37.280  32.760  1.00  0.00           H
ATOM    143  HB2 LYS A 592      36.630  38.710  32.320  1.00  0.00           H
ATOM    144  CG  LYS A 592      37.600  37.300  33.700  1.00  0.00           C
ATOM    145  HG1 LYS A 592      37.550  36.220  34.010  1.00  0.00           H
ATOM    146  HG2 LYS A 592      37.320  37.890  34.600  1.00  0.00           H
ATOM    147  CD  LYS A 592      39.100  37.630  33.540  1.00  0.00           C
ATOM    148  HD1 LYS A 592      39.600  36.830  32.950  1.00  0.00           H
ATOM    149  HD2 LYS A 592      39.600  37.620  34.540  1.00  0.00           H
ATOM    150  CE  LYS A 592      39.480  38.850  32.650  1.00  0.00           C
ATOM    151  HE1 LYS A 592      38.810  39.660  32.990  1.00  0.00           H
ATOM    152  HE2 LYS A 592      39.350  38.630  31.570  1.00  0.00           H
ATOM    153  NZ  LYS A 592      40.950  39.110  32.870  1.00  0.00           N
ATOM    154  HZ1 LYS A 592      41.280  39.300  33.840  1.00  0.00           H
ATOM    155  HZ2 LYS A 592      41.370  39.910  32.340  1.00  0.00           H
ATOM    156  HZ3 LYS A 592      41.570  38.310  32.650  1.00  0.00           H
ATOM    157  C   LYS A 592      37.030  35.510  31.240  1.00  0.00           C
ATOM    158  O   LYS A 592      37.910  34.910  31.840  1.00  0.00           O
ATOM    159  N   ALA A 593      35.920  34.840  30.810  1.00  0.00           N
ATOM    160  HN  ALA A 593      35.110  35.300  30.460  1.00  0.00           H
ATOM    161  CA  ALA A 593      35.740  33.370  31.030  1.00  0.00           C
ATOM    162  HA  ALA A 593      35.850  33.280  32.090  1.00  0.00           H
ATOM    163  CB  ALA A 593      34.300  32.780  30.660  1.00  0.00           C
ATOM    164  HB1 ALA A 593      34.280  31.700  30.940  1.00  0.00           H
ATOM    165  HB2 ALA A 593      34.260  32.830  29.550  1.00  0.00           H
ATOM    166  HB3 ALA A 593      33.460  33.320  31.130  1.00  0.00           H
ATOM    167  C   ALA A 593      36.760  32.480  30.310  1.00  0.00           C
ATOM    168  O   ALA A 593      37.210  31.640  31.040  1.00  0.00           O
ATOM    169  N   PRO A 594      37.180  32.530  29.040  1.00  0.00           N
ATOM    170  CD  PRO A 594      36.600  33.440  28.000  1.00  0.00           C
ATOM    171  HD1 PRO A 594      36.350  34.470  28.320  1.00  0.00           H
ATOM    172  HD2 PRO A 594      35.650  32.950  27.660  1.00  0.00           H
ATOM    173  CA  PRO A 594      38.250  31.600  28.540  1.00  0.00           C
ATOM    174  HA  PRO A 594      37.990  30.580  28.730  1.00  0.00           H
ATOM    175  CB  PRO A 594      38.280  31.900  27.020  1.00  0.00           C
ATOM    176  HB1 PRO A 594      37.640  31.130  26.540  1.00  0.00           H
ATOM    177  HB2 PRO A 594      39.270  31.730  26.540  1.00  0.00           H
ATOM    178  CG  PRO A 594      37.720  33.320  26.890  1.00  0.00           C
ATOM    179  HG1 PRO A 594      38.470  34.100  27.150  1.00  0.00           H
ATOM    180  HG2 PRO A 594      37.460  33.630  25.850  1.00  0.00           H
ATOM    181  C   PRO A 594      39.620  31.850  29.230  1.00  0.00           C
ATOM    182  O   PRO A 594      40.530  31.030  29.130  1.00  0.00           O
ATOM    183  N   PHE A 595      39.770  32.910  29.970  1.00  0.00           N
ATOM    184  HN  PHE A 595      39.060  33.610  30.130  1.00  0.00           H
ATOM    185  CA  PHE A 595      40.970  33.280  30.700  1.00  0.00           C
ATOM    186  HA  PHE A 595      41.700  32.510  30.540  1.00  0.00           H
ATOM    187  CB  PHE A 595      41.550  34.680  30.330  1.00  0.00           C
ATOM    188  HB1 PHE A 595      42.570  34.660  30.770  1.00  0.00           H
ATOM    189  HB2 PHE A 595      41.020  35.550  30.760  1.00  0.00           H
ATOM    190  CG  PHE A 595      41.680  34.740  28.830  1.00  0.00           C
ATOM    191  CD1 PHE A 595      42.560  33.860  28.180  1.00  0.00           C
ATOM    192  HD1 PHE A 595      43.090  33.140  28.790  1.00  0.00           H
ATOM    193  CE1 PHE A 595      42.730  33.820  26.770  1.00  0.00           C
ATOM    194  HE1 PHE A 595      43.350  33.100  26.270  1.00  0.00           H
ATOM    195  CZ  PHE A 595      42.020  34.680  25.980  1.00  0.00           C
ATOM    196  HZ  PHE A 595      42.150  34.730  24.910  1.00  0.00           H
ATOM    197  CD2 PHE A 595      40.940  35.580  27.970  1.00  0.00           C
ATOM    198  HD2 PHE A 595      40.290  36.260  28.500  1.00  0.00           H
ATOM    199  CE2 PHE A 595      41.090  35.550  26.560  1.00  0.00           C
ATOM    200  HE2 PHE A 595      40.510  36.250  25.970  1.00  0.00           H
ATOM    201  C   PHE A 595      40.790  33.170  32.180  1.00  0.00           C
ATOM    202  O   PHE A 595      41.680  33.600  32.940  1.00  0.00           O
ATOM    203  N   PHE A 596      39.680  32.570  32.660  1.00  0.00           N
ATOM    204  HN  PHE A 596      38.940  32.310  32.050  1.00  0.00           H
ATOM    205  CA  PHE A 596      39.500  32.360  34.060  1.00  0.00           C
ATOM    206  HA  PHE A 596      39.700  33.250  34.630  1.00  0.00           H
ATOM    207  CB  PHE A 596      38.000  31.890  34.260  1.00  0.00           C
ATOM    208  HB1 PHE A 596      37.800  30.960  33.690  1.00  0.00           H
ATOM    209  HB2 PHE A 596      37.250  32.560  33.820  1.00  0.00           H
ATOM    210  CG  PHE A 596      37.610  31.680  35.680  1.00  0.00           C
ATOM    211  CD1 PHE A 596      37.390  30.390  36.110  1.00  0.00           C
ATOM    212  HD1 PHE A 596      37.570  29.560  35.450  1.00  0.00           H
ATOM    213  CE1 PHE A 596      36.600  30.110  37.240  1.00  0.00           C
ATOM    214  HE1 PHE A 596      36.410  29.080  37.520  1.00  0.00           H
ATOM    215  CZ  PHE A 596      36.180  31.200  38.010  1.00  0.00           C
ATOM    216  HZ  PHE A 596      35.730  31.030  38.980  1.00  0.00           H
ATOM    217  CD2 PHE A 596      37.150  32.790  36.520  1.00  0.00           C
ATOM    218  HD2 PHE A 596      37.250  33.780  36.120  1.00  0.00           H
ATOM    219  CE2 PHE A 596      36.450  32.520  37.670  1.00  0.00           C
ATOM    220  HE2 PHE A 596      36.270  33.270  38.430  1.00  0.00           H
ATOM    221  C   PHE A 596      40.510  31.360  34.590  1.00  0.00           C
ATOM    222  O   PHE A 596      41.110  31.520  35.710  1.00  0.00           O
ATOM    223  N   LEU A 597      40.830  30.270  33.820  1.00  0.00           N
ATOM    224  HN  LEU A 597      40.380  30.110  32.940  1.00  0.00           H
ATOM    225  CA  LEU A 597      41.770  29.230  34.240  1.00  0.00           C
ATOM    226  HA  LEU A 597      42.390  29.660  35.020  1.00  0.00           H
ATOM    227  CB  LEU A 597      41.100  27.940  34.720  1.00  0.00           C
ATOM    228  HB1 LEU A 597      41.700  27.010  34.780  1.00  0.00           H
ATOM    229  HB2 LEU A 597      40.320  27.730  33.960  1.00  0.00           H
ATOM    230  CG  LEU A 597      40.390  28.100  36.140  1.00  0.00           C
ATOM    231  HG  LEU A 597      39.790  29.020  36.210  1.00  0.00           H
ATOM    232  CD1 LEU A 597      39.320  26.970  36.290  1.00  0.00           C
ATOM    233 HD11 LEU A 597      38.760  27.110  35.340  1.00  0.00           H
ATOM    234 HD12 LEU A 597      38.700  27.260  37.170  1.00  0.00           H
ATOM    235 HD13 LEU A 597      39.630  25.910  36.350  1.00  0.00           H
ATOM    236  CD2 LEU A 597      41.330  28.160  37.330  1.00  0.00           C
ATOM    237 HD21 LEU A 597      41.970  29.070  37.190  1.00  0.00           H
ATOM    238 HD22 LEU A 597      42.010  27.270  37.360  1.00  0.00           H
ATOM    239 HD23 LEU A 597      40.870  28.400  38.310  1.00  0.00           H
ATOM    240  C   LEU A 597      42.710  28.860  33.110  1.00  0.00           C
ATOM    241  O   LEU A 597      43.280  27.860  33.130  1.00  0.00           O
ATOM    242  N   SER A 598      43.010  29.750  32.080  1.00  0.00           N
ATOM    243  HN  SER A 598      42.610  30.660  32.070  1.00  0.00           H
ATOM    244  CA  SER A 598      44.080  29.690  31.100  1.00  0.00           C
ATOM    245  HA  SER A 598      43.830  28.820  30.490  1.00  0.00           H
ATOM    246  CB  SER A 598      43.940  30.920  30.200  1.00  0.00           C
ATOM    247  HB1 SER A 598      42.990  30.770  29.650  1.00  0.00           H
ATOM    248  HB2 SER A 598      44.660  30.940  29.360  1.00  0.00           H
ATOM    249  OG  SER A 598      44.160  32.190  30.860  1.00  0.00           O
ATOM    250  HG1 SER A 598      45.050  32.180  31.240  1.00  0.00           H
ATOM    251  C   SER A 598      45.540  29.650  31.750  1.00  0.00           C
ATOM    252  O   SER A 598      46.480  29.130  31.160  1.00  0.00           O
ATOM    253  N   ASP A 599      45.800  30.270  32.920  1.00  0.00           N
ATOM    254  HN  ASP A 599      45.130  30.830  33.410  1.00  0.00           H
ATOM    255  CA  ASP A 599      47.130  30.400  33.520  1.00  0.00           C
ATOM    256  HA  ASP A 599      47.890  30.180  32.770  1.00  0.00           H
ATOM    257  CB  ASP A 599      47.320  31.810  34.020  1.00  0.00           C
ATOM    258  HB1 ASP A 599      48.290  31.960  34.550  1.00  0.00           H
ATOM    259  HB2 ASP A 599      46.450  31.830  34.730  1.00  0.00           H
ATOM    260  CG  ASP A 599      47.010  32.870  33.000  1.00  0.00           C
ATOM    261  OD1 ASP A 599      46.780  34.070  33.410  1.00  0.00           O
ATOM    262  OD2 ASP A 599      46.950  32.660  31.760  1.00  0.00           O
ATOM    263  C   ASP A 599      47.350  29.210  34.560  1.00  0.00           C
ATOM    264  O   ASP A 599      48.440  29.090  35.090  1.00  0.00           O
ATOM    265  N   PHE A 600      46.220  28.430  34.820  1.00  0.00           N
ATOM    266  HN  PHE A 600      45.390  28.520  34.270  1.00  0.00           H
ATOM    267  CA  PHE A 600      46.210  27.310  35.730  1.00  0.00           C
ATOM    268  HA  PHE A 600      46.580  27.710  36.660  1.00  0.00           H
ATOM    269  CB  PHE A 600      44.750  26.890  36.140  1.00  0.00           C
ATOM    270  HB1 PHE A 600      44.180  26.540  35.250  1.00  0.00           H
ATOM    271  HB2 PHE A 600      44.260  27.770  36.610  1.00  0.00           H
ATOM    272  CG  PHE A 600      44.760  25.730  37.050  1.00  0.00           C
ATOM    273  CD1 PHE A 600      44.980  25.880  38.390  1.00  0.00           C
ATOM    274  HD1 PHE A 600      44.980  26.860  38.820  1.00  0.00           H
ATOM    275  CE1 PHE A 600      45.050  24.770  39.280  1.00  0.00           C
ATOM    276  HE1 PHE A 600      45.310  24.870  40.320  1.00  0.00           H
ATOM    277  CZ  PHE A 600      44.940  23.500  38.740  1.00  0.00           C
ATOM    278  HZ  PHE A 600      45.070  22.670  39.420  1.00  0.00           H
ATOM    279  CD2 PHE A 600      44.560  24.400  36.570  1.00  0.00           C
ATOM    280  HD2 PHE A 600      44.390  24.210  35.530  1.00  0.00           H
ATOM    281  CE2 PHE A 600      44.670  23.310  37.410  1.00  0.00           C
ATOM    282  HE2 PHE A 600      44.610  22.350  36.900  1.00  0.00           H
ATOM    283  C   PHE A 600      47.260  26.200  35.460  1.00  0.00           C
ATOM    284  O   PHE A 600      47.790  25.610  36.400  1.00  0.00           O
ATOM    285  N   LYS A 601      47.500  25.980  34.190  1.00  0.00           N
ATOM    286  HN  LYS A 601      46.930  26.300  33.440  1.00  0.00           H
ATOM    287  CA  LYS A 601      48.820  25.290  33.760  1.00  0.00           C
ATOM    288  HA  LYS A 601      48.770  24.230  33.980  1.00  0.00           H
ATOM    289  CB  LYS A 601      48.960  25.410  32.210  1.00  0.00           C
ATOM    290  HB1 LYS A 601      48.090  24.940  31.730  1.00  0.00           H
ATOM    291  HB2 LYS A 601      49.900  24.880  31.910  1.00  0.00           H
ATOM    292  CG  LYS A 601      48.930  26.870  31.740  1.00  0.00           C
ATOM    293  HG1 LYS A 601      49.690  27.460  32.300  1.00  0.00           H
ATOM    294  HG2 LYS A 601      47.910  27.250  31.970  1.00  0.00           H
ATOM    295  CD  LYS A 601      49.020  27.070  30.200  1.00  0.00           C
ATOM    296  HD1 LYS A 601      48.680  28.110  29.970  1.00  0.00           H
ATOM    297  HD2 LYS A 601      48.300  26.340  29.770  1.00  0.00           H
ATOM    298  CE  LYS A 601      50.470  26.810  29.540  1.00  0.00           C
ATOM    299  HE1 LYS A 601      50.430  26.930  28.430  1.00  0.00           H
ATOM    300  HE2 LYS A 601      50.720  25.790  29.920  1.00  0.00           H
ATOM    301  NZ  LYS A 601      51.460  27.710  30.030  1.00  0.00           N
ATOM    302  HZ1 LYS A 601      50.980  28.630  29.970  1.00  0.00           H
ATOM    303  HZ2 LYS A 601      52.320  27.710  29.440  1.00  0.00           H
ATOM    304  HZ3 LYS A 601      51.710  27.620  31.030  1.00  0.00           H
ATOM    305  C   LYS A 601      50.150  25.820  34.470  1.00  0.00           C
ATOM    306  O   LYS A 601      51.060  25.050  34.660  1.00  0.00           O
ATOM    307  N   ASP A 602      50.340  27.100  34.780  1.00  0.00           N
ATOM    308  HN  ASP A 602      49.590  27.760  34.790  1.00  0.00           H
ATOM    309  CA  ASP A 602      51.620  27.540  35.300  1.00  0.00           C
ATOM    310  HA  ASP A 602      52.490  26.960  34.970  1.00  0.00           H
ATOM    311  CB  ASP A 602      51.840  28.890  34.740  1.00  0.00           C
ATOM    312  HB1 ASP A 602      52.830  29.240  35.080  1.00  0.00           H
ATOM    313  HB2 ASP A 602      50.970  29.550  34.960  1.00  0.00           H
ATOM    314  CG  ASP A 602      52.070  28.940  33.170  1.00  0.00           C
ATOM    315  OD1 ASP A 602      51.900  30.060  32.670  1.00  0.00           O
ATOM    316  OD2 ASP A 602      52.360  27.930  32.550  1.00  0.00           O
ATOM    317  C   ASP A 602      51.620  27.620  36.850  1.00  0.00           C
ATOM    318  O   ASP A 602      52.540  28.130  37.490  1.00  0.00           O
ATOM    319  N   ALA A 603      50.590  27.040  37.520  1.00  0.00           N
ATOM    320  HN  ALA A 603      49.920  26.510  37.010  1.00  0.00           H
ATOM    321  CA  ALA A 603      50.390  27.020  38.960  1.00  0.00           C
ATOM    322  HA  ALA A 603      50.130  28.020  39.260  1.00  0.00           H
ATOM    323  CB  ALA A 603      49.170  26.080  39.380  1.00  0.00           C
ATOM    324  HB1 ALA A 603      49.210  26.060  40.490  1.00  0.00           H
ATOM    325  HB2 ALA A 603      49.200  25.090  38.900  1.00  0.00           H
ATOM    326  HB3 ALA A 603      48.170  26.540  39.230  1.00  0.00           H
ATOM    327  C   ALA A 603      51.550  26.640  39.850  1.00  0.00           C
ATOM    328  O   ALA A 603      51.750  27.250  40.930  1.00  0.00           O
ATOM    329  N   LEU A 604      52.410  25.650  39.390  1.00  0.00           N
ATOM    330  HN  LEU A 604      52.370  25.240  38.480  1.00  0.00           H
ATOM    331  CA  LEU A 604      53.550  25.200  40.130  1.00  0.00           C
ATOM    332  HA  LEU A 604      53.570  25.490  41.170  1.00  0.00           H
ATOM    333  CB  LEU A 604      53.620  23.640  40.030  1.00  0.00           C
ATOM    334  HB1 LEU A 604      54.490  23.150  40.510  1.00  0.00           H
ATOM    335  HB2 LEU A 604      53.800  23.380  38.970  1.00  0.00           H
ATOM    336  CG  LEU A 604      52.340  22.910  40.610  1.00  0.00           C
ATOM    337  HG  LEU A 604      51.420  23.320  40.120  1.00  0.00           H
ATOM    338  CD1 LEU A 604      52.340  21.390  40.520  1.00  0.00           C
ATOM    339 HD11 LEU A 604      53.280  20.880  40.810  1.00  0.00           H
ATOM    340 HD12 LEU A 604      52.240  21.060  39.460  1.00  0.00           H
ATOM    341 HD13 LEU A 604      51.590  21.050  41.260  1.00  0.00           H
ATOM    342  CD2 LEU A 604      52.130  23.340  42.080  1.00  0.00           C
ATOM    343 HD21 LEU A 604      52.100  24.430  42.320  1.00  0.00           H
ATOM    344 HD22 LEU A 604      52.990  22.960  42.670  1.00  0.00           H
ATOM    345 HD23 LEU A 604      51.230  22.830  42.480  1.00  0.00           H
ATOM    346  C   LEU A 604      54.850  25.670  39.560  1.00  0.00           C
ATOM    347  O   LEU A 604      55.970  25.180  39.760  1.00  0.00           O
ATOM    348  N   SER A 605      54.660  26.590  38.550  1.00  0.00           N
ATOM    349  HN  SER A 605      53.700  26.850  38.450  1.00  0.00           H
ATOM    350  CA  SER A 605      55.720  27.220  37.700  1.00  0.00           C
ATOM    351  HA  SER A 605      56.660  26.790  37.980  1.00  0.00           H
ATOM    352  CB  SER A 605      55.650  27.030  36.110  1.00  0.00           C
ATOM    353  HB1 SER A 605      56.510  27.560  35.670  1.00  0.00           H
ATOM    354  HB2 SER A 605      54.680  27.460  35.820  1.00  0.00           H
ATOM    355  OG  SER A 605      55.670  25.640  35.650  1.00  0.00           O
ATOM    356  HG1 SER A 605      54.880  25.310  36.070  1.00  0.00           H
ATOM    357  C   SER A 605      55.730  28.700  37.850  1.00  0.00           C
ATOM    358  O   SER A 605      54.830  29.360  38.410  1.00  0.00           O
ATOM    359  N   LEU A 606      56.890  29.260  37.410  1.00  0.00           N
ATOM    360  HN  LEU A 606      57.570  28.620  37.070  1.00  0.00           H
ATOM    361  CA  LEU A 606      57.050  30.680  37.070  1.00  0.00           C
ATOM    362  HA  LEU A 606      58.090  30.880  36.910  1.00  0.00           H
ATOM    363  CB  LEU A 606      56.470  30.990  35.630  1.00  0.00           C
ATOM    364  HB1 LEU A 606      56.460  32.100  35.520  1.00  0.00           H
ATOM    365  HB2 LEU A 606      55.410  30.610  35.620  1.00  0.00           H
ATOM    366  CG  LEU A 606      57.060  30.320  34.410  1.00  0.00           C
ATOM    367  HG  LEU A 606      56.740  29.260  34.410  1.00  0.00           H
ATOM    368  CD1 LEU A 606      56.360  30.950  33.200  1.00  0.00           C
ATOM    369 HD11 LEU A 606      55.280  30.680  33.250  1.00  0.00           H
ATOM    370 HD12 LEU A 606      56.590  30.680  32.150  1.00  0.00           H
ATOM    371 HD13 LEU A 606      56.580  32.040  33.090  1.00  0.00           H
ATOM    372  CD2 LEU A 606      58.660  30.430  34.250  1.00  0.00           C
ATOM    373 HD21 LEU A 606      59.090  29.900  33.380  1.00  0.00           H
ATOM    374 HD22 LEU A 606      59.160  30.180  35.210  1.00  0.00           H
ATOM    375 HD23 LEU A 606      58.900  31.510  34.120  1.00  0.00           H
ATOM    376  C   LEU A 606      56.730  31.740  38.180  1.00  0.00           C
ATOM    377  O   LEU A 606      56.100  32.770  37.920  1.00  0.00           O
ATOM    378  N   GLN A 607      57.250  31.500  39.360  1.00  0.00           N
ATOM    379  HN  GLN A 607      57.710  30.620  39.480  1.00  0.00           H
ATOM    380  CA  GLN A 607      57.400  32.380  40.430  1.00  0.00           C
ATOM    381  HA  GLN A 607      58.250  31.910  40.920  1.00  0.00           H
ATOM    382  CB  GLN A 607      57.740  33.880  40.150  1.00  0.00           C
ATOM    383  HB1 GLN A 607      57.440  34.490  41.030  1.00  0.00           H
ATOM    384  HB2 GLN A 607      57.190  34.200  39.250  1.00  0.00           H
ATOM    385  CG  GLN A 607      59.290  33.960  39.890  1.00  0.00           C
ATOM    386  HG1 GLN A 607      59.850  33.240  40.530  1.00  0.00           H
ATOM    387  HG2 GLN A 607      59.580  35.020  40.060  1.00  0.00           H
ATOM    388  CD  GLN A 607      59.690  33.690  38.420  1.00  0.00           C
ATOM    389  OE1 GLN A 607      60.020  32.540  38.160  1.00  0.00           O
ATOM    390  NE2 GLN A 607      59.520  34.700  37.560  1.00  0.00           N
ATOM    391 HE21 GLN A 607      59.720  34.510  36.590  1.00  0.00           H
ATOM    392 HE22 GLN A 607      59.090  35.570  37.820  1.00  0.00           H
ATOM    393  C   GLN A 607      56.360  32.220  41.560  1.00  0.00           C
ATOM    394  O   GLN A 607      56.430  32.890  42.600  1.00  0.00           O
ATOM    395  N   CYS A 608      55.390  31.290  41.400  1.00  0.00           N
ATOM    396  HN  CYS A 608      55.320  30.830  40.510  1.00  0.00           H
ATOM    397  CA  CYS A 608      54.330  31.010  42.380  1.00  0.00           C
ATOM    398  HA  CYS A 608      53.790  31.940  42.510  1.00  0.00           H
ATOM    399  CB  CYS A 608      53.410  29.850  41.830  1.00  0.00           C
ATOM    400  HB1 CYS A 608      52.690  29.430  42.570  1.00  0.00           H
ATOM    401  HB2 CYS A 608      54.000  28.950  41.550  1.00  0.00           H
ATOM    402  SG  CYS A 608      52.460  30.350  40.380  1.00  0.00           S
ATOM    403  HG1 CYS A 608      53.500  30.440  39.570  1.00  0.00           H
ATOM    404  C   CYS A 608      54.910  30.500  43.730  1.00  0.00           C
ATOM    405  O   CYS A 608      54.680  31.120  44.770  1.00  0.00           O
ATOM    406  N   LEU A 609      55.770  29.460  43.690  1.00  0.00           N
ATOM    407  HN  LEU A 609      56.060  29.000  42.860  1.00  0.00           H
ATOM    408  CA  LEU A 609      56.400  29.040  44.970  1.00  0.00           C
ATOM    409  HA  LEU A 609      55.720  28.700  45.740  1.00  0.00           H
ATOM    410  CB  LEU A 609      57.490  27.890  44.820  1.00  0.00           C
ATOM    411  HB1 LEU A 609      58.140  27.850  45.720  1.00  0.00           H
ATOM    412  HB2 LEU A 609      58.220  28.150  44.020  1.00  0.00           H
ATOM    413  CG  LEU A 609      56.930  26.460  44.650  1.00  0.00           C
ATOM    414  HG  LEU A 609      57.710  25.690  44.840  1.00  0.00           H
ATOM    415  CD1 LEU A 609      55.810  26.100  45.640  1.00  0.00           C
ATOM    416 HD11 LEU A 609      55.610  25.020  45.540  1.00  0.00           H
ATOM    417 HD12 LEU A 609      54.840  26.570  45.360  1.00  0.00           H
ATOM    418 HD13 LEU A 609      55.900  26.420  46.700  1.00  0.00           H
ATOM    419  CD2 LEU A 609      56.420  26.080  43.270  1.00  0.00           C
ATOM    420 HD21 LEU A 609      57.180  25.970  42.470  1.00  0.00           H
ATOM    421 HD22 LEU A 609      55.680  26.830  42.920  1.00  0.00           H
ATOM    422 HD23 LEU A 609      55.800  25.160  43.300  1.00  0.00           H
ATOM    423  C   LEU A 609      57.210  30.080  45.690  1.00  0.00           C
ATOM    424  O   LEU A 609      57.020  30.330  46.900  1.00  0.00           O
ATOM    425  N   ALA A 610      58.040  30.900  45.000  1.00  0.00           N
ATOM    426  HN  ALA A 610      58.210  30.850  44.010  1.00  0.00           H
ATOM    427  CA  ALA A 610      58.720  32.060  45.530  1.00  0.00           C
ATOM    428  HA  ALA A 610      59.200  31.580  46.370  1.00  0.00           H
ATOM    429  CB  ALA A 610      59.820  32.560  44.550  1.00  0.00           C
ATOM    430  HB1 ALA A 610      59.330  32.600  43.550  1.00  0.00           H
ATOM    431  HB2 ALA A 610      60.640  31.820  44.410  1.00  0.00           H
ATOM    432  HB3 ALA A 610      60.170  33.570  44.830  1.00  0.00           H
ATOM    433  C   ALA A 610      57.780  33.140  46.060  1.00  0.00           C
ATOM    434  O   ALA A 610      58.190  33.720  47.020  1.00  0.00           O
ATOM    435  N   SER A 611      56.690  33.410  45.430  1.00  0.00           N
ATOM    436  HN  SER A 611      56.450  32.850  44.620  1.00  0.00           H
ATOM    437  CA  SER A 611      55.710  34.440  45.880  1.00  0.00           C
ATOM    438  HA  SER A 611      56.200  35.370  46.120  1.00  0.00           H
ATOM    439  CB  SER A 611      54.560  34.670  44.810  1.00  0.00           C
ATOM    440  HB1 SER A 611      53.800  35.390  45.180  1.00  0.00           H
ATOM    441  HB2 SER A 611      53.980  33.760  44.560  1.00  0.00           H
ATOM    442  OG  SER A 611      55.140  35.200  43.680  1.00  0.00           O
ATOM    443  HG1 SER A 611      55.590  34.510  43.190  1.00  0.00           H
ATOM    444  C   SER A 611      55.040  34.040  47.180  1.00  0.00           C
ATOM    445  O   SER A 611      54.890  34.880  48.090  1.00  0.00           O
ATOM    446  N   ILE A 612      54.610  32.840  47.410  1.00  0.00           N
ATOM    447  HN  ILE A 612      54.800  32.020  46.880  1.00  0.00           H
ATOM    448  CA  ILE A 612      53.870  32.550  48.620  1.00  0.00           C
ATOM    449  HA  ILE A 612      53.020  33.210  48.640  1.00  0.00           H
ATOM    450  CB  ILE A 612      53.470  31.140  48.570  1.00  0.00           C
ATOM    451  HB  ILE A 612      54.340  30.590  48.150  1.00  0.00           H
ATOM    452  CG2 ILE A 612      52.970  30.560  49.960  1.00  0.00           C
ATOM    453 HG21 ILE A 612      53.810  30.560  50.680  1.00  0.00           H
ATOM    454 HG22 ILE A 612      52.760  29.480  49.820  1.00  0.00           H
ATOM    455 HG23 ILE A 612      52.080  31.140  50.270  1.00  0.00           H
ATOM    456  CG1 ILE A 612      52.320  31.020  47.510  1.00  0.00           C
ATOM    457 HG11 ILE A 612      52.590  31.550  46.580  1.00  0.00           H
ATOM    458 HG12 ILE A 612      51.420  31.550  47.890  1.00  0.00           H
ATOM    459  CD  ILE A 612      51.940  29.620  46.960  1.00  0.00           C
ATOM    460  HD1 ILE A 612      51.510  28.950  47.730  1.00  0.00           H
ATOM    461  HD2 ILE A 612      52.890  29.170  46.610  1.00  0.00           H
ATOM    462  HD3 ILE A 612      51.200  29.740  46.150  1.00  0.00           H
ATOM    463  C   ILE A 612      54.790  32.740  49.900  1.00  0.00           C
ATOM    464  O   ILE A 612      54.410  33.330  50.950  1.00  0.00           O
ATOM    465  N   LEU A 613      56.050  32.260  49.800  1.00  0.00           N
ATOM    466  HN  LEU A 613      56.360  31.680  49.050  1.00  0.00           H
ATOM    467  CA  LEU A 613      57.020  32.480  50.860  1.00  0.00           C
ATOM    468  HA  LEU A 613      56.660  32.090  51.810  1.00  0.00           H
ATOM    469  CB  LEU A 613      58.290  31.660  50.560  1.00  0.00           C
ATOM    470  HB1 LEU A 613      58.800  32.070  49.660  1.00  0.00           H
ATOM    471  HB2 LEU A 613      57.920  30.630  50.390  1.00  0.00           H
ATOM    472  CG  LEU A 613      59.290  31.650  51.750  1.00  0.00           C
ATOM    473  HG  LEU A 613      59.640  32.640  52.120  1.00  0.00           H
ATOM    474  CD1 LEU A 613      58.750  30.940  53.000  1.00  0.00           C
ATOM    475 HD11 LEU A 613      57.680  31.180  53.260  1.00  0.00           H
ATOM    476 HD12 LEU A 613      59.380  31.180  53.880  1.00  0.00           H
ATOM    477 HD13 LEU A 613      58.930  29.860  52.850  1.00  0.00           H
ATOM    478  CD2 LEU A 613      60.630  31.080  51.240  1.00  0.00           C
ATOM    479 HD21 LEU A 613      61.070  31.850  50.570  1.00  0.00           H
ATOM    480 HD22 LEU A 613      60.520  30.110  50.710  1.00  0.00           H
ATOM    481 HD23 LEU A 613      61.340  30.980  52.090  1.00  0.00           H
ATOM    482  C   LEU A 613      57.400  33.950  51.100  1.00  0.00           C
ATOM    483  O   LEU A 613      57.600  34.460  52.200  1.00  0.00           O
ATOM    484  N   PHE A 614      57.470  34.650  49.990  1.00  0.00           N
ATOM    485  HN  PHE A 614      57.420  34.320  49.050  1.00  0.00           H
ATOM    486  CA  PHE A 614      57.670  36.120  49.960  1.00  0.00           C
ATOM    487  HA  PHE A 614      58.490  36.320  50.640  1.00  0.00           H
ATOM    488  CB  PHE A 614      58.000  36.610  48.530  1.00  0.00           C
ATOM    489  HB1 PHE A 614      57.100  36.340  47.920  1.00  0.00           H
ATOM    490  HB2 PHE A 614      58.890  36.060  48.180  1.00  0.00           H
ATOM    491  CG  PHE A 614      58.250  38.060  48.350  1.00  0.00           C
ATOM    492  CD1 PHE A 614      57.930  38.760  47.160  1.00  0.00           C
ATOM    493  HD1 PHE A 614      57.450  38.270  46.330  1.00  0.00           H
ATOM    494  CE1 PHE A 614      57.930  40.220  47.140  1.00  0.00           C
ATOM    495  HE1 PHE A 614      57.540  40.730  46.280  1.00  0.00           H
ATOM    496  CZ  PHE A 614      58.410  40.910  48.250  1.00  0.00           C
ATOM    497  HZ  PHE A 614      58.350  41.980  48.280  1.00  0.00           H
ATOM    498  CD2 PHE A 614      58.800  38.780  49.430  1.00  0.00           C
ATOM    499  HD2 PHE A 614      59.160  38.270  50.320  1.00  0.00           H
ATOM    500  CE2 PHE A 614      58.820  40.180  49.450  1.00  0.00           C
ATOM    501  HE2 PHE A 614      59.100  40.800  50.290  1.00  0.00           H
ATOM    502  C   PHE A 614      56.540  36.880  50.600  1.00  0.00           C
ATOM    503  O   PHE A 614      56.830  37.710  51.490  1.00  0.00           O
ATOM    504  N   LEU A 615      55.280  36.580  50.320  1.00  0.00           N
ATOM    505  HN  LEU A 615      55.140  35.800  49.700  1.00  0.00           H
ATOM    506  CA  LEU A 615      54.260  37.560  50.600  1.00  0.00           C
ATOM    507  HA  LEU A 615      54.710  38.530  50.780  1.00  0.00           H
ATOM    508  CB  LEU A 615      53.280  37.720  49.400  1.00  0.00           C
ATOM    509  HB1 LEU A 615      52.610  38.600  49.530  1.00  0.00           H
ATOM    510  HB2 LEU A 615      52.680  36.800  49.240  1.00  0.00           H
ATOM    511  CG  LEU A 615      54.000  38.090  48.060  1.00  0.00           C
ATOM    512  HG  LEU A 615      54.820  37.350  47.910  1.00  0.00           H
ATOM    513  CD1 LEU A 615      52.950  37.890  46.930  1.00  0.00           C
ATOM    514 HD11 LEU A 615      53.410  38.030  45.940  1.00  0.00           H
ATOM    515 HD12 LEU A 615      52.130  38.630  47.060  1.00  0.00           H
ATOM    516 HD13 LEU A 615      52.540  36.860  46.880  1.00  0.00           H
ATOM    517  CD2 LEU A 615      54.540  39.490  48.060  1.00  0.00           C
ATOM    518 HD21 LEU A 615      53.780  40.280  48.230  1.00  0.00           H
ATOM    519 HD22 LEU A 615      55.090  39.770  47.150  1.00  0.00           H
ATOM    520 HD23 LEU A 615      55.320  39.610  48.860  1.00  0.00           H
ATOM    521  C   LEU A 615      53.400  37.320  51.850  1.00  0.00           C
ATOM    522  O   LEU A 615      52.750  38.260  52.260  1.00  0.00           O
ATOM    523  N   TYR A 616      53.490  36.140  52.470  1.00  0.00           N
ATOM    524  HN  TYR A 616      54.120  35.450  52.110  1.00  0.00           H
ATOM    525  CA  TYR A 616      52.610  35.800  53.590  1.00  0.00           C
ATOM    526  HA  TYR A 616      51.670  35.980  53.100  1.00  0.00           H
ATOM    527  CB  TYR A 616      52.840  34.320  53.860  1.00  0.00           C
ATOM    528  HB1 TYR A 616      53.930  34.140  54.020  1.00  0.00           H
ATOM    529  HB2 TYR A 616      52.460  33.820  52.940  1.00  0.00           H
ATOM    530  CG  TYR A 616      52.120  33.690  55.070  1.00  0.00           C
ATOM    531  CD1 TYR A 616      50.700  33.450  55.070  1.00  0.00           C
ATOM    532  HD1 TYR A 616      50.120  33.800  54.220  1.00  0.00           H
ATOM    533  CE1 TYR A 616      50.140  32.940  56.280  1.00  0.00           C
ATOM    534  HE1 TYR A 616      49.070  33.040  56.370  1.00  0.00           H
ATOM    535  CZ  TYR A 616      50.870  32.530  57.350  1.00  0.00           C
ATOM    536  OH  TYR A 616      50.250  31.850  58.350  1.00  0.00           O
ATOM    537  HH  TYR A 616      49.500  31.340  58.020  1.00  0.00           H
ATOM    538  CD2 TYR A 616      52.880  33.290  56.170  1.00  0.00           C
ATOM    539  HD2 TYR A 616      53.940  33.380  56.030  1.00  0.00           H
ATOM    540  CE2 TYR A 616      52.310  32.710  57.290  1.00  0.00           C
ATOM    541  HE2 TYR A 616      52.970  32.310  58.040  1.00  0.00           H
ATOM    542  C   TYR A 616      52.560  36.700  54.800  1.00  0.00           C
ATOM    543  O   TYR A 616      51.460  37.010  55.280  1.00  0.00           O
ATOM    544  N   CYS A 617      53.690  37.060  55.360  1.00  0.00           N
ATOM    545  HN  CYS A 617      54.440  36.820  54.750  1.00  0.00           H
ATOM    546  CA  CYS A 617      53.880  37.730  56.610  1.00  0.00           C
ATOM    547  HA  CYS A 617      53.130  37.300  57.260  1.00  0.00           H
ATOM    548  CB  CYS A 617      55.270  37.560  57.240  1.00  0.00           C
ATOM    549  HB1 CYS A 617      55.450  38.280  58.060  1.00  0.00           H
ATOM    550  HB2 CYS A 617      56.020  37.920  56.490  1.00  0.00           H
ATOM    551  SG  CYS A 617      55.580  35.840  57.770  1.00  0.00           S
ATOM    552  HG1 CYS A 617      55.890  35.240  56.640  1.00  0.00           H
ATOM    553  C   CYS A 617      53.590  39.220  56.500  1.00  0.00           C
ATOM    554  O   CYS A 617      52.970  39.900  57.280  1.00  0.00           O
ATOM    555  N   ALA A 618      53.990  39.770  55.310  1.00  0.00           N
ATOM    556  HN  ALA A 618      54.500  39.150  54.710  1.00  0.00           H
ATOM    557  CA  ALA A 618      53.740  41.160  54.840  1.00  0.00           C
ATOM    558  HA  ALA A 618      54.110  41.880  55.560  1.00  0.00           H
ATOM    559  CB  ALA A 618      54.460  41.480  53.590  1.00  0.00           C
ATOM    560  HB1 ALA A 618      54.310  42.530  53.290  1.00  0.00           H
ATOM    561  HB2 ALA A 618      54.190  40.800  52.740  1.00  0.00           H
ATOM    562  HB3 ALA A 618      55.560  41.400  53.710  1.00  0.00           H
ATOM    563  C   ALA A 618      52.100  41.400  54.720  1.00  0.00           C
ATOM    564  O   ALA A 618      51.650  42.510  55.130  1.00  0.00           O
ATOM    565  N   CYS A 619      51.370  40.360  54.220  1.00  0.00           N
ATOM    566  HN  CYS A 619      51.850  39.610  53.770  1.00  0.00           H
ATOM    567  CA  CYS A 619      49.940  40.370  54.130  1.00  0.00           C
ATOM    568  HA  CYS A 619      49.650  41.310  53.650  1.00  0.00           H
ATOM    569  CB  CYS A 619      49.440  39.290  53.130  1.00  0.00           C
ATOM    570  HB1 CYS A 619      48.330  39.230  53.180  1.00  0.00           H
ATOM    571  HB2 CYS A 619      49.920  38.340  53.460  1.00  0.00           H
ATOM    572  SG  CYS A 619      49.880  39.570  51.470  1.00  0.00           S
ATOM    573  HG1 CYS A 619      51.180  39.340  51.580  1.00  0.00           H
ATOM    574  C   CYS A 619      49.260  40.350  55.490  1.00  0.00           C
ATOM    575  O   CYS A 619      48.390  41.220  55.770  1.00  0.00           O
ATOM    576  N   MET A 620      49.620  39.380  56.370  1.00  0.00           N
ATOM    577  HN  MET A 620      50.370  38.780  56.110  1.00  0.00           H
ATOM    578  CA  MET A 620      48.930  39.050  57.560  1.00  0.00           C
ATOM    579  HA  MET A 620      47.930  39.220  57.220  1.00  0.00           H
ATOM    580  CB  MET A 620      49.170  37.610  58.120  1.00  0.00           C
ATOM    581  HB1 MET A 620      48.880  36.900  57.310  1.00  0.00           H
ATOM    582  HB2 MET A 620      48.440  37.540  58.950  1.00  0.00           H
ATOM    583  CG  MET A 620      50.620  37.250  58.580  1.00  0.00           C
ATOM    584  HG1 MET A 620      51.260  38.100  58.210  1.00  0.00           H
ATOM    585  HG2 MET A 620      51.040  36.380  58.030  1.00  0.00           H
ATOM    586  SD  MET A 620      50.870  37.020  60.430  1.00  0.00           S
ATOM    587  CE  MET A 620      52.470  36.430  60.140  1.00  0.00           C
ATOM    588  HE1 MET A 620      53.070  37.260  59.730  1.00  0.00           H
ATOM    589  HE2 MET A 620      52.550  35.610  59.390  1.00  0.00           H
ATOM    590  HE3 MET A 620      52.850  35.930  61.060  1.00  0.00           H
ATOM    591  C   MET A 620      49.150  40.060  58.710  1.00  0.00           C
ATOM    592  O   MET A 620      48.220  40.240  59.470  1.00  0.00           O
ATOM    593  N   SER A 621      50.360  40.700  58.810  1.00  0.00           N
ATOM    594  HN  SER A 621      51.130  40.450  58.240  1.00  0.00           H
ATOM    595  CA  SER A 621      50.620  41.710  59.820  1.00  0.00           C
ATOM    596  HA  SER A 621      50.350  41.160  60.710  1.00  0.00           H
ATOM    597  CB  SER A 621      52.130  41.880  59.960  1.00  0.00           C
ATOM    598  HB1 SER A 621      52.570  42.250  59.010  1.00  0.00           H
ATOM    599  HB2 SER A 621      52.690  40.920  60.110  1.00  0.00           H
ATOM    600  OG  SER A 621      52.550  42.730  61.070  1.00  0.00           O
ATOM    601  HG1 SER A 621      52.110  42.490  61.890  1.00  0.00           H
ATOM    602  C   SER A 621      49.750  42.950  59.890  1.00  0.00           C
ATOM    603  O   SER A 621      49.150  43.180  60.970  1.00  0.00           O
ATOM    604  N   PRO A 622      49.450  43.630  58.760  1.00  0.00           N
ATOM    605  CD  PRO A 622      50.210  43.580  57.570  1.00  0.00           C
ATOM    606  HD1 PRO A 622      49.940  42.670  56.980  1.00  0.00           H
ATOM    607  HD2 PRO A 622      51.290  43.520  57.770  1.00  0.00           H
ATOM    608  CA  PRO A 622      48.230  44.480  58.680  1.00  0.00           C
ATOM    609  HA  PRO A 622      48.280  45.360  59.310  1.00  0.00           H
ATOM    610  CB  PRO A 622      48.360  44.940  57.270  1.00  0.00           C
ATOM    611  HB1 PRO A 622      47.900  45.930  57.040  1.00  0.00           H
ATOM    612  HB2 PRO A 622      47.890  44.220  56.560  1.00  0.00           H
ATOM    613  CG  PRO A 622      49.820  44.820  56.800  1.00  0.00           C
ATOM    614  HG1 PRO A 622      49.840  44.730  55.680  1.00  0.00           H
ATOM    615  HG2 PRO A 622      50.440  45.710  57.060  1.00  0.00           H
ATOM    616  C   PRO A 622      46.870  43.880  59.040  1.00  0.00           C
ATOM    617  O   PRO A 622      46.180  44.640  59.720  1.00  0.00           O
ATOM    618  N   VAL A 623      46.550  42.620  58.660  1.00  0.00           N
ATOM    619  HN  VAL A 623      47.010  42.060  57.980  1.00  0.00           H
ATOM    620  CA  VAL A 623      45.380  41.990  59.230  1.00  0.00           C
ATOM    621  HA  VAL A 623      44.610  42.660  58.880  1.00  0.00           H
ATOM    622  CB  VAL A 623      45.220  40.540  58.740  1.00  0.00           C
ATOM    623  HB  VAL A 623      46.070  39.870  58.960  1.00  0.00           H
ATOM    624  CG1 VAL A 623      43.930  39.820  59.250  1.00  0.00           C
ATOM    625 HG11 VAL A 623      43.800  38.870  58.700  1.00  0.00           H
ATOM    626 HG12 VAL A 623      43.000  40.390  59.060  1.00  0.00           H
ATOM    627 HG13 VAL A 623      44.130  39.590  60.320  1.00  0.00           H
ATOM    628  CG2 VAL A 623      45.130  40.560  57.190  1.00  0.00           C
ATOM    629 HG21 VAL A 623      44.460  41.380  56.860  1.00  0.00           H
ATOM    630 HG22 VAL A 623      44.760  39.610  56.760  1.00  0.00           H
ATOM    631 HG23 VAL A 623      46.150  40.740  56.770  1.00  0.00           H
ATOM    632  C   VAL A 623      45.330  41.950  60.760  1.00  0.00           C
ATOM    633  O   VAL A 623      44.330  42.200  61.390  1.00  0.00           O
ATOM    634  N   ILE A 624      46.440  41.600  61.450  1.00  0.00           N
ATOM    635  HN  ILE A 624      47.250  41.470  60.880  1.00  0.00           H
ATOM    636  CA  ILE A 624      46.450  41.430  62.870  1.00  0.00           C
ATOM    637  HA  ILE A 624      45.640  40.800  63.190  1.00  0.00           H
ATOM    638  CB  ILE A 624      47.740  40.760  63.400  1.00  0.00           C
ATOM    639  HB  ILE A 624      48.600  41.090  62.790  1.00  0.00           H
ATOM    640  CG2 ILE A 624      48.010  40.920  64.910  1.00  0.00           C
ATOM    641 HG21 ILE A 624      48.070  41.990  65.200  1.00  0.00           H
ATOM    642 HG22 ILE A 624      48.970  40.410  65.150  1.00  0.00           H
ATOM    643 HG23 ILE A 624      47.190  40.500  65.540  1.00  0.00           H
ATOM    644  CG1 ILE A 624      47.740  39.220  63.030  1.00  0.00           C
ATOM    645 HG11 ILE A 624      47.150  39.000  62.140  1.00  0.00           H
ATOM    646 HG12 ILE A 624      47.200  38.730  63.870  1.00  0.00           H
ATOM    647  CD  ILE A 624      49.140  38.500  62.930  1.00  0.00           C
ATOM    648  HD1 ILE A 624      49.740  39.040  62.170  1.00  0.00           H
ATOM    649  HD2 ILE A 624      48.940  37.450  62.630  1.00  0.00           H
ATOM    650  HD3 ILE A 624      49.700  38.390  63.880  1.00  0.00           H
ATOM    651  C   ILE A 624      46.310  42.830  63.500  1.00  0.00           C
ATOM    652  O   ILE A 624      45.670  43.110  64.490  1.00  0.00           O
ATOM    653  N   THR A 625      46.960  43.820  62.850  1.00  0.00           N
ATOM    654  HN  THR A 625      47.500  43.660  62.030  1.00  0.00           H
ATOM    655  CA  THR A 625      46.910  45.200  63.290  1.00  0.00           C
ATOM    656  HA  THR A 625      47.170  45.350  64.330  1.00  0.00           H
ATOM    657  CB  THR A 625      47.930  46.040  62.520  1.00  0.00           C
ATOM    658  HB  THR A 625      47.530  46.130  61.500  1.00  0.00           H
ATOM    659  OG1 THR A 625      49.280  45.530  62.610  1.00  0.00           O
ATOM    660  HG1 THR A 625      49.180  44.710  62.130  1.00  0.00           H
ATOM    661  CG2 THR A 625      47.830  47.480  63.090  1.00  0.00           C
ATOM    662 HG21 THR A 625      47.380  47.610  64.100  1.00  0.00           H
ATOM    663 HG22 THR A 625      47.220  48.280  62.630  1.00  0.00           H
ATOM    664 HG23 THR A 625      48.830  47.970  63.070  1.00  0.00           H
ATOM    665  C   THR A 625      45.530  45.760  63.120  1.00  0.00           C
ATOM    666  O   THR A 625      44.910  46.370  64.030  1.00  0.00           O
ATOM    667  N   PHE A 626      44.890  45.410  62.020  1.00  0.00           N
ATOM    668  HN  PHE A 626      45.380  44.960  61.270  1.00  0.00           H
ATOM    669  CA  PHE A 626      43.560  45.970  61.700  1.00  0.00           C
ATOM    670  HA  PHE A 626      43.660  47.030  61.800  1.00  0.00           H
ATOM    671  CB  PHE A 626      43.240  45.630  60.270  1.00  0.00           C
ATOM    672  HB1 PHE A 626      43.250  44.520  60.240  1.00  0.00           H
ATOM    673  HB2 PHE A 626      43.990  46.040  59.550  1.00  0.00           H
ATOM    674  CG  PHE A 626      41.930  46.170  59.780  1.00  0.00           C
ATOM    675  CD1 PHE A 626      41.180  45.440  58.840  1.00  0.00           C
ATOM    676  HD1 PHE A 626      41.530  44.480  58.530  1.00  0.00           H
ATOM    677  CE1 PHE A 626      39.960  45.810  58.340  1.00  0.00           C
ATOM    678  HE1 PHE A 626      39.330  45.140  57.770  1.00  0.00           H
ATOM    679  CZ  PHE A 626      39.440  47.100  58.750  1.00  0.00           C
ATOM    680  HZ  PHE A 626      38.470  47.410  58.390  1.00  0.00           H
ATOM    681  CD2 PHE A 626      41.450  47.490  60.090  1.00  0.00           C
ATOM    682  HD2 PHE A 626      42.000  48.020  60.850  1.00  0.00           H
ATOM    683  CE2 PHE A 626      40.190  47.890  59.630  1.00  0.00           C
ATOM    684  HE2 PHE A 626      39.830  48.890  59.800  1.00  0.00           H
ATOM    685  C   PHE A 626      42.450  45.460  62.660  1.00  0.00           C
ATOM    686  O   PHE A 626      41.590  46.250  62.970  1.00  0.00           O
ATOM    687  N   GLY A 627      42.560  44.230  63.100  1.00  0.00           N
ATOM    688  HN  GLY A 627      43.230  43.660  62.620  1.00  0.00           H
ATOM    689  CA  GLY A 627      41.770  43.710  64.180  1.00  0.00           C
ATOM    690  HA1 GLY A 627      41.860  42.640  64.040  1.00  0.00           H
ATOM    691  HA2 GLY A 627      40.730  44.000  64.150  1.00  0.00           H
ATOM    692  C   GLY A 627      42.270  44.080  65.600  1.00  0.00           C
ATOM    693  O   GLY A 627      41.460  44.510  66.380  1.00  0.00           O
ATOM    694  N   GLY A 628      43.570  44.040  65.920  1.00  0.00           N
ATOM    695  HN  GLY A 628      44.290  43.770  65.280  1.00  0.00           H
ATOM    696  CA  GLY A 628      44.060  44.470  67.230  1.00  0.00           C
ATOM    697  HA1 GLY A 628      45.120  44.440  67.030  1.00  0.00           H
ATOM    698  HA2 GLY A 628      43.680  43.740  67.920  1.00  0.00           H
ATOM    699  C   GLY A 628      43.820  45.870  67.680  1.00  0.00           C
ATOM    700  O   GLY A 628      43.550  46.070  68.880  1.00  0.00           O
ATOM    701  N   LEU A 629      44.000  46.900  66.860  1.00  0.00           N
ATOM    702  HN  LEU A 629      44.400  46.770  65.950  1.00  0.00           H
ATOM    703  CA  LEU A 629      43.630  48.290  67.130  1.00  0.00           C
ATOM    704  HA  LEU A 629      44.090  48.680  68.040  1.00  0.00           H
ATOM    705  CB  LEU A 629      44.340  49.190  66.060  1.00  0.00           C
ATOM    706  HB1 LEU A 629      44.040  48.790  65.060  1.00  0.00           H
ATOM    707  HB2 LEU A 629      45.440  49.060  66.120  1.00  0.00           H
ATOM    708  CG  LEU A 629      44.000  50.660  65.960  1.00  0.00           C
ATOM    709  HG  LEU A 629      42.910  50.860  65.830  1.00  0.00           H
ATOM    710  CD1 LEU A 629      44.470  51.390  67.220  1.00  0.00           C
ATOM    711 HD11 LEU A 629      44.480  52.500  67.170  1.00  0.00           H
ATOM    712 HD12 LEU A 629      45.520  51.060  67.430  1.00  0.00           H
ATOM    713 HD13 LEU A 629      43.860  50.950  68.050  1.00  0.00           H
ATOM    714  CD2 LEU A 629      44.800  51.300  64.830  1.00  0.00           C
ATOM    715 HD21 LEU A 629      45.860  51.470  65.100  1.00  0.00           H
ATOM    716 HD22 LEU A 629      44.310  52.260  64.550  1.00  0.00           H
ATOM    717 HD23 LEU A 629      44.630  50.650  63.950  1.00  0.00           H
ATOM    718  C   LEU A 629      42.160  48.480  67.180  1.00  0.00           C
ATOM    719  O   LEU A 629      41.670  49.240  68.040  1.00  0.00           O
ATOM    720  N   LEU A 630      41.400  47.740  66.370  1.00  0.00           N
ATOM    721  HN  LEU A 630      41.760  47.050  65.760  1.00  0.00           H
ATOM    722  CA  LEU A 630      39.980  47.790  66.430  1.00  0.00           C
ATOM    723  HA  LEU A 630      39.690  48.820  66.340  1.00  0.00           H
ATOM    724  CB  LEU A 630      39.470  46.960  65.210  1.00  0.00           C
ATOM    725  HB1 LEU A 630      39.880  45.940  65.390  1.00  0.00           H
ATOM    726  HB2 LEU A 630      39.860  47.360  64.240  1.00  0.00           H
ATOM    727  CG  LEU A 630      37.860  46.860  65.130  1.00  0.00           C
ATOM    728  HG  LEU A 630      37.400  46.450  66.060  1.00  0.00           H
ATOM    729  CD1 LEU A 630      37.280  48.240  64.940  1.00  0.00           C
ATOM    730 HD11 LEU A 630      37.060  48.780  65.880  1.00  0.00           H
ATOM    731 HD12 LEU A 630      36.250  48.170  64.520  1.00  0.00           H
ATOM    732 HD13 LEU A 630      37.900  48.880  64.280  1.00  0.00           H
ATOM    733  CD2 LEU A 630      37.490  46.030  63.880  1.00  0.00           C
ATOM    734 HD21 LEU A 630      38.160  46.340  63.050  1.00  0.00           H
ATOM    735 HD22 LEU A 630      36.450  46.320  63.640  1.00  0.00           H
ATOM    736 HD23 LEU A 630      37.640  44.940  63.990  1.00  0.00           H
ATOM    737  C   LEU A 630      39.400  47.270  67.750  1.00  0.00           C
ATOM    738  O   LEU A 630      38.430  47.860  68.300  1.00  0.00           O
ATOM    739  N   GLY A 631      40.010  46.180  68.390  1.00  0.00           N
ATOM    740  HN  GLY A 631      40.780  45.800  67.890  1.00  0.00           H
ATOM    741  CA  GLY A 631      39.900  45.680  69.770  1.00  0.00           C
ATOM    742  HA1 GLY A 631      40.610  44.880  69.920  1.00  0.00           H
ATOM    743  HA2 GLY A 631      38.870  45.390  69.780  1.00  0.00           H
ATOM    744  C   GLY A 631      40.170  46.700  70.780  1.00  0.00           C
ATOM    745  O   GLY A 631      39.400  46.880  71.680  1.00  0.00           O
ATOM    746  N   GLU A 632      41.290  47.450  70.700  1.00  0.00           N
ATOM    747  HN  GLU A 632      41.980  47.270  69.990  1.00  0.00           H
ATOM    748  CA  GLU A 632      41.590  48.580  71.580  1.00  0.00           C
ATOM    749  HA  GLU A 632      41.570  48.180  72.580  1.00  0.00           H
ATOM    750  CB  GLU A 632      43.050  49.080  71.370  1.00  0.00           C
ATOM    751  HB1 GLU A 632      43.240  50.060  71.850  1.00  0.00           H
ATOM    752  HB2 GLU A 632      43.080  49.220  70.270  1.00  0.00           H
ATOM    753  CG  GLU A 632      44.250  48.170  71.790  1.00  0.00           C
ATOM    754  HG1 GLU A 632      45.190  48.690  71.500  1.00  0.00           H
ATOM    755  HG2 GLU A 632      44.160  47.260  71.170  1.00  0.00           H
ATOM    756  CD  GLU A 632      44.350  47.650  73.210  1.00  0.00           C
ATOM    757  OE1 GLU A 632      44.080  46.450  73.460  1.00  0.00           O
ATOM    758  OE2 GLU A 632      44.630  48.520  74.070  1.00  0.00           O
ATOM    759  C   GLU A 632      40.560  49.700  71.470  1.00  0.00           C
ATOM    760  O   GLU A 632      40.160  50.370  72.410  1.00  0.00           O
ATOM    761  N   ALA A 633      40.070  49.910  70.190  1.00  0.00           N
ATOM    762  HN  ALA A 633      40.430  49.380  69.430  1.00  0.00           H
ATOM    763  CA  ALA A 633      39.050  50.940  69.910  1.00  0.00           C
ATOM    764  HA  ALA A 633      39.380  51.850  70.390  1.00  0.00           H
ATOM    765  CB  ALA A 633      38.910  51.240  68.400  1.00  0.00           C
ATOM    766  HB1 ALA A 633      38.470  52.250  68.280  1.00  0.00           H
ATOM    767  HB2 ALA A 633      38.300  50.460  67.900  1.00  0.00           H
ATOM    768  HB3 ALA A 633      39.930  51.070  67.990  1.00  0.00           H
ATOM    769  C   ALA A 633      37.670  50.640  70.490  1.00  0.00           C
ATOM    770  O   ALA A 633      37.000  51.460  71.130  1.00  0.00           O
ATOM    771  N   THR A 634      37.250  49.350  70.320  1.00  0.00           N
ATOM    772  HN  THR A 634      37.750  48.690  69.770  1.00  0.00           H
ATOM    773  CA  THR A 634      35.940  48.890  70.730  1.00  0.00           C
ATOM    774  HA  THR A 634      35.260  49.720  70.630  1.00  0.00           H
ATOM    775  CB  THR A 634      35.370  47.810  69.780  1.00  0.00           C
ATOM    776  HB  THR A 634      34.350  47.550  70.140  1.00  0.00           H
ATOM    777  OG1 THR A 634      36.210  46.710  69.550  1.00  0.00           O
ATOM    778  HG1 THR A 634      36.860  46.950  68.880  1.00  0.00           H
ATOM    779  CG2 THR A 634      35.140  48.260  68.370  1.00  0.00           C
ATOM    780 HG21 THR A 634      34.350  49.040  68.260  1.00  0.00           H
ATOM    781 HG22 THR A 634      34.800  47.400  67.730  1.00  0.00           H
ATOM    782 HG23 THR A 634      36.100  48.620  67.950  1.00  0.00           H
ATOM    783  C   THR A 634      36.030  48.390  72.190  1.00  0.00           C
ATOM    784  O   THR A 634      35.080  47.830  72.760  1.00  0.00           O
ATOM    785  N   GLU A 635      37.260  48.470  72.770  1.00  0.00           N
ATOM    786  HN  GLU A 635      38.000  49.000  72.390  1.00  0.00           H
ATOM    787  CA  GLU A 635      37.330  48.300  74.190  1.00  0.00           C
ATOM    788  HA  GLU A 635      38.380  48.340  74.450  1.00  0.00           H
ATOM    789  CB  GLU A 635      36.520  49.290  75.070  1.00  0.00           C
ATOM    790  HB1 GLU A 635      36.540  49.190  76.170  1.00  0.00           H
ATOM    791  HB2 GLU A 635      35.460  49.310  74.720  1.00  0.00           H
ATOM    792  CG  GLU A 635      37.170  50.720  74.900  1.00  0.00           C
ATOM    793  HG1 GLU A 635      37.250  51.030  73.840  1.00  0.00           H
ATOM    794  HG2 GLU A 635      38.170  50.690  75.390  1.00  0.00           H
ATOM    795  CD  GLU A 635      36.210  51.760  75.480  1.00  0.00           C
ATOM    796  OE1 GLU A 635      35.090  51.920  74.900  1.00  0.00           O
ATOM    797  OE2 GLU A 635      36.530  52.330  76.580  1.00  0.00           O
ATOM    798  C   GLU A 635      37.210  46.720  74.550  1.00  0.00           C
ATOM    799  O   GLU A 635      36.900  46.350  75.700  1.00  0.00           O
ATOM    800  N   GLY A 636      37.580  45.770  73.630  1.00  0.00           N
ATOM    801  HN  GLY A 636      37.950  46.210  72.820  1.00  0.00           H
ATOM    802  CA  GLY A 636      37.850  44.380  73.940  1.00  0.00           C
ATOM    803  HA1 GLY A 636      37.610  44.220  74.990  1.00  0.00           H
ATOM    804  HA2 GLY A 636      38.900  44.140  73.770  1.00  0.00           H
ATOM    805  C   GLY A 636      37.100  43.400  73.090  1.00  0.00           C
ATOM    806  O   GLY A 636      37.370  42.160  73.150  1.00  0.00           O
ATOM    807  N   ARG A 637      36.180  43.850  72.230  1.00  0.00           N
ATOM    808  HN  ARG A 637      36.010  44.830  72.260  1.00  0.00           H
ATOM    809  CA  ARG A 637      35.260  43.050  71.450  1.00  0.00           C
ATOM    810  HA  ARG A 637      34.940  42.340  72.200  1.00  0.00           H
ATOM    811  CB  ARG A 637      34.130  43.910  70.840  1.00  0.00           C
ATOM    812  HB1 ARG A 637      33.510  43.240  70.210  1.00  0.00           H
ATOM    813  HB2 ARG A 637      34.570  44.680  70.180  1.00  0.00           H
ATOM    814  CG  ARG A 637      33.260  44.710  71.720  1.00  0.00           C
ATOM    815  HG1 ARG A 637      32.520  45.230  71.070  1.00  0.00           H
ATOM    816  HG2 ARG A 637      33.890  45.380  72.330  1.00  0.00           H
ATOM    817  CD  ARG A 637      32.430  43.910  72.740  1.00  0.00           C
ATOM    818  HD1 ARG A 637      33.070  43.230  73.340  1.00  0.00           H
ATOM    819  HD2 ARG A 637      31.770  43.280  72.110  1.00  0.00           H
ATOM    820  NE  ARG A 637      31.570  44.870  73.490  1.00  0.00           N
ATOM    821  HE  ARG A 637      32.070  45.660  73.810  1.00  0.00           H
ATOM    822  CZ  ARG A 637      30.250  45.100  73.300  1.00  0.00           C
ATOM    823  NH1 ARG A 637      29.370  44.200  72.900  1.00  0.00           N
ATOM    824 HH11 ARG A 637      29.690  43.270  72.700  1.00  0.00           H
ATOM    825 HH12 ARG A 637      28.400  44.370  73.110  1.00  0.00           H
ATOM    826  NH2 ARG A 637      29.800  46.330  73.480  1.00  0.00           N
ATOM    827 HH21 ARG A 637      30.350  47.000  73.970  1.00  0.00           H
ATOM    828 HH22 ARG A 637      28.920  46.600  73.080  1.00  0.00           H
ATOM    829  C   ARG A 637      35.990  42.220  70.300  1.00  0.00           C
ATOM    830  O   ARG A 637      36.180  40.990  70.280  1.00  0.00           O
ATOM    831  N   ILE A 638      36.510  42.980  69.380  1.00  0.00           N
ATOM    832  HN  ILE A 638      36.570  43.980  69.390  1.00  0.00           H
ATOM    833  CA  ILE A 638      37.010  42.340  68.200  1.00  0.00           C
ATOM    834  HA  ILE A 638      36.410  41.470  67.940  1.00  0.00           H
ATOM    835  CB  ILE A 638      37.080  43.260  66.930  1.00  0.00           C
ATOM    836  HB  ILE A 638      37.960  43.940  66.930  1.00  0.00           H
ATOM    837  CG2 ILE A 638      37.310  42.330  65.760  1.00  0.00           C
ATOM    838 HG21 ILE A 638      38.180  41.640  65.910  1.00  0.00           H
ATOM    839 HG22 ILE A 638      37.350  42.890  64.810  1.00  0.00           H
ATOM    840 HG23 ILE A 638      36.430  41.650  65.650  1.00  0.00           H
ATOM    841  CG1 ILE A 638      35.750  44.080  66.670  1.00  0.00           C
ATOM    842 HG11 ILE A 638      35.800  44.450  65.630  1.00  0.00           H
ATOM    843 HG12 ILE A 638      35.870  44.990  67.300  1.00  0.00           H
ATOM    844  CD  ILE A 638      34.380  43.560  66.940  1.00  0.00           C
ATOM    845  HD1 ILE A 638      33.620  44.100  66.320  1.00  0.00           H
ATOM    846  HD2 ILE A 638      34.050  43.690  67.990  1.00  0.00           H
ATOM    847  HD3 ILE A 638      34.200  42.470  66.780  1.00  0.00           H
ATOM    848  C   ILE A 638      38.450  41.800  68.420  1.00  0.00           C
ATOM    849  O   ILE A 638      39.280  42.470  69.040  1.00  0.00           O
ATOM    850  N   SER A 639      38.800  40.500  67.990  1.00  0.00           N
ATOM    851  HN  SER A 639      38.210  39.990  67.370  1.00  0.00           H
ATOM    852  CA  SER A 639      40.060  39.910  68.250  1.00  0.00           C
ATOM    853  HA  SER A 639      40.710  40.460  68.920  1.00  0.00           H
ATOM    854  CB  SER A 639      39.830  38.530  68.810  1.00  0.00           C
ATOM    855  HB1 SER A 639      39.250  38.540  69.760  1.00  0.00           H
ATOM    856  HB2 SER A 639      40.790  38.110  69.210  1.00  0.00           H
ATOM    857  OG  SER A 639      39.100  37.700  67.920  1.00  0.00           O
ATOM    858  HG1 SER A 639      38.190  37.990  67.900  1.00  0.00           H
ATOM    859  C   SER A 639      40.880  39.870  66.910  1.00  0.00           C
ATOM    860  O   SER A 639      40.410  39.810  65.760  1.00  0.00           O
ATOM    861  N   ALA A 640      42.190  39.790  67.000  1.00  0.00           N
ATOM    862  HN  ALA A 640      42.600  39.850  67.910  1.00  0.00           H
ATOM    863  CA  ALA A 640      43.050  39.520  65.940  1.00  0.00           C
ATOM    864  HA  ALA A 640      42.900  40.310  65.230  1.00  0.00           H
ATOM    865  CB  ALA A 640      44.530  39.740  66.320  1.00  0.00           C
ATOM    866  HB1 ALA A 640      44.590  39.070  67.210  1.00  0.00           H
ATOM    867  HB2 ALA A 640      44.850  40.770  66.590  1.00  0.00           H
ATOM    868  HB3 ALA A 640      45.230  39.550  65.490  1.00  0.00           H
ATOM    869  C   ALA A 640      42.830  38.200  65.150  1.00  0.00           C
ATOM    870  O   ALA A 640      43.130  38.080  64.020  1.00  0.00           O
ATOM    871  N   ILE A 641      42.290  37.170  65.820  1.00  0.00           N
ATOM    872  HN  ILE A 641      42.040  37.260  66.780  1.00  0.00           H
ATOM    873  CA  ILE A 641      41.890  35.910  65.160  1.00  0.00           C
ATOM    874  HA  ILE A 641      42.680  35.680  64.450  1.00  0.00           H
ATOM    875  CB  ILE A 641      41.960  34.800  66.140  1.00  0.00           C
ATOM    876  HB  ILE A 641      42.980  34.850  66.580  1.00  0.00           H
ATOM    877  CG2 ILE A 641      41.010  35.050  67.340  1.00  0.00           C
ATOM    878 HG21 ILE A 641      39.960  35.040  67.000  1.00  0.00           H
ATOM    879 HG22 ILE A 641      41.180  35.940  67.970  1.00  0.00           H
ATOM    880 HG23 ILE A 641      41.080  34.290  68.160  1.00  0.00           H
ATOM    881  CG1 ILE A 641      41.900  33.380  65.580  1.00  0.00           C
ATOM    882 HG11 ILE A 641      40.860  32.990  65.510  1.00  0.00           H
ATOM    883 HG12 ILE A 641      42.410  32.830  66.390  1.00  0.00           H
ATOM    884  CD  ILE A 641      42.750  32.990  64.360  1.00  0.00           C
ATOM    885  HD1 ILE A 641      43.130  31.970  64.590  1.00  0.00           H
ATOM    886  HD2 ILE A 641      43.610  33.690  64.290  1.00  0.00           H
ATOM    887  HD3 ILE A 641      42.120  33.000  63.440  1.00  0.00           H
ATOM    888  C   ILE A 641      40.600  35.990  64.350  1.00  0.00           C
ATOM    889  O   ILE A 641      40.470  35.420  63.260  1.00  0.00           O
ATOM    890  N   GLU A 642      39.570  36.820  64.800  1.00  0.00           N
ATOM    891  HN  GLU A 642      39.590  37.200  65.720  1.00  0.00           H
ATOM    892  CA  GLU A 642      38.470  37.170  63.930  1.00  0.00           C
ATOM    893  HA  GLU A 642      38.100  36.230  63.550  1.00  0.00           H
ATOM    894  CB  GLU A 642      37.380  37.950  64.680  1.00  0.00           C
ATOM    895  HB1 GLU A 642      36.520  38.190  64.020  1.00  0.00           H
ATOM    896  HB2 GLU A 642      37.750  38.850  65.220  1.00  0.00           H
ATOM    897  CG  GLU A 642      36.720  37.050  65.760  1.00  0.00           C
ATOM    898  HG1 GLU A 642      37.500  36.600  66.410  1.00  0.00           H
ATOM    899  HG2 GLU A 642      35.980  36.360  65.290  1.00  0.00           H
ATOM    900  CD  GLU A 642      35.890  37.730  66.820  1.00  0.00           C
ATOM    901  OE1 GLU A 642      36.560  38.340  67.720  1.00  0.00           O
ATOM    902  OE2 GLU A 642      34.650  37.770  66.780  1.00  0.00           O
ATOM    903  C   GLU A 642      38.890  37.910  62.650  1.00  0.00           C
ATOM    904  O   GLU A 642      38.380  37.790  61.570  1.00  0.00           O
ATOM    905  N   SER A 643      39.850  38.780  62.810  1.00  0.00           N
ATOM    906  HN  SER A 643      40.100  39.050  63.740  1.00  0.00           H
ATOM    907  CA  SER A 643      40.500  39.480  61.770  1.00  0.00           C
ATOM    908  HA  SER A 643      39.790  40.050  61.200  1.00  0.00           H
ATOM    909  CB  SER A 643      41.540  40.420  62.430  1.00  0.00           C
ATOM    910  HB1 SER A 643      42.520  39.880  62.500  1.00  0.00           H
ATOM    911  HB2 SER A 643      41.090  40.720  63.400  1.00  0.00           H
ATOM    912  OG  SER A 643      41.710  41.580  61.590  1.00  0.00           O
ATOM    913  HG1 SER A 643      42.640  41.780  61.640  1.00  0.00           H
ATOM    914  C   SER A 643      41.100  38.510  60.740  1.00  0.00           C
ATOM    915  O   SER A 643      40.830  38.620  59.540  1.00  0.00           O
ATOM    916  N   LEU A 644      41.910  37.580  61.100  1.00  0.00           N
ATOM    917  HN  LEU A 644      42.010  37.520  62.100  1.00  0.00           H
ATOM    918  CA  LEU A 644      42.610  36.600  60.320  1.00  0.00           C
ATOM    919  HA  LEU A 644      43.110  37.010  59.460  1.00  0.00           H
ATOM    920  CB  LEU A 644      43.610  35.760  61.160  1.00  0.00           C
ATOM    921  HB1 LEU A 644      43.900  34.800  60.670  1.00  0.00           H
ATOM    922  HB2 LEU A 644      43.200  35.470  62.150  1.00  0.00           H
ATOM    923  CG  LEU A 644      44.840  36.570  61.520  1.00  0.00           C
ATOM    924  HG  LEU A 644      44.550  37.640  61.620  1.00  0.00           H
ATOM    925  CD1 LEU A 644      45.550  36.030  62.850  1.00  0.00           C
ATOM    926 HD11 LEU A 644      46.480  36.610  63.000  1.00  0.00           H
ATOM    927 HD12 LEU A 644      45.710  34.930  62.770  1.00  0.00           H
ATOM    928 HD13 LEU A 644      44.890  36.200  63.730  1.00  0.00           H
ATOM    929  CD2 LEU A 644      45.840  36.540  60.370  1.00  0.00           C
ATOM    930 HD21 LEU A 644      45.660  37.200  59.500  1.00  0.00           H
ATOM    931 HD22 LEU A 644      45.920  35.490  60.000  1.00  0.00           H
ATOM    932 HD23 LEU A 644      46.840  36.950  60.610  1.00  0.00           H
ATOM    933  C   LEU A 644      41.660  35.600  59.670  1.00  0.00           C
ATOM    934  O   LEU A 644      41.740  35.300  58.450  1.00  0.00           O
ATOM    935  N   PHE A 645      40.640  35.140  60.380  1.00  0.00           N
ATOM    936  HN  PHE A 645      40.540  35.370  61.350  1.00  0.00           H
ATOM    937  CA  PHE A 645      39.470  34.460  59.890  1.00  0.00           C
ATOM    938  HA  PHE A 645      39.900  33.580  59.440  1.00  0.00           H
ATOM    939  CB  PHE A 645      38.400  34.190  61.040  1.00  0.00           C
ATOM    940  HB1 PHE A 645      37.420  33.860  60.630  1.00  0.00           H
ATOM    941  HB2 PHE A 645      38.130  35.170  61.490  1.00  0.00           H
ATOM    942  CG  PHE A 645      38.830  33.180  62.070  1.00  0.00           C
ATOM    943  CD1 PHE A 645      38.250  33.240  63.370  1.00  0.00           C
ATOM    944  HD1 PHE A 645      37.570  34.040  63.630  1.00  0.00           H
ATOM    945  CE1 PHE A 645      38.450  32.350  64.350  1.00  0.00           C
ATOM    946  HE1 PHE A 645      38.120  32.600  65.350  1.00  0.00           H
ATOM    947  CZ  PHE A 645      39.230  31.200  64.030  1.00  0.00           C
ATOM    948  HZ  PHE A 645      39.410  30.420  64.750  1.00  0.00           H
ATOM    949  CD2 PHE A 645      39.550  31.980  61.780  1.00  0.00           C
ATOM    950  HD2 PHE A 645      39.840  31.760  60.760  1.00  0.00           H
ATOM    951  CE2 PHE A 645      39.690  30.990  62.730  1.00  0.00           C
ATOM    952  HE2 PHE A 645      40.350  30.160  62.520  1.00  0.00           H
ATOM    953  C   PHE A 645      38.720  35.140  58.770  1.00  0.00           C
ATOM    954  O   PHE A 645      38.210  34.440  57.890  1.00  0.00           O
ATOM    955  N   GLY A 646      38.570  36.510  58.850  1.00  0.00           N
ATOM    956  HN  GLY A 646      38.890  37.150  59.540  1.00  0.00           H
ATOM    957  CA  GLY A 646      37.890  37.200  57.730  1.00  0.00           C
ATOM    958  HA1 GLY A 646      37.820  38.180  58.190  1.00  0.00           H
ATOM    959  HA2 GLY A 646      36.920  36.780  57.540  1.00  0.00           H
ATOM    960  C   GLY A 646      38.630  37.470  56.470  1.00  0.00           C
ATOM    961  O   GLY A 646      38.170  37.380  55.330  1.00  0.00           O
ATOM    962  N   ALA A 647      39.940  37.780  56.740  1.00  0.00           N
ATOM    963  HN  ALA A 647      40.250  37.920  57.670  1.00  0.00           H
ATOM    964  CA  ALA A 647      40.940  37.930  55.690  1.00  0.00           C
ATOM    965  HA  ALA A 647      40.600  38.700  55.020  1.00  0.00           H
ATOM    966  CB  ALA A 647      42.240  38.280  56.430  1.00  0.00           C
ATOM    967  HB1 ALA A 647      43.070  38.340  55.690  1.00  0.00           H
ATOM    968  HB2 ALA A 647      42.450  37.450  57.130  1.00  0.00           H
ATOM    969  HB3 ALA A 647      42.160  39.290  56.890  1.00  0.00           H
ATOM    970  C   ALA A 647      41.150  36.590  54.930  1.00  0.00           C
ATOM    971  O   ALA A 647      41.140  36.480  53.700  1.00  0.00           O
ATOM    972  N   SER A 648      41.120  35.470  55.700  1.00  0.00           N
ATOM    973  HN  SER A 648      41.100  35.480  56.690  1.00  0.00           H
ATOM    974  CA  SER A 648      40.980  34.150  55.130  1.00  0.00           C
ATOM    975  HA  SER A 648      41.820  34.000  54.460  1.00  0.00           H
ATOM    976  CB  SER A 648      41.090  33.020  56.220  1.00  0.00           C
ATOM    977  HB1 SER A 648      40.150  33.040  56.810  1.00  0.00           H
ATOM    978  HB2 SER A 648      41.860  33.210  56.990  1.00  0.00           H
ATOM    979  OG  SER A 648      41.260  31.690  55.590  1.00  0.00           O
ATOM    980  HG1 SER A 648      42.130  31.640  55.190  1.00  0.00           H
ATOM    981  C   SER A 648      39.690  33.890  54.390  1.00  0.00           C
ATOM    982  O   SER A 648      39.690  33.560  53.200  1.00  0.00           O
ATOM    983  N   LEU A 649      38.570  34.240  55.030  1.00  0.00           N
ATOM    984  HN  LEU A 649      38.420  34.600  55.940  1.00  0.00           H
ATOM    985  CA  LEU A 649      37.300  33.870  54.470  1.00  0.00           C
ATOM    986  HA  LEU A 649      37.400  32.820  54.230  1.00  0.00           H
ATOM    987  CB  LEU A 649      36.210  33.940  55.520  1.00  0.00           C
ATOM    988  HB1 LEU A 649      36.140  35.000  55.860  1.00  0.00           H
ATOM    989  HB2 LEU A 649      36.560  33.380  56.410  1.00  0.00           H
ATOM    990  CG  LEU A 649      34.830  33.410  55.020  1.00  0.00           C
ATOM    991  HG  LEU A 649      34.520  33.950  54.100  1.00  0.00           H
ATOM    992  CD1 LEU A 649      34.720  31.900  54.630  1.00  0.00           C
ATOM    993 HD11 LEU A 649      33.700  31.660  54.250  1.00  0.00           H
ATOM    994 HD12 LEU A 649      34.770  31.190  55.490  1.00  0.00           H
ATOM    995 HD13 LEU A 649      35.390  31.640  53.780  1.00  0.00           H
ATOM    996  CD2 LEU A 649      33.810  33.650  56.130  1.00  0.00           C
ATOM    997 HD21 LEU A 649      33.980  32.920  56.950  1.00  0.00           H
ATOM    998 HD22 LEU A 649      32.830  33.440  55.650  1.00  0.00           H
ATOM    999 HD23 LEU A 649      33.710  34.670  56.570  1.00  0.00           H
ATOM   1000  C   LEU A 649      36.960  34.500  53.170  1.00  0.00           C
ATOM   1001  O   LEU A 649      36.590  33.800  52.210  1.00  0.00           O
ATOM   1002  N   THR A 650      37.170  35.840  53.120  1.00  0.00           N
ATOM   1003  HN  THR A 650      37.530  36.310  53.930  1.00  0.00           H
ATOM   1004  CA  THR A 650      37.080  36.680  51.900  1.00  0.00           C
ATOM   1005  HA  THR A 650      36.100  36.690  51.450  1.00  0.00           H
ATOM   1006  CB  THR A 650      37.480  38.150  52.090  1.00  0.00           C
ATOM   1007  HB  THR A 650      38.580  38.230  52.280  1.00  0.00           H
ATOM   1008  OG1 THR A 650      36.780  38.670  53.290  1.00  0.00           O
ATOM   1009  HG1 THR A 650      37.350  38.370  53.990  1.00  0.00           H
ATOM   1010  CG2 THR A 650      36.910  38.930  50.820  1.00  0.00           C
ATOM   1011 HG21 THR A 650      35.820  38.730  50.780  1.00  0.00           H
ATOM   1012 HG22 THR A 650      37.260  38.620  49.810  1.00  0.00           H
ATOM   1013 HG23 THR A 650      37.070  40.030  50.960  1.00  0.00           H
ATOM   1014  C   THR A 650      37.970  36.140  50.870  1.00  0.00           C
ATOM   1015  O   THR A 650      37.640  35.840  49.720  1.00  0.00           O
ATOM   1016  N   GLY A 651      39.300  35.860  51.150  1.00  0.00           N
ATOM   1017  HN  GLY A 651      39.790  36.010  52.000  1.00  0.00           H
ATOM   1018  CA  GLY A 651      40.310  35.540  50.120  1.00  0.00           C
ATOM   1019  HA1 GLY A 651      41.280  35.770  50.540  1.00  0.00           H
ATOM   1020  HA2 GLY A 651      40.160  36.210  49.280  1.00  0.00           H
ATOM   1021  C   GLY A 651      40.270  34.210  49.500  1.00  0.00           C
ATOM   1022  O   GLY A 651      40.540  33.980  48.360  1.00  0.00           O
ATOM   1023  N   ILE A 652      39.650  33.250  50.210  1.00  0.00           N
ATOM   1024  HN  ILE A 652      39.360  33.340  51.150  1.00  0.00           H
ATOM   1025  CA  ILE A 652      39.370  31.920  49.720  1.00  0.00           C
ATOM   1026  HA  ILE A 652      40.350  31.600  49.380  1.00  0.00           H
ATOM   1027  CB  ILE A 652      38.990  30.960  50.830  1.00  0.00           C
ATOM   1028  HB  ILE A 652      38.310  31.470  51.540  1.00  0.00           H
ATOM   1029  CG2 ILE A 652      38.150  29.760  50.370  1.00  0.00           C
ATOM   1030 HG21 ILE A 652      37.230  30.120  49.860  1.00  0.00           H
ATOM   1031 HG22 ILE A 652      37.980  29.110  51.240  1.00  0.00           H
ATOM   1032 HG23 ILE A 652      38.710  29.130  49.650  1.00  0.00           H
ATOM   1033  CG1 ILE A 652      40.270  30.620  51.640  1.00  0.00           C
ATOM   1034 HG11 ILE A 652      40.860  31.550  51.790  1.00  0.00           H
ATOM   1035 HG12 ILE A 652      40.830  29.810  51.120  1.00  0.00           H
ATOM   1036  CD  ILE A 652      39.850  30.330  53.050  1.00  0.00           C
ATOM   1037  HD1 ILE A 652      39.230  29.420  52.940  1.00  0.00           H
ATOM   1038  HD2 ILE A 652      39.240  31.070  53.620  1.00  0.00           H
ATOM   1039  HD3 ILE A 652      40.720  30.060  53.700  1.00  0.00           H
ATOM   1040  C   ILE A 652      38.300  31.930  48.550  1.00  0.00           C
ATOM   1041  O   ILE A 652      38.590  31.370  47.460  1.00  0.00           O
ATOM   1042  N   ALA A 653      37.150  32.580  48.750  1.00  0.00           N
ATOM   1043  HN  ALA A 653      37.040  33.040  49.620  1.00  0.00           H
ATOM   1044  CA  ALA A 653      36.110  32.790  47.760  1.00  0.00           C
ATOM   1045  HA  ALA A 653      35.720  31.830  47.470  1.00  0.00           H
ATOM   1046  CB  ALA A 653      34.860  33.440  48.510  1.00  0.00           C
ATOM   1047  HB1 ALA A 653      33.960  33.320  47.870  1.00  0.00           H
ATOM   1048  HB2 ALA A 653      34.990  34.520  48.690  1.00  0.00           H
ATOM   1049  HB3 ALA A 653      34.770  32.850  49.450  1.00  0.00           H
ATOM   1050  C   ALA A 653      36.490  33.730  46.650  1.00  0.00           C
ATOM   1051  O   ALA A 653      36.270  33.560  45.460  1.00  0.00           O
ATOM   1052  N   TYR A 654      37.300  34.790  46.950  1.00  0.00           N
ATOM   1053  HN  TYR A 654      37.450  35.000  47.910  1.00  0.00           H
ATOM   1054  CA  TYR A 654      37.770  35.780  45.980  1.00  0.00           C
ATOM   1055  HA  TYR A 654      36.980  36.200  45.370  1.00  0.00           H
ATOM   1056  CB  TYR A 654      38.410  37.050  46.760  1.00  0.00           C
ATOM   1057  HB1 TYR A 654      39.310  36.660  47.290  1.00  0.00           H
ATOM   1058  HB2 TYR A 654      37.700  37.390  47.530  1.00  0.00           H
ATOM   1059  CG  TYR A 654      38.870  38.120  45.790  1.00  0.00           C
ATOM   1060  CD1 TYR A 654      40.110  38.050  45.190  1.00  0.00           C
ATOM   1061  HD1 TYR A 654      40.930  37.380  45.400  1.00  0.00           H
ATOM   1062  CE1 TYR A 654      40.430  38.980  44.180  1.00  0.00           C
ATOM   1063  HE1 TYR A 654      41.400  39.150  43.750  1.00  0.00           H
ATOM   1064  CZ  TYR A 654      39.490  40.010  43.820  1.00  0.00           C
ATOM   1065  OH  TYR A 654      39.830  41.090  42.940  1.00  0.00           O
ATOM   1066  HH  TYR A 654      40.800  41.180  42.910  1.00  0.00           H
ATOM   1067  CD2 TYR A 654      37.860  39.020  45.330  1.00  0.00           C
ATOM   1068  HD2 TYR A 654      36.960  39.110  45.920  1.00  0.00           H
ATOM   1069  CE2 TYR A 654      38.250  40.060  44.360  1.00  0.00           C
ATOM   1070  HE2 TYR A 654      37.520  40.750  43.940  1.00  0.00           H
ATOM   1071  C   TYR A 654      38.780  35.190  45.030  1.00  0.00           C
ATOM   1072  O   TYR A 654      38.690  35.330  43.770  1.00  0.00           O
ATOM   1073  N   SER A 655      39.750  34.370  45.590  1.00  0.00           N
ATOM   1074  HN  SER A 655      39.730  34.030  46.530  1.00  0.00           H
ATOM   1075  CA  SER A 655      40.810  33.730  44.800  1.00  0.00           C
ATOM   1076  HA  SER A 655      41.220  34.540  44.230  1.00  0.00           H
ATOM   1077  CB  SER A 655      42.050  33.220  45.570  1.00  0.00           C
ATOM   1078  HB1 SER A 655      41.760  32.320  46.170  1.00  0.00           H
ATOM   1079  HB2 SER A 655      42.330  34.050  46.240  1.00  0.00           H
ATOM   1080  OG  SER A 655      43.140  33.060  44.610  1.00  0.00           O
ATOM   1081  HG1 SER A 655      43.000  32.160  44.290  1.00  0.00           H
ATOM   1082  C   SER A 655      40.220  32.690  43.850  1.00  0.00           C
ATOM   1083  O   SER A 655      40.640  32.620  42.730  1.00  0.00           O
ATOM   1084  N   LEU A 656      39.230  31.880  44.290  1.00  0.00           N
ATOM   1085  HN  LEU A 656      38.920  31.900  45.250  1.00  0.00           H
ATOM   1086  CA  LEU A 656      38.430  31.050  43.400  1.00  0.00           C
ATOM   1087  HA  LEU A 656      39.100  30.500  42.770  1.00  0.00           H
ATOM   1088  CB  LEU A 656      37.440  30.070  44.190  1.00  0.00           C
ATOM   1089  HB1 LEU A 656      36.690  29.570  43.550  1.00  0.00           H
ATOM   1090  HB2 LEU A 656      36.850  30.740  44.840  1.00  0.00           H
ATOM   1091  CG  LEU A 656      38.080  29.020  45.130  1.00  0.00           C
ATOM   1092  HG  LEU A 656      38.750  29.550  45.840  1.00  0.00           H
ATOM   1093  CD1 LEU A 656      37.050  28.470  46.060  1.00  0.00           C
ATOM   1094 HD11 LEU A 656      36.180  28.130  45.450  1.00  0.00           H
ATOM   1095 HD12 LEU A 656      36.810  29.330  46.710  1.00  0.00           H
ATOM   1096 HD13 LEU A 656      37.420  27.600  46.660  1.00  0.00           H
ATOM   1097  CD2 LEU A 656      38.910  27.950  44.490  1.00  0.00           C
ATOM   1098 HD21 LEU A 656      39.790  28.370  43.960  1.00  0.00           H
ATOM   1099 HD22 LEU A 656      38.350  27.400  43.710  1.00  0.00           H
ATOM   1100 HD23 LEU A 656      39.230  27.210  45.250  1.00  0.00           H
ATOM   1101  C   LEU A 656      37.610  31.760  42.300  1.00  0.00           C
ATOM   1102  O   LEU A 656      37.560  31.420  41.120  1.00  0.00           O
ATOM   1103  N   PHE A 657      36.940  32.890  42.610  1.00  0.00           N
ATOM   1104  HN  PHE A 657      36.980  33.290  43.530  1.00  0.00           H
ATOM   1105  CA  PHE A 657      35.830  33.370  41.810  1.00  0.00           C
ATOM   1106  HA  PHE A 657      35.700  32.710  40.960  1.00  0.00           H
ATOM   1107  CB  PHE A 657      34.420  33.380  42.540  1.00  0.00           C
ATOM   1108  HB1 PHE A 657      33.560  33.840  42.010  1.00  0.00           H
ATOM   1109  HB2 PHE A 657      34.540  33.890  43.520  1.00  0.00           H
ATOM   1110  CG  PHE A 657      33.870  32.000  42.850  1.00  0.00           C
ATOM   1111  CD1 PHE A 657      33.710  30.950  41.920  1.00  0.00           C
ATOM   1112  HD1 PHE A 657      33.860  31.080  40.860  1.00  0.00           H
ATOM   1113  CE1 PHE A 657      33.300  29.680  42.290  1.00  0.00           C
ATOM   1114  HE1 PHE A 657      32.950  28.930  41.600  1.00  0.00           H
ATOM   1115  CZ  PHE A 657      33.190  29.420  43.660  1.00  0.00           C
ATOM   1116  HZ  PHE A 657      32.960  28.410  43.980  1.00  0.00           H
ATOM   1117  CD2 PHE A 657      33.660  31.730  44.280  1.00  0.00           C
ATOM   1118  HD2 PHE A 657      33.900  32.480  45.040  1.00  0.00           H
ATOM   1119  CE2 PHE A 657      33.390  30.400  44.670  1.00  0.00           C
ATOM   1120  HE2 PHE A 657      33.370  29.990  45.670  1.00  0.00           H
ATOM   1121  C   PHE A 657      35.950  34.700  41.020  1.00  0.00           C
ATOM   1122  O   PHE A 657      35.240  34.990  40.030  1.00  0.00           O
ATOM   1123  N   ALA A 658      36.930  35.550  41.480  1.00  0.00           N
ATOM   1124  HN  ALA A 658      37.600  35.350  42.190  1.00  0.00           H
ATOM   1125  CA  ALA A 658      37.080  36.960  41.010  1.00  0.00           C
ATOM   1126  HA  ALA A 658      36.060  37.290  40.950  1.00  0.00           H
ATOM   1127  CB  ALA A 658      37.670  37.930  42.080  1.00  0.00           C
ATOM   1128  HB1 ALA A 658      37.020  37.960  42.970  1.00  0.00           H
ATOM   1129  HB2 ALA A 658      37.690  38.890  41.550  1.00  0.00           H
ATOM   1130  HB3 ALA A 658      38.690  37.670  42.430  1.00  0.00           H
ATOM   1131  C   ALA A 658      37.650  37.230  39.650  1.00  0.00           C
ATOM   1132  O   ALA A 658      38.270  36.330  39.090  1.00  0.00           O
ATOM   1133  N   GLY A 659      37.490  38.470  39.070  1.00  0.00           N
ATOM   1134  HN  GLY A 659      37.200  39.180  39.720  1.00  0.00           H
ATOM   1135  CA  GLY A 659      37.980  38.910  37.790  1.00  0.00           C
ATOM   1136  HA1 GLY A 659      37.610  39.880  37.480  1.00  0.00           H
ATOM   1137  HA2 GLY A 659      37.650  38.220  37.030  1.00  0.00           H
ATOM   1138  C   GLY A 659      39.530  38.830  37.710  1.00  0.00           C
ATOM   1139  O   GLY A 659      40.030  38.220  36.760  1.00  0.00           O
ATOM   1140  N   GLN A 660      40.220  39.490  38.670  1.00  0.00           N
ATOM   1141  HN  GLN A 660      39.700  39.850  39.440  1.00  0.00           H
ATOM   1142  CA  GLN A 660      41.660  39.560  38.780  1.00  0.00           C
ATOM   1143  HA  GLN A 660      42.040  38.980  37.960  1.00  0.00           H
ATOM   1144  CB  GLN A 660      42.200  41.030  38.650  1.00  0.00           C
ATOM   1145  HB1 GLN A 660      42.140  41.580  39.610  1.00  0.00           H
ATOM   1146  HB2 GLN A 660      41.530  41.640  37.990  1.00  0.00           H
ATOM   1147  CG  GLN A 660      43.650  41.190  38.020  1.00  0.00           C
ATOM   1148  HG1 GLN A 660      43.920  42.270  37.980  1.00  0.00           H
ATOM   1149  HG2 GLN A 660      43.650  40.880  36.950  1.00  0.00           H
ATOM   1150  CD  GLN A 660      44.620  40.410  38.870  1.00  0.00           C
ATOM   1151  OE1 GLN A 660      44.910  40.920  40.010  1.00  0.00           O
ATOM   1152  NE2 GLN A 660      45.290  39.340  38.370  1.00  0.00           N
ATOM   1153 HE21 GLN A 660      45.190  39.040  37.430  1.00  0.00           H
ATOM   1154 HE22 GLN A 660      46.020  39.000  38.960  1.00  0.00           H
ATOM   1155  C   GLN A 660      41.980  38.970  40.200  1.00  0.00           C
ATOM   1156  O   GLN A 660      41.820  39.670  41.170  1.00  0.00           O
ATOM   1157  N   PRO A 661      42.510  37.720  40.240  1.00  0.00           N
ATOM   1158  CD  PRO A 661      42.620  36.850  39.070  1.00  0.00           C
ATOM   1159  HD1 PRO A 661      43.230  37.270  38.250  1.00  0.00           H
ATOM   1160  HD2 PRO A 661      41.580  36.600  38.750  1.00  0.00           H
ATOM   1161  CA  PRO A 661      42.570  36.980  41.490  1.00  0.00           C
ATOM   1162  HA  PRO A 661      41.750  37.140  42.170  1.00  0.00           H
ATOM   1163  CB  PRO A 661      42.630  35.470  41.020  1.00  0.00           C
ATOM   1164  HB1 PRO A 661      41.590  35.090  41.040  1.00  0.00           H
ATOM   1165  HB2 PRO A 661      43.190  34.760  41.660  1.00  0.00           H
ATOM   1166  CG  PRO A 661      43.190  35.510  39.630  1.00  0.00           C
ATOM   1167  HG1 PRO A 661      44.290  35.690  39.660  1.00  0.00           H
ATOM   1168  HG2 PRO A 661      42.960  34.640  38.970  1.00  0.00           H
ATOM   1169  C   PRO A 661      43.810  37.220  42.240  1.00  0.00           C
ATOM   1170  O   PRO A 661      43.990  36.720  43.350  1.00  0.00           O
ATOM   1171  N   LEU A 662      44.720  38.040  41.630  1.00  0.00           N
ATOM   1172  HN  LEU A 662      44.610  38.440  40.720  1.00  0.00           H
ATOM   1173  CA  LEU A 662      46.060  38.310  42.260  1.00  0.00           C
ATOM   1174  HA  LEU A 662      46.260  37.460  42.910  1.00  0.00           H
ATOM   1175  CB  LEU A 662      47.250  38.480  41.260  1.00  0.00           C
ATOM   1176  HB1 LEU A 662      48.240  38.650  41.700  1.00  0.00           H
ATOM   1177  HB2 LEU A 662      46.990  39.350  40.620  1.00  0.00           H
ATOM   1178  CG  LEU A 662      47.410  37.270  40.310  1.00  0.00           C
ATOM   1179  HG  LEU A 662      46.530  37.100  39.650  1.00  0.00           H
ATOM   1180  CD1 LEU A 662      48.670  37.470  39.420  1.00  0.00           C
ATOM   1181 HD11 LEU A 662      48.570  38.410  38.840  1.00  0.00           H
ATOM   1182 HD12 LEU A 662      48.930  36.600  38.780  1.00  0.00           H
ATOM   1183 HD13 LEU A 662      49.550  37.640  40.080  1.00  0.00           H
ATOM   1184  CD2 LEU A 662      47.710  35.940  41.040  1.00  0.00           C
ATOM   1185 HD21 LEU A 662      47.850  35.200  40.230  1.00  0.00           H
ATOM   1186 HD22 LEU A 662      46.860  35.630  41.690  1.00  0.00           H
ATOM   1187 HD23 LEU A 662      48.650  35.900  41.650  1.00  0.00           H
ATOM   1188  C   LEU A 662      46.000  39.560  43.190  1.00  0.00           C
ATOM   1189  O   LEU A 662      46.890  39.850  44.030  1.00  0.00           O
ATOM   1190  N   THR A 663      44.880  40.260  43.120  1.00  0.00           N
ATOM   1191  HN  THR A 663      44.160  40.040  42.480  1.00  0.00           H
ATOM   1192  CA  THR A 663      44.810  41.410  44.070  1.00  0.00           C
ATOM   1193  HA  THR A 663      45.690  42.020  43.960  1.00  0.00           H
ATOM   1194  CB  THR A 663      43.570  42.280  43.850  1.00  0.00           C
ATOM   1195  HB  THR A 663      43.710  43.100  44.600  1.00  0.00           H
ATOM   1196  OG1 THR A 663      42.320  41.660  44.150  1.00  0.00           O
ATOM   1197  HG1 THR A 663      42.440  41.250  45.020  1.00  0.00           H
ATOM   1198  CG2 THR A 663      43.550  42.960  42.540  1.00  0.00           C
ATOM   1199 HG21 THR A 663      42.820  43.790  42.490  1.00  0.00           H
ATOM   1200 HG22 THR A 663      43.390  42.370  41.610  1.00  0.00           H
ATOM   1201 HG23 THR A 663      44.580  43.290  42.250  1.00  0.00           H
ATOM   1202  C   THR A 663      44.760  40.890  45.570  1.00  0.00           C
ATOM   1203  O   THR A 663      43.900  40.100  46.020  1.00  0.00           O
ATOM   1204  N   ILE A 664      45.650  41.370  46.440  1.00  0.00           N
ATOM   1205  HN  ILE A 664      46.310  42.090  46.220  1.00  0.00           H
ATOM   1206  CA  ILE A 664      45.610  41.120  47.880  1.00  0.00           C
ATOM   1207  HA  ILE A 664      45.360  40.080  47.990  1.00  0.00           H
ATOM   1208  CB  ILE A 664      46.970  41.340  48.690  1.00  0.00           C
ATOM   1209  HB  ILE A 664      47.200  42.400  48.440  1.00  0.00           H
ATOM   1210  CG2 ILE A 664      46.770  41.280  50.190  1.00  0.00           C
ATOM   1211 HG21 ILE A 664      46.280  40.420  50.670  1.00  0.00           H
ATOM   1212 HG22 ILE A 664      46.280  42.210  50.550  1.00  0.00           H
ATOM   1213 HG23 ILE A 664      47.770  41.260  50.660  1.00  0.00           H
ATOM   1214  CG1 ILE A 664      48.180  40.460  48.170  1.00  0.00           C
ATOM   1215 HG11 ILE A 664      49.140  40.750  48.640  1.00  0.00           H
ATOM   1216 HG12 ILE A 664      48.290  40.540  47.070  1.00  0.00           H
ATOM   1217  CD  ILE A 664      47.920  39.000  48.390  1.00  0.00           C
ATOM   1218  HD1 ILE A 664      47.690  38.510  47.430  1.00  0.00           H
ATOM   1219  HD2 ILE A 664      47.050  38.780  49.060  1.00  0.00           H
ATOM   1220  HD3 ILE A 664      48.820  38.460  48.740  1.00  0.00           H
ATOM   1221  C   ILE A 664      44.530  42.060  48.470  1.00  0.00           C
ATOM   1222  O   ILE A 664      44.630  43.300  48.270  1.00  0.00           O
ATOM   1223  N   LEU A 665      43.480  41.550  49.150  1.00  0.00           N
ATOM   1224  HN  LEU A 665      43.320  40.630  49.490  1.00  0.00           H
ATOM   1225  CA  LEU A 665      42.440  42.420  49.760  1.00  0.00           C
ATOM   1226  HA  LEU A 665      42.470  43.380  49.280  1.00  0.00           H
ATOM   1227  CB  LEU A 665      41.060  41.880  49.670  1.00  0.00           C
ATOM   1228  HB1 LEU A 665      40.310  42.690  49.880  1.00  0.00           H
ATOM   1229  HB2 LEU A 665      40.910  41.010  50.340  1.00  0.00           H
ATOM   1230  CG  LEU A 665      40.660  41.310  48.280  1.00  0.00           C
ATOM   1231  HG  LEU A 665      41.280  40.400  48.120  1.00  0.00           H
ATOM   1232  CD1 LEU A 665      39.160  40.780  48.340  1.00  0.00           C
ATOM   1233 HD11 LEU A 665      38.490  41.660  48.450  1.00  0.00           H
ATOM   1234 HD12 LEU A 665      39.000  40.220  49.290  1.00  0.00           H
ATOM   1235 HD13 LEU A 665      38.850  40.050  47.570  1.00  0.00           H
ATOM   1236  CD2 LEU A 665      40.560  42.170  46.940  1.00  0.00           C
ATOM   1237 HD21 LEU A 665      39.730  42.900  47.070  1.00  0.00           H
ATOM   1238 HD22 LEU A 665      40.350  41.570  46.040  1.00  0.00           H
ATOM   1239 HD23 LEU A 665      41.450  42.840  46.890  1.00  0.00           H
ATOM   1240  C   LEU A 665      42.870  42.630  51.220  1.00  0.00           C
ATOM   1241  O   LEU A 665      43.340  41.740  51.880  1.00  0.00           O
ATOM   1242  N   GLY A 666      42.760  43.900  51.740  1.00  0.00           N
ATOM   1243  HN  GLY A 666      42.230  44.550  51.210  1.00  0.00           H
ATOM   1244  CA  GLY A 666      43.400  44.280  52.970  1.00  0.00           C
ATOM   1245  HA1 GLY A 666      44.280  44.820  52.660  1.00  0.00           H
ATOM   1246  HA2 GLY A 666      43.610  43.500  53.680  1.00  0.00           H
ATOM   1247  C   GLY A 666      42.670  45.250  53.700  1.00  0.00           C
ATOM   1248  O   GLY A 666      41.420  45.380  53.550  1.00  0.00           O
ATOM   1249  N   SER A 667      43.410  46.030  54.520  1.00  0.00           N
ATOM   1250  HN  SER A 667      44.400  45.890  54.510  1.00  0.00           H
ATOM   1251  CA  SER A 667      43.060  46.970  55.600  1.00  0.00           C
ATOM   1252  HA  SER A 667      42.010  46.790  55.830  1.00  0.00           H
ATOM   1253  CB  SER A 667      43.770  46.750  56.900  1.00  0.00           C
ATOM   1254  HB1 SER A 667      43.630  45.690  57.190  1.00  0.00           H
ATOM   1255  HB2 SER A 667      43.430  47.490  57.660  1.00  0.00           H
ATOM   1256  OG  SER A 667      45.160  46.930  56.670  1.00  0.00           O
ATOM   1257  HG1 SER A 667      45.460  47.660  57.210  1.00  0.00           H
ATOM   1258  C   SER A 667      43.160  48.380  55.210  1.00  0.00           C
ATOM   1259  O   SER A 667      44.190  48.770  54.670  1.00  0.00           O
ATOM   1260  N   THR A 668      42.060  49.160  55.330  1.00  0.00           N
ATOM   1261  HN  THR A 668      41.280  48.880  55.880  1.00  0.00           H
ATOM   1262  CA  THR A 668      42.010  50.500  54.780  1.00  0.00           C
ATOM   1263  HA  THR A 668      43.020  50.880  54.760  1.00  0.00           H
ATOM   1264  CB  THR A 668      41.410  50.650  53.310  1.00  0.00           C
ATOM   1265  HB  THR A 668      42.080  50.010  52.690  1.00  0.00           H
ATOM   1266  OG1 THR A 668      41.380  51.950  52.790  1.00  0.00           O
ATOM   1267  HG1 THR A 668      40.960  51.880  51.940  1.00  0.00           H
ATOM   1268  CG2 THR A 668      40.040  50.070  53.140  1.00  0.00           C
ATOM   1269 HG21 THR A 668      39.690  50.030  52.080  1.00  0.00           H
ATOM   1270 HG22 THR A 668      39.280  50.640  53.730  1.00  0.00           H
ATOM   1271 HG23 THR A 668      39.990  49.000  53.410  1.00  0.00           H
ATOM   1272  C   THR A 668      41.360  51.460  55.810  1.00  0.00           C
ATOM   1273  O   THR A 668      40.220  51.240  56.290  1.00  0.00           O
ATOM   1274  N   GLY A 669      42.110  52.580  56.100  1.00  0.00           N
ATOM   1275  HN  GLY A 669      42.940  52.720  55.550  1.00  0.00           H
ATOM   1276  CA  GLY A 669      41.700  53.630  57.130  1.00  0.00           C
ATOM   1277  HA1 GLY A 669      42.310  54.520  57.090  1.00  0.00           H
ATOM   1278  HA2 GLY A 669      41.870  53.230  58.120  1.00  0.00           H
ATOM   1279  C   GLY A 669      40.290  54.140  57.260  1.00  0.00           C
ATOM   1280  O   GLY A 669      39.840  54.290  58.390  1.00  0.00           O
ATOM   1281  N   PRO A 670      39.560  54.480  56.210  1.00  0.00           N
ATOM   1282  CD  PRO A 670      40.060  54.950  54.870  1.00  0.00           C
ATOM   1283  HD1 PRO A 670      40.180  54.060  54.200  1.00  0.00           H
ATOM   1284  HD2 PRO A 670      41.060  55.400  54.800  1.00  0.00           H
ATOM   1285  CA  PRO A 670      38.130  54.850  56.320  1.00  0.00           C
ATOM   1286  HA  PRO A 670      38.080  55.770  56.890  1.00  0.00           H
ATOM   1287  CB  PRO A 670      37.680  55.200  54.870  1.00  0.00           C
ATOM   1288  HB1 PRO A 670      36.750  55.780  54.780  1.00  0.00           H
ATOM   1289  HB2 PRO A 670      37.520  54.260  54.290  1.00  0.00           H
ATOM   1290  CG  PRO A 670      38.930  55.860  54.320  1.00  0.00           C
ATOM   1291  HG1 PRO A 670      38.760  55.890  53.220  1.00  0.00           H
ATOM   1292  HG2 PRO A 670      39.130  56.890  54.660  1.00  0.00           H
ATOM   1293  C   PRO A 670      37.210  53.840  56.920  1.00  0.00           C
ATOM   1294  O   PRO A 670      36.090  54.160  57.320  1.00  0.00           O
ATOM   1295  N   VAL A 671      37.520  52.510  56.920  1.00  0.00           N
ATOM   1296  HN  VAL A 671      38.360  52.190  56.490  1.00  0.00           H
ATOM   1297  CA  VAL A 671      36.720  51.470  57.420  1.00  0.00           C
ATOM   1298  HA  VAL A 671      35.690  51.760  57.340  1.00  0.00           H
ATOM   1299  CB  VAL A 671      36.860  50.200  56.590  1.00  0.00           C
ATOM   1300  HB  VAL A 671      37.910  49.880  56.680  1.00  0.00           H
ATOM   1301  CG1 VAL A 671      35.990  49.050  57.140  1.00  0.00           C
ATOM   1302 HG11 VAL A 671      36.040  48.250  56.380  1.00  0.00           H
ATOM   1303 HG12 VAL A 671      34.950  49.440  57.220  1.00  0.00           H
ATOM   1304 HG13 VAL A 671      36.470  48.780  58.100  1.00  0.00           H
ATOM   1305  CG2 VAL A 671      36.530  50.490  55.140  1.00  0.00           C
ATOM   1306 HG21 VAL A 671      37.010  51.440  54.830  1.00  0.00           H
ATOM   1307 HG22 VAL A 671      35.450  50.720  55.030  1.00  0.00           H
ATOM   1308 HG23 VAL A 671      36.900  49.700  54.450  1.00  0.00           H
ATOM   1309  C   VAL A 671      36.940  51.330  58.910  1.00  0.00           C
ATOM   1310  O   VAL A 671      35.980  51.290  59.680  1.00  0.00           O
ATOM   1311  N   LEU A 672      38.170  51.520  59.400  1.00  0.00           N
ATOM   1312  HN  LEU A 672      38.940  51.630  58.770  1.00  0.00           H
ATOM   1313  CA  LEU A 672      38.490  51.660  60.770  1.00  0.00           C
ATOM   1314  HA  LEU A 672      38.090  50.770  61.220  1.00  0.00           H
ATOM   1315  CB  LEU A 672      40.020  51.750  61.000  1.00  0.00           C
ATOM   1316  HB1 LEU A 672      40.380  52.710  60.570  1.00  0.00           H
ATOM   1317  HB2 LEU A 672      40.510  50.960  60.400  1.00  0.00           H
ATOM   1318  CG  LEU A 672      40.560  51.660  62.460  1.00  0.00           C
ATOM   1319  HG  LEU A 672      40.200  52.620  62.890  1.00  0.00           H
ATOM   1320  CD1 LEU A 672      40.010  50.490  63.270  1.00  0.00           C
ATOM   1321 HD11 LEU A 672      40.360  49.510  62.870  1.00  0.00           H
ATOM   1322 HD12 LEU A 672      38.930  50.590  63.510  1.00  0.00           H
ATOM   1323 HD13 LEU A 672      40.390  50.540  64.310  1.00  0.00           H
ATOM   1324  CD2 LEU A 672      42.100  51.470  62.570  1.00  0.00           C
ATOM   1325 HD21 LEU A 672      42.380  51.460  63.650  1.00  0.00           H
ATOM   1326 HD22 LEU A 672      42.510  52.420  62.160  1.00  0.00           H
ATOM   1327 HD23 LEU A 672      42.480  50.570  62.050  1.00  0.00           H
ATOM   1328  C   LEU A 672      37.830  52.870  61.390  1.00  0.00           C
ATOM   1329  O   LEU A 672      37.010  52.710  62.280  1.00  0.00           O
ATOM   1330  N   VAL A 673      37.880  54.100  60.810  1.00  0.00           N
ATOM   1331  HN  VAL A 673      38.500  54.190  60.030  1.00  0.00           H
ATOM   1332  CA  VAL A 673      37.080  55.260  61.170  1.00  0.00           C
ATOM   1333  HA  VAL A 673      37.290  55.420  62.220  1.00  0.00           H
ATOM   1334  CB  VAL A 673      37.370  56.420  60.250  1.00  0.00           C
ATOM   1335  HB  VAL A 673      37.390  56.080  59.200  1.00  0.00           H
ATOM   1336  CG1 VAL A 673      36.390  57.650  60.640  1.00  0.00           C
ATOM   1337 HG11 VAL A 673      35.300  57.410  60.720  1.00  0.00           H
ATOM   1338 HG12 VAL A 673      36.560  58.450  59.900  1.00  0.00           H
ATOM   1339 HG13 VAL A 673      36.630  57.980  61.670  1.00  0.00           H
ATOM   1340  CG2 VAL A 673      38.810  57.050  60.500  1.00  0.00           C
ATOM   1341 HG21 VAL A 673      38.860  57.480  61.520  1.00  0.00           H
ATOM   1342 HG22 VAL A 673      39.080  57.920  59.860  1.00  0.00           H
ATOM   1343 HG23 VAL A 673      39.630  56.350  60.210  1.00  0.00           H
ATOM   1344  C   VAL A 673      35.590  54.960  61.220  1.00  0.00           C
ATOM   1345  O   VAL A 673      34.830  55.260  62.200  1.00  0.00           O
ATOM   1346  N   PHE A 674      35.020  54.240  60.210  1.00  0.00           N
ATOM   1347  HN  PHE A 674      35.660  54.010  59.480  1.00  0.00           H
ATOM   1348  CA  PHE A 674      33.600  53.920  60.140  1.00  0.00           C
ATOM   1349  HA  PHE A 674      33.030  54.850  60.210  1.00  0.00           H
ATOM   1350  CB  PHE A 674      33.210  53.200  58.760  1.00  0.00           C
ATOM   1351  HB1 PHE A 674      33.750  52.230  58.700  1.00  0.00           H
ATOM   1352  HB2 PHE A 674      33.630  53.850  57.980  1.00  0.00           H
ATOM   1353  CG  PHE A 674      31.780  53.050  58.480  1.00  0.00           C
ATOM   1354  CD1 PHE A 674      31.060  53.920  57.690  1.00  0.00           C
ATOM   1355  HD1 PHE A 674      31.500  54.830  57.340  1.00  0.00           H
ATOM   1356  CE1 PHE A 674      29.770  53.650  57.190  1.00  0.00           C
ATOM   1357  HE1 PHE A 674      29.330  54.350  56.490  1.00  0.00           H
ATOM   1358  CZ  PHE A 674      29.140  52.550  57.660  1.00  0.00           C
ATOM   1359  HZ  PHE A 674      28.120  52.420  57.320  1.00  0.00           H
ATOM   1360  CD2 PHE A 674      31.150  51.930  58.900  1.00  0.00           C
ATOM   1361  HD2 PHE A 674      31.600  51.170  59.510  1.00  0.00           H
ATOM   1362  CE2 PHE A 674      29.810  51.650  58.540  1.00  0.00           C
ATOM   1363  HE2 PHE A 674      29.360  50.810  59.040  1.00  0.00           H
ATOM   1364  C   PHE A 674      33.090  53.120  61.350  1.00  0.00           C
ATOM   1365  O   PHE A 674      32.140  53.390  62.060  1.00  0.00           O
ATOM   1366  N   GLU A 675      33.940  52.040  61.530  1.00  0.00           N
ATOM   1367  HN  GLU A 675      34.680  51.810  60.900  1.00  0.00           H
ATOM   1368  CA  GLU A 675      33.810  51.080  62.590  1.00  0.00           C
ATOM   1369  HA  GLU A 675      32.820  50.660  62.440  1.00  0.00           H
ATOM   1370  CB  GLU A 675      34.810  49.830  62.350  1.00  0.00           C
ATOM   1371  HB1 GLU A 675      34.950  49.210  63.270  1.00  0.00           H
ATOM   1372  HB2 GLU A 675      35.730  50.400  62.120  1.00  0.00           H
ATOM   1373  CG  GLU A 675      34.410  49.000  61.110  1.00  0.00           C
ATOM   1374  HG1 GLU A 675      35.330  48.690  60.580  1.00  0.00           H
ATOM   1375  HG2 GLU A 675      33.820  49.620  60.390  1.00  0.00           H
ATOM   1376  CD  GLU A 675      33.580  47.830  61.640  1.00  0.00           C
ATOM   1377  OE1 GLU A 675      32.500  48.010  62.210  1.00  0.00           O
ATOM   1378  OE2 GLU A 675      34.060  46.680  61.570  1.00  0.00           O
ATOM   1379  C   GLU A 675      33.840  51.650  63.980  1.00  0.00           C
ATOM   1380  O   GLU A 675      32.950  51.410  64.750  1.00  0.00           O
ATOM   1381  N   LYS A 676      34.920  52.480  64.230  1.00  0.00           N
ATOM   1382  HN  LYS A 676      35.520  52.710  63.480  1.00  0.00           H
ATOM   1383  CA  LYS A 676      35.100  53.220  65.460  1.00  0.00           C
ATOM   1384  HA  LYS A 676      35.070  52.480  66.240  1.00  0.00           H
ATOM   1385  CB  LYS A 676      36.540  53.980  65.340  1.00  0.00           C
ATOM   1386  HB1 LYS A 676      36.420  54.600  64.430  1.00  0.00           H
ATOM   1387  HB2 LYS A 676      37.350  53.240  65.200  1.00  0.00           H
ATOM   1388  CG  LYS A 676      36.840  54.840  66.550  1.00  0.00           C
ATOM   1389  HG1 LYS A 676      36.510  54.280  67.460  1.00  0.00           H
ATOM   1390  HG2 LYS A 676      36.070  55.640  66.680  1.00  0.00           H
ATOM   1391  CD  LYS A 676      38.260  55.380  66.650  1.00  0.00           C
ATOM   1392  HD1 LYS A 676      38.970  54.570  66.360  1.00  0.00           H
ATOM   1393  HD2 LYS A 676      38.450  55.580  67.720  1.00  0.00           H
ATOM   1394  CE  LYS A 676      38.330  56.750  65.850  1.00  0.00           C
ATOM   1395  HE1 LYS A 676      37.470  57.420  66.040  1.00  0.00           H
ATOM   1396  HE2 LYS A 676      38.420  56.510  64.760  1.00  0.00           H
ATOM   1397  NZ  LYS A 676      39.620  57.400  66.130  1.00  0.00           N
ATOM   1398  HZ1 LYS A 676      39.500  57.770  67.090  1.00  0.00           H
ATOM   1399  HZ2 LYS A 676      39.620  58.210  65.480  1.00  0.00           H
ATOM   1400  HZ3 LYS A 676      40.500  56.890  65.930  1.00  0.00           H
ATOM   1401  C   LYS A 676      34.040  54.250  65.830  1.00  0.00           C
ATOM   1402  O   LYS A 676      33.750  54.290  66.990  1.00  0.00           O
ATOM   1403  N   ILE A 677      33.590  55.070  64.800  1.00  0.00           N
ATOM   1404  HN  ILE A 677      34.070  54.990  63.920  1.00  0.00           H
ATOM   1405  CA  ILE A 677      32.520  56.120  64.820  1.00  0.00           C
ATOM   1406  HA  ILE A 677      32.750  56.820  65.610  1.00  0.00           H
ATOM   1407  CB  ILE A 677      32.550  56.860  63.440  1.00  0.00           C
ATOM   1408  HB  ILE A 677      32.710  56.120  62.630  1.00  0.00           H
ATOM   1409  CG2 ILE A 677      31.150  57.440  63.140  1.00  0.00           C
ATOM   1410 HG21 ILE A 677      31.210  58.040  62.210  1.00  0.00           H
ATOM   1411 HG22 ILE A 677      30.830  58.090  63.990  1.00  0.00           H
ATOM   1412 HG23 ILE A 677      30.370  56.700  62.900  1.00  0.00           H
ATOM   1413  CG1 ILE A 677      33.660  58.040  63.420  1.00  0.00           C
ATOM   1414 HG11 ILE A 677      33.820  58.360  62.360  1.00  0.00           H
ATOM   1415 HG12 ILE A 677      34.570  57.450  63.650  1.00  0.00           H
ATOM   1416  CD  ILE A 677      33.560  59.190  64.360  1.00  0.00           C
ATOM   1417  HD1 ILE A 677      33.450  58.820  65.400  1.00  0.00           H
ATOM   1418  HD2 ILE A 677      32.690  59.800  64.020  1.00  0.00           H
ATOM   1419  HD3 ILE A 677      34.490  59.790  64.190  1.00  0.00           H
ATOM   1420  C   ILE A 677      31.260  55.400  65.140  1.00  0.00           C
ATOM   1421  O   ILE A 677      30.520  55.810  66.060  1.00  0.00           O
ATOM   1422  N   LEU A 678      30.970  54.290  64.380  1.00  0.00           N
ATOM   1423  HN  LEU A 678      31.570  54.000  63.640  1.00  0.00           H
ATOM   1424  CA  LEU A 678      29.730  53.540  64.600  1.00  0.00           C
ATOM   1425  HA  LEU A 678      28.920  54.260  64.580  1.00  0.00           H
ATOM   1426  CB  LEU A 678      29.670  52.480  63.520  1.00  0.00           C
ATOM   1427  HB1 LEU A 678      30.580  51.860  63.420  1.00  0.00           H
ATOM   1428  HB2 LEU A 678      29.800  52.990  62.540  1.00  0.00           H
ATOM   1429  CG  LEU A 678      28.340  51.740  63.420  1.00  0.00           C
ATOM   1430  HG  LEU A 678      28.150  51.150  64.340  1.00  0.00           H
ATOM   1431  CD1 LEU A 678      27.120  52.630  63.150  1.00  0.00           C
ATOM   1432 HD11 LEU A 678      27.020  53.470  63.870  1.00  0.00           H
ATOM   1433 HD12 LEU A 678      26.220  51.990  63.260  1.00  0.00           H
ATOM   1434 HD13 LEU A 678      27.340  53.050  62.140  1.00  0.00           H
ATOM   1435  CD2 LEU A 678      28.430  50.740  62.300  1.00  0.00           C
ATOM   1436 HD21 LEU A 678      28.740  51.260  61.370  1.00  0.00           H
ATOM   1437 HD22 LEU A 678      27.640  49.960  62.200  1.00  0.00           H
ATOM   1438 HD23 LEU A 678      29.330  50.120  62.530  1.00  0.00           H
ATOM   1439  C   LEU A 678      29.610  52.880  65.990  1.00  0.00           C
ATOM   1440  O   LEU A 678      28.570  52.820  66.570  1.00  0.00           O
ATOM   1441  N   TYR A 679      30.740  52.360  66.500  1.00  0.00           N
ATOM   1442  HN  TYR A 679      31.610  52.480  66.000  1.00  0.00           H
ATOM   1443  CA  TYR A 679      30.840  51.830  67.820  1.00  0.00           C
ATOM   1444  HA  TYR A 679      30.260  50.920  67.830  1.00  0.00           H
ATOM   1445  CB  TYR A 679      32.270  51.280  68.030  1.00  0.00           C
ATOM   1446  HB1 TYR A 679      32.980  51.970  67.540  1.00  0.00           H
ATOM   1447  HB2 TYR A 679      32.340  50.270  67.570  1.00  0.00           H
ATOM   1448  CG  TYR A 679      32.580  51.050  69.510  1.00  0.00           C
ATOM   1449  CD1 TYR A 679      33.400  51.950  70.210  1.00  0.00           C
ATOM   1450  HD1 TYR A 679      33.850  52.770  69.670  1.00  0.00           H
ATOM   1451  CE1 TYR A 679      33.620  51.700  71.590  1.00  0.00           C
ATOM   1452  HE1 TYR A 679      34.240  52.350  72.190  1.00  0.00           H
ATOM   1453  CZ  TYR A 679      33.040  50.630  72.280  1.00  0.00           C
ATOM   1454  OH  TYR A 679      33.290  50.340  73.610  1.00  0.00           O
ATOM   1455  HH  TYR A 679      33.930  50.980  73.940  1.00  0.00           H
ATOM   1456  CD2 TYR A 679      31.950  49.960  70.170  1.00  0.00           C
ATOM   1457  HD2 TYR A 679      31.310  49.320  69.580  1.00  0.00           H
ATOM   1458  CE2 TYR A 679      32.230  49.780  71.510  1.00  0.00           C
ATOM   1459  HE2 TYR A 679      31.750  48.970  72.030  1.00  0.00           H
ATOM   1460  C   TYR A 679      30.460  52.880  68.890  1.00  0.00           C
ATOM   1461  O   TYR A 679      29.580  52.570  69.690  1.00  0.00           O
ATOM   1462  N   LYS A 680      31.000  54.090  68.770  1.00  0.00           N
ATOM   1463  HN  LYS A 680      31.680  54.290  68.070  1.00  0.00           H
ATOM   1464  CA  LYS A 680      30.750  55.210  69.590  1.00  0.00           C
ATOM   1465  HA  LYS A 680      30.930  54.910  70.610  1.00  0.00           H
ATOM   1466  CB  LYS A 680      31.790  56.380  69.400  1.00  0.00           C
ATOM   1467  HB1 LYS A 680      31.360  57.090  70.150  1.00  0.00           H
ATOM   1468  HB2 LYS A 680      31.740  56.710  68.340  1.00  0.00           H
ATOM   1469  CG  LYS A 680      33.260  56.030  69.760  1.00  0.00           C
ATOM   1470  HG1 LYS A 680      33.690  55.130  69.260  1.00  0.00           H
ATOM   1471  HG2 LYS A 680      33.200  55.800  70.840  1.00  0.00           H
ATOM   1472  CD  LYS A 680      34.260  57.190  69.390  1.00  0.00           C
ATOM   1473  HD1 LYS A 680      33.890  58.130  69.860  1.00  0.00           H
ATOM   1474  HD2 LYS A 680      34.280  57.360  68.290  1.00  0.00           H
ATOM   1475  CE  LYS A 680      35.720  57.010  69.930  1.00  0.00           C
ATOM   1476  HE1 LYS A 680      36.120  56.100  69.420  1.00  0.00           H
ATOM   1477  HE2 LYS A 680      35.720  56.730  71.010  1.00  0.00           H
ATOM   1478  NZ  LYS A 680      36.600  58.120  69.740  1.00  0.00           N
ATOM   1479  HZ1 LYS A 680      37.610  57.890  69.880  1.00  0.00           H
ATOM   1480  HZ2 LYS A 680      36.460  58.870  70.440  1.00  0.00           H
ATOM   1481  HZ3 LYS A 680      36.500  58.590  68.820  1.00  0.00           H
ATOM   1482  C   LYS A 680      29.280  55.740  69.480  1.00  0.00           C
ATOM   1483  O   LYS A 680      28.620  56.140  70.460  1.00  0.00           O
ATOM   1484  N   PHE A 681      28.680  55.810  68.310  1.00  0.00           N
ATOM   1485  HN  PHE A 681      29.160  55.500  67.490  1.00  0.00           H
ATOM   1486  CA  PHE A 681      27.290  56.160  68.080  1.00  0.00           C
ATOM   1487  HA  PHE A 681      27.170  57.170  68.430  1.00  0.00           H
ATOM   1488  CB  PHE A 681      27.030  56.260  66.510  1.00  0.00           C
ATOM   1489  HB1 PHE A 681      27.220  55.240  66.110  1.00  0.00           H
ATOM   1490  HB2 PHE A 681      27.840  56.920  66.110  1.00  0.00           H
ATOM   1491  CG  PHE A 681      25.740  56.850  65.940  1.00  0.00           C
ATOM   1492  CD1 PHE A 681      25.280  58.090  66.520  1.00  0.00           C
ATOM   1493  HD1 PHE A 681      25.850  58.490  67.350  1.00  0.00           H
ATOM   1494  CE1 PHE A 681      24.060  58.710  66.210  1.00  0.00           C
ATOM   1495  HE1 PHE A 681      23.720  59.610  66.670  1.00  0.00           H
ATOM   1496  CZ  PHE A 681      23.270  58.180  65.210  1.00  0.00           C
ATOM   1497  HZ  PHE A 681      22.400  58.720  64.890  1.00  0.00           H
ATOM   1498  CD2 PHE A 681      24.900  56.310  64.960  1.00  0.00           C
ATOM   1499  HD2 PHE A 681      25.130  55.420  64.410  1.00  0.00           H
ATOM   1500  CE2 PHE A 681      23.670  56.910  64.640  1.00  0.00           C
ATOM   1501  HE2 PHE A 681      22.970  56.520  63.940  1.00  0.00           H
ATOM   1502  C   PHE A 681      26.310  55.230  68.730  1.00  0.00           C
ATOM   1503  O   PHE A 681      25.490  55.720  69.470  1.00  0.00           O
ATOM   1504  N   CYS A 682      26.490  53.960  68.620  1.00  0.00           N
ATOM   1505  HN  CYS A 682      27.210  53.660  68.000  1.00  0.00           H
ATOM   1506  CA  CYS A 682      25.790  52.920  69.400  1.00  0.00           C
ATOM   1507  HA  CYS A 682      24.770  53.170  69.160  1.00  0.00           H
ATOM   1508  CB  CYS A 682      26.060  51.510  68.850  1.00  0.00           C
ATOM   1509  HB1 CYS A 682      25.470  50.750  69.390  1.00  0.00           H
ATOM   1510  HB2 CYS A 682      27.130  51.280  69.030  1.00  0.00           H
ATOM   1511  SG  CYS A 682      25.710  51.270  67.090  1.00  0.00           S
ATOM   1512  HG1 CYS A 682      26.460  52.290  66.680  1.00  0.00           H
ATOM   1513  C   CYS A 682      26.050  53.020  70.930  1.00  0.00           C
ATOM   1514  O   CYS A 682      25.110  52.950  71.690  1.00  0.00           O
ATOM   1515  N   ARG A 683      27.290  53.190  71.360  1.00  0.00           N
ATOM   1516  HN  ARG A 683      28.050  53.150  70.710  1.00  0.00           H
ATOM   1517  CA  ARG A 683      27.610  53.520  72.730  1.00  0.00           C
ATOM   1518  HA  ARG A 683      27.400  52.720  73.430  1.00  0.00           H
ATOM   1519  CB  ARG A 683      29.190  53.660  72.820  1.00  0.00           C
ATOM   1520  HB1 ARG A 683      29.350  54.490  72.110  1.00  0.00           H
ATOM   1521  HB2 ARG A 683      29.670  52.700  72.520  1.00  0.00           H
ATOM   1522  CG  ARG A 683      29.890  54.210  74.080  1.00  0.00           C
ATOM   1523  HG1 ARG A 683      29.980  53.320  74.750  1.00  0.00           H
ATOM   1524  HG2 ARG A 683      29.380  55.060  74.580  1.00  0.00           H
ATOM   1525  CD  ARG A 683      31.340  54.650  73.710  1.00  0.00           C
ATOM   1526  HD1 ARG A 683      31.760  53.910  73.000  1.00  0.00           H
ATOM   1527  HD2 ARG A 683      31.850  54.780  74.690  1.00  0.00           H
ATOM   1528  NE  ARG A 683      31.270  55.970  73.000  1.00  0.00           N
ATOM   1529  HE  ARG A 683      30.370  56.320  72.770  1.00  0.00           H
ATOM   1530  CZ  ARG A 683      32.130  56.920  73.120  1.00  0.00           C
ATOM   1531  NH1 ARG A 683      33.370  56.770  73.540  1.00  0.00           N
ATOM   1532 HH11 ARG A 683      33.790  55.880  73.700  1.00  0.00           H
ATOM   1533 HH12 ARG A 683      33.830  57.650  73.660  1.00  0.00           H
ATOM   1534  NH2 ARG A 683      31.850  58.200  72.860  1.00  0.00           N
ATOM   1535 HH21 ARG A 683      32.570  58.870  73.030  1.00  0.00           H
ATOM   1536 HH22 ARG A 683      30.930  58.430  72.550  1.00  0.00           H
ATOM   1537  C   ARG A 683      26.970  54.750  73.410  1.00  0.00           C
ATOM   1538  O   ARG A 683      26.570  54.730  74.580  1.00  0.00           O
ATOM   1539  N   ASP A 684      26.880  55.880  72.680  1.00  0.00           N
ATOM   1540  HN  ASP A 684      27.250  56.040  71.770  1.00  0.00           H
ATOM   1541  CA  ASP A 684      26.230  57.040  73.170  1.00  0.00           C
ATOM   1542  HA  ASP A 684      26.260  57.080  74.240  1.00  0.00           H
ATOM   1543  CB  ASP A 684      26.960  58.120  72.370  1.00  0.00           C
ATOM   1544  HB1 ASP A 684      26.660  59.180  72.540  1.00  0.00           H
ATOM   1545  HB2 ASP A 684      26.870  57.950  71.280  1.00  0.00           H
ATOM   1546  CG  ASP A 684      28.500  58.240  72.750  1.00  0.00           C
ATOM   1547  OD1 ASP A 684      29.190  59.070  72.050  1.00  0.00           O
ATOM   1548  OD2 ASP A 684      28.940  57.740  73.800  1.00  0.00           O
ATOM   1549  C   ASP A 684      24.710  57.310  72.860  1.00  0.00           C
ATOM   1550  O   ASP A 684      24.040  58.070  73.570  1.00  0.00           O
ATOM   1551  N   TYR A 685      24.180  56.660  71.830  1.00  0.00           N
ATOM   1552  HN  TYR A 685      24.730  56.150  71.190  1.00  0.00           H
ATOM   1553  CA  TYR A 685      22.810  56.960  71.380  1.00  0.00           C
ATOM   1554  HA  TYR A 685      22.280  57.650  72.030  1.00  0.00           H
ATOM   1555  CB  TYR A 685      22.790  57.530  69.870  1.00  0.00           C
ATOM   1556  HB1 TYR A 685      21.840  57.480  69.300  1.00  0.00           H
ATOM   1557  HB2 TYR A 685      23.470  56.870  69.300  1.00  0.00           H
ATOM   1558  CG  TYR A 685      23.190  58.900  69.930  1.00  0.00           C
ATOM   1559  CD1 TYR A 685      24.550  59.200  69.920  1.00  0.00           C
ATOM   1560  HD1 TYR A 685      25.220  58.360  70.040  1.00  0.00           H
ATOM   1561  CE1 TYR A 685      24.980  60.550  69.800  1.00  0.00           C
ATOM   1562  HE1 TYR A 685      26.000  60.900  69.760  1.00  0.00           H
ATOM   1563  CZ  TYR A 685      24.120  61.610  69.820  1.00  0.00           C
ATOM   1564  OH  TYR A 685      24.580  62.920  69.650  1.00  0.00           O
ATOM   1565  HH  TYR A 685      23.820  63.410  69.340  1.00  0.00           H
ATOM   1566  CD2 TYR A 685      22.280  59.980  70.010  1.00  0.00           C
ATOM   1567  HD2 TYR A 685      21.220  59.790  70.060  1.00  0.00           H
ATOM   1568  CE2 TYR A 685      22.760  61.280  69.850  1.00  0.00           C
ATOM   1569  HE2 TYR A 685      22.080  62.120  69.820  1.00  0.00           H
ATOM   1570  C   TYR A 685      21.920  55.780  71.540  1.00  0.00           C
ATOM   1571  O   TYR A 685      20.750  55.820  71.190  1.00  0.00           O
ATOM   1572  N   GLN A 686      22.460  54.680  72.110  1.00  0.00           N
ATOM   1573  HN  GLN A 686      23.380  54.740  72.490  1.00  0.00           H
ATOM   1574  CA  GLN A 686      21.610  53.630  72.660  1.00  0.00           C
ATOM   1575  HA  GLN A 686      22.260  52.970  73.200  1.00  0.00           H
ATOM   1576  CB  GLN A 686      20.580  54.040  73.910  1.00  0.00           C
ATOM   1577  HB1 GLN A 686      19.920  53.150  73.930  1.00  0.00           H
ATOM   1578  HB2 GLN A 686      19.950  54.940  73.680  1.00  0.00           H
ATOM   1579  CG  GLN A 686      21.200  54.270  75.300  1.00  0.00           C
ATOM   1580  HG1 GLN A 686      21.600  53.300  75.670  1.00  0.00           H
ATOM   1581  HG2 GLN A 686      20.480  54.750  75.990  1.00  0.00           H
ATOM   1582  CD  GLN A 686      22.320  55.330  75.250  1.00  0.00           C
ATOM   1583  OE1 GLN A 686      23.500  55.080  75.320  1.00  0.00           O
ATOM   1584  NE2 GLN A 686      21.910  56.640  75.140  1.00  0.00           N
ATOM   1585 HE21 GLN A 686      22.640  57.300  75.030  1.00  0.00           H
ATOM   1586 HE22 GLN A 686      20.940  56.880  75.130  1.00  0.00           H
ATOM   1587  C   GLN A 686      21.130  52.540  71.680  1.00  0.00           C
ATOM   1588  O   GLN A 686      20.130  51.870  71.970  1.00  0.00           O
ATOM   1589  N   LEU A 687      21.850  52.310  70.610  1.00  0.00           N
ATOM   1590  HN  LEU A 687      22.560  52.980  70.390  1.00  0.00           H
ATOM   1591  CA  LEU A 687      21.440  51.460  69.520  1.00  0.00           C
ATOM   1592  HA  LEU A 687      20.360  51.530  69.530  1.00  0.00           H
ATOM   1593  CB  LEU A 687      21.910  51.880  68.120  1.00  0.00           C
ATOM   1594  HB1 LEU A 687      21.230  51.370  67.410  1.00  0.00           H
ATOM   1595  HB2 LEU A 687      22.980  51.660  67.930  1.00  0.00           H
ATOM   1596  CG  LEU A 687      21.750  53.450  67.880  1.00  0.00           C
ATOM   1597  HG  LEU A 687      22.230  54.100  68.640  1.00  0.00           H
ATOM   1598  CD1 LEU A 687      22.190  53.950  66.440  1.00  0.00           C
ATOM   1599 HD11 LEU A 687      23.240  53.630  66.320  1.00  0.00           H
ATOM   1600 HD12 LEU A 687      21.840  54.980  66.200  1.00  0.00           H
ATOM   1601 HD13 LEU A 687      21.680  53.350  65.650  1.00  0.00           H
ATOM   1602  CD2 LEU A 687      20.300  53.920  68.030  1.00  0.00           C
ATOM   1603 HD21 LEU A 687      19.910  53.560  69.000  1.00  0.00           H
ATOM   1604 HD22 LEU A 687      19.550  53.510  67.310  1.00  0.00           H
ATOM   1605 HD23 LEU A 687      20.230  55.020  68.070  1.00  0.00           H
ATOM   1606  C   LEU A 687      21.910  50.060  69.900  1.00  0.00           C
ATOM   1607  O   LEU A 687      22.750  49.880  70.790  1.00  0.00           O
ATOM   1608  N   SER A 688      21.370  49.050  69.140  1.00  0.00           N
ATOM   1609  HN  SER A 688      20.830  49.280  68.340  1.00  0.00           H
ATOM   1610  CA  SER A 688      21.760  47.680  69.410  1.00  0.00           C
ATOM   1611  HA  SER A 688      22.280  47.620  70.370  1.00  0.00           H
ATOM   1612  CB  SER A 688      20.570  46.640  69.350  1.00  0.00           C
ATOM   1613  HB1 SER A 688      19.850  46.870  68.530  1.00  0.00           H
ATOM   1614  HB2 SER A 688      19.910  46.790  70.230  1.00  0.00           H
ATOM   1615  OG  SER A 688      21.030  45.300  69.170  1.00  0.00           O
ATOM   1616  HG1 SER A 688      20.330  44.740  69.520  1.00  0.00           H
ATOM   1617  C   SER A 688      22.960  47.360  68.530  1.00  0.00           C
ATOM   1618  O   SER A 688      22.760  46.960  67.410  1.00  0.00           O
ATOM   1619  N   TYR A 689      24.200  47.580  68.930  1.00  0.00           N
ATOM   1620  HN  TYR A 689      24.230  47.860  69.900  1.00  0.00           H
ATOM   1621  CA  TYR A 689      25.490  47.620  68.200  1.00  0.00           C
ATOM   1622  HA  TYR A 689      25.420  48.520  67.610  1.00  0.00           H
ATOM   1623  CB  TYR A 689      26.670  47.890  69.170  1.00  0.00           C
ATOM   1624  HB1 TYR A 689      26.620  47.150  70.000  1.00  0.00           H
ATOM   1625  HB2 TYR A 689      26.660  48.920  69.580  1.00  0.00           H
ATOM   1626  CG  TYR A 689      28.080  47.650  68.500  1.00  0.00           C
ATOM   1627  CD1 TYR A 689      28.500  48.370  67.440  1.00  0.00           C
ATOM   1628  HD1 TYR A 689      27.980  49.290  67.180  1.00  0.00           H
ATOM   1629  CE1 TYR A 689      29.780  48.170  66.880  1.00  0.00           C
ATOM   1630  HE1 TYR A 689      30.040  48.810  66.050  1.00  0.00           H
ATOM   1631  CZ  TYR A 689      30.670  47.270  67.350  1.00  0.00           C
ATOM   1632  OH  TYR A 689      31.880  46.940  66.740  1.00  0.00           O
ATOM   1633  HH  TYR A 689      31.910  47.540  65.990  1.00  0.00           H
ATOM   1634  CD2 TYR A 689      29.010  46.740  69.070  1.00  0.00           C
ATOM   1635  HD2 TYR A 689      28.570  46.230  69.920  1.00  0.00           H
ATOM   1636  CE2 TYR A 689      30.280  46.530  68.520  1.00  0.00           C
ATOM   1637  HE2 TYR A 689      30.920  45.760  68.930  1.00  0.00           H
ATOM   1638  C   TYR A 689      25.700  46.580  67.160  1.00  0.00           C
ATOM   1639  O   TYR A 689      25.750  46.920  66.010  1.00  0.00           O
ATOM   1640  N   LEU A 690      25.960  45.270  67.600  1.00  0.00           N
ATOM   1641  HN  LEU A 690      25.770  44.990  68.530  1.00  0.00           H
ATOM   1642  CA  LEU A 690      26.440  44.250  66.700  1.00  0.00           C
ATOM   1643  HA  LEU A 690      27.320  44.550  66.150  1.00  0.00           H
ATOM   1644  CB  LEU A 690      26.880  42.980  67.460  1.00  0.00           C
ATOM   1645  HB1 LEU A 690      27.170  42.210  66.720  1.00  0.00           H
ATOM   1646  HB2 LEU A 690      25.930  42.650  67.950  1.00  0.00           H
ATOM   1647  CG  LEU A 690      27.980  43.160  68.450  1.00  0.00           C
ATOM   1648  HG  LEU A 690      27.740  43.900  69.250  1.00  0.00           H
ATOM   1649  CD1 LEU A 690      28.190  41.850  69.250  1.00  0.00           C
ATOM   1650 HD11 LEU A 690      28.250  40.960  68.580  1.00  0.00           H
ATOM   1651 HD12 LEU A 690      27.370  41.710  69.990  1.00  0.00           H
ATOM   1652 HD13 LEU A 690      29.170  41.930  69.780  1.00  0.00           H
ATOM   1653  CD2 LEU A 690      29.260  43.560  67.680  1.00  0.00           C
ATOM   1654 HD21 LEU A 690      29.140  44.540  67.190  1.00  0.00           H
ATOM   1655 HD22 LEU A 690      29.450  42.780  66.920  1.00  0.00           H
ATOM   1656 HD23 LEU A 690      30.140  43.700  68.350  1.00  0.00           H
ATOM   1657  C   LEU A 690      25.390  43.870  65.620  1.00  0.00           C
ATOM   1658  O   LEU A 690      25.600  43.700  64.410  1.00  0.00           O
ATOM   1659  N   SER A 691      24.070  43.940  66.020  1.00  0.00           N
ATOM   1660  HN  SER A 691      23.980  44.010  67.000  1.00  0.00           H
ATOM   1661  CA  SER A 691      22.910  43.870  65.160  1.00  0.00           C
ATOM   1662  HA  SER A 691      23.140  42.910  64.700  1.00  0.00           H
ATOM   1663  CB  SER A 691      21.550  43.790  65.920  1.00  0.00           C
ATOM   1664  HB1 SER A 691      21.380  44.730  66.490  1.00  0.00           H
ATOM   1665  HB2 SER A 691      21.710  43.030  66.720  1.00  0.00           H
ATOM   1666  OG  SER A 691      20.380  43.660  65.120  1.00  0.00           O
ATOM   1667  HG1 SER A 691      20.140  44.440  64.620  1.00  0.00           H
ATOM   1668  C   SER A 691      22.880  45.050  64.200  1.00  0.00           C
ATOM   1669  O   SER A 691      22.540  44.810  63.010  1.00  0.00           O
ATOM   1670  N   LEU A 692      23.180  46.250  64.580  1.00  0.00           N
ATOM   1671  HN  LEU A 692      23.610  46.420  65.460  1.00  0.00           H
ATOM   1672  CA  LEU A 692      23.300  47.450  63.750  1.00  0.00           C
ATOM   1673  HA  LEU A 692      22.350  47.470  63.240  1.00  0.00           H
ATOM   1674  CB  LEU A 692      23.490  48.830  64.540  1.00  0.00           C
ATOM   1675  HB1 LEU A 692      24.540  48.780  64.890  1.00  0.00           H
ATOM   1676  HB2 LEU A 692      22.780  48.710  65.380  1.00  0.00           H
ATOM   1677  CG  LEU A 692      23.240  50.040  63.650  1.00  0.00           C
ATOM   1678  HG  LEU A 692      23.920  50.070  62.780  1.00  0.00           H
ATOM   1679  CD1 LEU A 692      21.790  50.140  63.250  1.00  0.00           C
ATOM   1680 HD11 LEU A 692      21.650  50.870  62.440  1.00  0.00           H
ATOM   1681 HD12 LEU A 692      21.080  50.380  64.070  1.00  0.00           H
ATOM   1682 HD13 LEU A 692      21.510  49.170  62.800  1.00  0.00           H
ATOM   1683  CD2 LEU A 692      23.460  51.370  64.370  1.00  0.00           C
ATOM   1684 HD21 LEU A 692      22.790  51.500  65.240  1.00  0.00           H
ATOM   1685 HD22 LEU A 692      23.360  52.220  63.660  1.00  0.00           H
ATOM   1686 HD23 LEU A 692      24.510  51.320  64.710  1.00  0.00           H
ATOM   1687  C   LEU A 692      24.370  47.340  62.740  1.00  0.00           C
ATOM   1688  O   LEU A 692      24.230  47.640  61.570  1.00  0.00           O
ATOM   1689  N   ARG A 693      25.600  46.920  63.210  1.00  0.00           N
ATOM   1690  HN  ARG A 693      25.580  46.640  64.160  1.00  0.00           H
ATOM   1691  CA  ARG A 693      26.810  46.710  62.450  1.00  0.00           C
ATOM   1692  HA  ARG A 693      27.060  47.690  62.060  1.00  0.00           H
ATOM   1693  CB  ARG A 693      27.900  46.120  63.370  1.00  0.00           C
ATOM   1694  HB1 ARG A 693      27.890  45.010  63.420  1.00  0.00           H
ATOM   1695  HB2 ARG A 693      27.690  46.590  64.350  1.00  0.00           H
ATOM   1696  CG  ARG A 693      29.310  46.520  62.950  1.00  0.00           C
ATOM   1697  HG1 ARG A 693      30.070  46.270  63.720  1.00  0.00           H
ATOM   1698  HG2 ARG A 693      29.320  47.620  62.770  1.00  0.00           H
ATOM   1699  CD  ARG A 693      29.900  45.930  61.610  1.00  0.00           C
ATOM   1700  HD1 ARG A 693      30.810  46.500  61.320  1.00  0.00           H
ATOM   1701  HD2 ARG A 693      29.140  46.040  60.820  1.00  0.00           H
ATOM   1702  NE  ARG A 693      30.130  44.460  61.800  1.00  0.00           N
ATOM   1703  HE  ARG A 693      29.310  43.930  62.050  1.00  0.00           H
ATOM   1704  CZ  ARG A 693      31.170  43.830  61.310  1.00  0.00           C
ATOM   1705  NH1 ARG A 693      32.330  44.420  61.100  1.00  0.00           N
ATOM   1706 HH11 ARG A 693      33.190  43.890  61.140  1.00  0.00           H
ATOM   1707 HH12 ARG A 693      32.560  45.280  61.560  1.00  0.00           H
ATOM   1708  NH2 ARG A 693      31.120  42.540  61.070  1.00  0.00           N
ATOM   1709 HH21 ARG A 693      30.210  42.160  61.290  1.00  0.00           H
ATOM   1710 HH22 ARG A 693      31.990  42.080  60.900  1.00  0.00           H
ATOM   1711  C   ARG A 693      26.470  45.720  61.360  1.00  0.00           C
ATOM   1712  O   ARG A 693      26.790  45.880  60.210  1.00  0.00           O
ATOM   1713  N   THR A 694      25.800  44.570  61.650  1.00  0.00           N
ATOM   1714  HN  THR A 694      25.540  44.360  62.590  1.00  0.00           H
ATOM   1715  CA  THR A 694      25.420  43.570  60.670  1.00  0.00           C
ATOM   1716  HA  THR A 694      26.340  43.250  60.190  1.00  0.00           H
ATOM   1717  CB  THR A 694      24.740  42.370  61.310  1.00  0.00           C
ATOM   1718  HB  THR A 694      23.740  42.700  61.650  1.00  0.00           H
ATOM   1719  OG1 THR A 694      25.420  41.720  62.380  1.00  0.00           O
ATOM   1720  HG1 THR A 694      25.080  42.040  63.210  1.00  0.00           H
ATOM   1721  CG2 THR A 694      24.640  41.310  60.190  1.00  0.00           C
ATOM   1722 HG21 THR A 694      24.250  41.800  59.270  1.00  0.00           H
ATOM   1723 HG22 THR A 694      24.010  40.470  60.560  1.00  0.00           H
ATOM   1724 HG23 THR A 694      25.660  40.980  59.920  1.00  0.00           H
ATOM   1725  C   THR A 694      24.450  44.270  59.720  1.00  0.00           C
ATOM   1726  O   THR A 694      24.590  44.130  58.490  1.00  0.00           O
ATOM   1727  N   SER A 695      23.430  45.030  60.210  1.00  0.00           N
ATOM   1728  HN  SER A 695      23.230  45.170  61.180  1.00  0.00           H
ATOM   1729  CA  SER A 695      22.380  45.620  59.310  1.00  0.00           C
ATOM   1730  HA  SER A 695      21.890  44.770  58.830  1.00  0.00           H
ATOM   1731  CB  SER A 695      21.360  46.330  60.260  1.00  0.00           C
ATOM   1732  HB1 SER A 695      20.540  46.790  59.670  1.00  0.00           H
ATOM   1733  HB2 SER A 695      21.930  47.160  60.710  1.00  0.00           H
ATOM   1734  OG  SER A 695      20.800  45.520  61.320  1.00  0.00           O
ATOM   1735  HG1 SER A 695      21.480  45.310  61.970  1.00  0.00           H
ATOM   1736  C   SER A 695      22.890  46.620  58.210  1.00  0.00           C
ATOM   1737  O   SER A 695      22.580  46.570  57.050  1.00  0.00           O
ATOM   1738  N   ILE A 696      23.810  47.540  58.700  1.00  0.00           N
ATOM   1739  HN  ILE A 696      24.000  47.610  59.680  1.00  0.00           H
ATOM   1740  CA  ILE A 696      24.490  48.400  57.780  1.00  0.00           C
ATOM   1741  HA  ILE A 696      23.910  49.200  57.350  1.00  0.00           H
ATOM   1742  CB  ILE A 696      25.440  49.380  58.600  1.00  0.00           C
ATOM   1743  HB  ILE A 696      26.130  48.730  59.180  1.00  0.00           H
ATOM   1744  CG2 ILE A 696      26.320  50.250  57.580  1.00  0.00           C
ATOM   1745 HG21 ILE A 696      26.840  51.020  58.180  1.00  0.00           H
ATOM   1746 HG22 ILE A 696      25.620  50.710  56.860  1.00  0.00           H
ATOM   1747 HG23 ILE A 696      27.070  49.600  57.090  1.00  0.00           H
ATOM   1748  CG1 ILE A 696      24.550  50.200  59.410  1.00  0.00           C
ATOM   1749 HG11 ILE A 696      23.840  49.620  60.040  1.00  0.00           H
ATOM   1750 HG12 ILE A 696      23.880  50.850  58.790  1.00  0.00           H
ATOM   1751  CD  ILE A 696      25.330  51.100  60.380  1.00  0.00           C
ATOM   1752  HD1 ILE A 696      25.800  51.890  59.750  1.00  0.00           H
ATOM   1753  HD2 ILE A 696      26.120  50.530  60.910  1.00  0.00           H
ATOM   1754  HD3 ILE A 696      24.620  51.580  61.090  1.00  0.00           H
ATOM   1755  C   ILE A 696      25.380  47.620  56.770  1.00  0.00           C
ATOM   1756  O   ILE A 696      25.290  47.900  55.570  1.00  0.00           O
ATOM   1757  N   GLY A 697      26.010  46.510  57.230  1.00  0.00           N
ATOM   1758  HN  GLY A 697      26.080  46.440  58.220  1.00  0.00           H
ATOM   1759  CA  GLY A 697      26.770  45.750  56.280  1.00  0.00           C
ATOM   1760  HA1 GLY A 697      27.290  44.920  56.740  1.00  0.00           H
ATOM   1761  HA2 GLY A 697      27.470  46.460  55.870  1.00  0.00           H
ATOM   1762  C   GLY A 697      26.020  45.090  55.210  1.00  0.00           C
ATOM   1763  O   GLY A 697      26.450  45.040  54.060  1.00  0.00           O
ATOM   1764  N   LEU A 698      24.920  44.440  55.670  1.00  0.00           N
ATOM   1765  HN  LEU A 698      24.800  44.480  56.660  1.00  0.00           H
ATOM   1766  CA  LEU A 698      23.930  43.810  54.800  1.00  0.00           C
ATOM   1767  HA  LEU A 698      24.530  43.130  54.200  1.00  0.00           H
ATOM   1768  CB  LEU A 698      22.880  43.000  55.620  1.00  0.00           C
ATOM   1769  HB1 LEU A 698      22.040  42.770  54.940  1.00  0.00           H
ATOM   1770  HB2 LEU A 698      22.540  43.690  56.420  1.00  0.00           H
ATOM   1771  CG  LEU A 698      23.410  41.660  56.200  1.00  0.00           C
ATOM   1772  HG  LEU A 698      24.330  41.860  56.780  1.00  0.00           H
ATOM   1773  CD1 LEU A 698      22.370  41.030  57.220  1.00  0.00           C
ATOM   1774 HD11 LEU A 698      21.560  40.600  56.590  1.00  0.00           H
ATOM   1775 HD12 LEU A 698      21.970  41.690  58.030  1.00  0.00           H
ATOM   1776 HD13 LEU A 698      22.950  40.190  57.650  1.00  0.00           H
ATOM   1777  CD2 LEU A 698      23.900  40.720  55.060  1.00  0.00           C
ATOM   1778 HD21 LEU A 698      24.130  39.700  55.440  1.00  0.00           H
ATOM   1779 HD22 LEU A 698      24.720  41.100  54.390  1.00  0.00           H
ATOM   1780 HD23 LEU A 698      22.960  40.690  54.490  1.00  0.00           H
ATOM   1781  C   LEU A 698      23.280  44.730  53.750  1.00  0.00           C
ATOM   1782  O   LEU A 698      23.080  44.420  52.550  1.00  0.00           O
ATOM   1783  N   TRP A 699      22.920  46.000  54.030  1.00  0.00           N
ATOM   1784  HN  TRP A 699      22.720  46.110  54.990  1.00  0.00           H
ATOM   1785  CA  TRP A 699      22.690  46.950  53.080  1.00  0.00           C
ATOM   1786  HA  TRP A 699      21.840  46.730  52.450  1.00  0.00           H
ATOM   1787  CB  TRP A 699      22.340  48.300  53.690  1.00  0.00           C
ATOM   1788  HB1 TRP A 699      22.560  49.150  52.990  1.00  0.00           H
ATOM   1789  HB2 TRP A 699      22.980  48.510  54.580  1.00  0.00           H
ATOM   1790  CG  TRP A 699      20.930  48.330  54.040  1.00  0.00           C
ATOM   1791  CD1 TRP A 699      20.460  48.470  55.420  1.00  0.00           C
ATOM   1792  HD1 TRP A 699      21.140  48.410  56.260  1.00  0.00           H
ATOM   1793  NE1 TRP A 699      19.180  48.870  55.240  1.00  0.00           N
ATOM   1794  HE1 TRP A 699      18.610  49.260  55.930  1.00  0.00           H
ATOM   1795  CE2 TRP A 699      18.760  49.000  54.020  1.00  0.00           C
ATOM   1796  CD2 TRP A 699      19.840  48.710  53.160  1.00  0.00           C
ATOM   1797  CE3 TRP A 699      19.660  48.760  51.810  1.00  0.00           C
ATOM   1798  HE3 TRP A 699      20.480  48.400  51.190  1.00  0.00           H
ATOM   1799  CZ3 TRP A 699      18.410  48.880  51.250  1.00  0.00           C
ATOM   1800  HZ3 TRP A 699      18.240  48.810  50.190  1.00  0.00           H
ATOM   1801  CZ2 TRP A 699      17.510  49.300  53.490  1.00  0.00           C
ATOM   1802  HZ2 TRP A 699      16.640  49.420  54.100  1.00  0.00           H
ATOM   1803  CH2 TRP A 699      17.370  49.290  52.080  1.00  0.00           C
ATOM   1804  HH2 TRP A 699      16.440  49.510  51.580  1.00  0.00           H
ATOM   1805  C   TRP A 699      23.830  47.210  52.160  1.00  0.00           C
ATOM   1806  O   TRP A 699      23.680  47.320  50.990  1.00  0.00           O
ATOM   1807  N   THR A 700      25.050  47.300  52.730  1.00  0.00           N
ATOM   1808  HN  THR A 700      25.240  47.140  53.700  1.00  0.00           H
ATOM   1809  CA  THR A 700      26.230  47.750  51.990  1.00  0.00           C
ATOM   1810  HA  THR A 700      25.920  48.580  51.380  1.00  0.00           H
ATOM   1811  CB  THR A 700      27.400  48.070  52.780  1.00  0.00           C
ATOM   1812  HB  THR A 700      27.960  47.200  53.190  1.00  0.00           H
ATOM   1813  OG1 THR A 700      27.040  49.050  53.720  1.00  0.00           O
ATOM   1814  HG1 THR A 700      26.500  48.570  54.360  1.00  0.00           H
ATOM   1815  CG2 THR A 700      28.540  48.830  51.980  1.00  0.00           C
ATOM   1816 HG21 THR A 700      28.830  48.390  51.020  1.00  0.00           H
ATOM   1817 HG22 THR A 700      29.510  48.660  52.500  1.00  0.00           H
ATOM   1818 HG23 THR A 700      28.420  49.910  51.770  1.00  0.00           H
ATOM   1819  C   THR A 700      26.600  46.710  50.920  1.00  0.00           C
ATOM   1820  O   THR A 700      27.120  46.970  49.820  1.00  0.00           O
ATOM   1821  N   SER A 701      26.390  45.430  51.300  1.00  0.00           N
ATOM   1822  HN  SER A 701      26.090  45.260  52.230  1.00  0.00           H
ATOM   1823  CA  SER A 701      26.440  44.320  50.390  1.00  0.00           C
ATOM   1824  HA  SER A 701      27.370  44.410  49.850  1.00  0.00           H
ATOM   1825  CB  SER A 701      26.210  43.070  51.260  1.00  0.00           C
ATOM   1826  HB1 SER A 701      25.330  43.210  51.930  1.00  0.00           H
ATOM   1827  HB2 SER A 701      27.080  42.910  51.940  1.00  0.00           H
ATOM   1828  OG  SER A 701      26.010  41.840  50.550  1.00  0.00           O
ATOM   1829  HG1 SER A 701      26.890  41.610  50.270  1.00  0.00           H
ATOM   1830  C   SER A 701      25.480  44.330  49.250  1.00  0.00           C
ATOM   1831  O   SER A 701      25.780  44.130  48.060  1.00  0.00           O
ATOM   1832  N   PHE A 702      24.160  44.710  49.620  1.00  0.00           N
ATOM   1833  HN  PHE A 702      23.990  44.930  50.580  1.00  0.00           H
ATOM   1834  CA  PHE A 702      23.130  44.910  48.640  1.00  0.00           C
ATOM   1835  HA  PHE A 702      23.090  43.990  48.070  1.00  0.00           H
ATOM   1836  CB  PHE A 702      21.740  45.060  49.330  1.00  0.00           C
ATOM   1837  HB1 PHE A 702      21.920  45.760  50.180  1.00  0.00           H
ATOM   1838  HB2 PHE A 702      21.350  44.150  49.820  1.00  0.00           H
ATOM   1839  CG  PHE A 702      20.690  45.570  48.330  1.00  0.00           C
ATOM   1840  CD1 PHE A 702      20.100  46.810  48.530  1.00  0.00           C
ATOM   1841  HD1 PHE A 702      20.490  47.450  49.300  1.00  0.00           H
ATOM   1842  CE1 PHE A 702      19.010  47.280  47.730  1.00  0.00           C
ATOM   1843  HE1 PHE A 702      18.680  48.300  47.880  1.00  0.00           H
ATOM   1844  CZ  PHE A 702      18.550  46.440  46.750  1.00  0.00           C
ATOM   1845  HZ  PHE A 702      17.780  46.740  46.070  1.00  0.00           H
ATOM   1846  CD2 PHE A 702      20.120  44.720  47.310  1.00  0.00           C
ATOM   1847  HD2 PHE A 702      20.520  43.730  47.100  1.00  0.00           H
ATOM   1848  CE2 PHE A 702      19.110  45.170  46.500  1.00  0.00           C
ATOM   1849  HE2 PHE A 702      18.690  44.570  45.710  1.00  0.00           H
ATOM   1850  C   PHE A 702      23.430  45.900  47.550  1.00  0.00           C
ATOM   1851  O   PHE A 702      23.270  45.530  46.360  1.00  0.00           O
ATOM   1852  N   LEU A 703      23.920  47.050  47.960  1.00  0.00           N
ATOM   1853  HN  LEU A 703      24.020  47.190  48.940  1.00  0.00           H
ATOM   1854  CA  LEU A 703      24.260  48.200  47.130  1.00  0.00           C
ATOM   1855  HA  LEU A 703      23.390  48.430  46.540  1.00  0.00           H
ATOM   1856  CB  LEU A 703      24.310  49.470  48.020  1.00  0.00           C
ATOM   1857  HB1 LEU A 703      24.780  50.360  47.560  1.00  0.00           H
ATOM   1858  HB2 LEU A 703      25.020  49.130  48.810  1.00  0.00           H
ATOM   1859  CG  LEU A 703      22.950  49.910  48.700  1.00  0.00           C
ATOM   1860  HG  LEU A 703      22.570  49.000  49.210  1.00  0.00           H
ATOM   1861  CD1 LEU A 703      23.370  51.010  49.650  1.00  0.00           C
ATOM   1862 HD11 LEU A 703      22.540  51.520  50.170  1.00  0.00           H
ATOM   1863 HD12 LEU A 703      23.900  51.780  49.060  1.00  0.00           H
ATOM   1864 HD13 LEU A 703      24.030  50.650  50.470  1.00  0.00           H
ATOM   1865  CD2 LEU A 703      21.970  50.360  47.600  1.00  0.00           C
ATOM   1866 HD21 LEU A 703      22.390  51.150  46.940  1.00  0.00           H
ATOM   1867 HD22 LEU A 703      21.070  50.820  48.080  1.00  0.00           H
ATOM   1868 HD23 LEU A 703      21.680  49.500  46.970  1.00  0.00           H
ATOM   1869  C   LEU A 703      25.400  47.920  46.190  1.00  0.00           C
ATOM   1870  O   LEU A 703      25.400  48.280  45.050  1.00  0.00           O
ATOM   1871  N   CYS A 704      26.530  47.280  46.600  1.00  0.00           N
ATOM   1872  HN  CYS A 704      26.590  47.010  47.560  1.00  0.00           H
ATOM   1873  CA  CYS A 704      27.510  46.820  45.630  1.00  0.00           C
ATOM   1874  HA  CYS A 704      27.970  47.700  45.210  1.00  0.00           H
ATOM   1875  CB  CYS A 704      28.610  45.910  46.330  1.00  0.00           C
ATOM   1876  HB1 CYS A 704      29.390  45.560  45.630  1.00  0.00           H
ATOM   1877  HB2 CYS A 704      28.080  45.010  46.720  1.00  0.00           H
ATOM   1878  SG  CYS A 704      29.470  46.720  47.750  1.00  0.00           S
ATOM   1879  HG1 CYS A 704      28.410  46.810  48.540  1.00  0.00           H
ATOM   1880  C   CYS A 704      26.880  45.890  44.610  1.00  0.00           C
ATOM   1881  O   CYS A 704      27.130  46.020  43.400  1.00  0.00           O
ATOM   1882  N   ILE A 705      25.960  44.950  44.990  1.00  0.00           N
ATOM   1883  HN  ILE A 705      25.730  44.800  45.950  1.00  0.00           H
ATOM   1884  CA  ILE A 705      25.320  44.060  44.010  1.00  0.00           C
ATOM   1885  HA  ILE A 705      26.040  43.590  43.360  1.00  0.00           H
ATOM   1886  CB  ILE A 705      24.730  42.800  44.640  1.00  0.00           C
ATOM   1887  HB  ILE A 705      23.870  43.080  45.270  1.00  0.00           H
ATOM   1888  CG2 ILE A 705      24.130  41.840  43.490  1.00  0.00           C
ATOM   1889 HG21 ILE A 705      23.230  42.350  43.070  1.00  0.00           H
ATOM   1890 HG22 ILE A 705      23.920  40.880  44.020  1.00  0.00           H
ATOM   1891 HG23 ILE A 705      24.870  41.600  42.700  1.00  0.00           H
ATOM   1892  CG1 ILE A 705      25.790  42.180  45.470  1.00  0.00           C
ATOM   1893 HG11 ILE A 705      26.340  42.890  46.130  1.00  0.00           H
ATOM   1894 HG12 ILE A 705      26.440  41.590  44.780  1.00  0.00           H
ATOM   1895  CD  ILE A 705      25.210  41.200  46.500  1.00  0.00           C
ATOM   1896  HD1 ILE A 705      24.680  40.380  45.970  1.00  0.00           H
ATOM   1897  HD2 ILE A 705      24.630  41.780  47.250  1.00  0.00           H
ATOM   1898  HD3 ILE A 705      25.940  40.700  47.170  1.00  0.00           H
ATOM   1899  C   ILE A 705      24.370  44.830  43.080  1.00  0.00           C
ATOM   1900  O   ILE A 705      24.310  44.610  41.890  1.00  0.00           O
ATOM   1901  N   VAL A 706      23.670  45.890  43.520  1.00  0.00           N
ATOM   1902  HN  VAL A 706      23.580  46.030  44.500  1.00  0.00           H
ATOM   1903  CA  VAL A 706      22.960  46.910  42.690  1.00  0.00           C
ATOM   1904  HA  VAL A 706      22.210  46.310  42.190  1.00  0.00           H
ATOM   1905  CB  VAL A 706      22.080  47.880  43.460  1.00  0.00           C
ATOM   1906  HB  VAL A 706      22.640  48.320  44.320  1.00  0.00           H
ATOM   1907  CG1 VAL A 706      21.530  48.970  42.540  1.00  0.00           C
ATOM   1908 HG11 VAL A 706      20.870  48.560  41.740  1.00  0.00           H
ATOM   1909 HG12 VAL A 706      22.190  49.610  41.920  1.00  0.00           H
ATOM   1910 HG13 VAL A 706      20.960  49.640  43.200  1.00  0.00           H
ATOM   1911  CG2 VAL A 706      20.870  47.130  44.090  1.00  0.00           C
ATOM   1912 HG21 VAL A 706      20.280  47.900  44.630  1.00  0.00           H
ATOM   1913 HG22 VAL A 706      21.270  46.350  44.780  1.00  0.00           H
ATOM   1914 HG23 VAL A 706      20.240  46.740  43.260  1.00  0.00           H
ATOM   1915  C   VAL A 706      23.910  47.580  41.670  1.00  0.00           C
ATOM   1916  O   VAL A 706      23.650  47.710  40.450  1.00  0.00           O
ATOM   1917  N   LEU A 707      25.110  47.980  42.160  1.00  0.00           N
ATOM   1918  HN  LEU A 707      25.240  47.790  43.140  1.00  0.00           H
ATOM   1919  CA  LEU A 707      26.100  48.840  41.480  1.00  0.00           C
ATOM   1920  HA  LEU A 707      25.430  49.580  41.030  1.00  0.00           H
ATOM   1921  CB  LEU A 707      27.150  49.500  42.430  1.00  0.00           C
ATOM   1922  HB1 LEU A 707      27.740  48.630  42.830  1.00  0.00           H
ATOM   1923  HB2 LEU A 707      26.640  50.040  43.260  1.00  0.00           H
ATOM   1924  CG  LEU A 707      28.140  50.500  41.780  1.00  0.00           C
ATOM   1925  HG  LEU A 707      28.530  49.970  40.890  1.00  0.00           H
ATOM   1926  CD1 LEU A 707      27.360  51.720  41.170  1.00  0.00           C
ATOM   1927 HD11 LEU A 707      28.050  52.460  40.720  1.00  0.00           H
ATOM   1928 HD12 LEU A 707      26.480  52.100  41.740  1.00  0.00           H
ATOM   1929 HD13 LEU A 707      26.890  51.440  40.200  1.00  0.00           H
ATOM   1930  CD2 LEU A 707      29.320  50.970  42.610  1.00  0.00           C
ATOM   1931 HD21 LEU A 707      29.880  50.070  42.940  1.00  0.00           H
ATOM   1932 HD22 LEU A 707      29.060  51.430  43.590  1.00  0.00           H
ATOM   1933 HD23 LEU A 707      29.930  51.670  42.020  1.00  0.00           H
ATOM   1934  C   LEU A 707      26.670  48.090  40.270  1.00  0.00           C
ATOM   1935  O   LEU A 707      26.950  48.630  39.190  1.00  0.00           O
ATOM   1936  N   VAL A 708      26.900  46.800  40.300  1.00  0.00           N
ATOM   1937  HN  VAL A 708      26.780  46.290  41.150  1.00  0.00           H
ATOM   1938  CA  VAL A 708      27.330  45.980  39.150  1.00  0.00           C
ATOM   1939  HA  VAL A 708      27.900  46.660  38.530  1.00  0.00           H
ATOM   1940  CB  VAL A 708      28.260  44.780  39.560  1.00  0.00           C
ATOM   1941  HB  VAL A 708      28.680  44.390  38.610  1.00  0.00           H
ATOM   1942  CG1 VAL A 708      29.480  45.260  40.350  1.00  0.00           C
ATOM   1943 HG11 VAL A 708      30.070  46.060  39.860  1.00  0.00           H
ATOM   1944 HG12 VAL A 708      30.060  44.380  40.680  1.00  0.00           H
ATOM   1945 HG13 VAL A 708      29.160  45.700  41.320  1.00  0.00           H
ATOM   1946  CG2 VAL A 708      27.330  43.790  40.230  1.00  0.00           C
ATOM   1947 HG21 VAL A 708      26.410  43.530  39.650  1.00  0.00           H
ATOM   1948 HG22 VAL A 708      26.980  44.290  41.160  1.00  0.00           H
ATOM   1949 HG23 VAL A 708      27.880  42.840  40.390  1.00  0.00           H
ATOM   1950  C   VAL A 708      26.200  45.640  38.290  1.00  0.00           C
ATOM   1951  O   VAL A 708      26.500  45.500  37.110  1.00  0.00           O
ATOM   1952  N   ALA A 709      24.910  45.560  38.770  1.00  0.00           N
ATOM   1953  HN  ALA A 709      24.630  45.470  39.720  1.00  0.00           H
ATOM   1954  CA  ALA A 709      23.810  45.380  37.860  1.00  0.00           C
ATOM   1955  HA  ALA A 709      24.140  44.630  37.160  1.00  0.00           H
ATOM   1956  CB  ALA A 709      22.670  44.690  38.670  1.00  0.00           C
ATOM   1957  HB1 ALA A 709      21.750  44.480  38.100  1.00  0.00           H
ATOM   1958  HB2 ALA A 709      22.330  45.390  39.460  1.00  0.00           H
ATOM   1959  HB3 ALA A 709      23.170  43.830  39.170  1.00  0.00           H
ATOM   1960  C   ALA A 709      23.490  46.510  36.870  1.00  0.00           C
ATOM   1961  O   ALA A 709      23.180  46.270  35.690  1.00  0.00           O
ATOM   1962  N   THR A 710      23.530  47.760  37.430  1.00  0.00           N
ATOM   1963  HN  THR A 710      23.740  47.740  38.400  1.00  0.00           H
ATOM   1964  CA  THR A 710      23.240  48.990  36.710  1.00  0.00           C
ATOM   1965  HA  THR A 710      22.410  48.860  36.040  1.00  0.00           H
ATOM   1966  CB  THR A 710      22.840  50.150  37.620  1.00  0.00           C
ATOM   1967  HB  THR A 710      23.670  50.800  37.970  1.00  0.00           H
ATOM   1968  OG1 THR A 710      22.050  49.610  38.710  1.00  0.00           O
ATOM   1969  HG1 THR A 710      22.640  49.300  39.410  1.00  0.00           H
ATOM   1970  CG2 THR A 710      21.900  51.070  36.820  1.00  0.00           C
ATOM   1971 HG21 THR A 710      21.300  51.680  37.530  1.00  0.00           H
ATOM   1972 HG22 THR A 710      21.150  50.440  36.290  1.00  0.00           H
ATOM   1973 HG23 THR A 710      22.380  51.770  36.110  1.00  0.00           H
ATOM   1974  C   THR A 710      24.470  49.440  35.870  1.00  0.00           C
ATOM   1975  O   THR A 710      24.350  50.340  35.020  1.00  0.00           O
ATOM   1976  N   ASP A 711      25.700  48.870  36.160  1.00  0.00           N
ATOM   1977  HN  ASP A 711      25.760  48.230  36.920  1.00  0.00           H
ATOM   1978  CA  ASP A 711      26.910  49.030  35.390  1.00  0.00           C
ATOM   1979  HA  ASP A 711      27.480  48.160  35.680  1.00  0.00           H
ATOM   1980  CB  ASP A 711      26.600  48.920  33.870  1.00  0.00           C
ATOM   1981  HB1 ASP A 711      26.410  49.910  33.410  1.00  0.00           H
ATOM   1982  HB2 ASP A 711      25.710  48.260  33.770  1.00  0.00           H
ATOM   1983  CG  ASP A 711      27.830  48.360  33.180  1.00  0.00           C
ATOM   1984  OD1 ASP A 711      28.850  49.110  33.210  1.00  0.00           O
ATOM   1985  OD2 ASP A 711      27.740  47.190  32.690  1.00  0.00           O
ATOM   1986  C   ASP A 711      27.620  50.370  35.690  1.00  0.00           C
ATOM   1987  O   ASP A 711      27.100  51.440  35.550  1.00  0.00           O
ATOM   1988  N   ALA A 712      28.910  50.240  36.190  1.00  0.00           N
ATOM   1989  HN  ALA A 712      29.350  49.350  36.160  1.00  0.00           H
ATOM   1990  CA  ALA A 712      29.840  51.190  36.770  1.00  0.00           C
ATOM   1991  HA  ALA A 712      29.390  52.170  36.890  1.00  0.00           H
ATOM   1992  CB  ALA A 712      30.360  50.750  38.180  1.00  0.00           C
ATOM   1993  HB1 ALA A 712      30.860  51.610  38.670  1.00  0.00           H
ATOM   1994  HB2 ALA A 712      30.980  49.860  37.970  1.00  0.00           H
ATOM   1995  HB3 ALA A 712      29.460  50.470  38.760  1.00  0.00           H
ATOM   1996  C   ALA A 712      31.000  51.350  35.870  1.00  0.00           C
ATOM   1997  O   ALA A 712      31.960  52.070  36.150  1.00  0.00           O
ATOM   1998  N   SER A 713      30.930  50.730  34.640  1.00  0.00           N
ATOM   1999  HN  SER A 713      30.170  50.130  34.410  1.00  0.00           H
ATOM   2000  CA  SER A 713      31.970  50.930  33.620  1.00  0.00           C
ATOM   2001  HA  SER A 713      32.880  50.430  33.910  1.00  0.00           H
ATOM   2002  CB  SER A 713      31.480  50.270  32.330  1.00  0.00           C
ATOM   2003  HB1 SER A 713      31.380  49.180  32.510  1.00  0.00           H
ATOM   2004  HB2 SER A 713      32.280  50.460  31.580  1.00  0.00           H
ATOM   2005  OG  SER A 713      30.280  50.800  31.810  1.00  0.00           O
ATOM   2006  HG1 SER A 713      29.630  50.630  32.500  1.00  0.00           H
ATOM   2007  C   SER A 713      32.420  52.370  33.340  1.00  0.00           C
ATOM   2008  O   SER A 713      33.660  52.600  33.130  1.00  0.00           O
ATOM   2009  N   SER A 714      31.480  53.340  33.320  1.00  0.00           N
ATOM   2010  HN  SER A 714      30.530  53.250  33.630  1.00  0.00           H
ATOM   2011  CA  SER A 714      31.720  54.740  32.990  1.00  0.00           C
ATOM   2012  HA  SER A 714      32.020  54.740  31.950  1.00  0.00           H
ATOM   2013  CB  SER A 714      30.390  55.580  33.120  1.00  0.00           C
ATOM   2014  HB1 SER A 714      29.690  55.240  32.320  1.00  0.00           H
ATOM   2015  HB2 SER A 714      30.670  56.620  32.900  1.00  0.00           H
ATOM   2016  OG  SER A 714      29.650  55.500  34.340  1.00  0.00           O
ATOM   2017  HG1 SER A 714      29.080  54.740  34.370  1.00  0.00           H
ATOM   2018  C   SER A 714      32.840  55.350  33.850  1.00  0.00           C
ATOM   2019  O   SER A 714      33.880  55.920  33.310  1.00  0.00           O
ATOM   2020  N   LEU A 715      32.720  55.160  35.150  1.00  0.00           N
ATOM   2021  HN  LEU A 715      31.920  54.650  35.450  1.00  0.00           H
ATOM   2022  CA  LEU A 715      33.580  55.710  36.180  1.00  0.00           C
ATOM   2023  HA  LEU A 715      33.820  56.710  35.870  1.00  0.00           H
ATOM   2024  CB  LEU A 715      32.780  55.620  37.530  1.00  0.00           C
ATOM   2025  HB1 LEU A 715      33.440  55.950  38.360  1.00  0.00           H
ATOM   2026  HB2 LEU A 715      32.710  54.520  37.690  1.00  0.00           H
ATOM   2027  CG  LEU A 715      31.460  56.380  37.580  1.00  0.00           C
ATOM   2028  HG  LEU A 715      30.900  56.120  36.650  1.00  0.00           H
ATOM   2029  CD1 LEU A 715      30.640  55.830  38.760  1.00  0.00           C
ATOM   2030 HD11 LEU A 715      29.580  56.160  38.720  1.00  0.00           H
ATOM   2031 HD12 LEU A 715      31.080  56.310  39.660  1.00  0.00           H
ATOM   2032 HD13 LEU A 715      30.730  54.720  38.790  1.00  0.00           H
ATOM   2033  CD2 LEU A 715      31.470  57.850  37.740  1.00  0.00           C
ATOM   2034 HD21 LEU A 715      32.010  58.230  36.840  1.00  0.00           H
ATOM   2035 HD22 LEU A 715      31.960  58.160  38.690  1.00  0.00           H
ATOM   2036 HD23 LEU A 715      30.440  58.270  37.710  1.00  0.00           H
ATOM   2037  C   LEU A 715      34.960  55.070  36.250  1.00  0.00           C
ATOM   2038  O   LEU A 715      35.910  55.750  36.640  1.00  0.00           O
ATOM   2039  N   VAL A 716      35.190  53.870  35.720  1.00  0.00           N
ATOM   2040  HN  VAL A 716      34.460  53.310  35.330  1.00  0.00           H
ATOM   2041  CA  VAL A 716      36.530  53.270  35.710  1.00  0.00           C
ATOM   2042  HA  VAL A 716      37.150  53.900  36.330  1.00  0.00           H
ATOM   2043  CB  VAL A 716      36.570  51.830  36.280  1.00  0.00           C
ATOM   2044  HB  VAL A 716      37.580  51.410  36.070  1.00  0.00           H
ATOM   2045  CG1 VAL A 716      36.300  51.950  37.830  1.00  0.00           C
ATOM   2046 HG11 VAL A 716      37.110  52.520  38.350  1.00  0.00           H
ATOM   2047 HG12 VAL A 716      36.210  50.950  38.290  1.00  0.00           H
ATOM   2048 HG13 VAL A 716      35.410  52.590  38.020  1.00  0.00           H
ATOM   2049  CG2 VAL A 716      35.510  50.980  35.580  1.00  0.00           C
ATOM   2050 HG21 VAL A 716      35.640  49.920  35.810  1.00  0.00           H
ATOM   2051 HG22 VAL A 716      35.390  51.150  34.480  1.00  0.00           H
ATOM   2052 HG23 VAL A 716      34.500  51.190  35.980  1.00  0.00           H
ATOM   2053  C   VAL A 716      37.200  53.370  34.330  1.00  0.00           C
ATOM   2054  O   VAL A 716      38.400  53.310  34.260  1.00  0.00           O
ATOM   2055  N   CYS A 717      36.360  53.630  33.230  1.00  0.00           N
ATOM   2056  HN  CYS A 717      35.370  53.700  33.290  1.00  0.00           H
ATOM   2057  CA  CYS A 717      36.900  53.810  31.870  1.00  0.00           C
ATOM   2058  HA  CYS A 717      37.790  53.210  31.760  1.00  0.00           H
ATOM   2059  CB  CYS A 717      35.720  53.480  30.920  1.00  0.00           C
ATOM   2060  HB1 CYS A 717      34.840  54.150  30.950  1.00  0.00           H
ATOM   2061  HB2 CYS A 717      35.370  52.480  31.260  1.00  0.00           H
ATOM   2062  SG  CYS A 717      36.200  53.260  29.200  1.00  0.00           S
ATOM   2063  HG1 CYS A 717      36.510  54.540  28.990  1.00  0.00           H
ATOM   2064  C   CYS A 717      37.390  55.260  31.690  1.00  0.00           C
ATOM   2065  O   CYS A 717      38.270  55.540  30.920  1.00  0.00           O
ATOM   2066  N   TYR A 718      36.890  56.240  32.500  1.00  0.00           N
ATOM   2067  HN  TYR A 718      36.160  56.140  33.180  1.00  0.00           H
ATOM   2068  CA  TYR A 718      37.160  57.670  32.280  1.00  0.00           C
ATOM   2069  HA  TYR A 718      37.790  57.850  31.420  1.00  0.00           H
ATOM   2070  CB  TYR A 718      35.810  58.470  31.930  1.00  0.00           C
ATOM   2071  HB1 TYR A 718      36.130  59.520  31.860  1.00  0.00           H
ATOM   2072  HB2 TYR A 718      35.100  58.290  32.770  1.00  0.00           H
ATOM   2073  CG  TYR A 718      35.060  58.000  30.700  1.00  0.00           C
ATOM   2074  CD1 TYR A 718      33.770  57.520  30.780  1.00  0.00           C
ATOM   2075  HD1 TYR A 718      33.200  57.740  31.670  1.00  0.00           H
ATOM   2076  CE1 TYR A 718      33.040  56.910  29.770  1.00  0.00           C
ATOM   2077  HE1 TYR A 718      32.000  56.630  29.910  1.00  0.00           H
ATOM   2078  CZ  TYR A 718      33.750  56.700  28.540  1.00  0.00           C
ATOM   2079  OH  TYR A 718      33.050  55.880  27.570  1.00  0.00           O
ATOM   2080  HH  TYR A 718      33.560  55.750  26.770  1.00  0.00           H
ATOM   2081  CD2 TYR A 718      35.710  57.750  29.440  1.00  0.00           C
ATOM   2082  HD2 TYR A 718      36.640  58.220  29.160  1.00  0.00           H
ATOM   2083  CE2 TYR A 718      35.080  57.060  28.380  1.00  0.00           C
ATOM   2084  HE2 TYR A 718      35.440  56.950  27.370  1.00  0.00           H
ATOM   2085  C   TYR A 718      37.870  58.340  33.380  1.00  0.00           C
ATOM   2086  O   TYR A 718      37.750  59.570  33.610  1.00  0.00           O
ATOM   2087  N   ILE A 719      38.680  57.580  34.160  1.00  0.00           N
ATOM   2088  HN  ILE A 719      38.790  56.640  33.840  1.00  0.00           H
ATOM   2089  CA  ILE A 719      39.460  57.960  35.280  1.00  0.00           C
ATOM   2090  HA  ILE A 719      38.860  58.660  35.840  1.00  0.00           H
ATOM   2091  CB  ILE A 719      39.630  56.800  36.220  1.00  0.00           C
ATOM   2092  HB  ILE A 719      38.580  56.600  36.530  1.00  0.00           H
ATOM   2093  CG2 ILE A 719      40.340  55.710  35.420  1.00  0.00           C
ATOM   2094 HG21 ILE A 719      40.200  54.710  35.900  1.00  0.00           H
ATOM   2095 HG22 ILE A 719      41.410  55.840  35.170  1.00  0.00           H
ATOM   2096 HG23 ILE A 719      39.880  55.690  34.410  1.00  0.00           H
ATOM   2097  CG1 ILE A 719      40.460  57.210  37.490  1.00  0.00           C
ATOM   2098 HG11 ILE A 719      40.230  58.240  37.840  1.00  0.00           H
ATOM   2099 HG12 ILE A 719      41.480  57.330  37.060  1.00  0.00           H
ATOM   2100  CD  ILE A 719      40.370  56.330  38.720  1.00  0.00           C
ATOM   2101  HD1 ILE A 719      41.390  56.310  39.150  1.00  0.00           H
ATOM   2102  HD2 ILE A 719      40.090  55.290  38.420  1.00  0.00           H
ATOM   2103  HD3 ILE A 719      39.730  56.730  39.540  1.00  0.00           H
ATOM   2104  C   ILE A 719      40.740  58.690  34.930  1.00  0.00           C
ATOM   2105  O   ILE A 719      41.280  59.500  35.660  1.00  0.00           O
ATOM   2106  N   THR A 720      41.320  58.390  33.760  1.00  0.00           N
ATOM   2107  HN  THR A 720      40.990  57.590  33.270  1.00  0.00           H
ATOM   2108  CA  THR A 720      42.510  59.000  33.190  1.00  0.00           C
ATOM   2109  HA  THR A 720      42.490  58.620  32.180  1.00  0.00           H
ATOM   2110  CB  THR A 720      42.480  60.530  33.200  1.00  0.00           C
ATOM   2111  HB  THR A 720      43.130  60.930  32.400  1.00  0.00           H
ATOM   2112  OG1 THR A 720      42.890  61.190  34.410  1.00  0.00           O
ATOM   2113  HG1 THR A 720      42.340  60.740  35.060  1.00  0.00           H
ATOM   2114  CG2 THR A 720      41.050  61.140  32.900  1.00  0.00           C
ATOM   2115 HG21 THR A 720      40.470  60.620  32.110  1.00  0.00           H
ATOM   2116 HG22 THR A 720      41.240  62.220  32.690  1.00  0.00           H
ATOM   2117 HG23 THR A 720      40.520  61.020  33.870  1.00  0.00           H
ATOM   2118  C   THR A 720      43.760  58.440  33.870  1.00  0.00           C
ATOM   2119  O   THR A 720      43.770  57.900  34.990  1.00  0.00           O
ATOM   2120  N   ARG A 721      44.880  58.510  33.040  1.00  0.00           N
ATOM   2121  HN  ARG A 721      44.760  58.900  32.130  1.00  0.00           H
ATOM   2122  CA  ARG A 721      46.140  57.900  33.390  1.00  0.00           C
ATOM   2123  HA  ARG A 721      45.980  56.920  33.810  1.00  0.00           H
ATOM   2124  CB  ARG A 721      47.080  57.750  32.150  1.00  0.00           C
ATOM   2125  HB1 ARG A 721      48.030  57.250  32.430  1.00  0.00           H
ATOM   2126  HB2 ARG A 721      47.230  58.800  31.830  1.00  0.00           H
ATOM   2127  CG  ARG A 721      46.520  57.030  30.830  1.00  0.00           C
ATOM   2128  HG1 ARG A 721      47.370  57.050  30.110  1.00  0.00           H
ATOM   2129  HG2 ARG A 721      45.700  57.560  30.290  1.00  0.00           H
ATOM   2130  CD  ARG A 721      46.090  55.600  30.970  1.00  0.00           C
ATOM   2131  HD1 ARG A 721      46.950  54.980  31.280  1.00  0.00           H
ATOM   2132  HD2 ARG A 721      45.700  55.130  30.050  1.00  0.00           H
ATOM   2133  NE  ARG A 721      44.950  55.470  31.940  1.00  0.00           N
ATOM   2134  HE  ARG A 721      45.140  55.070  32.840  1.00  0.00           H
ATOM   2135  CZ  ARG A 721      43.660  55.480  31.580  1.00  0.00           C
ATOM   2136  NH1 ARG A 721      43.290  55.770  30.330  1.00  0.00           N
ATOM   2137 HH11 ARG A 721      42.290  55.880  30.240  1.00  0.00           H
ATOM   2138 HH12 ARG A 721      43.950  55.760  29.580  1.00  0.00           H
ATOM   2139  NH2 ARG A 721      42.780  55.230  32.480  1.00  0.00           N
ATOM   2140 HH21 ARG A 721      43.110  54.810  33.310  1.00  0.00           H
ATOM   2141 HH22 ARG A 721      41.840  55.400  32.150  1.00  0.00           H
ATOM   2142  C   ARG A 721      46.870  58.830  34.410  1.00  0.00           C
ATOM   2143  O   ARG A 721      47.780  58.420  35.130  1.00  0.00           O
ATOM   2144  N   PHE A 722      46.450  60.100  34.380  1.00  0.00           N
ATOM   2145  HN  PHE A 722      45.860  60.330  33.620  1.00  0.00           H
ATOM   2146  CA  PHE A 722      46.810  61.070  35.340  1.00  0.00           C
ATOM   2147  HA  PHE A 722      47.880  61.250  35.290  1.00  0.00           H
ATOM   2148  CB  PHE A 722      46.110  62.410  34.930  1.00  0.00           C
ATOM   2149  HB1 PHE A 722      45.030  62.230  34.720  1.00  0.00           H
ATOM   2150  HB2 PHE A 722      46.560  62.810  34.010  1.00  0.00           H
ATOM   2151  CG  PHE A 722      46.300  63.620  35.820  1.00  0.00           C
ATOM   2152  CD1 PHE A 722      45.350  63.980  36.670  1.00  0.00           C
ATOM   2153  HD1 PHE A 722      44.370  63.500  36.730  1.00  0.00           H
ATOM   2154  CE1 PHE A 722      45.510  65.150  37.420  1.00  0.00           C
ATOM   2155  HE1 PHE A 722      44.680  65.360  38.090  1.00  0.00           H
ATOM   2156  CZ  PHE A 722      46.650  65.880  37.340  1.00  0.00           C
ATOM   2157  HZ  PHE A 722      46.700  66.800  37.900  1.00  0.00           H
ATOM   2158  CD2 PHE A 722      47.470  64.350  35.690  1.00  0.00           C
ATOM   2159  HD2 PHE A 722      48.250  63.900  35.090  1.00  0.00           H
ATOM   2160  CE2 PHE A 722      47.690  65.490  36.460  1.00  0.00           C
ATOM   2161  HE2 PHE A 722      48.670  65.930  36.440  1.00  0.00           H
ATOM   2162  C   PHE A 722      46.400  60.710  36.770  1.00  0.00           C
ATOM   2163  O   PHE A 722      47.110  60.870  37.710  1.00  0.00           O
ATOM   2164  N   THR A 723      45.190  60.190  36.970  1.00  0.00           N
ATOM   2165  HN  THR A 723      44.510  60.130  36.240  1.00  0.00           H
ATOM   2166  CA  THR A 723      44.690  59.670  38.250  1.00  0.00           C
ATOM   2167  HA  THR A 723      44.720  60.430  39.030  1.00  0.00           H
ATOM   2168  CB  THR A 723      43.270  59.260  38.160  1.00  0.00           C
ATOM   2169  HB  THR A 723      43.080  58.580  37.300  1.00  0.00           H
ATOM   2170  OG1 THR A 723      42.430  60.390  38.060  1.00  0.00           O
ATOM   2171  HG1 THR A 723      41.680  60.160  37.500  1.00  0.00           H
ATOM   2172  CG2 THR A 723      42.720  58.640  39.480  1.00  0.00           C
ATOM   2173 HG21 THR A 723      43.050  57.590  39.710  1.00  0.00           H
ATOM   2174 HG22 THR A 723      41.610  58.560  39.480  1.00  0.00           H
ATOM   2175 HG23 THR A 723      42.800  59.330  40.330  1.00  0.00           H
ATOM   2176  C   THR A 723      45.500  58.480  38.760  1.00  0.00           C
ATOM   2177  O   THR A 723      45.810  58.360  39.940  1.00  0.00           O
ATOM   2178  N   GLU A 724      45.840  57.620  37.790  1.00  0.00           N
ATOM   2179  HN  GLU A 724      45.520  57.600  36.850  1.00  0.00           H
ATOM   2180  CA  GLU A 724      46.800  56.520  38.000  1.00  0.00           C
ATOM   2181  HA  GLU A 724      46.320  55.810  38.660  1.00  0.00           H
ATOM   2182  CB  GLU A 724      46.850  55.660  36.720  1.00  0.00           C
ATOM   2183  HB1 GLU A 724      47.510  54.780  36.900  1.00  0.00           H
ATOM   2184  HB2 GLU A 724      47.400  56.210  35.930  1.00  0.00           H
ATOM   2185  CG  GLU A 724      45.490  55.150  36.270  1.00  0.00           C
ATOM   2186  HG1 GLU A 724      44.750  55.990  36.180  1.00  0.00           H
ATOM   2187  HG2 GLU A 724      45.130  54.460  37.060  1.00  0.00           H
ATOM   2188  CD  GLU A 724      45.200  54.410  34.950  1.00  0.00           C
ATOM   2189  OE1 GLU A 724      46.190  54.080  34.250  1.00  0.00           O
ATOM   2190  OE2 GLU A 724      44.090  54.100  34.540  1.00  0.00           O
ATOM   2191  C   GLU A 724      48.140  57.020  38.420  1.00  0.00           C
ATOM   2192  O   GLU A 724      48.750  56.500  39.340  1.00  0.00           O
ATOM   2193  N   GLU A 725      48.620  58.050  37.730  1.00  0.00           N
ATOM   2194  HN  GLU A 725      48.060  58.250  36.940  1.00  0.00           H
ATOM   2195  CA  GLU A 725      49.980  58.520  37.870  1.00  0.00           C
ATOM   2196  HA  GLU A 725      50.580  57.630  37.780  1.00  0.00           H
ATOM   2197  CB  GLU A 725      50.450  59.500  36.720  1.00  0.00           C
ATOM   2198  HB1 GLU A 725      51.180  60.240  37.120  1.00  0.00           H
ATOM   2199  HB2 GLU A 725      49.600  60.150  36.410  1.00  0.00           H
ATOM   2200  CG  GLU A 725      51.000  58.650  35.550  1.00  0.00           C
ATOM   2201  HG1 GLU A 725      50.260  57.910  35.170  1.00  0.00           H
ATOM   2202  HG2 GLU A 725      51.960  58.230  35.920  1.00  0.00           H
ATOM   2203  CD  GLU A 725      51.450  59.540  34.350  1.00  0.00           C
ATOM   2204  OE1 GLU A 725      52.210  60.520  34.570  1.00  0.00           O
ATOM   2205  OE2 GLU A 725      50.910  59.330  33.220  1.00  0.00           O
ATOM   2206  C   GLU A 725      50.250  59.080  39.280  1.00  0.00           C
ATOM   2207  O   GLU A 725      51.240  58.670  39.940  1.00  0.00           O
ATOM   2208  N   ALA A 726      49.340  59.910  39.810  1.00  0.00           N
ATOM   2209  HN  ALA A 726      48.600  60.140  39.170  1.00  0.00           H
ATOM   2210  CA  ALA A 726      49.350  60.590  41.070  1.00  0.00           C
ATOM   2211  HA  ALA A 726      50.380  60.840  41.260  1.00  0.00           H
ATOM   2212  CB  ALA A 726      48.330  61.800  41.150  1.00  0.00           C
ATOM   2213  HB1 ALA A 726      48.520  62.530  40.340  1.00  0.00           H
ATOM   2214  HB2 ALA A 726      48.390  62.280  42.160  1.00  0.00           H
ATOM   2215  HB3 ALA A 726      47.300  61.400  41.160  1.00  0.00           H
ATOM   2216  C   ALA A 726      49.070  59.640  42.260  1.00  0.00           C
ATOM   2217  O   ALA A 726      49.530  59.880  43.380  1.00  0.00           O
ATOM   2218  N   PHE A 727      48.360  58.580  41.920  1.00  0.00           N
ATOM   2219  HN  PHE A 727      48.050  58.470  40.990  1.00  0.00           H
ATOM   2220  CA  PHE A 727      47.950  57.670  42.950  1.00  0.00           C
ATOM   2221  HA  PHE A 727      47.680  58.270  43.800  1.00  0.00           H
ATOM   2222  CB  PHE A 727      46.590  57.040  42.730  1.00  0.00           C
ATOM   2223  HB1 PHE A 727      46.620  56.520  41.740  1.00  0.00           H
ATOM   2224  HB2 PHE A 727      45.770  57.770  42.880  1.00  0.00           H
ATOM   2225  CG  PHE A 727      46.310  56.000  43.650  1.00  0.00           C
ATOM   2226  CD1 PHE A 727      46.040  56.320  44.970  1.00  0.00           C
ATOM   2227  HD1 PHE A 727      45.960  57.390  45.140  1.00  0.00           H
ATOM   2228  CE1 PHE A 727      45.730  55.360  45.890  1.00  0.00           C
ATOM   2229  HE1 PHE A 727      45.470  55.620  46.900  1.00  0.00           H
ATOM   2230  CZ  PHE A 727      45.630  54.030  45.560  1.00  0.00           C
ATOM   2231  HZ  PHE A 727      45.110  53.410  46.290  1.00  0.00           H
ATOM   2232  CD2 PHE A 727      46.240  54.660  43.310  1.00  0.00           C
ATOM   2233  HD2 PHE A 727      46.270  54.450  42.240  1.00  0.00           H
ATOM   2234  CE2 PHE A 727      45.840  53.670  44.220  1.00  0.00           C
ATOM   2235  HE2 PHE A 727      45.450  52.720  43.850  1.00  0.00           H
ATOM   2236  C   PHE A 727      49.060  56.760  43.290  1.00  0.00           C
ATOM   2237  O   PHE A 727      49.400  56.490  44.410  1.00  0.00           O
ATOM   2238  N   ALA A 728      49.670  56.190  42.190  1.00  0.00           N
ATOM   2239  HN  ALA A 728      49.180  56.260  41.320  1.00  0.00           H
ATOM   2240  CA  ALA A 728      50.740  55.340  42.330  1.00  0.00           C
ATOM   2241  HA  ALA A 728      50.490  54.520  42.990  1.00  0.00           H
ATOM   2242  CB  ALA A 728      51.080  54.730  40.970  1.00  0.00           C
ATOM   2243  HB1 ALA A 728      51.560  55.510  40.360  1.00  0.00           H
ATOM   2244  HB2 ALA A 728      50.130  54.430  40.470  1.00  0.00           H
ATOM   2245  HB3 ALA A 728      51.820  53.920  41.140  1.00  0.00           H
ATOM   2246  C   ALA A 728      52.040  55.890  42.920  1.00  0.00           C
ATOM   2247  O   ALA A 728      52.680  55.280  43.730  1.00  0.00           O
ATOM   2248  N   ALA A 729      52.220  57.210  42.570  1.00  0.00           N
ATOM   2249  HN  ALA A 729      51.720  57.680  41.850  1.00  0.00           H
ATOM   2250  CA  ALA A 729      53.220  58.050  43.250  1.00  0.00           C
ATOM   2251  HA  ALA A 729      54.190  57.590  43.310  1.00  0.00           H
ATOM   2252  CB  ALA A 729      53.280  59.490  42.800  1.00  0.00           C
ATOM   2253  HB1 ALA A 729      52.280  59.990  42.830  1.00  0.00           H
ATOM   2254  HB2 ALA A 729      53.500  59.500  41.710  1.00  0.00           H
ATOM   2255  HB3 ALA A 729      54.050  60.100  43.310  1.00  0.00           H
ATOM   2256  C   ALA A 729      52.930  58.190  44.760  1.00  0.00           C
ATOM   2257  O   ALA A 729      53.830  58.200  45.580  1.00  0.00           O
ATOM   2258  N   LEU A 730      51.660  58.380  45.070  1.00  0.00           N
ATOM   2259  HN  LEU A 730      50.870  58.250  44.480  1.00  0.00           H
ATOM   2260  CA  LEU A 730      51.210  58.590  46.450  1.00  0.00           C
ATOM   2261  HA  LEU A 730      51.870  59.330  46.880  1.00  0.00           H
ATOM   2262  CB  LEU A 730      49.690  59.100  46.480  1.00  0.00           C
ATOM   2263  HB1 LEU A 730      49.140  58.380  45.840  1.00  0.00           H
ATOM   2264  HB2 LEU A 730      49.560  60.090  46.000  1.00  0.00           H
ATOM   2265  CG  LEU A 730      49.050  59.110  47.910  1.00  0.00           C
ATOM   2266  HG  LEU A 730      49.530  58.290  48.480  1.00  0.00           H
ATOM   2267  CD1 LEU A 730      49.400  60.350  48.640  1.00  0.00           C
ATOM   2268 HD11 LEU A 730      48.800  60.510  49.550  1.00  0.00           H
ATOM   2269 HD12 LEU A 730      49.330  61.250  47.980  1.00  0.00           H
ATOM   2270 HD13 LEU A 730      50.490  60.340  48.870  1.00  0.00           H
ATOM   2271  CD2 LEU A 730      47.570  58.860  47.730  1.00  0.00           C
ATOM   2272 HD21 LEU A 730      47.080  59.670  47.140  1.00  0.00           H
ATOM   2273 HD22 LEU A 730      47.050  58.850  48.710  1.00  0.00           H
ATOM   2274 HD23 LEU A 730      47.300  57.970  47.110  1.00  0.00           H
ATOM   2275  C   LEU A 730      51.300  57.330  47.270  1.00  0.00           C
ATOM   2276  O   LEU A 730      52.060  57.370  48.270  1.00  0.00           O
ATOM   2277  N   ILE A 731      50.690  56.240  46.870  1.00  0.00           N
ATOM   2278  HN  ILE A 731      50.410  56.230  45.920  1.00  0.00           H
ATOM   2279  CA  ILE A 731      50.220  55.070  47.720  1.00  0.00           C
ATOM   2280  HA  ILE A 731      49.730  55.550  48.550  1.00  0.00           H
ATOM   2281  CB  ILE A 731      49.120  54.220  47.030  1.00  0.00           C
ATOM   2282  HB  ILE A 731      48.390  54.940  46.620  1.00  0.00           H
ATOM   2283  CG2 ILE A 731      49.720  53.440  45.820  1.00  0.00           C
ATOM   2284 HG21 ILE A 731      50.430  52.630  46.110  1.00  0.00           H
ATOM   2285 HG22 ILE A 731      50.270  54.120  45.130  1.00  0.00           H
ATOM   2286 HG23 ILE A 731      48.910  52.940  45.250  1.00  0.00           H
ATOM   2287  CG1 ILE A 731      48.290  53.310  47.910  1.00  0.00           C
ATOM   2288 HG11 ILE A 731      48.980  52.630  48.450  1.00  0.00           H
ATOM   2289 HG12 ILE A 731      47.640  52.690  47.250  1.00  0.00           H
ATOM   2290  CD  ILE A 731      47.360  53.950  48.980  1.00  0.00           C
ATOM   2291  HD1 ILE A 731      46.710  53.110  49.330  1.00  0.00           H
ATOM   2292  HD2 ILE A 731      46.830  54.840  48.570  1.00  0.00           H
ATOM   2293  HD3 ILE A 731      47.870  54.320  49.900  1.00  0.00           H
ATOM   2294  C   ILE A 731      51.330  54.250  48.220  1.00  0.00           C
ATOM   2295  O   ILE A 731      51.370  53.770  49.390  1.00  0.00           O
ATOM   2296  N   CYS A 732      52.370  54.050  47.390  1.00  0.00           N
ATOM   2297  HN  CYS A 732      52.310  54.600  46.550  1.00  0.00           H
ATOM   2298  CA  CYS A 732      53.670  53.410  47.700  1.00  0.00           C
ATOM   2299  HA  CYS A 732      53.500  52.410  48.050  1.00  0.00           H
ATOM   2300  CB  CYS A 732      54.460  53.250  46.350  1.00  0.00           C
ATOM   2301  HB1 CYS A 732      55.410  52.690  46.470  1.00  0.00           H
ATOM   2302  HB2 CYS A 732      54.720  54.280  46.000  1.00  0.00           H
ATOM   2303  SG  CYS A 732      53.310  52.390  45.200  1.00  0.00           S
ATOM   2304  HG1 CYS A 732      52.810  53.600  45.000  1.00  0.00           H
ATOM   2305  C   CYS A 732      54.410  54.120  48.840  1.00  0.00           C
ATOM   2306  O   CYS A 732      54.940  53.580  49.810  1.00  0.00           O
ATOM   2307  N   ILE A 733      54.360  55.450  48.780  1.00  0.00           N
ATOM   2308  HN  ILE A 733      53.970  55.840  47.960  1.00  0.00           H
ATOM   2309  CA  ILE A 733      54.790  56.320  49.840  1.00  0.00           C
ATOM   2310  HA  ILE A 733      55.680  55.850  50.190  1.00  0.00           H
ATOM   2311  CB  ILE A 733      55.220  57.720  49.320  1.00  0.00           C
ATOM   2312  HB  ILE A 733      54.350  58.170  48.810  1.00  0.00           H
ATOM   2313  CG2 ILE A 733      55.550  58.620  50.410  1.00  0.00           C
ATOM   2314 HG21 ILE A 733      56.370  58.240  51.070  1.00  0.00           H
ATOM   2315 HG22 ILE A 733      54.690  58.780  51.100  1.00  0.00           H
ATOM   2316 HG23 ILE A 733      55.980  59.590  50.090  1.00  0.00           H
ATOM   2317  CG1 ILE A 733      56.450  57.620  48.390  1.00  0.00           C
ATOM   2318 HG11 ILE A 733      56.420  56.740  47.720  1.00  0.00           H
ATOM   2319 HG12 ILE A 733      57.290  57.360  49.070  1.00  0.00           H
ATOM   2320  CD  ILE A 733      56.730  58.810  47.440  1.00  0.00           C
ATOM   2321  HD1 ILE A 733      57.510  58.490  46.720  1.00  0.00           H
ATOM   2322  HD2 ILE A 733      57.080  59.650  48.090  1.00  0.00           H
ATOM   2323  HD3 ILE A 733      55.780  59.130  46.970  1.00  0.00           H
ATOM   2324  C   ILE A 733      53.970  56.270  51.140  1.00  0.00           C
ATOM   2325  O   ILE A 733      54.520  56.240  52.260  1.00  0.00           O
ATOM   2326  N   ILE A 734      52.610  56.200  51.060  1.00  0.00           N
ATOM   2327  HN  ILE A 734      52.160  56.340  50.190  1.00  0.00           H
ATOM   2328  CA  ILE A 734      51.710  56.010  52.220  1.00  0.00           C
ATOM   2329  HA  ILE A 734      52.000  56.730  52.970  1.00  0.00           H
ATOM   2330  CB  ILE A 734      50.280  56.230  51.800  1.00  0.00           C
ATOM   2331  HB  ILE A 734      50.000  55.570  50.950  1.00  0.00           H
ATOM   2332  CG2 ILE A 734      49.240  55.940  52.870  1.00  0.00           C
ATOM   2333 HG21 ILE A 734      49.370  56.570  53.770  1.00  0.00           H
ATOM   2334 HG22 ILE A 734      49.160  54.890  53.230  1.00  0.00           H
ATOM   2335 HG23 ILE A 734      48.210  56.080  52.490  1.00  0.00           H
ATOM   2336  CG1 ILE A 734      50.140  57.730  51.370  1.00  0.00           C
ATOM   2337 HG11 ILE A 734      49.240  57.840  50.730  1.00  0.00           H
ATOM   2338 HG12 ILE A 734      50.990  58.140  50.780  1.00  0.00           H
ATOM   2339  CD  ILE A 734      49.980  58.780  52.540  1.00  0.00           C
ATOM   2340  HD1 ILE A 734      49.080  58.570  53.150  1.00  0.00           H
ATOM   2341  HD2 ILE A 734      49.840  59.780  52.080  1.00  0.00           H
ATOM   2342  HD3 ILE A 734      50.840  58.860  53.230  1.00  0.00           H
ATOM   2343  C   ILE A 734      52.000  54.740  52.980  1.00  0.00           C
ATOM   2344  O   ILE A 734      51.990  54.750  54.200  1.00  0.00           O
ATOM   2345  N   PHE A 735      52.150  53.620  52.320  1.00  0.00           N
ATOM   2346  HN  PHE A 735      51.820  53.690  51.380  1.00  0.00           H
ATOM   2347  CA  PHE A 735      52.750  52.350  52.790  1.00  0.00           C
ATOM   2348  HA  PHE A 735      51.980  51.880  53.390  1.00  0.00           H
ATOM   2349  CB  PHE A 735      52.920  51.400  51.580  1.00  0.00           C
ATOM   2350  HB1 PHE A 735      53.810  51.720  50.980  1.00  0.00           H
ATOM   2351  HB2 PHE A 735      51.980  51.580  51.030  1.00  0.00           H
ATOM   2352  CG  PHE A 735      52.870  49.960  51.950  1.00  0.00           C
ATOM   2353  CD1 PHE A 735      51.730  49.460  52.580  1.00  0.00           C
ATOM   2354  HD1 PHE A 735      50.860  50.070  52.760  1.00  0.00           H
ATOM   2355  CE1 PHE A 735      51.650  48.150  53.050  1.00  0.00           C
ATOM   2356  HE1 PHE A 735      50.780  47.810  53.590  1.00  0.00           H
ATOM   2357  CZ  PHE A 735      52.740  47.280  52.870  1.00  0.00           C
ATOM   2358  HZ  PHE A 735      52.690  46.270  53.250  1.00  0.00           H
ATOM   2359  CD2 PHE A 735      53.940  49.070  51.740  1.00  0.00           C
ATOM   2360  HD2 PHE A 735      54.850  49.480  51.320  1.00  0.00           H
ATOM   2361  CE2 PHE A 735      53.870  47.690  52.120  1.00  0.00           C
ATOM   2362  HE2 PHE A 735      54.750  47.110  51.900  1.00  0.00           H
ATOM   2363  C   PHE A 735      54.060  52.400  53.570  1.00  0.00           C
ATOM   2364  O   PHE A 735      54.170  51.840  54.680  1.00  0.00           O
ATOM   2365  N   ILE A 736      55.070  53.130  52.970  1.00  0.00           N
ATOM   2366  HN  ILE A 736      54.860  53.530  52.080  1.00  0.00           H
ATOM   2367  CA  ILE A 736      56.390  53.290  53.600  1.00  0.00           C
ATOM   2368  HA  ILE A 736      56.720  52.300  53.850  1.00  0.00           H
ATOM   2369  CB  ILE A 736      57.420  53.900  52.690  1.00  0.00           C
ATOM   2370  HB  ILE A 736      57.030  54.870  52.310  1.00  0.00           H
ATOM   2371  CG2 ILE A 736      58.740  54.070  53.520  1.00  0.00           C
ATOM   2372 HG21 ILE A 736      58.630  54.980  54.150  1.00  0.00           H
ATOM   2373 HG22 ILE A 736      59.600  54.220  52.830  1.00  0.00           H
ATOM   2374 HG23 ILE A 736      58.800  53.210  54.220  1.00  0.00           H
ATOM   2375  CG1 ILE A 736      57.770  53.070  51.480  1.00  0.00           C
ATOM   2376 HG11 ILE A 736      56.830  52.790  50.950  1.00  0.00           H
ATOM   2377 HG12 ILE A 736      58.170  52.050  51.720  1.00  0.00           H
ATOM   2378  CD  ILE A 736      58.520  53.850  50.340  1.00  0.00           C
ATOM   2379  HD1 ILE A 736      58.050  54.840  50.200  1.00  0.00           H
ATOM   2380  HD2 ILE A 736      58.480  53.260  49.400  1.00  0.00           H
ATOM   2381  HD3 ILE A 736      59.530  54.130  50.720  1.00  0.00           H
ATOM   2382  C   ILE A 736      56.270  54.050  54.800  1.00  0.00           C
ATOM   2383  O   ILE A 736      56.740  53.790  55.890  1.00  0.00           O
ATOM   2384  N   TYR A 737      55.490  55.150  54.610  1.00  0.00           N
ATOM   2385  HN  TYR A 737      55.250  55.350  53.670  1.00  0.00           H
ATOM   2386  CA  TYR A 737      55.120  56.070  55.660  1.00  0.00           C
ATOM   2387  HA  TYR A 737      56.030  56.450  56.100  1.00  0.00           H
ATOM   2388  CB  TYR A 737      54.250  57.160  55.020  1.00  0.00           C
ATOM   2389  HB1 TYR A 737      53.370  56.780  54.460  1.00  0.00           H
ATOM   2390  HB2 TYR A 737      54.850  57.810  54.340  1.00  0.00           H
ATOM   2391  CG  TYR A 737      53.720  58.160  56.040  1.00  0.00           C
ATOM   2392  CD1 TYR A 737      54.620  58.840  56.860  1.00  0.00           C
ATOM   2393  HD1 TYR A 737      55.690  58.820  56.720  1.00  0.00           H
ATOM   2394  CE1 TYR A 737      54.190  59.950  57.670  1.00  0.00           C
ATOM   2395  HE1 TYR A 737      55.000  60.390  58.210  1.00  0.00           H
ATOM   2396  CZ  TYR A 737      52.870  60.220  57.660  1.00  0.00           C
ATOM   2397  OH  TYR A 737      52.490  61.220  58.550  1.00  0.00           O
ATOM   2398  HH  TYR A 737      53.310  61.430  59.010  1.00  0.00           H
ATOM   2399  CD2 TYR A 737      52.330  58.580  56.040  1.00  0.00           C
ATOM   2400  HD2 TYR A 737      51.670  58.150  55.310  1.00  0.00           H
ATOM   2401  CE2 TYR A 737      51.920  59.620  56.850  1.00  0.00           C
ATOM   2402  HE2 TYR A 737      50.890  59.930  56.900  1.00  0.00           H
ATOM   2403  C   TYR A 737      54.380  55.400  56.780  1.00  0.00           C
ATOM   2404  O   TYR A 737      54.670  55.600  57.970  1.00  0.00           O
ATOM   2405  N   GLU A 738      53.480  54.450  56.480  1.00  0.00           N
ATOM   2406  HN  GLU A 738      53.080  54.380  55.560  1.00  0.00           H
ATOM   2407  CA  GLU A 738      52.850  53.590  57.510  1.00  0.00           C
ATOM   2408  HA  GLU A 738      52.530  54.280  58.270  1.00  0.00           H
ATOM   2409  CB  GLU A 738      51.630  52.760  57.050  1.00  0.00           C
ATOM   2410  HB1 GLU A 738      51.950  52.100  56.230  1.00  0.00           H
ATOM   2411  HB2 GLU A 738      50.840  53.390  56.610  1.00  0.00           H
ATOM   2412  CG  GLU A 738      50.910  51.790  58.050  1.00  0.00           C
ATOM   2413  HG1 GLU A 738      50.570  52.410  58.910  1.00  0.00           H
ATOM   2414  HG2 GLU A 738      51.620  51.060  58.470  1.00  0.00           H
ATOM   2415  CD  GLU A 738      49.850  51.090  57.330  1.00  0.00           C
ATOM   2416  OE1 GLU A 738      48.780  51.730  57.140  1.00  0.00           O
ATOM   2417  OE2 GLU A 738      49.940  49.860  57.100  1.00  0.00           O
ATOM   2418  C   GLU A 738      53.880  52.710  58.310  1.00  0.00           C
ATOM   2419  O   GLU A 738      53.810  52.640  59.540  1.00  0.00           O
ATOM   2420  N   ALA A 739      54.830  52.150  57.620  1.00  0.00           N
ATOM   2421  HN  ALA A 739      54.910  52.390  56.660  1.00  0.00           H
ATOM   2422  CA  ALA A 739      56.040  51.540  58.220  1.00  0.00           C
ATOM   2423  HA  ALA A 739      55.730  50.740  58.880  1.00  0.00           H
ATOM   2424  CB  ALA A 739      57.000  50.860  57.180  1.00  0.00           C
ATOM   2425  HB1 ALA A 739      57.820  50.360  57.740  1.00  0.00           H
ATOM   2426  HB2 ALA A 739      57.410  51.620  56.480  1.00  0.00           H
ATOM   2427  HB3 ALA A 739      56.480  50.090  56.580  1.00  0.00           H
ATOM   2428  C   ALA A 739      56.920  52.490  59.060  1.00  0.00           C
ATOM   2429  O   ALA A 739      57.460  52.080  60.120  1.00  0.00           O
ATOM   2430  N   LEU A 740      57.130  53.720  58.670  1.00  0.00           N
ATOM   2431  HN  LEU A 740      56.850  53.970  57.750  1.00  0.00           H
ATOM   2432  CA  LEU A 740      57.710  54.740  59.570  1.00  0.00           C
ATOM   2433  HA  LEU A 740      58.650  54.470  60.030  1.00  0.00           H
ATOM   2434  CB  LEU A 740      58.030  56.000  58.820  1.00  0.00           C
ATOM   2435  HB1 LEU A 740      58.270  56.890  59.440  1.00  0.00           H
ATOM   2436  HB2 LEU A 740      57.170  56.330  58.180  1.00  0.00           H
ATOM   2437  CG  LEU A 740      59.240  55.920  57.860  1.00  0.00           C
ATOM   2438  HG  LEU A 740      59.150  54.970  57.280  1.00  0.00           H
ATOM   2439  CD1 LEU A 740      59.260  57.160  56.940  1.00  0.00           C
ATOM   2440 HD11 LEU A 740      58.320  57.110  56.360  1.00  0.00           H
ATOM   2441 HD12 LEU A 740      60.120  57.090  56.240  1.00  0.00           H
ATOM   2442 HD13 LEU A 740      59.250  58.030  57.620  1.00  0.00           H
ATOM   2443  CD2 LEU A 740      60.540  55.840  58.620  1.00  0.00           C
ATOM   2444 HD21 LEU A 740      60.680  56.790  59.190  1.00  0.00           H
ATOM   2445 HD22 LEU A 740      61.350  55.800  57.860  1.00  0.00           H
ATOM   2446 HD23 LEU A 740      60.580  54.990  59.330  1.00  0.00           H
ATOM   2447  C   LEU A 740      56.820  55.160  60.770  1.00  0.00           C
ATOM   2448  O   LEU A 740      57.240  55.110  61.930  1.00  0.00           O
ATOM   2449  N   GLU A 741      55.500  55.350  60.590  1.00  0.00           N
ATOM   2450  HN  GLU A 741      55.200  55.160  59.660  1.00  0.00           H
ATOM   2451  CA  GLU A 741      54.600  55.600  61.700  1.00  0.00           C
ATOM   2452  HA  GLU A 741      54.870  56.530  62.170  1.00  0.00           H
ATOM   2453  CB  GLU A 741      53.120  55.660  61.200  1.00  0.00           C
ATOM   2454  HB1 GLU A 741      52.570  55.550  62.150  1.00  0.00           H
ATOM   2455  HB2 GLU A 741      52.840  54.800  60.550  1.00  0.00           H
ATOM   2456  CG  GLU A 741      52.830  56.920  60.480  1.00  0.00           C
ATOM   2457  HG1 GLU A 741      53.250  56.890  59.460  1.00  0.00           H
ATOM   2458  HG2 GLU A 741      53.240  57.740  61.120  1.00  0.00           H
ATOM   2459  CD  GLU A 741      51.370  57.140  60.430  1.00  0.00           C
ATOM   2460  OE1 GLU A 741      50.870  56.500  59.420  1.00  0.00           O
ATOM   2461  OE2 GLU A 741      50.690  57.860  61.170  1.00  0.00           O
ATOM   2462  C   GLU A 741      54.610  54.480  62.790  1.00  0.00           C
ATOM   2463  O   GLU A 741      54.710  54.680  64.010  1.00  0.00           O
ATOM   2464  N   LYS A 742      54.700  53.200  62.280  1.00  0.00           N
ATOM   2465  HN  LYS A 742      54.520  53.080  61.310  1.00  0.00           H
ATOM   2466  CA  LYS A 742      55.060  52.020  63.070  1.00  0.00           C
ATOM   2467  HA  LYS A 742      54.350  52.010  63.880  1.00  0.00           H
ATOM   2468  CB  LYS A 742      54.820  50.760  62.180  1.00  0.00           C
ATOM   2469  HB1 LYS A 742      55.370  49.850  62.510  1.00  0.00           H
ATOM   2470  HB2 LYS A 742      55.270  50.990  61.200  1.00  0.00           H
ATOM   2471  CG  LYS A 742      53.320  50.420  61.980  1.00  0.00           C
ATOM   2472  HG1 LYS A 742      52.810  51.200  61.360  1.00  0.00           H
ATOM   2473  HG2 LYS A 742      52.930  50.420  63.010  1.00  0.00           H
ATOM   2474  CD  LYS A 742      52.980  49.130  61.190  1.00  0.00           C
ATOM   2475  HD1 LYS A 742      53.420  48.280  61.760  1.00  0.00           H
ATOM   2476  HD2 LYS A 742      53.520  49.240  60.220  1.00  0.00           H
ATOM   2477  CE  LYS A 742      51.470  49.070  60.990  1.00  0.00           C
ATOM   2478  HE1 LYS A 742      51.060  49.970  60.510  1.00  0.00           H
ATOM   2479  HE2 LYS A 742      50.850  48.690  61.830  1.00  0.00           H
ATOM   2480  NZ  LYS A 742      51.270  47.930  60.030  1.00  0.00           N
ATOM   2481  HZ1 LYS A 742      50.280  47.950  59.700  1.00  0.00           H
ATOM   2482  HZ2 LYS A 742      51.620  47.070  60.500  1.00  0.00           H
ATOM   2483  HZ3 LYS A 742      51.840  48.100  59.190  1.00  0.00           H
ATOM   2484  C   LYS A 742      56.400  52.060  63.730  1.00  0.00           C
ATOM   2485  O   LYS A 742      56.500  51.740  64.920  1.00  0.00           O
ATOM   2486  N   LEU A 743      57.480  52.440  63.060  1.00  0.00           N
ATOM   2487  HN  LEU A 743      57.470  52.700  62.090  1.00  0.00           H
ATOM   2488  CA  LEU A 743      58.730  52.590  63.770  1.00  0.00           C
ATOM   2489  HA  LEU A 743      58.890  51.710  64.360  1.00  0.00           H
ATOM   2490  CB  LEU A 743      59.770  53.030  62.720  1.00  0.00           C
ATOM   2491  HB1 LEU A 743      59.490  54.000  62.260  1.00  0.00           H
ATOM   2492  HB2 LEU A 743      59.820  52.250  61.940  1.00  0.00           H
ATOM   2493  CG  LEU A 743      61.300  53.160  63.230  1.00  0.00           C
ATOM   2494  HG  LEU A 743      61.350  54.050  63.890  1.00  0.00           H
ATOM   2495  CD1 LEU A 743      61.850  51.840  63.960  1.00  0.00           C
ATOM   2496 HD11 LEU A 743      61.510  50.970  63.340  1.00  0.00           H
ATOM   2497 HD12 LEU A 743      61.360  51.860  64.950  1.00  0.00           H
ATOM   2498 HD13 LEU A 743      62.950  51.860  64.120  1.00  0.00           H
ATOM   2499  CD2 LEU A 743      62.290  53.620  62.080  1.00  0.00           C
ATOM   2500 HD21 LEU A 743      63.360  53.640  62.370  1.00  0.00           H
ATOM   2501 HD22 LEU A 743      62.120  54.680  61.840  1.00  0.00           H
ATOM   2502 HD23 LEU A 743      62.180  52.940  61.200  1.00  0.00           H
ATOM   2503  C   LEU A 743      58.750  53.640  64.830  1.00  0.00           C
ATOM   2504  O   LEU A 743      59.360  53.380  65.860  1.00  0.00           O
ATOM   2505  N   PHE A 744      58.010  54.760  64.650  1.00  0.00           N
ATOM   2506  HN  PHE A 744      57.640  55.000  63.760  1.00  0.00           H
ATOM   2507  CA  PHE A 744      57.900  55.790  65.660  1.00  0.00           C
ATOM   2508  HA  PHE A 744      58.950  56.080  65.750  1.00  0.00           H
ATOM   2509  CB  PHE A 744      57.320  57.080  65.230  1.00  0.00           C
ATOM   2510  HB1 PHE A 744      57.260  57.800  66.070  1.00  0.00           H
ATOM   2511  HB2 PHE A 744      56.260  56.780  65.050  1.00  0.00           H
ATOM   2512  CG  PHE A 744      57.890  57.690  64.000  1.00  0.00           C
ATOM   2513  CD1 PHE A 744      56.990  58.340  63.110  1.00  0.00           C
ATOM   2514  HD1 PHE A 744      55.930  58.430  63.340  1.00  0.00           H
ATOM   2515  CE1 PHE A 744      57.350  58.790  61.900  1.00  0.00           C
ATOM   2516  HE1 PHE A 744      56.630  59.200  61.210  1.00  0.00           H
ATOM   2517  CZ  PHE A 744      58.700  58.630  61.490  1.00  0.00           C
ATOM   2518  HZ  PHE A 744      59.030  58.960  60.510  1.00  0.00           H
ATOM   2519  CD2 PHE A 744      59.240  57.630  63.610  1.00  0.00           C
ATOM   2520  HD2 PHE A 744      59.950  57.150  64.270  1.00  0.00           H
ATOM   2521  CE2 PHE A 744      59.720  58.130  62.420  1.00  0.00           C
ATOM   2522  HE2 PHE A 744      60.780  58.190  62.200  1.00  0.00           H
ATOM   2523  C   PHE A 744      57.390  55.370  67.010  1.00  0.00           C
ATOM   2524  O   PHE A 744      57.690  55.960  68.040  1.00  0.00           O
ATOM   2525  N   ASP A 745      56.440  54.300  67.000  1.00  0.00           N
ATOM   2526  HN  ASP A 745      56.240  53.870  66.120  1.00  0.00           H
ATOM   2527  CA  ASP A 745      55.650  53.890  68.170  1.00  0.00           C
ATOM   2528  HA  ASP A 745      55.500  54.680  68.880  1.00  0.00           H
ATOM   2529  CB  ASP A 745      54.310  53.290  67.630  1.00  0.00           C
ATOM   2530  HB1 ASP A 745      53.790  52.970  68.560  1.00  0.00           H
ATOM   2531  HB2 ASP A 745      54.460  52.450  66.920  1.00  0.00           H
ATOM   2532  CG  ASP A 745      53.400  54.290  67.060  1.00  0.00           C
ATOM   2533  OD1 ASP A 745      53.420  55.500  67.480  1.00  0.00           O
ATOM   2534  OD2 ASP A 745      52.570  53.910  66.180  1.00  0.00           O
ATOM   2535  C   ASP A 745      56.380  52.750  68.800  1.00  0.00           C
ATOM   2536  O   ASP A 745      56.070  52.270  69.840  1.00  0.00           O
ATOM   2537  N   LEU A 746      57.360  52.130  68.080  1.00  0.00           N
ATOM   2538  HN  LEU A 746      57.590  52.590  67.230  1.00  0.00           H
ATOM   2539  CA  LEU A 746      57.990  50.880  68.450  1.00  0.00           C
ATOM   2540  HA  LEU A 746      57.140  50.230  68.570  1.00  0.00           H
ATOM   2541  CB  LEU A 746      59.060  50.280  67.420  1.00  0.00           C
ATOM   2542  HB1 LEU A 746      59.980  50.910  67.460  1.00  0.00           H
ATOM   2543  HB2 LEU A 746      58.750  50.480  66.380  1.00  0.00           H
ATOM   2544  CG  LEU A 746      59.400  48.860  67.680  1.00  0.00           C
ATOM   2545  HG  LEU A 746      59.690  48.680  68.740  1.00  0.00           H
ATOM   2546  CD1 LEU A 746      58.340  47.820  67.470  1.00  0.00           C
ATOM   2547 HD11 LEU A 746      58.590  46.800  67.820  1.00  0.00           H
ATOM   2548 HD12 LEU A 746      58.280  47.810  66.370  1.00  0.00           H
ATOM   2549 HD13 LEU A 746      57.390  48.180  67.920  1.00  0.00           H
ATOM   2550  CD2 LEU A 746      60.620  48.420  66.850  1.00  0.00           C
ATOM   2551 HD21 LEU A 746      60.380  48.200  65.780  1.00  0.00           H
ATOM   2552 HD22 LEU A 746      61.010  47.460  67.270  1.00  0.00           H
ATOM   2553 HD23 LEU A 746      61.360  49.240  66.890  1.00  0.00           H
ATOM   2554  C   LEU A 746      58.600  50.960  69.830  1.00  0.00           C
ATOM   2555  O   LEU A 746      58.450  49.950  70.570  1.00  0.00           O
ATOM   2556  N   GLY A 747      59.390  51.970  70.160  1.00  0.00           N
ATOM   2557  HN  GLY A 747      59.560  52.720  69.510  1.00  0.00           H
ATOM   2558  CA  GLY A 747      59.970  52.120  71.450  1.00  0.00           C
ATOM   2559  HA1 GLY A 747      60.550  53.020  71.480  1.00  0.00           H
ATOM   2560  HA2 GLY A 747      60.660  51.300  71.600  1.00  0.00           H
ATOM   2561  C   GLY A 747      59.040  52.280  72.610  1.00  0.00           C
ATOM   2562  O   GLY A 747      59.310  51.630  73.640  1.00  0.00           O
ATOM   2563  N   GLU A 748      57.990  53.000  72.500  1.00  0.00           N
ATOM   2564  HN  GLU A 748      57.970  53.540  71.660  1.00  0.00           H
ATOM   2565  CA  GLU A 748      56.820  53.090  73.390  1.00  0.00           C
ATOM   2566  HA  GLU A 748      57.210  53.160  74.400  1.00  0.00           H
ATOM   2567  CB  GLU A 748      55.880  54.180  72.790  1.00  0.00           C
ATOM   2568  HB1 GLU A 748      54.900  54.140  73.300  1.00  0.00           H
ATOM   2569  HB2 GLU A 748      55.770  54.020  71.690  1.00  0.00           H
ATOM   2570  CG  GLU A 748      56.470  55.580  73.250  1.00  0.00           C
ATOM   2571  HG1 GLU A 748      57.560  55.560  73.070  1.00  0.00           H
ATOM   2572  HG2 GLU A 748      56.340  55.650  74.360  1.00  0.00           H
ATOM   2573  CD  GLU A 748      55.710  56.700  72.530  1.00  0.00           C
ATOM   2574  OE1 GLU A 748      55.140  57.590  73.160  1.00  0.00           O
ATOM   2575  OE2 GLU A 748      55.750  56.730  71.230  1.00  0.00           O
ATOM   2576  C   GLU A 748      56.110  51.770  73.490  1.00  0.00           C
ATOM   2577  O   GLU A 748      55.920  51.280  74.580  1.00  0.00           O
ATOM   2578  N   THR A 749      55.750  51.110  72.360  1.00  0.00           N
ATOM   2579  HN  THR A 749      55.970  51.590  71.510  1.00  0.00           H
ATOM   2580  CA  THR A 749      55.090  49.790  72.250  1.00  0.00           C
ATOM   2581  HA  THR A 749      54.050  49.890  72.530  1.00  0.00           H
ATOM   2582  CB  THR A 749      55.020  49.220  70.820  1.00  0.00           C
ATOM   2583  HB  THR A 749      55.900  48.700  70.380  1.00  0.00           H
ATOM   2584  OG1 THR A 749      54.580  50.210  69.890  1.00  0.00           O
ATOM   2585  HG1 THR A 749      55.230  50.890  69.770  1.00  0.00           H
ATOM   2586  CG2 THR A 749      53.940  48.100  70.880  1.00  0.00           C
ATOM   2587 HG21 THR A 749      53.810  47.560  69.920  1.00  0.00           H
ATOM   2588 HG22 THR A 749      52.990  48.580  71.210  1.00  0.00           H
ATOM   2589 HG23 THR A 749      54.270  47.320  71.600  1.00  0.00           H
ATOM   2590  C   THR A 749      55.790  48.650  73.060  1.00  0.00           C
ATOM   2591  O   THR A 749      55.150  47.840  73.730  1.00  0.00           O
ATOM   2592  N   TYR A 750      57.120  48.690  73.050  1.00  0.00           N
ATOM   2593  HN  TYR A 750      57.610  49.340  72.470  1.00  0.00           H
ATOM   2594  CA  TYR A 750      57.980  47.850  73.830  1.00  0.00           C
ATOM   2595  HA  TYR A 750      57.350  47.120  74.320  1.00  0.00           H
ATOM   2596  CB  TYR A 750      58.950  47.060  72.920  1.00  0.00           C
ATOM   2597  HB1 TYR A 750      59.640  46.480  73.570  1.00  0.00           H
ATOM   2598  HB2 TYR A 750      59.600  47.750  72.360  1.00  0.00           H
ATOM   2599  CG  TYR A 750      58.180  46.110  71.980  1.00  0.00           C
ATOM   2600  CD1 TYR A 750      57.780  46.590  70.710  1.00  0.00           C
ATOM   2601  HD1 TYR A 750      58.040  47.590  70.430  1.00  0.00           H
ATOM   2602  CE1 TYR A 750      57.150  45.740  69.790  1.00  0.00           C
ATOM   2603  HE1 TYR A 750      56.750  46.120  68.850  1.00  0.00           H
ATOM   2604  CZ  TYR A 750      56.870  44.430  70.120  1.00  0.00           C
ATOM   2605  OH  TYR A 750      56.180  43.540  69.260  1.00  0.00           O
ATOM   2606  HH  TYR A 750      56.690  42.760  69.050  1.00  0.00           H
ATOM   2607  CD2 TYR A 750      57.900  44.760  72.320  1.00  0.00           C
ATOM   2608  HD2 TYR A 750      58.160  44.220  73.220  1.00  0.00           H
ATOM   2609  CE2 TYR A 750      57.230  43.960  71.390  1.00  0.00           C
ATOM   2610  HE2 TYR A 750      57.080  42.920  71.630  1.00  0.00           H
ATOM   2611  C   TYR A 750      58.690  48.550  75.010  1.00  0.00           C
ATOM   2612  O   TYR A 750      59.690  48.050  75.580  1.00  0.00           O
ATOM   2613  N   ALA A 751      58.220  49.740  75.450  1.00  0.00           N
ATOM   2614  HN  ALA A 751      57.470  50.230  75.020  1.00  0.00           H
ATOM   2615  CA  ALA A 751      58.450  50.300  76.830  1.00  0.00           C
ATOM   2616  HA  ALA A 751      57.860  51.200  76.850  1.00  0.00           H
ATOM   2617  CB  ALA A 751      57.900  49.380  77.920  1.00  0.00           C
ATOM   2618  HB1 ALA A 751      58.530  48.470  77.900  1.00  0.00           H
ATOM   2619  HB2 ALA A 751      56.830  49.160  77.720  1.00  0.00           H
ATOM   2620  HB3 ALA A 751      58.160  49.790  78.920  1.00  0.00           H
ATOM   2621  C   ALA A 751      59.820  50.750  77.090  1.00  0.00           C
ATOM   2622  O   ALA A 751      60.340  50.630  78.210  1.00  0.00           O
ATOM   2623  N   PHE A 752      60.560  51.270  75.990  1.00  0.00           N
ATOM   2624  HN  PHE A 752      60.010  51.470  75.190  1.00  0.00           H
ATOM   2625  CA  PHE A 752      61.940  51.720  76.140  1.00  0.00           C
ATOM   2626  HA  PHE A 752      62.120  52.030  77.150  1.00  0.00           H
ATOM   2627  CB  PHE A 752      62.110  52.930  75.300  1.00  0.00           C
ATOM   2628  HB1 PHE A 752      61.540  52.850  74.350  1.00  0.00           H
ATOM   2629  HB2 PHE A 752      63.190  53.120  75.090  1.00  0.00           H
ATOM   2630  CG  PHE A 752      61.690  54.100  76.000  1.00  0.00           C
ATOM   2631  CD1 PHE A 752      62.630  54.860  76.720  1.00  0.00           C
ATOM   2632  HD1 PHE A 752      63.640  54.510  76.810  1.00  0.00           H
ATOM   2633  CE1 PHE A 752      62.190  55.990  77.420  1.00  0.00           C
ATOM   2634  HE1 PHE A 752      62.930  56.540  77.990  1.00  0.00           H
ATOM   2635  CZ  PHE A 752      60.910  56.450  77.260  1.00  0.00           C
ATOM   2636  HZ  PHE A 752      60.650  57.330  77.830  1.00  0.00           H
ATOM   2637  CD2 PHE A 752      60.400  54.520  75.920  1.00  0.00           C
ATOM   2638  HD2 PHE A 752      59.620  53.960  75.430  1.00  0.00           H
ATOM   2639  CE2 PHE A 752      59.920  55.730  76.550  1.00  0.00           C
ATOM   2640  HE2 PHE A 752      58.950  56.190  76.410  1.00  0.00           H
ATOM   2641  C   PHE A 752      63.180  50.810  75.840  1.00  0.00           C
ATOM   2642  O   PHE A 752      64.140  50.780  76.640  1.00  0.00           O
ATOM   2643  N   PRO A 822      63.330  50.050  74.790  1.00  0.00           N
ATOM   2644  CD  PRO A 822      62.300  49.840  73.850  1.00  0.00           C
ATOM   2645  HD1 PRO A 822      61.760  50.740  73.500  1.00  0.00           H
ATOM   2646  HD2 PRO A 822      61.570  49.180  74.360  1.00  0.00           H
ATOM   2647  CA  PRO A 822      64.450  49.260  74.550  1.00  0.00           C
ATOM   2648  HA  PRO A 822      64.660  48.770  75.490  1.00  0.00           H
ATOM   2649  CB  PRO A 822      64.070  48.260  73.460  1.00  0.00           C
ATOM   2650  HB1 PRO A 822      63.560  47.410  73.940  1.00  0.00           H
ATOM   2651  HB2 PRO A 822      64.920  47.860  72.850  1.00  0.00           H
ATOM   2652  CG  PRO A 822      62.950  49.050  72.710  1.00  0.00           C
ATOM   2653  HG1 PRO A 822      63.430  49.730  71.970  1.00  0.00           H
ATOM   2654  HG2 PRO A 822      62.230  48.440  72.120  1.00  0.00           H
ATOM   2655  C   PRO A 822      65.690  50.120  74.200  1.00  0.00           C
ATOM   2656  O   PRO A 822      65.700  51.180  73.600  1.00  0.00           O
ATOM   2657  N   ASP A 823      66.830  49.520  74.570  1.00  0.00           N
ATOM   2658  HN  ASP A 823      66.860  48.630  75.000  1.00  0.00           H
ATOM   2659  CA  ASP A 823      68.100  50.150  74.470  1.00  0.00           C
ATOM   2660  HA  ASP A 823      68.040  51.220  74.550  1.00  0.00           H
ATOM   2661  CB  ASP A 823      69.130  49.520  75.480  1.00  0.00           C
ATOM   2662  HB1 ASP A 823      70.140  49.880  75.190  1.00  0.00           H
ATOM   2663  HB2 ASP A 823      69.270  48.420  75.370  1.00  0.00           H
ATOM   2664  CG  ASP A 823      68.640  49.990  76.910  1.00  0.00           C
ATOM   2665  OD1 ASP A 823      68.410  51.150  77.160  1.00  0.00           O
ATOM   2666  OD2 ASP A 823      68.720  49.070  77.770  1.00  0.00           O
ATOM   2667  C   ASP A 823      68.630  50.090  73.010  1.00  0.00           C
ATOM   2668  O   ASP A 823      69.340  50.960  72.580  1.00  0.00           O
ATOM   2669  N   VAL A 824      68.170  49.170  72.180  1.00  0.00           N
ATOM   2670  HN  VAL A 824      67.550  48.580  72.690  1.00  0.00           H
ATOM   2671  CA  VAL A 824      68.680  48.860  70.900  1.00  0.00           C
ATOM   2672  HA  VAL A 824      69.640  49.310  70.720  1.00  0.00           H
ATOM   2673  CB  VAL A 824      68.700  47.400  70.590  1.00  0.00           C
ATOM   2674  HB  VAL A 824      68.920  47.200  69.520  1.00  0.00           H
ATOM   2675  CG1 VAL A 824      69.850  46.620  71.360  1.00  0.00           C
ATOM   2676 HG11 VAL A 824      69.830  45.520  71.170  1.00  0.00           H
ATOM   2677 HG12 VAL A 824      69.810  46.870  72.430  1.00  0.00           H
ATOM   2678 HG13 VAL A 824      70.890  46.820  70.980  1.00  0.00           H
ATOM   2679  CG2 VAL A 824      67.370  46.740  70.830  1.00  0.00           C
ATOM   2680 HG21 VAL A 824      66.550  47.120  70.180  1.00  0.00           H
ATOM   2681 HG22 VAL A 824      67.100  46.800  71.910  1.00  0.00           H
ATOM   2682 HG23 VAL A 824      67.510  45.640  70.660  1.00  0.00           H
ATOM   2683  C   VAL A 824      67.890  49.610  69.870  1.00  0.00           C
ATOM   2684  O   VAL A 824      67.860  49.180  68.710  1.00  0.00           O
ATOM   2685  N   LEU A 825      67.210  50.740  70.200  1.00  0.00           N
ATOM   2686  HN  LEU A 825      67.260  51.060  71.140  1.00  0.00           H
ATOM   2687  CA  LEU A 825      66.420  51.470  69.200  1.00  0.00           C
ATOM   2688  HA  LEU A 825      65.800  50.720  68.740  1.00  0.00           H
ATOM   2689  CB  LEU A 825      65.540  52.570  69.840  1.00  0.00           C
ATOM   2690  HB1 LEU A 825      65.190  53.220  69.020  1.00  0.00           H
ATOM   2691  HB2 LEU A 825      66.100  53.280  70.500  1.00  0.00           H
ATOM   2692  CG  LEU A 825      64.280  52.130  70.620  1.00  0.00           C
ATOM   2693  HG  LEU A 825      64.710  51.380  71.330  1.00  0.00           H
ATOM   2694  CD1 LEU A 825      63.530  53.080  71.550  1.00  0.00           C
ATOM   2695 HD11 LEU A 825      62.650  52.550  71.980  1.00  0.00           H
ATOM   2696 HD12 LEU A 825      63.070  53.910  70.990  1.00  0.00           H
ATOM   2697 HD13 LEU A 825      64.110  53.480  72.400  1.00  0.00           H
ATOM   2698  CD2 LEU A 825      63.250  51.570  69.560  1.00  0.00           C
ATOM   2699 HD21 LEU A 825      63.680  50.800  68.900  1.00  0.00           H
ATOM   2700 HD22 LEU A 825      62.810  52.450  69.040  1.00  0.00           H
ATOM   2701 HD23 LEU A 825      62.490  51.000  70.130  1.00  0.00           H
ATOM   2702  C   LEU A 825      67.250  51.910  68.040  1.00  0.00           C
ATOM   2703  O   LEU A 825      66.920  51.820  66.880  1.00  0.00           O
ATOM   2704  N   PHE A 826      68.530  52.460  68.290  1.00  0.00           N
ATOM   2705  HN  PHE A 826      68.890  52.520  69.220  1.00  0.00           H
ATOM   2706  CA  PHE A 826      69.500  52.850  67.260  1.00  0.00           C
ATOM   2707  HA  PHE A 826      69.000  53.540  66.590  1.00  0.00           H
ATOM   2708  CB  PHE A 826      70.830  53.530  67.830  1.00  0.00           C
ATOM   2709  HB1 PHE A 826      71.460  52.780  68.330  1.00  0.00           H
ATOM   2710  HB2 PHE A 826      70.540  54.240  68.630  1.00  0.00           H
ATOM   2711  CG  PHE A 826      71.640  54.280  66.840  1.00  0.00           C
ATOM   2712  CD1 PHE A 826      72.860  54.680  67.310  1.00  0.00           C
ATOM   2713  HD1 PHE A 826      73.230  54.460  68.300  1.00  0.00           H
ATOM   2714  CE1 PHE A 826      73.730  55.410  66.490  1.00  0.00           C
ATOM   2715  HE1 PHE A 826      74.720  55.690  66.820  1.00  0.00           H
ATOM   2716  CZ  PHE A 826      73.390  55.570  65.110  1.00  0.00           C
ATOM   2717  HZ  PHE A 826      74.100  56.050  64.450  1.00  0.00           H
ATOM   2718  CD2 PHE A 826      71.250  54.580  65.510  1.00  0.00           C
ATOM   2719  HD2 PHE A 826      70.310  54.180  65.150  1.00  0.00           H
ATOM   2720  CE2 PHE A 826      72.130  55.240  64.680  1.00  0.00           C
ATOM   2721  HE2 PHE A 826      71.770  55.420  63.680  1.00  0.00           H
ATOM   2722  C   PHE A 826      69.940  51.720  66.370  1.00  0.00           C
ATOM   2723  O   PHE A 826      69.950  51.810  65.120  1.00  0.00           O
ATOM   2724  N   TRP A 827      70.250  50.560  66.970  1.00  0.00           N
ATOM   2725  HN  TRP A 827      70.490  50.530  67.950  1.00  0.00           H
ATOM   2726  CA  TRP A 827      70.390  49.320  66.170  1.00  0.00           C
ATOM   2727  HA  TRP A 827      71.150  49.510  65.420  1.00  0.00           H
ATOM   2728  CB  TRP A 827      70.940  48.240  67.190  1.00  0.00           C
ATOM   2729  HB1 TRP A 827      70.230  48.250  68.040  1.00  0.00           H
ATOM   2730  HB2 TRP A 827      71.930  48.560  67.580  1.00  0.00           H
ATOM   2731  CG  TRP A 827      71.050  46.810  66.710  1.00  0.00           C
ATOM   2732  CD1 TRP A 827      70.720  45.790  67.590  1.00  0.00           C
ATOM   2733  HD1 TRP A 827      70.470  46.010  68.620  1.00  0.00           H
ATOM   2734  NE1 TRP A 827      70.670  44.610  66.940  1.00  0.00           N
ATOM   2735  HE1 TRP A 827      70.410  43.750  67.310  1.00  0.00           H
ATOM   2736  CE2 TRP A 827      71.040  44.780  65.600  1.00  0.00           C
ATOM   2737  CD2 TRP A 827      71.280  46.180  65.400  1.00  0.00           C
ATOM   2738  CE3 TRP A 827      71.780  46.610  64.180  1.00  0.00           C
ATOM   2739  HE3 TRP A 827      71.940  47.640  63.890  1.00  0.00           H
ATOM   2740  CZ3 TRP A 827      71.840  45.700  63.130  1.00  0.00           C
ATOM   2741  HZ3 TRP A 827      72.310  46.070  62.230  1.00  0.00           H
ATOM   2742  CZ2 TRP A 827      71.250  43.800  64.590  1.00  0.00           C
ATOM   2743  HZ2 TRP A 827      71.330  42.770  64.890  1.00  0.00           H
ATOM   2744  CH2 TRP A 827      71.700  44.330  63.330  1.00  0.00           C
ATOM   2745  HH2 TRP A 827      71.800  43.510  62.630  1.00  0.00           H
ATOM   2746  C   TRP A 827      69.220  48.930  65.340  1.00  0.00           C
ATOM   2747  O   TRP A 827      69.390  48.590  64.160  1.00  0.00           O
ATOM   2748  N   CYS A 828      67.990  48.950  65.900  1.00  0.00           N
ATOM   2749  HN  CYS A 828      67.910  49.220  66.860  1.00  0.00           H
ATOM   2750  CA  CYS A 828      66.810  48.740  65.090  1.00  0.00           C
ATOM   2751  HA  CYS A 828      66.890  47.760  64.650  1.00  0.00           H
ATOM   2752  CB  CYS A 828      65.560  48.750  65.960  1.00  0.00           C
ATOM   2753  HB1 CYS A 828      64.710  48.630  65.260  1.00  0.00           H
ATOM   2754  HB2 CYS A 828      65.410  49.670  66.560  1.00  0.00           H
ATOM   2755  SG  CYS A 828      65.690  47.320  67.130  1.00  0.00           S
ATOM   2756  HG1 CYS A 828      66.530  47.880  68.000  1.00  0.00           H
ATOM   2757  C   CYS A 828      66.570  49.660  63.890  1.00  0.00           C
ATOM   2758  O   CYS A 828      66.090  49.210  62.900  1.00  0.00           O
ATOM   2759  N   VAL A 829      66.930  51.000  63.990  1.00  0.00           N
ATOM   2760  HN  VAL A 829      67.300  51.260  64.870  1.00  0.00           H
ATOM   2761  CA  VAL A 829      66.880  51.880  62.850  1.00  0.00           C
ATOM   2762  HA  VAL A 829      65.900  51.850  62.390  1.00  0.00           H
ATOM   2763  CB  VAL A 829      67.090  53.320  63.260  1.00  0.00           C
ATOM   2764  HB  VAL A 829      67.960  53.380  63.950  1.00  0.00           H
ATOM   2765  CG1 VAL A 829      67.300  54.240  62.000  1.00  0.00           C
ATOM   2766 HG11 VAL A 829      67.500  55.260  62.400  1.00  0.00           H
ATOM   2767 HG12 VAL A 829      66.400  54.130  61.380  1.00  0.00           H
ATOM   2768 HG13 VAL A 829      68.270  53.940  61.570  1.00  0.00           H
ATOM   2769  CG2 VAL A 829      65.860  53.810  64.070  1.00  0.00           C
ATOM   2770 HG21 VAL A 829      65.790  53.400  65.100  1.00  0.00           H
ATOM   2771 HG22 VAL A 829      64.950  53.560  63.480  1.00  0.00           H
ATOM   2772 HG23 VAL A 829      65.890  54.910  64.160  1.00  0.00           H
ATOM   2773  C   VAL A 829      67.990  51.430  61.840  1.00  0.00           C
ATOM   2774  O   VAL A 829      67.760  51.370  60.620  1.00  0.00           O
ATOM   2775  N   ILE A 830      69.170  51.050  62.310  1.00  0.00           N
ATOM   2776  HN  ILE A 830      69.280  51.110  63.290  1.00  0.00           H
ATOM   2777  CA  ILE A 830      70.150  50.450  61.420  1.00  0.00           C
ATOM   2778  HA  ILE A 830      70.320  51.060  60.550  1.00  0.00           H
ATOM   2779  CB  ILE A 830      71.550  50.450  62.110  1.00  0.00           C
ATOM   2780  HB  ILE A 830      71.650  49.690  62.920  1.00  0.00           H
ATOM   2781  CG2 ILE A 830      72.720  50.130  61.050  1.00  0.00           C
ATOM   2782 HG21 ILE A 830      73.720  50.180  61.540  1.00  0.00           H
ATOM   2783 HG22 ILE A 830      72.820  50.870  60.240  1.00  0.00           H
ATOM   2784 HG23 ILE A 830      72.660  49.050  60.790  1.00  0.00           H
ATOM   2785  CG1 ILE A 830      71.930  51.900  62.660  1.00  0.00           C
ATOM   2786 HG11 ILE A 830      71.020  52.500  62.880  1.00  0.00           H
ATOM   2787 HG12 ILE A 830      72.490  52.370  61.820  1.00  0.00           H
ATOM   2788  CD  ILE A 830      72.910  51.880  63.810  1.00  0.00           C
ATOM   2789  HD1 ILE A 830      73.920  51.470  63.630  1.00  0.00           H
ATOM   2790  HD2 ILE A 830      72.500  51.380  64.710  1.00  0.00           H
ATOM   2791  HD3 ILE A 830      73.190  52.900  64.180  1.00  0.00           H
ATOM   2792  C   ILE A 830      69.760  49.110  60.820  1.00  0.00           C
ATOM   2793  O   ILE A 830      69.900  48.930  59.590  1.00  0.00           O
ATOM   2794  N   LEU A 831      69.170  48.220  61.580  1.00  0.00           N
ATOM   2795  HN  LEU A 831      69.200  48.490  62.540  1.00  0.00           H
ATOM   2796  CA  LEU A 831      68.580  46.960  61.160  1.00  0.00           C
ATOM   2797  HA  LEU A 831      69.450  46.390  60.860  1.00  0.00           H
ATOM   2798  CB  LEU A 831      67.890  46.300  62.370  1.00  0.00           C
ATOM   2799  HB1 LEU A 831      67.140  47.020  62.760  1.00  0.00           H
ATOM   2800  HB2 LEU A 831      68.610  46.240  63.230  1.00  0.00           H
ATOM   2801  CG  LEU A 831      67.250  44.910  62.120  1.00  0.00           C
ATOM   2802  HG  LEU A 831      66.240  44.990  61.670  1.00  0.00           H
ATOM   2803  CD1 LEU A 831      68.220  44.030  61.260  1.00  0.00           C
ATOM   2804 HD11 LEU A 831      68.070  42.940  61.280  1.00  0.00           H
ATOM   2805 HD12 LEU A 831      69.240  44.120  61.660  1.00  0.00           H
ATOM   2806 HD13 LEU A 831      68.120  44.330  60.190  1.00  0.00           H
ATOM   2807  CD2 LEU A 831      67.050  44.270  63.490  1.00  0.00           C
ATOM   2808 HD21 LEU A 831      66.130  43.670  63.670  1.00  0.00           H
ATOM   2809 HD22 LEU A 831      67.090  45.110  64.220  1.00  0.00           H
ATOM   2810 HD23 LEU A 831      67.910  43.580  63.560  1.00  0.00           H
ATOM   2811  C   LEU A 831      67.510  47.080  60.040  1.00  0.00           C
ATOM   2812  O   LEU A 831      67.550  46.330  59.120  1.00  0.00           O
ATOM   2813  N   PHE A 832      66.630  48.130  60.170  1.00  0.00           N
ATOM   2814  HN  PHE A 832      66.490  48.580  61.050  1.00  0.00           H
ATOM   2815  CA  PHE A 832      65.660  48.590  59.140  1.00  0.00           C
ATOM   2816  HA  PHE A 832      65.070  47.750  58.810  1.00  0.00           H
ATOM   2817  CB  PHE A 832      64.920  49.790  59.680  1.00  0.00           C
ATOM   2818  HB1 PHE A 832      65.600  50.470  60.210  1.00  0.00           H
ATOM   2819  HB2 PHE A 832      64.200  49.470  60.460  1.00  0.00           H
ATOM   2820  CG  PHE A 832      64.030  50.550  58.790  1.00  0.00           C
ATOM   2821  CD1 PHE A 832      64.120  51.980  58.740  1.00  0.00           C
ATOM   2822  HD1 PHE A 832      64.860  52.400  59.400  1.00  0.00           H
ATOM   2823  CE1 PHE A 832      63.210  52.730  58.000  1.00  0.00           C
ATOM   2824  HE1 PHE A 832      63.280  53.810  57.980  1.00  0.00           H
ATOM   2825  CZ  PHE A 832      62.280  52.060  57.340  1.00  0.00           C
ATOM   2826  HZ  PHE A 832      61.490  52.650  56.900  1.00  0.00           H
ATOM   2827  CD2 PHE A 832      63.110  49.850  57.980  1.00  0.00           C
ATOM   2828  HD2 PHE A 832      63.120  48.780  58.050  1.00  0.00           H
ATOM   2829  CE2 PHE A 832      62.180  50.640  57.270  1.00  0.00           C
ATOM   2830  HE2 PHE A 832      61.340  50.210  56.740  1.00  0.00           H
ATOM   2831  C   PHE A 832      66.390  49.020  57.810  1.00  0.00           C
ATOM   2832  O   PHE A 832      66.050  48.510  56.750  1.00  0.00           O
ATOM   2833  N   PHE A 833      67.340  49.940  57.880  1.00  0.00           N
ATOM   2834  HN  PHE A 833      67.620  50.350  58.750  1.00  0.00           H
ATOM   2835  CA  PHE A 833      68.110  50.370  56.680  1.00  0.00           C
ATOM   2836  HA  PHE A 833      67.440  50.550  55.860  1.00  0.00           H
ATOM   2837  CB  PHE A 833      69.010  51.590  56.880  1.00  0.00           C
ATOM   2838  HB1 PHE A 833      69.680  51.720  56.000  1.00  0.00           H
ATOM   2839  HB2 PHE A 833      69.650  51.410  57.770  1.00  0.00           H
ATOM   2840  CG  PHE A 833      68.240  52.790  57.180  1.00  0.00           C
ATOM   2841  CD1 PHE A 833      67.250  53.210  56.270  1.00  0.00           C
ATOM   2842  HD1 PHE A 833      67.010  52.670  55.370  1.00  0.00           H
ATOM   2843  CE1 PHE A 833      66.430  54.330  56.470  1.00  0.00           C
ATOM   2844  HE1 PHE A 833      65.670  54.610  55.760  1.00  0.00           H
ATOM   2845  CZ  PHE A 833      66.680  55.130  57.660  1.00  0.00           C
ATOM   2846  HZ  PHE A 833      66.220  56.060  57.930  1.00  0.00           H
ATOM   2847  CD2 PHE A 833      68.430  53.530  58.330  1.00  0.00           C
ATOM   2848  HD2 PHE A 833      69.100  53.210  59.120  1.00  0.00           H
ATOM   2849  CE2 PHE A 833      67.670  54.700  58.540  1.00  0.00           C
ATOM   2850  HE2 PHE A 833      67.870  55.260  59.450  1.00  0.00           H
ATOM   2851  C   PHE A 833      68.970  49.250  55.990  1.00  0.00           C
ATOM   2852  O   PHE A 833      69.030  49.160  54.770  1.00  0.00           O
ATOM   2853  N   THR A 834      69.620  48.400  56.780  1.00  0.00           N
ATOM   2854  HN  THR A 834      69.570  48.450  57.780  1.00  0.00           H
ATOM   2855  CA  THR A 834      70.380  47.270  56.230  1.00  0.00           C
ATOM   2856  HA  THR A 834      71.050  47.590  55.440  1.00  0.00           H
ATOM   2857  CB  THR A 834      71.040  46.400  57.330  1.00  0.00           C
ATOM   2858  HB  THR A 834      70.300  45.810  57.920  1.00  0.00           H
ATOM   2859  OG1 THR A 834      71.810  47.240  58.180  1.00  0.00           O
ATOM   2860  HG1 THR A 834      71.200  47.690  58.770  1.00  0.00           H
ATOM   2861  CG2 THR A 834      72.040  45.460  56.690  1.00  0.00           C
ATOM   2862 HG21 THR A 834      72.570  44.880  57.490  1.00  0.00           H
ATOM   2863 HG22 THR A 834      72.710  46.070  56.070  1.00  0.00           H
ATOM   2864 HG23 THR A 834      71.600  44.670  56.050  1.00  0.00           H
ATOM   2865  C   THR A 834      69.510  46.280  55.460  1.00  0.00           C
ATOM   2866  O   THR A 834      69.920  45.950  54.370  1.00  0.00           O
ATOM   2867  N   THR A 835      68.410  45.940  56.010  1.00  0.00           N
ATOM   2868  HN  THR A 835      68.050  46.480  56.770  1.00  0.00           H
ATOM   2869  CA  THR A 835      67.450  44.940  55.500  1.00  0.00           C
ATOM   2870  HA  THR A 835      67.960  43.990  55.520  1.00  0.00           H
ATOM   2871  CB  THR A 835      66.210  44.900  56.370  1.00  0.00           C
ATOM   2872  HB  THR A 835      65.860  45.940  56.490  1.00  0.00           H
ATOM   2873  OG1 THR A 835      66.550  44.350  57.610  1.00  0.00           O
ATOM   2874  HG1 THR A 835      66.780  45.140  58.120  1.00  0.00           H
ATOM   2875  CG2 THR A 835      65.130  43.920  55.740  1.00  0.00           C
ATOM   2876 HG21 THR A 835      65.590  42.940  55.480  1.00  0.00           H
ATOM   2877 HG22 THR A 835      64.670  44.330  54.810  1.00  0.00           H
ATOM   2878 HG23 THR A 835      64.340  43.780  56.490  1.00  0.00           H
ATOM   2879  C   THR A 835      67.060  45.210  54.110  1.00  0.00           C
ATOM   2880  O   THR A 835      67.050  44.270  53.320  1.00  0.00           O
ATOM   2881  N   PHE A 836      66.700  46.450  53.750  1.00  0.00           N
ATOM   2882  HN  PHE A 836      66.810  47.130  54.480  1.00  0.00           H
ATOM   2883  CA  PHE A 836      66.320  47.070  52.510  1.00  0.00           C
ATOM   2884  HA  PHE A 836      65.550  46.470  52.050  1.00  0.00           H
ATOM   2885  CB  PHE A 836      65.690  48.530  52.650  1.00  0.00           C
ATOM   2886  HB1 PHE A 836      66.110  49.090  53.510  1.00  0.00           H
ATOM   2887  HB2 PHE A 836      64.620  48.430  52.910  1.00  0.00           H
ATOM   2888  CG  PHE A 836      65.780  49.290  51.350  1.00  0.00           C
ATOM   2889  CD1 PHE A 836      65.020  48.770  50.250  1.00  0.00           C
ATOM   2890  HD1 PHE A 836      64.690  47.740  50.280  1.00  0.00           H
ATOM   2891  CE1 PHE A 836      64.920  49.610  49.170  1.00  0.00           C
ATOM   2892  HE1 PHE A 836      64.460  49.250  48.270  1.00  0.00           H
ATOM   2893  CZ  PHE A 836      65.440  50.930  49.130  1.00  0.00           C
ATOM   2894  HZ  PHE A 836      65.370  51.510  48.220  1.00  0.00           H
ATOM   2895  CD2 PHE A 836      66.260  50.580  51.310  1.00  0.00           C
ATOM   2896  HD2 PHE A 836      66.790  50.940  52.180  1.00  0.00           H
ATOM   2897  CE2 PHE A 836      66.130  51.510  50.270  1.00  0.00           C
ATOM   2898  HE2 PHE A 836      66.380  52.550  50.320  1.00  0.00           H
ATOM   2899  C   PHE A 836      67.460  46.860  51.480  1.00  0.00           C
ATOM   2900  O   PHE A 836      67.230  46.400  50.320  1.00  0.00           O
ATOM   2901  N   PHE A 837      68.680  47.310  51.780  1.00  0.00           N
ATOM   2902  HN  PHE A 837      68.820  47.830  52.620  1.00  0.00           H
ATOM   2903  CA  PHE A 837      69.920  47.190  50.950  1.00  0.00           C
ATOM   2904  HA  PHE A 837      69.790  47.680  50.000  1.00  0.00           H
ATOM   2905  CB  PHE A 837      71.080  47.950  51.720  1.00  0.00           C
ATOM   2906  HB1 PHE A 837      72.020  48.000  51.130  1.00  0.00           H
ATOM   2907  HB2 PHE A 837      71.360  47.440  52.670  1.00  0.00           H
ATOM   2908  CG  PHE A 837      70.880  49.390  51.940  1.00  0.00           C
ATOM   2909  CD1 PHE A 837      70.080  50.200  51.170  1.00  0.00           C
ATOM   2910  HD1 PHE A 837      69.560  49.890  50.280  1.00  0.00           H
ATOM   2911  CE1 PHE A 837      69.980  51.620  51.430  1.00  0.00           C
ATOM   2912  HE1 PHE A 837      69.430  52.190  50.690  1.00  0.00           H
ATOM   2913  CZ  PHE A 837      70.770  52.140  52.470  1.00  0.00           C
ATOM   2914  HZ  PHE A 837      70.960  53.200  52.500  1.00  0.00           H
ATOM   2915  CD2 PHE A 837      71.670  49.960  53.080  1.00  0.00           C
ATOM   2916  HD2 PHE A 837      72.280  49.260  53.630  1.00  0.00           H
ATOM   2917  CE2 PHE A 837      71.700  51.320  53.220  1.00  0.00           C
ATOM   2918  HE2 PHE A 837      72.400  51.720  53.930  1.00  0.00           H
ATOM   2919  C   PHE A 837      70.370  45.710  50.670  1.00  0.00           C
ATOM   2920  O   PHE A 837      70.760  45.380  49.550  1.00  0.00           O
ATOM   2921  N   LEU A 838      70.330  44.780  51.640  1.00  0.00           N
ATOM   2922  HN  LEU A 838      69.940  45.070  52.520  1.00  0.00           H
ATOM   2923  CA  LEU A 838      70.680  43.430  51.470  1.00  0.00           C
ATOM   2924  HA  LEU A 838      71.480  43.330  50.760  1.00  0.00           H
ATOM   2925  CB  LEU A 838      71.190  42.950  52.870  1.00  0.00           C
ATOM   2926  HB1 LEU A 838      70.360  43.150  53.590  1.00  0.00           H
ATOM   2927  HB2 LEU A 838      72.050  43.580  53.130  1.00  0.00           H
ATOM   2928  CG  LEU A 838      71.490  41.460  52.870  1.00  0.00           C
ATOM   2929  HG  LEU A 838      70.750  40.890  52.270  1.00  0.00           H
ATOM   2930  CD1 LEU A 838      72.890  41.090  52.240  1.00  0.00           C
ATOM   2931 HD11 LEU A 838      73.020  39.990  52.180  1.00  0.00           H
ATOM   2932 HD12 LEU A 838      73.760  41.550  52.760  1.00  0.00           H
ATOM   2933 HD13 LEU A 838      72.980  41.480  51.200  1.00  0.00           H
ATOM   2934  CD2 LEU A 838      71.390  40.950  54.360  1.00  0.00           C
ATOM   2935 HD21 LEU A 838      72.190  41.330  55.030  1.00  0.00           H
ATOM   2936 HD22 LEU A 838      71.450  39.830  54.450  1.00  0.00           H
ATOM   2937 HD23 LEU A 838      70.380  41.190  54.740  1.00  0.00           H
ATOM   2938  C   LEU A 838      69.690  42.550  50.790  1.00  0.00           C
ATOM   2939  O   LEU A 838      70.080  41.780  49.900  1.00  0.00           O
ATOM   2940  N   SER A 839      68.380  42.690  51.100  1.00  0.00           N
ATOM   2941  HN  SER A 839      68.110  43.230  51.900  1.00  0.00           H
ATOM   2942  CA  SER A 839      67.370  41.940  50.350  1.00  0.00           C
ATOM   2943  HA  SER A 839      67.600  40.880  50.320  1.00  0.00           H
ATOM   2944  CB  SER A 839      66.030  41.990  51.050  1.00  0.00           C
ATOM   2945  HB1 SER A 839      65.980  41.370  51.970  1.00  0.00           H
ATOM   2946  HB2 SER A 839      65.270  41.570  50.350  1.00  0.00           H
ATOM   2947  OG  SER A 839      65.610  43.320  51.390  1.00  0.00           O
ATOM   2948  HG1 SER A 839      65.990  43.590  52.240  1.00  0.00           H
ATOM   2949  C   SER A 839      67.280  42.320  48.850  1.00  0.00           C
ATOM   2950  O   SER A 839      66.890  41.470  48.080  1.00  0.00           O
ATOM   2951  N   SER A 840      67.550  43.630  48.530  1.00  0.00           N
ATOM   2952  HN  SER A 840      67.640  44.320  49.240  1.00  0.00           H
ATOM   2953  CA  SER A 840      67.630  44.140  47.150  1.00  0.00           C
ATOM   2954  HA  SER A 840      66.760  43.720  46.660  1.00  0.00           H
ATOM   2955  CB  SER A 840      67.680  45.740  47.050  1.00  0.00           C
ATOM   2956  HB1 SER A 840      68.580  46.100  47.580  1.00  0.00           H
ATOM   2957  HB2 SER A 840      66.900  46.200  47.690  1.00  0.00           H
ATOM   2958  OG  SER A 840      67.620  46.100  45.650  1.00  0.00           O
ATOM   2959  HG1 SER A 840      68.540  46.030  45.380  1.00  0.00           H
ATOM   2960  C   SER A 840      68.830  43.520  46.430  1.00  0.00           C
ATOM   2961  O   SER A 840      68.720  43.050  45.310  1.00  0.00           O
ATOM   2962  N   PHE A 841      70.050  43.540  47.080  1.00  0.00           N
ATOM   2963  HN  PHE A 841      70.240  44.060  47.910  1.00  0.00           H
ATOM   2964  CA  PHE A 841      71.240  42.970  46.580  1.00  0.00           C
ATOM   2965  HA  PHE A 841      71.430  43.370  45.600  1.00  0.00           H
ATOM   2966  CB  PHE A 841      72.480  43.350  47.490  1.00  0.00           C
ATOM   2967  HB1 PHE A 841      72.190  43.260  48.570  1.00  0.00           H
ATOM   2968  HB2 PHE A 841      72.710  44.420  47.290  1.00  0.00           H
ATOM   2969  CG  PHE A 841      73.640  42.430  47.220  1.00  0.00           C
ATOM   2970  CD1 PHE A 841      74.170  41.630  48.240  1.00  0.00           C
ATOM   2971  HD1 PHE A 841      73.740  41.620  49.240  1.00  0.00           H
ATOM   2972  CE1 PHE A 841      75.350  41.010  48.150  1.00  0.00           C
ATOM   2973  HE1 PHE A 841      75.820  40.450  48.930  1.00  0.00           H
ATOM   2974  CZ  PHE A 841      76.200  41.190  47.050  1.00  0.00           C
ATOM   2975  HZ  PHE A 841      77.140  40.670  46.960  1.00  0.00           H
ATOM   2976  CD2 PHE A 841      74.410  42.590  46.060  1.00  0.00           C
ATOM   2977  HD2 PHE A 841      74.150  43.330  45.320  1.00  0.00           H
ATOM   2978  CE2 PHE A 841      75.640  41.920  45.950  1.00  0.00           C
ATOM   2979  HE2 PHE A 841      76.230  42.060  45.060  1.00  0.00           H
ATOM   2980  C   PHE A 841      71.120  41.510  46.260  1.00  0.00           C
ATOM   2981  O   PHE A 841      71.470  41.000  45.200  1.00  0.00           O
ATOM   2982  N   LEU A 842      70.420  40.760  47.150  1.00  0.00           N
ATOM   2983  HN  LEU A 842      70.210  41.150  48.050  1.00  0.00           H
ATOM   2984  CA  LEU A 842      70.040  39.380  47.020  1.00  0.00           C
ATOM   2985  HA  LEU A 842      70.970  38.880  46.790  1.00  0.00           H
ATOM   2986  CB  LEU A 842      69.460  38.690  48.330  1.00  0.00           C
ATOM   2987  HB1 LEU A 842      69.240  37.620  48.090  1.00  0.00           H
ATOM   2988  HB2 LEU A 842      68.510  39.140  48.660  1.00  0.00           H
ATOM   2989  CG  LEU A 842      70.460  38.610  49.440  1.00  0.00           C
ATOM   2990  HG  LEU A 842      70.390  39.610  49.930  1.00  0.00           H
ATOM   2991  CD1 LEU A 842      69.910  37.650  50.490  1.00  0.00           C
ATOM   2992 HD11 LEU A 842      70.060  36.590  50.180  1.00  0.00           H
ATOM   2993 HD12 LEU A 842      68.840  37.840  50.740  1.00  0.00           H
ATOM   2994 HD13 LEU A 842      70.500  37.710  51.420  1.00  0.00           H
ATOM   2995  CD2 LEU A 842      71.940  38.270  49.040  1.00  0.00           C
ATOM   2996 HD21 LEU A 842      72.040  37.270  48.580  1.00  0.00           H
ATOM   2997 HD22 LEU A 842      72.600  38.340  49.930  1.00  0.00           H
ATOM   2998 HD23 LEU A 842      72.220  39.040  48.290  1.00  0.00           H
ATOM   2999  C   LEU A 842      69.130  39.060  45.790  1.00  0.00           C
ATOM   3000  O   LEU A 842      69.350  38.090  45.080  1.00  0.00           O
ATOM   3001  N   LYS A 843      68.100  39.890  45.630  1.00  0.00           N
ATOM   3002  HN  LYS A 843      67.990  40.560  46.350  1.00  0.00           H
ATOM   3003  CA  LYS A 843      67.210  39.920  44.430  1.00  0.00           C
ATOM   3004  HA  LYS A 843      66.900  38.890  44.290  1.00  0.00           H
ATOM   3005  CB  LYS A 843      66.070  40.910  44.650  1.00  0.00           C
ATOM   3006  HB1 LYS A 843      66.420  41.940  44.850  1.00  0.00           H
ATOM   3007  HB2 LYS A 843      65.560  40.620  45.600  1.00  0.00           H
ATOM   3008  CG  LYS A 843      65.080  41.130  43.450  1.00  0.00           C
ATOM   3009  HG1 LYS A 843      65.580  41.490  42.520  1.00  0.00           H
ATOM   3010  HG2 LYS A 843      64.370  41.950  43.670  1.00  0.00           H
ATOM   3011  CD  LYS A 843      64.350  39.800  43.150  1.00  0.00           C
ATOM   3012  HD1 LYS A 843      63.850  39.340  44.030  1.00  0.00           H
ATOM   3013  HD2 LYS A 843      65.090  39.070  42.770  1.00  0.00           H
ATOM   3014  CE  LYS A 843      63.260  40.110  42.100  1.00  0.00           C
ATOM   3015  HE1 LYS A 843      63.650  40.740  41.270  1.00  0.00           H
ATOM   3016  HE2 LYS A 843      62.500  40.620  42.720  1.00  0.00           H
ATOM   3017  NZ  LYS A 843      62.770  38.840  41.490  1.00  0.00           N
ATOM   3018  HZ1 LYS A 843      61.910  38.490  41.970  1.00  0.00           H
ATOM   3019  HZ2 LYS A 843      63.400  38.010  41.440  1.00  0.00           H
ATOM   3020  HZ3 LYS A 843      62.560  38.930  40.480  1.00  0.00           H
ATOM   3021  C   LYS A 843      67.980  40.180  43.100  1.00  0.00           C
ATOM   3022  O   LYS A 843      67.800  39.470  42.110  1.00  0.00           O
ATOM   3023  N   GLN A 844      68.930  41.150  43.130  1.00  0.00           N
ATOM   3024  HN  GLN A 844      68.940  41.780  43.900  1.00  0.00           H
ATOM   3025  CA  GLN A 844      69.840  41.460  42.000  1.00  0.00           C
ATOM   3026  HA  GLN A 844      69.360  41.300  41.040  1.00  0.00           H
ATOM   3027  CB  GLN A 844      70.200  42.960  42.130  1.00  0.00           C
ATOM   3028  HB1 GLN A 844      71.030  43.260  41.460  1.00  0.00           H
ATOM   3029  HB2 GLN A 844      70.510  43.140  43.180  1.00  0.00           H
ATOM   3030  CG  GLN A 844      68.980  43.860  41.870  1.00  0.00           C
ATOM   3031  HG1 GLN A 844      69.350  44.910  41.860  1.00  0.00           H
ATOM   3032  HG2 GLN A 844      68.310  43.840  42.740  1.00  0.00           H
ATOM   3033  CD  GLN A 844      68.180  43.450  40.600  1.00  0.00           C
ATOM   3034  OE1 GLN A 844      67.050  43.040  40.670  1.00  0.00           O
ATOM   3035  NE2 GLN A 844      68.840  43.720  39.450  1.00  0.00           N
ATOM   3036 HE21 GLN A 844      68.310  43.710  38.600  1.00  0.00           H
ATOM   3037 HE22 GLN A 844      69.750  44.110  39.320  1.00  0.00           H
ATOM   3038  C   GLN A 844      71.130  40.620  41.970  1.00  0.00           C
ATOM   3039  O   GLN A 844      72.160  41.050  41.380  1.00  0.00           O
ATOM   3040  N   PHE A 845      71.090  39.410  42.560  1.00  0.00           N
ATOM   3041  HN  PHE A 845      70.230  39.230  43.020  1.00  0.00           H
ATOM   3042  CA  PHE A 845      72.160  38.460  42.660  1.00  0.00           C
ATOM   3043  HA  PHE A 845      72.990  39.080  42.370  1.00  0.00           H
ATOM   3044  CB  PHE A 845      72.210  37.950  44.100  1.00  0.00           C
ATOM   3045  HB1 PHE A 845      71.450  37.170  44.270  1.00  0.00           H
ATOM   3046  HB2 PHE A 845      71.810  38.690  44.830  1.00  0.00           H
ATOM   3047  CG  PHE A 845      73.600  37.570  44.560  1.00  0.00           C
ATOM   3048  CD1 PHE A 845      74.120  36.360  44.210  1.00  0.00           C
ATOM   3049  HD1 PHE A 845      73.430  35.610  43.860  1.00  0.00           H
ATOM   3050  CE1 PHE A 845      75.400  36.000  44.610  1.00  0.00           C
ATOM   3051  HE1 PHE A 845      75.750  34.990  44.490  1.00  0.00           H
ATOM   3052  CZ  PHE A 845      76.190  36.920  45.260  1.00  0.00           C
ATOM   3053  HZ  PHE A 845      77.180  36.660  45.610  1.00  0.00           H
ATOM   3054  CD2 PHE A 845      74.380  38.620  45.240  1.00  0.00           C
ATOM   3055  HD2 PHE A 845      73.960  39.600  45.470  1.00  0.00           H
ATOM   3056  CE2 PHE A 845      75.680  38.230  45.550  1.00  0.00           C
ATOM   3057  HE2 PHE A 845      76.390  38.860  46.060  1.00  0.00           H
ATOM   3058  C   PHE A 845      71.920  37.380  41.650  1.00  0.00           C
ATOM   3059  O   PHE A 845      72.710  36.430  41.510  1.00  0.00           O
ATOM   3060  N   LYS A 846      70.870  37.410  40.860  1.00  0.00           N
ATOM   3061  HN  LYS A 846      70.300  38.230  40.780  1.00  0.00           H
ATOM   3062  CA  LYS A 846      70.550  36.390  39.850  1.00  0.00           C
ATOM   3063  HA  LYS A 846      70.410  35.450  40.390  1.00  0.00           H
ATOM   3064  CB  LYS A 846      69.070  36.700  39.280  1.00  0.00           C
ATOM   3065  HB1 LYS A 846      68.310  36.280  39.980  1.00  0.00           H
ATOM   3066  HB2 LYS A 846      68.860  36.120  38.360  1.00  0.00           H
ATOM   3067  CG  LYS A 846      68.800  38.180  38.990  1.00  0.00           C
ATOM   3068  HG1 LYS A 846      69.610  38.500  38.290  1.00  0.00           H
ATOM   3069  HG2 LYS A 846      68.770  38.720  39.970  1.00  0.00           H
ATOM   3070  CD  LYS A 846      67.340  38.410  38.500  1.00  0.00           C
ATOM   3071  HD1 LYS A 846      66.660  38.170  39.360  1.00  0.00           H
ATOM   3072  HD2 LYS A 846      67.010  37.820  37.620  1.00  0.00           H
ATOM   3073  CE  LYS A 846      67.010  39.960  38.200  1.00  0.00           C
ATOM   3074  HE1 LYS A 846      67.570  40.480  38.980  1.00  0.00           H
ATOM   3075  HE2 LYS A 846      65.920  40.210  38.160  1.00  0.00           H
ATOM   3076  NZ  LYS A 846      67.490  40.390  36.870  1.00  0.00           N
ATOM   3077  HZ1 LYS A 846      67.220  41.390  36.720  1.00  0.00           H
ATOM   3078  HZ2 LYS A 846      66.940  39.960  36.110  1.00  0.00           H
ATOM   3079  HZ3 LYS A 846      68.500  40.270  36.650  1.00  0.00           H
ATOM   3080  C   LYS A 846      71.420  36.080  38.630  1.00  0.00           C
ATOM   3081  O   LYS A 846      71.280  35.000  37.990  1.00  0.00           O
ATOM   3082  N   THR A 847      72.290  37.000  38.180  1.00  0.00           N
ATOM   3083  HN  THR A 847      72.430  37.800  38.760  1.00  0.00           H
ATOM   3084  CA  THR A 847      73.200  36.720  37.030  1.00  0.00           C
ATOM   3085  HA  THR A 847      73.080  35.750  36.580  1.00  0.00           H
ATOM   3086  CB  THR A 847      73.010  37.780  35.900  1.00  0.00           C
ATOM   3087  HB  THR A 847      73.880  37.780  35.210  1.00  0.00           H
ATOM   3088  OG1 THR A 847      72.750  39.140  36.430  1.00  0.00           O
ATOM   3089  HG1 THR A 847      73.610  39.570  36.500  1.00  0.00           H
ATOM   3090  CG2 THR A 847      71.760  37.480  35.100  1.00  0.00           C
ATOM   3091 HG21 THR A 847      70.870  37.290  35.740  1.00  0.00           H
ATOM   3092 HG22 THR A 847      72.000  36.510  34.620  1.00  0.00           H
ATOM   3093 HG23 THR A 847      71.630  38.150  34.230  1.00  0.00           H
ATOM   3094  C   THR A 847      74.690  36.830  37.310  1.00  0.00           C
ATOM   3095  O   THR A 847      75.500  36.580  36.440  1.00  0.00           O
ATOM   3096  N   LYS A 848      75.110  37.140  38.550  1.00  0.00           N
ATOM   3097  HN  LYS A 848      74.420  37.340  39.240  1.00  0.00           H
ATOM   3098  CA  LYS A 848      76.490  37.280  39.000  1.00  0.00           C
ATOM   3099  HA  LYS A 848      76.840  38.200  38.560  1.00  0.00           H
ATOM   3100  CB  LYS A 848      76.620  37.300  40.500  1.00  0.00           C
ATOM   3101  HB1 LYS A 848      77.680  37.470  40.800  1.00  0.00           H
ATOM   3102  HB2 LYS A 848      76.280  36.340  40.930  1.00  0.00           H
ATOM   3103  CG  LYS A 848      75.830  38.380  41.290  1.00  0.00           C
ATOM   3104  HG1 LYS A 848      75.970  38.200  42.380  1.00  0.00           H
ATOM   3105  HG2 LYS A 848      74.730  38.210  41.200  1.00  0.00           H
ATOM   3106  CD  LYS A 848      76.270  39.820  40.820  1.00  0.00           C
ATOM   3107  HD1 LYS A 848      76.010  39.850  39.740  1.00  0.00           H
ATOM   3108  HD2 LYS A 848      77.370  39.930  40.900  1.00  0.00           H
ATOM   3109  CE  LYS A 848      75.560  40.980  41.530  1.00  0.00           C
ATOM   3110  HE1 LYS A 848      75.780  41.020  42.620  1.00  0.00           H
ATOM   3111  HE2 LYS A 848      74.470  40.790  41.430  1.00  0.00           H
ATOM   3112  NZ  LYS A 848      75.900  42.190  40.810  1.00  0.00           N
ATOM   3113  HZ1 LYS A 848      76.930  42.350  40.800  1.00  0.00           H
ATOM   3114  HZ2 LYS A 848      75.370  43.020  41.160  1.00  0.00           H
ATOM   3115  HZ3 LYS A 848      75.720  42.070  39.800  1.00  0.00           H
ATOM   3116  C   LYS A 848      77.690  36.350  38.590  1.00  0.00           C
ATOM   3117  O   LYS A 848      77.510  35.110  38.580  1.00  0.00           O
ATOM   3118  N   ARG A 849      78.930  36.940  38.380  1.00  0.00           N
ATOM   3119  HN  ARG A 849      79.000  37.920  38.240  1.00  0.00           H
ATOM   3120  CA  ARG A 849      80.170  36.300  38.220  1.00  0.00           C
ATOM   3121  HA  ARG A 849      80.130  35.550  37.460  1.00  0.00           H
ATOM   3122  CB  ARG A 849      81.290  37.250  37.900  1.00  0.00           C
ATOM   3123  HB1 ARG A 849      81.000  37.760  36.960  1.00  0.00           H
ATOM   3124  HB2 ARG A 849      82.180  36.600  37.780  1.00  0.00           H
ATOM   3125  CG  ARG A 849      81.650  38.320  38.940  1.00  0.00           C
ATOM   3126  HG1 ARG A 849      81.690  37.790  39.920  1.00  0.00           H
ATOM   3127  HG2 ARG A 849      80.830  39.050  38.900  1.00  0.00           H
ATOM   3128  CD  ARG A 849      82.980  39.020  38.610  1.00  0.00           C
ATOM   3129  HD1 ARG A 849      82.970  39.410  37.580  1.00  0.00           H
ATOM   3130  HD2 ARG A 849      83.720  38.220  38.840  1.00  0.00           H
ATOM   3131  NE  ARG A 849      83.130  40.210  39.550  1.00  0.00           N
ATOM   3132  HE  ARG A 849      82.290  40.610  39.920  1.00  0.00           H
ATOM   3133  CZ  ARG A 849      84.300  40.750  39.810  1.00  0.00           C
ATOM   3134  NH1 ARG A 849      85.460  40.290  39.500  1.00  0.00           N
ATOM   3135 HH11 ARG A 849      85.610  39.430  39.020  1.00  0.00           H
ATOM   3136 HH12 ARG A 849      86.250  40.910  39.540  1.00  0.00           H
ATOM   3137  NH2 ARG A 849      84.310  41.850  40.470  1.00  0.00           N
ATOM   3138 HH21 ARG A 849      85.200  42.300  40.560  1.00  0.00           H
ATOM   3139 HH22 ARG A 849      83.460  42.350  40.620  1.00  0.00           H
ATOM   3140  C   ARG A 849      80.570  35.360  39.330  1.00  0.00           C
ATOM   3141  O   ARG A 849      79.980  35.510  40.460  1.00  0.00           O
ATOM   3142  N   TYR A 850      81.510  34.370  39.110  1.00  0.00           N
ATOM   3143  HN  TYR A 850      81.780  34.160  38.170  1.00  0.00           H
ATOM   3144  CA  TYR A 850      82.060  33.560  40.110  1.00  0.00           C
ATOM   3145  HA  TYR A 850      82.950  33.150  39.660  1.00  0.00           H
ATOM   3146  CB  TYR A 850      82.680  34.340  41.310  1.00  0.00           C
ATOM   3147  HB1 TYR A 850      81.890  34.830  41.900  1.00  0.00           H
ATOM   3148  HB2 TYR A 850      83.370  35.120  40.900  1.00  0.00           H
ATOM   3149  CG  TYR A 850      83.400  33.450  42.320  1.00  0.00           C
ATOM   3150  CD1 TYR A 850      84.200  32.410  41.850  1.00  0.00           C
ATOM   3151  HD1 TYR A 850      84.180  32.220  40.790  1.00  0.00           H
ATOM   3152  CE1 TYR A 850      84.910  31.540  42.700  1.00  0.00           C
ATOM   3153  HE1 TYR A 850      85.580  30.780  42.350  1.00  0.00           H
ATOM   3154  CZ  TYR A 850      84.930  31.790  44.090  1.00  0.00           C
ATOM   3155  OH  TYR A 850      85.630  30.990  45.020  1.00  0.00           O
ATOM   3156  HH  TYR A 850      86.110  30.320  44.540  1.00  0.00           H
ATOM   3157  CD2 TYR A 850      83.410  33.610  43.710  1.00  0.00           C
ATOM   3158  HD2 TYR A 850      82.820  34.420  44.110  1.00  0.00           H
ATOM   3159  CE2 TYR A 850      84.160  32.790  44.570  1.00  0.00           C
ATOM   3160  HE2 TYR A 850      84.160  32.950  45.640  1.00  0.00           H
ATOM   3161  C   TYR A 850      81.100  32.350  40.440  1.00  0.00           C
ATOM   3162  O   TYR A 850      81.410  31.190  40.240  1.00  0.00           O
ATOM   3163  N   PHE A 851      79.860  32.640  40.890  1.00  0.00           N
ATOM   3164  HN  PHE A 851      79.680  33.610  40.830  1.00  0.00           H
ATOM   3165  CA  PHE A 851      78.780  31.770  41.240  1.00  0.00           C
ATOM   3166  HA  PHE A 851      79.130  31.100  42.010  1.00  0.00           H
ATOM   3167  CB  PHE A 851      77.800  32.690  42.090  1.00  0.00           C
ATOM   3168  HB1 PHE A 851      76.930  32.070  42.380  1.00  0.00           H
ATOM   3169  HB2 PHE A 851      77.320  33.550  41.560  1.00  0.00           H
ATOM   3170  CG  PHE A 851      78.490  33.000  43.420  1.00  0.00           C
ATOM   3171  CD1 PHE A 851      78.500  32.100  44.440  1.00  0.00           C
ATOM   3172  HD1 PHE A 851      78.110  31.090  44.350  1.00  0.00           H
ATOM   3173  CE1 PHE A 851      79.110  32.470  45.640  1.00  0.00           C
ATOM   3174  HE1 PHE A 851      79.020  31.830  46.500  1.00  0.00           H
ATOM   3175  CZ  PHE A 851      79.760  33.690  45.760  1.00  0.00           C
ATOM   3176  HZ  PHE A 851      80.220  33.960  46.690  1.00  0.00           H
ATOM   3177  CD2 PHE A 851      78.940  34.330  43.590  1.00  0.00           C
ATOM   3178  HD2 PHE A 851      78.780  35.070  42.840  1.00  0.00           H
ATOM   3179  CE2 PHE A 851      79.580  34.660  44.760  1.00  0.00           C
ATOM   3180  HE2 PHE A 851      79.930  35.670  44.940  1.00  0.00           H
ATOM   3181  C   PHE A 851      78.110  30.800  40.190  1.00  0.00           C
ATOM   3182  O   PHE A 851      77.690  31.390  39.160  1.00  0.00           O
ATOM   3183  N   PRO A 852      77.950  29.490  40.320  1.00  0.00           N
ATOM   3184  CD  PRO A 852      78.760  28.650  41.250  1.00  0.00           C
ATOM   3185  HD1 PRO A 852      78.470  28.780  42.310  1.00  0.00           H
ATOM   3186  HD2 PRO A 852      79.810  28.990  41.260  1.00  0.00           H
ATOM   3187  CA  PRO A 852      77.220  28.630  39.360  1.00  0.00           C
ATOM   3188  HA  PRO A 852      77.870  28.740  38.510  1.00  0.00           H
ATOM   3189  CB  PRO A 852      77.300  27.230  39.970  1.00  0.00           C
ATOM   3190  HB1 PRO A 852      77.140  26.420  39.210  1.00  0.00           H
ATOM   3191  HB2 PRO A 852      76.510  27.190  40.750  1.00  0.00           H
ATOM   3192  CG  PRO A 852      78.580  27.200  40.790  1.00  0.00           C
ATOM   3193  HG1 PRO A 852      78.570  26.470  41.640  1.00  0.00           H
ATOM   3194  HG2 PRO A 852      79.440  26.900  40.150  1.00  0.00           H
ATOM   3195  C   PRO A 852      75.780  29.090  39.060  1.00  0.00           C
ATOM   3196  O   PRO A 852      75.100  29.800  39.830  1.00  0.00           O
ATOM   3197  N   THR A 853      75.300  28.730  37.820  1.00  0.00           N
ATOM   3198  HN  THR A 853      75.850  28.110  37.270  1.00  0.00           H
ATOM   3199  CA  THR A 853      74.120  29.330  37.200  1.00  0.00           C
ATOM   3200  HA  THR A 853      74.380  30.360  37.060  1.00  0.00           H
ATOM   3201  CB  THR A 853      73.630  28.700  35.840  1.00  0.00           C
ATOM   3202  HB  THR A 853      73.140  27.730  36.090  1.00  0.00           H
ATOM   3203  OG1 THR A 853      74.720  28.440  35.000  1.00  0.00           O
ATOM   3204  HG1 THR A 853      74.600  27.510  34.790  1.00  0.00           H
ATOM   3205  CG2 THR A 853      72.590  29.480  35.080  1.00  0.00           C
ATOM   3206 HG21 THR A 853      72.420  28.950  34.120  1.00  0.00           H
ATOM   3207 HG22 THR A 853      72.940  30.520  34.930  1.00  0.00           H
ATOM   3208 HG23 THR A 853      71.670  29.500  35.700  1.00  0.00           H
ATOM   3209  C   THR A 853      72.870  29.360  38.090  1.00  0.00           C
ATOM   3210  O   THR A 853      72.150  30.330  38.270  1.00  0.00           O
ATOM   3211  N   LYS A 854      72.610  28.260  38.940  1.00  0.00           N
ATOM   3212  HN  LYS A 854      73.200  27.460  38.840  1.00  0.00           H
ATOM   3213  CA  LYS A 854      71.390  27.980  39.690  1.00  0.00           C
ATOM   3214  HA  LYS A 854      70.520  28.500  39.330  1.00  0.00           H
ATOM   3215  CB  LYS A 854      71.230  26.440  39.630  1.00  0.00           C
ATOM   3216  HB1 LYS A 854      70.280  26.210  40.170  1.00  0.00           H
ATOM   3217  HB2 LYS A 854      71.990  25.980  40.280  1.00  0.00           H
ATOM   3218  CG  LYS A 854      71.010  25.860  38.220  1.00  0.00           C
ATOM   3219  HG1 LYS A 854      70.650  24.810  38.250  1.00  0.00           H
ATOM   3220  HG2 LYS A 854      71.940  25.820  37.610  1.00  0.00           H
ATOM   3221  CD  LYS A 854      69.840  26.610  37.520  1.00  0.00           C
ATOM   3222  HD1 LYS A 854      70.260  27.570  37.170  1.00  0.00           H
ATOM   3223  HD2 LYS A 854      69.070  26.770  38.290  1.00  0.00           H
ATOM   3224  CE  LYS A 854      69.220  26.050  36.210  1.00  0.00           C
ATOM   3225  HE1 LYS A 854      70.010  25.760  35.470  1.00  0.00           H
ATOM   3226  HE2 LYS A 854      68.640  26.880  35.760  1.00  0.00           H
ATOM   3227  NZ  LYS A 854      68.380  24.900  36.510  1.00  0.00           N
ATOM   3228  HZ1 LYS A 854      67.490  24.920  35.970  1.00  0.00           H
ATOM   3229  HZ2 LYS A 854      68.160  24.740  37.510  1.00  0.00           H
ATOM   3230  HZ3 LYS A 854      68.830  24.030  36.170  1.00  0.00           H
ATOM   3231  C   LYS A 854      71.560  28.500  41.040  1.00  0.00           C
ATOM   3232  O   LYS A 854      70.570  28.790  41.720  1.00  0.00           O
ATOM   3233  N   VAL A 855      72.880  28.510  41.490  1.00  0.00           N
ATOM   3234  HN  VAL A 855      73.700  28.410  40.920  1.00  0.00           H
ATOM   3235  CA  VAL A 855      73.120  28.960  42.810  1.00  0.00           C
ATOM   3236  HA  VAL A 855      72.640  28.290  43.500  1.00  0.00           H
ATOM   3237  CB  VAL A 855      74.610  28.780  43.040  1.00  0.00           C
ATOM   3238  HB  VAL A 855      75.150  29.370  42.250  1.00  0.00           H
ATOM   3239  CG1 VAL A 855      75.140  29.310  44.360  1.00  0.00           C
ATOM   3240 HG11 VAL A 855      76.250  29.210  44.400  1.00  0.00           H
ATOM   3241 HG12 VAL A 855      74.750  28.710  45.210  1.00  0.00           H
ATOM   3242 HG13 VAL A 855      74.970  30.380  44.590  1.00  0.00           H
ATOM   3243  CG2 VAL A 855      74.920  27.250  42.970  1.00  0.00           C
ATOM   3244 HG21 VAL A 855      74.350  26.600  43.660  1.00  0.00           H
ATOM   3245 HG22 VAL A 855      75.990  27.060  43.230  1.00  0.00           H
ATOM   3246 HG23 VAL A 855      74.800  26.740  41.990  1.00  0.00           H
ATOM   3247  C   VAL A 855      72.740  30.400  43.080  1.00  0.00           C
ATOM   3248  O   VAL A 855      71.880  30.660  43.940  1.00  0.00           O
ATOM   3249  N   ARG A 856      73.270  31.350  42.240  1.00  0.00           N
ATOM   3250  HN  ARG A 856      73.870  31.110  41.470  1.00  0.00           H
ATOM   3251  CA  ARG A 856      72.980  32.760  42.270  1.00  0.00           C
ATOM   3252  HA  ARG A 856      73.170  33.270  43.210  1.00  0.00           H
ATOM   3253  CB  ARG A 856      73.810  33.380  41.130  1.00  0.00           C
ATOM   3254  HB1 ARG A 856      74.820  33.010  41.410  1.00  0.00           H
ATOM   3255  HB2 ARG A 856      73.720  34.490  41.250  1.00  0.00           H
ATOM   3256  CG  ARG A 856      73.610  32.960  39.590  1.00  0.00           C
ATOM   3257  HG1 ARG A 856      72.750  33.540  39.190  1.00  0.00           H
ATOM   3258  HG2 ARG A 856      73.430  31.870  39.490  1.00  0.00           H
ATOM   3259  CD  ARG A 856      74.780  33.410  38.700  1.00  0.00           C
ATOM   3260  HD1 ARG A 856      75.680  32.790  38.920  1.00  0.00           H
ATOM   3261  HD2 ARG A 856      74.940  34.480  38.950  1.00  0.00           H
ATOM   3262  NE  ARG A 856      74.340  33.220  37.310  1.00  0.00           N
ATOM   3263  HE  ARG A 856      73.420  32.970  37.050  1.00  0.00           H
ATOM   3264  CZ  ARG A 856      75.100  33.370  36.310  1.00  0.00           C
ATOM   3265  NH1 ARG A 856      76.330  33.690  36.380  1.00  0.00           N
ATOM   3266 HH11 ARG A 856      76.750  34.090  37.200  1.00  0.00           H
ATOM   3267 HH12 ARG A 856      76.730  33.830  35.470  1.00  0.00           H
ATOM   3268  NH2 ARG A 856      74.630  33.050  35.090  1.00  0.00           N
ATOM   3269 HH21 ARG A 856      75.290  33.240  34.370  1.00  0.00           H
ATOM   3270 HH22 ARG A 856      73.640  32.920  35.020  1.00  0.00           H
ATOM   3271  C   ARG A 856      71.470  33.080  42.040  1.00  0.00           C
ATOM   3272  O   ARG A 856      70.910  33.930  42.690  1.00  0.00           O
ATOM   3273  N   SER A 857      70.890  32.330  41.090  1.00  0.00           N
ATOM   3274  HN  SER A 857      71.600  31.740  40.710  1.00  0.00           H
ATOM   3275  CA  SER A 857      69.490  32.300  40.730  1.00  0.00           C
ATOM   3276  HA  SER A 857      69.250  33.330  40.580  1.00  0.00           H
ATOM   3277  CB  SER A 857      69.160  31.370  39.530  1.00  0.00           C
ATOM   3278  HB1 SER A 857      68.080  31.170  39.410  1.00  0.00           H
ATOM   3279  HB2 SER A 857      69.600  30.360  39.760  1.00  0.00           H
ATOM   3280  OG  SER A 857      69.910  31.750  38.350  1.00  0.00           O
ATOM   3281  HG1 SER A 857      70.730  31.270  38.270  1.00  0.00           H
ATOM   3282  C   SER A 857      68.560  31.990  41.840  1.00  0.00           C
ATOM   3283  O   SER A 857      67.580  32.690  41.990  1.00  0.00           O
ATOM   3284  N   THR A 858      68.830  30.840  42.560  1.00  0.00           N
ATOM   3285  HN  THR A 858      69.560  30.210  42.310  1.00  0.00           H
ATOM   3286  CA  THR A 858      68.030  30.440  43.730  1.00  0.00           C
ATOM   3287  HA  THR A 858      66.980  30.430  43.500  1.00  0.00           H
ATOM   3288  CB  THR A 858      68.410  29.090  44.400  1.00  0.00           C
ATOM   3289  HB  THR A 858      69.330  29.190  45.030  1.00  0.00           H
ATOM   3290  OG1 THR A 858      68.590  28.010  43.510  1.00  0.00           O
ATOM   3291  HG1 THR A 858      69.420  28.170  43.040  1.00  0.00           H
ATOM   3292  CG2 THR A 858      67.280  28.730  45.370  1.00  0.00           C
ATOM   3293 HG21 THR A 858      67.380  27.740  45.870  1.00  0.00           H
ATOM   3294 HG22 THR A 858      66.280  28.750  44.870  1.00  0.00           H
ATOM   3295 HG23 THR A 858      67.330  29.480  46.190  1.00  0.00           H
ATOM   3296  C   THR A 858      68.040  31.480  44.800  1.00  0.00           C
ATOM   3297  O   THR A 858      66.990  31.870  45.320  1.00  0.00           O
ATOM   3298  N   ILE A 859      69.260  32.030  45.090  1.00  0.00           N
ATOM   3299  HN  ILE A 859      70.010  31.630  44.560  1.00  0.00           H
ATOM   3300  CA  ILE A 859      69.490  33.160  46.100  1.00  0.00           C
ATOM   3301  HA  ILE A 859      69.270  32.640  47.030  1.00  0.00           H
ATOM   3302  CB  ILE A 859      70.980  33.440  46.170  1.00  0.00           C
ATOM   3303  HB  ILE A 859      71.340  33.560  45.120  1.00  0.00           H
ATOM   3304  CG2 ILE A 859      71.250  34.780  46.820  1.00  0.00           C
ATOM   3305 HG21 ILE A 859      70.820  34.900  47.840  1.00  0.00           H
ATOM   3306 HG22 ILE A 859      70.730  35.610  46.290  1.00  0.00           H
ATOM   3307 HG23 ILE A 859      72.350  34.970  46.840  1.00  0.00           H
ATOM   3308  CG1 ILE A 859      71.710  32.230  46.820  1.00  0.00           C
ATOM   3309 HG11 ILE A 859      71.360  31.300  46.310  1.00  0.00           H
ATOM   3310 HG12 ILE A 859      71.580  32.170  47.930  1.00  0.00           H
ATOM   3311  CD  ILE A 859      73.290  32.260  46.770  1.00  0.00           C
ATOM   3312  HD1 ILE A 859      73.650  31.220  46.940  1.00  0.00           H
ATOM   3313  HD2 ILE A 859      73.810  32.970  47.450  1.00  0.00           H
ATOM   3314  HD3 ILE A 859      73.540  32.460  45.710  1.00  0.00           H
ATOM   3315  C   ILE A 859      68.560  34.360  45.820  1.00  0.00           C
ATOM   3316  O   ILE A 859      67.930  34.820  46.800  1.00  0.00           O
ATOM   3317  N   SER A 860      68.490  34.850  44.530  1.00  0.00           N
ATOM   3318  HN  SER A 860      69.190  34.640  43.840  1.00  0.00           H
ATOM   3319  CA  SER A 860      67.430  35.750  44.010  1.00  0.00           C
ATOM   3320  HA  SER A 860      67.440  36.600  44.680  1.00  0.00           H
ATOM   3321  CB  SER A 860      67.630  36.200  42.580  1.00  0.00           C
ATOM   3322  HB1 SER A 860      67.810  35.320  41.950  1.00  0.00           H
ATOM   3323  HB2 SER A 860      68.550  36.810  42.410  1.00  0.00           H
ATOM   3324  OG  SER A 860      66.610  36.990  41.980  1.00  0.00           O
ATOM   3325  HG1 SER A 860      66.850  37.890  42.200  1.00  0.00           H
ATOM   3326  C   SER A 860      65.930  35.350  44.180  1.00  0.00           C
ATOM   3327  O   SER A 860      65.110  36.140  44.620  1.00  0.00           O
ATOM   3328  N   ASP A 861      65.520  34.090  43.960  1.00  0.00           N
ATOM   3329  HN  ASP A 861      66.080  33.500  43.380  1.00  0.00           H
ATOM   3330  CA  ASP A 861      64.180  33.740  44.270  1.00  0.00           C
ATOM   3331  HA  ASP A 861      63.580  34.590  44.000  1.00  0.00           H
ATOM   3332  CB  ASP A 861      63.820  32.460  43.440  1.00  0.00           C
ATOM   3333  HB1 ASP A 861      62.820  32.020  43.650  1.00  0.00           H
ATOM   3334  HB2 ASP A 861      64.650  31.750  43.660  1.00  0.00           H
ATOM   3335  CG  ASP A 861      63.990  32.760  41.910  1.00  0.00           C
ATOM   3336  OD1 ASP A 861      64.060  31.740  41.160  1.00  0.00           O
ATOM   3337  OD2 ASP A 861      63.970  33.970  41.470  1.00  0.00           O
ATOM   3338  C   ASP A 861      63.790  33.500  45.710  1.00  0.00           C
ATOM   3339  O   ASP A 861      62.640  33.430  46.080  1.00  0.00           O
ATOM   3340  N   PHE A 862      64.820  33.480  46.570  1.00  0.00           N
ATOM   3341  HN  PHE A 862      65.760  33.570  46.240  1.00  0.00           H
ATOM   3342  CA  PHE A 862      64.690  33.070  47.940  1.00  0.00           C
ATOM   3343  HA  PHE A 862      63.700  32.740  48.250  1.00  0.00           H
ATOM   3344  CB  PHE A 862      65.570  31.820  48.080  1.00  0.00           C
ATOM   3345  HB1 PHE A 862      66.630  32.110  47.970  1.00  0.00           H
ATOM   3346  HB2 PHE A 862      65.420  31.110  47.230  1.00  0.00           H
ATOM   3347  CG  PHE A 862      65.350  30.910  49.270  1.00  0.00           C
ATOM   3348  CD1 PHE A 862      66.490  30.320  49.870  1.00  0.00           C
ATOM   3349  HD1 PHE A 862      67.510  30.540  49.570  1.00  0.00           H
ATOM   3350  CE1 PHE A 862      66.290  29.240  50.740  1.00  0.00           C
ATOM   3351  HE1 PHE A 862      67.120  28.670  51.120  1.00  0.00           H
ATOM   3352  CZ  PHE A 862      64.990  28.750  51.090  1.00  0.00           C
ATOM   3353  HZ  PHE A 862      64.990  27.940  51.810  1.00  0.00           H
ATOM   3354  CD2 PHE A 862      64.070  30.420  49.620  1.00  0.00           C
ATOM   3355  HD2 PHE A 862      63.170  30.870  49.220  1.00  0.00           H
ATOM   3356  CE2 PHE A 862      63.910  29.260  50.420  1.00  0.00           C
ATOM   3357  HE2 PHE A 862      62.930  28.810  50.530  1.00  0.00           H
ATOM   3358  C   PHE A 862      65.250  34.200  48.810  1.00  0.00           C
ATOM   3359  O   PHE A 862      65.530  34.160  50.010  1.00  0.00           O
ATOM   3360  N   ALA A 863      65.440  35.390  48.220  1.00  0.00           N
ATOM   3361  HN  ALA A 863      65.170  35.500  47.270  1.00  0.00           H
ATOM   3362  CA  ALA A 863      66.110  36.550  48.740  1.00  0.00           C
ATOM   3363  HA  ALA A 863      67.160  36.310  48.790  1.00  0.00           H
ATOM   3364  CB  ALA A 863      65.980  37.600  47.610  1.00  0.00           C
ATOM   3365  HB1 ALA A 863      66.590  38.480  47.910  1.00  0.00           H
ATOM   3366  HB2 ALA A 863      64.920  37.910  47.490  1.00  0.00           H
ATOM   3367  HB3 ALA A 863      66.360  37.230  46.640  1.00  0.00           H
ATOM   3368  C   ALA A 863      65.760  37.170  50.050  1.00  0.00           C
ATOM   3369  O   ALA A 863      66.620  37.360  50.950  1.00  0.00           O
ATOM   3370  N   VAL A 864      64.500  37.570  50.260  1.00  0.00           N
ATOM   3371  HN  VAL A 864      63.910  37.400  49.480  1.00  0.00           H
ATOM   3372  CA  VAL A 864      63.950  38.140  51.460  1.00  0.00           C
ATOM   3373  HA  VAL A 864      64.600  38.930  51.800  1.00  0.00           H
ATOM   3374  CB  VAL A 864      62.600  38.720  51.210  1.00  0.00           C
ATOM   3375  HB  VAL A 864      62.020  37.970  50.620  1.00  0.00           H
ATOM   3376  CG1 VAL A 864      61.790  39.070  52.540  1.00  0.00           C
ATOM   3377 HG11 VAL A 864      60.810  39.510  52.290  1.00  0.00           H
ATOM   3378 HG12 VAL A 864      62.310  39.930  53.010  1.00  0.00           H
ATOM   3379 HG13 VAL A 864      61.730  38.220  53.260  1.00  0.00           H
ATOM   3380  CG2 VAL A 864      62.690  40.060  50.410  1.00  0.00           C
ATOM   3381 HG21 VAL A 864      63.270  40.810  51.000  1.00  0.00           H
ATOM   3382 HG22 VAL A 864      61.690  40.450  50.140  1.00  0.00           H
ATOM   3383 HG23 VAL A 864      63.050  39.770  49.400  1.00  0.00           H
ATOM   3384  C   VAL A 864      64.000  37.180  52.680  1.00  0.00           C
ATOM   3385  O   VAL A 864      64.420  37.530  53.830  1.00  0.00           O
ATOM   3386  N   PHE A 865      63.660  35.910  52.290  1.00  0.00           N
ATOM   3387  HN  PHE A 865      63.170  35.770  51.450  1.00  0.00           H
ATOM   3388  CA  PHE A 865      63.730  34.830  53.240  1.00  0.00           C
ATOM   3389  HA  PHE A 865      63.110  35.220  54.030  1.00  0.00           H
ATOM   3390  CB  PHE A 865      63.130  33.480  52.690  1.00  0.00           C
ATOM   3391  HB1 PHE A 865      63.690  33.070  51.820  1.00  0.00           H
ATOM   3392  HB2 PHE A 865      62.100  33.720  52.350  1.00  0.00           H
ATOM   3393  CG  PHE A 865      63.210  32.450  53.770  1.00  0.00           C
ATOM   3394  CD1 PHE A 865      64.010  31.300  53.670  1.00  0.00           C
ATOM   3395  HD1 PHE A 865      64.560  31.040  52.780  1.00  0.00           H
ATOM   3396  CE1 PHE A 865      64.130  30.380  54.750  1.00  0.00           C
ATOM   3397  HE1 PHE A 865      64.810  29.540  54.600  1.00  0.00           H
ATOM   3398  CZ  PHE A 865      63.540  30.710  56.010  1.00  0.00           C
ATOM   3399  HZ  PHE A 865      63.710  30.070  56.860  1.00  0.00           H
ATOM   3400  CD2 PHE A 865      62.510  32.680  54.980  1.00  0.00           C
ATOM   3401  HD2 PHE A 865      62.040  33.640  55.100  1.00  0.00           H
ATOM   3402  CE2 PHE A 865      62.700  31.820  56.040  1.00  0.00           C
ATOM   3403  HE2 PHE A 865      62.290  32.150  56.990  1.00  0.00           H
ATOM   3404  C   PHE A 865      65.160  34.630  53.830  1.00  0.00           C
ATOM   3405  O   PHE A 865      65.290  34.580  55.070  1.00  0.00           O
ATOM   3406  N   LEU A 866      66.280  34.620  53.020  1.00  0.00           N
ATOM   3407  HN  LEU A 866      66.140  34.300  52.090  1.00  0.00           H
ATOM   3408  CA  LEU A 866      67.570  34.550  53.450  1.00  0.00           C
ATOM   3409  HA  LEU A 866      67.760  33.560  53.860  1.00  0.00           H
ATOM   3410  CB  LEU A 866      68.520  34.520  52.210  1.00  0.00           C
ATOM   3411  HB1 LEU A 866      69.550  34.540  52.630  1.00  0.00           H
ATOM   3412  HB2 LEU A 866      68.340  35.400  51.550  1.00  0.00           H
ATOM   3413  CG  LEU A 866      68.390  33.240  51.310  1.00  0.00           C
ATOM   3414  HG  LEU A 866      67.310  32.990  51.330  1.00  0.00           H
ATOM   3415  CD1 LEU A 866      68.910  33.490  49.880  1.00  0.00           C
ATOM   3416 HD11 LEU A 866      68.380  34.370  49.450  1.00  0.00           H
ATOM   3417 HD12 LEU A 866      68.720  32.600  49.240  1.00  0.00           H
ATOM   3418 HD13 LEU A 866      70.000  33.680  49.890  1.00  0.00           H
ATOM   3419  CD2 LEU A 866      69.150  32.050  51.880  1.00  0.00           C
ATOM   3420 HD21 LEU A 866      70.220  32.350  51.910  1.00  0.00           H
ATOM   3421 HD22 LEU A 866      69.050  31.130  51.250  1.00  0.00           H
ATOM   3422 HD23 LEU A 866      68.790  31.710  52.880  1.00  0.00           H
ATOM   3423  C   LEU A 866      68.050  35.640  54.400  1.00  0.00           C
ATOM   3424  O   LEU A 866      68.630  35.390  55.430  1.00  0.00           O
ATOM   3425  N   THR A 867      67.640  36.930  54.070  1.00  0.00           N
ATOM   3426  HN  THR A 867      67.040  36.990  53.280  1.00  0.00           H
ATOM   3427  CA  THR A 867      67.840  38.130  54.870  1.00  0.00           C
ATOM   3428  HA  THR A 867      68.910  38.260  54.970  1.00  0.00           H
ATOM   3429  CB  THR A 867      67.280  39.390  54.280  1.00  0.00           C
ATOM   3430  HB  THR A 867      66.190  39.290  54.060  1.00  0.00           H
ATOM   3431  OG1 THR A 867      67.840  39.670  53.060  1.00  0.00           O
ATOM   3432  HG1 THR A 867      67.640  38.920  52.500  1.00  0.00           H
ATOM   3433  CG2 THR A 867      67.600  40.600  55.250  1.00  0.00           C
ATOM   3434 HG21 THR A 867      68.630  40.530  55.660  1.00  0.00           H
ATOM   3435 HG22 THR A 867      66.900  40.680  56.120  1.00  0.00           H
ATOM   3436 HG23 THR A 867      67.490  41.570  54.710  1.00  0.00           H
ATOM   3437  C   THR A 867      67.240  37.940  56.320  1.00  0.00           C
ATOM   3438  O   THR A 867      67.900  38.280  57.310  1.00  0.00           O
ATOM   3439  N   ILE A 868      66.010  37.440  56.510  1.00  0.00           N
ATOM   3440  HN  ILE A 868      65.490  37.210  55.680  1.00  0.00           H
ATOM   3441  CA  ILE A 868      65.300  37.090  57.750  1.00  0.00           C
ATOM   3442  HA  ILE A 868      65.200  37.960  58.390  1.00  0.00           H
ATOM   3443  CB  ILE A 868      63.850  36.660  57.660  1.00  0.00           C
ATOM   3444  HB  ILE A 868      63.790  35.770  57.000  1.00  0.00           H
ATOM   3445  CG2 ILE A 868      63.290  36.310  59.070  1.00  0.00           C
ATOM   3446 HG21 ILE A 868      63.760  35.430  59.580  1.00  0.00           H
ATOM   3447 HG22 ILE A 868      62.210  36.110  58.980  1.00  0.00           H
ATOM   3448 HG23 ILE A 868      63.240  37.150  59.800  1.00  0.00           H
ATOM   3449  CG1 ILE A 868      62.990  37.840  57.240  1.00  0.00           C
ATOM   3450 HG11 ILE A 868      63.450  38.400  56.400  1.00  0.00           H
ATOM   3451 HG12 ILE A 868      62.920  38.510  58.120  1.00  0.00           H
ATOM   3452  CD  ILE A 868      61.670  37.300  56.710  1.00  0.00           C
ATOM   3453  HD1 ILE A 868      61.050  38.020  56.140  1.00  0.00           H
ATOM   3454  HD2 ILE A 868      61.050  36.990  57.570  1.00  0.00           H
ATOM   3455  HD3 ILE A 868      61.770  36.310  56.220  1.00  0.00           H
ATOM   3456  C   ILE A 868      66.110  36.100  58.560  1.00  0.00           C
ATOM   3457  O   ILE A 868      66.440  36.400  59.700  1.00  0.00           O
ATOM   3458  N   VAL A 869      66.580  34.970  57.850  1.00  0.00           N
ATOM   3459  HN  VAL A 869      66.290  34.820  56.910  1.00  0.00           H
ATOM   3460  CA  VAL A 869      67.430  33.980  58.490  1.00  0.00           C
ATOM   3461  HA  VAL A 869      66.950  33.600  59.380  1.00  0.00           H
ATOM   3462  CB  VAL A 869      67.700  32.780  57.610  1.00  0.00           C
ATOM   3463  HB  VAL A 869      68.060  33.040  56.590  1.00  0.00           H
ATOM   3464  CG1 VAL A 869      68.590  31.870  58.420  1.00  0.00           C
ATOM   3465 HG11 VAL A 869      68.610  30.810  58.070  1.00  0.00           H
ATOM   3466 HG12 VAL A 869      68.180  31.690  59.440  1.00  0.00           H
ATOM   3467 HG13 VAL A 869      69.660  32.150  58.490  1.00  0.00           H
ATOM   3468  CG2 VAL A 869      66.370  32.080  57.410  1.00  0.00           C
ATOM   3469 HG21 VAL A 869      65.920  31.780  58.380  1.00  0.00           H
ATOM   3470 HG22 VAL A 869      66.560  31.120  56.880  1.00  0.00           H
ATOM   3471 HG23 VAL A 869      65.650  32.710  56.830  1.00  0.00           H
ATOM   3472  C   VAL A 869      68.860  34.500  58.970  1.00  0.00           C
ATOM   3473  O   VAL A 869      69.240  34.270  60.110  1.00  0.00           O
ATOM   3474  N   ILE A 870      69.480  35.290  58.140  1.00  0.00           N
ATOM   3475  HN  ILE A 870      69.040  35.610  57.310  1.00  0.00           H
ATOM   3476  CA  ILE A 870      70.670  36.070  58.490  1.00  0.00           C
ATOM   3477  HA  ILE A 870      71.500  35.390  58.610  1.00  0.00           H
ATOM   3478  CB  ILE A 870      71.170  37.030  57.360  1.00  0.00           C
ATOM   3479  HB  ILE A 870      70.290  37.520  56.900  1.00  0.00           H
ATOM   3480  CG2 ILE A 870      72.030  38.170  57.890  1.00  0.00           C
ATOM   3481 HG21 ILE A 870      72.480  38.700  57.010  1.00  0.00           H
ATOM   3482 HG22 ILE A 870      72.900  37.700  58.390  1.00  0.00           H
ATOM   3483 HG23 ILE A 870      71.460  38.880  58.510  1.00  0.00           H
ATOM   3484  CG1 ILE A 870      71.890  36.250  56.310  1.00  0.00           C
ATOM   3485 HG11 ILE A 870      71.510  35.200  56.340  1.00  0.00           H
ATOM   3486 HG12 ILE A 870      72.980  36.280  56.520  1.00  0.00           H
ATOM   3487  CD  ILE A 870      71.640  36.740  54.810  1.00  0.00           C
ATOM   3488  HD1 ILE A 870      71.930  36.090  53.970  1.00  0.00           H
ATOM   3489  HD2 ILE A 870      71.950  37.800  54.710  1.00  0.00           H
ATOM   3490  HD3 ILE A 870      70.530  36.740  54.770  1.00  0.00           H
ATOM   3491  C   ILE A 870      70.530  36.950  59.840  1.00  0.00           C
ATOM   3492  O   ILE A 870      71.330  36.830  60.770  1.00  0.00           O
ATOM   3493  N   MET A 871      69.450  37.680  59.890  1.00  0.00           N
ATOM   3494  HN  MET A 871      68.790  37.610  59.150  1.00  0.00           H
ATOM   3495  CA  MET A 871      69.290  38.730  60.840  1.00  0.00           C
ATOM   3496  HA  MET A 871      70.190  39.260  61.070  1.00  0.00           H
ATOM   3497  CB  MET A 871      68.340  39.910  60.300  1.00  0.00           C
ATOM   3498  HB1 MET A 871      68.000  40.540  61.140  1.00  0.00           H
ATOM   3499  HB2 MET A 871      67.480  39.420  59.770  1.00  0.00           H
ATOM   3500  CG  MET A 871      69.030  40.860  59.300  1.00  0.00           C
ATOM   3501  HG1 MET A 871      68.250  41.570  58.910  1.00  0.00           H
ATOM   3502  HG2 MET A 871      69.350  40.200  58.450  1.00  0.00           H
ATOM   3503  SD  MET A 871      70.460  41.760  59.830  1.00  0.00           S
ATOM   3504  CE  MET A 871      70.780  42.280  58.110  1.00  0.00           C
ATOM   3505  HE1 MET A 871      71.370  41.510  57.580  1.00  0.00           H
ATOM   3506  HE2 MET A 871      71.300  43.260  58.120  1.00  0.00           H
ATOM   3507  HE3 MET A 871      69.860  42.460  57.510  1.00  0.00           H
ATOM   3508  C   MET A 871      68.700  38.180  62.150  1.00  0.00           C
ATOM   3509  O   MET A 871      69.000  38.690  63.250  1.00  0.00           O
ATOM   3510  N   VAL A 872      67.960  37.040  62.040  1.00  0.00           N
ATOM   3511  HN  VAL A 872      67.680  36.680  61.160  1.00  0.00           H
ATOM   3512  CA  VAL A 872      67.420  36.260  63.230  1.00  0.00           C
ATOM   3513  HA  VAL A 872      66.880  36.870  63.950  1.00  0.00           H
ATOM   3514  CB  VAL A 872      66.370  35.220  62.900  1.00  0.00           C
ATOM   3515  HB  VAL A 872      66.710  34.730  61.960  1.00  0.00           H
ATOM   3516  CG1 VAL A 872      66.420  34.100  63.970  1.00  0.00           C
ATOM   3517 HG11 VAL A 872      67.240  33.380  63.750  1.00  0.00           H
ATOM   3518 HG12 VAL A 872      65.530  33.450  63.970  1.00  0.00           H
ATOM   3519 HG13 VAL A 872      66.440  34.490  65.020  1.00  0.00           H
ATOM   3520  CG2 VAL A 872      65.020  35.850  62.630  1.00  0.00           C
ATOM   3521 HG21 VAL A 872      64.970  36.420  61.680  1.00  0.00           H
ATOM   3522 HG22 VAL A 872      64.570  36.200  63.580  1.00  0.00           H
ATOM   3523 HG23 VAL A 872      64.440  34.910  62.440  1.00  0.00           H
ATOM   3524  C   VAL A 872      68.660  35.630  63.880  1.00  0.00           C
ATOM   3525  O   VAL A 872      68.880  35.690  65.100  1.00  0.00           O
ATOM   3526  N   THR A 873      69.560  35.040  63.060  1.00  0.00           N
ATOM   3527  HN  THR A 873      69.300  35.000  62.100  1.00  0.00           H
ATOM   3528  CA  THR A 873      70.810  34.480  63.590  1.00  0.00           C
ATOM   3529  HA  THR A 873      70.600  33.880  64.460  1.00  0.00           H
ATOM   3530  CB  THR A 873      71.610  33.770  62.480  1.00  0.00           C
ATOM   3531  HB  THR A 873      72.080  34.440  61.730  1.00  0.00           H
ATOM   3532  OG1 THR A 873      70.780  32.770  62.000  1.00  0.00           O
ATOM   3533  HG1 THR A 873      70.140  33.180  61.420  1.00  0.00           H
ATOM   3534  CG2 THR A 873      72.890  33.090  63.000  1.00  0.00           C
ATOM   3535 HG21 THR A 873      73.330  32.590  62.120  1.00  0.00           H
ATOM   3536 HG22 THR A 873      72.840  32.480  63.930  1.00  0.00           H
ATOM   3537 HG23 THR A 873      73.650  33.870  63.230  1.00  0.00           H
ATOM   3538  C   THR A 873      71.720  35.470  64.250  1.00  0.00           C
ATOM   3539  O   THR A 873      72.170  35.170  65.320  1.00  0.00           O
ATOM   3540  N   ILE A 874      72.040  36.650  63.570  1.00  0.00           N
ATOM   3541  HN  ILE A 874      71.610  36.770  62.680  1.00  0.00           H
ATOM   3542  CA  ILE A 874      72.750  37.770  64.200  1.00  0.00           C
ATOM   3543  HA  ILE A 874      73.770  37.450  64.400  1.00  0.00           H
ATOM   3544  CB  ILE A 874      72.860  39.010  63.240  1.00  0.00           C
ATOM   3545  HB  ILE A 874      71.940  39.110  62.610  1.00  0.00           H
ATOM   3546  CG2 ILE A 874      73.120  40.310  64.030  1.00  0.00           C
ATOM   3547 HG21 ILE A 874      72.220  40.640  64.590  1.00  0.00           H
ATOM   3548 HG22 ILE A 874      73.320  41.080  63.240  1.00  0.00           H
ATOM   3549 HG23 ILE A 874      73.980  40.150  64.700  1.00  0.00           H
ATOM   3550  CG1 ILE A 874      74.040  38.790  62.170  1.00  0.00           C
ATOM   3551 HG11 ILE A 874      73.900  37.760  61.790  1.00  0.00           H
ATOM   3552 HG12 ILE A 874      75.050  38.850  62.600  1.00  0.00           H
ATOM   3553  CD  ILE A 874      74.060  39.830  61.050  1.00  0.00           C
ATOM   3554  HD1 ILE A 874      73.020  40.190  60.860  1.00  0.00           H
ATOM   3555  HD2 ILE A 874      74.450  39.380  60.110  1.00  0.00           H
ATOM   3556  HD3 ILE A 874      74.750  40.630  61.410  1.00  0.00           H
ATOM   3557  C   ILE A 874      72.050  38.190  65.520  1.00  0.00           C
ATOM   3558  O   ILE A 874      72.780  38.310  66.510  1.00  0.00           O
ATOM   3559  N   ASP A 875      70.770  38.420  65.680  1.00  0.00           N
ATOM   3560  HN  ASP A 875      70.210  38.440  64.860  1.00  0.00           H
ATOM   3561  CA  ASP A 875      70.150  38.820  66.920  1.00  0.00           C
ATOM   3562  HA  ASP A 875      70.750  39.630  67.340  1.00  0.00           H
ATOM   3563  CB  ASP A 875      68.740  39.500  66.530  1.00  0.00           C
ATOM   3564  HB1 ASP A 875      68.250  38.780  65.860  1.00  0.00           H
ATOM   3565  HB2 ASP A 875      68.990  40.430  65.980  1.00  0.00           H
ATOM   3566  CG  ASP A 875      67.760  39.730  67.650  1.00  0.00           C
ATOM   3567  OD1 ASP A 875      67.230  40.820  67.760  1.00  0.00           O
ATOM   3568  OD2 ASP A 875      67.490  38.680  68.300  1.00  0.00           O
ATOM   3569  C   ASP A 875      70.380  37.750  67.980  1.00  0.00           C
ATOM   3570  O   ASP A 875      70.650  38.040  69.160  1.00  0.00           O
ATOM   3571  N   TYR A 876      70.260  36.520  67.590  1.00  0.00           N
ATOM   3572  HN  TYR A 876      70.030  36.320  66.650  1.00  0.00           H
ATOM   3573  CA  TYR A 876      70.700  35.420  68.460  1.00  0.00           C
ATOM   3574  HA  TYR A 876      70.320  35.600  69.460  1.00  0.00           H
ATOM   3575  CB  TYR A 876      70.220  33.990  67.880  1.00  0.00           C
ATOM   3576  HB1 TYR A 876      70.410  33.980  66.780  1.00  0.00           H
ATOM   3577  HB2 TYR A 876      69.130  33.970  68.070  1.00  0.00           H
ATOM   3578  CG  TYR A 876      70.980  32.770  68.380  1.00  0.00           C
ATOM   3579  CD1 TYR A 876      70.850  32.470  69.730  1.00  0.00           C
ATOM   3580  HD1 TYR A 876      70.320  33.130  70.390  1.00  0.00           H
ATOM   3581  CE1 TYR A 876      71.280  31.230  70.180  1.00  0.00           C
ATOM   3582  HE1 TYR A 876      71.040  30.930  71.190  1.00  0.00           H
ATOM   3583  CZ  TYR A 876      71.870  30.370  69.370  1.00  0.00           C
ATOM   3584  OH  TYR A 876      72.200  29.080  69.750  1.00  0.00           O
ATOM   3585  HH  TYR A 876      71.920  29.050  70.670  1.00  0.00           H
ATOM   3586  CD2 TYR A 876      71.550  31.890  67.530  1.00  0.00           C
ATOM   3587  HD2 TYR A 876      71.640  32.120  66.480  1.00  0.00           H
ATOM   3588  CE2 TYR A 876      72.000  30.660  68.000  1.00  0.00           C
ATOM   3589  HE2 TYR A 876      72.460  30.020  67.270  1.00  0.00           H
ATOM   3590  C   TYR A 876      72.180  35.460  68.880  1.00  0.00           C
ATOM   3591  O   TYR A 876      72.450  35.090  70.060  1.00  0.00           O
ATOM   3592  N   LEU A 877      73.050  35.890  67.920  1.00  0.00           N
ATOM   3593  HN  LEU A 877      72.760  36.140  67.000  1.00  0.00           H
ATOM   3594  CA  LEU A 877      74.460  36.170  68.220  1.00  0.00           C
ATOM   3595  HA  LEU A 877      74.830  35.250  68.640  1.00  0.00           H
ATOM   3596  CB  LEU A 877      75.320  36.490  66.970  1.00  0.00           C
ATOM   3597  HB1 LEU A 877      76.330  36.820  67.280  1.00  0.00           H
ATOM   3598  HB2 LEU A 877      74.760  37.260  66.400  1.00  0.00           H
ATOM   3599  CG  LEU A 877      75.580  35.340  66.000  1.00  0.00           C
ATOM   3600  HG  LEU A 877      74.570  34.880  65.840  1.00  0.00           H
ATOM   3601  CD1 LEU A 877      76.150  35.740  64.620  1.00  0.00           C
ATOM   3602 HD11 LEU A 877      76.050  34.800  64.040  1.00  0.00           H
ATOM   3603 HD12 LEU A 877      77.200  36.050  64.610  1.00  0.00           H
ATOM   3604 HD13 LEU A 877      75.460  36.480  64.150  1.00  0.00           H
ATOM   3605  CD2 LEU A 877      76.500  34.280  66.630  1.00  0.00           C
ATOM   3606 HD21 LEU A 877      77.440  34.760  66.970  1.00  0.00           H
ATOM   3607 HD22 LEU A 877      76.740  33.490  65.890  1.00  0.00           H
ATOM   3608 HD23 LEU A 877      76.080  33.680  67.470  1.00  0.00           H
ATOM   3609  C   LEU A 877      74.740  37.300  69.140  1.00  0.00           C
ATOM   3610  O   LEU A 877      75.620  37.290  70.010  1.00  0.00           O
ATOM   3611  N   VAL A 878      74.020  38.440  68.910  1.00  0.00           N
ATOM   3612  HN  VAL A 878      73.270  38.420  68.260  1.00  0.00           H
ATOM   3613  CA  VAL A 878      74.190  39.660  69.690  1.00  0.00           C
ATOM   3614  HA  VAL A 878      75.200  40.010  69.600  1.00  0.00           H
ATOM   3615  CB  VAL A 878      73.210  40.650  69.100  1.00  0.00           C
ATOM   3616  HB  VAL A 878      72.230  40.160  68.950  1.00  0.00           H
ATOM   3617  CG1 VAL A 878      73.030  41.970  69.880  1.00  0.00           C
ATOM   3618 HG11 VAL A 878      74.090  42.280  70.050  1.00  0.00           H
ATOM   3619 HG12 VAL A 878      72.560  41.770  70.860  1.00  0.00           H
ATOM   3620 HG13 VAL A 878      72.340  42.700  69.410  1.00  0.00           H
ATOM   3621  CG2 VAL A 878      73.760  41.080  67.690  1.00  0.00           C
ATOM   3622 HG21 VAL A 878      74.080  40.240  67.030  1.00  0.00           H
ATOM   3623 HG22 VAL A 878      74.740  41.580  67.750  1.00  0.00           H
ATOM   3624 HG23 VAL A 878      73.090  41.730  67.070  1.00  0.00           H
ATOM   3625  C   VAL A 878      73.760  39.420  71.130  1.00  0.00           C
ATOM   3626  O   VAL A 878      74.350  39.950  72.060  1.00  0.00           O
ATOM   3627  N   GLY A 879      72.720  38.660  71.330  1.00  0.00           N
ATOM   3628  HN  GLY A 879      72.060  38.500  70.610  1.00  0.00           H
ATOM   3629  CA  GLY A 879      72.290  38.110  72.620  1.00  0.00           C
ATOM   3630  HA1 GLY A 879      73.120  37.980  73.300  1.00  0.00           H
ATOM   3631  HA2 GLY A 879      71.810  37.180  72.360  1.00  0.00           H
ATOM   3632  C   GLY A 879      71.280  38.900  73.290  1.00  0.00           C
ATOM   3633  O   GLY A 879      70.690  38.510  74.270  1.00  0.00           O
ATOM   3634  N   VAL A 880      71.140  40.160  72.820  1.00  0.00           N
ATOM   3635  HN  VAL A 880      71.910  40.530  72.310  1.00  0.00           H
ATOM   3636  CA  VAL A 880      70.140  41.190  73.100  1.00  0.00           C
ATOM   3637  HA  VAL A 880      69.640  40.770  73.960  1.00  0.00           H
ATOM   3638  CB  VAL A 880      70.760  42.610  73.420  1.00  0.00           C
ATOM   3639  HB  VAL A 880      71.400  42.830  72.530  1.00  0.00           H
ATOM   3640  CG1 VAL A 880      69.710  43.690  73.710  1.00  0.00           C
ATOM   3641 HG11 VAL A 880      69.050  43.380  74.560  1.00  0.00           H
ATOM   3642 HG12 VAL A 880      69.090  43.870  72.820  1.00  0.00           H
ATOM   3643 HG13 VAL A 880      70.130  44.700  73.850  1.00  0.00           H
ATOM   3644  CG2 VAL A 880      71.700  42.530  74.620  1.00  0.00           C
ATOM   3645 HG21 VAL A 880      71.140  42.320  75.560  1.00  0.00           H
ATOM   3646 HG22 VAL A 880      72.310  43.440  74.790  1.00  0.00           H
ATOM   3647 HG23 VAL A 880      72.380  41.670  74.420  1.00  0.00           H
ATOM   3648  C   VAL A 880      69.150  41.320  71.990  1.00  0.00           C
ATOM   3649  O   VAL A 880      69.630  41.610  70.860  1.00  0.00           O
ATOM   3650  N   PRO A 881      67.880  41.120  72.140  1.00  0.00           N
ATOM   3651  CD  PRO A 881      67.310  40.910  73.470  1.00  0.00           C
ATOM   3652  HD1 PRO A 881      67.620  41.740  74.120  1.00  0.00           H
ATOM   3653  HD2 PRO A 881      67.710  39.940  73.840  1.00  0.00           H
ATOM   3654  CA  PRO A 881      66.900  41.180  71.120  1.00  0.00           C
ATOM   3655  HA  PRO A 881      67.320  40.650  70.270  1.00  0.00           H
ATOM   3656  CB  PRO A 881      65.690  40.400  71.700  1.00  0.00           C
ATOM   3657  HB1 PRO A 881      65.670  39.300  71.580  1.00  0.00           H
ATOM   3658  HB2 PRO A 881      64.770  40.760  71.210  1.00  0.00           H
ATOM   3659  CG  PRO A 881      65.800  40.740  73.230  1.00  0.00           C
ATOM   3660  HG1 PRO A 881      65.260  41.690  73.440  1.00  0.00           H
ATOM   3661  HG2 PRO A 881      65.360  39.900  73.810  1.00  0.00           H
ATOM   3662  C   PRO A 881      66.550  42.600  70.630  1.00  0.00           C
ATOM   3663  O   PRO A 881      66.300  43.450  71.460  1.00  0.00           O
ATOM   3664  N   SER A 882      66.390  42.850  69.330  1.00  0.00           N
ATOM   3665  HN  SER A 882      66.540  42.110  68.700  1.00  0.00           H
ATOM   3666  CA  SER A 882      65.410  43.760  68.770  1.00  0.00           C
ATOM   3667  HA  SER A 882      65.560  44.710  69.260  1.00  0.00           H
ATOM   3668  CB  SER A 882      65.720  43.880  67.300  1.00  0.00           C
ATOM   3669  HB1 SER A 882      66.710  44.390  67.260  1.00  0.00           H
ATOM   3670  HB2 SER A 882      65.090  44.640  66.800  1.00  0.00           H
ATOM   3671  OG  SER A 882      65.620  42.640  66.610  1.00  0.00           O
ATOM   3672  HG1 SER A 882      66.310  42.040  66.890  1.00  0.00           H
ATOM   3673  C   SER A 882      63.980  43.310  68.890  1.00  0.00           C
ATOM   3674  O   SER A 882      63.810  42.090  68.980  1.00  0.00           O
ATOM   3675  N   PRO A 883      62.930  44.160  68.870  1.00  0.00           N
ATOM   3676  CD  PRO A 883      63.040  45.530  69.410  1.00  0.00           C
ATOM   3677  HD1 PRO A 883      63.480  46.150  68.610  1.00  0.00           H
ATOM   3678  HD2 PRO A 883      63.740  45.590  70.270  1.00  0.00           H
ATOM   3679  CA  PRO A 883      61.550  43.780  68.880  1.00  0.00           C
ATOM   3680  HA  PRO A 883      61.280  43.270  69.780  1.00  0.00           H
ATOM   3681  CB  PRO A 883      60.820  45.160  68.840  1.00  0.00           C
ATOM   3682  HB1 PRO A 883      59.780  45.040  69.230  1.00  0.00           H
ATOM   3683  HB2 PRO A 883      60.830  45.540  67.800  1.00  0.00           H
ATOM   3684  CG  PRO A 883      61.630  46.030  69.790  1.00  0.00           C
ATOM   3685  HG1 PRO A 883      61.470  47.110  69.540  1.00  0.00           H
ATOM   3686  HG2 PRO A 883      61.250  45.770  70.790  1.00  0.00           H
ATOM   3687  C   PRO A 883      61.090  42.780  67.820  1.00  0.00           C
ATOM   3688  O   PRO A 883      61.400  42.990  66.690  1.00  0.00           O
ATOM   3689  N   LYS A 884      60.260  41.790  68.180  1.00  0.00           N
ATOM   3690  HN  LYS A 884      60.050  41.600  69.140  1.00  0.00           H
ATOM   3691  CA  LYS A 884      59.700  40.760  67.290  1.00  0.00           C
ATOM   3692  HA  LYS A 884      60.250  40.860  66.360  1.00  0.00           H
ATOM   3693  CB  LYS A 884      59.930  39.330  67.740  1.00  0.00           C
ATOM   3694  HB1 LYS A 884      59.750  38.600  66.930  1.00  0.00           H
ATOM   3695  HB2 LYS A 884      59.380  39.100  68.670  1.00  0.00           H
ATOM   3696  CG  LYS A 884      61.430  39.100  68.160  1.00  0.00           C
ATOM   3697  HG1 LYS A 884      61.360  38.030  68.450  1.00  0.00           H
ATOM   3698  HG2 LYS A 884      61.670  39.560  69.150  1.00  0.00           H
ATOM   3699  CD  LYS A 884      62.470  39.300  67.040  1.00  0.00           C
ATOM   3700  HD1 LYS A 884      62.580  40.380  66.870  1.00  0.00           H
ATOM   3701  HD2 LYS A 884      62.240  38.940  66.010  1.00  0.00           H
ATOM   3702  CE  LYS A 884      63.730  38.520  67.400  1.00  0.00           C
ATOM   3703  HE1 LYS A 884      64.450  38.530  66.530  1.00  0.00           H
ATOM   3704  HE2 LYS A 884      63.440  37.460  67.480  1.00  0.00           H
ATOM   3705  NZ  LYS A 884      64.400  38.910  68.630  1.00  0.00           N
ATOM   3706  HZ1 LYS A 884      64.140  38.210  69.360  1.00  0.00           H
ATOM   3707  HZ2 LYS A 884      64.030  39.840  68.950  1.00  0.00           H
ATOM   3708  HZ3 LYS A 884      65.420  38.820  68.470  1.00  0.00           H
ATOM   3709  C   LYS A 884      58.240  40.920  67.050  1.00  0.00           C
ATOM   3710  O   LYS A 884      57.560  41.540  67.940  1.00  0.00           O
ATOM   3711  N   LEU A 885      57.790  40.450  65.930  1.00  0.00           N
ATOM   3712  HN  LEU A 885      58.450  39.900  65.420  1.00  0.00           H
ATOM   3713  CA  LEU A 885      56.400  40.410  65.450  1.00  0.00           C
ATOM   3714  HA  LEU A 885      56.220  41.360  64.970  1.00  0.00           H
ATOM   3715  CB  LEU A 885      56.360  39.380  64.270  1.00  0.00           C
ATOM   3716  HB1 LEU A 885      56.590  38.440  64.820  1.00  0.00           H
ATOM   3717  HB2 LEU A 885      57.310  39.570  63.710  1.00  0.00           H
ATOM   3718  CG  LEU A 885      55.130  39.270  63.390  1.00  0.00           C
ATOM   3719  HG  LEU A 885      54.270  38.890  63.980  1.00  0.00           H
ATOM   3720  CD1 LEU A 885      54.670  40.490  62.690  1.00  0.00           C
ATOM   3721 HD11 LEU A 885      55.430  40.760  61.910  1.00  0.00           H
ATOM   3722 HD12 LEU A 885      54.450  41.320  63.380  1.00  0.00           H
ATOM   3723 HD13 LEU A 885      53.650  40.330  62.270  1.00  0.00           H
ATOM   3724  CD2 LEU A 885      55.310  38.240  62.160  1.00  0.00           C
ATOM   3725 HD21 LEU A 885      55.720  37.240  62.380  1.00  0.00           H
ATOM   3726 HD22 LEU A 885      55.880  38.760  61.350  1.00  0.00           H
ATOM   3727 HD23 LEU A 885      54.270  38.140  61.790  1.00  0.00           H
ATOM   3728  C   LEU A 885      55.330  40.130  66.460  1.00  0.00           C
ATOM   3729  O   LEU A 885      55.520  39.280  67.400  1.00  0.00           O
ATOM   3730  N   HSD A 886      54.070  40.640  66.270  1.00  0.00           N
ATOM   3731  HN  HSD A 886      53.960  41.190  65.450  1.00  0.00           H
ATOM   3732  CA  HSD A 886      52.930  40.020  66.990  1.00  0.00           C
ATOM   3733  HA  HSD A 886      53.280  39.570  67.900  1.00  0.00           H
ATOM   3734  CB  HSD A 886      51.770  41.020  67.530  1.00  0.00           C
ATOM   3735  HB1 HSD A 886      51.450  41.760  66.770  1.00  0.00           H
ATOM   3736  HB2 HSD A 886      52.210  41.680  68.300  1.00  0.00           H
ATOM   3737  ND1 HSD A 886      50.570  39.500  69.120  1.00  0.00           N
ATOM   3738  HD1 HSD A 886      51.360  39.110  69.580  1.00  0.00           H
ATOM   3739  CG  HSD A 886      50.520  40.530  68.190  1.00  0.00           C
ATOM   3740  CE1 HSD A 886      49.260  39.170  69.350  1.00  0.00           C
ATOM   3741  HE1 HSD A 886      48.970  38.600  70.230  1.00  0.00           H
ATOM   3742  NE2 HSD A 886      48.440  39.950  68.700  1.00  0.00           N
ATOM   3743  CD2 HSD A 886      49.190  40.830  67.940  1.00  0.00           C
ATOM   3744  HD2 HSD A 886      48.680  41.470  67.230  1.00  0.00           H
ATOM   3745  C   HSD A 886      52.300  38.890  66.140  1.00  0.00           C
ATOM   3746  O   HSD A 886      51.870  39.230  65.030  1.00  0.00           O
ATOM   3747  N   VAL A 887      52.150  37.620  66.650  1.00  0.00           N
ATOM   3748  HN  VAL A 887      52.500  37.410  67.560  1.00  0.00           H
ATOM   3749  CA  VAL A 887      51.320  36.590  65.980  1.00  0.00           C
ATOM   3750  HA  VAL A 887      50.690  37.180  65.330  1.00  0.00           H
ATOM   3751  CB  VAL A 887      52.090  35.530  65.200  1.00  0.00           C
ATOM   3752  HB  VAL A 887      52.710  34.950  65.920  1.00  0.00           H
ATOM   3753  CG1 VAL A 887      51.110  34.740  64.430  1.00  0.00           C
ATOM   3754 HG11 VAL A 887      50.550  34.120  65.170  1.00  0.00           H
ATOM   3755 HG12 VAL A 887      51.620  33.950  63.880  1.00  0.00           H
ATOM   3756 HG13 VAL A 887      50.610  35.440  63.730  1.00  0.00           H
ATOM   3757  CG2 VAL A 887      53.030  36.150  64.230  1.00  0.00           C
ATOM   3758 HG21 VAL A 887      53.520  35.350  63.620  1.00  0.00           H
ATOM   3759 HG22 VAL A 887      53.940  36.670  64.600  1.00  0.00           H
ATOM   3760 HG23 VAL A 887      52.480  36.860  63.570  1.00  0.00           H
ATOM   3761  C   VAL A 887      50.510  35.880  66.980  1.00  0.00           C
ATOM   3762  O   VAL A 887      51.090  35.410  67.970  1.00  0.00           O
ATOM   3763  N   PRO A 888      49.190  35.780  66.830  1.00  0.00           N
ATOM   3764  CD  PRO A 888      48.360  36.530  65.860  1.00  0.00           C
ATOM   3765  HD1 PRO A 888      48.540  35.940  64.940  1.00  0.00           H
ATOM   3766  HD2 PRO A 888      48.580  37.620  65.860  1.00  0.00           H
ATOM   3767  CA  PRO A 888      48.340  34.890  67.590  1.00  0.00           C
ATOM   3768  HA  PRO A 888      48.150  35.400  68.520  1.00  0.00           H
ATOM   3769  CB  PRO A 888      47.040  34.850  66.770  1.00  0.00           C
ATOM   3770  HB1 PRO A 888      46.100  34.520  67.240  1.00  0.00           H
ATOM   3771  HB2 PRO A 888      47.160  34.260  65.840  1.00  0.00           H
ATOM   3772  CG  PRO A 888      46.970  36.350  66.310  1.00  0.00           C
ATOM   3773  HG1 PRO A 888      46.170  36.480  65.550  1.00  0.00           H
ATOM   3774  HG2 PRO A 888      46.860  36.830  67.310  1.00  0.00           H
ATOM   3775  C   PRO A 888      48.870  33.490  67.930  1.00  0.00           C
ATOM   3776  O   PRO A 888      49.440  32.750  67.110  1.00  0.00           O
ATOM   3777  N   GLU A 889      48.510  33.120  69.190  1.00  0.00           N
ATOM   3778  HN  GLU A 889      48.120  33.850  69.740  1.00  0.00           H
ATOM   3779  CA  GLU A 889      48.800  31.840  69.800  1.00  0.00           C
ATOM   3780  HA  GLU A 889      49.340  31.190  69.130  1.00  0.00           H
ATOM   3781  CB  GLU A 889      49.770  31.920  70.970  1.00  0.00           C
ATOM   3782  HB1 GLU A 889      50.110  30.890  71.230  1.00  0.00           H
ATOM   3783  HB2 GLU A 889      49.310  32.280  71.920  1.00  0.00           H
ATOM   3784  CG  GLU A 889      51.110  32.650  70.730  1.00  0.00           C
ATOM   3785  HG1 GLU A 889      50.980  33.470  70.000  1.00  0.00           H
ATOM   3786  HG2 GLU A 889      51.880  31.930  70.340  1.00  0.00           H
ATOM   3787  CD  GLU A 889      51.650  33.260  72.030  1.00  0.00           C
ATOM   3788  OE1 GLU A 889      52.800  33.010  72.440  1.00  0.00           O
ATOM   3789  OE2 GLU A 889      50.880  34.200  72.490  1.00  0.00           O
ATOM   3790  C   GLU A 889      47.600  31.110  70.130  1.00  0.00           C
ATOM   3791  O   GLU A 889      47.750  30.120  70.800  1.00  0.00           O
ATOM   3792  N   LYS A 890      46.430  31.580  69.780  1.00  0.00           N
ATOM   3793  HN  LYS A 890      46.460  32.500  69.360  1.00  0.00           H
ATOM   3794  CA  LYS A 890      45.150  30.980  70.260  1.00  0.00           C
ATOM   3795  HA  LYS A 890      45.250  29.910  70.440  1.00  0.00           H
ATOM   3796  CB  LYS A 890      44.570  31.650  71.610  1.00  0.00           C
ATOM   3797  HB1 LYS A 890      43.530  31.290  71.750  1.00  0.00           H
ATOM   3798  HB2 LYS A 890      44.510  32.750  71.470  1.00  0.00           H
ATOM   3799  CG  LYS A 890      45.390  31.460  72.830  1.00  0.00           C
ATOM   3800  HG1 LYS A 890      44.910  31.960  73.710  1.00  0.00           H
ATOM   3801  HG2 LYS A 890      46.400  31.920  72.740  1.00  0.00           H
ATOM   3802  CD  LYS A 890      45.640  29.980  73.330  1.00  0.00           C
ATOM   3803  HD1 LYS A 890      45.920  29.360  72.460  1.00  0.00           H
ATOM   3804  HD2 LYS A 890      44.660  29.590  73.630  1.00  0.00           H
ATOM   3805  CE  LYS A 890      46.590  29.580  74.480  1.00  0.00           C
ATOM   3806  HE1 LYS A 890      47.650  29.820  74.240  1.00  0.00           H
ATOM   3807  HE2 LYS A 890      46.660  28.480  74.570  1.00  0.00           H
ATOM   3808  NZ  LYS A 890      46.140  30.180  75.780  1.00  0.00           N
ATOM   3809  HZ1 LYS A 890      46.330  29.470  76.510  1.00  0.00           H
ATOM   3810  HZ2 LYS A 890      45.120  30.380  75.680  1.00  0.00           H
ATOM   3811  HZ3 LYS A 890      46.650  31.080  75.840  1.00  0.00           H
ATOM   3812  C   LYS A 890      44.060  31.000  69.250  1.00  0.00           C
ATOM   3813  O   LYS A 890      43.720  32.040  68.660  1.00  0.00           O
ATOM   3814  N   PHE A 891      43.460  29.860  68.940  1.00  0.00           N
ATOM   3815  HN  PHE A 891      43.830  29.070  69.420  1.00  0.00           H
ATOM   3816  CA  PHE A 891      42.610  29.640  67.810  1.00  0.00           C
ATOM   3817  HA  PHE A 891      43.120  30.040  66.950  1.00  0.00           H
ATOM   3818  CB  PHE A 891      42.320  28.190  67.560  1.00  0.00           C
ATOM   3819  HB1 PHE A 891      41.700  27.800  68.400  1.00  0.00           H
ATOM   3820  HB2 PHE A 891      43.270  27.620  67.440  1.00  0.00           H
ATOM   3821  CG  PHE A 891      41.530  27.820  66.330  1.00  0.00           C
ATOM   3822  CD1 PHE A 891      40.280  27.200  66.360  1.00  0.00           C
ATOM   3823  HD1 PHE A 891      39.900  27.040  67.370  1.00  0.00           H
ATOM   3824  CE1 PHE A 891      39.570  27.000  65.210  1.00  0.00           C
ATOM   3825  HE1 PHE A 891      38.640  26.460  65.130  1.00  0.00           H
ATOM   3826  CZ  PHE A 891      40.140  27.400  64.020  1.00  0.00           C
ATOM   3827  HZ  PHE A 891      39.580  27.280  63.100  1.00  0.00           H
ATOM   3828  CD2 PHE A 891      42.010  28.240  65.140  1.00  0.00           C
ATOM   3829  HD2 PHE A 891      42.980  28.690  65.240  1.00  0.00           H
ATOM   3830  CE2 PHE A 891      41.420  27.980  63.870  1.00  0.00           C
ATOM   3831  HE2 PHE A 891      41.970  28.160  62.980  1.00  0.00           H
ATOM   3832  C   PHE A 891      41.250  30.390  67.930  1.00  0.00           C
ATOM   3833  O   PHE A 891      40.810  31.040  66.990  1.00  0.00           O
ATOM   3834  N   GLU A 892      40.630  30.430  69.140  1.00  0.00           N
ATOM   3835  HN  GLU A 892      41.110  29.940  69.860  1.00  0.00           H
ATOM   3836  CA  GLU A 892      39.270  31.050  69.270  1.00  0.00           C
ATOM   3837  HA  GLU A 892      38.730  30.840  68.360  1.00  0.00           H
ATOM   3838  CB  GLU A 892      38.510  30.260  70.380  1.00  0.00           C
ATOM   3839  HB1 GLU A 892      38.460  29.190  70.090  1.00  0.00           H
ATOM   3840  HB2 GLU A 892      37.450  30.610  70.360  1.00  0.00           H
ATOM   3841  CG  GLU A 892      38.900  30.470  71.880  1.00  0.00           C
ATOM   3842  HG1 GLU A 892      38.460  31.430  72.230  1.00  0.00           H
ATOM   3843  HG2 GLU A 892      40.010  30.560  71.920  1.00  0.00           H
ATOM   3844  CD  GLU A 892      38.450  29.360  72.730  1.00  0.00           C
ATOM   3845  OE1 GLU A 892      37.640  29.560  73.680  1.00  0.00           O
ATOM   3846  OE2 GLU A 892      38.920  28.190  72.550  1.00  0.00           O
ATOM   3847  C   GLU A 892      39.380  32.580  69.650  1.00  0.00           C
ATOM   3848  O   GLU A 892      40.400  32.960  70.230  1.00  0.00           O
ATOM   3849  N   PRO A 893      38.310  33.420  69.450  1.00  0.00           N
ATOM   3850  CD  PRO A 893      37.180  33.010  68.680  1.00  0.00           C
ATOM   3851  HD1 PRO A 893      36.480  32.360  69.250  1.00  0.00           H
ATOM   3852  HD2 PRO A 893      37.480  32.440  67.770  1.00  0.00           H
ATOM   3853  CA  PRO A 893      38.190  34.810  69.800  1.00  0.00           C
ATOM   3854  HA  PRO A 893      38.950  35.370  69.280  1.00  0.00           H
ATOM   3855  CB  PRO A 893      36.650  35.090  69.450  1.00  0.00           C
ATOM   3856  HB1 PRO A 893      36.380  36.150  69.210  1.00  0.00           H
ATOM   3857  HB2 PRO A 893      36.040  34.810  70.320  1.00  0.00           H
ATOM   3858  CG  PRO A 893      36.360  34.200  68.300  1.00  0.00           C
ATOM   3859  HG1 PRO A 893      35.330  33.890  68.010  1.00  0.00           H
ATOM   3860  HG2 PRO A 893      36.700  34.650  67.330  1.00  0.00           H
ATOM   3861  C   PRO A 893      38.470  35.090  71.230  1.00  0.00           C
ATOM   3862  O   PRO A 893      38.230  34.230  72.080  1.00  0.00           O
ATOM   3863  N   THR A 894      38.930  36.240  71.540  1.00  0.00           N
ATOM   3864  HN  THR A 894      38.920  36.940  70.830  1.00  0.00           H
ATOM   3865  CA  THR A 894      39.300  36.620  72.880  1.00  0.00           C
ATOM   3866  HA  THR A 894      39.860  35.810  73.320  1.00  0.00           H
ATOM   3867  CB  THR A 894      40.370  37.750  72.910  1.00  0.00           C
ATOM   3868  HB  THR A 894      40.480  38.220  73.900  1.00  0.00           H
ATOM   3869  OG1 THR A 894      40.100  38.930  72.010  1.00  0.00           O
ATOM   3870  HG1 THR A 894      39.230  39.220  72.310  1.00  0.00           H
ATOM   3871  CG2 THR A 894      41.650  37.130  72.400  1.00  0.00           C
ATOM   3872 HG21 THR A 894      42.530  37.730  72.720  1.00  0.00           H
ATOM   3873 HG22 THR A 894      41.630  36.970  71.300  1.00  0.00           H
ATOM   3874 HG23 THR A 894      41.690  36.150  72.930  1.00  0.00           H
ATOM   3875  C   THR A 894      38.150  37.080  73.790  1.00  0.00           C
ATOM   3876  O   THR A 894      38.270  37.220  74.990  1.00  0.00           O
ATOM   3877  N   HSD A 895      37.030  37.520  73.200  1.00  0.00           N
ATOM   3878  HN  HSD A 895      37.040  37.520  72.190  1.00  0.00           H
ATOM   3879  CA  HSD A 895      35.870  38.160  73.850  1.00  0.00           C
ATOM   3880  HA  HSD A 895      36.260  38.800  74.620  1.00  0.00           H
ATOM   3881  CB  HSD A 895      35.110  38.990  72.890  1.00  0.00           C
ATOM   3882  HB1 HSD A 895      34.510  38.400  72.170  1.00  0.00           H
ATOM   3883  HB2 HSD A 895      35.840  39.670  72.400  1.00  0.00           H
ATOM   3884  ND1 HSD A 895      34.620  40.860  74.620  1.00  0.00           N
ATOM   3885  HD1 HSD A 895      35.540  40.820  75.030  1.00  0.00           H
ATOM   3886  CG  HSD A 895      34.170  39.980  73.650  1.00  0.00           C
ATOM   3887  CE1 HSD A 895      33.510  41.470  75.150  1.00  0.00           C
ATOM   3888  HE1 HSD A 895      33.630  42.130  76.010  1.00  0.00           H
ATOM   3889  NE2 HSD A 895      32.380  41.010  74.660  1.00  0.00           N
ATOM   3890  CD2 HSD A 895      32.800  40.100  73.660  1.00  0.00           C
ATOM   3891  HD2 HSD A 895      32.050  39.630  73.050  1.00  0.00           H
ATOM   3892  C   HSD A 895      34.920  37.100  74.440  1.00  0.00           C
ATOM   3893  O   HSD A 895      34.390  36.260  73.680  1.00  0.00           O
ATOM   3894  N   PRO A 896      34.680  36.990  75.760  1.00  0.00           N
ATOM   3895  CD  PRO A 896      35.300  37.890  76.750  1.00  0.00           C
ATOM   3896  HD1 PRO A 896      35.040  38.970  76.810  1.00  0.00           H
ATOM   3897  HD2 PRO A 896      36.340  37.480  76.820  1.00  0.00           H
ATOM   3898  CA  PRO A 896      34.110  35.800  76.270  1.00  0.00           C
ATOM   3899  HA  PRO A 896      34.620  34.910  75.940  1.00  0.00           H
ATOM   3900  CB  PRO A 896      34.400  35.860  77.770  1.00  0.00           C
ATOM   3901  HB1 PRO A 896      35.280  35.200  77.890  1.00  0.00           H
ATOM   3902  HB2 PRO A 896      33.590  35.650  78.510  1.00  0.00           H
ATOM   3903  CG  PRO A 896      34.630  37.320  78.050  1.00  0.00           C
ATOM   3904  HG1 PRO A 896      33.650  37.790  78.230  1.00  0.00           H
ATOM   3905  HG2 PRO A 896      35.380  37.590  78.820  1.00  0.00           H
ATOM   3906  C   PRO A 896      32.620  35.590  76.010  1.00  0.00           C
ATOM   3907  O   PRO A 896      32.150  34.440  76.090  1.00  0.00           O
ATOM   3908  N   GLU A 897      31.940  36.720  75.730  1.00  0.00           N
ATOM   3909  HN  GLU A 897      32.330  37.630  75.810  1.00  0.00           H
ATOM   3910  CA  GLU A 897      30.480  36.910  75.570  1.00  0.00           C
ATOM   3911  HA  GLU A 897      29.990  36.110  76.100  1.00  0.00           H
ATOM   3912  CB  GLU A 897      30.130  38.260  76.280  1.00  0.00           C
ATOM   3913  HB1 GLU A 897      29.030  38.440  76.190  1.00  0.00           H
ATOM   3914  HB2 GLU A 897      30.530  39.190  75.820  1.00  0.00           H
ATOM   3915  CG  GLU A 897      30.380  38.270  77.810  1.00  0.00           C
ATOM   3916  HG1 GLU A 897      31.470  38.270  77.990  1.00  0.00           H
ATOM   3917  HG2 GLU A 897      30.050  37.320  78.280  1.00  0.00           H
ATOM   3918  CD  GLU A 897      29.750  39.410  78.530  1.00  0.00           C
ATOM   3919  OE1 GLU A 897      29.940  40.600  78.160  1.00  0.00           O
ATOM   3920  OE2 GLU A 897      28.950  39.110  79.480  1.00  0.00           O
ATOM   3921  C   GLU A 897      30.060  36.880  74.140  1.00  0.00           C
ATOM   3922  O   GLU A 897      28.960  37.220  73.800  1.00  0.00           O
ATOM   3923  N   ARG A 898      31.020  36.550  73.250  1.00  0.00           N
ATOM   3924  HN  ARG A 898      31.950  36.370  73.580  1.00  0.00           H
ATOM   3925  CA  ARG A 898      30.840  36.440  71.770  1.00  0.00           C
ATOM   3926  HA  ARG A 898      30.530  37.380  71.330  1.00  0.00           H
ATOM   3927  CB  ARG A 898      32.230  36.060  71.170  1.00  0.00           C
ATOM   3928  HB1 ARG A 898      32.410  34.970  71.090  1.00  0.00           H
ATOM   3929  HB2 ARG A 898      33.060  36.400  71.840  1.00  0.00           H
ATOM   3930  CG  ARG A 898      32.590  36.710  69.830  1.00  0.00           C
ATOM   3931  HG1 ARG A 898      33.630  36.510  69.530  1.00  0.00           H
ATOM   3932  HG2 ARG A 898      32.300  37.780  69.870  1.00  0.00           H
ATOM   3933  CD  ARG A 898      31.770  36.100  68.640  1.00  0.00           C
ATOM   3934  HD1 ARG A 898      30.660  36.190  68.710  1.00  0.00           H
ATOM   3935  HD2 ARG A 898      31.950  35.010  68.690  1.00  0.00           H
ATOM   3936  NE  ARG A 898      32.330  36.620  67.360  1.00  0.00           N
ATOM   3937  HE  ARG A 898      33.140  37.210  67.320  1.00  0.00           H
ATOM   3938  CZ  ARG A 898      31.780  36.390  66.210  1.00  0.00           C
ATOM   3939  NH1 ARG A 898      30.790  35.480  66.060  1.00  0.00           N
ATOM   3940 HH11 ARG A 898      30.460  34.990  66.860  1.00  0.00           H
ATOM   3941 HH12 ARG A 898      30.630  35.180  65.110  1.00  0.00           H
ATOM   3942  NH2 ARG A 898      32.420  36.890  65.180  1.00  0.00           N
ATOM   3943 HH21 ARG A 898      33.330  37.280  65.330  1.00  0.00           H
ATOM   3944 HH22 ARG A 898      32.110  36.670  64.250  1.00  0.00           H
ATOM   3945  C   ARG A 898      29.720  35.420  71.460  1.00  0.00           C
ATOM   3946  O   ARG A 898      29.730  34.340  72.010  1.00  0.00           O
ATOM   3947  N   GLY A 899      28.790  35.670  70.620  1.00  0.00           N
ATOM   3948  HN  GLY A 899      28.610  36.590  70.310  1.00  0.00           H
ATOM   3949  CA  GLY A 899      27.960  34.630  70.070  1.00  0.00           C
ATOM   3950  HA1 GLY A 899      27.390  35.060  69.270  1.00  0.00           H
ATOM   3951  HA2 GLY A 899      27.280  34.270  70.830  1.00  0.00           H
ATOM   3952  C   GLY A 899      28.740  33.530  69.360  1.00  0.00           C
ATOM   3953  O   GLY A 899      29.910  33.690  69.030  1.00  0.00           O
ATOM   3954  N   TRP A 900      28.170  32.340  69.150  1.00  0.00           N
ATOM   3955  HN  TRP A 900      27.240  32.210  69.510  1.00  0.00           H
ATOM   3956  CA  TRP A 900      28.790  31.220  68.520  1.00  0.00           C
ATOM   3957  HA  TRP A 900      29.850  31.220  68.720  1.00  0.00           H
ATOM   3958  CB  TRP A 900      28.170  29.870  69.070  1.00  0.00           C
ATOM   3959  HB1 TRP A 900      27.090  29.850  68.860  1.00  0.00           H
ATOM   3960  HB2 TRP A 900      28.240  29.880  70.190  1.00  0.00           H
ATOM   3961  CG  TRP A 900      28.740  28.640  68.560  1.00  0.00           C
ATOM   3962  CD1 TRP A 900      28.060  27.640  67.960  1.00  0.00           C
ATOM   3963  HD1 TRP A 900      26.990  27.530  67.930  1.00  0.00           H
ATOM   3964  NE1 TRP A 900      28.890  26.650  67.590  1.00  0.00           N
ATOM   3965  HE1 TRP A 900      28.630  25.910  67.000  1.00  0.00           H
ATOM   3966  CE2 TRP A 900      30.160  26.980  68.010  1.00  0.00           C
ATOM   3967  CD2 TRP A 900      30.100  28.190  68.750  1.00  0.00           C
ATOM   3968  CE3 TRP A 900      31.220  28.740  69.370  1.00  0.00           C
ATOM   3969  HE3 TRP A 900      31.150  29.650  69.950  1.00  0.00           H
ATOM   3970  CZ3 TRP A 900      32.440  27.980  69.250  1.00  0.00           C
ATOM   3971  HZ3 TRP A 900      33.350  28.390  69.660  1.00  0.00           H
ATOM   3972  CZ2 TRP A 900      31.400  26.260  67.820  1.00  0.00           C
ATOM   3973  HZ2 TRP A 900      31.320  25.390  67.160  1.00  0.00           H
ATOM   3974  CH2 TRP A 900      32.540  26.790  68.480  1.00  0.00           C
ATOM   3975  HH2 TRP A 900      33.530  26.420  68.280  1.00  0.00           H
ATOM   3976  C   TRP A 900      28.630  31.180  66.990  1.00  0.00           C
ATOM   3977  O   TRP A 900      27.550  30.950  66.500  1.00  0.00           O
ATOM   3978  N   ILE A 901      29.700  31.550  66.210  1.00  0.00           N
ATOM   3979  HN  ILE A 901      30.540  31.890  66.600  1.00  0.00           H
ATOM   3980  CA  ILE A 901      29.730  31.560  64.750  1.00  0.00           C
ATOM   3981  HA  ILE A 901      30.770  31.680  64.500  1.00  0.00           H
ATOM   3982  CB  ILE A 901      29.270  30.290  64.020  1.00  0.00           C
ATOM   3983  HB  ILE A 901      28.190  30.110  64.230  1.00  0.00           H
ATOM   3984  CG2 ILE A 901      29.480  30.460  62.550  1.00  0.00           C
ATOM   3985 HG21 ILE A 901      30.580  30.590  62.490  1.00  0.00           H
ATOM   3986 HG22 ILE A 901      29.040  31.450  62.350  1.00  0.00           H
ATOM   3987 HG23 ILE A 901      29.120  29.650  61.870  1.00  0.00           H
ATOM   3988  CG1 ILE A 901      30.040  29.070  64.510  1.00  0.00           C
ATOM   3989 HG11 ILE A 901      29.890  28.940  65.610  1.00  0.00           H
ATOM   3990 HG12 ILE A 901      31.100  29.390  64.460  1.00  0.00           H
ATOM   3991  CD  ILE A 901      29.810  27.770  63.670  1.00  0.00           C
ATOM   3992  HD1 ILE A 901      30.250  26.870  64.160  1.00  0.00           H
ATOM   3993  HD2 ILE A 901      30.360  27.890  62.710  1.00  0.00           H
ATOM   3994  HD3 ILE A 901      28.710  27.650  63.600  1.00  0.00           H
ATOM   3995  C   ILE A 901      29.150  32.850  64.150  1.00  0.00           C
ATOM   3996  O   ILE A 901      29.830  33.810  63.890  1.00  0.00           O
ATOM   3997  N   ILE A 902      27.800  32.840  64.090  1.00  0.00           N
ATOM   3998  HN  ILE A 902      27.480  32.010  64.570  1.00  0.00           H
ATOM   3999  CA  ILE A 902      26.950  33.980  63.600  1.00  0.00           C
ATOM   4000  HA  ILE A 902      27.360  34.150  62.610  1.00  0.00           H
ATOM   4001  CB  ILE A 902      25.480  33.650  63.520  1.00  0.00           C
ATOM   4002  HB  ILE A 902      24.870  33.920  64.410  1.00  0.00           H
ATOM   4003  CG2 ILE A 902      24.850  34.430  62.310  1.00  0.00           C
ATOM   4004 HG21 ILE A 902      23.790  34.150  62.170  1.00  0.00           H
ATOM   4005 HG22 ILE A 902      25.450  34.240  61.390  1.00  0.00           H
ATOM   4006 HG23 ILE A 902      24.870  35.530  62.510  1.00  0.00           H
ATOM   4007  CG1 ILE A 902      25.360  32.090  63.370  1.00  0.00           C
ATOM   4008 HG11 ILE A 902      25.550  31.570  64.340  1.00  0.00           H
ATOM   4009 HG12 ILE A 902      26.130  31.830  62.620  1.00  0.00           H
ATOM   4010  CD  ILE A 902      23.930  31.660  62.890  1.00  0.00           C
ATOM   4011  HD1 ILE A 902      23.700  32.030  61.860  1.00  0.00           H
ATOM   4012  HD2 ILE A 902      23.220  32.130  63.610  1.00  0.00           H
ATOM   4013  HD3 ILE A 902      23.700  30.570  62.830  1.00  0.00           H
ATOM   4014  C   ILE A 902      27.100  35.170  64.440  1.00  0.00           C
ATOM   4015  O   ILE A 902      27.240  35.090  65.640  1.00  0.00           O
ATOM   4016  N   SER A 903      27.110  36.380  63.800  1.00  0.00           N
ATOM   4017  HN  SER A 903      27.210  36.330  62.820  1.00  0.00           H
ATOM   4018  CA  SER A 903      26.930  37.660  64.520  1.00  0.00           C
ATOM   4019  HA  SER A 903      27.740  37.780  65.220  1.00  0.00           H
ATOM   4020  CB  SER A 903      27.140  38.780  63.450  1.00  0.00           C
ATOM   4021  HB1 SER A 903      26.310  38.790  62.710  1.00  0.00           H
ATOM   4022  HB2 SER A 903      28.010  38.610  62.780  1.00  0.00           H
ATOM   4023  OG  SER A 903      27.260  40.040  64.040  1.00  0.00           O
ATOM   4024  HG1 SER A 903      26.380  40.390  64.200  1.00  0.00           H
ATOM   4025  C   SER A 903      25.510  37.760  65.160  1.00  0.00           C
ATOM   4026  O   SER A 903      24.620  37.410  64.430  1.00  0.00           O
ATOM   4027  N   PRO A 904      25.290  38.210  66.320  1.00  0.00           N
ATOM   4028  CD  PRO A 904      26.160  38.250  67.420  1.00  0.00           C
ATOM   4029  HD1 PRO A 904      27.040  38.920  67.260  1.00  0.00           H
ATOM   4030  HD2 PRO A 904      26.560  37.250  67.680  1.00  0.00           H
ATOM   4031  CA  PRO A 904      24.030  38.950  66.580  1.00  0.00           C
ATOM   4032  HA  PRO A 904      23.230  38.240  66.780  1.00  0.00           H
ATOM   4033  CB  PRO A 904      24.300  39.680  67.910  1.00  0.00           C
ATOM   4034  HB1 PRO A 904      23.380  39.850  68.500  1.00  0.00           H
ATOM   4035  HB2 PRO A 904      24.720  40.670  67.620  1.00  0.00           H
ATOM   4036  CG  PRO A 904      25.310  38.750  68.540  1.00  0.00           C
ATOM   4037  HG1 PRO A 904      25.850  39.250  69.370  1.00  0.00           H
ATOM   4038  HG2 PRO A 904      24.820  37.830  68.950  1.00  0.00           H
ATOM   4039  C   PRO A 904      23.480  39.840  65.430  1.00  0.00           C
ATOM   4040  O   PRO A 904      24.240  40.760  64.920  1.00  0.00           O
ATOM   4041  N   LEU A 905      22.230  39.560  65.060  1.00  0.00           N
ATOM   4042  HN  LEU A 905      21.700  38.770  65.340  1.00  0.00           H
ATOM   4043  CA  LEU A 905      21.510  40.290  64.040  1.00  0.00           C
ATOM   4044  HA  LEU A 905      21.650  41.350  64.120  1.00  0.00           H
ATOM   4045  CB  LEU A 905      21.890  39.820  62.570  1.00  0.00           C
ATOM   4046  HB1 LEU A 905      21.830  38.710  62.630  1.00  0.00           H
ATOM   4047  HB2 LEU A 905      22.980  40.020  62.460  1.00  0.00           H
ATOM   4048  CG  LEU A 905      20.940  40.150  61.380  1.00  0.00           C
ATOM   4049  HG  LEU A 905      19.930  39.820  61.720  1.00  0.00           H
ATOM   4050  CD1 LEU A 905      20.990  41.620  60.970  1.00  0.00           C
ATOM   4051 HD11 LEU A 905      20.550  42.210  61.820  1.00  0.00           H
ATOM   4052 HD12 LEU A 905      20.410  41.930  60.070  1.00  0.00           H
ATOM   4053 HD13 LEU A 905      22.070  41.860  60.870  1.00  0.00           H
ATOM   4054  CD2 LEU A 905      21.270  39.320  60.170  1.00  0.00           C
ATOM   4055 HD21 LEU A 905      21.520  38.280  60.480  1.00  0.00           H
ATOM   4056 HD22 LEU A 905      22.230  39.590  59.670  1.00  0.00           H
ATOM   4057 HD23 LEU A 905      20.430  39.240  59.450  1.00  0.00           H
ATOM   4058  C   LEU A 905      20.030  40.100  64.260  1.00  0.00           C
ATOM   4059  O   LEU A 905      19.610  38.970  64.460  1.00  0.00           O
ATOM   4060  N   GLY A 906      19.150  41.130  64.150  1.00  0.00           N
ATOM   4061  HN  GLY A 906      19.520  42.010  63.870  1.00  0.00           H
ATOM   4062  CA  GLY A 906      17.710  41.040  64.210  1.00  0.00           C
ATOM   4063  HA1 GLY A 906      17.180  40.110  64.320  1.00  0.00           H
ATOM   4064  HA2 GLY A 906      17.260  41.510  63.340  1.00  0.00           H
ATOM   4065  C   GLY A 906      17.160  41.950  65.200  1.00  0.00           C
ATOM   4066  O   GLY A 906      15.970  41.960  65.440  1.00  0.00           O
ATOM   4067  N   ASP A 907      17.920  42.840  65.780  1.00  0.00           N
ATOM   4068  HN  ASP A 907      18.880  42.910  65.510  1.00  0.00           H
ATOM   4069  CA  ASP A 907      17.510  43.560  67.030  1.00  0.00           C
ATOM   4070  HA  ASP A 907      16.620  43.130  67.450  1.00  0.00           H
ATOM   4071  CB  ASP A 907      18.670  43.240  68.050  1.00  0.00           C
ATOM   4072  HB1 ASP A 907      19.500  43.940  67.810  1.00  0.00           H
ATOM   4073  HB2 ASP A 907      18.910  42.180  67.780  1.00  0.00           H
ATOM   4074  CG  ASP A 907      18.340  43.460  69.510  1.00  0.00           C
ATOM   4075  OD1 ASP A 907      19.270  43.450  70.310  1.00  0.00           O
ATOM   4076  OD2 ASP A 907      17.180  43.710  69.900  1.00  0.00           O
ATOM   4077  C   ASP A 907      17.350  45.040  66.860  1.00  0.00           C
ATOM   4078  O   ASP A 907      17.500  45.790  67.820  1.00  0.00           O
ATOM   4079  N   ASN A 908      17.040  45.550  65.620  1.00  0.00           N
ATOM   4080  HN  ASN A 908      16.750  44.970  64.860  1.00  0.00           H
ATOM   4081  CA  ASN A 908      16.720  46.950  65.380  1.00  0.00           C
ATOM   4082  HA  ASN A 908      16.950  47.410  66.320  1.00  0.00           H
ATOM   4083  CB  ASN A 908      17.830  47.550  64.410  1.00  0.00           C
ATOM   4084  HB1 ASN A 908      17.820  48.630  64.680  1.00  0.00           H
ATOM   4085  HB2 ASN A 908      17.620  47.480  63.320  1.00  0.00           H
ATOM   4086  CG  ASN A 908      19.150  46.980  64.690  1.00  0.00           C
ATOM   4087  OD1 ASN A 908      19.660  45.960  64.230  1.00  0.00           O
ATOM   4088  ND2 ASN A 908      19.970  47.640  65.560  1.00  0.00           N
ATOM   4089 HD21 ASN A 908      20.830  47.190  65.810  1.00  0.00           H
ATOM   4090 HD22 ASN A 908      19.900  48.610  65.800  1.00  0.00           H
ATOM   4091  C   ASN A 908      15.290  47.280  64.880  1.00  0.00           C
ATOM   4092  O   ASN A 908      14.780  46.520  64.020  1.00  0.00           O
ATOM   4093  N   PRO A 909      14.620  48.370  65.350  1.00  0.00           N
ATOM   4094  CD  PRO A 909      15.160  49.190  66.440  1.00  0.00           C
ATOM   4095  HD1 PRO A 909      16.130  49.590  66.070  1.00  0.00           H
ATOM   4096  HD2 PRO A 909      15.370  48.570  67.330  1.00  0.00           H
ATOM   4097  CA  PRO A 909      13.310  48.950  64.850  1.00  0.00           C
ATOM   4098  HA  PRO A 909      12.560  48.200  65.070  1.00  0.00           H
ATOM   4099  CB  PRO A 909      13.230  50.320  65.510  1.00  0.00           C
ATOM   4100  HB1 PRO A 909      12.170  50.490  65.790  1.00  0.00           H
ATOM   4101  HB2 PRO A 909      13.770  51.080  64.890  1.00  0.00           H
ATOM   4102  CG  PRO A 909      14.110  50.210  66.770  1.00  0.00           C
ATOM   4103  HG1 PRO A 909      14.470  51.180  67.190  1.00  0.00           H
ATOM   4104  HG2 PRO A 909      13.490  49.750  67.570  1.00  0.00           H
ATOM   4105  C   PRO A 909      13.180  48.990  63.370  1.00  0.00           C
ATOM   4106  O   PRO A 909      14.220  49.140  62.630  1.00  0.00           O
ATOM   4107  N   TRP A 910      11.940  48.900  62.830  1.00  0.00           N
ATOM   4108  HN  TRP A 910      11.100  48.950  63.370  1.00  0.00           H
ATOM   4109  CA  TRP A 910      11.780  48.970  61.340  1.00  0.00           C
ATOM   4110  HA  TRP A 910      12.370  48.130  61.010  1.00  0.00           H
ATOM   4111  CB  TRP A 910      10.360  48.580  60.910  1.00  0.00           C
ATOM   4112  HB1 TRP A 910      10.170  47.660  61.510  1.00  0.00           H
ATOM   4113  HB2 TRP A 910      10.390  48.310  59.840  1.00  0.00           H
ATOM   4114  CG  TRP A 910       9.240  49.560  61.040  1.00  0.00           C
ATOM   4115  CD1 TRP A 910       8.250  49.570  62.030  1.00  0.00           C
ATOM   4116  HD1 TRP A 910       8.190  49.030  62.970  1.00  0.00           H
ATOM   4117  NE1 TRP A 910       7.500  50.660  61.850  1.00  0.00           N
ATOM   4118  HE1 TRP A 910       7.170  51.250  62.550  1.00  0.00           H
ATOM   4119  CE2 TRP A 910       7.920  51.330  60.680  1.00  0.00           C
ATOM   4120  CD2 TRP A 910       9.010  50.590  60.090  1.00  0.00           C
ATOM   4121  CE3 TRP A 910       9.530  51.000  58.850  1.00  0.00           C
ATOM   4122  HE3 TRP A 910      10.270  50.420  58.330  1.00  0.00           H
ATOM   4123  CZ3 TRP A 910       9.090  52.260  58.380  1.00  0.00           C
ATOM   4124  HZ3 TRP A 910       9.480  52.640  57.450  1.00  0.00           H
ATOM   4125  CZ2 TRP A 910       7.500  52.500  60.120  1.00  0.00           C
ATOM   4126  HZ2 TRP A 910       6.720  53.060  60.630  1.00  0.00           H
ATOM   4127  CH2 TRP A 910       8.020  52.920  58.960  1.00  0.00           C
ATOM   4128  HH2 TRP A 910       7.670  53.780  58.410  1.00  0.00           H
ATOM   4129  C   TRP A 910      12.270  50.260  60.610  1.00  0.00           C
ATOM   4130  O   TRP A 910      12.870  50.140  59.560  1.00  0.00           O
ATOM   4131  N   TRP A 911      12.110  51.420  61.180  1.00  0.00           N
ATOM   4132  HN  TRP A 911      11.710  51.570  62.080  1.00  0.00           H
ATOM   4133  CA  TRP A 911      12.610  52.720  60.620  1.00  0.00           C
ATOM   4134  HA  TRP A 911      12.320  52.670  59.580  1.00  0.00           H
ATOM   4135  CB  TRP A 911      12.080  54.010  61.240  1.00  0.00           C
ATOM   4136  HB1 TRP A 911      12.500  53.940  62.270  1.00  0.00           H
ATOM   4137  HB2 TRP A 911      11.010  53.770  61.420  1.00  0.00           H
ATOM   4138  CG  TRP A 911      12.410  55.390  60.710  1.00  0.00           C
ATOM   4139  CD1 TRP A 911      12.940  56.410  61.360  1.00  0.00           C
ATOM   4140  HD1 TRP A 911      13.000  56.510  62.440  1.00  0.00           H
ATOM   4141  NE1 TRP A 911      13.060  57.500  60.420  1.00  0.00           N
ATOM   4142  HE1 TRP A 911      13.170  58.440  60.700  1.00  0.00           H
ATOM   4143  CE2 TRP A 911      12.620  57.110  59.240  1.00  0.00           C
ATOM   4144  CD2 TRP A 911      12.170  55.780  59.320  1.00  0.00           C
ATOM   4145  CE3 TRP A 911      11.620  55.160  58.270  1.00  0.00           C
ATOM   4146  HE3 TRP A 911      11.280  54.140  58.260  1.00  0.00           H
ATOM   4147  CZ3 TRP A 911      11.520  55.890  57.060  1.00  0.00           C
ATOM   4148  HZ3 TRP A 911      11.150  55.370  56.180  1.00  0.00           H
ATOM   4149  CZ2 TRP A 911      12.520  57.820  58.090  1.00  0.00           C
ATOM   4150  HZ2 TRP A 911      12.790  58.870  57.990  1.00  0.00           H
ATOM   4151  CH2 TRP A 911      12.050  57.170  56.950  1.00  0.00           C
ATOM   4152  HH2 TRP A 911      12.030  57.690  56.000  1.00  0.00           H
ATOM   4153  C   TRP A 911      14.120  52.690  60.670  1.00  0.00           C
ATOM   4154  O   TRP A 911      14.780  53.050  59.700  1.00  0.00           O
ATOM   4155  N   THR A 912      14.660  52.050  61.800  1.00  0.00           N
ATOM   4156  HN  THR A 912      14.070  51.920  62.580  1.00  0.00           H
ATOM   4157  CA  THR A 912      16.140  51.890  61.950  1.00  0.00           C
ATOM   4158  HA  THR A 912      16.630  52.850  61.840  1.00  0.00           H
ATOM   4159  CB  THR A 912      16.560  51.390  63.250  1.00  0.00           C
ATOM   4160  HB  THR A 912      16.120  50.390  63.440  1.00  0.00           H
ATOM   4161  OG1 THR A 912      16.080  52.310  64.260  1.00  0.00           O
ATOM   4162  HG1 THR A 912      15.860  53.120  63.770  1.00  0.00           H
ATOM   4163  CG2 THR A 912      18.050  51.310  63.390  1.00  0.00           C
ATOM   4164 HG21 THR A 912      18.210  51.080  64.470  1.00  0.00           H
ATOM   4165 HG22 THR A 912      18.540  52.310  63.290  1.00  0.00           H
ATOM   4166 HG23 THR A 912      18.640  50.610  62.780  1.00  0.00           H
ATOM   4167  C   THR A 912      16.780  51.040  60.840  1.00  0.00           C
ATOM   4168  O   THR A 912      17.890  51.250  60.410  1.00  0.00           O
ATOM   4169  N   LEU A 913      16.160  49.960  60.420  1.00  0.00           N
ATOM   4170  HN  LEU A 913      15.290  49.740  60.870  1.00  0.00           H
ATOM   4171  CA  LEU A 913      16.500  49.240  59.220  1.00  0.00           C
ATOM   4172  HA  LEU A 913      17.540  48.950  59.310  1.00  0.00           H
ATOM   4173  CB  LEU A 913      15.770  47.880  59.230  1.00  0.00           C
ATOM   4174  HB1 LEU A 913      15.960  47.500  58.200  1.00  0.00           H
ATOM   4175  HB2 LEU A 913      14.680  48.130  59.300  1.00  0.00           H
ATOM   4176  CG  LEU A 913      16.100  46.940  60.390  1.00  0.00           C
ATOM   4177  HG  LEU A 913      16.040  47.460  61.380  1.00  0.00           H
ATOM   4178  CD1 LEU A 913      15.110  45.780  60.290  1.00  0.00           C
ATOM   4179 HD11 LEU A 913      15.300  45.020  61.080  1.00  0.00           H
ATOM   4180 HD12 LEU A 913      15.180  45.180  59.360  1.00  0.00           H
ATOM   4181 HD13 LEU A 913      14.080  46.110  60.530  1.00  0.00           H
ATOM   4182  CD2 LEU A 913      17.540  46.350  60.220  1.00  0.00           C
ATOM   4183 HD21 LEU A 913      17.750  45.540  60.950  1.00  0.00           H
ATOM   4184 HD22 LEU A 913      18.210  47.220  60.370  1.00  0.00           H
ATOM   4185 HD23 LEU A 913      17.720  45.960  59.190  1.00  0.00           H
ATOM   4186  C   LEU A 913      16.340  49.950  57.860  1.00  0.00           C
ATOM   4187  O   LEU A 913      17.190  49.800  57.030  1.00  0.00           O
ATOM   4188  N   LEU A 914      15.290  50.800  57.650  1.00  0.00           N
ATOM   4189  HN  LEU A 914      14.640  50.910  58.400  1.00  0.00           H
ATOM   4190  CA  LEU A 914      15.120  51.530  56.430  1.00  0.00           C
ATOM   4191  HA  LEU A 914      15.360  50.900  55.570  1.00  0.00           H
ATOM   4192  CB  LEU A 914      13.620  51.950  56.360  1.00  0.00           C
ATOM   4193  HB1 LEU A 914      13.440  52.670  57.190  1.00  0.00           H
ATOM   4194  HB2 LEU A 914      12.990  51.080  56.650  1.00  0.00           H
ATOM   4195  CG  LEU A 914      13.030  52.550  55.040  1.00  0.00           C
ATOM   4196  HG  LEU A 914      13.570  53.510  54.850  1.00  0.00           H
ATOM   4197  CD1 LEU A 914      13.400  51.650  53.840  1.00  0.00           C
ATOM   4198 HD11 LEU A 914      13.060  50.640  54.130  1.00  0.00           H
ATOM   4199 HD12 LEU A 914      14.500  51.680  53.670  1.00  0.00           H
ATOM   4200 HD13 LEU A 914      12.890  52.040  52.930  1.00  0.00           H
ATOM   4201  CD2 LEU A 914      11.480  52.750  55.150  1.00  0.00           C
ATOM   4202 HD21 LEU A 914      11.310  53.300  56.100  1.00  0.00           H
ATOM   4203 HD22 LEU A 914      10.990  51.760  55.210  1.00  0.00           H
ATOM   4204 HD23 LEU A 914      11.020  53.290  54.290  1.00  0.00           H
ATOM   4205  C   LEU A 914      16.100  52.710  56.130  1.00  0.00           C
ATOM   4206  O   LEU A 914      16.640  52.970  55.080  1.00  0.00           O
ATOM   4207  N   ILE A 915      16.490  53.440  57.190  1.00  0.00           N
ATOM   4208  HN  ILE A 915      16.180  53.140  58.080  1.00  0.00           H
ATOM   4209  CA  ILE A 915      17.390  54.550  57.020  1.00  0.00           C
ATOM   4210  HA  ILE A 915      17.370  55.020  56.040  1.00  0.00           H
ATOM   4211  CB  ILE A 915      17.140  55.650  58.050  1.00  0.00           C
ATOM   4212  HB  ILE A 915      17.890  56.440  57.840  1.00  0.00           H
ATOM   4213  CG2 ILE A 915      15.740  56.200  57.620  1.00  0.00           C
ATOM   4214 HG21 ILE A 915      15.460  57.220  57.970  1.00  0.00           H
ATOM   4215 HG22 ILE A 915      14.860  55.590  57.910  1.00  0.00           H
ATOM   4216 HG23 ILE A 915      15.810  56.360  56.520  1.00  0.00           H
ATOM   4217  CG1 ILE A 915      17.290  55.370  59.540  1.00  0.00           C
ATOM   4218 HG11 ILE A 915      18.320  55.010  59.790  1.00  0.00           H
ATOM   4219 HG12 ILE A 915      16.630  54.550  59.920  1.00  0.00           H
ATOM   4220  CD  ILE A 915      16.930  56.640  60.430  1.00  0.00           C
ATOM   4221  HD1 ILE A 915      15.830  56.710  60.530  1.00  0.00           H
ATOM   4222  HD2 ILE A 915      17.310  57.600  60.050  1.00  0.00           H
ATOM   4223  HD3 ILE A 915      17.470  56.420  61.380  1.00  0.00           H
ATOM   4224  C   ILE A 915      18.850  54.030  57.280  1.00  0.00           C
ATOM   4225  O   ILE A 915      19.830  54.800  57.310  1.00  0.00           O
ATOM   4226  N   ALA A 916      19.090  52.720  57.460  1.00  0.00           N
ATOM   4227  HN  ALA A 916      18.300  52.120  57.580  1.00  0.00           H
ATOM   4228  CA  ALA A 916      20.430  52.220  57.420  1.00  0.00           C
ATOM   4229  HA  ALA A 916      21.000  52.840  58.100  1.00  0.00           H
ATOM   4230  CB  ALA A 916      20.430  50.880  58.100  1.00  0.00           C
ATOM   4231  HB1 ALA A 916      21.500  50.550  58.140  1.00  0.00           H
ATOM   4232  HB2 ALA A 916      19.780  50.210  57.490  1.00  0.00           H
ATOM   4233  HB3 ALA A 916      19.990  50.900  59.110  1.00  0.00           H
ATOM   4234  C   ALA A 916      20.950  52.150  55.980  1.00  0.00           C
ATOM   4235  O   ALA A 916      22.100  51.850  55.780  1.00  0.00           O
ATOM   4236  N   ALA A 917      20.170  52.480  54.960  1.00  0.00           N
ATOM   4237  HN  ALA A 917      19.180  52.510  55.070  1.00  0.00           H
ATOM   4238  CA  ALA A 917      20.730  52.690  53.660  1.00  0.00           C
ATOM   4239  HA  ALA A 917      21.310  51.810  53.430  1.00  0.00           H
ATOM   4240  CB  ALA A 917      19.580  52.690  52.580  1.00  0.00           C
ATOM   4241  HB1 ALA A 917      19.010  51.740  52.640  1.00  0.00           H
ATOM   4242  HB2 ALA A 917      19.870  52.900  51.530  1.00  0.00           H
ATOM   4243  HB3 ALA A 917      18.890  53.480  52.950  1.00  0.00           H
ATOM   4244  C   ALA A 917      21.660  53.890  53.540  1.00  0.00           C
ATOM   4245  O   ALA A 917      22.560  53.900  52.730  1.00  0.00           O
ATOM   4246  N   ILE A 918      21.360  55.010  54.220  1.00  0.00           N
ATOM   4247  HN  ILE A 918      20.710  55.000  54.970  1.00  0.00           H
ATOM   4248  CA  ILE A 918      22.140  56.260  54.080  1.00  0.00           C
ATOM   4249  HA  ILE A 918      22.140  56.490  53.030  1.00  0.00           H
ATOM   4250  CB  ILE A 918      21.360  57.270  54.880  1.00  0.00           C
ATOM   4251  HB  ILE A 918      21.410  57.020  55.960  1.00  0.00           H
ATOM   4252  CG2 ILE A 918      22.040  58.650  54.790  1.00  0.00           C
ATOM   4253 HG21 ILE A 918      22.070  58.880  53.710  1.00  0.00           H
ATOM   4254 HG22 ILE A 918      23.130  58.750  55.040  1.00  0.00           H
ATOM   4255 HG23 ILE A 918      21.540  59.460  55.370  1.00  0.00           H
ATOM   4256  CG1 ILE A 918      19.830  57.360  54.520  1.00  0.00           C
ATOM   4257 HG11 ILE A 918      19.310  56.380  54.660  1.00  0.00           H
ATOM   4258 HG12 ILE A 918      19.700  57.620  53.450  1.00  0.00           H
ATOM   4259  CD  ILE A 918      19.030  58.280  55.450  1.00  0.00           C
ATOM   4260  HD1 ILE A 918      19.290  58.150  56.520  1.00  0.00           H
ATOM   4261  HD2 ILE A 918      17.940  58.080  55.490  1.00  0.00           H
ATOM   4262  HD3 ILE A 918      19.310  59.290  55.110  1.00  0.00           H
ATOM   4263  C   ILE A 918      23.590  56.040  54.620  1.00  0.00           C
ATOM   4264  O   ILE A 918      24.450  56.550  53.930  1.00  0.00           O
ATOM   4265  N   PRO A 919      23.900  55.290  55.640  1.00  0.00           N
ATOM   4266  CD  PRO A 919      23.080  55.150  56.860  1.00  0.00           C
ATOM   4267  HD1 PRO A 919      22.030  54.820  56.710  1.00  0.00           H
ATOM   4268  HD2 PRO A 919      23.070  56.160  57.330  1.00  0.00           H
ATOM   4269  CA  PRO A 919      25.230  54.970  55.930  1.00  0.00           C
ATOM   4270  HA  PRO A 919      25.700  55.940  55.960  1.00  0.00           H
ATOM   4271  CB  PRO A 919      25.280  54.340  57.380  1.00  0.00           C
ATOM   4272  HB1 PRO A 919      25.710  55.020  58.140  1.00  0.00           H
ATOM   4273  HB2 PRO A 919      25.820  53.370  57.520  1.00  0.00           H
ATOM   4274  CG  PRO A 919      23.820  54.170  57.770  1.00  0.00           C
ATOM   4275  HG1 PRO A 919      23.410  53.160  57.560  1.00  0.00           H
ATOM   4276  HG2 PRO A 919      23.720  54.390  58.860  1.00  0.00           H
ATOM   4277  C   PRO A 919      25.890  54.030  54.910  1.00  0.00           C
ATOM   4278  O   PRO A 919      27.020  54.300  54.500  1.00  0.00           O
ATOM   4279  N   ALA A 920      25.150  53.070  54.350  1.00  0.00           N
ATOM   4280  HN  ALA A 920      24.210  52.890  54.640  1.00  0.00           H
ATOM   4281  CA  ALA A 920      25.700  52.020  53.500  1.00  0.00           C
ATOM   4282  HA  ALA A 920      26.600  51.520  53.840  1.00  0.00           H
ATOM   4283  CB  ALA A 920      24.570  51.000  53.350  1.00  0.00           C
ATOM   4284  HB1 ALA A 920      23.530  51.390  53.230  1.00  0.00           H
ATOM   4285  HB2 ALA A 920      24.590  50.480  54.330  1.00  0.00           H
ATOM   4286  HB3 ALA A 920      24.770  50.270  52.530  1.00  0.00           H
ATOM   4287  C   ALA A 920      25.940  52.660  52.200  1.00  0.00           C
ATOM   4288  O   ALA A 920      26.850  52.200  51.490  1.00  0.00           O
ATOM   4289  N   LEU A 921      25.220  53.770  51.890  1.00  0.00           N
ATOM   4290  HN  LEU A 921      24.360  53.790  52.410  1.00  0.00           H
ATOM   4291  CA  LEU A 921      25.410  54.490  50.600  1.00  0.00           C
ATOM   4292  HA  LEU A 921      25.390  53.730  49.830  1.00  0.00           H
ATOM   4293  CB  LEU A 921      24.280  55.560  50.280  1.00  0.00           C
ATOM   4294  HB1 LEU A 921      23.980  55.980  51.270  1.00  0.00           H
ATOM   4295  HB2 LEU A 921      23.360  55.050  49.930  1.00  0.00           H
ATOM   4296  CG  LEU A 921      24.570  56.740  49.340  1.00  0.00           C
ATOM   4297  HG  LEU A 921      25.460  57.260  49.740  1.00  0.00           H
ATOM   4298  CD1 LEU A 921      24.900  56.260  47.930  1.00  0.00           C
ATOM   4299 HD11 LEU A 921      25.890  55.750  47.890  1.00  0.00           H
ATOM   4300 HD12 LEU A 921      25.030  57.120  47.250  1.00  0.00           H
ATOM   4301 HD13 LEU A 921      24.160  55.520  47.560  1.00  0.00           H
ATOM   4302  CD2 LEU A 921      23.380  57.690  49.320  1.00  0.00           C
ATOM   4303 HD21 LEU A 921      22.450  57.270  48.870  1.00  0.00           H
ATOM   4304 HD22 LEU A 921      23.660  58.600  48.750  1.00  0.00           H
ATOM   4305 HD23 LEU A 921      23.300  57.850  50.420  1.00  0.00           H
ATOM   4306  C   LEU A 921      26.870  55.040  50.600  1.00  0.00           C
ATOM   4307  O   LEU A 921      27.560  54.820  49.640  1.00  0.00           O
ATOM   4308  N   LEU A 922      27.330  55.640  51.800  1.00  0.00           N
ATOM   4309  HN  LEU A 922      26.690  55.800  52.550  1.00  0.00           H
ATOM   4310  CA  LEU A 922      28.690  55.950  52.110  1.00  0.00           C
ATOM   4311  HA  LEU A 922      28.990  56.720  51.410  1.00  0.00           H
ATOM   4312  CB  LEU A 922      28.850  56.630  53.510  1.00  0.00           C
ATOM   4313  HB1 LEU A 922      29.900  57.000  53.530  1.00  0.00           H
ATOM   4314  HB2 LEU A 922      28.750  55.940  54.350  1.00  0.00           H
ATOM   4315  CG  LEU A 922      27.950  57.860  53.910  1.00  0.00           C
ATOM   4316  HG  LEU A 922      26.960  57.350  53.920  1.00  0.00           H
ATOM   4317  CD1 LEU A 922      28.240  58.370  55.280  1.00  0.00           C
ATOM   4318 HD11 LEU A 922      27.640  59.210  55.680  1.00  0.00           H
ATOM   4319 HD12 LEU A 922      29.260  58.800  55.380  1.00  0.00           H
ATOM   4320 HD13 LEU A 922      28.310  57.550  56.030  1.00  0.00           H
ATOM   4321  CD2 LEU A 922      27.920  59.040  52.930  1.00  0.00           C
ATOM   4322 HD21 LEU A 922      28.950  59.410  52.720  1.00  0.00           H
ATOM   4323 HD22 LEU A 922      27.270  59.860  53.300  1.00  0.00           H
ATOM   4324 HD23 LEU A 922      27.560  58.790  51.900  1.00  0.00           H
ATOM   4325  C   LEU A 922      29.670  54.830  52.090  1.00  0.00           C
ATOM   4326  O   LEU A 922      30.680  54.960  51.390  1.00  0.00           O
ATOM   4327  N   CYS A 923      29.400  53.730  52.750  1.00  0.00           N
ATOM   4328  HN  CYS A 923      28.560  53.680  53.290  1.00  0.00           H
ATOM   4329  CA  CYS A 923      30.280  52.570  52.790  1.00  0.00           C
ATOM   4330  HA  CYS A 923      31.240  52.980  53.110  1.00  0.00           H
ATOM   4331  CB  CYS A 923      29.790  51.590  53.880  1.00  0.00           C
ATOM   4332  HB1 CYS A 923      28.880  51.090  53.500  1.00  0.00           H
ATOM   4333  HB2 CYS A 923      29.450  52.150  54.780  1.00  0.00           H
ATOM   4334  SG  CYS A 923      30.980  50.310  54.330  1.00  0.00           S
ATOM   4335  HG1 CYS A 923      30.080  49.470  54.820  1.00  0.00           H
ATOM   4336  C   CYS A 923      30.440  51.940  51.390  1.00  0.00           C
ATOM   4337  O   CYS A 923      31.520  51.640  50.870  1.00  0.00           O
ATOM   4338  N   THR A 924      29.370  51.870  50.630  1.00  0.00           N
ATOM   4339  HN  THR A 924      28.510  52.240  50.990  1.00  0.00           H
ATOM   4340  CA  THR A 924      29.320  51.320  49.260  1.00  0.00           C
ATOM   4341  HA  THR A 924      29.680  50.300  49.330  1.00  0.00           H
ATOM   4342  CB  THR A 924      28.000  51.310  48.600  1.00  0.00           C
ATOM   4343  HB  THR A 924      27.540  52.320  48.480  1.00  0.00           H
ATOM   4344  OG1 THR A 924      27.050  50.490  49.320  1.00  0.00           O
ATOM   4345  HG1 THR A 924      26.780  50.960  50.120  1.00  0.00           H
ATOM   4346  CG2 THR A 924      28.110  50.640  47.220  1.00  0.00           C
ATOM   4347 HG21 THR A 924      27.160  50.790  46.650  1.00  0.00           H
ATOM   4348 HG22 THR A 924      28.310  49.550  47.200  1.00  0.00           H
ATOM   4349 HG23 THR A 924      28.840  51.090  46.530  1.00  0.00           H
ATOM   4350  C   THR A 924      30.250  52.160  48.350  1.00  0.00           C
ATOM   4351  O   THR A 924      31.100  51.530  47.700  1.00  0.00           O
ATOM   4352  N   ILE A 925      30.280  53.550  48.370  1.00  0.00           N
ATOM   4353  HN  ILE A 925      29.550  54.030  48.830  1.00  0.00           H
ATOM   4354  CA  ILE A 925      31.230  54.430  47.770  1.00  0.00           C
ATOM   4355  HA  ILE A 925      31.240  54.180  46.720  1.00  0.00           H
ATOM   4356  CB  ILE A 925      30.770  55.920  47.940  1.00  0.00           C
ATOM   4357  HB  ILE A 925      30.720  56.030  49.050  1.00  0.00           H
ATOM   4358  CG2 ILE A 925      31.780  56.950  47.340  1.00  0.00           C
ATOM   4359 HG21 ILE A 925      32.800  56.860  47.780  1.00  0.00           H
ATOM   4360 HG22 ILE A 925      31.440  57.990  47.510  1.00  0.00           H
ATOM   4361 HG23 ILE A 925      31.880  56.880  46.250  1.00  0.00           H
ATOM   4362  CG1 ILE A 925      29.330  56.160  47.320  1.00  0.00           C
ATOM   4363 HG11 ILE A 925      28.620  55.340  47.550  1.00  0.00           H
ATOM   4364 HG12 ILE A 925      29.490  56.140  46.220  1.00  0.00           H
ATOM   4365  CD  ILE A 925      28.780  57.580  47.450  1.00  0.00           C
ATOM   4366  HD1 ILE A 925      27.720  57.620  47.120  1.00  0.00           H
ATOM   4367  HD2 ILE A 925      29.380  58.250  46.800  1.00  0.00           H
ATOM   4368  HD3 ILE A 925      28.940  57.890  48.500  1.00  0.00           H
ATOM   4369  C   ILE A 925      32.670  54.220  48.190  1.00  0.00           C
ATOM   4370  O   ILE A 925      33.600  54.160  47.390  1.00  0.00           O
ATOM   4371  N   LEU A 926      32.900  54.090  49.530  1.00  0.00           N
ATOM   4372  HN  LEU A 926      32.140  54.290  50.140  1.00  0.00           H
ATOM   4373  CA  LEU A 926      34.240  53.720  50.110  1.00  0.00           C
ATOM   4374  HA  LEU A 926      34.890  54.550  49.840  1.00  0.00           H
ATOM   4375  CB  LEU A 926      34.320  53.640  51.620  1.00  0.00           C
ATOM   4376  HB1 LEU A 926      35.280  53.180  51.920  1.00  0.00           H
ATOM   4377  HB2 LEU A 926      33.580  52.880  51.940  1.00  0.00           H
ATOM   4378  CG  LEU A 926      34.160  54.930  52.490  1.00  0.00           C
ATOM   4379  HG  LEU A 926      33.200  55.420  52.220  1.00  0.00           H
ATOM   4380  CD1 LEU A 926      34.110  54.540  53.960  1.00  0.00           C
ATOM   4381 HD11 LEU A 926      34.040  55.470  54.570  1.00  0.00           H
ATOM   4382 HD12 LEU A 926      35.030  54.070  54.360  1.00  0.00           H
ATOM   4383 HD13 LEU A 926      33.250  53.870  54.220  1.00  0.00           H
ATOM   4384  CD2 LEU A 926      35.350  55.890  52.240  1.00  0.00           C
ATOM   4385 HD21 LEU A 926      35.470  56.190  51.180  1.00  0.00           H
ATOM   4386 HD22 LEU A 926      36.240  55.330  52.590  1.00  0.00           H
ATOM   4387 HD23 LEU A 926      35.390  56.740  52.950  1.00  0.00           H
ATOM   4388  C   LEU A 926      34.850  52.450  49.550  1.00  0.00           C
ATOM   4389  O   LEU A 926      36.050  52.260  49.250  1.00  0.00           O
ATOM   4390  N   ILE A 927      34.010  51.440  49.510  1.00  0.00           N
ATOM   4391  HN  ILE A 927      33.080  51.570  49.840  1.00  0.00           H
ATOM   4392  CA  ILE A 927      34.320  50.140  49.100  1.00  0.00           C
ATOM   4393  HA  ILE A 927      35.220  49.810  49.610  1.00  0.00           H
ATOM   4394  CB  ILE A 927      33.150  49.130  49.520  1.00  0.00           C
ATOM   4395  HB  ILE A 927      32.220  49.650  49.220  1.00  0.00           H
ATOM   4396  CG2 ILE A 927      33.240  47.770  48.650  1.00  0.00           C
ATOM   4397 HG21 ILE A 927      33.030  48.000  47.590  1.00  0.00           H
ATOM   4398 HG22 ILE A 927      32.560  47.030  49.120  1.00  0.00           H
ATOM   4399 HG23 ILE A 927      34.280  47.390  48.720  1.00  0.00           H
ATOM   4400  CG1 ILE A 927      33.010  48.700  51.010  1.00  0.00           C
ATOM   4401 HG11 ILE A 927      32.010  48.190  51.030  1.00  0.00           H
ATOM   4402 HG12 ILE A 927      32.960  49.570  51.690  1.00  0.00           H
ATOM   4403  CD  ILE A 927      34.120  47.760  51.530  1.00  0.00           C
ATOM   4404  HD1 ILE A 927      33.930  47.430  52.580  1.00  0.00           H
ATOM   4405  HD2 ILE A 927      35.090  48.300  51.410  1.00  0.00           H
ATOM   4406  HD3 ILE A 927      34.040  46.810  50.970  1.00  0.00           H
ATOM   4407  C   ILE A 927      34.530  50.050  47.630  1.00  0.00           C
ATOM   4408  O   ILE A 927      35.470  49.320  47.270  1.00  0.00           O
ATOM   4409  N   PHE A 928      33.700  50.790  46.830  1.00  0.00           N
ATOM   4410  HN  PHE A 928      32.890  51.250  47.160  1.00  0.00           H
ATOM   4411  CA  PHE A 928      33.820  50.980  45.410  1.00  0.00           C
ATOM   4412  HA  PHE A 928      33.820  50.030  44.890  1.00  0.00           H
ATOM   4413  CB  PHE A 928      32.590  51.800  45.010  1.00  0.00           C
ATOM   4414  HB1 PHE A 928      32.450  52.620  45.740  1.00  0.00           H
ATOM   4415  HB2 PHE A 928      31.720  51.100  45.110  1.00  0.00           H
ATOM   4416  CG  PHE A 928      32.630  52.450  43.640  1.00  0.00           C
ATOM   4417  CD1 PHE A 928      32.660  51.610  42.490  1.00  0.00           C
ATOM   4418  HD1 PHE A 928      32.580  50.530  42.600  1.00  0.00           H
ATOM   4419  CE1 PHE A 928      32.650  52.220  41.190  1.00  0.00           C
ATOM   4420  HE1 PHE A 928      32.440  51.530  40.370  1.00  0.00           H
ATOM   4421  CZ  PHE A 928      32.610  53.600  41.090  1.00  0.00           C
ATOM   4422  HZ  PHE A 928      32.560  54.070  40.110  1.00  0.00           H
ATOM   4423  CD2 PHE A 928      32.580  53.830  43.520  1.00  0.00           C
ATOM   4424  HD2 PHE A 928      32.690  54.500  44.360  1.00  0.00           H
ATOM   4425  CE2 PHE A 928      32.670  54.380  42.280  1.00  0.00           C
ATOM   4426  HE2 PHE A 928      32.600  55.450  42.090  1.00  0.00           H
ATOM   4427  C   PHE A 928      35.100  51.630  44.910  1.00  0.00           C
ATOM   4428  O   PHE A 928      35.770  51.200  44.020  1.00  0.00           O
ATOM   4429  N   MET A 929      35.410  52.810  45.480  1.00  0.00           N
ATOM   4430  HN  MET A 929      34.780  53.210  46.150  1.00  0.00           H
ATOM   4431  CA  MET A 929      36.610  53.560  45.290  1.00  0.00           C
ATOM   4432  HA  MET A 929      36.630  53.650  44.220  1.00  0.00           H
ATOM   4433  CB  MET A 929      36.550  54.850  46.010  1.00  0.00           C
ATOM   4434  HB1 MET A 929      37.470  55.440  45.830  1.00  0.00           H
ATOM   4435  HB2 MET A 929      36.330  54.710  47.090  1.00  0.00           H
ATOM   4436  CG  MET A 929      35.470  55.750  45.360  1.00  0.00           C
ATOM   4437  HG1 MET A 929      35.670  56.700  45.890  1.00  0.00           H
ATOM   4438  HG2 MET A 929      34.440  55.420  45.650  1.00  0.00           H
ATOM   4439  SD  MET A 929      35.480  56.040  43.540  1.00  0.00           S
ATOM   4440  CE  MET A 929      37.120  56.890  43.410  1.00  0.00           C
ATOM   4441  HE1 MET A 929      37.350  57.170  42.350  1.00  0.00           H
ATOM   4442  HE2 MET A 929      37.970  56.240  43.700  1.00  0.00           H
ATOM   4443  HE3 MET A 929      37.250  57.740  44.120  1.00  0.00           H
ATOM   4444  C   MET A 929      37.930  52.900  45.670  1.00  0.00           C
ATOM   4445  O   MET A 929      38.750  52.920  44.820  1.00  0.00           O
ATOM   4446  N   ASP A 930      38.070  52.210  46.770  1.00  0.00           N
ATOM   4447  HN  ASP A 930      37.530  52.420  47.580  1.00  0.00           H
ATOM   4448  CA  ASP A 930      39.320  51.410  46.990  1.00  0.00           C
ATOM   4449  HA  ASP A 930      40.190  52.020  46.800  1.00  0.00           H
ATOM   4450  CB  ASP A 930      39.530  51.020  48.470  1.00  0.00           C
ATOM   4451  HB1 ASP A 930      40.300  50.220  48.540  1.00  0.00           H
ATOM   4452  HB2 ASP A 930      38.640  50.620  49.020  1.00  0.00           H
ATOM   4453  CG  ASP A 930      40.090  52.180  49.290  1.00  0.00           C
ATOM   4454  OD1 ASP A 930      40.320  53.300  48.830  1.00  0.00           O
ATOM   4455  OD2 ASP A 930      40.250  51.950  50.510  1.00  0.00           O
ATOM   4456  C   ASP A 930      39.410  50.190  46.200  1.00  0.00           C
ATOM   4457  O   ASP A 930      40.530  49.900  45.710  1.00  0.00           O
ATOM   4458  N   GLN A 931      38.310  49.360  46.030  1.00  0.00           N
ATOM   4459  HN  GLN A 931      37.440  49.600  46.460  1.00  0.00           H
ATOM   4460  CA  GLN A 931      38.290  48.150  45.280  1.00  0.00           C
ATOM   4461  HA  GLN A 931      39.040  47.450  45.640  1.00  0.00           H
ATOM   4462  CB  GLN A 931      36.870  47.360  45.360  1.00  0.00           C
ATOM   4463  HB1 GLN A 931      36.140  47.990  44.790  1.00  0.00           H
ATOM   4464  HB2 GLN A 931      36.560  47.470  46.420  1.00  0.00           H
ATOM   4465  CG  GLN A 931      36.950  45.930  44.800  1.00  0.00           C
ATOM   4466  HG1 GLN A 931      36.950  45.990  43.690  1.00  0.00           H
ATOM   4467  HG2 GLN A 931      36.050  45.370  45.150  1.00  0.00           H
ATOM   4468  CD  GLN A 931      38.290  45.260  45.190  1.00  0.00           C
ATOM   4469  OE1 GLN A 931      38.600  44.880  46.330  1.00  0.00           O
ATOM   4470  NE2 GLN A 931      39.050  44.830  44.170  1.00  0.00           N
ATOM   4471 HE21 GLN A 931      39.730  44.150  44.450  1.00  0.00           H
ATOM   4472 HE22 GLN A 931      39.110  45.400  43.360  1.00  0.00           H
ATOM   4473  C   GLN A 931      38.590  48.390  43.810  1.00  0.00           C
ATOM   4474  O   GLN A 931      39.440  47.690  43.290  1.00  0.00           O
ATOM   4475  N   GLN A 932      37.970  49.420  43.210  1.00  0.00           N
ATOM   4476  HN  GLN A 932      37.260  49.940  43.670  1.00  0.00           H
ATOM   4477  CA  GLN A 932      38.240  49.720  41.820  1.00  0.00           C
ATOM   4478  HA  GLN A 932      38.340  48.760  41.330  1.00  0.00           H
ATOM   4479  CB  GLN A 932      37.070  50.480  41.150  1.00  0.00           C
ATOM   4480  HB1 GLN A 932      37.240  50.730  40.080  1.00  0.00           H
ATOM   4481  HB2 GLN A 932      36.910  51.410  41.720  1.00  0.00           H
ATOM   4482  CG  GLN A 932      35.780  49.660  41.060  1.00  0.00           C
ATOM   4483  HG1 GLN A 932      34.950  50.310  40.740  1.00  0.00           H
ATOM   4484  HG2 GLN A 932      35.410  49.330  42.050  1.00  0.00           H
ATOM   4485  CD  GLN A 932      35.730  48.310  40.310  1.00  0.00           C
ATOM   4486  OE1 GLN A 932      36.630  47.470  40.310  1.00  0.00           O
ATOM   4487  NE2 GLN A 932      34.540  48.050  39.670  1.00  0.00           N
ATOM   4488 HE21 GLN A 932      34.360  47.190  39.200  1.00  0.00           H
ATOM   4489 HE22 GLN A 932      34.010  48.880  39.480  1.00  0.00           H
ATOM   4490  C   GLN A 932      39.550  50.390  41.460  1.00  0.00           C
ATOM   4491  O   GLN A 932      40.070  50.040  40.400  1.00  0.00           O
ATOM   4492  N   ILE A 933      40.110  51.300  42.270  1.00  0.00           N
ATOM   4493  HN  ILE A 933      39.580  51.570  43.070  1.00  0.00           H
ATOM   4494  CA  ILE A 933      41.370  52.000  41.950  1.00  0.00           C
ATOM   4495  HA  ILE A 933      41.220  52.260  40.910  1.00  0.00           H
ATOM   4496  CB  ILE A 933      41.400  53.370  42.680  1.00  0.00           C
ATOM   4497  HB  ILE A 933      40.350  53.720  42.620  1.00  0.00           H
ATOM   4498  CG2 ILE A 933      41.680  53.130  44.180  1.00  0.00           C
ATOM   4499 HG21 ILE A 933      41.070  52.320  44.620  1.00  0.00           H
ATOM   4500 HG22 ILE A 933      41.510  54.060  44.770  1.00  0.00           H
ATOM   4501 HG23 ILE A 933      42.740  52.830  44.360  1.00  0.00           H
ATOM   4502  CG1 ILE A 933      42.240  54.400  41.930  1.00  0.00           C
ATOM   4503 HG11 ILE A 933      41.880  54.540  40.890  1.00  0.00           H
ATOM   4504 HG12 ILE A 933      43.310  54.140  41.810  1.00  0.00           H
ATOM   4505  CD  ILE A 933      42.100  55.890  42.450  1.00  0.00           C
ATOM   4506  HD1 ILE A 933      41.030  56.110  42.240  1.00  0.00           H
ATOM   4507  HD2 ILE A 933      42.700  56.610  41.850  1.00  0.00           H
ATOM   4508  HD3 ILE A 933      42.270  56.110  43.520  1.00  0.00           H
ATOM   4509  C   ILE A 933      42.630  51.180  42.120  1.00  0.00           C
ATOM   4510  O   ILE A 933      43.580  51.280  41.300  1.00  0.00           O
ATOM   4511  N   THR A 934      42.660  50.220  42.980  1.00  0.00           N
ATOM   4512  HN  THR A 934      41.920  50.130  43.640  1.00  0.00           H
ATOM   4513  CA  THR A 934      43.570  49.050  42.900  1.00  0.00           C
ATOM   4514  HA  THR A 934      44.500  49.570  42.680  1.00  0.00           H
ATOM   4515  CB  THR A 934      43.590  48.110  44.130  1.00  0.00           C
ATOM   4516  HB  THR A 934      42.590  47.700  44.380  1.00  0.00           H
ATOM   4517  OG1 THR A 934      44.090  48.730  45.380  1.00  0.00           O
ATOM   4518  HG1 THR A 934      43.710  49.600  45.540  1.00  0.00           H
ATOM   4519  CG2 THR A 934      44.530  46.960  43.920  1.00  0.00           C
ATOM   4520 HG21 THR A 934      44.290  46.360  43.010  1.00  0.00           H
ATOM   4521 HG22 THR A 934      44.480  46.280  44.800  1.00  0.00           H
ATOM   4522 HG23 THR A 934      45.590  47.240  43.700  1.00  0.00           H
ATOM   4523  C   THR A 934      43.550  48.160  41.600  1.00  0.00           C
ATOM   4524  O   THR A 934      44.620  47.960  40.950  1.00  0.00           O
ATOM   4525  N   ALA A 935      42.300  47.730  41.150  1.00  0.00           N
ATOM   4526  HN  ALA A 935      41.440  48.020  41.570  1.00  0.00           H
ATOM   4527  CA  ALA A 935      42.020  47.100  39.870  1.00  0.00           C
ATOM   4528  HA  ALA A 935      42.560  46.180  39.780  1.00  0.00           H
ATOM   4529  CB  ALA A 935      40.500  46.810  39.760  1.00  0.00           C
ATOM   4530  HB1 ALA A 935      40.150  45.960  40.370  1.00  0.00           H
ATOM   4531  HB2 ALA A 935      40.260  46.490  38.730  1.00  0.00           H
ATOM   4532  HB3 ALA A 935      39.850  47.640  40.150  1.00  0.00           H
ATOM   4533  C   ALA A 935      42.490  48.000  38.680  1.00  0.00           C
ATOM   4534  O   ALA A 935      43.170  47.500  37.750  1.00  0.00           O
ATOM   4535  N   VAL A 936      42.260  49.330  38.750  1.00  0.00           N
ATOM   4536  HN  VAL A 936      41.650  49.660  39.470  1.00  0.00           H
ATOM   4537  CA  VAL A 936      42.670  50.310  37.690  1.00  0.00           C
ATOM   4538  HA  VAL A 936      42.360  49.940  36.720  1.00  0.00           H
ATOM   4539  CB  VAL A 936      42.090  51.720  38.010  1.00  0.00           C
ATOM   4540  HB  VAL A 936      42.100  51.950  39.100  1.00  0.00           H
ATOM   4541  CG1 VAL A 936      42.870  52.810  37.330  1.00  0.00           C
ATOM   4542 HG11 VAL A 936      42.860  52.600  36.240  1.00  0.00           H
ATOM   4543 HG12 VAL A 936      43.890  52.930  37.740  1.00  0.00           H
ATOM   4544 HG13 VAL A 936      42.310  53.740  37.590  1.00  0.00           H
ATOM   4545  CG2 VAL A 936      40.630  51.930  37.530  1.00  0.00           C
ATOM   4546 HG21 VAL A 936      40.520  51.840  36.430  1.00  0.00           H
ATOM   4547 HG22 VAL A 936      40.210  52.880  37.900  1.00  0.00           H
ATOM   4548 HG23 VAL A 936      39.960  51.170  37.990  1.00  0.00           H
ATOM   4549  C   VAL A 936      44.160  50.280  37.640  1.00  0.00           C
ATOM   4550  O   VAL A 936      44.750  50.270  36.580  1.00  0.00           O
ATOM   4551  N   ILE A 937      44.770  50.240  38.830  1.00  0.00           N
ATOM   4552  HN  ILE A 937      44.230  50.340  39.660  1.00  0.00           H
ATOM   4553  CA  ILE A 937      46.210  50.080  38.930  1.00  0.00           C
ATOM   4554  HA  ILE A 937      46.650  50.920  38.400  1.00  0.00           H
ATOM   4555  CB  ILE A 937      46.780  50.330  40.370  1.00  0.00           C
ATOM   4556  HB  ILE A 937      45.970  49.980  41.040  1.00  0.00           H
ATOM   4557  CG2 ILE A 937      48.050  49.470  40.610  1.00  0.00           C
ATOM   4558 HG21 ILE A 937      48.820  49.740  39.860  1.00  0.00           H
ATOM   4559 HG22 ILE A 937      47.900  48.370  40.530  1.00  0.00           H
ATOM   4560 HG23 ILE A 937      48.430  49.720  41.630  1.00  0.00           H
ATOM   4561  CG1 ILE A 937      46.910  51.880  40.710  1.00  0.00           C
ATOM   4562 HG11 ILE A 937      47.240  51.960  41.770  1.00  0.00           H
ATOM   4563 HG12 ILE A 937      45.870  52.260  40.770  1.00  0.00           H
ATOM   4564  CD  ILE A 937      47.890  52.630  39.800  1.00  0.00           C
ATOM   4565  HD1 ILE A 937      48.070  53.660  40.180  1.00  0.00           H
ATOM   4566  HD2 ILE A 937      47.530  52.620  38.750  1.00  0.00           H
ATOM   4567  HD3 ILE A 937      48.850  52.070  39.820  1.00  0.00           H
ATOM   4568  C   ILE A 937      46.770  48.850  38.200  1.00  0.00           C
ATOM   4569  O   ILE A 937      47.690  49.000  37.370  1.00  0.00           O
ATOM   4570  N   ILE A 938      46.190  47.610  38.410  1.00  0.00           N
ATOM   4571  HN  ILE A 938      45.390  47.620  39.010  1.00  0.00           H
ATOM   4572  CA  ILE A 938      46.610  46.400  37.850  1.00  0.00           C
ATOM   4573  HA  ILE A 938      47.670  46.560  37.920  1.00  0.00           H
ATOM   4574  CB  ILE A 938      46.190  45.230  38.790  1.00  0.00           C
ATOM   4575  HB  ILE A 938      45.100  45.320  38.910  1.00  0.00           H
ATOM   4576  CG2 ILE A 938      46.490  43.880  38.150  1.00  0.00           C
ATOM   4577 HG21 ILE A 938      45.830  43.100  38.600  1.00  0.00           H
ATOM   4578 HG22 ILE A 938      47.560  43.670  38.390  1.00  0.00           H
ATOM   4579 HG23 ILE A 938      46.340  43.820  37.050  1.00  0.00           H
ATOM   4580  CG1 ILE A 938      46.810  45.320  40.230  1.00  0.00           C
ATOM   4581 HG11 ILE A 938      46.330  44.570  40.890  1.00  0.00           H
ATOM   4582 HG12 ILE A 938      46.630  46.310  40.700  1.00  0.00           H
ATOM   4583  CD  ILE A 938      48.380  45.220  40.220  1.00  0.00           C
ATOM   4584  HD1 ILE A 938      48.840  44.250  39.920  1.00  0.00           H
ATOM   4585  HD2 ILE A 938      48.510  45.360  41.310  1.00  0.00           H
ATOM   4586  HD3 ILE A 938      48.820  46.000  39.560  1.00  0.00           H
ATOM   4587  C   ILE A 938      46.320  46.270  36.340  1.00  0.00           C
ATOM   4588  O   ILE A 938      46.970  45.520  35.610  1.00  0.00           O
ATOM   4589  N   ASN A 939      45.370  47.010  35.830  1.00  0.00           N
ATOM   4590  HN  ASN A 939      44.950  47.630  36.490  1.00  0.00           H
ATOM   4591  CA  ASN A 939      44.890  46.980  34.410  1.00  0.00           C
ATOM   4592  HA  ASN A 939      45.130  46.010  33.990  1.00  0.00           H
ATOM   4593  CB  ASN A 939      43.400  47.290  34.440  1.00  0.00           C
ATOM   4594  HB1 ASN A 939      43.270  48.380  34.610  1.00  0.00           H
ATOM   4595  HB2 ASN A 939      43.040  46.730  35.330  1.00  0.00           H
ATOM   4596  CG  ASN A 939      42.700  46.700  33.210  1.00  0.00           C
ATOM   4597  OD1 ASN A 939      43.130  45.790  32.520  1.00  0.00           O
ATOM   4598  ND2 ASN A 939      41.540  47.350  32.950  1.00  0.00           N
ATOM   4599 HD21 ASN A 939      41.250  48.160  33.460  1.00  0.00           H
ATOM   4600 HD22 ASN A 939      40.970  46.990  32.210  1.00  0.00           H
ATOM   4601  C   ASN A 939      45.640  47.960  33.510  1.00  0.00           C
ATOM   4602  O   ASN A 939      45.270  48.180  32.340  1.00  0.00           O
ATOM   4603  N   ARG A 940      46.690  48.620  34.050  1.00  0.00           N
ATOM   4604  HN  ARG A 940      46.890  48.370  34.990  1.00  0.00           H
ATOM   4605  CA  ARG A 940      47.660  49.310  33.320  1.00  0.00           C
ATOM   4606  HA  ARG A 940      47.240  50.070  32.670  1.00  0.00           H
ATOM   4607  CB  ARG A 940      48.760  50.030  34.250  1.00  0.00           C
ATOM   4608  HB1 ARG A 940      49.570  50.420  33.590  1.00  0.00           H
ATOM   4609  HB2 ARG A 940      49.140  49.370  35.050  1.00  0.00           H
ATOM   4610  CG  ARG A 940      48.060  51.310  34.910  1.00  0.00           C
ATOM   4611  HG1 ARG A 940      47.180  51.070  35.550  1.00  0.00           H
ATOM   4612  HG2 ARG A 940      47.740  51.980  34.100  1.00  0.00           H
ATOM   4613  CD  ARG A 940      49.110  52.080  35.720  1.00  0.00           C
ATOM   4614  HD1 ARG A 940      48.750  53.020  36.200  1.00  0.00           H
ATOM   4615  HD2 ARG A 940      49.960  52.300  35.040  1.00  0.00           H
ATOM   4616  NE  ARG A 940      49.510  51.120  36.790  1.00  0.00           N
ATOM   4617  HE  ARG A 940      49.070  50.250  36.990  1.00  0.00           H
ATOM   4618  CZ  ARG A 940      50.560  51.350  37.580  1.00  0.00           C
ATOM   4619  NH1 ARG A 940      51.300  52.410  37.510  1.00  0.00           N
ATOM   4620 HH11 ARG A 940      51.000  53.190  36.970  1.00  0.00           H
ATOM   4621 HH12 ARG A 940      52.170  52.500  38.000  1.00  0.00           H
ATOM   4622  NH2 ARG A 940      51.010  50.340  38.290  1.00  0.00           N
ATOM   4623 HH21 ARG A 940      50.810  49.450  37.900  1.00  0.00           H
ATOM   4624 HH22 ARG A 940      51.870  50.500  38.780  1.00  0.00           H
ATOM   4625  C   ARG A 940      48.340  48.540  32.200  1.00  0.00           C
ATOM   4626  O   ARG A 940      48.440  47.290  32.270  1.00  0.00           O
ATOM   4627  N   LYS A 941      48.970  49.170  31.200  1.00  0.00           N
ATOM   4628  HN  LYS A 941      49.080  50.170  31.270  1.00  0.00           H
ATOM   4629  CA  LYS A 941      49.430  48.630  29.950  1.00  0.00           C
ATOM   4630  HA  LYS A 941      48.580  48.130  29.540  1.00  0.00           H
ATOM   4631  CB  LYS A 941      50.000  49.730  29.010  1.00  0.00           C
ATOM   4632  HB1 LYS A 941      50.530  49.230  28.180  1.00  0.00           H
ATOM   4633  HB2 LYS A 941      50.660  50.410  29.600  1.00  0.00           H
ATOM   4634  CG  LYS A 941      48.850  50.540  28.360  1.00  0.00           C
ATOM   4635  HG1 LYS A 941      48.370  51.210  29.100  1.00  0.00           H
ATOM   4636  HG2 LYS A 941      47.990  49.920  28.010  1.00  0.00           H
ATOM   4637  CD  LYS A 941      49.430  51.310  27.170  1.00  0.00           C
ATOM   4638  HD1 LYS A 941      49.930  50.600  26.470  1.00  0.00           H
ATOM   4639  HD2 LYS A 941      50.190  52.030  27.530  1.00  0.00           H
ATOM   4640  CE  LYS A 941      48.410  51.990  26.220  1.00  0.00           C
ATOM   4641  HE1 LYS A 941      47.690  52.600  26.790  1.00  0.00           H
ATOM   4642  HE2 LYS A 941      47.910  51.220  25.590  1.00  0.00           H
ATOM   4643  NZ  LYS A 941      49.190  52.950  25.370  1.00  0.00           N
ATOM   4644  HZ1 LYS A 941      48.550  53.580  24.850  1.00  0.00           H
ATOM   4645  HZ2 LYS A 941      49.660  52.350  24.660  1.00  0.00           H
ATOM   4646  HZ3 LYS A 941      49.800  53.660  25.810  1.00  0.00           H
ATOM   4647  C   LYS A 941      50.480  47.590  30.070  1.00  0.00           C
ATOM   4648  O   LYS A 941      50.440  46.610  29.350  1.00  0.00           O
ATOM   4649  N   GLU A 942      51.480  47.850  30.980  1.00  0.00           N
ATOM   4650  HN  GLU A 942      51.640  48.730  31.420  1.00  0.00           H
ATOM   4651  CA  GLU A 942      52.610  46.980  31.230  1.00  0.00           C
ATOM   4652  HA  GLU A 942      52.830  46.280  30.440  1.00  0.00           H
ATOM   4653  CB  GLU A 942      53.870  47.830  31.370  1.00  0.00           C
ATOM   4654  HB1 GLU A 942      54.760  47.200  31.620  1.00  0.00           H
ATOM   4655  HB2 GLU A 942      53.850  48.690  32.070  1.00  0.00           H
ATOM   4656  CG  GLU A 942      54.410  48.590  30.080  1.00  0.00           C
ATOM   4657  HG1 GLU A 942      55.020  49.470  30.340  1.00  0.00           H
ATOM   4658  HG2 GLU A 942      53.510  49.010  29.570  1.00  0.00           H
ATOM   4659  CD  GLU A 942      55.190  47.790  29.050  1.00  0.00           C
ATOM   4660  OE1 GLU A 942      54.820  47.740  27.840  1.00  0.00           O
ATOM   4661  OE2 GLU A 942      56.240  47.210  29.370  1.00  0.00           O
ATOM   4662  C   GLU A 942      52.410  46.090  32.410  1.00  0.00           C
ATOM   4663  O   GLU A 942      53.340  45.480  32.850  1.00  0.00           O
ATOM   4664  N   HSD A 943      51.140  45.780  32.820  1.00  0.00           N
ATOM   4665  HN  HSD A 943      50.330  46.320  32.680  1.00  0.00           H
ATOM   4666  CA  HSD A 943      50.970  44.590  33.580  1.00  0.00           C
ATOM   4667  HA  HSD A 943      51.760  44.230  34.220  1.00  0.00           H
ATOM   4668  CB  HSD A 943      49.960  44.920  34.780  1.00  0.00           C
ATOM   4669  HB1 HSD A 943      49.710  43.930  35.210  1.00  0.00           H
ATOM   4670  HB2 HSD A 943      48.960  45.260  34.420  1.00  0.00           H
ATOM   4671  ND1 HSD A 943      51.530  45.580  36.630  1.00  0.00           N
ATOM   4672  HD1 HSD A 943      52.100  44.770  36.640  1.00  0.00           H
ATOM   4673  CG  HSD A 943      50.460  45.830  35.850  1.00  0.00           C
ATOM   4674  CE1 HSD A 943      51.580  46.650  37.590  1.00  0.00           C
ATOM   4675  HE1 HSD A 943      52.350  46.720  38.350  1.00  0.00           H
ATOM   4676  NE2 HSD A 943      50.630  47.480  37.420  1.00  0.00           N
ATOM   4677  CD2 HSD A 943      49.860  46.970  36.380  1.00  0.00           C
ATOM   4678  HD2 HSD A 943      48.890  47.440  36.240  1.00  0.00           H
ATOM   4679  C   HSD A 943      50.480  43.410  32.710  1.00  0.00           C
ATOM   4680  O   HSD A 943      50.650  42.260  33.000  1.00  0.00           O
ATOM   4681  N   LYS A 944      50.010  43.720  31.510  1.00  0.00           N
ATOM   4682  HN  LYS A 944      49.700  44.660  31.330  1.00  0.00           H
ATOM   4683  CA  LYS A 944      49.530  42.730  30.510  1.00  0.00           C
ATOM   4684  HA  LYS A 944      48.990  43.280  29.740  1.00  0.00           H
ATOM   4685  CB  LYS A 944      50.750  42.070  29.680  1.00  0.00           C
ATOM   4686  HB1 LYS A 944      50.360  41.350  28.940  1.00  0.00           H
ATOM   4687  HB2 LYS A 944      51.500  41.670  30.390  1.00  0.00           H
ATOM   4688  CG  LYS A 944      51.410  43.120  28.810  1.00  0.00           C
ATOM   4689  HG1 LYS A 944      51.750  43.910  29.500  1.00  0.00           H
ATOM   4690  HG2 LYS A 944      50.630  43.560  28.160  1.00  0.00           H
ATOM   4691  CD  LYS A 944      52.670  42.570  28.160  1.00  0.00           C
ATOM   4692  HD1 LYS A 944      52.370  41.890  27.340  1.00  0.00           H
ATOM   4693  HD2 LYS A 944      53.180  41.840  28.830  1.00  0.00           H
ATOM   4694  CE  LYS A 944      53.790  43.500  27.620  1.00  0.00           C
ATOM   4695  HE1 LYS A 944      54.450  42.930  26.920  1.00  0.00           H
ATOM   4696  HE2 LYS A 944      54.400  43.920  28.440  1.00  0.00           H
ATOM   4697  NZ  LYS A 944      53.210  44.560  26.820  1.00  0.00           N
ATOM   4698  HZ1 LYS A 944      53.900  44.800  26.070  1.00  0.00           H
ATOM   4699  HZ2 LYS A 944      52.990  45.470  27.270  1.00  0.00           H
ATOM   4700  HZ3 LYS A 944      52.450  44.230  26.190  1.00  0.00           H
ATOM   4701  C   LYS A 944      48.600  41.670  30.970  1.00  0.00           C
ATOM   4702  O   LYS A 944      49.000  40.530  31.060  1.00  0.00           O
ATOM   4703  N   LEU A 945      47.360  42.030  31.310  1.00  0.00           N
ATOM   4704  HN  LEU A 945      47.040  42.970  31.430  1.00  0.00           H
ATOM   4705  CA  LEU A 945      46.210  41.130  31.540  1.00  0.00           C
ATOM   4706  HA  LEU A 945      46.610  40.270  32.070  1.00  0.00           H
ATOM   4707  CB  LEU A 945      45.130  41.840  32.420  1.00  0.00           C
ATOM   4708  HB1 LEU A 945      44.340  41.130  32.710  1.00  0.00           H
ATOM   4709  HB2 LEU A 945      44.630  42.610  31.770  1.00  0.00           H
ATOM   4710  CG  LEU A 945      45.650  42.610  33.650  1.00  0.00           C
ATOM   4711  HG  LEU A 945      46.280  43.450  33.280  1.00  0.00           H
ATOM   4712  CD1 LEU A 945      44.360  43.070  34.420  1.00  0.00           C
ATOM   4713 HD11 LEU A 945      43.670  42.280  34.740  1.00  0.00           H
ATOM   4714 HD12 LEU A 945      43.900  43.780  33.700  1.00  0.00           H
ATOM   4715 HD13 LEU A 945      44.580  43.610  35.380  1.00  0.00           H
ATOM   4716  CD2 LEU A 945      46.620  41.820  34.530  1.00  0.00           C
ATOM   4717 HD21 LEU A 945      47.530  41.630  33.920  1.00  0.00           H
ATOM   4718 HD22 LEU A 945      46.120  40.860  34.780  1.00  0.00           H
ATOM   4719 HD23 LEU A 945      46.760  42.400  35.470  1.00  0.00           H
ATOM   4720  C   LEU A 945      45.580  40.660  30.280  1.00  0.00           C
ATOM   4721  O   LEU A 945      45.630  41.320  29.300  1.00  0.00           O
ATOM   4722  N   LYS A 946      45.030  39.470  30.280  1.00  0.00           N
ATOM   4723  HN  LYS A 946      44.980  38.980  31.150  1.00  0.00           H
ATOM   4724  CA  LYS A 946      44.290  39.030  29.110  1.00  0.00           C
ATOM   4725  HA  LYS A 946      44.650  39.540  28.230  1.00  0.00           H
ATOM   4726  CB  LYS A 946      44.450  37.480  29.000  1.00  0.00           C
ATOM   4727  HB1 LYS A 946      43.910  37.090  28.110  1.00  0.00           H
ATOM   4728  HB2 LYS A 946      43.930  36.980  29.830  1.00  0.00           H
ATOM   4729  CG  LYS A 946      45.960  37.230  28.730  1.00  0.00           C
ATOM   4730  HG1 LYS A 946      46.470  37.710  29.590  1.00  0.00           H
ATOM   4731  HG2 LYS A 946      46.060  37.740  27.750  1.00  0.00           H
ATOM   4732  CD  LYS A 946      46.300  35.770  28.410  1.00  0.00           C
ATOM   4733  HD1 LYS A 946      47.370  35.720  28.130  1.00  0.00           H
ATOM   4734  HD2 LYS A 946      45.660  35.540  27.530  1.00  0.00           H
ATOM   4735  CE  LYS A 946      46.140  34.750  29.550  1.00  0.00           C
ATOM   4736  HE1 LYS A 946      46.520  33.730  29.280  1.00  0.00           H
ATOM   4737  HE2 LYS A 946      45.040  34.620  29.700  1.00  0.00           H
ATOM   4738  NZ  LYS A 946      46.960  35.140  30.640  1.00  0.00           N
ATOM   4739  HZ1 LYS A 946      46.690  36.010  31.160  1.00  0.00           H
ATOM   4740  HZ2 LYS A 946      47.940  35.310  30.330  1.00  0.00           H
ATOM   4741  HZ3 LYS A 946      47.000  34.330  31.280  1.00  0.00           H
ATOM   4742  C   LYS A 946      42.750  39.260  29.290  1.00  0.00           C
ATOM   4743  O   LYS A 946      42.200  39.050  30.330  1.00  0.00           O
ATOM   4744  N   LYS A 947      42.160  39.900  28.300  1.00  0.00           N
ATOM   4745  HN  LYS A 947      42.530  39.870  27.370  1.00  0.00           H
ATOM   4746  CA  LYS A 947      40.830  40.520  28.370  1.00  0.00           C
ATOM   4747  HA  LYS A 947      40.770  41.210  27.550  1.00  0.00           H
ATOM   4748  CB  LYS A 947      39.740  39.470  28.110  1.00  0.00           C
ATOM   4749  HB1 LYS A 947      38.760  40.000  28.210  1.00  0.00           H
ATOM   4750  HB2 LYS A 947      39.820  38.670  28.890  1.00  0.00           H
ATOM   4751  CG  LYS A 947      39.780  38.890  26.710  1.00  0.00           C
ATOM   4752  HG1 LYS A 947      38.970  38.140  26.620  1.00  0.00           H
ATOM   4753  HG2 LYS A 947      40.750  38.460  26.380  1.00  0.00           H
ATOM   4754  CD  LYS A 947      39.440  39.980  25.660  1.00  0.00           C
ATOM   4755  HD1 LYS A 947      40.140  40.830  25.810  1.00  0.00           H
ATOM   4756  HD2 LYS A 947      38.400  40.310  25.900  1.00  0.00           H
ATOM   4757  CE  LYS A 947      39.530  39.410  24.280  1.00  0.00           C
ATOM   4758  HE1 LYS A 947      38.740  38.640  24.270  1.00  0.00           H
ATOM   4759  HE2 LYS A 947      40.510  38.950  24.020  1.00  0.00           H
ATOM   4760  NZ  LYS A 947      39.240  40.500  23.310  1.00  0.00           N
ATOM   4761  HZ1 LYS A 947      39.940  41.270  23.310  1.00  0.00           H
ATOM   4762  HZ2 LYS A 947      38.270  40.830  23.410  1.00  0.00           H
ATOM   4763  HZ3 LYS A 947      39.240  40.100  22.350  1.00  0.00           H
ATOM   4764  C   LYS A 947      40.440  41.490  29.540  1.00  0.00           C
ATOM   4765  O   LYS A 947      39.350  41.430  30.130  1.00  0.00           O
ATOM   4766  N   GLY A 948      41.370  42.460  29.860  1.00  0.00           N
ATOM   4767  HN  GLY A 948      42.270  42.480  29.430  1.00  0.00           H
ATOM   4768  CA  GLY A 948      41.150  43.410  30.960  1.00  0.00           C
ATOM   4769  HA1 GLY A 948      40.210  43.890  30.800  1.00  0.00           H
ATOM   4770  HA2 GLY A 948      41.950  44.140  31.040  1.00  0.00           H
ATOM   4771  C   GLY A 948      41.130  42.770  32.270  1.00  0.00           C
ATOM   4772  O   GLY A 948      41.710  41.740  32.480  1.00  0.00           O
ATOM   4773  N   ALA A 949      40.640  43.510  33.310  1.00  0.00           N
ATOM   4774  HN  ALA A 949      40.270  44.410  33.060  1.00  0.00           H
ATOM   4775  CA  ALA A 949      40.740  43.050  34.710  1.00  0.00           C
ATOM   4776  HA  ALA A 949      41.480  42.300  34.870  1.00  0.00           H
ATOM   4777  CB  ALA A 949      41.180  44.310  35.520  1.00  0.00           C
ATOM   4778  HB1 ALA A 949      41.320  43.970  36.570  1.00  0.00           H
ATOM   4779  HB2 ALA A 949      40.460  45.140  35.400  1.00  0.00           H
ATOM   4780  HB3 ALA A 949      42.150  44.660  35.120  1.00  0.00           H
ATOM   4781  C   ALA A 949      39.450  42.570  35.290  1.00  0.00           C
ATOM   4782  O   ALA A 949      39.290  42.100  36.420  1.00  0.00           O
ATOM   4783  N   GLY A 950      38.390  42.650  34.530  1.00  0.00           N
ATOM   4784  HN  GLY A 950      38.380  43.320  33.790  1.00  0.00           H
ATOM   4785  CA  GLY A 950      37.140  42.120  34.970  1.00  0.00           C
ATOM   4786  HA1 GLY A 950      37.320  41.080  35.200  1.00  0.00           H
ATOM   4787  HA2 GLY A 950      36.450  42.210  34.150  1.00  0.00           H
ATOM   4788  C   GLY A 950      36.580  42.930  36.190  1.00  0.00           C
ATOM   4789  O   GLY A 950      36.120  42.430  37.220  1.00  0.00           O
ATOM   4790  N   TYR A 951      36.640  44.300  36.110  1.00  0.00           N
ATOM   4791  HN  TYR A 951      37.080  44.620  35.280  1.00  0.00           H
ATOM   4792  CA  TYR A 951      36.150  45.320  37.060  1.00  0.00           C
ATOM   4793  HA  TYR A 951      36.940  45.310  37.800  1.00  0.00           H
ATOM   4794  CB  TYR A 951      36.040  46.750  36.480  1.00  0.00           C
ATOM   4795  HB1 TYR A 951      35.680  47.400  37.320  1.00  0.00           H
ATOM   4796  HB2 TYR A 951      35.210  46.850  35.750  1.00  0.00           H
ATOM   4797  CG  TYR A 951      37.290  47.270  35.940  1.00  0.00           C
ATOM   4798  CD1 TYR A 951      38.310  47.700  36.910  1.00  0.00           C
ATOM   4799  HD1 TYR A 951      38.190  47.300  37.910  1.00  0.00           H
ATOM   4800  CE1 TYR A 951      39.440  48.390  36.350  1.00  0.00           C
ATOM   4801  HE1 TYR A 951      40.380  48.500  36.880  1.00  0.00           H
ATOM   4802  CZ  TYR A 951      39.450  48.750  35.050  1.00  0.00           C
ATOM   4803  OH  TYR A 951      40.500  49.490  34.510  1.00  0.00           O
ATOM   4804  HH  TYR A 951      40.180  50.190  33.930  1.00  0.00           H
ATOM   4805  CD2 TYR A 951      37.330  47.730  34.630  1.00  0.00           C
ATOM   4806  HD2 TYR A 951      36.460  47.620  34.000  1.00  0.00           H
ATOM   4807  CE2 TYR A 951      38.440  48.460  34.170  1.00  0.00           C
ATOM   4808  HE2 TYR A 951      38.510  48.860  33.170  1.00  0.00           H
ATOM   4809  C   TYR A 951      34.860  45.010  37.750  1.00  0.00           C
ATOM   4810  O   TYR A 951      34.850  44.950  38.970  1.00  0.00           O
ATOM   4811  N   HSD A 952      33.750  44.660  37.050  1.00  0.00           N
ATOM   4812  HN  HSD A 952      33.700  44.860  36.080  1.00  0.00           H
ATOM   4813  CA  HSD A 952      32.480  44.240  37.630  1.00  0.00           C
ATOM   4814  HA  HSD A 952      32.220  45.000  38.340  1.00  0.00           H
ATOM   4815  CB  HSD A 952      31.330  44.270  36.590  1.00  0.00           C
ATOM   4816  HB1 HSD A 952      30.400  43.850  37.030  1.00  0.00           H
ATOM   4817  HB2 HSD A 952      31.610  43.710  35.670  1.00  0.00           H
ATOM   4818  ND1 HSD A 952      30.940  45.860  34.740  1.00  0.00           N
ATOM   4819  HD1 HSD A 952      31.340  45.290  34.030  1.00  0.00           H
ATOM   4820  CG  HSD A 952      31.030  45.660  36.140  1.00  0.00           C
ATOM   4821  CE1 HSD A 952      30.710  47.210  34.540  1.00  0.00           C
ATOM   4822  HE1 HSD A 952      30.530  47.770  33.610  1.00  0.00           H
ATOM   4823  NE2 HSD A 952      30.560  47.780  35.710  1.00  0.00           N
ATOM   4824  CD2 HSD A 952      30.730  46.790  36.720  1.00  0.00           C
ATOM   4825  HD2 HSD A 952      30.670  47.010  37.780  1.00  0.00           H
ATOM   4826  C   HSD A 952      32.560  42.890  38.290  1.00  0.00           C
ATOM   4827  O   HSD A 952      31.720  42.500  39.100  1.00  0.00           O
ATOM   4828  N   LEU A 953      33.650  42.210  38.120  1.00  0.00           N
ATOM   4829  HN  LEU A 953      34.390  42.540  37.540  1.00  0.00           H
ATOM   4830  CA  LEU A 953      33.810  40.930  38.720  1.00  0.00           C
ATOM   4831  HA  LEU A 953      32.890  40.540  39.130  1.00  0.00           H
ATOM   4832  CB  LEU A 953      34.260  39.870  37.720  1.00  0.00           C
ATOM   4833  HB1 LEU A 953      34.520  39.020  38.410  1.00  0.00           H
ATOM   4834  HB2 LEU A 953      35.180  40.140  37.180  1.00  0.00           H
ATOM   4835  CG  LEU A 953      33.120  39.180  36.850  1.00  0.00           C
ATOM   4836  HG  LEU A 953      32.410  39.840  36.310  1.00  0.00           H
ATOM   4837  CD1 LEU A 953      33.710  38.250  35.810  1.00  0.00           C
ATOM   4838 HD11 LEU A 953      34.310  38.820  35.070  1.00  0.00           H
ATOM   4839 HD12 LEU A 953      33.010  37.580  35.270  1.00  0.00           H
ATOM   4840 HD13 LEU A 953      34.340  37.450  36.260  1.00  0.00           H
ATOM   4841  CD2 LEU A 953      32.190  38.310  37.860  1.00  0.00           C
ATOM   4842 HD21 LEU A 953      31.310  37.870  37.330  1.00  0.00           H
ATOM   4843 HD22 LEU A 953      31.730  39.000  38.600  1.00  0.00           H
ATOM   4844 HD23 LEU A 953      32.800  37.630  38.480  1.00  0.00           H
ATOM   4845  C   LEU A 953      34.790  40.980  39.860  1.00  0.00           C
ATOM   4846  O   LEU A 953      34.980  40.050  40.650  1.00  0.00           O
ATOM   4847  N   ASP A 954      35.360  42.100  40.140  1.00  0.00           N
ATOM   4848  HN  ASP A 954      35.320  42.800  39.440  1.00  0.00           H
ATOM   4849  CA  ASP A 954      36.310  42.250  41.270  1.00  0.00           C
ATOM   4850  HA  ASP A 954      36.710  41.300  41.560  1.00  0.00           H
ATOM   4851  CB  ASP A 954      37.470  43.170  40.880  1.00  0.00           C
ATOM   4852  HB1 ASP A 954      38.130  43.470  41.730  1.00  0.00           H
ATOM   4853  HB2 ASP A 954      37.110  44.130  40.460  1.00  0.00           H
ATOM   4854  CG  ASP A 954      38.320  42.520  39.810  1.00  0.00           C
ATOM   4855  OD1 ASP A 954      38.350  41.300  39.600  1.00  0.00           O
ATOM   4856  OD2 ASP A 954      38.830  43.430  38.910  1.00  0.00           O
ATOM   4857  HD2 ASP A 954      39.040  42.980  38.080  1.00  0.00           H
ATOM   4858  C   ASP A 954      35.550  42.870  42.420  1.00  0.00           C
ATOM   4859  O   ASP A 954      35.610  42.480  43.560  1.00  0.00           O
ATOM   4860  N   LEU A 955      34.730  43.890  42.010  1.00  0.00           N
ATOM   4861  HN  LEU A 955      34.680  44.170  41.050  1.00  0.00           H
ATOM   4862  CA  LEU A 955      33.770  44.470  42.930  1.00  0.00           C
ATOM   4863  HA  LEU A 955      34.350  44.710  43.810  1.00  0.00           H
ATOM   4864  CB  LEU A 955      33.300  45.830  42.450  1.00  0.00           C
ATOM   4865  HB1 LEU A 955      32.940  45.760  41.410  1.00  0.00           H
ATOM   4866  HB2 LEU A 955      34.260  46.400  42.400  1.00  0.00           H
ATOM   4867  CG  LEU A 955      32.470  46.660  43.420  1.00  0.00           C
ATOM   4868  HG  LEU A 955      31.630  46.080  43.850  1.00  0.00           H
ATOM   4869  CD1 LEU A 955      33.300  47.260  44.530  1.00  0.00           C
ATOM   4870 HD11 LEU A 955      32.590  47.830  45.180  1.00  0.00           H
ATOM   4871 HD12 LEU A 955      34.000  48.020  44.140  1.00  0.00           H
ATOM   4872 HD13 LEU A 955      33.790  46.490  45.160  1.00  0.00           H
ATOM   4873  CD2 LEU A 955      31.690  47.720  42.600  1.00  0.00           C
ATOM   4874 HD21 LEU A 955      31.010  48.240  43.320  1.00  0.00           H
ATOM   4875 HD22 LEU A 955      31.030  47.260  41.840  1.00  0.00           H
ATOM   4876 HD23 LEU A 955      32.430  48.320  42.040  1.00  0.00           H
ATOM   4877  C   LEU A 955      32.630  43.610  43.390  1.00  0.00           C
ATOM   4878  O   LEU A 955      32.210  43.710  44.500  1.00  0.00           O
ATOM   4879  N   LEU A 956      32.020  42.780  42.540  1.00  0.00           N
ATOM   4880  HN  LEU A 956      32.320  42.650  41.590  1.00  0.00           H
ATOM   4881  CA  LEU A 956      30.860  41.940  42.880  1.00  0.00           C
ATOM   4882  HA  LEU A 956      30.120  42.590  43.290  1.00  0.00           H
ATOM   4883  CB  LEU A 956      30.270  41.480  41.480  1.00  0.00           C
ATOM   4884  HB1 LEU A 956      31.010  41.020  40.790  1.00  0.00           H
ATOM   4885  HB2 LEU A 956      29.780  42.360  41.000  1.00  0.00           H
ATOM   4886  CG  LEU A 956      29.260  40.340  41.620  1.00  0.00           C
ATOM   4887  HG  LEU A 956      29.990  39.570  41.940  1.00  0.00           H
ATOM   4888  CD1 LEU A 956      28.100  40.600  42.620  1.00  0.00           C
ATOM   4889 HD11 LEU A 956      27.980  39.730  43.280  1.00  0.00           H
ATOM   4890 HD12 LEU A 956      27.190  40.720  41.990  1.00  0.00           H
ATOM   4891 HD13 LEU A 956      28.300  41.500  43.230  1.00  0.00           H
ATOM   4892  CD2 LEU A 956      28.730  39.780  40.270  1.00  0.00           C
ATOM   4893 HD21 LEU A 956      28.000  38.980  40.520  1.00  0.00           H
ATOM   4894 HD22 LEU A 956      29.540  39.470  39.580  1.00  0.00           H
ATOM   4895 HD23 LEU A 956      28.150  40.550  39.700  1.00  0.00           H
ATOM   4896  C   LEU A 956      31.270  40.920  43.950  1.00  0.00           C
ATOM   4897  O   LEU A 956      30.560  40.740  44.950  1.00  0.00           O
ATOM   4898  N   MET A 957      32.480  40.250  43.780  1.00  0.00           N
ATOM   4899  HN  MET A 957      32.890  40.300  42.880  1.00  0.00           H
ATOM   4900  CA  MET A 957      33.000  39.260  44.790  1.00  0.00           C
ATOM   4901  HA  MET A 957      32.230  38.520  45.000  1.00  0.00           H
ATOM   4902  CB  MET A 957      34.220  38.520  44.220  1.00  0.00           C
ATOM   4903  HB1 MET A 957      34.650  37.780  44.940  1.00  0.00           H
ATOM   4904  HB2 MET A 957      35.020  39.260  43.990  1.00  0.00           H
ATOM   4905  CG  MET A 957      33.950  37.710  42.920  1.00  0.00           C
ATOM   4906  HG1 MET A 957      34.880  37.170  42.650  1.00  0.00           H
ATOM   4907  HG2 MET A 957      33.620  38.350  42.070  1.00  0.00           H
ATOM   4908  SD  MET A 957      32.610  36.560  43.030  1.00  0.00           S
ATOM   4909  CE  MET A 957      32.320  36.210  41.310  1.00  0.00           C
ATOM   4910  HE1 MET A 957      31.430  36.730  40.910  1.00  0.00           H
ATOM   4911  HE2 MET A 957      32.130  35.140  41.020  1.00  0.00           H
ATOM   4912  HE3 MET A 957      33.200  36.500  40.690  1.00  0.00           H
ATOM   4913  C   MET A 957      33.190  39.880  46.160  1.00  0.00           C
ATOM   4914  O   MET A 957      32.860  39.270  47.180  1.00  0.00           O
ATOM   4915  N   VAL A 958      33.610  41.150  46.220  1.00  0.00           N
ATOM   4916  HN  VAL A 958      33.870  41.640  45.390  1.00  0.00           H
ATOM   4917  CA  VAL A 958      33.770  41.880  47.510  1.00  0.00           C
ATOM   4918  HA  VAL A 958      34.230  41.160  48.170  1.00  0.00           H
ATOM   4919  CB  VAL A 958      34.760  43.120  47.340  1.00  0.00           C
ATOM   4920  HB  VAL A 958      34.400  43.800  46.530  1.00  0.00           H
ATOM   4921  CG1 VAL A 958      34.900  44.030  48.580  1.00  0.00           C
ATOM   4922 HG11 VAL A 958      35.460  44.940  48.250  1.00  0.00           H
ATOM   4923 HG12 VAL A 958      35.530  43.540  49.350  1.00  0.00           H
ATOM   4924 HG13 VAL A 958      33.960  44.300  49.100  1.00  0.00           H
ATOM   4925  CG2 VAL A 958      36.110  42.580  46.930  1.00  0.00           C
ATOM   4926 HG21 VAL A 958      36.930  43.320  46.980  1.00  0.00           H
ATOM   4927 HG22 VAL A 958      36.150  42.110  45.920  1.00  0.00           H
ATOM   4928 HG23 VAL A 958      36.330  41.740  47.640  1.00  0.00           H
ATOM   4929  C   VAL A 958      32.430  42.240  48.120  1.00  0.00           C
ATOM   4930  O   VAL A 958      32.340  42.170  49.320  1.00  0.00           O
ATOM   4931  N   GLY A 959      31.400  42.580  47.330  1.00  0.00           N
ATOM   4932  HN  GLY A 959      31.400  42.690  46.340  1.00  0.00           H
ATOM   4933  CA  GLY A 959      30.120  42.950  47.980  1.00  0.00           C
ATOM   4934  HA1 GLY A 959      29.410  43.150  47.190  1.00  0.00           H
ATOM   4935  HA2 GLY A 959      30.220  43.560  48.860  1.00  0.00           H
ATOM   4936  C   GLY A 959      29.410  41.760  48.650  1.00  0.00           C
ATOM   4937  O   GLY A 959      28.820  41.800  49.690  1.00  0.00           O
ATOM   4938  N   VAL A 960      29.510  40.530  47.980  1.00  0.00           N
ATOM   4939  HN  VAL A 960      29.990  40.410  47.130  1.00  0.00           H
ATOM   4940  CA  VAL A 960      29.060  39.350  48.640  1.00  0.00           C
ATOM   4941  HA  VAL A 960      28.020  39.510  48.860  1.00  0.00           H
ATOM   4942  CB  VAL A 960      29.170  38.120  47.760  1.00  0.00           C
ATOM   4943  HB  VAL A 960      30.210  37.990  47.400  1.00  0.00           H
ATOM   4944  CG1 VAL A 960      28.790  36.750  48.390  1.00  0.00           C
ATOM   4945 HG11 VAL A 960      27.730  36.650  48.710  1.00  0.00           H
ATOM   4946 HG12 VAL A 960      29.510  36.500  49.210  1.00  0.00           H
ATOM   4947 HG13 VAL A 960      28.960  35.980  47.600  1.00  0.00           H
ATOM   4948  CG2 VAL A 960      28.370  38.320  46.460  1.00  0.00           C
ATOM   4949 HG21 VAL A 960      27.290  38.410  46.710  1.00  0.00           H
ATOM   4950 HG22 VAL A 960      28.570  37.460  45.780  1.00  0.00           H
ATOM   4951 HG23 VAL A 960      28.680  39.260  45.960  1.00  0.00           H
ATOM   4952  C   VAL A 960      29.800  38.920  49.860  1.00  0.00           C
ATOM   4953  O   VAL A 960      29.160  38.810  50.900  1.00  0.00           O
ATOM   4954  N   MET A 961      31.140  38.890  49.860  1.00  0.00           N
ATOM   4955  HN  MET A 961      31.670  38.960  49.020  1.00  0.00           H
ATOM   4956  CA  MET A 961      31.910  38.530  50.980  1.00  0.00           C
ATOM   4957  HA  MET A 961      31.520  37.560  51.260  1.00  0.00           H
ATOM   4958  CB  MET A 961      33.390  38.250  50.640  1.00  0.00           C
ATOM   4959  HB1 MET A 961      33.910  37.930  51.560  1.00  0.00           H
ATOM   4960  HB2 MET A 961      33.840  39.170  50.190  1.00  0.00           H
ATOM   4961  CG  MET A 961      33.400  37.090  49.560  1.00  0.00           C
ATOM   4962  HG1 MET A 961      34.430  36.740  49.350  1.00  0.00           H
ATOM   4963  HG2 MET A 961      32.930  37.410  48.610  1.00  0.00           H
ATOM   4964  SD  MET A 961      32.540  35.540  49.910  1.00  0.00           S
ATOM   4965  CE  MET A 961      33.330  35.110  51.460  1.00  0.00           C
ATOM   4966  HE1 MET A 961      33.020  34.200  52.010  1.00  0.00           H
ATOM   4967  HE2 MET A 961      33.110  35.930  52.170  1.00  0.00           H
ATOM   4968  HE3 MET A 961      34.430  35.240  51.360  1.00  0.00           H
ATOM   4969  C   MET A 961      31.920  39.390  52.260  1.00  0.00           C
ATOM   4970  O   MET A 961      31.900  38.870  53.370  1.00  0.00           O
ATOM   4971  N   LEU A 962      31.530  40.640  52.000  1.00  0.00           N
ATOM   4972  HN  LEU A 962      31.550  40.920  51.050  1.00  0.00           H
ATOM   4973  CA  LEU A 962      31.230  41.680  52.980  1.00  0.00           C
ATOM   4974  HA  LEU A 962      32.050  41.720  53.670  1.00  0.00           H
ATOM   4975  CB  LEU A 962      31.210  43.080  52.370  1.00  0.00           C
ATOM   4976  HB1 LEU A 962      30.360  43.130  51.660  1.00  0.00           H
ATOM   4977  HB2 LEU A 962      32.150  43.160  51.770  1.00  0.00           H
ATOM   4978  CG  LEU A 962      30.960  44.280  53.290  1.00  0.00           C
ATOM   4979  HG  LEU A 962      31.560  44.190  54.220  1.00  0.00           H
ATOM   4980  CD1 LEU A 962      31.490  45.440  52.420  1.00  0.00           C
ATOM   4981 HD11 LEU A 962      30.990  45.490  51.420  1.00  0.00           H
ATOM   4982 HD12 LEU A 962      32.600  45.460  52.330  1.00  0.00           H
ATOM   4983 HD13 LEU A 962      31.230  46.380  52.940  1.00  0.00           H
ATOM   4984  CD2 LEU A 962      29.490  44.570  53.780  1.00  0.00           C
ATOM   4985 HD21 LEU A 962      29.430  45.410  54.500  1.00  0.00           H
ATOM   4986 HD22 LEU A 962      29.030  43.670  54.240  1.00  0.00           H
ATOM   4987 HD23 LEU A 962      28.830  44.770  52.910  1.00  0.00           H
ATOM   4988  C   LEU A 962      29.990  41.330  53.820  1.00  0.00           C
ATOM   4989  O   LEU A 962      29.970  41.490  55.020  1.00  0.00           O
ATOM   4990  N   GLY A 963      28.910  40.870  53.210  1.00  0.00           N
ATOM   4991  HN  GLY A 963      28.980  40.720  52.220  1.00  0.00           H
ATOM   4992  CA  GLY A 963      27.720  40.260  53.800  1.00  0.00           C
ATOM   4993  HA1 GLY A 963      26.980  40.120  53.020  1.00  0.00           H
ATOM   4994  HA2 GLY A 963      27.280  40.980  54.490  1.00  0.00           H
ATOM   4995  C   GLY A 963      28.000  39.070  54.500  1.00  0.00           C
ATOM   4996  O   GLY A 963      27.510  38.940  55.630  1.00  0.00           O
ATOM   4997  N   VAL A 964      28.850  38.140  53.920  1.00  0.00           N
ATOM   4998  HN  VAL A 964      29.420  38.460  53.180  1.00  0.00           H
ATOM   4999  CA  VAL A 964      29.160  36.870  54.580  1.00  0.00           C
ATOM   5000  HA  VAL A 964      28.310  36.360  55.020  1.00  0.00           H
ATOM   5001  CB  VAL A 964      29.930  35.920  53.680  1.00  0.00           C
ATOM   5002  HB  VAL A 964      30.810  36.370  53.180  1.00  0.00           H
ATOM   5003  CG1 VAL A 964      30.420  34.640  54.390  1.00  0.00           C
ATOM   5004 HG11 VAL A 964      29.720  34.270  55.170  1.00  0.00           H
ATOM   5005 HG12 VAL A 964      31.420  34.900  54.810  1.00  0.00           H
ATOM   5006 HG13 VAL A 964      30.520  33.880  53.590  1.00  0.00           H
ATOM   5007  CG2 VAL A 964      29.110  35.470  52.470  1.00  0.00           C
ATOM   5008 HG21 VAL A 964      29.640  35.010  51.610  1.00  0.00           H
ATOM   5009 HG22 VAL A 964      28.670  36.370  52.010  1.00  0.00           H
ATOM   5010 HG23 VAL A 964      28.360  34.690  52.740  1.00  0.00           H
ATOM   5011  C   VAL A 964      29.930  37.050  55.950  1.00  0.00           C
ATOM   5012  O   VAL A 964      29.580  36.580  57.050  1.00  0.00           O
ATOM   5013  N   CYS A 965      30.920  37.950  55.870  1.00  0.00           N
ATOM   5014  HN  CYS A 965      31.270  38.280  54.990  1.00  0.00           H
ATOM   5015  CA  CYS A 965      31.780  38.410  56.900  1.00  0.00           C
ATOM   5016  HA  CYS A 965      32.060  37.540  57.490  1.00  0.00           H
ATOM   5017  CB  CYS A 965      33.060  39.080  56.430  1.00  0.00           C
ATOM   5018  HB1 CYS A 965      33.550  39.750  57.160  1.00  0.00           H
ATOM   5019  HB2 CYS A 965      32.660  39.770  55.660  1.00  0.00           H
ATOM   5020  SG  CYS A 965      34.190  37.930  55.580  1.00  0.00           S
ATOM   5021  HG1 CYS A 965      34.380  38.770  54.570  1.00  0.00           H
ATOM   5022  C   CYS A 965      31.050  39.220  57.920  1.00  0.00           C
ATOM   5023  O   CYS A 965      31.260  39.160  59.110  1.00  0.00           O
ATOM   5024  N   SER A 966      30.110  40.110  57.430  1.00  0.00           N
ATOM   5025  HN  SER A 966      30.200  40.430  56.490  1.00  0.00           H
ATOM   5026  CA  SER A 966      29.160  40.790  58.270  1.00  0.00           C
ATOM   5027  HA  SER A 966      29.670  41.450  58.960  1.00  0.00           H
ATOM   5028  CB  SER A 966      28.090  41.660  57.560  1.00  0.00           C
ATOM   5029  HB1 SER A 966      27.330  42.060  58.260  1.00  0.00           H
ATOM   5030  HB2 SER A 966      27.490  41.090  56.820  1.00  0.00           H
ATOM   5031  OG  SER A 966      28.620  42.790  56.970  1.00  0.00           O
ATOM   5032  HG1 SER A 966      29.110  42.570  56.170  1.00  0.00           H
ATOM   5033  C   SER A 966      28.340  39.910  59.170  1.00  0.00           C
ATOM   5034  O   SER A 966      28.170  40.150  60.340  1.00  0.00           O
ATOM   5035  N   VAL A 967      27.740  38.880  58.530  1.00  0.00           N
ATOM   5036  HN  VAL A 967      27.850  38.820  57.530  1.00  0.00           H
ATOM   5037  CA  VAL A 967      26.830  37.950  59.130  1.00  0.00           C
ATOM   5038  HA  VAL A 967      26.150  38.460  59.800  1.00  0.00           H
ATOM   5039  CB  VAL A 967      26.120  37.210  57.920  1.00  0.00           C
ATOM   5040  HB  VAL A 967      26.890  36.830  57.210  1.00  0.00           H
ATOM   5041  CG1 VAL A 967      25.420  35.900  58.480  1.00  0.00           C
ATOM   5042 HG11 VAL A 967      25.030  35.540  57.500  1.00  0.00           H
ATOM   5043 HG12 VAL A 967      24.600  36.300  59.090  1.00  0.00           H
ATOM   5044 HG13 VAL A 967      26.220  35.260  58.930  1.00  0.00           H
ATOM   5045  CG2 VAL A 967      25.110  38.090  57.200  1.00  0.00           C
ATOM   5046 HG21 VAL A 967      25.570  38.900  56.600  1.00  0.00           H
ATOM   5047 HG22 VAL A 967      24.540  38.680  57.960  1.00  0.00           H
ATOM   5048 HG23 VAL A 967      24.460  37.510  56.510  1.00  0.00           H
ATOM   5049  C   VAL A 967      27.570  37.010  60.080  1.00  0.00           C
ATOM   5050  O   VAL A 967      27.140  36.540  61.130  1.00  0.00           O
ATOM   5051  N   MET A 968      28.900  36.770  59.830  1.00  0.00           N
ATOM   5052  HN  MET A 968      29.300  36.990  58.940  1.00  0.00           H
ATOM   5053  CA  MET A 968      29.860  36.080  60.690  1.00  0.00           C
ATOM   5054  HA  MET A 968      29.310  35.360  61.270  1.00  0.00           H
ATOM   5055  CB  MET A 968      31.020  35.380  59.900  1.00  0.00           C
ATOM   5056  HB1 MET A 968      31.820  34.930  60.520  1.00  0.00           H
ATOM   5057  HB2 MET A 968      31.520  36.200  59.330  1.00  0.00           H
ATOM   5058  CG  MET A 968      30.700  34.160  58.960  1.00  0.00           C
ATOM   5059  HG1 MET A 968      31.540  33.940  58.270  1.00  0.00           H
ATOM   5060  HG2 MET A 968      29.760  34.290  58.390  1.00  0.00           H
[truncated: 6,873,249 more chars]
