# Supplementary material for: CryoEM and computational modeling structural insights into the pH regulator NBCn1
Source: Nat Commun. 2025 Nov 11;16:9932. doi: 10.1038/s41467-025-64868-z (PMC12606367; doi:10.1038/s41467-025-64868-z)
Supplement: Supplementary file 7 — Supplementary Data 5 [file 41467_2025_64868_MOESM7_ESM.zip › 100ns_z_restr_MD_NBCn1_2NaCO3/hNBCn1_OF/z-restr_hNBCn1_OF_2NaCO3_first_step_65.pdb]

REMARK    GENERATED BY TRJCONV
TITLE     Title t= 4100.00000 step= 2050000
REMARK    THIS IS A SIMULATION BOX
CRYST1   92.374   92.374  104.639  90.00  90.00  90.00 P 1           1
MODEL        1
ATOM      1  N   LEU A 585      28.540  43.400  32.890  1.00  0.00           N
ATOM      2  HT1 LEU A 585      27.830  43.970  33.400  1.00  0.00           H
ATOM      3  HT2 LEU A 585      28.080  43.340  31.960  1.00  0.00           H
ATOM      4  HT3 LEU A 585      29.430  43.940  32.820  1.00  0.00           H
ATOM      5  CA  LEU A 585      28.810  42.060  33.430  1.00  0.00           C
ATOM      6  HA  LEU A 585      29.610  42.210  34.130  1.00  0.00           H
ATOM      7  CB  LEU A 585      27.570  41.520  34.140  1.00  0.00           C
ATOM      8  HB1 LEU A 585      26.740  41.390  33.400  1.00  0.00           H
ATOM      9  HB2 LEU A 585      27.230  42.160  34.980  1.00  0.00           H
ATOM     10  CG  LEU A 585      27.760  40.120  34.860  1.00  0.00           C
ATOM     11  HG  LEU A 585      28.200  39.390  34.150  1.00  0.00           H
ATOM     12  CD1 LEU A 585      28.720  40.090  36.090  1.00  0.00           C
ATOM     13 HD11 LEU A 585      28.540  40.990  36.710  1.00  0.00           H
ATOM     14 HD12 LEU A 585      29.750  40.120  35.680  1.00  0.00           H
ATOM     15 HD13 LEU A 585      28.610  39.140  36.660  1.00  0.00           H
ATOM     16  CD2 LEU A 585      26.420  39.610  35.290  1.00  0.00           C
ATOM     17 HD21 LEU A 585      25.710  39.550  34.430  1.00  0.00           H
ATOM     18 HD22 LEU A 585      26.060  40.290  36.090  1.00  0.00           H
ATOM     19 HD23 LEU A 585      26.580  38.560  35.600  1.00  0.00           H
ATOM     20  C   LEU A 585      29.320  41.020  32.480  1.00  0.00           C
ATOM     21  O   LEU A 585      30.430  40.540  32.740  1.00  0.00           O
ATOM     22  N   ILE A 586      28.550  40.570  31.480  1.00  0.00           N
ATOM     23  HN  ILE A 586      27.710  41.080  31.300  1.00  0.00           H
ATOM     24  CA  ILE A 586      28.730  39.440  30.590  1.00  0.00           C
ATOM     25  HA  ILE A 586      28.830  38.510  31.140  1.00  0.00           H
ATOM     26  CB  ILE A 586      27.470  39.280  29.700  1.00  0.00           C
ATOM     27  HB  ILE A 586      27.490  40.040  28.890  1.00  0.00           H
ATOM     28  CG2 ILE A 586      27.600  37.960  28.840  1.00  0.00           C
ATOM     29 HG21 ILE A 586      26.630  37.940  28.280  1.00  0.00           H
ATOM     30 HG22 ILE A 586      27.520  37.090  29.520  1.00  0.00           H
ATOM     31 HG23 ILE A 586      28.510  37.930  28.210  1.00  0.00           H
ATOM     32  CG1 ILE A 586      26.100  39.370  30.430  1.00  0.00           C
ATOM     33 HG11 ILE A 586      25.290  39.120  29.710  1.00  0.00           H
ATOM     34 HG12 ILE A 586      26.110  40.440  30.740  1.00  0.00           H
ATOM     35  CD  ILE A 586      25.960  38.360  31.680  1.00  0.00           C
ATOM     36  HD1 ILE A 586      26.700  38.680  32.440  1.00  0.00           H
ATOM     37  HD2 ILE A 586      26.180  37.290  31.520  1.00  0.00           H
ATOM     38  HD3 ILE A 586      24.930  38.440  32.090  1.00  0.00           H
ATOM     39  C   ILE A 586      30.100  39.470  29.810  1.00  0.00           C
ATOM     40  O   ILE A 586      30.820  38.480  29.650  1.00  0.00           O
ATOM     41  N   LEU A 587      30.430  40.650  29.260  1.00  0.00           N
ATOM     42  HN  LEU A 587      29.880  41.470  29.350  1.00  0.00           H
ATOM     43  CA  LEU A 587      31.690  40.770  28.610  1.00  0.00           C
ATOM     44  HA  LEU A 587      31.640  40.060  27.790  1.00  0.00           H
ATOM     45  CB  LEU A 587      31.690  42.210  27.880  1.00  0.00           C
ATOM     46  HB1 LEU A 587      31.520  42.940  28.700  1.00  0.00           H
ATOM     47  HB2 LEU A 587      30.750  42.340  27.290  1.00  0.00           H
ATOM     48  CG  LEU A 587      32.920  42.540  26.990  1.00  0.00           C
ATOM     49  HG  LEU A 587      33.840  42.450  27.600  1.00  0.00           H
ATOM     50  CD1 LEU A 587      32.990  41.690  25.710  1.00  0.00           C
ATOM     51 HD11 LEU A 587      32.930  40.620  26.000  1.00  0.00           H
ATOM     52 HD12 LEU A 587      33.930  41.850  25.150  1.00  0.00           H
ATOM     53 HD13 LEU A 587      32.100  41.810  25.060  1.00  0.00           H
ATOM     54  CD2 LEU A 587      32.820  43.950  26.540  1.00  0.00           C
ATOM     55 HD21 LEU A 587      33.040  44.520  27.460  1.00  0.00           H
ATOM     56 HD22 LEU A 587      31.780  44.210  26.230  1.00  0.00           H
ATOM     57 HD23 LEU A 587      33.420  44.300  25.680  1.00  0.00           H
ATOM     58  C   LEU A 587      32.950  40.550  29.350  1.00  0.00           C
ATOM     59  O   LEU A 587      33.850  39.920  28.900  1.00  0.00           O
ATOM     60  N   ASP A 588      32.970  40.950  30.610  1.00  0.00           N
ATOM     61  HN  ASP A 588      32.210  41.550  30.870  1.00  0.00           H
ATOM     62  CA  ASP A 588      34.080  40.730  31.470  1.00  0.00           C
ATOM     63  HA  ASP A 588      34.980  41.020  30.950  1.00  0.00           H
ATOM     64  CB  ASP A 588      33.980  41.400  32.890  1.00  0.00           C
ATOM     65  HB1 ASP A 588      34.860  41.070  33.510  1.00  0.00           H
ATOM     66  HB2 ASP A 588      33.050  41.110  33.400  1.00  0.00           H
ATOM     67  CG  ASP A 588      34.090  42.920  32.850  1.00  0.00           C
ATOM     68  OD1 ASP A 588      33.580  43.720  33.680  1.00  0.00           O
ATOM     69  OD2 ASP A 588      34.810  43.380  31.920  1.00  0.00           O
ATOM     70  C   ASP A 588      34.130  39.180  31.610  1.00  0.00           C
ATOM     71  O   ASP A 588      35.220  38.590  31.650  1.00  0.00           O
ATOM     72  N   ILE A 589      32.990  38.460  31.680  1.00  0.00           N
ATOM     73  HN  ILE A 589      32.140  38.950  31.580  1.00  0.00           H
ATOM     74  CA  ILE A 589      32.970  37.010  31.660  1.00  0.00           C
ATOM     75  HA  ILE A 589      33.650  36.810  32.470  1.00  0.00           H
ATOM     76  CB  ILE A 589      31.620  36.400  32.050  1.00  0.00           C
ATOM     77  HB  ILE A 589      30.990  36.560  31.160  1.00  0.00           H
ATOM     78  CG2 ILE A 589      31.840  34.910  32.300  1.00  0.00           C
ATOM     79 HG21 ILE A 589      32.480  34.820  33.200  1.00  0.00           H
ATOM     80 HG22 ILE A 589      32.360  34.380  31.480  1.00  0.00           H
ATOM     81 HG23 ILE A 589      30.870  34.380  32.440  1.00  0.00           H
ATOM     82  CG1 ILE A 589      30.800  37.010  33.180  1.00  0.00           C
ATOM     83 HG11 ILE A 589      30.880  38.120  33.110  1.00  0.00           H
ATOM     84 HG12 ILE A 589      31.200  36.670  34.160  1.00  0.00           H
ATOM     85  CD  ILE A 589      29.300  36.700  33.160  1.00  0.00           C
ATOM     86  HD1 ILE A 589      28.720  37.240  33.940  1.00  0.00           H
ATOM     87  HD2 ILE A 589      29.190  35.600  33.330  1.00  0.00           H
ATOM     88  HD3 ILE A 589      28.930  36.820  32.120  1.00  0.00           H
ATOM     89  C   ILE A 589      33.500  36.410  30.400  1.00  0.00           C
ATOM     90  O   ILE A 589      34.270  35.440  30.490  1.00  0.00           O
ATOM     91  N   LYS A 590      33.170  36.900  29.200  1.00  0.00           N
ATOM     92  HN  LYS A 590      32.530  37.670  29.170  1.00  0.00           H
ATOM     93  CA  LYS A 590      33.470  36.390  27.870  1.00  0.00           C
ATOM     94  HA  LYS A 590      33.070  35.390  28.000  1.00  0.00           H
ATOM     95  CB  LYS A 590      32.700  37.210  26.830  1.00  0.00           C
ATOM     96  HB1 LYS A 590      33.220  37.050  25.860  1.00  0.00           H
ATOM     97  HB2 LYS A 590      32.930  38.280  27.030  1.00  0.00           H
ATOM     98  CG  LYS A 590      31.270  36.870  26.860  1.00  0.00           C
ATOM     99  HG1 LYS A 590      30.620  37.640  26.400  1.00  0.00           H
ATOM    100  HG2 LYS A 590      30.880  36.830  27.910  1.00  0.00           H
ATOM    101  CD  LYS A 590      30.890  35.430  26.310  1.00  0.00           C
ATOM    102  HD1 LYS A 590      29.870  35.150  26.630  1.00  0.00           H
ATOM    103  HD2 LYS A 590      31.560  34.670  26.760  1.00  0.00           H
ATOM    104  CE  LYS A 590      30.890  35.440  24.810  1.00  0.00           C
ATOM    105  HE1 LYS A 590      31.880  35.770  24.430  1.00  0.00           H
ATOM    106  HE2 LYS A 590      30.100  36.100  24.420  1.00  0.00           H
ATOM    107  NZ  LYS A 590      30.610  34.080  24.420  1.00  0.00           N
ATOM    108  HZ1 LYS A 590      29.710  33.860  24.890  1.00  0.00           H
ATOM    109  HZ2 LYS A 590      31.340  33.360  24.630  1.00  0.00           H
ATOM    110  HZ3 LYS A 590      30.440  34.120  23.390  1.00  0.00           H
ATOM    111  C   LYS A 590      34.920  36.570  27.590  1.00  0.00           C
ATOM    112  O   LYS A 590      35.620  35.740  27.030  1.00  0.00           O
ATOM    113  N   ARG A 591      35.480  37.720  28.010  1.00  0.00           N
ATOM    114  HN  ARG A 591      34.900  38.460  28.320  1.00  0.00           H
ATOM    115  CA  ARG A 591      36.860  37.960  27.760  1.00  0.00           C
ATOM    116  HA  ARG A 591      37.100  37.560  26.780  1.00  0.00           H
ATOM    117  CB  ARG A 591      37.090  39.450  27.690  1.00  0.00           C
ATOM    118  HB1 ARG A 591      38.180  39.670  27.650  1.00  0.00           H
ATOM    119  HB2 ARG A 591      36.760  39.880  28.660  1.00  0.00           H
ATOM    120  CG  ARG A 591      36.460  40.270  26.550  1.00  0.00           C
ATOM    121  HG1 ARG A 591      36.480  41.360  26.740  1.00  0.00           H
ATOM    122  HG2 ARG A 591      35.370  40.070  26.500  1.00  0.00           H
ATOM    123  CD  ARG A 591      37.120  39.970  25.180  1.00  0.00           C
ATOM    124  HD1 ARG A 591      36.560  40.370  24.310  1.00  0.00           H
ATOM    125  HD2 ARG A 591      37.120  38.880  24.990  1.00  0.00           H
ATOM    126  NE  ARG A 591      38.510  40.490  25.130  1.00  0.00           N
ATOM    127  HE  ARG A 591      38.830  41.130  25.820  1.00  0.00           H
ATOM    128  CZ  ARG A 591      39.400  40.120  24.220  1.00  0.00           C
ATOM    129  NH1 ARG A 591      39.150  39.220  23.250  1.00  0.00           N
ATOM    130 HH11 ARG A 591      39.810  39.110  22.500  1.00  0.00           H
ATOM    131 HH12 ARG A 591      38.190  38.990  23.100  1.00  0.00           H
ATOM    132  NH2 ARG A 591      40.470  40.840  24.190  1.00  0.00           N
ATOM    133 HH21 ARG A 591      40.490  41.690  24.710  1.00  0.00           H
ATOM    134 HH22 ARG A 591      41.080  40.810  23.410  1.00  0.00           H
ATOM    135  C   ARG A 591      37.850  37.220  28.720  1.00  0.00           C
ATOM    136  O   ARG A 591      38.980  36.970  28.300  1.00  0.00           O
ATOM    137  N   LYS A 592      37.450  36.840  29.980  1.00  0.00           N
ATOM    138  HN  LYS A 592      36.540  37.010  30.360  1.00  0.00           H
ATOM    139  CA  LYS A 592      38.330  36.190  30.930  1.00  0.00           C
ATOM    140  HA  LYS A 592      39.330  36.210  30.500  1.00  0.00           H
ATOM    141  CB  LYS A 592      38.230  37.070  32.170  1.00  0.00           C
ATOM    142  HB1 LYS A 592      38.970  36.720  32.920  1.00  0.00           H
ATOM    143  HB2 LYS A 592      37.190  37.110  32.560  1.00  0.00           H
ATOM    144  CG  LYS A 592      38.660  38.600  31.950  1.00  0.00           C
ATOM    145  HG1 LYS A 592      38.510  39.210  32.880  1.00  0.00           H
ATOM    146  HG2 LYS A 592      38.000  38.990  31.160  1.00  0.00           H
ATOM    147  CD  LYS A 592      40.190  38.880  31.570  1.00  0.00           C
ATOM    148  HD1 LYS A 592      40.220  39.960  31.310  1.00  0.00           H
ATOM    149  HD2 LYS A 592      40.440  38.330  30.630  1.00  0.00           H
ATOM    150  CE  LYS A 592      41.290  38.790  32.590  1.00  0.00           C
ATOM    151  HE1 LYS A 592      41.070  37.830  33.100  1.00  0.00           H
ATOM    152  HE2 LYS A 592      41.280  39.640  33.310  1.00  0.00           H
ATOM    153  NZ  LYS A 592      42.610  38.810  31.900  1.00  0.00           N
ATOM    154  HZ1 LYS A 592      43.340  38.370  32.490  1.00  0.00           H
ATOM    155  HZ2 LYS A 592      42.960  39.760  31.690  1.00  0.00           H
ATOM    156  HZ3 LYS A 592      42.600  38.190  31.070  1.00  0.00           H
ATOM    157  C   LYS A 592      37.970  34.700  31.140  1.00  0.00           C
ATOM    158  O   LYS A 592      38.690  33.770  30.850  1.00  0.00           O
ATOM    159  N   ALA A 593      36.790  34.420  31.700  1.00  0.00           N
ATOM    160  HN  ALA A 593      36.050  35.100  31.740  1.00  0.00           H
ATOM    161  CA  ALA A 593      36.370  33.130  32.100  1.00  0.00           C
ATOM    162  HA  ALA A 593      37.160  32.900  32.800  1.00  0.00           H
ATOM    163  CB  ALA A 593      34.950  33.080  32.710  1.00  0.00           C
ATOM    164  HB1 ALA A 593      34.850  32.220  33.400  1.00  0.00           H
ATOM    165  HB2 ALA A 593      34.270  32.830  31.860  1.00  0.00           H
ATOM    166  HB3 ALA A 593      34.590  34.010  33.200  1.00  0.00           H
ATOM    167  C   ALA A 593      36.520  31.890  31.120  1.00  0.00           C
ATOM    168  O   ALA A 593      36.880  30.800  31.650  1.00  0.00           O
ATOM    169  N   PRO A 594      36.400  31.930  29.770  1.00  0.00           N
ATOM    170  CD  PRO A 594      35.510  32.860  29.090  1.00  0.00           C
ATOM    171  HD1 PRO A 594      36.070  33.820  29.030  1.00  0.00           H
ATOM    172  HD2 PRO A 594      34.580  32.950  29.670  1.00  0.00           H
ATOM    173  CA  PRO A 594      36.740  30.760  28.920  1.00  0.00           C
ATOM    174  HA  PRO A 594      35.990  30.000  29.080  1.00  0.00           H
ATOM    175  CB  PRO A 594      36.420  31.250  27.550  1.00  0.00           C
ATOM    176  HB1 PRO A 594      36.280  30.330  26.950  1.00  0.00           H
ATOM    177  HB2 PRO A 594      37.210  31.890  27.080  1.00  0.00           H
ATOM    178  CG  PRO A 594      35.180  32.190  27.780  1.00  0.00           C
ATOM    179  HG1 PRO A 594      35.040  32.960  27.000  1.00  0.00           H
ATOM    180  HG2 PRO A 594      34.290  31.520  27.790  1.00  0.00           H
ATOM    181  C   PRO A 594      38.200  30.300  29.060  1.00  0.00           C
ATOM    182  O   PRO A 594      38.590  29.300  28.530  1.00  0.00           O
ATOM    183  N   PHE A 595      39.130  31.190  29.670  1.00  0.00           N
ATOM    184  HN  PHE A 595      38.900  32.040  30.130  1.00  0.00           H
ATOM    185  CA  PHE A 595      40.560  30.890  29.620  1.00  0.00           C
ATOM    186  HA  PHE A 595      40.860  30.050  29.000  1.00  0.00           H
ATOM    187  CB  PHE A 595      41.560  31.950  29.120  1.00  0.00           C
ATOM    188  HB1 PHE A 595      42.630  31.700  29.230  1.00  0.00           H
ATOM    189  HB2 PHE A 595      41.360  32.890  29.690  1.00  0.00           H
ATOM    190  CG  PHE A 595      41.140  32.300  27.660  1.00  0.00           C
ATOM    191  CD1 PHE A 595      39.990  33.110  27.490  1.00  0.00           C
ATOM    192  HD1 PHE A 595      39.500  33.610  28.330  1.00  0.00           H
ATOM    193  CE1 PHE A 595      39.520  33.430  26.240  1.00  0.00           C
ATOM    194  HE1 PHE A 595      38.680  34.100  26.140  1.00  0.00           H
ATOM    195  CZ  PHE A 595      40.210  33.010  25.030  1.00  0.00           C
ATOM    196  HZ  PHE A 595      40.020  33.360  24.030  1.00  0.00           H
ATOM    197  CD2 PHE A 595      41.680  31.750  26.480  1.00  0.00           C
ATOM    198  HD2 PHE A 595      42.420  30.970  26.540  1.00  0.00           H
ATOM    199  CE2 PHE A 595      41.240  32.150  25.160  1.00  0.00           C
ATOM    200  HE2 PHE A 595      41.680  31.740  24.270  1.00  0.00           H
ATOM    201  C   PHE A 595      40.990  30.410  31.040  1.00  0.00           C
ATOM    202  O   PHE A 595      42.200  30.380  31.450  1.00  0.00           O
ATOM    203  N   PHE A 596      40.070  29.920  31.860  1.00  0.00           N
ATOM    204  HN  PHE A 596      39.130  29.990  31.540  1.00  0.00           H
ATOM    205  CA  PHE A 596      40.140  29.520  33.270  1.00  0.00           C
ATOM    206  HA  PHE A 596      40.470  30.440  33.740  1.00  0.00           H
ATOM    207  CB  PHE A 596      38.690  29.190  33.700  1.00  0.00           C
ATOM    208  HB1 PHE A 596      38.280  28.340  33.120  1.00  0.00           H
ATOM    209  HB2 PHE A 596      38.070  30.100  33.510  1.00  0.00           H
ATOM    210  CG  PHE A 596      38.620  28.840  35.120  1.00  0.00           C
ATOM    211  CD1 PHE A 596      38.780  27.550  35.550  1.00  0.00           C
ATOM    212  HD1 PHE A 596      39.070  26.860  34.780  1.00  0.00           H
ATOM    213  CE1 PHE A 596      38.740  27.160  36.930  1.00  0.00           C
ATOM    214  HE1 PHE A 596      38.940  26.140  37.220  1.00  0.00           H
ATOM    215  CZ  PHE A 596      38.360  28.190  37.820  1.00  0.00           C
ATOM    216  HZ  PHE A 596      38.310  27.950  38.870  1.00  0.00           H
ATOM    217  CD2 PHE A 596      38.370  29.870  36.040  1.00  0.00           C
ATOM    218  HD2 PHE A 596      38.300  30.900  35.700  1.00  0.00           H
ATOM    219  CE2 PHE A 596      38.170  29.510  37.410  1.00  0.00           C
ATOM    220  HE2 PHE A 596      37.820  30.220  38.130  1.00  0.00           H
ATOM    221  C   PHE A 596      41.230  28.430  33.530  1.00  0.00           C
ATOM    222  O   PHE A 596      41.790  28.320  34.630  1.00  0.00           O
ATOM    223  N   LEU A 597      41.500  27.470  32.560  1.00  0.00           N
ATOM    224  HN  LEU A 597      40.900  27.400  31.770  1.00  0.00           H
ATOM    225  CA  LEU A 597      42.420  26.350  32.770  1.00  0.00           C
ATOM    226  HA  LEU A 597      42.900  26.400  33.740  1.00  0.00           H
ATOM    227  CB  LEU A 597      41.900  24.870  32.610  1.00  0.00           C
ATOM    228  HB1 LEU A 597      42.810  24.310  32.890  1.00  0.00           H
ATOM    229  HB2 LEU A 597      41.600  24.620  31.570  1.00  0.00           H
ATOM    230  CG  LEU A 597      40.790  24.420  33.600  1.00  0.00           C
ATOM    231  HG  LEU A 597      39.850  24.990  33.480  1.00  0.00           H
ATOM    232  CD1 LEU A 597      40.480  22.960  33.530  1.00  0.00           C
ATOM    233 HD11 LEU A 597      40.270  22.640  32.480  1.00  0.00           H
ATOM    234 HD12 LEU A 597      39.670  22.650  34.210  1.00  0.00           H
ATOM    235 HD13 LEU A 597      41.360  22.410  33.920  1.00  0.00           H
ATOM    236  CD2 LEU A 597      41.280  24.760  34.980  1.00  0.00           C
ATOM    237 HD21 LEU A 597      40.640  24.330  35.780  1.00  0.00           H
ATOM    238 HD22 LEU A 597      41.230  25.870  35.110  1.00  0.00           H
ATOM    239 HD23 LEU A 597      42.360  24.550  35.020  1.00  0.00           H
ATOM    240  C   LEU A 597      43.540  26.560  31.750  1.00  0.00           C
ATOM    241  O   LEU A 597      44.410  25.740  31.560  1.00  0.00           O
ATOM    242  N   SER A 598      43.670  27.750  31.080  1.00  0.00           N
ATOM    243  HN  SER A 598      43.070  28.480  31.400  1.00  0.00           H
ATOM    244  CA  SER A 598      44.710  28.090  30.100  1.00  0.00           C
ATOM    245  HA  SER A 598      44.760  27.250  29.420  1.00  0.00           H
ATOM    246  CB  SER A 598      44.370  29.480  29.360  1.00  0.00           C
ATOM    247  HB1 SER A 598      45.200  29.810  28.710  1.00  0.00           H
ATOM    248  HB2 SER A 598      44.250  30.260  30.140  1.00  0.00           H
ATOM    249  OG  SER A 598      43.280  29.270  28.460  1.00  0.00           O
ATOM    250  HG1 SER A 598      42.620  28.860  29.030  1.00  0.00           H
ATOM    251  C   SER A 598      46.150  28.140  30.650  1.00  0.00           C
ATOM    252  O   SER A 598      47.070  27.480  30.090  1.00  0.00           O
ATOM    253  N   ASP A 599      46.290  28.780  31.830  1.00  0.00           N
ATOM    254  HN  ASP A 599      45.440  28.900  32.320  1.00  0.00           H
ATOM    255  CA  ASP A 599      47.480  29.060  32.560  1.00  0.00           C
ATOM    256  HA  ASP A 599      48.360  29.010  31.950  1.00  0.00           H
ATOM    257  CB  ASP A 599      47.410  30.530  33.150  1.00  0.00           C
ATOM    258  HB1 ASP A 599      48.370  30.820  33.640  1.00  0.00           H
ATOM    259  HB2 ASP A 599      46.600  30.630  33.900  1.00  0.00           H
ATOM    260  CG  ASP A 599      47.110  31.640  32.140  1.00  0.00           C
ATOM    261  OD1 ASP A 599      46.610  32.680  32.610  1.00  0.00           O
ATOM    262  OD2 ASP A 599      47.410  31.540  30.940  1.00  0.00           O
ATOM    263  C   ASP A 599      47.840  28.030  33.690  1.00  0.00           C
ATOM    264  O   ASP A 599      48.950  28.060  34.300  1.00  0.00           O
ATOM    265  N   PHE A 600      47.020  27.020  33.950  1.00  0.00           N
ATOM    266  HN  PHE A 600      46.170  27.000  33.420  1.00  0.00           H
ATOM    267  CA  PHE A 600      47.180  26.010  34.930  1.00  0.00           C
ATOM    268  HA  PHE A 600      47.350  26.530  35.860  1.00  0.00           H
ATOM    269  CB  PHE A 600      45.900  25.220  35.080  1.00  0.00           C
ATOM    270  HB1 PHE A 600      45.800  24.530  34.210  1.00  0.00           H
ATOM    271  HB2 PHE A 600      44.980  25.830  35.210  1.00  0.00           H
ATOM    272  CG  PHE A 600      45.870  24.360  36.230  1.00  0.00           C
ATOM    273  CD1 PHE A 600      45.940  24.890  37.550  1.00  0.00           C
ATOM    274  HD1 PHE A 600      45.920  25.960  37.660  1.00  0.00           H
ATOM    275  CE1 PHE A 600      45.930  24.050  38.680  1.00  0.00           C
ATOM    276  HE1 PHE A 600      45.930  24.510  39.650  1.00  0.00           H
ATOM    277  CZ  PHE A 600      45.730  22.670  38.480  1.00  0.00           C
ATOM    278  HZ  PHE A 600      45.790  22.040  39.360  1.00  0.00           H
ATOM    279  CD2 PHE A 600      45.620  22.970  36.080  1.00  0.00           C
ATOM    280  HD2 PHE A 600      45.520  22.610  35.060  1.00  0.00           H
ATOM    281  CE2 PHE A 600      45.580  22.120  37.190  1.00  0.00           C
ATOM    282  HE2 PHE A 600      45.480  21.060  36.980  1.00  0.00           H
ATOM    283  C   PHE A 600      48.430  25.170  34.630  1.00  0.00           C
ATOM    284  O   PHE A 600      49.330  24.910  35.450  1.00  0.00           O
ATOM    285  N   LYS A 601      48.540  24.950  33.280  1.00  0.00           N
ATOM    286  HN  LYS A 601      47.800  25.250  32.690  1.00  0.00           H
ATOM    287  CA  LYS A 601      49.560  24.050  32.690  1.00  0.00           C
ATOM    288  HA  LYS A 601      49.600  23.210  33.380  1.00  0.00           H
ATOM    289  CB  LYS A 601      49.250  23.610  31.250  1.00  0.00           C
ATOM    290  HB1 LYS A 601      48.330  23.000  31.410  1.00  0.00           H
ATOM    291  HB2 LYS A 601      50.090  22.930  31.020  1.00  0.00           H
ATOM    292  CG  LYS A 601      48.860  24.760  30.200  1.00  0.00           C
ATOM    293  HG1 LYS A 601      49.680  25.510  30.230  1.00  0.00           H
ATOM    294  HG2 LYS A 601      47.890  25.140  30.610  1.00  0.00           H
ATOM    295  CD  LYS A 601      48.620  24.280  28.720  1.00  0.00           C
ATOM    296  HD1 LYS A 601      49.600  23.970  28.300  1.00  0.00           H
ATOM    297  HD2 LYS A 601      48.350  25.090  28.010  1.00  0.00           H
ATOM    298  CE  LYS A 601      47.620  23.110  28.600  1.00  0.00           C
ATOM    299  HE1 LYS A 601      47.740  22.260  29.320  1.00  0.00           H
ATOM    300  HE2 LYS A 601      47.600  22.690  27.570  1.00  0.00           H
ATOM    301  NZ  LYS A 601      46.380  23.770  28.820  1.00  0.00           N
ATOM    302  HZ1 LYS A 601      45.720  23.170  28.290  1.00  0.00           H
ATOM    303  HZ2 LYS A 601      46.430  24.670  28.310  1.00  0.00           H
ATOM    304  HZ3 LYS A 601      46.190  23.920  29.830  1.00  0.00           H
ATOM    305  C   LYS A 601      50.970  24.650  32.850  1.00  0.00           C
ATOM    306  O   LYS A 601      51.970  23.950  32.900  1.00  0.00           O
ATOM    307  N   ASP A 602      51.030  26.040  33.060  1.00  0.00           N
ATOM    308  HN  ASP A 602      50.200  26.600  33.090  1.00  0.00           H
ATOM    309  CA  ASP A 602      52.330  26.740  33.150  1.00  0.00           C
ATOM    310  HA  ASP A 602      53.140  26.190  32.710  1.00  0.00           H
ATOM    311  CB  ASP A 602      52.250  28.120  32.480  1.00  0.00           C
ATOM    312  HB1 ASP A 602      53.020  28.820  32.870  1.00  0.00           H
ATOM    313  HB2 ASP A 602      51.190  28.400  32.630  1.00  0.00           H
ATOM    314  CG  ASP A 602      52.460  28.050  31.000  1.00  0.00           C
ATOM    315  OD1 ASP A 602      52.320  29.090  30.370  1.00  0.00           O
ATOM    316  OD2 ASP A 602      52.760  26.960  30.420  1.00  0.00           O
ATOM    317  C   ASP A 602      52.770  26.760  34.600  1.00  0.00           C
ATOM    318  O   ASP A 602      53.790  27.380  34.940  1.00  0.00           O
ATOM    319  N   ALA A 603      52.020  26.200  35.510  1.00  0.00           N
ATOM    320  HN  ALA A 603      51.160  25.700  35.360  1.00  0.00           H
ATOM    321  CA  ALA A 603      52.260  26.510  36.930  1.00  0.00           C
ATOM    322  HA  ALA A 603      52.340  27.590  37.040  1.00  0.00           H
ATOM    323  CB  ALA A 603      51.130  26.010  37.830  1.00  0.00           C
ATOM    324  HB1 ALA A 603      50.160  26.500  37.610  1.00  0.00           H
ATOM    325  HB2 ALA A 603      51.310  26.270  38.900  1.00  0.00           H
ATOM    326  HB3 ALA A 603      50.940  24.920  37.760  1.00  0.00           H
ATOM    327  C   ALA A 603      53.620  25.960  37.470  1.00  0.00           C
ATOM    328  O   ALA A 603      54.080  26.530  38.510  1.00  0.00           O
ATOM    329  N   LEU A 604      54.260  24.920  36.770  1.00  0.00           N
ATOM    330  HN  LEU A 604      53.900  24.430  35.990  1.00  0.00           H
ATOM    331  CA  LEU A 604      55.560  24.390  37.160  1.00  0.00           C
ATOM    332  HA  LEU A 604      55.690  24.340  38.230  1.00  0.00           H
ATOM    333  CB  LEU A 604      55.630  22.850  36.710  1.00  0.00           C
ATOM    334  HB1 LEU A 604      56.700  22.580  36.840  1.00  0.00           H
ATOM    335  HB2 LEU A 604      55.330  22.860  35.640  1.00  0.00           H
ATOM    336  CG  LEU A 604      54.650  21.860  37.320  1.00  0.00           C
ATOM    337  HG  LEU A 604      53.610  22.120  37.040  1.00  0.00           H
ATOM    338  CD1 LEU A 604      54.990  20.470  36.690  1.00  0.00           C
ATOM    339 HD11 LEU A 604      55.910  20.120  37.210  1.00  0.00           H
ATOM    340 HD12 LEU A 604      55.120  20.550  35.580  1.00  0.00           H
ATOM    341 HD13 LEU A 604      54.180  19.740  36.920  1.00  0.00           H
ATOM    342  CD2 LEU A 604      54.670  21.670  38.840  1.00  0.00           C
ATOM    343 HD21 LEU A 604      54.070  20.780  39.130  1.00  0.00           H
ATOM    344 HD22 LEU A 604      54.150  22.560  39.240  1.00  0.00           H
ATOM    345 HD23 LEU A 604      55.720  21.510  39.170  1.00  0.00           H
ATOM    346  C   LEU A 604      56.630  25.270  36.580  1.00  0.00           C
ATOM    347  O   LEU A 604      57.740  25.460  37.160  1.00  0.00           O
ATOM    348  N   SER A 605      56.400  25.840  35.370  1.00  0.00           N
ATOM    349  HN  SER A 605      55.600  25.620  34.820  1.00  0.00           H
ATOM    350  CA  SER A 605      57.350  26.780  34.800  1.00  0.00           C
ATOM    351  HA  SER A 605      58.330  26.310  34.780  1.00  0.00           H
ATOM    352  CB  SER A 605      56.780  27.070  33.340  1.00  0.00           C
ATOM    353  HB1 SER A 605      55.870  27.700  33.400  1.00  0.00           H
ATOM    354  HB2 SER A 605      56.490  26.140  32.790  1.00  0.00           H
ATOM    355  OG  SER A 605      57.710  27.750  32.470  1.00  0.00           O
ATOM    356  HG1 SER A 605      57.400  27.550  31.590  1.00  0.00           H
ATOM    357  C   SER A 605      57.560  28.060  35.650  1.00  0.00           C
ATOM    358  O   SER A 605      58.640  28.550  35.900  1.00  0.00           O
ATOM    359  N   LEU A 606      56.480  28.740  36.120  1.00  0.00           N
ATOM    360  HN  LEU A 606      55.600  28.360  35.870  1.00  0.00           H
ATOM    361  CA  LEU A 606      56.480  29.940  36.920  1.00  0.00           C
ATOM    362  HA  LEU A 606      57.010  30.710  36.400  1.00  0.00           H
ATOM    363  CB  LEU A 606      55.030  30.420  37.310  1.00  0.00           C
ATOM    364  HB1 LEU A 606      55.140  31.400  37.800  1.00  0.00           H
ATOM    365  HB2 LEU A 606      54.560  29.620  37.930  1.00  0.00           H
ATOM    366  CG  LEU A 606      54.090  30.590  36.060  1.00  0.00           C
ATOM    367  HG  LEU A 606      54.100  29.660  35.450  1.00  0.00           H
ATOM    368  CD1 LEU A 606      52.540  30.700  36.510  1.00  0.00           C
ATOM    369 HD11 LEU A 606      52.310  31.690  36.980  1.00  0.00           H
ATOM    370 HD12 LEU A 606      52.240  29.850  37.160  1.00  0.00           H
ATOM    371 HD13 LEU A 606      51.960  30.680  35.570  1.00  0.00           H
ATOM    372  CD2 LEU A 606      54.440  31.760  35.220  1.00  0.00           C
ATOM    373 HD21 LEU A 606      55.520  31.800  34.950  1.00  0.00           H
ATOM    374 HD22 LEU A 606      54.090  32.710  35.680  1.00  0.00           H
ATOM    375 HD23 LEU A 606      53.930  31.660  34.250  1.00  0.00           H
ATOM    376  C   LEU A 606      57.250  29.680  38.260  1.00  0.00           C
ATOM    377  O   LEU A 606      57.480  28.580  38.670  1.00  0.00           O
ATOM    378  N   GLN A 607      57.470  30.730  39.050  1.00  0.00           N
ATOM    379  HN  GLN A 607      57.230  31.580  38.560  1.00  0.00           H
ATOM    380  CA  GLN A 607      58.080  30.610  40.360  1.00  0.00           C
ATOM    381  HA  GLN A 607      58.590  29.660  40.360  1.00  0.00           H
ATOM    382  CB  GLN A 607      59.200  31.700  40.590  1.00  0.00           C
ATOM    383  HB1 GLN A 607      58.790  32.710  40.410  1.00  0.00           H
ATOM    384  HB2 GLN A 607      59.910  31.700  39.740  1.00  0.00           H
ATOM    385  CG  GLN A 607      59.940  31.780  41.940  1.00  0.00           C
ATOM    386  HG1 GLN A 607      59.230  32.240  42.660  1.00  0.00           H
ATOM    387  HG2 GLN A 607      60.880  32.340  41.840  1.00  0.00           H
ATOM    388  CD  GLN A 607      60.240  30.330  42.550  1.00  0.00           C
ATOM    389  OE1 GLN A 607      59.480  29.720  43.290  1.00  0.00           O
ATOM    390  NE2 GLN A 607      61.440  29.780  42.190  1.00  0.00           N
ATOM    391 HE21 GLN A 607      61.540  28.860  42.570  1.00  0.00           H
ATOM    392 HE22 GLN A 607      61.950  30.210  41.450  1.00  0.00           H
ATOM    393  C   GLN A 607      57.010  30.670  41.450  1.00  0.00           C
ATOM    394  O   GLN A 607      56.980  31.610  42.280  1.00  0.00           O
ATOM    395  N   CYS A 608      56.020  29.830  41.490  1.00  0.00           N
ATOM    396  HN  CYS A 608      55.880  29.200  40.740  1.00  0.00           H
ATOM    397  CA  CYS A 608      54.900  29.930  42.370  1.00  0.00           C
ATOM    398  HA  CYS A 608      54.400  30.880  42.270  1.00  0.00           H
ATOM    399  CB  CYS A 608      53.920  28.770  42.050  1.00  0.00           C
ATOM    400  HB1 CYS A 608      53.100  28.810  42.800  1.00  0.00           H
ATOM    401  HB2 CYS A 608      54.530  27.840  42.000  1.00  0.00           H
ATOM    402  SG  CYS A 608      52.980  29.020  40.450  1.00  0.00           S
ATOM    403  HG1 CYS A 608      51.800  29.350  40.960  1.00  0.00           H
ATOM    404  C   CYS A 608      55.270  29.770  43.850  1.00  0.00           C
ATOM    405  O   CYS A 608      54.770  30.450  44.690  1.00  0.00           O
ATOM    406  N   LEU A 609      56.090  28.820  44.300  1.00  0.00           N
ATOM    407  HN  LEU A 609      56.710  28.390  43.650  1.00  0.00           H
ATOM    408  CA  LEU A 609      56.390  28.580  45.690  1.00  0.00           C
ATOM    409  HA  LEU A 609      55.480  28.420  46.250  1.00  0.00           H
ATOM    410  CB  LEU A 609      57.160  27.180  45.760  1.00  0.00           C
ATOM    411  HB1 LEU A 609      58.090  27.260  45.150  1.00  0.00           H
ATOM    412  HB2 LEU A 609      56.580  26.490  45.110  1.00  0.00           H
ATOM    413  CG  LEU A 609      57.300  26.510  47.160  1.00  0.00           C
ATOM    414  HG  LEU A 609      57.990  27.110  47.800  1.00  0.00           H
ATOM    415  CD1 LEU A 609      55.870  26.280  47.810  1.00  0.00           C
ATOM    416 HD11 LEU A 609      55.930  25.510  48.610  1.00  0.00           H
ATOM    417 HD12 LEU A 609      55.280  25.890  46.960  1.00  0.00           H
ATOM    418 HD13 LEU A 609      55.420  27.250  48.120  1.00  0.00           H
ATOM    419  CD2 LEU A 609      58.010  25.200  47.020  1.00  0.00           C
ATOM    420 HD21 LEU A 609      59.020  25.320  46.560  1.00  0.00           H
ATOM    421 HD22 LEU A 609      57.530  24.670  46.170  1.00  0.00           H
ATOM    422 HD23 LEU A 609      58.010  24.660  47.990  1.00  0.00           H
ATOM    423  C   LEU A 609      57.200  29.740  46.400  1.00  0.00           C
ATOM    424  O   LEU A 609      56.900  30.080  47.540  1.00  0.00           O
ATOM    425  N   ALA A 610      58.160  30.350  45.730  1.00  0.00           N
ATOM    426  HN  ALA A 610      58.460  30.000  44.850  1.00  0.00           H
ATOM    427  CA  ALA A 610      58.710  31.570  46.320  1.00  0.00           C
ATOM    428  HA  ALA A 610      58.990  31.300  47.330  1.00  0.00           H
ATOM    429  CB  ALA A 610      60.000  32.110  45.650  1.00  0.00           C
ATOM    430  HB1 ALA A 610      60.470  32.840  46.340  1.00  0.00           H
ATOM    431  HB2 ALA A 610      59.850  32.510  44.620  1.00  0.00           H
ATOM    432  HB3 ALA A 610      60.750  31.290  45.730  1.00  0.00           H
ATOM    433  C   ALA A 610      57.710  32.700  46.400  1.00  0.00           C
ATOM    434  O   ALA A 610      57.630  33.580  47.270  1.00  0.00           O
ATOM    435  N   SER A 611      56.870  32.790  45.280  1.00  0.00           N
ATOM    436  HN  SER A 611      56.940  32.180  44.510  1.00  0.00           H
ATOM    437  CA  SER A 611      55.870  33.870  45.160  1.00  0.00           C
ATOM    438  HA  SER A 611      56.430  34.780  45.070  1.00  0.00           H
ATOM    439  CB  SER A 611      55.090  33.890  43.820  1.00  0.00           C
ATOM    440  HB1 SER A 611      54.370  34.730  43.880  1.00  0.00           H
ATOM    441  HB2 SER A 611      54.500  32.960  43.770  1.00  0.00           H
ATOM    442  OG  SER A 611      55.960  34.180  42.720  1.00  0.00           O
ATOM    443  HG1 SER A 611      56.330  33.350  42.410  1.00  0.00           H
ATOM    444  C   SER A 611      54.890  33.840  46.280  1.00  0.00           C
ATOM    445  O   SER A 611      54.540  34.870  46.880  1.00  0.00           O
ATOM    446  N   ILE A 612      54.480  32.630  46.700  1.00  0.00           N
ATOM    447  HN  ILE A 612      54.750  31.790  46.250  1.00  0.00           H
ATOM    448  CA  ILE A 612      53.650  32.350  47.880  1.00  0.00           C
ATOM    449  HA  ILE A 612      52.670  32.760  47.640  1.00  0.00           H
ATOM    450  CB  ILE A 612      53.190  30.880  47.970  1.00  0.00           C
ATOM    451  HB  ILE A 612      54.050  30.170  47.930  1.00  0.00           H
ATOM    452  CG2 ILE A 612      52.580  30.570  49.380  1.00  0.00           C
ATOM    453 HG21 ILE A 612      53.320  30.710  50.190  1.00  0.00           H
ATOM    454 HG22 ILE A 612      52.070  29.590  49.480  1.00  0.00           H
ATOM    455 HG23 ILE A 612      51.840  31.400  49.500  1.00  0.00           H
ATOM    456  CG1 ILE A 612      52.220  30.460  46.710  1.00  0.00           C
ATOM    457 HG11 ILE A 612      52.630  30.960  45.810  1.00  0.00           H
ATOM    458 HG12 ILE A 612      51.200  30.840  46.880  1.00  0.00           H
ATOM    459  CD  ILE A 612      52.200  28.940  46.330  1.00  0.00           C
ATOM    460  HD1 ILE A 612      51.820  28.350  47.190  1.00  0.00           H
ATOM    461  HD2 ILE A 612      53.280  28.710  46.230  1.00  0.00           H
ATOM    462  HD3 ILE A 612      51.580  28.680  45.440  1.00  0.00           H
ATOM    463  C   ILE A 612      54.180  33.060  49.070  1.00  0.00           C
ATOM    464  O   ILE A 612      53.480  33.900  49.640  1.00  0.00           O
ATOM    465  N   LEU A 613      55.380  32.670  49.390  1.00  0.00           N
ATOM    466  HN  LEU A 613      55.970  32.200  48.730  1.00  0.00           H
ATOM    467  CA  LEU A 613      56.020  33.020  50.590  1.00  0.00           C
ATOM    468  HA  LEU A 613      55.240  32.840  51.330  1.00  0.00           H
ATOM    469  CB  LEU A 613      57.220  32.180  50.900  1.00  0.00           C
ATOM    470  HB1 LEU A 613      57.640  32.480  51.880  1.00  0.00           H
ATOM    471  HB2 LEU A 613      58.030  32.200  50.130  1.00  0.00           H
ATOM    472  CG  LEU A 613      56.890  30.680  51.010  1.00  0.00           C
ATOM    473  HG  LEU A 613      56.420  30.250  50.100  1.00  0.00           H
ATOM    474  CD1 LEU A 613      58.220  29.920  51.250  1.00  0.00           C
ATOM    475 HD11 LEU A 613      57.960  28.840  51.380  1.00  0.00           H
ATOM    476 HD12 LEU A 613      58.700  30.220  52.220  1.00  0.00           H
ATOM    477 HD13 LEU A 613      58.830  29.970  50.320  1.00  0.00           H
ATOM    478  CD2 LEU A 613      55.900  30.450  52.190  1.00  0.00           C
ATOM    479 HD21 LEU A 613      54.860  30.720  51.900  1.00  0.00           H
ATOM    480 HD22 LEU A 613      56.170  30.970  53.140  1.00  0.00           H
ATOM    481 HD23 LEU A 613      55.990  29.340  52.290  1.00  0.00           H
ATOM    482  C   LEU A 613      56.270  34.500  50.740  1.00  0.00           C
ATOM    483  O   LEU A 613      56.010  35.140  51.780  1.00  0.00           O
ATOM    484  N   PHE A 614      56.720  35.080  49.690  1.00  0.00           N
ATOM    485  HN  PHE A 614      56.950  34.520  48.900  1.00  0.00           H
ATOM    486  CA  PHE A 614      56.990  36.510  49.540  1.00  0.00           C
ATOM    487  HA  PHE A 614      57.760  36.710  50.270  1.00  0.00           H
ATOM    488  CB  PHE A 614      57.540  36.790  48.030  1.00  0.00           C
ATOM    489  HB1 PHE A 614      56.790  36.470  47.270  1.00  0.00           H
ATOM    490  HB2 PHE A 614      58.500  36.260  47.850  1.00  0.00           H
ATOM    491  CG  PHE A 614      57.930  38.220  47.610  1.00  0.00           C
ATOM    492  CD1 PHE A 614      58.000  39.370  48.440  1.00  0.00           C
ATOM    493  HD1 PHE A 614      57.750  39.220  49.480  1.00  0.00           H
ATOM    494  CE1 PHE A 614      58.370  40.620  48.000  1.00  0.00           C
ATOM    495  HE1 PHE A 614      58.320  41.460  48.680  1.00  0.00           H
ATOM    496  CZ  PHE A 614      58.700  40.770  46.580  1.00  0.00           C
ATOM    497  HZ  PHE A 614      58.860  41.760  46.190  1.00  0.00           H
ATOM    498  CD2 PHE A 614      58.130  38.470  46.210  1.00  0.00           C
ATOM    499  HD2 PHE A 614      58.010  37.680  45.480  1.00  0.00           H
ATOM    500  CE2 PHE A 614      58.470  39.760  45.730  1.00  0.00           C
ATOM    501  HE2 PHE A 614      58.430  39.850  44.660  1.00  0.00           H
ATOM    502  C   PHE A 614      55.770  37.420  49.790  1.00  0.00           C
ATOM    503  O   PHE A 614      55.750  38.390  50.550  1.00  0.00           O
ATOM    504  N   LEU A 615      54.550  37.090  49.230  1.00  0.00           N
ATOM    505  HN  LEU A 615      54.520  36.240  48.700  1.00  0.00           H
ATOM    506  CA  LEU A 615      53.380  37.840  49.500  1.00  0.00           C
ATOM    507  HA  LEU A 615      53.620  38.890  49.610  1.00  0.00           H
ATOM    508  CB  LEU A 615      52.410  37.790  48.250  1.00  0.00           C
ATOM    509  HB1 LEU A 615      51.400  38.120  48.600  1.00  0.00           H
ATOM    510  HB2 LEU A 615      52.360  36.770  47.800  1.00  0.00           H
ATOM    511  CG  LEU A 615      52.580  38.800  47.080  1.00  0.00           C
ATOM    512  HG  LEU A 615      51.860  38.530  46.270  1.00  0.00           H
ATOM    513  CD1 LEU A 615      52.210  40.240  47.520  1.00  0.00           C
ATOM    514 HD11 LEU A 615      51.190  40.420  47.940  1.00  0.00           H
ATOM    515 HD12 LEU A 615      52.230  40.790  46.560  1.00  0.00           H
ATOM    516 HD13 LEU A 615      53.020  40.680  48.130  1.00  0.00           H
ATOM    517  CD2 LEU A 615      53.950  38.670  46.470  1.00  0.00           C
ATOM    518 HD21 LEU A 615      54.760  38.860  47.210  1.00  0.00           H
ATOM    519 HD22 LEU A 615      53.980  39.460  45.680  1.00  0.00           H
ATOM    520 HD23 LEU A 615      54.110  37.670  46.000  1.00  0.00           H
ATOM    521  C   LEU A 615      52.620  37.440  50.750  1.00  0.00           C
ATOM    522  O   LEU A 615      52.050  38.310  51.320  1.00  0.00           O
ATOM    523  N   TYR A 616      52.720  36.130  51.200  1.00  0.00           N
ATOM    524  HN  TYR A 616      53.260  35.490  50.640  1.00  0.00           H
ATOM    525  CA  TYR A 616      52.190  35.610  52.390  1.00  0.00           C
ATOM    526  HA  TYR A 616      51.190  35.970  52.540  1.00  0.00           H
ATOM    527  CB  TYR A 616      52.140  34.060  52.310  1.00  0.00           C
ATOM    528  HB1 TYR A 616      53.120  33.650  51.990  1.00  0.00           H
ATOM    529  HB2 TYR A 616      51.240  33.710  51.760  1.00  0.00           H
ATOM    530  CG  TYR A 616      51.940  33.420  53.620  1.00  0.00           C
ATOM    531  CD1 TYR A 616      50.890  33.900  54.370  1.00  0.00           C
ATOM    532  HD1 TYR A 616      50.130  34.560  53.970  1.00  0.00           H
ATOM    533  CE1 TYR A 616      50.740  33.550  55.730  1.00  0.00           C
ATOM    534  HE1 TYR A 616      49.970  33.900  56.400  1.00  0.00           H
ATOM    535  CZ  TYR A 616      51.730  32.670  56.330  1.00  0.00           C
ATOM    536  OH  TYR A 616      51.640  32.310  57.670  1.00  0.00           O
ATOM    537  HH  TYR A 616      50.730  32.570  57.820  1.00  0.00           H
ATOM    538  CD2 TYR A 616      52.940  32.560  54.180  1.00  0.00           C
ATOM    539  HD2 TYR A 616      53.720  32.150  53.570  1.00  0.00           H
ATOM    540  CE2 TYR A 616      52.810  32.200  55.540  1.00  0.00           C
ATOM    541  HE2 TYR A 616      53.560  31.510  55.910  1.00  0.00           H
ATOM    542  C   TYR A 616      52.870  36.220  53.630  1.00  0.00           C
ATOM    543  O   TYR A 616      52.190  36.600  54.530  1.00  0.00           O
ATOM    544  N   CYS A 617      54.180  36.230  53.650  1.00  0.00           N
ATOM    545  HN  CYS A 617      54.690  35.870  52.870  1.00  0.00           H
ATOM    546  CA  CYS A 617      54.920  36.660  54.860  1.00  0.00           C
ATOM    547  HA  CYS A 617      54.460  36.180  55.710  1.00  0.00           H
ATOM    548  CB  CYS A 617      56.420  36.340  54.770  1.00  0.00           C
ATOM    549  HB1 CYS A 617      56.880  37.060  55.480  1.00  0.00           H
ATOM    550  HB2 CYS A 617      56.700  36.690  53.750  1.00  0.00           H
ATOM    551  SG  CYS A 617      56.790  34.590  55.070  1.00  0.00           S
ATOM    552  HG1 CYS A 617      56.490  34.290  53.810  1.00  0.00           H
ATOM    553  C   CYS A 617      54.670  38.190  54.970  1.00  0.00           C
ATOM    554  O   CYS A 617      54.520  38.660  56.060  1.00  0.00           O
ATOM    555  N   ALA A 618      54.530  38.850  53.780  1.00  0.00           N
ATOM    556  HN  ALA A 618      54.640  38.290  52.950  1.00  0.00           H
ATOM    557  CA  ALA A 618      54.080  40.210  53.750  1.00  0.00           C
ATOM    558  HA  ALA A 618      54.820  40.750  54.300  1.00  0.00           H
ATOM    559  CB  ALA A 618      54.190  40.680  52.270  1.00  0.00           C
ATOM    560  HB1 ALA A 618      54.080  41.760  52.120  1.00  0.00           H
ATOM    561  HB2 ALA A 618      53.500  40.120  51.600  1.00  0.00           H
ATOM    562  HB3 ALA A 618      55.200  40.300  52.020  1.00  0.00           H
ATOM    563  C   ALA A 618      52.640  40.560  54.240  1.00  0.00           C
ATOM    564  O   ALA A 618      52.440  41.500  55.070  1.00  0.00           O
ATOM    565  N   CYS A 619      51.690  39.670  53.850  1.00  0.00           N
ATOM    566  HN  CYS A 619      51.980  38.930  53.250  1.00  0.00           H
ATOM    567  CA  CYS A 619      50.280  39.810  54.200  1.00  0.00           C
ATOM    568  HA  CYS A 619      50.080  40.870  54.130  1.00  0.00           H
ATOM    569  CB  CYS A 619      49.310  39.090  53.200  1.00  0.00           C
ATOM    570  HB1 CYS A 619      48.280  39.200  53.610  1.00  0.00           H
ATOM    571  HB2 CYS A 619      49.540  38.020  53.040  1.00  0.00           H
ATOM    572  SG  CYS A 619      49.320  39.920  51.600  1.00  0.00           S
ATOM    573  HG1 CYS A 619      50.580  39.590  51.400  1.00  0.00           H
ATOM    574  C   CYS A 619      49.790  39.400  55.560  1.00  0.00           C
ATOM    575  O   CYS A 619      48.800  39.980  55.980  1.00  0.00           O
ATOM    576  N   MET A 620      50.470  38.550  56.310  1.00  0.00           N
ATOM    577  HN  MET A 620      51.270  38.090  55.930  1.00  0.00           H
ATOM    578  CA  MET A 620      49.930  38.150  57.560  1.00  0.00           C
ATOM    579  HA  MET A 620      48.880  38.010  57.380  1.00  0.00           H
ATOM    580  CB  MET A 620      50.410  36.770  57.960  1.00  0.00           C
ATOM    581  HB1 MET A 620      49.950  36.130  57.180  1.00  0.00           H
ATOM    582  HB2 MET A 620      50.000  36.390  58.920  1.00  0.00           H
ATOM    583  CG  MET A 620      51.940  36.490  57.940  1.00  0.00           C
ATOM    584  HG1 MET A 620      52.270  36.560  56.890  1.00  0.00           H
ATOM    585  HG2 MET A 620      52.070  35.390  58.090  1.00  0.00           H
ATOM    586  SD  MET A 620      53.060  37.220  59.160  1.00  0.00           S
ATOM    587  CE  MET A 620      54.710  36.560  58.690  1.00  0.00           C
ATOM    588  HE1 MET A 620      54.810  35.450  58.770  1.00  0.00           H
ATOM    589  HE2 MET A 620      55.460  36.940  59.410  1.00  0.00           H
ATOM    590  HE3 MET A 620      55.100  36.960  57.720  1.00  0.00           H
ATOM    591  C   MET A 620      49.960  39.130  58.650  1.00  0.00           C
ATOM    592  O   MET A 620      48.960  39.370  59.320  1.00  0.00           O
ATOM    593  N   SER A 621      51.060  39.940  58.700  1.00  0.00           N
ATOM    594  HN  SER A 621      51.800  39.820  58.050  1.00  0.00           H
ATOM    595  CA  SER A 621      51.040  40.980  59.700  1.00  0.00           C
ATOM    596  HA  SER A 621      50.740  40.590  60.660  1.00  0.00           H
ATOM    597  CB  SER A 621      52.550  41.550  60.020  1.00  0.00           C
ATOM    598  HB1 SER A 621      52.830  42.150  59.120  1.00  0.00           H
ATOM    599  HB2 SER A 621      53.210  40.700  60.310  1.00  0.00           H
ATOM    600  OG  SER A 621      52.670  42.430  61.110  1.00  0.00           O
ATOM    601  HG1 SER A 621      52.520  41.870  61.870  1.00  0.00           H
ATOM    602  C   SER A 621      50.090  42.190  59.590  1.00  0.00           C
ATOM    603  O   SER A 621      49.410  42.450  60.600  1.00  0.00           O
ATOM    604  N   PRO A 622      49.900  42.880  58.420  1.00  0.00           N
ATOM    605  CD  PRO A 622      50.730  42.730  57.260  1.00  0.00           C
ATOM    606  HD1 PRO A 622      50.440  41.780  56.760  1.00  0.00           H
ATOM    607  HD2 PRO A 622      51.820  42.670  57.430  1.00  0.00           H
ATOM    608  CA  PRO A 622      48.870  43.940  58.290  1.00  0.00           C
ATOM    609  HA  PRO A 622      49.100  44.820  58.890  1.00  0.00           H
ATOM    610  CB  PRO A 622      49.010  44.390  56.760  1.00  0.00           C
ATOM    611  HB1 PRO A 622      48.920  45.500  56.770  1.00  0.00           H
ATOM    612  HB2 PRO A 622      48.290  43.920  56.060  1.00  0.00           H
ATOM    613  CG  PRO A 622      50.430  43.930  56.380  1.00  0.00           C
ATOM    614  HG1 PRO A 622      50.380  43.600  55.330  1.00  0.00           H
ATOM    615  HG2 PRO A 622      51.230  44.700  56.500  1.00  0.00           H
ATOM    616  C   PRO A 622      47.460  43.480  58.590  1.00  0.00           C
ATOM    617  O   PRO A 622      46.700  44.210  59.160  1.00  0.00           O
ATOM    618  N   VAL A 623      47.120  42.300  58.190  1.00  0.00           N
ATOM    619  HN  VAL A 623      47.800  41.670  57.820  1.00  0.00           H
ATOM    620  CA  VAL A 623      45.850  41.580  58.460  1.00  0.00           C
ATOM    621  HA  VAL A 623      45.040  42.190  58.090  1.00  0.00           H
ATOM    622  CB  VAL A 623      45.840  40.270  57.790  1.00  0.00           C
ATOM    623  HB  VAL A 623      46.850  39.820  57.880  1.00  0.00           H
ATOM    624  CG1 VAL A 623      44.790  39.300  58.350  1.00  0.00           C
ATOM    625 HG11 VAL A 623      43.770  39.730  58.320  1.00  0.00           H
ATOM    626 HG12 VAL A 623      44.910  38.990  59.400  1.00  0.00           H
ATOM    627 HG13 VAL A 623      44.860  38.370  57.740  1.00  0.00           H
ATOM    628  CG2 VAL A 623      45.570  40.590  56.320  1.00  0.00           C
ATOM    629 HG21 VAL A 623      45.710  39.660  55.730  1.00  0.00           H
ATOM    630 HG22 VAL A 623      46.220  41.300  55.770  1.00  0.00           H
ATOM    631 HG23 VAL A 623      44.550  40.940  56.080  1.00  0.00           H
ATOM    632  C   VAL A 623      45.520  41.390  59.970  1.00  0.00           C
ATOM    633  O   VAL A 623      44.560  41.930  60.450  1.00  0.00           O
ATOM    634  N   ILE A 624      46.470  40.740  60.720  1.00  0.00           N
ATOM    635  HN  ILE A 624      47.150  40.170  60.240  1.00  0.00           H
ATOM    636  CA  ILE A 624      46.420  40.680  62.120  1.00  0.00           C
ATOM    637  HA  ILE A 624      45.650  39.980  62.400  1.00  0.00           H
ATOM    638  CB  ILE A 624      47.700  39.810  62.590  1.00  0.00           C
ATOM    639  HB  ILE A 624      48.630  40.160  62.090  1.00  0.00           H
ATOM    640  CG2 ILE A 624      47.900  39.820  64.060  1.00  0.00           C
ATOM    641 HG21 ILE A 624      48.820  39.290  64.380  1.00  0.00           H
ATOM    642 HG22 ILE A 624      47.080  39.390  64.640  1.00  0.00           H
ATOM    643 HG23 ILE A 624      48.060  40.870  64.390  1.00  0.00           H
ATOM    644  CG1 ILE A 624      47.330  38.370  62.150  1.00  0.00           C
ATOM    645 HG11 ILE A 624      46.910  38.280  61.130  1.00  0.00           H
ATOM    646 HG12 ILE A 624      46.600  37.950  62.880  1.00  0.00           H
ATOM    647  CD  ILE A 624      48.630  37.550  62.120  1.00  0.00           C
ATOM    648  HD1 ILE A 624      48.830  37.470  63.210  1.00  0.00           H
ATOM    649  HD2 ILE A 624      49.380  37.870  61.370  1.00  0.00           H
ATOM    650  HD3 ILE A 624      48.300  36.510  61.960  1.00  0.00           H
ATOM    651  C   ILE A 624      46.530  41.990  62.800  1.00  0.00           C
ATOM    652  O   ILE A 624      45.710  42.340  63.650  1.00  0.00           O
ATOM    653  N   THR A 625      47.410  42.950  62.340  1.00  0.00           N
ATOM    654  HN  THR A 625      48.050  42.540  61.700  1.00  0.00           H
ATOM    655  CA  THR A 625      47.410  44.340  62.750  1.00  0.00           C
ATOM    656  HA  THR A 625      47.600  44.410  63.810  1.00  0.00           H
ATOM    657  CB  THR A 625      48.570  45.040  62.200  1.00  0.00           C
ATOM    658  HB  THR A 625      48.530  44.840  61.120  1.00  0.00           H
ATOM    659  OG1 THR A 625      49.710  44.510  62.810  1.00  0.00           O
ATOM    660  HG1 THR A 625      50.370  44.820  62.200  1.00  0.00           H
ATOM    661  CG2 THR A 625      48.680  46.540  62.460  1.00  0.00           C
ATOM    662 HG21 THR A 625      48.020  47.110  61.770  1.00  0.00           H
ATOM    663 HG22 THR A 625      49.700  46.930  62.250  1.00  0.00           H
ATOM    664 HG23 THR A 625      48.520  46.830  63.520  1.00  0.00           H
ATOM    665  C   THR A 625      46.150  45.140  62.530  1.00  0.00           C
ATOM    666  O   THR A 625      45.620  45.720  63.500  1.00  0.00           O
ATOM    667  N   PHE A 626      45.520  45.050  61.420  1.00  0.00           N
ATOM    668  HN  PHE A 626      45.980  44.470  60.770  1.00  0.00           H
ATOM    669  CA  PHE A 626      44.250  45.660  61.110  1.00  0.00           C
ATOM    670  HA  PHE A 626      44.270  46.740  61.080  1.00  0.00           H
ATOM    671  CB  PHE A 626      43.900  45.320  59.590  1.00  0.00           C
ATOM    672  HB1 PHE A 626      43.800  44.210  59.460  1.00  0.00           H
ATOM    673  HB2 PHE A 626      44.690  45.830  59.010  1.00  0.00           H
ATOM    674  CG  PHE A 626      42.490  45.790  59.240  1.00  0.00           C
ATOM    675  CD1 PHE A 626      41.510  44.860  58.840  1.00  0.00           C
ATOM    676  HD1 PHE A 626      41.580  43.790  58.990  1.00  0.00           H
ATOM    677  CE1 PHE A 626      40.220  45.390  58.390  1.00  0.00           C
ATOM    678  HE1 PHE A 626      39.340  44.830  58.140  1.00  0.00           H
ATOM    679  CZ  PHE A 626      40.020  46.810  58.250  1.00  0.00           C
ATOM    680  HZ  PHE A 626      39.080  47.250  57.930  1.00  0.00           H
ATOM    681  CD2 PHE A 626      42.170  47.180  59.260  1.00  0.00           C
ATOM    682  HD2 PHE A 626      42.990  47.830  59.570  1.00  0.00           H
ATOM    683  CE2 PHE A 626      41.020  47.660  58.700  1.00  0.00           C
ATOM    684  HE2 PHE A 626      40.770  48.700  58.710  1.00  0.00           H
ATOM    685  C   PHE A 626      43.150  45.300  62.030  1.00  0.00           C
ATOM    686  O   PHE A 626      42.390  46.120  62.480  1.00  0.00           O
ATOM    687  N   GLY A 627      42.950  43.980  62.260  1.00  0.00           N
ATOM    688  HN  GLY A 627      43.470  43.280  61.780  1.00  0.00           H
ATOM    689  CA  GLY A 627      42.030  43.360  63.220  1.00  0.00           C
ATOM    690  HA1 GLY A 627      42.240  42.310  63.160  1.00  0.00           H
ATOM    691  HA2 GLY A 627      41.020  43.620  62.930  1.00  0.00           H
ATOM    692  C   GLY A 627      42.300  43.770  64.630  1.00  0.00           C
ATOM    693  O   GLY A 627      41.400  43.870  65.460  1.00  0.00           O
ATOM    694  N   GLY A 628      43.610  44.020  64.940  1.00  0.00           N
ATOM    695  HN  GLY A 628      44.310  43.700  64.320  1.00  0.00           H
ATOM    696  CA  GLY A 628      43.930  44.620  66.200  1.00  0.00           C
ATOM    697  HA1 GLY A 628      44.970  44.480  66.440  1.00  0.00           H
ATOM    698  HA2 GLY A 628      43.260  44.270  66.960  1.00  0.00           H
ATOM    699  C   GLY A 628      43.660  46.080  66.330  1.00  0.00           C
ATOM    700  O   GLY A 628      43.290  46.490  67.430  1.00  0.00           O
ATOM    701  N   LEU A 629      43.800  46.830  65.260  1.00  0.00           N
ATOM    702  HN  LEU A 629      44.330  46.460  64.500  1.00  0.00           H
ATOM    703  CA  LEU A 629      43.380  48.230  65.140  1.00  0.00           C
ATOM    704  HA  LEU A 629      43.860  48.800  65.920  1.00  0.00           H
ATOM    705  CB  LEU A 629      43.990  48.940  63.960  1.00  0.00           C
ATOM    706  HB1 LEU A 629      43.540  49.940  63.910  1.00  0.00           H
ATOM    707  HB2 LEU A 629      43.770  48.250  63.120  1.00  0.00           H
ATOM    708  CG  LEU A 629      45.570  49.040  64.050  1.00  0.00           C
ATOM    709  HG  LEU A 629      46.070  48.150  64.500  1.00  0.00           H
ATOM    710  CD1 LEU A 629      46.110  49.230  62.650  1.00  0.00           C
ATOM    711 HD11 LEU A 629      45.910  50.240  62.240  1.00  0.00           H
ATOM    712 HD12 LEU A 629      45.610  48.430  62.060  1.00  0.00           H
ATOM    713 HD13 LEU A 629      47.190  49.050  62.460  1.00  0.00           H
ATOM    714  CD2 LEU A 629      46.000  50.300  64.870  1.00  0.00           C
ATOM    715 HD21 LEU A 629      47.060  50.580  64.720  1.00  0.00           H
ATOM    716 HD22 LEU A 629      45.810  50.060  65.940  1.00  0.00           H
ATOM    717 HD23 LEU A 629      45.390  51.190  64.590  1.00  0.00           H
ATOM    718  C   LEU A 629      41.930  48.350  65.390  1.00  0.00           C
ATOM    719  O   LEU A 629      41.560  49.240  66.230  1.00  0.00           O
ATOM    720  N   LEU A 630      41.100  47.490  64.860  1.00  0.00           N
ATOM    721  HN  LEU A 630      41.410  46.870  64.130  1.00  0.00           H
ATOM    722  CA  LEU A 630      39.650  47.410  65.150  1.00  0.00           C
ATOM    723  HA  LEU A 630      39.220  48.410  65.100  1.00  0.00           H
ATOM    724  CB  LEU A 630      38.960  46.450  64.170  1.00  0.00           C
ATOM    725  HB1 LEU A 630      37.950  46.180  64.520  1.00  0.00           H
ATOM    726  HB2 LEU A 630      39.520  45.510  64.340  1.00  0.00           H
ATOM    727  CG  LEU A 630      38.830  46.980  62.710  1.00  0.00           C
ATOM    728  HG  LEU A 630      39.780  47.280  62.230  1.00  0.00           H
ATOM    729  CD1 LEU A 630      38.270  45.760  61.850  1.00  0.00           C
ATOM    730 HD11 LEU A 630      38.150  46.140  60.820  1.00  0.00           H
ATOM    731 HD12 LEU A 630      37.300  45.350  62.190  1.00  0.00           H
ATOM    732 HD13 LEU A 630      39.020  44.950  61.760  1.00  0.00           H
ATOM    733  CD2 LEU A 630      37.840  48.180  62.440  1.00  0.00           C
ATOM    734 HD21 LEU A 630      38.310  49.050  62.970  1.00  0.00           H
ATOM    735 HD22 LEU A 630      36.840  47.880  62.810  1.00  0.00           H
ATOM    736 HD23 LEU A 630      37.830  48.480  61.370  1.00  0.00           H
ATOM    737  C   LEU A 630      39.450  46.990  66.620  1.00  0.00           C
ATOM    738  O   LEU A 630      38.550  47.500  67.290  1.00  0.00           O
ATOM    739  N   GLY A 631      40.360  46.100  67.200  1.00  0.00           N
ATOM    740  HN  GLY A 631      40.880  45.660  66.480  1.00  0.00           H
ATOM    741  CA  GLY A 631      40.610  45.990  68.650  1.00  0.00           C
ATOM    742  HA1 GLY A 631      41.510  45.390  68.740  1.00  0.00           H
ATOM    743  HA2 GLY A 631      39.780  45.500  69.130  1.00  0.00           H
ATOM    744  C   GLY A 631      40.780  47.160  69.520  1.00  0.00           C
ATOM    745  O   GLY A 631      39.940  47.360  70.430  1.00  0.00           O
ATOM    746  N   GLU A 632      41.750  48.100  69.260  1.00  0.00           N
ATOM    747  HN  GLU A 632      42.280  47.880  68.450  1.00  0.00           H
ATOM    748  CA  GLU A 632      41.850  49.320  69.980  1.00  0.00           C
ATOM    749  HA  GLU A 632      41.820  49.070  71.030  1.00  0.00           H
ATOM    750  CB  GLU A 632      43.200  50.100  69.550  1.00  0.00           C
ATOM    751  HB1 GLU A 632      43.010  51.170  69.750  1.00  0.00           H
ATOM    752  HB2 GLU A 632      43.140  49.960  68.440  1.00  0.00           H
ATOM    753  CG  GLU A 632      44.590  49.710  70.220  1.00  0.00           C
ATOM    754  HG1 GLU A 632      45.410  50.200  69.660  1.00  0.00           H
ATOM    755  HG2 GLU A 632      44.840  48.620  70.230  1.00  0.00           H
ATOM    756  CD  GLU A 632      44.630  50.020  71.670  1.00  0.00           C
ATOM    757  OE1 GLU A 632      44.020  49.350  72.520  1.00  0.00           O
ATOM    758  OE2 GLU A 632      45.340  50.940  72.020  1.00  0.00           O
ATOM    759  C   GLU A 632      40.660  50.220  69.710  1.00  0.00           C
ATOM    760  O   GLU A 632      40.260  50.980  70.650  1.00  0.00           O
ATOM    761  N   ALA A 633      40.050  50.290  68.420  1.00  0.00           N
ATOM    762  HN  ALA A 633      40.350  49.720  67.660  1.00  0.00           H
ATOM    763  CA  ALA A 633      38.950  51.200  68.110  1.00  0.00           C
ATOM    764  HA  ALA A 633      39.260  52.190  68.380  1.00  0.00           H
ATOM    765  CB  ALA A 633      38.740  51.260  66.530  1.00  0.00           C
ATOM    766  HB1 ALA A 633      38.860  50.200  66.200  1.00  0.00           H
ATOM    767  HB2 ALA A 633      39.400  51.980  66.000  1.00  0.00           H
ATOM    768  HB3 ALA A 633      37.690  51.620  66.400  1.00  0.00           H
ATOM    769  C   ALA A 633      37.770  50.790  68.950  1.00  0.00           C
ATOM    770  O   ALA A 633      37.210  51.730  69.600  1.00  0.00           O
ATOM    771  N   THR A 634      37.410  49.510  69.030  1.00  0.00           N
ATOM    772  HN  THR A 634      37.950  48.820  68.560  1.00  0.00           H
ATOM    773  CA  THR A 634      36.130  49.130  69.560  1.00  0.00           C
ATOM    774  HA  THR A 634      35.460  49.980  69.650  1.00  0.00           H
ATOM    775  CB  THR A 634      35.450  47.990  68.670  1.00  0.00           C
ATOM    776  HB  THR A 634      34.470  47.780  69.160  1.00  0.00           H
ATOM    777  OG1 THR A 634      36.180  46.840  68.650  1.00  0.00           O
ATOM    778  HG1 THR A 634      36.960  47.070  68.150  1.00  0.00           H
ATOM    779  CG2 THR A 634      35.280  48.540  67.300  1.00  0.00           C
ATOM    780 HG21 THR A 634      34.540  49.360  67.260  1.00  0.00           H
ATOM    781 HG22 THR A 634      35.010  47.670  66.670  1.00  0.00           H
ATOM    782 HG23 THR A 634      36.260  48.880  66.870  1.00  0.00           H
ATOM    783  C   THR A 634      36.280  48.580  70.980  1.00  0.00           C
ATOM    784  O   THR A 634      35.290  48.100  71.510  1.00  0.00           O
ATOM    785  N   GLU A 635      37.420  48.600  71.650  1.00  0.00           N
ATOM    786  HN  GLU A 635      38.210  48.980  71.160  1.00  0.00           H
ATOM    787  CA  GLU A 635      37.700  48.040  72.980  1.00  0.00           C
ATOM    788  HA  GLU A 635      38.740  48.260  73.210  1.00  0.00           H
ATOM    789  CB  GLU A 635      36.880  48.740  74.080  1.00  0.00           C
ATOM    790  HB1 GLU A 635      37.270  48.310  75.020  1.00  0.00           H
ATOM    791  HB2 GLU A 635      35.780  48.550  74.070  1.00  0.00           H
ATOM    792  CG  GLU A 635      37.260  50.260  74.130  1.00  0.00           C
ATOM    793  HG1 GLU A 635      37.070  50.690  73.110  1.00  0.00           H
ATOM    794  HG2 GLU A 635      38.360  50.330  74.260  1.00  0.00           H
ATOM    795  CD  GLU A 635      36.510  51.000  75.260  1.00  0.00           C
ATOM    796  OE1 GLU A 635      35.230  50.920  75.290  1.00  0.00           O
ATOM    797  OE2 GLU A 635      37.120  51.720  76.120  1.00  0.00           O
ATOM    798  C   GLU A 635      37.490  46.540  72.940  1.00  0.00           C
ATOM    799  O   GLU A 635      36.630  46.060  73.700  1.00  0.00           O
ATOM    800  N   GLY A 636      38.200  45.810  72.010  1.00  0.00           N
ATOM    801  HN  GLY A 636      38.750  46.400  71.420  1.00  0.00           H
ATOM    802  CA  GLY A 636      38.280  44.350  71.880  1.00  0.00           C
ATOM    803  HA1 GLY A 636      38.670  43.960  72.800  1.00  0.00           H
ATOM    804  HA2 GLY A 636      38.930  44.210  71.030  1.00  0.00           H
ATOM    805  C   GLY A 636      37.010  43.640  71.590  1.00  0.00           C
ATOM    806  O   GLY A 636      36.930  42.460  71.800  1.00  0.00           O
ATOM    807  N   ARG A 637      36.050  44.210  70.890  1.00  0.00           N
ATOM    808  HN  ARG A 637      36.110  45.160  70.610  1.00  0.00           H
ATOM    809  CA  ARG A 637      34.960  43.340  70.340  1.00  0.00           C
ATOM    810  HA  ARG A 637      34.730  42.550  71.040  1.00  0.00           H
ATOM    811  CB  ARG A 637      33.700  44.300  70.130  1.00  0.00           C
ATOM    812  HB1 ARG A 637      32.930  43.570  69.780  1.00  0.00           H
ATOM    813  HB2 ARG A 637      33.780  45.050  69.320  1.00  0.00           H
ATOM    814  CG  ARG A 637      33.250  44.960  71.380  1.00  0.00           C
ATOM    815  HG1 ARG A 637      32.310  45.490  71.150  1.00  0.00           H
ATOM    816  HG2 ARG A 637      34.000  45.760  71.560  1.00  0.00           H
ATOM    817  CD  ARG A 637      32.960  44.080  72.610  1.00  0.00           C
ATOM    818  HD1 ARG A 637      32.610  44.630  73.510  1.00  0.00           H
ATOM    819  HD2 ARG A 637      33.870  43.530  72.940  1.00  0.00           H
ATOM    820  NE  ARG A 637      31.910  43.130  72.140  1.00  0.00           N
ATOM    821  HE  ARG A 637      32.270  42.450  71.510  1.00  0.00           H
ATOM    822  CZ  ARG A 637      30.590  43.220  72.150  1.00  0.00           C
ATOM    823  NH1 ARG A 637      29.940  44.160  72.850  1.00  0.00           N
ATOM    824 HH11 ARG A 637      30.400  44.920  73.300  1.00  0.00           H
ATOM    825 HH12 ARG A 637      28.940  44.090  72.940  1.00  0.00           H
ATOM    826  NH2 ARG A 637      29.800  42.240  71.670  1.00  0.00           N
ATOM    827 HH21 ARG A 637      30.130  41.420  71.190  1.00  0.00           H
ATOM    828 HH22 ARG A 637      28.840  42.220  71.960  1.00  0.00           H
ATOM    829  C   ARG A 637      35.280  42.690  69.010  1.00  0.00           C
ATOM    830  O   ARG A 637      34.660  41.670  68.690  1.00  0.00           O
ATOM    831  N   ILE A 638      36.390  43.100  68.380  1.00  0.00           N
ATOM    832  HN  ILE A 638      36.770  43.960  68.720  1.00  0.00           H
ATOM    833  CA  ILE A 638      36.800  42.550  67.080  1.00  0.00           C
ATOM    834  HA  ILE A 638      36.290  41.620  66.860  1.00  0.00           H
ATOM    835  CB  ILE A 638      36.690  43.600  65.990  1.00  0.00           C
ATOM    836  HB  ILE A 638      37.430  44.410  66.200  1.00  0.00           H
ATOM    837  CG2 ILE A 638      36.920  42.970  64.570  1.00  0.00           C
ATOM    838 HG21 ILE A 638      36.120  42.210  64.430  1.00  0.00           H
ATOM    839 HG22 ILE A 638      37.930  42.510  64.640  1.00  0.00           H
ATOM    840 HG23 ILE A 638      36.880  43.710  63.740  1.00  0.00           H
ATOM    841  CG1 ILE A 638      35.450  44.520  66.020  1.00  0.00           C
ATOM    842 HG11 ILE A 638      35.480  45.260  65.190  1.00  0.00           H
ATOM    843 HG12 ILE A 638      35.490  45.160  66.930  1.00  0.00           H
ATOM    844  CD  ILE A 638      34.070  43.830  65.880  1.00  0.00           C
ATOM    845  HD1 ILE A 638      33.940  43.600  64.800  1.00  0.00           H
ATOM    846  HD2 ILE A 638      33.310  44.590  66.170  1.00  0.00           H
ATOM    847  HD3 ILE A 638      33.970  42.910  66.470  1.00  0.00           H
ATOM    848  C   ILE A 638      38.240  41.980  67.260  1.00  0.00           C
ATOM    849  O   ILE A 638      39.070  42.620  67.830  1.00  0.00           O
ATOM    850  N   SER A 639      38.510  40.730  66.760  1.00  0.00           N
ATOM    851  HN  SER A 639      37.720  40.210  66.450  1.00  0.00           H
ATOM    852  CA  SER A 639      39.790  40.130  66.870  1.00  0.00           C
ATOM    853  HA  SER A 639      40.330  40.660  67.640  1.00  0.00           H
ATOM    854  CB  SER A 639      39.600  38.760  67.540  1.00  0.00           C
ATOM    855  HB1 SER A 639      38.870  39.030  68.340  1.00  0.00           H
ATOM    856  HB2 SER A 639      40.500  38.310  67.990  1.00  0.00           H
ATOM    857  OG  SER A 639      38.910  37.770  66.760  1.00  0.00           O
ATOM    858  HG1 SER A 639      38.020  38.150  66.850  1.00  0.00           H
ATOM    859  C   SER A 639      40.710  40.030  65.650  1.00  0.00           C
ATOM    860  O   SER A 639      40.250  40.100  64.480  1.00  0.00           O
ATOM    861  N   ALA A 640      41.960  39.750  65.970  1.00  0.00           N
ATOM    862  HN  ALA A 640      42.280  39.740  66.920  1.00  0.00           H
ATOM    863  CA  ALA A 640      42.960  39.420  64.990  1.00  0.00           C
ATOM    864  HA  ALA A 640      42.850  40.150  64.200  1.00  0.00           H
ATOM    865  CB  ALA A 640      44.370  39.640  65.510  1.00  0.00           C
ATOM    866  HB1 ALA A 640      44.480  38.960  66.400  1.00  0.00           H
ATOM    867  HB2 ALA A 640      44.580  40.690  65.820  1.00  0.00           H
ATOM    868  HB3 ALA A 640      45.050  39.440  64.660  1.00  0.00           H
ATOM    869  C   ALA A 640      42.690  38.000  64.260  1.00  0.00           C
ATOM    870  O   ALA A 640      42.880  37.980  63.090  1.00  0.00           O
ATOM    871  N   ILE A 641      42.080  37.010  65.010  1.00  0.00           N
ATOM    872  HN  ILE A 641      41.920  37.140  65.990  1.00  0.00           H
ATOM    873  CA  ILE A 641      41.760  35.720  64.480  1.00  0.00           C
ATOM    874  HA  ILE A 641      42.650  35.430  63.940  1.00  0.00           H
ATOM    875  CB  ILE A 641      41.540  34.680  65.610  1.00  0.00           C
ATOM    876  HB  ILE A 641      42.460  34.610  66.220  1.00  0.00           H
ATOM    877  CG2 ILE A 641      40.420  35.140  66.540  1.00  0.00           C
ATOM    878 HG21 ILE A 641      40.270  34.400  67.350  1.00  0.00           H
ATOM    879 HG22 ILE A 641      39.400  35.340  66.160  1.00  0.00           H
ATOM    880 HG23 ILE A 641      40.750  36.060  67.060  1.00  0.00           H
ATOM    881  CG1 ILE A 641      41.460  33.170  65.260  1.00  0.00           C
ATOM    882 HG11 ILE A 641      40.400  33.060  64.930  1.00  0.00           H
ATOM    883 HG12 ILE A 641      41.620  32.620  66.210  1.00  0.00           H
ATOM    884  CD  ILE A 641      42.480  32.690  64.300  1.00  0.00           C
ATOM    885  HD1 ILE A 641      42.580  33.470  63.530  1.00  0.00           H
ATOM    886  HD2 ILE A 641      42.190  31.770  63.760  1.00  0.00           H
ATOM    887  HD3 ILE A 641      43.460  32.420  64.750  1.00  0.00           H
ATOM    888  C   ILE A 641      40.540  35.760  63.620  1.00  0.00           C
ATOM    889  O   ILE A 641      40.510  35.100  62.580  1.00  0.00           O
ATOM    890  N   GLU A 642      39.520  36.630  63.930  1.00  0.00           N
ATOM    891  HN  GLU A 642      39.500  37.100  64.810  1.00  0.00           H
ATOM    892  CA  GLU A 642      38.430  36.980  63.030  1.00  0.00           C
ATOM    893  HA  GLU A 642      37.910  36.090  62.700  1.00  0.00           H
ATOM    894  CB  GLU A 642      37.480  37.890  63.700  1.00  0.00           C
ATOM    895  HB1 GLU A 642      36.800  38.480  63.040  1.00  0.00           H
ATOM    896  HB2 GLU A 642      38.010  38.600  64.370  1.00  0.00           H
ATOM    897  CG  GLU A 642      36.380  37.200  64.630  1.00  0.00           C
ATOM    898  HG1 GLU A 642      36.730  36.220  65.030  1.00  0.00           H
ATOM    899  HG2 GLU A 642      35.480  36.780  64.120  1.00  0.00           H
ATOM    900  CD  GLU A 642      35.760  38.090  65.690  1.00  0.00           C
ATOM    901  OE1 GLU A 642      34.530  38.360  65.680  1.00  0.00           O
ATOM    902  OE2 GLU A 642      36.450  38.570  66.590  1.00  0.00           O
ATOM    903  C   GLU A 642      38.800  37.680  61.710  1.00  0.00           C
ATOM    904  O   GLU A 642      38.260  37.290  60.640  1.00  0.00           O
ATOM    905  N   SER A 643      39.770  38.590  61.860  1.00  0.00           N
ATOM    906  HN  SER A 643      40.030  38.820  62.800  1.00  0.00           H
ATOM    907  CA  SER A 643      40.490  39.260  60.730  1.00  0.00           C
ATOM    908  HA  SER A 643      39.760  39.610  60.020  1.00  0.00           H
ATOM    909  CB  SER A 643      41.440  40.400  61.040  1.00  0.00           C
ATOM    910  HB1 SER A 643      42.340  40.100  61.610  1.00  0.00           H
ATOM    911  HB2 SER A 643      40.900  41.100  61.700  1.00  0.00           H
ATOM    912  OG  SER A 643      41.910  40.970  59.790  1.00  0.00           O
ATOM    913  HG1 SER A 643      42.770  41.390  59.930  1.00  0.00           H
ATOM    914  C   SER A 643      41.150  38.190  59.850  1.00  0.00           C
ATOM    915  O   SER A 643      40.940  38.250  58.640  1.00  0.00           O
ATOM    916  N   LEU A 644      41.900  37.200  60.390  1.00  0.00           N
ATOM    917  HN  LEU A 644      42.080  37.240  61.370  1.00  0.00           H
ATOM    918  CA  LEU A 644      42.550  36.050  59.660  1.00  0.00           C
ATOM    919  HA  LEU A 644      43.070  36.360  58.770  1.00  0.00           H
ATOM    920  CB  LEU A 644      43.440  35.140  60.580  1.00  0.00           C
ATOM    921  HB1 LEU A 644      43.640  34.130  60.140  1.00  0.00           H
ATOM    922  HB2 LEU A 644      42.910  34.930  61.540  1.00  0.00           H
ATOM    923  CG  LEU A 644      44.840  35.740  60.990  1.00  0.00           C
ATOM    924  HG  LEU A 644      44.690  36.820  61.210  1.00  0.00           H
ATOM    925  CD1 LEU A 644      45.320  34.990  62.170  1.00  0.00           C
ATOM    926 HD11 LEU A 644      44.490  34.730  62.860  1.00  0.00           H
ATOM    927 HD12 LEU A 644      46.110  35.550  62.730  1.00  0.00           H
ATOM    928 HD13 LEU A 644      45.710  33.990  61.880  1.00  0.00           H
ATOM    929  CD2 LEU A 644      45.880  35.690  59.830  1.00  0.00           C
ATOM    930 HD21 LEU A 644      45.880  34.670  59.390  1.00  0.00           H
ATOM    931 HD22 LEU A 644      46.860  35.920  60.310  1.00  0.00           H
ATOM    932 HD23 LEU A 644      45.640  36.470  59.070  1.00  0.00           H
ATOM    933  C   LEU A 644      41.600  35.180  59.020  1.00  0.00           C
ATOM    934  O   LEU A 644      41.730  34.820  57.820  1.00  0.00           O
ATOM    935  N   PHE A 645      40.570  34.620  59.720  1.00  0.00           N
ATOM    936  HN  PHE A 645      40.500  34.790  60.700  1.00  0.00           H
ATOM    937  CA  PHE A 645      39.580  33.830  59.080  1.00  0.00           C
ATOM    938  HA  PHE A 645      40.120  33.020  58.610  1.00  0.00           H
ATOM    939  CB  PHE A 645      38.450  33.460  60.140  1.00  0.00           C
ATOM    940  HB1 PHE A 645      38.040  34.330  60.690  1.00  0.00           H
ATOM    941  HB2 PHE A 645      39.090  33.010  60.920  1.00  0.00           H
ATOM    942  CG  PHE A 645      37.360  32.490  59.660  1.00  0.00           C
ATOM    943  CD1 PHE A 645      36.220  32.830  58.910  1.00  0.00           C
ATOM    944  HD1 PHE A 645      36.010  33.850  58.620  1.00  0.00           H
ATOM    945  CE1 PHE A 645      35.300  31.880  58.460  1.00  0.00           C
ATOM    946  HE1 PHE A 645      34.360  32.260  58.090  1.00  0.00           H
ATOM    947  CZ  PHE A 645      35.480  30.500  58.800  1.00  0.00           C
ATOM    948  HZ  PHE A 645      34.770  29.720  58.530  1.00  0.00           H
ATOM    949  CD2 PHE A 645      37.510  31.150  60.060  1.00  0.00           C
ATOM    950  HD2 PHE A 645      38.320  30.860  60.700  1.00  0.00           H
ATOM    951  CE2 PHE A 645      36.580  30.150  59.550  1.00  0.00           C
ATOM    952  HE2 PHE A 645      36.830  29.130  59.790  1.00  0.00           H
ATOM    953  C   PHE A 645      38.850  34.530  57.960  1.00  0.00           C
ATOM    954  O   PHE A 645      38.580  34.070  56.880  1.00  0.00           O
ATOM    955  N   GLY A 646      38.490  35.880  58.160  1.00  0.00           N
ATOM    956  HN  GLY A 646      38.740  36.380  58.980  1.00  0.00           H
ATOM    957  CA  GLY A 646      37.820  36.780  57.190  1.00  0.00           C
ATOM    958  HA1 GLY A 646      37.710  37.760  57.610  1.00  0.00           H
ATOM    959  HA2 GLY A 646      36.890  36.300  56.910  1.00  0.00           H
ATOM    960  C   GLY A 646      38.610  36.940  55.980  1.00  0.00           C
ATOM    961  O   GLY A 646      38.190  36.700  54.860  1.00  0.00           O
ATOM    962  N   ALA A 647      39.890  37.420  56.230  1.00  0.00           N
ATOM    963  HN  ALA A 647      40.190  37.740  57.130  1.00  0.00           H
ATOM    964  CA  ALA A 647      40.870  37.540  55.180  1.00  0.00           C
ATOM    965  HA  ALA A 647      40.530  38.260  54.440  1.00  0.00           H
ATOM    966  CB  ALA A 647      42.230  37.960  55.760  1.00  0.00           C
ATOM    967  HB1 ALA A 647      43.000  38.150  54.980  1.00  0.00           H
ATOM    968  HB2 ALA A 647      42.600  37.260  56.540  1.00  0.00           H
ATOM    969  HB3 ALA A 647      42.060  38.830  56.420  1.00  0.00           H
ATOM    970  C   ALA A 647      41.040  36.360  54.250  1.00  0.00           C
ATOM    971  O   ALA A 647      40.810  36.470  53.060  1.00  0.00           O
ATOM    972  N   SER A 648      41.490  35.220  54.900  1.00  0.00           N
ATOM    973  HN  SER A 648      41.670  35.220  55.880  1.00  0.00           H
ATOM    974  CA  SER A 648      41.590  33.970  54.190  1.00  0.00           C
ATOM    975  HA  SER A 648      42.350  34.170  53.460  1.00  0.00           H
ATOM    976  CB  SER A 648      41.990  32.860  55.260  1.00  0.00           C
ATOM    977  HB1 SER A 648      41.090  32.800  55.920  1.00  0.00           H
ATOM    978  HB2 SER A 648      42.890  33.250  55.790  1.00  0.00           H
ATOM    979  OG  SER A 648      42.250  31.610  54.650  1.00  0.00           O
ATOM    980  HG1 SER A 648      43.030  31.630  54.100  1.00  0.00           H
ATOM    981  C   SER A 648      40.350  33.480  53.470  1.00  0.00           C
ATOM    982  O   SER A 648      40.480  33.180  52.260  1.00  0.00           O
ATOM    983  N   LEU A 649      39.130  33.370  54.060  1.00  0.00           N
ATOM    984  HN  LEU A 649      39.020  33.630  55.020  1.00  0.00           H
ATOM    985  CA  LEU A 649      37.890  32.960  53.360  1.00  0.00           C
ATOM    986  HA  LEU A 649      38.110  31.970  53.010  1.00  0.00           H
ATOM    987  CB  LEU A 649      36.700  32.860  54.390  1.00  0.00           C
ATOM    988  HB1 LEU A 649      36.650  33.820  54.950  1.00  0.00           H
ATOM    989  HB2 LEU A 649      36.970  32.120  55.160  1.00  0.00           H
ATOM    990  CG  LEU A 649      35.290  32.660  53.790  1.00  0.00           C
ATOM    991  HG  LEU A 649      35.070  33.290  52.900  1.00  0.00           H
ATOM    992  CD1 LEU A 649      35.190  31.230  53.380  1.00  0.00           C
ATOM    993 HD11 LEU A 649      35.200  30.590  54.290  1.00  0.00           H
ATOM    994 HD12 LEU A 649      36.010  30.900  52.710  1.00  0.00           H
ATOM    995 HD13 LEU A 649      34.220  31.040  52.880  1.00  0.00           H
ATOM    996  CD2 LEU A 649      34.240  33.000  54.810  1.00  0.00           C
ATOM    997 HD21 LEU A 649      33.280  32.550  54.480  1.00  0.00           H
ATOM    998 HD22 LEU A 649      33.980  34.060  54.970  1.00  0.00           H
ATOM    999 HD23 LEU A 649      34.570  32.680  55.820  1.00  0.00           H
ATOM   1000  C   LEU A 649      37.460  33.890  52.240  1.00  0.00           C
ATOM   1001  O   LEU A 649      37.050  33.430  51.190  1.00  0.00           O
ATOM   1002  N   THR A 650      37.650  35.190  52.470  1.00  0.00           N
ATOM   1003  HN  THR A 650      38.140  35.410  53.310  1.00  0.00           H
ATOM   1004  CA  THR A 650      37.300  36.160  51.410  1.00  0.00           C
ATOM   1005  HA  THR A 650      36.290  35.970  51.090  1.00  0.00           H
ATOM   1006  CB  THR A 650      37.360  37.550  51.930  1.00  0.00           C
ATOM   1007  HB  THR A 650      38.360  37.780  52.370  1.00  0.00           H
ATOM   1008  OG1 THR A 650      36.450  37.660  53.040  1.00  0.00           O
ATOM   1009  HG1 THR A 650      36.970  37.450  53.810  1.00  0.00           H
ATOM   1010  CG2 THR A 650      36.980  38.710  51.000  1.00  0.00           C
ATOM   1011 HG21 THR A 650      36.020  38.690  50.440  1.00  0.00           H
ATOM   1012 HG22 THR A 650      37.850  38.840  50.330  1.00  0.00           H
ATOM   1013 HG23 THR A 650      36.860  39.670  51.550  1.00  0.00           H
ATOM   1014  C   THR A 650      38.190  36.010  50.230  1.00  0.00           C
ATOM   1015  O   THR A 650      37.790  36.130  49.080  1.00  0.00           O
ATOM   1016  N   GLY A 651      39.490  35.840  50.540  1.00  0.00           N
ATOM   1017  HN  GLY A 651      39.760  35.880  51.500  1.00  0.00           H
ATOM   1018  CA  GLY A 651      40.620  35.610  49.690  1.00  0.00           C
ATOM   1019  HA1 GLY A 651      41.380  35.480  50.440  1.00  0.00           H
ATOM   1020  HA2 GLY A 651      40.710  36.520  49.100  1.00  0.00           H
ATOM   1021  C   GLY A 651      40.620  34.430  48.790  1.00  0.00           C
ATOM   1022  O   GLY A 651      40.950  34.610  47.640  1.00  0.00           O
ATOM   1023  N   ILE A 652      40.270  33.240  49.300  1.00  0.00           N
ATOM   1024  HN  ILE A 652      40.190  33.080  50.270  1.00  0.00           H
ATOM   1025  CA  ILE A 652      40.040  32.130  48.430  1.00  0.00           C
ATOM   1026  HA  ILE A 652      40.910  31.980  47.810  1.00  0.00           H
ATOM   1027  CB  ILE A 652      39.930  30.940  49.380  1.00  0.00           C
ATOM   1028  HB  ILE A 652      39.120  31.170  50.110  1.00  0.00           H
ATOM   1029  CG2 ILE A 652      39.490  29.660  48.630  1.00  0.00           C
ATOM   1030 HG21 ILE A 652      39.960  29.610  47.620  1.00  0.00           H
ATOM   1031 HG22 ILE A 652      38.420  29.840  48.360  1.00  0.00           H
ATOM   1032 HG23 ILE A 652      39.550  28.710  49.200  1.00  0.00           H
ATOM   1033  CG1 ILE A 652      41.260  30.710  50.070  1.00  0.00           C
ATOM   1034 HG11 ILE A 652      41.850  31.610  50.380  1.00  0.00           H
ATOM   1035 HG12 ILE A 652      41.890  30.070  49.440  1.00  0.00           H
ATOM   1036  CD  ILE A 652      41.150  30.080  51.480  1.00  0.00           C
ATOM   1037  HD1 ILE A 652      42.170  30.180  51.880  1.00  0.00           H
ATOM   1038  HD2 ILE A 652      40.860  29.000  51.460  1.00  0.00           H
ATOM   1039  HD3 ILE A 652      40.410  30.580  52.150  1.00  0.00           H
ATOM   1040  C   ILE A 652      38.790  32.330  47.540  1.00  0.00           C
ATOM   1041  O   ILE A 652      38.800  31.850  46.410  1.00  0.00           O
ATOM   1042  N   ALA A 653      37.710  32.860  48.080  1.00  0.00           N
ATOM   1043  HN  ALA A 653      37.650  33.270  48.980  1.00  0.00           H
ATOM   1044  CA  ALA A 653      36.510  33.100  47.320  1.00  0.00           C
ATOM   1045  HA  ALA A 653      36.230  32.290  46.650  1.00  0.00           H
ATOM   1046  CB  ALA A 653      35.340  33.520  48.170  1.00  0.00           C
ATOM   1047  HB1 ALA A 653      34.900  32.630  48.660  1.00  0.00           H
ATOM   1048  HB2 ALA A 653      34.600  34.030  47.520  1.00  0.00           H
ATOM   1049  HB3 ALA A 653      35.660  34.300  48.890  1.00  0.00           H
ATOM   1050  C   ALA A 653      36.670  34.110  46.220  1.00  0.00           C
ATOM   1051  O   ALA A 653      36.300  33.800  45.070  1.00  0.00           O
ATOM   1052  N   TYR A 654      37.280  35.310  46.470  1.00  0.00           N
ATOM   1053  HN  TYR A 654      37.400  35.660  47.400  1.00  0.00           H
ATOM   1054  CA  TYR A 654      37.640  36.240  45.440  1.00  0.00           C
ATOM   1055  HA  TYR A 654      36.800  36.530  44.830  1.00  0.00           H
ATOM   1056  CB  TYR A 654      38.220  37.670  46.070  1.00  0.00           C
ATOM   1057  HB1 TYR A 654      39.100  37.350  46.660  1.00  0.00           H
ATOM   1058  HB2 TYR A 654      37.440  38.130  46.710  1.00  0.00           H
ATOM   1059  CG  TYR A 654      38.730  38.640  44.980  1.00  0.00           C
ATOM   1060  CD1 TYR A 654      40.040  38.680  44.530  1.00  0.00           C
ATOM   1061  HD1 TYR A 654      40.700  37.910  44.900  1.00  0.00           H
ATOM   1062  CE1 TYR A 654      40.440  39.670  43.650  1.00  0.00           C
ATOM   1063  HE1 TYR A 654      41.430  39.600  43.220  1.00  0.00           H
ATOM   1064  CZ  TYR A 654      39.620  40.710  43.250  1.00  0.00           C
ATOM   1065  OH  TYR A 654      40.000  41.710  42.410  1.00  0.00           O
ATOM   1066  HH  TYR A 654      40.910  41.640  42.120  1.00  0.00           H
ATOM   1067  CD2 TYR A 654      37.860  39.740  44.620  1.00  0.00           C
ATOM   1068  HD2 TYR A 654      36.860  39.810  45.010  1.00  0.00           H
ATOM   1069  CE2 TYR A 654      38.300  40.690  43.660  1.00  0.00           C
ATOM   1070  HE2 TYR A 654      37.650  41.490  43.350  1.00  0.00           H
ATOM   1071  C   TYR A 654      38.720  35.600  44.510  1.00  0.00           C
ATOM   1072  O   TYR A 654      38.680  35.770  43.280  1.00  0.00           O
ATOM   1073  N   SER A 655      39.800  34.920  44.980  1.00  0.00           N
ATOM   1074  HN  SER A 655      40.010  34.770  45.950  1.00  0.00           H
ATOM   1075  CA  SER A 655      40.810  34.310  44.090  1.00  0.00           C
ATOM   1076  HA  SER A 655      41.160  35.090  43.430  1.00  0.00           H
ATOM   1077  CB  SER A 655      42.030  33.810  44.820  1.00  0.00           C
ATOM   1078  HB1 SER A 655      42.680  33.110  44.260  1.00  0.00           H
ATOM   1079  HB2 SER A 655      41.640  33.150  45.620  1.00  0.00           H
ATOM   1080  OG  SER A 655      42.760  34.800  45.450  1.00  0.00           O
ATOM   1081  HG1 SER A 655      42.190  34.990  46.200  1.00  0.00           H
ATOM   1082  C   SER A 655      40.260  33.200  43.270  1.00  0.00           C
ATOM   1083  O   SER A 655      40.560  33.110  42.050  1.00  0.00           O
ATOM   1084  N   LEU A 656      39.350  32.340  43.770  1.00  0.00           N
ATOM   1085  HN  LEU A 656      38.970  32.480  44.680  1.00  0.00           H
ATOM   1086  CA  LEU A 656      38.780  31.260  42.930  1.00  0.00           C
ATOM   1087  HA  LEU A 656      39.650  30.760  42.550  1.00  0.00           H
ATOM   1088  CB  LEU A 656      37.870  30.290  43.720  1.00  0.00           C
ATOM   1089  HB1 LEU A 656      37.060  29.930  43.060  1.00  0.00           H
ATOM   1090  HB2 LEU A 656      37.440  30.850  44.580  1.00  0.00           H
ATOM   1091  CG  LEU A 656      38.680  29.160  44.310  1.00  0.00           C
ATOM   1092  HG  LEU A 656      39.430  29.630  44.980  1.00  0.00           H
ATOM   1093  CD1 LEU A 656      37.840  28.370  45.440  1.00  0.00           C
ATOM   1094 HD11 LEU A 656      38.280  27.360  45.590  1.00  0.00           H
ATOM   1095 HD12 LEU A 656      36.810  28.120  45.090  1.00  0.00           H
ATOM   1096 HD13 LEU A 656      37.750  29.000  46.350  1.00  0.00           H
ATOM   1097  CD2 LEU A 656      39.080  28.140  43.300  1.00  0.00           C
ATOM   1098 HD21 LEU A 656      39.580  28.690  42.480  1.00  0.00           H
ATOM   1099 HD22 LEU A 656      38.140  27.640  42.970  1.00  0.00           H
ATOM   1100 HD23 LEU A 656      39.640  27.340  43.800  1.00  0.00           H
ATOM   1101  C   LEU A 656      37.930  31.740  41.760  1.00  0.00           C
ATOM   1102  O   LEU A 656      38.010  31.300  40.610  1.00  0.00           O
ATOM   1103  N   PHE A 657      37.150  32.800  42.070  1.00  0.00           N
ATOM   1104  HN  PHE A 657      37.070  33.090  43.020  1.00  0.00           H
ATOM   1105  CA  PHE A 657      36.130  33.180  41.130  1.00  0.00           C
ATOM   1106  HA  PHE A 657      36.120  32.510  40.280  1.00  0.00           H
ATOM   1107  CB  PHE A 657      34.700  32.960  41.760  1.00  0.00           C
ATOM   1108  HB1 PHE A 657      33.950  32.930  40.950  1.00  0.00           H
ATOM   1109  HB2 PHE A 657      34.480  33.760  42.510  1.00  0.00           H
ATOM   1110  CG  PHE A 657      34.670  31.560  42.490  1.00  0.00           C
ATOM   1111  CD1 PHE A 657      34.340  31.530  43.860  1.00  0.00           C
ATOM   1112  HD1 PHE A 657      34.160  32.470  44.350  1.00  0.00           H
ATOM   1113  CE1 PHE A 657      34.280  30.320  44.530  1.00  0.00           C
ATOM   1114  HE1 PHE A 657      34.050  30.290  45.580  1.00  0.00           H
ATOM   1115  CZ  PHE A 657      34.440  29.110  43.780  1.00  0.00           C
ATOM   1116  HZ  PHE A 657      34.400  28.170  44.310  1.00  0.00           H
ATOM   1117  CD2 PHE A 657      34.780  30.360  41.700  1.00  0.00           C
ATOM   1118  HD2 PHE A 657      34.940  30.490  40.640  1.00  0.00           H
ATOM   1119  CE2 PHE A 657      34.540  29.190  42.360  1.00  0.00           C
ATOM   1120  HE2 PHE A 657      34.600  28.340  41.710  1.00  0.00           H
ATOM   1121  C   PHE A 657      36.130  34.600  40.550  1.00  0.00           C
ATOM   1122  O   PHE A 657      35.270  34.960  39.780  1.00  0.00           O
ATOM   1123  N   ALA A 658      37.110  35.430  40.940  1.00  0.00           N
ATOM   1124  HN  ALA A 658      37.740  35.290  41.700  1.00  0.00           H
ATOM   1125  CA  ALA A 658      37.100  36.770  40.440  1.00  0.00           C
ATOM   1126  HA  ALA A 658      36.070  36.980  40.190  1.00  0.00           H
ATOM   1127  CB  ALA A 658      37.590  37.840  41.440  1.00  0.00           C
ATOM   1128  HB1 ALA A 658      37.430  38.900  41.130  1.00  0.00           H
ATOM   1129  HB2 ALA A 658      38.670  37.630  41.620  1.00  0.00           H
ATOM   1130  HB3 ALA A 658      37.070  37.670  42.420  1.00  0.00           H
ATOM   1131  C   ALA A 658      37.770  36.940  39.060  1.00  0.00           C
ATOM   1132  O   ALA A 658      38.520  36.110  38.590  1.00  0.00           O
ATOM   1133  N   GLY A 659      37.590  38.080  38.300  1.00  0.00           N
ATOM   1134  HN  GLY A 659      37.250  38.960  38.630  1.00  0.00           H
ATOM   1135  CA  GLY A 659      38.000  38.310  36.930  1.00  0.00           C
ATOM   1136  HA1 GLY A 659      37.630  39.240  36.500  1.00  0.00           H
ATOM   1137  HA2 GLY A 659      37.630  37.500  36.330  1.00  0.00           H
ATOM   1138  C   GLY A 659      39.480  38.380  36.850  1.00  0.00           C
ATOM   1139  O   GLY A 659      40.030  37.880  35.860  1.00  0.00           O
ATOM   1140  N   GLN A 660      40.170  38.920  37.860  1.00  0.00           N
ATOM   1141  HN  GLN A 660      39.610  39.400  38.540  1.00  0.00           H
ATOM   1142  CA  GLN A 660      41.590  39.080  37.930  1.00  0.00           C
ATOM   1143  HA  GLN A 660      42.050  38.580  37.100  1.00  0.00           H
ATOM   1144  CB  GLN A 660      41.990  40.580  37.790  1.00  0.00           C
ATOM   1145  HB1 GLN A 660      41.920  41.080  38.780  1.00  0.00           H
ATOM   1146  HB2 GLN A 660      41.220  40.980  37.080  1.00  0.00           H
ATOM   1147  CG  GLN A 660      43.460  40.970  37.260  1.00  0.00           C
ATOM   1148  HG1 GLN A 660      43.590  42.030  37.550  1.00  0.00           H
ATOM   1149  HG2 GLN A 660      43.450  40.750  36.170  1.00  0.00           H
ATOM   1150  CD  GLN A 660      44.600  40.120  37.860  1.00  0.00           C
ATOM   1151  OE1 GLN A 660      45.090  40.480  38.860  1.00  0.00           O
ATOM   1152  NE2 GLN A 660      44.930  39.020  37.140  1.00  0.00           N
ATOM   1153 HE21 GLN A 660      45.810  38.570  37.330  1.00  0.00           H
ATOM   1154 HE22 GLN A 660      44.470  38.820  36.280  1.00  0.00           H
ATOM   1155  C   GLN A 660      41.970  38.580  39.390  1.00  0.00           C
ATOM   1156  O   GLN A 660      41.740  39.300  40.340  1.00  0.00           O
ATOM   1157  N   PRO A 661      42.580  37.420  39.650  1.00  0.00           N
ATOM   1158  CD  PRO A 661      42.830  36.440  38.640  1.00  0.00           C
ATOM   1159  HD1 PRO A 661      43.500  36.780  37.820  1.00  0.00           H
ATOM   1160  HD2 PRO A 661      41.890  36.150  38.130  1.00  0.00           H
ATOM   1161  CA  PRO A 661      42.740  36.880  40.990  1.00  0.00           C
ATOM   1162  HA  PRO A 661      42.060  37.270  41.730  1.00  0.00           H
ATOM   1163  CB  PRO A 661      42.450  35.390  40.750  1.00  0.00           C
ATOM   1164  HB1 PRO A 661      41.380  35.130  40.630  1.00  0.00           H
ATOM   1165  HB2 PRO A 661      42.880  34.760  41.550  1.00  0.00           H
ATOM   1166  CG  PRO A 661      43.210  35.180  39.400  1.00  0.00           C
ATOM   1167  HG1 PRO A 661      44.310  35.110  39.560  1.00  0.00           H
ATOM   1168  HG2 PRO A 661      42.900  34.270  38.830  1.00  0.00           H
ATOM   1169  C   PRO A 661      44.170  37.030  41.420  1.00  0.00           C
ATOM   1170  O   PRO A 661      44.590  36.360  42.390  1.00  0.00           O
ATOM   1171  N   LEU A 662      45.020  37.950  40.800  1.00  0.00           N
ATOM   1172  HN  LEU A 662      44.630  38.360  39.980  1.00  0.00           H
ATOM   1173  CA  LEU A 662      46.380  38.220  41.280  1.00  0.00           C
ATOM   1174  HA  LEU A 662      46.740  37.410  41.900  1.00  0.00           H
ATOM   1175  CB  LEU A 662      47.480  38.560  40.210  1.00  0.00           C
ATOM   1176  HB1 LEU A 662      48.430  38.820  40.700  1.00  0.00           H
ATOM   1177  HB2 LEU A 662      47.140  39.540  39.830  1.00  0.00           H
ATOM   1178  CG  LEU A 662      47.750  37.410  39.240  1.00  0.00           C
ATOM   1179  HG  LEU A 662      46.790  37.180  38.720  1.00  0.00           H
ATOM   1180  CD1 LEU A 662      48.840  37.950  38.320  1.00  0.00           C
ATOM   1181 HD11 LEU A 662      49.750  38.290  38.860  1.00  0.00           H
ATOM   1182 HD12 LEU A 662      48.440  38.800  37.740  1.00  0.00           H
ATOM   1183 HD13 LEU A 662      49.210  37.110  37.680  1.00  0.00           H
ATOM   1184  CD2 LEU A 662      48.170  36.090  39.990  1.00  0.00           C
ATOM   1185 HD21 LEU A 662      47.490  35.840  40.830  1.00  0.00           H
ATOM   1186 HD22 LEU A 662      49.170  36.370  40.400  1.00  0.00           H
ATOM   1187 HD23 LEU A 662      48.180  35.190  39.340  1.00  0.00           H
ATOM   1188  C   LEU A 662      46.340  39.440  42.200  1.00  0.00           C
ATOM   1189  O   LEU A 662      47.170  39.610  43.090  1.00  0.00           O
ATOM   1190  N   THR A 663      45.280  40.160  42.170  1.00  0.00           N
ATOM   1191  HN  THR A 663      44.630  40.090  41.420  1.00  0.00           H
ATOM   1192  CA  THR A 663      45.040  41.350  42.960  1.00  0.00           C
ATOM   1193  HA  THR A 663      45.870  42.030  42.920  1.00  0.00           H
ATOM   1194  CB  THR A 663      43.880  42.190  42.470  1.00  0.00           C
ATOM   1195  HB  THR A 663      43.710  43.020  43.200  1.00  0.00           H
ATOM   1196  OG1 THR A 663      42.650  41.570  42.360  1.00  0.00           O
ATOM   1197  HG1 THR A 663      42.680  40.630  42.560  1.00  0.00           H
ATOM   1198  CG2 THR A 663      44.270  42.840  41.070  1.00  0.00           C
ATOM   1199 HG21 THR A 663      45.220  43.410  41.090  1.00  0.00           H
ATOM   1200 HG22 THR A 663      43.500  43.610  40.860  1.00  0.00           H
ATOM   1201 HG23 THR A 663      44.230  42.180  40.180  1.00  0.00           H
ATOM   1202  C   THR A 663      44.840  41.070  44.440  1.00  0.00           C
ATOM   1203  O   THR A 663      43.850  40.430  44.780  1.00  0.00           O
ATOM   1204  N   ILE A 664      45.760  41.600  45.260  1.00  0.00           N
ATOM   1205  HN  ILE A 664      46.430  42.210  44.840  1.00  0.00           H
ATOM   1206  CA  ILE A 664      45.880  41.430  46.610  1.00  0.00           C
ATOM   1207  HA  ILE A 664      45.640  40.390  46.800  1.00  0.00           H
ATOM   1208  CB  ILE A 664      47.280  41.620  47.040  1.00  0.00           C
ATOM   1209  HB  ILE A 664      47.640  42.660  46.940  1.00  0.00           H
ATOM   1210  CG2 ILE A 664      47.390  41.400  48.560  1.00  0.00           C
ATOM   1211 HG21 ILE A 664      47.090  42.360  49.010  1.00  0.00           H
ATOM   1212 HG22 ILE A 664      48.390  41.160  48.990  1.00  0.00           H
ATOM   1213 HG23 ILE A 664      46.750  40.560  48.890  1.00  0.00           H
ATOM   1214  CG1 ILE A 664      48.310  40.710  46.340  1.00  0.00           C
ATOM   1215 HG11 ILE A 664      49.320  40.750  46.800  1.00  0.00           H
ATOM   1216 HG12 ILE A 664      48.540  41.110  45.330  1.00  0.00           H
ATOM   1217  CD  ILE A 664      47.890  39.250  46.250  1.00  0.00           C
ATOM   1218  HD1 ILE A 664      48.820  38.660  46.070  1.00  0.00           H
ATOM   1219  HD2 ILE A 664      47.200  38.970  45.430  1.00  0.00           H
ATOM   1220  HD3 ILE A 664      47.460  38.850  47.200  1.00  0.00           H
ATOM   1221  C   ILE A 664      44.890  42.380  47.380  1.00  0.00           C
ATOM   1222  O   ILE A 664      45.190  43.550  47.510  1.00  0.00           O
ATOM   1223  N   LEU A 665      43.890  41.740  48.000  1.00  0.00           N
ATOM   1224  HN  LEU A 665      43.660  40.800  47.770  1.00  0.00           H
ATOM   1225  CA  LEU A 665      43.050  42.370  49.030  1.00  0.00           C
ATOM   1226  HA  LEU A 665      42.600  43.280  48.660  1.00  0.00           H
ATOM   1227  CB  LEU A 665      41.860  41.550  49.250  1.00  0.00           C
ATOM   1228  HB1 LEU A 665      41.160  42.080  49.930  1.00  0.00           H
ATOM   1229  HB2 LEU A 665      42.120  40.540  49.650  1.00  0.00           H
ATOM   1230  CG  LEU A 665      41.100  41.210  47.980  1.00  0.00           C
ATOM   1231  HG  LEU A 665      41.740  40.610  47.290  1.00  0.00           H
ATOM   1232  CD1 LEU A 665      39.900  40.270  48.290  1.00  0.00           C
ATOM   1233 HD11 LEU A 665      39.130  40.780  48.900  1.00  0.00           H
ATOM   1234 HD12 LEU A 665      40.360  39.500  48.940  1.00  0.00           H
ATOM   1235 HD13 LEU A 665      39.470  39.950  47.320  1.00  0.00           H
ATOM   1236  CD2 LEU A 665      40.620  42.390  47.130  1.00  0.00           C
ATOM   1237 HD21 LEU A 665      41.490  42.910  46.680  1.00  0.00           H
ATOM   1238 HD22 LEU A 665      40.110  43.080  47.830  1.00  0.00           H
ATOM   1239 HD23 LEU A 665      39.840  42.170  46.380  1.00  0.00           H
ATOM   1240  C   LEU A 665      43.800  42.750  50.300  1.00  0.00           C
ATOM   1241  O   LEU A 665      44.610  41.980  50.840  1.00  0.00           O
ATOM   1242  N   GLY A 666      43.590  44.030  50.820  1.00  0.00           N
ATOM   1243  HN  GLY A 666      42.860  44.620  50.460  1.00  0.00           H
ATOM   1244  CA  GLY A 666      44.140  44.470  52.050  1.00  0.00           C
ATOM   1245  HA1 GLY A 666      44.950  45.100  51.690  1.00  0.00           H
ATOM   1246  HA2 GLY A 666      44.610  43.750  52.700  1.00  0.00           H
ATOM   1247  C   GLY A 666      43.220  45.290  52.880  1.00  0.00           C
ATOM   1248  O   GLY A 666      42.090  45.560  52.500  1.00  0.00           O
ATOM   1249  N   SER A 667      43.720  45.700  54.060  1.00  0.00           N
ATOM   1250  HN  SER A 667      44.510  45.220  54.460  1.00  0.00           H
ATOM   1251  CA  SER A 667      43.100  46.580  55.050  1.00  0.00           C
ATOM   1252  HA  SER A 667      42.280  45.960  55.400  1.00  0.00           H
ATOM   1253  CB  SER A 667      43.960  46.920  56.240  1.00  0.00           C
ATOM   1254  HB1 SER A 667      44.080  46.100  56.980  1.00  0.00           H
ATOM   1255  HB2 SER A 667      43.540  47.740  56.870  1.00  0.00           H
ATOM   1256  OG  SER A 667      45.280  47.300  55.860  1.00  0.00           O
ATOM   1257  HG1 SER A 667      45.710  46.550  55.440  1.00  0.00           H
ATOM   1258  C   SER A 667      42.510  47.850  54.440  1.00  0.00           C
ATOM   1259  O   SER A 667      42.960  48.350  53.460  1.00  0.00           O
ATOM   1260  N   THR A 668      41.490  48.460  55.040  1.00  0.00           N
ATOM   1261  HN  THR A 668      41.070  48.110  55.870  1.00  0.00           H
ATOM   1262  CA  THR A 668      40.940  49.720  54.560  1.00  0.00           C
ATOM   1263  HA  THR A 668      41.670  50.160  53.900  1.00  0.00           H
ATOM   1264  CB  THR A 668      39.600  49.560  53.700  1.00  0.00           C
ATOM   1265  HB  THR A 668      39.810  49.290  52.640  1.00  0.00           H
ATOM   1266  OG1 THR A 668      38.910  50.770  53.580  1.00  0.00           O
ATOM   1267  HG1 THR A 668      38.680  50.900  52.660  1.00  0.00           H
ATOM   1268  CG2 THR A 668      38.710  48.430  54.270  1.00  0.00           C
ATOM   1269 HG21 THR A 668      39.290  47.490  54.120  1.00  0.00           H
ATOM   1270 HG22 THR A 668      37.670  48.440  53.890  1.00  0.00           H
ATOM   1271 HG23 THR A 668      38.800  48.610  55.360  1.00  0.00           H
ATOM   1272  C   THR A 668      40.810  50.670  55.720  1.00  0.00           C
ATOM   1273  O   THR A 668      40.110  50.470  56.750  1.00  0.00           O
ATOM   1274  N   GLY A 669      41.630  51.750  55.610  1.00  0.00           N
ATOM   1275  HN  GLY A 669      42.180  51.930  54.800  1.00  0.00           H
ATOM   1276  CA  GLY A 669      41.730  52.820  56.540  1.00  0.00           C
ATOM   1277  HA1 GLY A 669      42.470  53.530  56.230  1.00  0.00           H
ATOM   1278  HA2 GLY A 669      41.830  52.290  57.480  1.00  0.00           H
ATOM   1279  C   GLY A 669      40.380  53.600  56.560  1.00  0.00           C
ATOM   1280  O   GLY A 669      39.990  53.840  57.730  1.00  0.00           O
ATOM   1281  N   PRO A 670      39.660  53.970  55.560  1.00  0.00           N
ATOM   1282  CD  PRO A 670      40.180  54.200  54.170  1.00  0.00           C
ATOM   1283  HD1 PRO A 670      40.160  53.230  53.630  1.00  0.00           H
ATOM   1284  HD2 PRO A 670      41.190  54.670  54.250  1.00  0.00           H
ATOM   1285  CA  PRO A 670      38.350  54.550  55.770  1.00  0.00           C
ATOM   1286  HA  PRO A 670      38.520  55.490  56.290  1.00  0.00           H
ATOM   1287  CB  PRO A 670      37.880  54.720  54.320  1.00  0.00           C
ATOM   1288  HB1 PRO A 670      37.040  55.440  54.340  1.00  0.00           H
ATOM   1289  HB2 PRO A 670      37.390  53.830  53.860  1.00  0.00           H
ATOM   1290  CG  PRO A 670      39.180  55.170  53.620  1.00  0.00           C
ATOM   1291  HG1 PRO A 670      39.100  55.150  52.510  1.00  0.00           H
ATOM   1292  HG2 PRO A 670      39.430  56.230  53.820  1.00  0.00           H
ATOM   1293  C   PRO A 670      37.310  53.800  56.540  1.00  0.00           C
ATOM   1294  O   PRO A 670      36.480  54.440  57.250  1.00  0.00           O
ATOM   1295  N   VAL A 671      37.340  52.450  56.410  1.00  0.00           N
ATOM   1296  HN  VAL A 671      38.050  52.050  55.830  1.00  0.00           H
ATOM   1297  CA  VAL A 671      36.460  51.530  57.190  1.00  0.00           C
ATOM   1298  HA  VAL A 671      35.420  51.820  57.150  1.00  0.00           H
ATOM   1299  CB  VAL A 671      36.380  50.200  56.600  1.00  0.00           C
ATOM   1300  HB  VAL A 671      37.370  49.730  56.430  1.00  0.00           H
ATOM   1301  CG1 VAL A 671      35.650  49.160  57.410  1.00  0.00           C
ATOM   1302 HG11 VAL A 671      36.210  48.700  58.250  1.00  0.00           H
ATOM   1303 HG12 VAL A 671      35.160  48.360  56.820  1.00  0.00           H
ATOM   1304 HG13 VAL A 671      34.840  49.760  57.870  1.00  0.00           H
ATOM   1305  CG2 VAL A 671      35.710  50.290  55.190  1.00  0.00           C
ATOM   1306 HG21 VAL A 671      35.900  49.310  54.700  1.00  0.00           H
ATOM   1307 HG22 VAL A 671      36.100  51.150  54.620  1.00  0.00           H
ATOM   1308 HG23 VAL A 671      34.610  50.420  55.250  1.00  0.00           H
ATOM   1309  C   VAL A 671      36.940  51.520  58.630  1.00  0.00           C
ATOM   1310  O   VAL A 671      36.070  51.630  59.490  1.00  0.00           O
ATOM   1311  N   LEU A 672      38.310  51.420  58.960  1.00  0.00           N
ATOM   1312  HN  LEU A 672      38.980  51.290  58.230  1.00  0.00           H
ATOM   1313  CA  LEU A 672      38.770  51.600  60.360  1.00  0.00           C
ATOM   1314  HA  LEU A 672      38.310  50.790  60.900  1.00  0.00           H
ATOM   1315  CB  LEU A 672      40.280  51.470  60.590  1.00  0.00           C
ATOM   1316  HB1 LEU A 672      40.780  52.030  59.790  1.00  0.00           H
ATOM   1317  HB2 LEU A 672      40.430  50.380  60.450  1.00  0.00           H
ATOM   1318  CG  LEU A 672      41.030  51.900  61.860  1.00  0.00           C
ATOM   1319  HG  LEU A 672      40.810  52.950  62.140  1.00  0.00           H
ATOM   1320  CD1 LEU A 672      40.560  50.930  62.970  1.00  0.00           C
ATOM   1321 HD11 LEU A 672      39.490  50.990  63.250  1.00  0.00           H
ATOM   1322 HD12 LEU A 672      41.120  51.070  63.920  1.00  0.00           H
ATOM   1323 HD13 LEU A 672      40.790  49.930  62.550  1.00  0.00           H
ATOM   1324  CD2 LEU A 672      42.550  51.800  61.590  1.00  0.00           C
ATOM   1325 HD21 LEU A 672      42.900  52.680  61.030  1.00  0.00           H
ATOM   1326 HD22 LEU A 672      42.830  50.930  60.960  1.00  0.00           H
ATOM   1327 HD23 LEU A 672      43.190  51.750  62.500  1.00  0.00           H
ATOM   1328  C   LEU A 672      38.360  52.940  60.960  1.00  0.00           C
ATOM   1329  O   LEU A 672      37.850  53.030  62.120  1.00  0.00           O
ATOM   1330  N   VAL A 673      38.550  54.080  60.250  1.00  0.00           N
ATOM   1331  HN  VAL A 673      38.980  54.070  59.360  1.00  0.00           H
ATOM   1332  CA  VAL A 673      38.020  55.380  60.820  1.00  0.00           C
ATOM   1333  HA  VAL A 673      38.480  55.430  61.800  1.00  0.00           H
ATOM   1334  CB  VAL A 673      38.370  56.590  59.920  1.00  0.00           C
ATOM   1335  HB  VAL A 673      38.000  56.450  58.880  1.00  0.00           H
ATOM   1336  CG1 VAL A 673      37.750  57.900  60.460  1.00  0.00           C
ATOM   1337 HG11 VAL A 673      36.700  57.930  60.100  1.00  0.00           H
ATOM   1338 HG12 VAL A 673      38.360  58.660  59.930  1.00  0.00           H
ATOM   1339 HG13 VAL A 673      37.810  57.910  61.580  1.00  0.00           H
ATOM   1340  CG2 VAL A 673      39.920  56.690  60.070  1.00  0.00           C
ATOM   1341 HG21 VAL A 673      40.180  56.610  61.140  1.00  0.00           H
ATOM   1342 HG22 VAL A 673      40.190  57.670  59.620  1.00  0.00           H
ATOM   1343 HG23 VAL A 673      40.400  55.810  59.600  1.00  0.00           H
ATOM   1344  C   VAL A 673      36.540  55.370  61.050  1.00  0.00           C
ATOM   1345  O   VAL A 673      36.050  55.710  62.080  1.00  0.00           O
ATOM   1346  N   PHE A 674      35.720  54.970  60.050  1.00  0.00           N
ATOM   1347  HN  PHE A 674      36.100  54.610  59.200  1.00  0.00           H
ATOM   1348  CA  PHE A 674      34.270  54.860  60.270  1.00  0.00           C
ATOM   1349  HA  PHE A 674      33.940  55.860  60.500  1.00  0.00           H
ATOM   1350  CB  PHE A 674      33.660  54.390  58.940  1.00  0.00           C
ATOM   1351  HB1 PHE A 674      34.020  53.380  58.650  1.00  0.00           H
ATOM   1352  HB2 PHE A 674      34.070  55.080  58.170  1.00  0.00           H
ATOM   1353  CG  PHE A 674      32.180  54.410  58.830  1.00  0.00           C
ATOM   1354  CD1 PHE A 674      31.540  53.280  58.350  1.00  0.00           C
ATOM   1355  HD1 PHE A 674      32.030  52.460  57.870  1.00  0.00           H
ATOM   1356  CE1 PHE A 674      30.120  53.190  58.420  1.00  0.00           C
ATOM   1357  HE1 PHE A 674      29.620  52.280  58.120  1.00  0.00           H
ATOM   1358  CZ  PHE A 674      29.360  54.340  58.870  1.00  0.00           C
ATOM   1359  HZ  PHE A 674      28.280  54.300  58.960  1.00  0.00           H
ATOM   1360  CD2 PHE A 674      31.480  55.520  59.240  1.00  0.00           C
ATOM   1361  HD2 PHE A 674      31.930  56.420  59.640  1.00  0.00           H
ATOM   1362  CE2 PHE A 674      30.050  55.550  59.240  1.00  0.00           C
ATOM   1363  HE2 PHE A 674      29.500  56.390  59.640  1.00  0.00           H
ATOM   1364  C   PHE A 674      33.750  53.920  61.400  1.00  0.00           C
ATOM   1365  O   PHE A 674      32.780  54.310  62.150  1.00  0.00           O
ATOM   1366  N   GLU A 675      34.390  52.720  61.610  1.00  0.00           N
ATOM   1367  HN  GLU A 675      35.000  52.470  60.870  1.00  0.00           H
ATOM   1368  CA  GLU A 675      34.270  51.760  62.740  1.00  0.00           C
ATOM   1369  HA  GLU A 675      33.310  51.280  62.660  1.00  0.00           H
ATOM   1370  CB  GLU A 675      35.220  50.550  62.490  1.00  0.00           C
ATOM   1371  HB1 GLU A 675      35.180  49.910  63.410  1.00  0.00           H
ATOM   1372  HB2 GLU A 675      36.250  50.960  62.490  1.00  0.00           H
ATOM   1373  CG  GLU A 675      34.730  49.420  61.490  1.00  0.00           C
ATOM   1374  HG1 GLU A 675      35.450  48.620  61.210  1.00  0.00           H
ATOM   1375  HG2 GLU A 675      34.530  49.950  60.550  1.00  0.00           H
ATOM   1376  CD  GLU A 675      33.420  48.680  61.850  1.00  0.00           C
ATOM   1377  OE1 GLU A 675      33.130  47.730  61.060  1.00  0.00           O
ATOM   1378  OE2 GLU A 675      32.670  49.050  62.740  1.00  0.00           O
ATOM   1379  C   GLU A 675      34.460  52.440  64.070  1.00  0.00           C
ATOM   1380  O   GLU A 675      33.570  52.450  64.930  1.00  0.00           O
ATOM   1381  N   LYS A 676      35.580  53.140  64.280  1.00  0.00           N
ATOM   1382  HN  LYS A 676      36.240  53.210  63.550  1.00  0.00           H
ATOM   1383  CA  LYS A 676      35.890  54.050  65.380  1.00  0.00           C
ATOM   1384  HA  LYS A 676      35.730  53.530  66.300  1.00  0.00           H
ATOM   1385  CB  LYS A 676      37.420  54.450  65.320  1.00  0.00           C
ATOM   1386  HB1 LYS A 676      37.570  55.020  64.380  1.00  0.00           H
ATOM   1387  HB2 LYS A 676      38.150  53.610  65.240  1.00  0.00           H
ATOM   1388  CG  LYS A 676      37.780  55.480  66.460  1.00  0.00           C
ATOM   1389  HG1 LYS A 676      36.850  55.960  66.830  1.00  0.00           H
ATOM   1390  HG2 LYS A 676      38.470  56.230  66.000  1.00  0.00           H
ATOM   1391  CD  LYS A 676      38.390  54.720  67.660  1.00  0.00           C
ATOM   1392  HD1 LYS A 676      39.340  54.190  67.410  1.00  0.00           H
ATOM   1393  HD2 LYS A 676      37.760  53.830  67.860  1.00  0.00           H
ATOM   1394  CE  LYS A 676      38.580  55.630  68.880  1.00  0.00           C
ATOM   1395  HE1 LYS A 676      38.890  55.040  69.780  1.00  0.00           H
ATOM   1396  HE2 LYS A 676      37.710  56.280  69.140  1.00  0.00           H
ATOM   1397  NZ  LYS A 676      39.660  56.510  68.580  1.00  0.00           N
ATOM   1398  HZ1 LYS A 676      39.250  57.240  67.950  1.00  0.00           H
ATOM   1399  HZ2 LYS A 676      40.500  56.090  68.140  1.00  0.00           H
ATOM   1400  HZ3 LYS A 676      39.960  57.080  69.380  1.00  0.00           H
ATOM   1401  C   LYS A 676      34.820  55.190  65.480  1.00  0.00           C
ATOM   1402  O   LYS A 676      34.300  55.420  66.520  1.00  0.00           O
ATOM   1403  N   ILE A 677      34.370  55.830  64.380  1.00  0.00           N
ATOM   1404  HN  ILE A 677      34.780  55.680  63.480  1.00  0.00           H
ATOM   1405  CA  ILE A 677      33.260  56.760  64.350  1.00  0.00           C
ATOM   1406  HA  ILE A 677      33.500  57.480  65.120  1.00  0.00           H
ATOM   1407  CB  ILE A 677      32.960  57.510  63.080  1.00  0.00           C
ATOM   1408  HB  ILE A 677      33.000  56.830  62.210  1.00  0.00           H
ATOM   1409  CG2 ILE A 677      31.590  58.250  63.060  1.00  0.00           C
ATOM   1410 HG21 ILE A 677      30.830  57.540  62.680  1.00  0.00           H
ATOM   1411 HG22 ILE A 677      31.640  59.030  62.280  1.00  0.00           H
ATOM   1412 HG23 ILE A 677      31.260  58.700  64.020  1.00  0.00           H
ATOM   1413  CG1 ILE A 677      34.060  58.550  62.990  1.00  0.00           C
ATOM   1414 HG11 ILE A 677      35.030  58.270  63.470  1.00  0.00           H
ATOM   1415 HG12 ILE A 677      33.540  59.400  63.460  1.00  0.00           H
ATOM   1416  CD  ILE A 677      34.450  58.870  61.620  1.00  0.00           C
ATOM   1417  HD1 ILE A 677      34.730  57.950  61.080  1.00  0.00           H
ATOM   1418  HD2 ILE A 677      35.350  59.520  61.520  1.00  0.00           H
ATOM   1419  HD3 ILE A 677      33.570  59.400  61.210  1.00  0.00           H
ATOM   1420  C   ILE A 677      32.020  56.200  64.900  1.00  0.00           C
ATOM   1421  O   ILE A 677      31.380  56.770  65.740  1.00  0.00           O
ATOM   1422  N   LEU A 678      31.670  54.960  64.470  1.00  0.00           N
ATOM   1423  HN  LEU A 678      32.270  54.490  63.830  1.00  0.00           H
ATOM   1424  CA  LEU A 678      30.420  54.310  64.800  1.00  0.00           C
ATOM   1425  HA  LEU A 678      29.680  55.070  64.670  1.00  0.00           H
ATOM   1426  CB  LEU A 678      30.110  53.200  63.880  1.00  0.00           C
ATOM   1427  HB1 LEU A 678      30.760  52.360  64.210  1.00  0.00           H
ATOM   1428  HB2 LEU A 678      30.390  53.550  62.860  1.00  0.00           H
ATOM   1429  CG  LEU A 678      28.630  52.790  63.810  1.00  0.00           C
ATOM   1430  HG  LEU A 678      28.230  52.700  64.850  1.00  0.00           H
ATOM   1431  CD1 LEU A 678      27.720  53.870  63.190  1.00  0.00           C
ATOM   1432 HD11 LEU A 678      27.720  54.770  63.840  1.00  0.00           H
ATOM   1433 HD12 LEU A 678      26.690  53.480  63.040  1.00  0.00           H
ATOM   1434 HD13 LEU A 678      28.060  54.130  62.170  1.00  0.00           H
ATOM   1435  CD2 LEU A 678      28.400  51.460  63.100  1.00  0.00           C
ATOM   1436 HD21 LEU A 678      29.000  50.710  63.650  1.00  0.00           H
ATOM   1437 HD22 LEU A 678      28.740  51.550  62.040  1.00  0.00           H
ATOM   1438 HD23 LEU A 678      27.310  51.260  63.100  1.00  0.00           H
ATOM   1439  C   LEU A 678      30.390  53.930  66.290  1.00  0.00           C
ATOM   1440  O   LEU A 678      29.390  54.050  66.970  1.00  0.00           O
ATOM   1441  N   TYR A 679      31.560  53.510  66.810  1.00  0.00           N
ATOM   1442  HN  TYR A 679      32.370  53.370  66.230  1.00  0.00           H
ATOM   1443  CA  TYR A 679      31.590  53.190  68.240  1.00  0.00           C
ATOM   1444  HA  TYR A 679      30.780  52.540  68.520  1.00  0.00           H
ATOM   1445  CB  TYR A 679      32.930  52.470  68.580  1.00  0.00           C
ATOM   1446  HB1 TYR A 679      33.800  53.110  68.320  1.00  0.00           H
ATOM   1447  HB2 TYR A 679      33.000  51.570  67.920  1.00  0.00           H
ATOM   1448  CG  TYR A 679      33.080  52.060  70.040  1.00  0.00           C
ATOM   1449  CD1 TYR A 679      34.160  52.460  70.890  1.00  0.00           C
ATOM   1450  HD1 TYR A 679      35.020  53.040  70.570  1.00  0.00           H
ATOM   1451  CE1 TYR A 679      34.190  52.040  72.240  1.00  0.00           C
ATOM   1452  HE1 TYR A 679      35.080  52.290  72.800  1.00  0.00           H
ATOM   1453  CZ  TYR A 679      33.190  51.140  72.680  1.00  0.00           C
ATOM   1454  OH  TYR A 679      33.090  50.770  74.040  1.00  0.00           O
ATOM   1455  HH  TYR A 679      33.930  50.900  74.480  1.00  0.00           H
ATOM   1456  CD2 TYR A 679      32.060  51.250  70.570  1.00  0.00           C
ATOM   1457  HD2 TYR A 679      31.340  51.080  69.790  1.00  0.00           H
ATOM   1458  CE2 TYR A 679      32.060  50.860  71.910  1.00  0.00           C
ATOM   1459  HE2 TYR A 679      31.240  50.280  72.330  1.00  0.00           H
ATOM   1460  C   TYR A 679      31.290  54.410  69.140  1.00  0.00           C
ATOM   1461  O   TYR A 679      30.540  54.360  70.130  1.00  0.00           O
ATOM   1462  N   LYS A 680      31.850  55.580  68.790  1.00  0.00           N
ATOM   1463  HN  LYS A 680      32.550  55.650  68.090  1.00  0.00           H
ATOM   1464  CA  LYS A 680      31.650  56.820  69.450  1.00  0.00           C
ATOM   1465  HA  LYS A 680      31.780  56.700  70.510  1.00  0.00           H
ATOM   1466  CB  LYS A 680      32.620  57.930  68.900  1.00  0.00           C
ATOM   1467  HB1 LYS A 680      32.430  58.880  69.430  1.00  0.00           H
ATOM   1468  HB2 LYS A 680      32.310  58.130  67.850  1.00  0.00           H
ATOM   1469  CG  LYS A 680      34.150  57.420  68.970  1.00  0.00           C
ATOM   1470  HG1 LYS A 680      34.210  56.330  68.740  1.00  0.00           H
ATOM   1471  HG2 LYS A 680      34.350  57.420  70.060  1.00  0.00           H
ATOM   1472  CD  LYS A 680      35.230  58.250  68.150  1.00  0.00           C
ATOM   1473  HD1 LYS A 680      35.260  57.800  67.140  1.00  0.00           H
ATOM   1474  HD2 LYS A 680      36.200  58.020  68.640  1.00  0.00           H
ATOM   1475  CE  LYS A 680      35.010  59.730  68.110  1.00  0.00           C
ATOM   1476  HE1 LYS A 680      34.980  60.170  69.130  1.00  0.00           H
ATOM   1477  HE2 LYS A 680      34.100  60.000  67.520  1.00  0.00           H
ATOM   1478  NZ  LYS A 680      36.180  60.160  67.420  1.00  0.00           N
ATOM   1479  HZ1 LYS A 680      36.340  59.500  66.630  1.00  0.00           H
ATOM   1480  HZ2 LYS A 680      37.010  60.360  68.000  1.00  0.00           H
ATOM   1481  HZ3 LYS A 680      36.040  61.110  67.000  1.00  0.00           H
ATOM   1482  C   LYS A 680      30.220  57.300  69.300  1.00  0.00           C
ATOM   1483  O   LYS A 680      29.580  57.560  70.330  1.00  0.00           O
ATOM   1484  N   PHE A 681      29.660  57.280  68.030  1.00  0.00           N
ATOM   1485  HN  PHE A 681      30.230  57.070  67.230  1.00  0.00           H
ATOM   1486  CA  PHE A 681      28.190  57.520  67.820  1.00  0.00           C
ATOM   1487  HA  PHE A 681      28.150  58.510  68.250  1.00  0.00           H
ATOM   1488  CB  PHE A 681      27.960  57.610  66.280  1.00  0.00           C
ATOM   1489  HB1 PHE A 681      28.400  56.790  65.680  1.00  0.00           H
ATOM   1490  HB2 PHE A 681      28.440  58.560  65.960  1.00  0.00           H
ATOM   1491  CG  PHE A 681      26.520  57.840  65.790  1.00  0.00           C
ATOM   1492  CD1 PHE A 681      25.880  56.740  65.170  1.00  0.00           C
ATOM   1493  HD1 PHE A 681      26.300  55.740  65.170  1.00  0.00           H
ATOM   1494  CE1 PHE A 681      24.640  56.800  64.590  1.00  0.00           C
ATOM   1495  HE1 PHE A 681      24.110  55.910  64.290  1.00  0.00           H
ATOM   1496  CZ  PHE A 681      24.000  58.090  64.430  1.00  0.00           C
ATOM   1497  HZ  PHE A 681      23.020  58.150  63.970  1.00  0.00           H
ATOM   1498  CD2 PHE A 681      25.930  59.060  65.630  1.00  0.00           C
ATOM   1499  HD2 PHE A 681      26.530  59.940  65.870  1.00  0.00           H
ATOM   1500  CE2 PHE A 681      24.680  59.220  65.010  1.00  0.00           C
ATOM   1501  HE2 PHE A 681      24.070  60.110  64.970  1.00  0.00           H
ATOM   1502  C   PHE A 681      27.180  56.640  68.510  1.00  0.00           C
ATOM   1503  O   PHE A 681      26.170  57.090  68.950  1.00  0.00           O
ATOM   1504  N   CYS A 682      27.400  55.280  68.540  1.00  0.00           N
ATOM   1505  HN  CYS A 682      28.210  54.920  68.100  1.00  0.00           H
ATOM   1506  CA  CYS A 682      26.450  54.410  69.260  1.00  0.00           C
ATOM   1507  HA  CYS A 682      25.470  54.680  68.900  1.00  0.00           H
ATOM   1508  CB  CYS A 682      26.760  52.890  69.020  1.00  0.00           C
ATOM   1509  HB1 CYS A 682      26.170  52.210  69.670  1.00  0.00           H
ATOM   1510  HB2 CYS A 682      27.830  52.720  69.280  1.00  0.00           H
ATOM   1511  SG  CYS A 682      26.470  52.570  67.190  1.00  0.00           S
ATOM   1512  HG1 CYS A 682      27.460  53.370  66.830  1.00  0.00           H
ATOM   1513  C   CYS A 682      26.360  54.660  70.760  1.00  0.00           C
ATOM   1514  O   CYS A 682      25.290  54.650  71.370  1.00  0.00           O
ATOM   1515  N   ARG A 683      27.560  54.980  71.350  1.00  0.00           N
ATOM   1516  HN  ARG A 683      28.330  55.010  70.720  1.00  0.00           H
ATOM   1517  CA  ARG A 683      27.810  55.290  72.720  1.00  0.00           C
ATOM   1518  HA  ARG A 683      27.380  54.520  73.320  1.00  0.00           H
ATOM   1519  CB  ARG A 683      29.380  55.320  72.880  1.00  0.00           C
ATOM   1520  HB1 ARG A 683      29.810  56.100  72.230  1.00  0.00           H
ATOM   1521  HB2 ARG A 683      29.640  54.350  72.410  1.00  0.00           H
ATOM   1522  CG  ARG A 683      29.920  55.320  74.360  1.00  0.00           C
ATOM   1523  HG1 ARG A 683      29.490  54.510  74.970  1.00  0.00           H
ATOM   1524  HG2 ARG A 683      29.620  56.220  74.930  1.00  0.00           H
ATOM   1525  CD  ARG A 683      31.460  55.040  74.430  1.00  0.00           C
ATOM   1526  HD1 ARG A 683      31.810  54.210  73.780  1.00  0.00           H
ATOM   1527  HD2 ARG A 683      31.740  54.770  75.480  1.00  0.00           H
ATOM   1528  NE  ARG A 683      32.180  56.250  74.010  1.00  0.00           N
ATOM   1529  HE  ARG A 683      31.660  57.110  73.910  1.00  0.00           H
ATOM   1530  CZ  ARG A 683      33.460  56.410  73.630  1.00  0.00           C
ATOM   1531  NH1 ARG A 683      34.320  55.400  73.580  1.00  0.00           N
ATOM   1532 HH11 ARG A 683      34.130  54.590  74.140  1.00  0.00           H
ATOM   1533 HH12 ARG A 683      35.190  55.410  73.080  1.00  0.00           H
ATOM   1534  NH2 ARG A 683      33.960  57.570  73.310  1.00  0.00           N
ATOM   1535 HH21 ARG A 683      34.960  57.680  73.230  1.00  0.00           H
ATOM   1536 HH22 ARG A 683      33.300  58.300  73.380  1.00  0.00           H
ATOM   1537  C   ARG A 683      27.220  56.640  73.160  1.00  0.00           C
ATOM   1538  O   ARG A 683      26.710  56.720  74.270  1.00  0.00           O
ATOM   1539  N   ASP A 684      27.310  57.710  72.310  1.00  0.00           N
ATOM   1540  HN  ASP A 684      27.840  57.710  71.470  1.00  0.00           H
ATOM   1541  CA  ASP A 684      26.700  59.060  72.670  1.00  0.00           C
ATOM   1542  HA  ASP A 684      26.840  59.130  73.730  1.00  0.00           H
ATOM   1543  CB  ASP A 684      27.290  60.310  71.930  1.00  0.00           C
ATOM   1544  HB1 ASP A 684      26.660  61.220  71.840  1.00  0.00           H
ATOM   1545  HB2 ASP A 684      27.660  59.940  70.950  1.00  0.00           H
ATOM   1546  CG  ASP A 684      28.590  60.750  72.680  1.00  0.00           C
ATOM   1547  OD1 ASP A 684      29.260  61.720  72.250  1.00  0.00           O
ATOM   1548  OD2 ASP A 684      29.020  60.200  73.720  1.00  0.00           O
ATOM   1549  C   ASP A 684      25.130  59.090  72.620  1.00  0.00           C
ATOM   1550  O   ASP A 684      24.400  59.600  73.460  1.00  0.00           O
ATOM   1551  N   TYR A 685      24.560  58.260  71.680  1.00  0.00           N
ATOM   1552  HN  TYR A 685      25.210  57.780  71.100  1.00  0.00           H
ATOM   1553  CA  TYR A 685      23.150  58.270  71.300  1.00  0.00           C
ATOM   1554  HA  TYR A 685      22.650  59.080  71.800  1.00  0.00           H
ATOM   1555  CB  TYR A 685      22.920  58.620  69.830  1.00  0.00           C
ATOM   1556  HB1 TYR A 685      21.840  58.740  69.610  1.00  0.00           H
ATOM   1557  HB2 TYR A 685      23.270  57.880  69.070  1.00  0.00           H
ATOM   1558  CG  TYR A 685      23.460  59.950  69.350  1.00  0.00           C
ATOM   1559  CD1 TYR A 685      22.630  61.070  68.970  1.00  0.00           C
ATOM   1560  HD1 TYR A 685      21.570  61.020  69.160  1.00  0.00           H
ATOM   1561  CE1 TYR A 685      23.150  62.280  68.580  1.00  0.00           C
ATOM   1562  HE1 TYR A 685      22.490  63.140  68.480  1.00  0.00           H
ATOM   1563  CZ  TYR A 685      24.530  62.460  68.430  1.00  0.00           C
ATOM   1564  OH  TYR A 685      25.080  63.630  67.900  1.00  0.00           O
ATOM   1565  HH  TYR A 685      26.030  63.490  67.850  1.00  0.00           H
ATOM   1566  CD2 TYR A 685      24.830  60.120  69.130  1.00  0.00           C
ATOM   1567  HD2 TYR A 685      25.530  59.360  69.460  1.00  0.00           H
ATOM   1568  CE2 TYR A 685      25.380  61.370  68.680  1.00  0.00           C
ATOM   1569  HE2 TYR A 685      26.450  61.380  68.580  1.00  0.00           H
ATOM   1570  C   TYR A 685      22.380  57.030  71.740  1.00  0.00           C
ATOM   1571  O   TYR A 685      21.230  56.830  71.370  1.00  0.00           O
ATOM   1572  N   GLN A 686      22.960  56.120  72.630  1.00  0.00           N
ATOM   1573  HN  GLN A 686      23.950  56.150  72.740  1.00  0.00           H
ATOM   1574  CA  GLN A 686      22.330  54.940  73.160  1.00  0.00           C
ATOM   1575  HA  GLN A 686      23.190  54.470  73.630  1.00  0.00           H
ATOM   1576  CB  GLN A 686      21.300  55.260  74.280  1.00  0.00           C
ATOM   1577  HB1 GLN A 686      20.670  54.400  74.570  1.00  0.00           H
ATOM   1578  HB2 GLN A 686      20.520  55.950  73.890  1.00  0.00           H
ATOM   1579  CG  GLN A 686      21.830  55.880  75.570  1.00  0.00           C
ATOM   1580  HG1 GLN A 686      21.420  55.140  76.290  1.00  0.00           H
ATOM   1581  HG2 GLN A 686      21.320  56.870  75.640  1.00  0.00           H
ATOM   1582  CD  GLN A 686      23.370  55.920  75.680  1.00  0.00           C
ATOM   1583  OE1 GLN A 686      24.010  54.890  76.070  1.00  0.00           O
ATOM   1584  NE2 GLN A 686      23.980  57.040  75.300  1.00  0.00           N
ATOM   1585 HE21 GLN A 686      24.980  57.010  75.330  1.00  0.00           H
ATOM   1586 HE22 GLN A 686      23.500  57.850  74.970  1.00  0.00           H
ATOM   1587  C   GLN A 686      21.850  53.830  72.180  1.00  0.00           C
ATOM   1588  O   GLN A 686      20.810  53.200  72.430  1.00  0.00           O
ATOM   1589  N   LEU A 687      22.560  53.600  71.120  1.00  0.00           N
ATOM   1590  HN  LEU A 687      23.480  53.970  71.050  1.00  0.00           H
ATOM   1591  CA  LEU A 687      22.320  52.690  69.970  1.00  0.00           C
ATOM   1592  HA  LEU A 687      21.290  52.350  70.010  1.00  0.00           H
ATOM   1593  CB  LEU A 687      22.700  53.330  68.590  1.00  0.00           C
ATOM   1594  HB1 LEU A 687      22.540  52.530  67.840  1.00  0.00           H
ATOM   1595  HB2 LEU A 687      23.810  53.420  68.580  1.00  0.00           H
ATOM   1596  CG  LEU A 687      21.900  54.580  68.180  1.00  0.00           C
ATOM   1597  HG  LEU A 687      22.240  55.440  68.790  1.00  0.00           H
ATOM   1598  CD1 LEU A 687      22.100  54.960  66.670  1.00  0.00           C
ATOM   1599 HD11 LEU A 687      21.480  55.850  66.430  1.00  0.00           H
ATOM   1600 HD12 LEU A 687      21.780  54.150  65.980  1.00  0.00           H
ATOM   1601 HD13 LEU A 687      23.110  55.350  66.440  1.00  0.00           H
ATOM   1602  CD2 LEU A 687      20.360  54.450  68.520  1.00  0.00           C
ATOM   1603 HD21 LEU A 687      19.840  53.750  67.830  1.00  0.00           H
ATOM   1604 HD22 LEU A 687      19.930  55.460  68.430  1.00  0.00           H
ATOM   1605 HD23 LEU A 687      20.140  54.010  69.520  1.00  0.00           H
ATOM   1606  C   LEU A 687      23.150  51.480  70.210  1.00  0.00           C
ATOM   1607  O   LEU A 687      24.160  51.510  70.930  1.00  0.00           O
ATOM   1608  N   SER A 688      22.800  50.360  69.590  1.00  0.00           N
ATOM   1609  HN  SER A 688      21.950  50.270  69.050  1.00  0.00           H
ATOM   1610  CA  SER A 688      23.490  49.030  69.730  1.00  0.00           C
ATOM   1611  HA  SER A 688      24.040  48.960  70.650  1.00  0.00           H
ATOM   1612  CB  SER A 688      22.460  47.870  69.750  1.00  0.00           C
ATOM   1613  HB1 SER A 688      22.990  46.910  69.610  1.00  0.00           H
ATOM   1614  HB2 SER A 688      21.650  47.990  68.990  1.00  0.00           H
ATOM   1615  OG  SER A 688      21.780  47.800  71.000  1.00  0.00           O
ATOM   1616  HG1 SER A 688      21.490  46.890  71.000  1.00  0.00           H
ATOM   1617  C   SER A 688      24.580  48.890  68.550  1.00  0.00           C
ATOM   1618  O   SER A 688      24.180  48.570  67.420  1.00  0.00           O
ATOM   1619  N   TYR A 689      25.870  49.020  68.850  1.00  0.00           N
ATOM   1620  HN  TYR A 689      26.160  49.120  69.790  1.00  0.00           H
ATOM   1621  CA  TYR A 689      26.950  48.850  67.840  1.00  0.00           C
ATOM   1622  HA  TYR A 689      26.770  49.690  67.190  1.00  0.00           H
ATOM   1623  CB  TYR A 689      28.320  49.050  68.620  1.00  0.00           C
ATOM   1624  HB1 TYR A 689      28.370  48.210  69.330  1.00  0.00           H
ATOM   1625  HB2 TYR A 689      28.390  50.000  69.200  1.00  0.00           H
ATOM   1626  CG  TYR A 689      29.500  48.860  67.680  1.00  0.00           C
ATOM   1627  CD1 TYR A 689      29.640  49.700  66.570  1.00  0.00           C
ATOM   1628  HD1 TYR A 689      28.910  50.500  66.510  1.00  0.00           H
ATOM   1629  CE1 TYR A 689      30.770  49.530  65.770  1.00  0.00           C
ATOM   1630  HE1 TYR A 689      30.800  50.090  64.840  1.00  0.00           H
ATOM   1631  CZ  TYR A 689      31.710  48.550  66.010  1.00  0.00           C
ATOM   1632  OH  TYR A 689      32.900  48.380  65.310  1.00  0.00           O
ATOM   1633  HH  TYR A 689      32.830  48.830  64.470  1.00  0.00           H
ATOM   1634  CD2 TYR A 689      30.520  47.930  68.020  1.00  0.00           C
ATOM   1635  HD2 TYR A 689      30.550  47.340  68.930  1.00  0.00           H
ATOM   1636  CE2 TYR A 689      31.570  47.670  67.100  1.00  0.00           C
ATOM   1637  HE2 TYR A 689      32.330  46.940  67.330  1.00  0.00           H
ATOM   1638  C   TYR A 689      26.790  47.730  66.750  1.00  0.00           C
ATOM   1639  O   TYR A 689      26.520  48.050  65.620  1.00  0.00           O
ATOM   1640  N   LEU A 690      27.000  46.420  67.150  1.00  0.00           N
ATOM   1641  HN  LEU A 690      27.030  46.230  68.130  1.00  0.00           H
ATOM   1642  CA  LEU A 690      27.260  45.360  66.240  1.00  0.00           C
ATOM   1643  HA  LEU A 690      28.140  45.680  65.690  1.00  0.00           H
ATOM   1644  CB  LEU A 690      27.780  44.090  66.950  1.00  0.00           C
ATOM   1645  HB1 LEU A 690      27.960  43.260  66.240  1.00  0.00           H
ATOM   1646  HB2 LEU A 690      27.110  43.800  67.800  1.00  0.00           H
ATOM   1647  CG  LEU A 690      29.150  44.440  67.590  1.00  0.00           C
ATOM   1648  HG  LEU A 690      29.100  45.470  68.000  1.00  0.00           H
ATOM   1649  CD1 LEU A 690      29.390  43.500  68.800  1.00  0.00           C
ATOM   1650 HD11 LEU A 690      28.520  43.390  69.480  1.00  0.00           H
ATOM   1651 HD12 LEU A 690      30.290  43.870  69.320  1.00  0.00           H
ATOM   1652 HD13 LEU A 690      29.520  42.440  68.480  1.00  0.00           H
ATOM   1653  CD2 LEU A 690      30.300  44.220  66.610  1.00  0.00           C
ATOM   1654 HD21 LEU A 690      30.080  44.640  65.610  1.00  0.00           H
ATOM   1655 HD22 LEU A 690      30.500  43.130  66.500  1.00  0.00           H
ATOM   1656 HD23 LEU A 690      31.220  44.660  67.050  1.00  0.00           H
ATOM   1657  C   LEU A 690      26.210  45.080  65.290  1.00  0.00           C
ATOM   1658  O   LEU A 690      26.390  44.890  64.100  1.00  0.00           O
ATOM   1659  N   SER A 691      24.950  44.970  65.790  1.00  0.00           N
ATOM   1660  HN  SER A 691      24.800  45.100  66.770  1.00  0.00           H
ATOM   1661  CA  SER A 691      23.710  44.960  64.980  1.00  0.00           C
ATOM   1662  HA  SER A 691      23.690  44.040  64.410  1.00  0.00           H
ATOM   1663  CB  SER A 691      22.510  44.950  65.850  1.00  0.00           C
ATOM   1664  HB1 SER A 691      22.760  45.700  66.640  1.00  0.00           H
ATOM   1665  HB2 SER A 691      22.440  43.970  66.360  1.00  0.00           H
ATOM   1666  OG  SER A 691      21.230  45.130  65.220  1.00  0.00           O
ATOM   1667  HG1 SER A 691      21.180  45.990  64.780  1.00  0.00           H
ATOM   1668  C   SER A 691      23.580  46.100  63.950  1.00  0.00           C
ATOM   1669  O   SER A 691      23.230  45.830  62.800  1.00  0.00           O
ATOM   1670  N   LEU A 692      23.900  47.350  64.250  1.00  0.00           N
ATOM   1671  HN  LEU A 692      24.150  47.620  65.180  1.00  0.00           H
ATOM   1672  CA  LEU A 692      23.870  48.570  63.420  1.00  0.00           C
ATOM   1673  HA  LEU A 692      22.900  48.520  62.970  1.00  0.00           H
ATOM   1674  CB  LEU A 692      23.940  49.910  64.230  1.00  0.00           C
ATOM   1675  HB1 LEU A 692      24.870  49.950  64.840  1.00  0.00           H
ATOM   1676  HB2 LEU A 692      23.050  49.950  64.890  1.00  0.00           H
ATOM   1677  CG  LEU A 692      23.910  51.250  63.480  1.00  0.00           C
ATOM   1678  HG  LEU A 692      24.820  51.420  62.860  1.00  0.00           H
ATOM   1679  CD1 LEU A 692      22.620  51.280  62.640  1.00  0.00           C
ATOM   1680 HD11 LEU A 692      21.720  51.070  63.250  1.00  0.00           H
ATOM   1681 HD12 LEU A 692      22.620  50.440  61.920  1.00  0.00           H
ATOM   1682 HD13 LEU A 692      22.490  52.200  62.030  1.00  0.00           H
ATOM   1683  CD2 LEU A 692      24.010  52.400  64.550  1.00  0.00           C
ATOM   1684 HD21 LEU A 692      23.770  53.390  64.100  1.00  0.00           H
ATOM   1685 HD22 LEU A 692      24.980  52.470  65.090  1.00  0.00           H
ATOM   1686 HD23 LEU A 692      23.280  52.250  65.380  1.00  0.00           H
ATOM   1687  C   LEU A 692      25.010  48.520  62.390  1.00  0.00           C
ATOM   1688  O   LEU A 692      24.830  48.850  61.240  1.00  0.00           O
ATOM   1689  N   ARG A 693      26.230  48.070  62.810  1.00  0.00           N
ATOM   1690  HN  ARG A 693      26.300  47.770  63.760  1.00  0.00           H
ATOM   1691  CA  ARG A 693      27.350  47.910  61.920  1.00  0.00           C
ATOM   1692  HA  ARG A 693      27.660  48.840  61.450  1.00  0.00           H
ATOM   1693  CB  ARG A 693      28.510  47.500  62.830  1.00  0.00           C
ATOM   1694  HB1 ARG A 693      28.220  46.630  63.480  1.00  0.00           H
ATOM   1695  HB2 ARG A 693      28.690  48.360  63.510  1.00  0.00           H
ATOM   1696  CG  ARG A 693      29.890  47.270  62.230  1.00  0.00           C
ATOM   1697  HG1 ARG A 693      30.660  47.200  63.030  1.00  0.00           H
ATOM   1698  HG2 ARG A 693      30.190  48.120  61.570  1.00  0.00           H
ATOM   1699  CD  ARG A 693      30.120  45.930  61.350  1.00  0.00           C
ATOM   1700  HD1 ARG A 693      31.190  45.740  61.130  1.00  0.00           H
ATOM   1701  HD2 ARG A 693      29.590  46.030  60.370  1.00  0.00           H
ATOM   1702  NE  ARG A 693      29.550  44.750  62.090  1.00  0.00           N
ATOM   1703  HE  ARG A 693      28.780  44.270  61.680  1.00  0.00           H
ATOM   1704  CZ  ARG A 693      30.180  44.090  63.070  1.00  0.00           C
ATOM   1705  NH1 ARG A 693      31.420  44.180  63.540  1.00  0.00           N
ATOM   1706 HH11 ARG A 693      31.810  43.330  63.900  1.00  0.00           H
ATOM   1707 HH12 ARG A 693      31.970  44.980  63.340  1.00  0.00           H
ATOM   1708  NH2 ARG A 693      29.630  42.950  63.440  1.00  0.00           N
ATOM   1709 HH21 ARG A 693      28.660  42.790  63.240  1.00  0.00           H
ATOM   1710 HH22 ARG A 693      30.160  42.240  63.890  1.00  0.00           H
ATOM   1711  C   ARG A 693      27.150  46.810  60.840  1.00  0.00           C
ATOM   1712  O   ARG A 693      27.520  46.900  59.660  1.00  0.00           O
ATOM   1713  N   THR A 694      26.440  45.760  61.160  1.00  0.00           N
ATOM   1714  HN  THR A 694      26.150  45.670  62.120  1.00  0.00           H
ATOM   1715  CA  THR A 694      26.110  44.680  60.190  1.00  0.00           C
ATOM   1716  HA  THR A 694      27.000  44.520  59.610  1.00  0.00           H
ATOM   1717  CB  THR A 694      25.760  43.390  60.900  1.00  0.00           C
ATOM   1718  HB  THR A 694      25.190  43.580  61.830  1.00  0.00           H
ATOM   1719  OG1 THR A 694      26.980  42.750  61.340  1.00  0.00           O
ATOM   1720  HG1 THR A 694      27.140  41.980  60.780  1.00  0.00           H
ATOM   1721  CG2 THR A 694      24.920  42.370  60.070  1.00  0.00           C
ATOM   1722 HG21 THR A 694      25.240  42.230  59.020  1.00  0.00           H
ATOM   1723 HG22 THR A 694      23.870  42.720  60.060  1.00  0.00           H
ATOM   1724 HG23 THR A 694      24.950  41.360  60.530  1.00  0.00           H
ATOM   1725  C   THR A 694      25.010  45.140  59.260  1.00  0.00           C
ATOM   1726  O   THR A 694      25.000  44.800  58.100  1.00  0.00           O
ATOM   1727  N   SER A 695      24.080  45.970  59.800  1.00  0.00           N
ATOM   1728  HN  SER A 695      24.090  46.110  60.790  1.00  0.00           H
ATOM   1729  CA  SER A 695      22.990  46.640  58.990  1.00  0.00           C
ATOM   1730  HA  SER A 695      22.580  45.850  58.390  1.00  0.00           H
ATOM   1731  CB  SER A 695      21.850  47.230  59.850  1.00  0.00           C
ATOM   1732  HB1 SER A 695      21.110  47.700  59.170  1.00  0.00           H
ATOM   1733  HB2 SER A 695      22.270  48.100  60.420  1.00  0.00           H
ATOM   1734  OG  SER A 695      21.180  46.230  60.670  1.00  0.00           O
ATOM   1735  HG1 SER A 695      21.750  45.980  61.410  1.00  0.00           H
ATOM   1736  C   SER A 695      23.490  47.590  57.950  1.00  0.00           C
ATOM   1737  O   SER A 695      23.020  47.590  56.820  1.00  0.00           O
ATOM   1738  N   ILE A 696      24.500  48.430  58.330  1.00  0.00           N
ATOM   1739  HN  ILE A 696      24.900  48.450  59.250  1.00  0.00           H
ATOM   1740  CA  ILE A 696      25.300  49.300  57.420  1.00  0.00           C
ATOM   1741  HA  ILE A 696      24.660  50.010  56.930  1.00  0.00           H
ATOM   1742  CB  ILE A 696      26.220  50.330  58.160  1.00  0.00           C
ATOM   1743  HB  ILE A 696      26.900  49.780  58.840  1.00  0.00           H
ATOM   1744  CG2 ILE A 696      27.240  51.070  57.210  1.00  0.00           C
ATOM   1745 HG21 ILE A 696      28.080  50.360  57.020  1.00  0.00           H
ATOM   1746 HG22 ILE A 696      27.590  51.950  57.800  1.00  0.00           H
ATOM   1747 HG23 ILE A 696      26.840  51.380  56.230  1.00  0.00           H
ATOM   1748  CG1 ILE A 696      25.460  51.420  58.980  1.00  0.00           C
ATOM   1749 HG11 ILE A 696      24.570  50.930  59.430  1.00  0.00           H
ATOM   1750 HG12 ILE A 696      25.150  52.270  58.330  1.00  0.00           H
ATOM   1751  CD  ILE A 696      26.270  52.110  60.090  1.00  0.00           C
ATOM   1752  HD1 ILE A 696      27.050  52.770  59.660  1.00  0.00           H
ATOM   1753  HD2 ILE A 696      26.700  51.390  60.830  1.00  0.00           H
ATOM   1754  HD3 ILE A 696      25.560  52.730  60.670  1.00  0.00           H
ATOM   1755  C   ILE A 696      26.090  48.510  56.350  1.00  0.00           C
ATOM   1756  O   ILE A 696      26.210  48.800  55.140  1.00  0.00           O
ATOM   1757  N   GLY A 697      26.700  47.400  56.810  1.00  0.00           N
ATOM   1758  HN  GLY A 697      26.670  47.300  57.800  1.00  0.00           H
ATOM   1759  CA  GLY A 697      27.470  46.360  56.040  1.00  0.00           C
ATOM   1760  HA1 GLY A 697      27.680  45.580  56.760  1.00  0.00           H
ATOM   1761  HA2 GLY A 697      28.320  46.900  55.660  1.00  0.00           H
ATOM   1762  C   GLY A 697      26.570  45.770  54.970  1.00  0.00           C
ATOM   1763  O   GLY A 697      26.940  45.720  53.790  1.00  0.00           O
ATOM   1764  N   LEU A 698      25.420  45.300  55.440  1.00  0.00           N
ATOM   1765  HN  LEU A 698      25.280  45.240  56.430  1.00  0.00           H
ATOM   1766  CA  LEU A 698      24.350  44.780  54.570  1.00  0.00           C
ATOM   1767  HA  LEU A 698      24.720  43.910  54.040  1.00  0.00           H
ATOM   1768  CB  LEU A 698      23.300  44.120  55.500  1.00  0.00           C
ATOM   1769  HB1 LEU A 698      22.380  43.930  54.900  1.00  0.00           H
ATOM   1770  HB2 LEU A 698      23.160  44.800  56.380  1.00  0.00           H
ATOM   1771  CG  LEU A 698      23.670  42.730  56.100  1.00  0.00           C
ATOM   1772  HG  LEU A 698      24.530  42.860  56.800  1.00  0.00           H
ATOM   1773  CD1 LEU A 698      22.560  42.200  56.970  1.00  0.00           C
ATOM   1774 HD11 LEU A 698      21.680  42.110  56.310  1.00  0.00           H
ATOM   1775 HD12 LEU A 698      22.380  42.880  57.830  1.00  0.00           H
ATOM   1776 HD13 LEU A 698      22.790  41.210  57.450  1.00  0.00           H
ATOM   1777  CD2 LEU A 698      24.010  41.690  55.040  1.00  0.00           C
ATOM   1778 HD21 LEU A 698      24.660  42.050  54.220  1.00  0.00           H
ATOM   1779 HD22 LEU A 698      23.070  41.360  54.540  1.00  0.00           H
ATOM   1780 HD23 LEU A 698      24.540  40.780  55.400  1.00  0.00           H
ATOM   1781  C   LEU A 698      23.760  45.730  53.610  1.00  0.00           C
ATOM   1782  O   LEU A 698      23.510  45.440  52.460  1.00  0.00           O
ATOM   1783  N   TRP A 699      23.650  46.990  54.040  1.00  0.00           N
ATOM   1784  HN  TRP A 699      23.810  47.300  54.970  1.00  0.00           H
ATOM   1785  CA  TRP A 699      23.280  47.990  53.090  1.00  0.00           C
ATOM   1786  HA  TRP A 699      22.360  47.720  52.580  1.00  0.00           H
ATOM   1787  CB  TRP A 699      22.930  49.390  53.710  1.00  0.00           C
ATOM   1788  HB1 TRP A 699      22.960  50.130  52.870  1.00  0.00           H
ATOM   1789  HB2 TRP A 699      23.750  49.640  54.420  1.00  0.00           H
ATOM   1790  CG  TRP A 699      21.550  49.520  54.280  1.00  0.00           C
ATOM   1791  CD1 TRP A 699      21.100  49.750  55.530  1.00  0.00           C
ATOM   1792  HD1 TRP A 699      21.720  49.830  56.420  1.00  0.00           H
ATOM   1793  NE1 TRP A 699      19.720  50.040  55.500  1.00  0.00           N
ATOM   1794  HE1 TRP A 699      19.130  50.370  56.210  1.00  0.00           H
ATOM   1795  CE2 TRP A 699      19.290  49.950  54.220  1.00  0.00           C
ATOM   1796  CD2 TRP A 699      20.400  49.610  53.400  1.00  0.00           C
ATOM   1797  CE3 TRP A 699      20.230  49.500  52.030  1.00  0.00           C
ATOM   1798  HE3 TRP A 699      21.150  49.340  51.480  1.00  0.00           H
ATOM   1799  CZ3 TRP A 699      19.000  49.740  51.510  1.00  0.00           C
ATOM   1800  HZ3 TRP A 699      18.830  49.620  50.450  1.00  0.00           H
ATOM   1801  CZ2 TRP A 699      18.030  50.070  53.720  1.00  0.00           C
ATOM   1802  HZ2 TRP A 699      17.180  50.200  54.380  1.00  0.00           H
ATOM   1803  CH2 TRP A 699      17.870  49.970  52.350  1.00  0.00           C
ATOM   1804  HH2 TRP A 699      16.870  49.980  51.950  1.00  0.00           H
ATOM   1805  C   TRP A 699      24.360  48.160  51.980  1.00  0.00           C
ATOM   1806  O   TRP A 699      24.110  48.160  50.800  1.00  0.00           O
ATOM   1807  N   THR A 700      25.650  48.150  52.380  1.00  0.00           N
ATOM   1808  HN  THR A 700      25.850  48.110  53.360  1.00  0.00           H
ATOM   1809  CA  THR A 700      26.800  48.340  51.500  1.00  0.00           C
ATOM   1810  HA  THR A 700      26.540  49.230  50.940  1.00  0.00           H
ATOM   1811  CB  THR A 700      28.150  48.670  52.160  1.00  0.00           C
ATOM   1812  HB  THR A 700      28.460  47.750  52.710  1.00  0.00           H
ATOM   1813  OG1 THR A 700      27.870  49.690  53.140  1.00  0.00           O
ATOM   1814  HG1 THR A 700      27.280  49.360  53.820  1.00  0.00           H
ATOM   1815  CG2 THR A 700      29.170  48.980  51.080  1.00  0.00           C
ATOM   1816 HG21 THR A 700      29.360  48.000  50.600  1.00  0.00           H
ATOM   1817 HG22 THR A 700      30.120  49.290  51.570  1.00  0.00           H
ATOM   1818 HG23 THR A 700      28.870  49.810  50.400  1.00  0.00           H
ATOM   1819  C   THR A 700      26.860  47.180  50.440  1.00  0.00           C
ATOM   1820  O   THR A 700      27.110  47.430  49.290  1.00  0.00           O
ATOM   1821  N   SER A 701      26.670  45.970  50.950  1.00  0.00           N
ATOM   1822  HN  SER A 701      26.570  45.920  51.950  1.00  0.00           H
ATOM   1823  CA  SER A 701      26.750  44.760  50.110  1.00  0.00           C
ATOM   1824  HA  SER A 701      27.650  44.840  49.520  1.00  0.00           H
ATOM   1825  CB  SER A 701      26.820  43.360  50.860  1.00  0.00           C
ATOM   1826  HB1 SER A 701      27.860  43.150  51.150  1.00  0.00           H
ATOM   1827  HB2 SER A 701      26.440  42.500  50.280  1.00  0.00           H
ATOM   1828  OG  SER A 701      25.970  43.520  51.990  1.00  0.00           O
ATOM   1829  HG1 SER A 701      26.450  44.190  52.470  1.00  0.00           H
ATOM   1830  C   SER A 701      25.600  44.660  49.130  1.00  0.00           C
ATOM   1831  O   SER A 701      25.890  44.430  47.950  1.00  0.00           O
ATOM   1832  N   PHE A 702      24.370  45.050  49.560  1.00  0.00           N
ATOM   1833  HN  PHE A 702      24.270  45.390  50.490  1.00  0.00           H
ATOM   1834  CA  PHE A 702      23.200  45.280  48.600  1.00  0.00           C
ATOM   1835  HA  PHE A 702      22.970  44.370  48.050  1.00  0.00           H
ATOM   1836  CB  PHE A 702      21.910  45.700  49.380  1.00  0.00           C
ATOM   1837  HB1 PHE A 702      22.190  46.500  50.120  1.00  0.00           H
ATOM   1838  HB2 PHE A 702      21.600  44.810  49.980  1.00  0.00           H
ATOM   1839  CG  PHE A 702      20.710  46.050  48.570  1.00  0.00           C
ATOM   1840  CD1 PHE A 702      20.340  45.250  47.460  1.00  0.00           C
ATOM   1841  HD1 PHE A 702      20.760  44.250  47.350  1.00  0.00           H
ATOM   1842  CE1 PHE A 702      19.250  45.560  46.690  1.00  0.00           C
ATOM   1843  HE1 PHE A 702      19.000  45.010  45.800  1.00  0.00           H
ATOM   1844  CZ  PHE A 702      18.650  46.830  46.900  1.00  0.00           C
ATOM   1845  HZ  PHE A 702      17.800  47.090  46.280  1.00  0.00           H
ATOM   1846  CD2 PHE A 702      20.130  47.290  48.790  1.00  0.00           C
ATOM   1847  HD2 PHE A 702      20.590  48.100  49.330  1.00  0.00           H
ATOM   1848  CE2 PHE A 702      19.020  47.650  47.970  1.00  0.00           C
ATOM   1849  HE2 PHE A 702      18.690  48.670  48.080  1.00  0.00           H
ATOM   1850  C   PHE A 702      23.480  46.210  47.460  1.00  0.00           C
ATOM   1851  O   PHE A 702      23.250  45.980  46.270  1.00  0.00           O
ATOM   1852  N   LEU A 703      24.010  47.390  47.810  1.00  0.00           N
ATOM   1853  HN  LEU A 703      24.150  47.530  48.780  1.00  0.00           H
ATOM   1854  CA  LEU A 703      24.370  48.490  46.890  1.00  0.00           C
ATOM   1855  HA  LEU A 703      23.540  48.790  46.280  1.00  0.00           H
ATOM   1856  CB  LEU A 703      24.620  49.740  47.870  1.00  0.00           C
ATOM   1857  HB1 LEU A 703      25.110  50.540  47.280  1.00  0.00           H
ATOM   1858  HB2 LEU A 703      25.390  49.460  48.620  1.00  0.00           H
ATOM   1859  CG  LEU A 703      23.340  50.280  48.560  1.00  0.00           C
ATOM   1860  HG  LEU A 703      22.760  49.390  48.890  1.00  0.00           H
ATOM   1861  CD1 LEU A 703      23.650  51.160  49.700  1.00  0.00           C
ATOM   1862 HD11 LEU A 703      22.790  51.440  50.350  1.00  0.00           H
ATOM   1863 HD12 LEU A 703      24.190  52.050  49.290  1.00  0.00           H
ATOM   1864 HD13 LEU A 703      24.340  50.600  50.360  1.00  0.00           H
ATOM   1865  CD2 LEU A 703      22.480  51.160  47.680  1.00  0.00           C
ATOM   1866 HD21 LEU A 703      21.650  51.710  48.190  1.00  0.00           H
ATOM   1867 HD22 LEU A 703      22.060  50.400  46.990  1.00  0.00           H
ATOM   1868 HD23 LEU A 703      23.040  51.850  47.010  1.00  0.00           H
ATOM   1869  C   LEU A 703      25.470  48.290  45.870  1.00  0.00           C
ATOM   1870  O   LEU A 703      25.370  48.760  44.770  1.00  0.00           O
ATOM   1871  N   CYS A 704      26.560  47.570  46.220  1.00  0.00           N
ATOM   1872  HN  CYS A 704      26.640  47.220  47.140  1.00  0.00           H
ATOM   1873  CA  CYS A 704      27.540  47.120  45.250  1.00  0.00           C
ATOM   1874  HA  CYS A 704      27.810  48.000  44.690  1.00  0.00           H
ATOM   1875  CB  CYS A 704      28.830  46.570  45.820  1.00  0.00           C
ATOM   1876  HB1 CYS A 704      28.680  45.660  46.440  1.00  0.00           H
ATOM   1877  HB2 CYS A 704      29.280  47.410  46.400  1.00  0.00           H
ATOM   1878  SG  CYS A 704      30.120  46.270  44.510  1.00  0.00           S
ATOM   1879  HG1 CYS A 704      29.400  45.310  43.940  1.00  0.00           H
ATOM   1880  C   CYS A 704      26.970  46.110  44.290  1.00  0.00           C
ATOM   1881  O   CYS A 704      27.320  45.990  43.110  1.00  0.00           O
ATOM   1882  N   ILE A 705      26.130  45.150  44.840  1.00  0.00           N
ATOM   1883  HN  ILE A 705      26.140  45.040  45.840  1.00  0.00           H
ATOM   1884  CA  ILE A 705      25.380  44.220  44.040  1.00  0.00           C
ATOM   1885  HA  ILE A 705      26.090  43.760  43.370  1.00  0.00           H
ATOM   1886  CB  ILE A 705      24.630  43.160  44.920  1.00  0.00           C
ATOM   1887  HB  ILE A 705      24.050  43.630  45.740  1.00  0.00           H
ATOM   1888  CG2 ILE A 705      23.760  42.250  44.020  1.00  0.00           C
ATOM   1889 HG21 ILE A 705      24.290  42.040  43.080  1.00  0.00           H
ATOM   1890 HG22 ILE A 705      22.850  42.810  43.690  1.00  0.00           H
ATOM   1891 HG23 ILE A 705      23.550  41.310  44.570  1.00  0.00           H
ATOM   1892  CG1 ILE A 705      25.630  42.220  45.640  1.00  0.00           C
ATOM   1893 HG11 ILE A 705      26.390  42.920  46.040  1.00  0.00           H
ATOM   1894 HG12 ILE A 705      25.950  41.460  44.900  1.00  0.00           H
ATOM   1895  CD  ILE A 705      25.060  41.500  46.870  1.00  0.00           C
ATOM   1896  HD1 ILE A 705      24.140  40.940  46.580  1.00  0.00           H
ATOM   1897  HD2 ILE A 705      24.570  42.220  47.560  1.00  0.00           H
ATOM   1898  HD3 ILE A 705      25.850  40.970  47.440  1.00  0.00           H
ATOM   1899  C   ILE A 705      24.510  44.950  43.030  1.00  0.00           C
ATOM   1900  O   ILE A 705      24.520  44.530  41.890  1.00  0.00           O
ATOM   1901  N   VAL A 706      23.790  46.000  43.380  1.00  0.00           N
ATOM   1902  HN  VAL A 706      23.790  46.230  44.350  1.00  0.00           H
ATOM   1903  CA  VAL A 706      22.950  46.800  42.580  1.00  0.00           C
ATOM   1904  HA  VAL A 706      22.320  46.170  42.000  1.00  0.00           H
ATOM   1905  CB  VAL A 706      22.210  48.030  43.260  1.00  0.00           C
ATOM   1906  HB  VAL A 706      22.850  48.620  43.950  1.00  0.00           H
ATOM   1907  CG1 VAL A 706      21.550  49.020  42.300  1.00  0.00           C
ATOM   1908 HG11 VAL A 706      22.350  49.450  41.670  1.00  0.00           H
ATOM   1909 HG12 VAL A 706      20.930  49.800  42.790  1.00  0.00           H
ATOM   1910 HG13 VAL A 706      20.880  48.610  41.510  1.00  0.00           H
ATOM   1911  CG2 VAL A 706      21.110  47.340  44.090  1.00  0.00           C
ATOM   1912 HG21 VAL A 706      21.430  46.810  45.020  1.00  0.00           H
ATOM   1913 HG22 VAL A 706      20.450  46.590  43.600  1.00  0.00           H
ATOM   1914 HG23 VAL A 706      20.490  48.220  44.330  1.00  0.00           H
ATOM   1915  C   VAL A 706      23.830  47.490  41.530  1.00  0.00           C
ATOM   1916  O   VAL A 706      23.610  47.400  40.290  1.00  0.00           O
ATOM   1917  N   LEU A 707      24.930  48.070  41.970  1.00  0.00           N
ATOM   1918  HN  LEU A 707      25.170  48.090  42.950  1.00  0.00           H
ATOM   1919  CA  LEU A 707      25.800  48.710  40.960  1.00  0.00           C
ATOM   1920  HA  LEU A 707      25.250  49.510  40.490  1.00  0.00           H
ATOM   1921  CB  LEU A 707      26.950  49.340  41.740  1.00  0.00           C
ATOM   1922  HB1 LEU A 707      27.410  48.590  42.410  1.00  0.00           H
ATOM   1923  HB2 LEU A 707      26.360  50.060  42.350  1.00  0.00           H
ATOM   1924  CG  LEU A 707      28.160  49.940  40.980  1.00  0.00           C
ATOM   1925  HG  LEU A 707      28.680  49.130  40.420  1.00  0.00           H
ATOM   1926  CD1 LEU A 707      27.650  51.140  40.100  1.00  0.00           C
ATOM   1927 HD11 LEU A 707      26.630  51.380  40.440  1.00  0.00           H
ATOM   1928 HD12 LEU A 707      27.640  50.790  39.050  1.00  0.00           H
ATOM   1929 HD13 LEU A 707      28.340  52.010  40.130  1.00  0.00           H
ATOM   1930  CD2 LEU A 707      29.340  50.430  41.890  1.00  0.00           C
ATOM   1931 HD21 LEU A 707      30.150  50.740  41.190  1.00  0.00           H
ATOM   1932 HD22 LEU A 707      29.670  49.600  42.540  1.00  0.00           H
ATOM   1933 HD23 LEU A 707      29.000  51.280  42.530  1.00  0.00           H
ATOM   1934  C   LEU A 707      26.350  47.840  39.790  1.00  0.00           C
ATOM   1935  O   LEU A 707      26.400  48.200  38.580  1.00  0.00           O
ATOM   1936  N   VAL A 708      26.800  46.570  40.140  1.00  0.00           N
ATOM   1937  HN  VAL A 708      26.850  46.370  41.110  1.00  0.00           H
ATOM   1938  CA  VAL A 708      27.100  45.490  39.210  1.00  0.00           C
ATOM   1939  HA  VAL A 708      27.860  45.900  38.550  1.00  0.00           H
ATOM   1940  CB  VAL A 708      27.600  44.220  39.980  1.00  0.00           C
ATOM   1941  HB  VAL A 708      27.080  44.130  40.970  1.00  0.00           H
ATOM   1942  CG1 VAL A 708      27.530  42.980  39.200  1.00  0.00           C
ATOM   1943 HG11 VAL A 708      26.510  42.640  38.920  1.00  0.00           H
ATOM   1944 HG12 VAL A 708      27.960  42.200  39.870  1.00  0.00           H
ATOM   1945 HG13 VAL A 708      28.320  43.130  38.430  1.00  0.00           H
ATOM   1946  CG2 VAL A 708      29.010  44.430  40.570  1.00  0.00           C
ATOM   1947 HG21 VAL A 708      28.970  44.990  41.530  1.00  0.00           H
ATOM   1948 HG22 VAL A 708      29.790  44.880  39.910  1.00  0.00           H
ATOM   1949 HG23 VAL A 708      29.360  43.430  40.860  1.00  0.00           H
ATOM   1950  C   VAL A 708      25.940  45.190  38.270  1.00  0.00           C
ATOM   1951  O   VAL A 708      26.040  45.070  37.040  1.00  0.00           O
ATOM   1952  N   ALA A 709      24.720  45.230  38.740  1.00  0.00           N
ATOM   1953  HN  ALA A 709      24.560  45.500  39.700  1.00  0.00           H
ATOM   1954  CA  ALA A 709      23.540  45.060  37.990  1.00  0.00           C
ATOM   1955  HA  ALA A 709      23.680  44.170  37.400  1.00  0.00           H
ATOM   1956  CB  ALA A 709      22.360  44.730  38.960  1.00  0.00           C
ATOM   1957  HB1 ALA A 709      21.980  45.570  39.580  1.00  0.00           H
ATOM   1958  HB2 ALA A 709      22.620  43.960  39.710  1.00  0.00           H
ATOM   1959  HB3 ALA A 709      21.410  44.540  38.410  1.00  0.00           H
ATOM   1960  C   ALA A 709      23.210  46.140  37.030  1.00  0.00           C
ATOM   1961  O   ALA A 709      22.740  45.940  35.920  1.00  0.00           O
ATOM   1962  N   THR A 710      23.540  47.380  37.350  1.00  0.00           N
ATOM   1963  HN  THR A 710      23.910  47.460  38.270  1.00  0.00           H
ATOM   1964  CA  THR A 710      23.320  48.580  36.480  1.00  0.00           C
ATOM   1965  HA  THR A 710      22.320  48.500  36.080  1.00  0.00           H
ATOM   1966  CB  THR A 710      23.140  49.890  37.280  1.00  0.00           C
ATOM   1967  HB  THR A 710      23.000  50.780  36.610  1.00  0.00           H
ATOM   1968  OG1 THR A 710      24.260  50.220  38.060  1.00  0.00           O
ATOM   1969  HG1 THR A 710      24.830  49.470  37.860  1.00  0.00           H
ATOM   1970  CG2 THR A 710      21.800  49.910  38.150  1.00  0.00           C
ATOM   1971 HG21 THR A 710      21.890  50.880  38.690  1.00  0.00           H
ATOM   1972 HG22 THR A 710      21.810  49.110  38.930  1.00  0.00           H
ATOM   1973 HG23 THR A 710      20.940  50.020  37.460  1.00  0.00           H
ATOM   1974  C   THR A 710      24.250  48.830  35.320  1.00  0.00           C
ATOM   1975  O   THR A 710      23.940  49.610  34.420  1.00  0.00           O
ATOM   1976  N   ASP A 711      25.430  48.240  35.410  1.00  0.00           N
ATOM   1977  HN  ASP A 711      25.680  47.810  36.280  1.00  0.00           H
ATOM   1978  CA  ASP A 711      26.570  48.330  34.470  1.00  0.00           C
ATOM   1979  HA  ASP A 711      27.110  47.410  34.610  1.00  0.00           H
ATOM   1980  CB  ASP A 711      26.270  48.430  32.920  1.00  0.00           C
ATOM   1981  HB1 ASP A 711      25.660  49.330  32.710  1.00  0.00           H
ATOM   1982  HB2 ASP A 711      25.600  47.570  32.720  1.00  0.00           H
ATOM   1983  CG  ASP A 711      27.500  48.440  32.100  1.00  0.00           C
ATOM   1984  OD1 ASP A 711      27.360  48.250  30.850  1.00  0.00           O
ATOM   1985  OD2 ASP A 711      28.600  48.750  32.530  1.00  0.00           O
ATOM   1986  C   ASP A 711      27.490  49.490  34.980  1.00  0.00           C
ATOM   1987  O   ASP A 711      27.230  50.680  34.850  1.00  0.00           O
ATOM   1988  N   ALA A 712      28.670  49.120  35.520  1.00  0.00           N
ATOM   1989  HN  ALA A 712      28.820  48.140  35.620  1.00  0.00           H
ATOM   1990  CA  ALA A 712      29.660  49.970  36.130  1.00  0.00           C
ATOM   1991  HA  ALA A 712      29.160  50.810  36.570  1.00  0.00           H
ATOM   1992  CB  ALA A 712      30.330  49.160  37.290  1.00  0.00           C
ATOM   1993  HB1 ALA A 712      31.160  49.670  37.810  1.00  0.00           H
ATOM   1994  HB2 ALA A 712      30.730  48.270  36.770  1.00  0.00           H
ATOM   1995  HB3 ALA A 712      29.580  48.940  38.080  1.00  0.00           H
ATOM   1996  C   ALA A 712      30.730  50.440  35.130  1.00  0.00           C
ATOM   1997  O   ALA A 712      31.660  51.180  35.470  1.00  0.00           O
ATOM   1998  N   SER A 713      30.610  50.000  33.860  1.00  0.00           N
ATOM   1999  HN  SER A 713      29.890  49.350  33.630  1.00  0.00           H
ATOM   2000  CA  SER A 713      31.700  50.270  32.900  1.00  0.00           C
ATOM   2001  HA  SER A 713      32.600  50.210  33.500  1.00  0.00           H
ATOM   2002  CB  SER A 713      31.660  49.420  31.650  1.00  0.00           C
ATOM   2003  HB1 SER A 713      31.880  48.380  32.000  1.00  0.00           H
ATOM   2004  HB2 SER A 713      32.450  49.650  30.900  1.00  0.00           H
ATOM   2005  OG  SER A 713      30.410  49.480  30.990  1.00  0.00           O
ATOM   2006  HG1 SER A 713      29.820  49.020  31.590  1.00  0.00           H
ATOM   2007  C   SER A 713      31.890  51.700  32.480  1.00  0.00           C
ATOM   2008  O   SER A 713      33.030  52.180  32.400  1.00  0.00           O
ATOM   2009  N   SER A 714      30.840  52.460  32.230  1.00  0.00           N
ATOM   2010  HN  SER A 714      29.940  52.030  32.180  1.00  0.00           H
ATOM   2011  CA  SER A 714      30.860  53.930  31.910  1.00  0.00           C
ATOM   2012  HA  SER A 714      31.490  53.980  31.040  1.00  0.00           H
ATOM   2013  CB  SER A 714      29.510  54.580  31.470  1.00  0.00           C
ATOM   2014  HB1 SER A 714      29.210  54.000  30.570  1.00  0.00           H
ATOM   2015  HB2 SER A 714      29.580  55.670  31.260  1.00  0.00           H
ATOM   2016  OG  SER A 714      28.560  54.420  32.510  1.00  0.00           O
ATOM   2017  HG1 SER A 714      28.550  53.470  32.650  1.00  0.00           H
ATOM   2018  C   SER A 714      31.440  54.850  32.970  1.00  0.00           C
ATOM   2019  O   SER A 714      32.210  55.680  32.570  1.00  0.00           O
ATOM   2020  N   LEU A 715      31.190  54.590  34.220  1.00  0.00           N
ATOM   2021  HN  LEU A 715      30.520  53.890  34.390  1.00  0.00           H
ATOM   2022  CA  LEU A 715      31.780  55.250  35.370  1.00  0.00           C
ATOM   2023  HA  LEU A 715      31.470  56.290  35.370  1.00  0.00           H
ATOM   2024  CB  LEU A 715      31.160  54.480  36.570  1.00  0.00           C
ATOM   2025  HB1 LEU A 715      31.740  54.820  37.460  1.00  0.00           H
ATOM   2026  HB2 LEU A 715      31.290  53.380  36.430  1.00  0.00           H
ATOM   2027  CG  LEU A 715      29.640  54.700  36.770  1.00  0.00           C
ATOM   2028  HG  LEU A 715      29.020  54.270  35.960  1.00  0.00           H
ATOM   2029  CD1 LEU A 715      29.270  53.960  38.110  1.00  0.00           C
ATOM   2030 HD11 LEU A 715      29.880  54.400  38.930  1.00  0.00           H
ATOM   2031 HD12 LEU A 715      29.450  52.880  37.910  1.00  0.00           H
ATOM   2032 HD13 LEU A 715      28.190  54.040  38.340  1.00  0.00           H
ATOM   2033  CD2 LEU A 715      29.140  56.180  36.970  1.00  0.00           C
ATOM   2034 HD21 LEU A 715      29.670  56.740  37.780  1.00  0.00           H
ATOM   2035 HD22 LEU A 715      28.060  56.110  37.180  1.00  0.00           H
ATOM   2036 HD23 LEU A 715      29.280  56.640  35.960  1.00  0.00           H
ATOM   2037  C   LEU A 715      33.360  55.210  35.440  1.00  0.00           C
ATOM   2038  O   LEU A 715      34.050  56.200  35.730  1.00  0.00           O
ATOM   2039  N   VAL A 716      33.940  54.060  35.050  1.00  0.00           N
ATOM   2040  HN  VAL A 716      33.380  53.280  34.800  1.00  0.00           H
ATOM   2041  CA  VAL A 716      35.360  53.700  34.970  1.00  0.00           C
ATOM   2042  HA  VAL A 716      35.790  53.980  35.920  1.00  0.00           H
ATOM   2043  CB  VAL A 716      35.600  52.270  34.800  1.00  0.00           C
ATOM   2044  HB  VAL A 716      34.930  51.940  33.980  1.00  0.00           H
ATOM   2045  CG1 VAL A 716      37.020  51.840  34.470  1.00  0.00           C
ATOM   2046 HG11 VAL A 716      37.440  52.290  33.550  1.00  0.00           H
ATOM   2047 HG12 VAL A 716      37.130  50.730  34.350  1.00  0.00           H
ATOM   2048 HG13 VAL A 716      37.700  52.040  35.310  1.00  0.00           H
ATOM   2049  CG2 VAL A 716      35.070  51.440  36.030  1.00  0.00           C
ATOM   2050 HG21 VAL A 716      33.960  51.450  36.030  1.00  0.00           H
ATOM   2051 HG22 VAL A 716      35.380  51.820  37.030  1.00  0.00           H
ATOM   2052 HG23 VAL A 716      35.510  50.430  35.880  1.00  0.00           H
ATOM   2053  C   VAL A 716      36.140  54.550  33.960  1.00  0.00           C
ATOM   2054  O   VAL A 716      37.320  54.830  34.110  1.00  0.00           O
ATOM   2055  N   CYS A 717      35.390  55.050  32.950  1.00  0.00           N
ATOM   2056  HN  CYS A 717      34.420  54.790  32.980  1.00  0.00           H
ATOM   2057  CA  CYS A 717      35.820  55.910  31.890  1.00  0.00           C
ATOM   2058  HA  CYS A 717      36.830  55.650  31.610  1.00  0.00           H
ATOM   2059  CB  CYS A 717      34.880  55.800  30.680  1.00  0.00           C
ATOM   2060  HB1 CYS A 717      35.270  56.420  29.840  1.00  0.00           H
ATOM   2061  HB2 CYS A 717      33.910  56.290  30.920  1.00  0.00           H
ATOM   2062  SG  CYS A 717      34.500  54.090  30.270  1.00  0.00           S
ATOM   2063  HG1 CYS A 717      34.140  53.630  31.460  1.00  0.00           H
ATOM   2064  C   CYS A 717      35.840  57.340  32.180  1.00  0.00           C
ATOM   2065  O   CYS A 717      36.640  58.130  31.670  1.00  0.00           O
ATOM   2066  N   TYR A 718      35.120  57.620  33.280  1.00  0.00           N
ATOM   2067  HN  TYR A 718      34.660  56.970  33.870  1.00  0.00           H
ATOM   2068  CA  TYR A 718      34.960  58.960  33.790  1.00  0.00           C
ATOM   2069  HA  TYR A 718      35.110  59.720  33.050  1.00  0.00           H
ATOM   2070  CB  TYR A 718      33.600  59.280  34.400  1.00  0.00           C
ATOM   2071  HB1 TYR A 718      33.630  60.280  34.880  1.00  0.00           H
ATOM   2072  HB2 TYR A 718      33.410  58.490  35.140  1.00  0.00           H
ATOM   2073  CG  TYR A 718      32.490  59.240  33.450  1.00  0.00           C
ATOM   2074  CD1 TYR A 718      31.220  58.870  33.910  1.00  0.00           C
ATOM   2075  HD1 TYR A 718      31.140  58.410  34.890  1.00  0.00           H
ATOM   2076  CE1 TYR A 718      30.150  58.880  33.050  1.00  0.00           C
ATOM   2077  HE1 TYR A 718      29.180  58.660  33.450  1.00  0.00           H
ATOM   2078  CZ  TYR A 718      30.280  59.450  31.770  1.00  0.00           C
ATOM   2079  OH  TYR A 718      29.140  59.560  30.950  1.00  0.00           O
ATOM   2080  HH  TYR A 718      29.460  59.560  30.040  1.00  0.00           H
ATOM   2081  CD2 TYR A 718      32.660  59.710  32.130  1.00  0.00           C
ATOM   2082  HD2 TYR A 718      33.600  60.090  31.780  1.00  0.00           H
ATOM   2083  CE2 TYR A 718      31.570  59.890  31.330  1.00  0.00           C
ATOM   2084  HE2 TYR A 718      31.690  60.390  30.390  1.00  0.00           H
ATOM   2085  C   TYR A 718      36.140  59.390  34.740  1.00  0.00           C
ATOM   2086  O   TYR A 718      36.120  60.530  35.150  1.00  0.00           O
ATOM   2087  N   ILE A 719      37.160  58.530  35.050  1.00  0.00           N
ATOM   2088  HN  ILE A 719      37.000  57.680  34.550  1.00  0.00           H
ATOM   2089  CA  ILE A 719      38.280  58.690  35.890  1.00  0.00           C
ATOM   2090  HA  ILE A 719      37.850  59.040  36.820  1.00  0.00           H
ATOM   2091  CB  ILE A 719      39.020  57.380  36.140  1.00  0.00           C
ATOM   2092  HB  ILE A 719      39.440  56.950  35.210  1.00  0.00           H
ATOM   2093  CG2 ILE A 719      40.200  57.560  37.110  1.00  0.00           C
ATOM   2094 HG21 ILE A 719      40.570  56.580  37.480  1.00  0.00           H
ATOM   2095 HG22 ILE A 719      39.930  58.270  37.920  1.00  0.00           H
ATOM   2096 HG23 ILE A 719      41.070  58.000  36.580  1.00  0.00           H
ATOM   2097  CG1 ILE A 719      37.910  56.400  36.670  1.00  0.00           C
ATOM   2098 HG11 ILE A 719      37.090  56.260  35.930  1.00  0.00           H
ATOM   2099 HG12 ILE A 719      37.450  56.880  37.560  1.00  0.00           H
ATOM   2100  CD  ILE A 719      38.460  54.910  36.950  1.00  0.00           C
ATOM   2101  HD1 ILE A 719      37.740  54.090  37.180  1.00  0.00           H
ATOM   2102  HD2 ILE A 719      38.980  54.940  37.940  1.00  0.00           H
ATOM   2103  HD3 ILE A 719      39.190  54.520  36.210  1.00  0.00           H
ATOM   2104  C   ILE A 719      39.260  59.690  35.360  1.00  0.00           C
ATOM   2105  O   ILE A 719      39.690  60.570  36.140  1.00  0.00           O
ATOM   2106  N   THR A 720      39.750  59.600  34.100  1.00  0.00           N
ATOM   2107  HN  THR A 720      39.430  58.930  33.440  1.00  0.00           H
ATOM   2108  CA  THR A 720      40.800  60.420  33.520  1.00  0.00           C
ATOM   2109  HA  THR A 720      40.720  60.300  32.450  1.00  0.00           H
ATOM   2110  CB  THR A 720      40.730  61.960  33.700  1.00  0.00           C
ATOM   2111  HB  THR A 720      41.390  62.330  32.880  1.00  0.00           H
ATOM   2112  OG1 THR A 720      41.120  62.480  34.930  1.00  0.00           O
ATOM   2113  HG1 THR A 720      40.500  62.060  35.530  1.00  0.00           H
ATOM   2114  CG2 THR A 720      39.320  62.510  33.380  1.00  0.00           C
ATOM   2115 HG21 THR A 720      39.070  62.120  32.370  1.00  0.00           H
ATOM   2116 HG22 THR A 720      39.310  63.620  33.400  1.00  0.00           H
ATOM   2117 HG23 THR A 720      38.560  62.020  34.030  1.00  0.00           H
ATOM   2118  C   THR A 720      42.230  59.860  33.820  1.00  0.00           C
ATOM   2119  O   THR A 720      42.550  59.300  34.870  1.00  0.00           O
ATOM   2120  N   ARG A 721      43.200  59.980  32.860  1.00  0.00           N
ATOM   2121  HN  ARG A 721      43.070  60.530  32.030  1.00  0.00           H
ATOM   2122  CA  ARG A 721      44.580  59.510  32.990  1.00  0.00           C
ATOM   2123  HA  ARG A 721      44.430  58.480  33.270  1.00  0.00           H
ATOM   2124  CB  ARG A 721      45.250  59.640  31.630  1.00  0.00           C
ATOM   2125  HB1 ARG A 721      46.340  59.850  31.700  1.00  0.00           H
ATOM   2126  HB2 ARG A 721      44.780  60.560  31.200  1.00  0.00           H
ATOM   2127  CG  ARG A 721      44.900  58.550  30.620  1.00  0.00           C
ATOM   2128  HG1 ARG A 721      45.480  58.730  29.690  1.00  0.00           H
ATOM   2129  HG2 ARG A 721      43.810  58.470  30.430  1.00  0.00           H
ATOM   2130  CD  ARG A 721      45.300  57.110  31.140  1.00  0.00           C
ATOM   2131  HD1 ARG A 721      44.780  56.900  32.100  1.00  0.00           H
ATOM   2132  HD2 ARG A 721      46.390  57.070  31.320  1.00  0.00           H
ATOM   2133  NE  ARG A 721      45.010  56.200  29.980  1.00  0.00           N
ATOM   2134  HE  ARG A 721      44.620  56.560  29.140  1.00  0.00           H
ATOM   2135  CZ  ARG A 721      45.030  54.850  29.950  1.00  0.00           C
ATOM   2136  NH1 ARG A 721      45.470  54.120  30.860  1.00  0.00           N
ATOM   2137 HH11 ARG A 721      45.330  53.130  30.950  1.00  0.00           H
ATOM   2138 HH12 ARG A 721      45.790  54.700  31.610  1.00  0.00           H
ATOM   2139  NH2 ARG A 721      44.520  54.230  28.870  1.00  0.00           N
ATOM   2140 HH21 ARG A 721      43.970  54.690  28.180  1.00  0.00           H
ATOM   2141 HH22 ARG A 721      44.780  53.270  28.710  1.00  0.00           H
ATOM   2142  C   ARG A 721      45.260  60.210  34.120  1.00  0.00           C
ATOM   2143  O   ARG A 721      46.060  59.710  34.880  1.00  0.00           O
ATOM   2144  N   PHE A 722      45.040  61.510  34.250  1.00  0.00           N
ATOM   2145  HN  PHE A 722      44.480  61.990  33.580  1.00  0.00           H
ATOM   2146  CA  PHE A 722      45.610  62.400  35.280  1.00  0.00           C
ATOM   2147  HA  PHE A 722      46.680  62.290  35.140  1.00  0.00           H
ATOM   2148  CB  PHE A 722      45.140  63.840  35.030  1.00  0.00           C
ATOM   2149  HB1 PHE A 722      44.040  63.930  34.880  1.00  0.00           H
ATOM   2150  HB2 PHE A 722      45.620  64.300  34.140  1.00  0.00           H
ATOM   2151  CG  PHE A 722      45.350  64.820  36.270  1.00  0.00           C
ATOM   2152  CD1 PHE A 722      46.630  65.390  36.420  1.00  0.00           C
ATOM   2153  HD1 PHE A 722      47.330  65.120  35.640  1.00  0.00           H
ATOM   2154  CE1 PHE A 722      46.850  66.260  37.430  1.00  0.00           C
ATOM   2155  HE1 PHE A 722      47.760  66.830  37.580  1.00  0.00           H
ATOM   2156  CZ  PHE A 722      45.790  66.660  38.290  1.00  0.00           C
ATOM   2157  HZ  PHE A 722      45.940  67.330  39.130  1.00  0.00           H
ATOM   2158  CD2 PHE A 722      44.330  65.140  37.210  1.00  0.00           C
ATOM   2159  HD2 PHE A 722      43.380  64.630  37.130  1.00  0.00           H
ATOM   2160  CE2 PHE A 722      44.530  66.020  38.230  1.00  0.00           C
ATOM   2161  HE2 PHE A 722      43.670  66.290  38.820  1.00  0.00           H
ATOM   2162  C   PHE A 722      45.350  61.840  36.710  1.00  0.00           C
ATOM   2163  O   PHE A 722      46.260  61.740  37.550  1.00  0.00           O
ATOM   2164  N   THR A 723      44.080  61.560  36.970  1.00  0.00           N
ATOM   2165  HN  THR A 723      43.310  61.650  36.340  1.00  0.00           H
ATOM   2166  CA  THR A 723      43.630  60.980  38.190  1.00  0.00           C
ATOM   2167  HA  THR A 723      43.880  61.700  38.950  1.00  0.00           H
ATOM   2168  CB  THR A 723      42.190  60.690  38.180  1.00  0.00           C
ATOM   2169  HB  THR A 723      41.830  59.950  37.440  1.00  0.00           H
ATOM   2170  OG1 THR A 723      41.420  61.910  37.960  1.00  0.00           O
ATOM   2171  HG1 THR A 723      40.530  61.610  37.730  1.00  0.00           H
ATOM   2172  CG2 THR A 723      41.620  60.090  39.460  1.00  0.00           C
ATOM   2173 HG21 THR A 723      42.040  60.550  40.380  1.00  0.00           H
ATOM   2174 HG22 THR A 723      41.980  59.040  39.600  1.00  0.00           H
ATOM   2175 HG23 THR A 723      40.520  60.180  39.570  1.00  0.00           H
ATOM   2176  C   THR A 723      44.330  59.690  38.450  1.00  0.00           C
ATOM   2177  O   THR A 723      44.730  59.380  39.580  1.00  0.00           O
ATOM   2178  N   GLU A 724      44.410  58.820  37.450  1.00  0.00           N
ATOM   2179  HN  GLU A 724      44.060  59.160  36.580  1.00  0.00           H
ATOM   2180  CA  GLU A 724      45.050  57.530  37.470  1.00  0.00           C
ATOM   2181  HA  GLU A 724      44.600  57.050  38.330  1.00  0.00           H
ATOM   2182  CB  GLU A 724      44.830  56.760  36.120  1.00  0.00           C
ATOM   2183  HB1 GLU A 724      44.850  57.500  35.290  1.00  0.00           H
ATOM   2184  HB2 GLU A 724      43.790  56.390  36.170  1.00  0.00           H
ATOM   2185  CG  GLU A 724      45.800  55.570  35.670  1.00  0.00           C
ATOM   2186  HG1 GLU A 724      45.750  54.730  36.400  1.00  0.00           H
ATOM   2187  HG2 GLU A 724      46.830  56.000  35.650  1.00  0.00           H
ATOM   2188  CD  GLU A 724      45.590  55.070  34.230  1.00  0.00           C
ATOM   2189  OE1 GLU A 724      44.580  54.500  33.890  1.00  0.00           O
ATOM   2190  OE2 GLU A 724      46.540  55.250  33.410  1.00  0.00           O
ATOM   2191  C   GLU A 724      46.590  57.650  37.730  1.00  0.00           C
ATOM   2192  O   GLU A 724      47.150  56.910  38.580  1.00  0.00           O
ATOM   2193  N   GLU A 725      47.290  58.620  37.140  1.00  0.00           N
ATOM   2194  HN  GLU A 725      46.800  59.210  36.510  1.00  0.00           H
ATOM   2195  CA  GLU A 725      48.740  58.810  37.320  1.00  0.00           C
ATOM   2196  HA  GLU A 725      49.180  57.830  37.240  1.00  0.00           H
ATOM   2197  CB  GLU A 725      49.220  59.620  36.060  1.00  0.00           C
ATOM   2198  HB1 GLU A 725      48.750  60.620  36.120  1.00  0.00           H
ATOM   2199  HB2 GLU A 725      48.840  59.110  35.150  1.00  0.00           H
ATOM   2200  CG  GLU A 725      50.730  60.120  36.110  1.00  0.00           C
ATOM   2201  HG1 GLU A 725      51.350  59.210  36.280  1.00  0.00           H
ATOM   2202  HG2 GLU A 725      51.050  60.830  36.900  1.00  0.00           H
ATOM   2203  CD  GLU A 725      51.150  60.650  34.730  1.00  0.00           C
ATOM   2204  OE1 GLU A 725      52.200  60.210  34.140  1.00  0.00           O
ATOM   2205  OE2 GLU A 725      50.560  61.630  34.240  1.00  0.00           O
ATOM   2206  C   GLU A 725      49.140  59.420  38.630  1.00  0.00           C
ATOM   2207  O   GLU A 725      50.250  59.190  39.150  1.00  0.00           O
ATOM   2208  N   ALA A 726      48.170  60.160  39.200  1.00  0.00           N
ATOM   2209  HN  ALA A 726      47.340  60.290  38.680  1.00  0.00           H
ATOM   2210  CA  ALA A 726      48.390  60.790  40.490  1.00  0.00           C
ATOM   2211  HA  ALA A 726      49.290  61.390  40.490  1.00  0.00           H
ATOM   2212  CB  ALA A 726      47.310  61.800  40.870  1.00  0.00           C
ATOM   2213  HB1 ALA A 726      47.450  62.260  41.880  1.00  0.00           H
ATOM   2214  HB2 ALA A 726      46.250  61.450  40.800  1.00  0.00           H
ATOM   2215  HB3 ALA A 726      47.400  62.630  40.130  1.00  0.00           H
ATOM   2216  C   ALA A 726      48.500  59.760  41.600  1.00  0.00           C
ATOM   2217  O   ALA A 726      49.500  59.650  42.280  1.00  0.00           O
ATOM   2218  N   PHE A 727      47.460  58.930  41.670  1.00  0.00           N
ATOM   2219  HN  PHE A 727      46.640  59.220  41.190  1.00  0.00           H
ATOM   2220  CA  PHE A 727      47.350  57.790  42.570  1.00  0.00           C
ATOM   2221  HA  PHE A 727      47.450  58.240  43.540  1.00  0.00           H
ATOM   2222  CB  PHE A 727      45.880  57.210  42.520  1.00  0.00           C
ATOM   2223  HB1 PHE A 727      45.900  56.190  42.980  1.00  0.00           H
ATOM   2224  HB2 PHE A 727      45.560  57.140  41.460  1.00  0.00           H
ATOM   2225  CG  PHE A 727      44.930  58.060  43.350  1.00  0.00           C
ATOM   2226  CD1 PHE A 727      44.300  59.250  42.870  1.00  0.00           C
ATOM   2227  HD1 PHE A 727      44.410  59.570  41.840  1.00  0.00           H
ATOM   2228  CE1 PHE A 727      43.500  60.010  43.680  1.00  0.00           C
ATOM   2229  HE1 PHE A 727      42.940  60.880  43.350  1.00  0.00           H
ATOM   2230  CZ  PHE A 727      43.100  59.460  44.930  1.00  0.00           C
ATOM   2231  HZ  PHE A 727      42.460  59.960  45.640  1.00  0.00           H
ATOM   2232  CD2 PHE A 727      44.530  57.580  44.580  1.00  0.00           C
ATOM   2233  HD2 PHE A 727      45.100  56.760  44.960  1.00  0.00           H
ATOM   2234  CE2 PHE A 727      43.610  58.270  45.420  1.00  0.00           C
ATOM   2235  HE2 PHE A 727      43.310  57.970  46.400  1.00  0.00           H
ATOM   2236  C   PHE A 727      48.480  56.770  42.500  1.00  0.00           C
ATOM   2237  O   PHE A 727      48.980  56.330  43.510  1.00  0.00           O
ATOM   2238  N   ALA A 728      48.840  56.340  41.300  1.00  0.00           N
ATOM   2239  HN  ALA A 728      48.320  56.690  40.520  1.00  0.00           H
ATOM   2240  CA  ALA A 728      49.810  55.230  41.070  1.00  0.00           C
ATOM   2241  HA  ALA A 728      49.610  54.430  41.770  1.00  0.00           H
ATOM   2242  CB  ALA A 728      49.740  54.680  39.610  1.00  0.00           C
ATOM   2243  HB1 ALA A 728      48.660  54.520  39.390  1.00  0.00           H
ATOM   2244  HB2 ALA A 728      50.350  53.770  39.420  1.00  0.00           H
ATOM   2245  HB3 ALA A 728      50.130  55.360  38.830  1.00  0.00           H
ATOM   2246  C   ALA A 728      51.290  55.610  41.360  1.00  0.00           C
ATOM   2247  O   ALA A 728      52.090  54.840  41.810  1.00  0.00           O
ATOM   2248  N   ALA A 729      51.610  56.890  41.210  1.00  0.00           N
ATOM   2249  HN  ALA A 729      51.050  57.520  40.670  1.00  0.00           H
ATOM   2250  CA  ALA A 729      52.790  57.420  41.830  1.00  0.00           C
ATOM   2251  HA  ALA A 729      53.670  56.860  41.560  1.00  0.00           H
ATOM   2252  CB  ALA A 729      52.940  58.910  41.250  1.00  0.00           C
ATOM   2253  HB1 ALA A 729      53.930  59.370  41.500  1.00  0.00           H
ATOM   2254  HB2 ALA A 729      52.130  59.600  41.550  1.00  0.00           H
ATOM   2255  HB3 ALA A 729      52.970  58.920  40.140  1.00  0.00           H
ATOM   2256  C   ALA A 729      52.790  57.390  43.320  1.00  0.00           C
ATOM   2257  O   ALA A 729      53.730  56.960  43.980  1.00  0.00           O
ATOM   2258  N   LEU A 730      51.660  57.910  43.830  1.00  0.00           N
ATOM   2259  HN  LEU A 730      50.840  58.010  43.280  1.00  0.00           H
ATOM   2260  CA  LEU A 730      51.600  58.330  45.250  1.00  0.00           C
ATOM   2261  HA  LEU A 730      52.580  58.750  45.490  1.00  0.00           H
ATOM   2262  CB  LEU A 730      50.450  59.380  45.370  1.00  0.00           C
ATOM   2263  HB1 LEU A 730      49.610  58.900  44.810  1.00  0.00           H
ATOM   2264  HB2 LEU A 730      50.690  60.360  44.900  1.00  0.00           H
ATOM   2265  CG  LEU A 730      50.000  59.920  46.760  1.00  0.00           C
ATOM   2266  HG  LEU A 730      49.680  59.040  47.360  1.00  0.00           H
ATOM   2267  CD1 LEU A 730      51.040  60.750  47.400  1.00  0.00           C
ATOM   2268 HD11 LEU A 730      52.020  60.210  47.400  1.00  0.00           H
ATOM   2269 HD12 LEU A 730      50.710  60.960  48.450  1.00  0.00           H
ATOM   2270 HD13 LEU A 730      51.090  61.650  46.750  1.00  0.00           H
ATOM   2271  CD2 LEU A 730      48.750  60.790  46.680  1.00  0.00           C
ATOM   2272 HD21 LEU A 730      48.460  60.990  47.740  1.00  0.00           H
ATOM   2273 HD22 LEU A 730      48.000  60.160  46.140  1.00  0.00           H
ATOM   2274 HD23 LEU A 730      48.750  61.790  46.200  1.00  0.00           H
ATOM   2275  C   LEU A 730      51.580  57.190  46.210  1.00  0.00           C
ATOM   2276  O   LEU A 730      52.150  57.260  47.310  1.00  0.00           O
ATOM   2277  N   ILE A 731      50.910  56.090  45.870  1.00  0.00           N
ATOM   2278  HN  ILE A 731      50.540  56.010  44.950  1.00  0.00           H
ATOM   2279  CA  ILE A 731      50.650  54.980  46.820  1.00  0.00           C
ATOM   2280  HA  ILE A 731      50.330  55.380  47.770  1.00  0.00           H
ATOM   2281  CB  ILE A 731      49.560  54.120  46.220  1.00  0.00           C
ATOM   2282  HB  ILE A 731      48.710  54.700  45.810  1.00  0.00           H
ATOM   2283  CG2 ILE A 731      50.010  53.220  45.010  1.00  0.00           C
ATOM   2284 HG21 ILE A 731      49.210  52.840  44.340  1.00  0.00           H
ATOM   2285 HG22 ILE A 731      50.640  52.360  45.340  1.00  0.00           H
ATOM   2286 HG23 ILE A 731      50.820  53.780  44.500  1.00  0.00           H
ATOM   2287  CG1 ILE A 731      48.800  53.290  47.340  1.00  0.00           C
ATOM   2288 HG11 ILE A 731      49.580  52.800  47.960  1.00  0.00           H
ATOM   2289 HG12 ILE A 731      48.200  52.490  46.860  1.00  0.00           H
ATOM   2290  CD  ILE A 731      48.030  54.150  48.330  1.00  0.00           C
ATOM   2291  HD1 ILE A 731      47.390  54.960  47.900  1.00  0.00           H
ATOM   2292  HD2 ILE A 731      48.690  54.690  49.040  1.00  0.00           H
ATOM   2293  HD3 ILE A 731      47.290  53.560  48.920  1.00  0.00           H
ATOM   2294  C   ILE A 731      51.850  54.190  47.170  1.00  0.00           C
ATOM   2295  O   ILE A 731      51.940  53.500  48.190  1.00  0.00           O
ATOM   2296  N   CYS A 732      52.900  54.320  46.290  1.00  0.00           N
ATOM   2297  HN  CYS A 732      52.850  54.800  45.410  1.00  0.00           H
ATOM   2298  CA  CYS A 732      54.170  53.680  46.550  1.00  0.00           C
ATOM   2299  HA  CYS A 732      54.000  52.650  46.850  1.00  0.00           H
ATOM   2300  CB  CYS A 732      54.970  53.580  45.240  1.00  0.00           C
ATOM   2301  HB1 CYS A 732      55.950  53.070  45.280  1.00  0.00           H
ATOM   2302  HB2 CYS A 732      55.110  54.650  44.940  1.00  0.00           H
ATOM   2303  SG  CYS A 732      54.020  52.810  43.930  1.00  0.00           S
ATOM   2304  HG1 CYS A 732      53.310  53.850  43.480  1.00  0.00           H
ATOM   2305  C   CYS A 732      54.910  54.290  47.710  1.00  0.00           C
ATOM   2306  O   CYS A 732      55.440  53.660  48.610  1.00  0.00           O
ATOM   2307  N   ILE A 733      54.880  55.640  47.740  1.00  0.00           N
ATOM   2308  HN  ILE A 733      54.300  56.090  47.070  1.00  0.00           H
ATOM   2309  CA  ILE A 733      55.400  56.460  48.810  1.00  0.00           C
ATOM   2310  HA  ILE A 733      56.440  56.180  48.840  1.00  0.00           H
ATOM   2311  CB  ILE A 733      55.270  57.960  48.370  1.00  0.00           C
ATOM   2312  HB  ILE A 733      54.200  58.240  48.380  1.00  0.00           H
ATOM   2313  CG2 ILE A 733      55.970  58.940  49.420  1.00  0.00           C
ATOM   2314 HG21 ILE A 733      55.390  59.290  50.300  1.00  0.00           H
ATOM   2315 HG22 ILE A 733      56.370  59.890  49.000  1.00  0.00           H
ATOM   2316 HG23 ILE A 733      56.820  58.410  49.900  1.00  0.00           H
ATOM   2317  CG1 ILE A 733      55.870  58.170  46.960  1.00  0.00           C
ATOM   2318 HG11 ILE A 733      55.420  59.160  46.710  1.00  0.00           H
ATOM   2319 HG12 ILE A 733      55.450  57.480  46.190  1.00  0.00           H
ATOM   2320  CD  ILE A 733      57.410  58.140  46.830  1.00  0.00           C
ATOM   2321  HD1 ILE A 733      57.920  58.950  47.390  1.00  0.00           H
ATOM   2322  HD2 ILE A 733      57.650  58.370  45.770  1.00  0.00           H
ATOM   2323  HD3 ILE A 733      57.910  57.190  47.090  1.00  0.00           H
ATOM   2324  C   ILE A 733      54.650  56.190  50.110  1.00  0.00           C
ATOM   2325  O   ILE A 733      55.220  55.820  51.170  1.00  0.00           O
ATOM   2326  N   ILE A 734      53.250  56.130  50.060  1.00  0.00           N
ATOM   2327  HN  ILE A 734      52.830  56.240  49.160  1.00  0.00           H
ATOM   2328  CA  ILE A 734      52.340  55.890  51.120  1.00  0.00           C
ATOM   2329  HA  ILE A 734      52.610  56.620  51.880  1.00  0.00           H
ATOM   2330  CB  ILE A 734      50.850  56.020  50.750  1.00  0.00           C
ATOM   2331  HB  ILE A 734      50.710  55.460  49.810  1.00  0.00           H
ATOM   2332  CG2 ILE A 734      49.780  55.420  51.760  1.00  0.00           C
ATOM   2333 HG21 ILE A 734      49.890  56.010  52.700  1.00  0.00           H
ATOM   2334 HG22 ILE A 734      50.010  54.380  52.080  1.00  0.00           H
ATOM   2335 HG23 ILE A 734      48.780  55.410  51.260  1.00  0.00           H
ATOM   2336  CG1 ILE A 734      50.420  57.490  50.530  1.00  0.00           C
ATOM   2337 HG11 ILE A 734      51.230  58.160  50.160  1.00  0.00           H
ATOM   2338 HG12 ILE A 734      50.280  57.950  51.530  1.00  0.00           H
ATOM   2339  CD  ILE A 734      49.250  57.580  49.620  1.00  0.00           C
ATOM   2340  HD1 ILE A 734      49.710  57.350  48.630  1.00  0.00           H
ATOM   2341  HD2 ILE A 734      48.920  58.640  49.550  1.00  0.00           H
ATOM   2342  HD3 ILE A 734      48.410  56.910  49.870  1.00  0.00           H
ATOM   2343  C   ILE A 734      52.630  54.550  51.710  1.00  0.00           C
ATOM   2344  O   ILE A 734      52.650  54.340  52.890  1.00  0.00           O
ATOM   2345  N   PHE A 735      52.900  53.460  50.950  1.00  0.00           N
ATOM   2346  HN  PHE A 735      52.940  53.570  49.960  1.00  0.00           H
ATOM   2347  CA  PHE A 735      53.330  52.130  51.520  1.00  0.00           C
ATOM   2348  HA  PHE A 735      52.560  51.850  52.230  1.00  0.00           H
ATOM   2349  CB  PHE A 735      53.370  51.130  50.320  1.00  0.00           C
ATOM   2350  HB1 PHE A 735      54.230  51.250  49.640  1.00  0.00           H
ATOM   2351  HB2 PHE A 735      52.430  51.280  49.740  1.00  0.00           H
ATOM   2352  CG  PHE A 735      53.250  49.710  50.770  1.00  0.00           C
ATOM   2353  CD1 PHE A 735      52.000  49.150  51.060  1.00  0.00           C
ATOM   2354  HD1 PHE A 735      51.110  49.720  51.320  1.00  0.00           H
ATOM   2355  CE1 PHE A 735      51.910  47.770  51.300  1.00  0.00           C
ATOM   2356  HE1 PHE A 735      50.950  47.380  51.620  1.00  0.00           H
ATOM   2357  CZ  PHE A 735      53.010  46.930  51.260  1.00  0.00           C
ATOM   2358  HZ  PHE A 735      52.850  45.910  51.560  1.00  0.00           H
ATOM   2359  CD2 PHE A 735      54.400  48.860  50.770  1.00  0.00           C
ATOM   2360  HD2 PHE A 735      55.400  49.200  50.570  1.00  0.00           H
ATOM   2361  CE2 PHE A 735      54.270  47.460  50.980  1.00  0.00           C
ATOM   2362  HE2 PHE A 735      55.080  46.760  50.840  1.00  0.00           H
ATOM   2363  C   PHE A 735      54.630  52.140  52.280  1.00  0.00           C
ATOM   2364  O   PHE A 735      54.660  51.460  53.330  1.00  0.00           O
ATOM   2365  N   ILE A 736      55.610  52.920  51.820  1.00  0.00           N
ATOM   2366  HN  ILE A 736      55.510  53.430  50.970  1.00  0.00           H
ATOM   2367  CA  ILE A 736      56.790  53.210  52.540  1.00  0.00           C
ATOM   2368  HA  ILE A 736      57.250  52.300  52.880  1.00  0.00           H
ATOM   2369  CB  ILE A 736      57.770  53.890  51.640  1.00  0.00           C
ATOM   2370  HB  ILE A 736      57.290  54.780  51.170  1.00  0.00           H
ATOM   2371  CG2 ILE A 736      59.000  54.290  52.410  1.00  0.00           C
ATOM   2372 HG21 ILE A 736      58.770  55.130  53.090  1.00  0.00           H
ATOM   2373 HG22 ILE A 736      59.810  54.670  51.750  1.00  0.00           H
ATOM   2374 HG23 ILE A 736      59.460  53.510  53.050  1.00  0.00           H
ATOM   2375  CG1 ILE A 736      58.130  52.940  50.400  1.00  0.00           C
ATOM   2376 HG11 ILE A 736      57.200  52.480  50.010  1.00  0.00           H
ATOM   2377 HG12 ILE A 736      58.790  52.120  50.740  1.00  0.00           H
ATOM   2378  CD  ILE A 736      58.890  53.690  49.300  1.00  0.00           C
ATOM   2379  HD1 ILE A 736      58.380  54.670  49.130  1.00  0.00           H
ATOM   2380  HD2 ILE A 736      58.860  53.110  48.350  1.00  0.00           H
ATOM   2381  HD3 ILE A 736      59.950  53.850  49.550  1.00  0.00           H
ATOM   2382  C   ILE A 736      56.590  54.020  53.860  1.00  0.00           C
ATOM   2383  O   ILE A 736      56.990  53.710  54.980  1.00  0.00           O
ATOM   2384  N   TYR A 737      55.710  55.050  53.770  1.00  0.00           N
ATOM   2385  HN  TYR A 737      55.350  55.350  52.890  1.00  0.00           H
ATOM   2386  CA  TYR A 737      55.600  55.950  54.860  1.00  0.00           C
ATOM   2387  HA  TYR A 737      56.540  56.040  55.370  1.00  0.00           H
ATOM   2388  CB  TYR A 737      55.190  57.330  54.330  1.00  0.00           C
ATOM   2389  HB1 TYR A 737      54.340  57.230  53.640  1.00  0.00           H
ATOM   2390  HB2 TYR A 737      56.030  57.820  53.800  1.00  0.00           H
ATOM   2391  CG  TYR A 737      54.820  58.420  55.420  1.00  0.00           C
ATOM   2392  CD1 TYR A 737      53.470  58.720  55.550  1.00  0.00           C
ATOM   2393  HD1 TYR A 737      52.780  58.350  54.810  1.00  0.00           H
ATOM   2394  CE1 TYR A 737      53.060  59.770  56.370  1.00  0.00           C
ATOM   2395  HE1 TYR A 737      51.990  59.960  56.410  1.00  0.00           H
ATOM   2396  CZ  TYR A 737      53.980  60.360  57.250  1.00  0.00           C
ATOM   2397  OH  TYR A 737      53.610  61.300  58.160  1.00  0.00           O
ATOM   2398  HH  TYR A 737      52.720  61.110  58.450  1.00  0.00           H
ATOM   2399  CD2 TYR A 737      55.760  59.080  56.230  1.00  0.00           C
ATOM   2400  HD2 TYR A 737      56.810  58.840  56.230  1.00  0.00           H
ATOM   2401  CE2 TYR A 737      55.320  60.100  57.090  1.00  0.00           C
ATOM   2402  HE2 TYR A 737      56.000  60.610  57.770  1.00  0.00           H
ATOM   2403  C   TYR A 737      54.650  55.410  55.890  1.00  0.00           C
ATOM   2404  O   TYR A 737      54.760  55.750  57.010  1.00  0.00           O
ATOM   2405  N   GLU A 738      53.680  54.580  55.510  1.00  0.00           N
ATOM   2406  HN  GLU A 738      53.590  54.370  54.540  1.00  0.00           H
ATOM   2407  CA  GLU A 738      52.790  53.840  56.410  1.00  0.00           C
ATOM   2408  HA  GLU A 738      52.320  54.580  57.040  1.00  0.00           H
ATOM   2409  CB  GLU A 738      51.570  53.110  55.770  1.00  0.00           C
ATOM   2410  HB1 GLU A 738      51.070  52.600  56.640  1.00  0.00           H
ATOM   2411  HB2 GLU A 738      51.900  52.390  54.990  1.00  0.00           H
ATOM   2412  CG  GLU A 738      50.460  54.070  55.220  1.00  0.00           C
ATOM   2413  HG1 GLU A 738      50.760  54.860  54.490  1.00  0.00           H
ATOM   2414  HG2 GLU A 738      50.130  54.730  56.040  1.00  0.00           H
ATOM   2415  CD  GLU A 738      49.250  53.380  54.720  1.00  0.00           C
ATOM   2416  OE1 GLU A 738      48.330  53.910  54.040  1.00  0.00           O
ATOM   2417  OE2 GLU A 738      49.290  52.110  54.780  1.00  0.00           O
ATOM   2418  C   GLU A 738      53.530  52.780  57.240  1.00  0.00           C
ATOM   2419  O   GLU A 738      53.230  52.620  58.460  1.00  0.00           O
ATOM   2420  N   ALA A 739      54.530  52.080  56.610  1.00  0.00           N
ATOM   2421  HN  ALA A 739      54.890  52.300  55.700  1.00  0.00           H
ATOM   2422  CA  ALA A 739      55.450  51.210  57.270  1.00  0.00           C
ATOM   2423  HA  ALA A 739      54.830  50.480  57.750  1.00  0.00           H
ATOM   2424  CB  ALA A 739      56.330  50.390  56.260  1.00  0.00           C
ATOM   2425  HB1 ALA A 739      57.110  51.050  55.820  1.00  0.00           H
ATOM   2426  HB2 ALA A 739      55.770  50.040  55.370  1.00  0.00           H
ATOM   2427  HB3 ALA A 739      56.870  49.590  56.790  1.00  0.00           H
ATOM   2428  C   ALA A 739      56.310  51.920  58.350  1.00  0.00           C
ATOM   2429  O   ALA A 739      56.400  51.500  59.510  1.00  0.00           O
ATOM   2430  N   LEU A 740      56.960  53.060  58.000  1.00  0.00           N
ATOM   2431  HN  LEU A 740      56.890  53.440  57.090  1.00  0.00           H
ATOM   2432  CA  LEU A 740      57.840  53.870  58.870  1.00  0.00           C
ATOM   2433  HA  LEU A 740      58.600  53.220  59.300  1.00  0.00           H
ATOM   2434  CB  LEU A 740      58.580  55.020  58.090  1.00  0.00           C
ATOM   2435  HB1 LEU A 740      59.150  55.550  58.880  1.00  0.00           H
ATOM   2436  HB2 LEU A 740      57.780  55.680  57.710  1.00  0.00           H
ATOM   2437  CG  LEU A 740      59.520  54.540  56.960  1.00  0.00           C
ATOM   2438  HG  LEU A 740      58.980  53.720  56.460  1.00  0.00           H
ATOM   2439  CD1 LEU A 740      59.850  55.790  56.120  1.00  0.00           C
ATOM   2440 HD11 LEU A 740      58.900  56.370  56.040  1.00  0.00           H
ATOM   2441 HD12 LEU A 740      60.270  55.700  55.090  1.00  0.00           H
ATOM   2442 HD13 LEU A 740      60.600  56.440  56.630  1.00  0.00           H
ATOM   2443  CD2 LEU A 740      60.860  53.840  57.340  1.00  0.00           C
ATOM   2444 HD21 LEU A 740      61.380  54.370  58.170  1.00  0.00           H
ATOM   2445 HD22 LEU A 740      61.590  53.700  56.520  1.00  0.00           H
ATOM   2446 HD23 LEU A 740      60.560  52.870  57.800  1.00  0.00           H
ATOM   2447  C   LEU A 740      57.140  54.640  60.010  1.00  0.00           C
ATOM   2448  O   LEU A 740      57.770  54.950  61.040  1.00  0.00           O
ATOM   2449  N   GLU A 741      55.840  55.040  59.820  1.00  0.00           N
ATOM   2450  HN  GLU A 741      55.360  54.900  58.950  1.00  0.00           H
ATOM   2451  CA  GLU A 741      54.930  55.480  60.890  1.00  0.00           C
ATOM   2452  HA  GLU A 741      55.480  56.250  61.420  1.00  0.00           H
ATOM   2453  CB  GLU A 741      53.660  56.160  60.270  1.00  0.00           C
ATOM   2454  HB1 GLU A 741      53.280  55.500  59.460  1.00  0.00           H
ATOM   2455  HB2 GLU A 741      53.820  57.170  59.830  1.00  0.00           H
ATOM   2456  CG  GLU A 741      52.500  56.380  61.300  1.00  0.00           C
ATOM   2457  HG1 GLU A 741      52.790  57.170  62.020  1.00  0.00           H
ATOM   2458  HG2 GLU A 741      52.150  55.450  61.790  1.00  0.00           H
ATOM   2459  CD  GLU A 741      51.200  56.830  60.740  1.00  0.00           C
ATOM   2460  OE1 GLU A 741      50.670  57.950  61.160  1.00  0.00           O
ATOM   2461  OE2 GLU A 741      50.590  56.130  59.890  1.00  0.00           O
ATOM   2462  C   GLU A 741      54.620  54.410  61.860  1.00  0.00           C
ATOM   2463  O   GLU A 741      54.840  54.550  63.020  1.00  0.00           O
ATOM   2464  N   LYS A 742      54.260  53.210  61.380  1.00  0.00           N
ATOM   2465  HN  LYS A 742      54.100  53.070  60.410  1.00  0.00           H
ATOM   2466  CA  LYS A 742      54.220  52.000  62.170  1.00  0.00           C
ATOM   2467  HA  LYS A 742      53.480  52.170  62.930  1.00  0.00           H
ATOM   2468  CB  LYS A 742      53.460  50.860  61.460  1.00  0.00           C
ATOM   2469  HB1 LYS A 742      53.650  49.880  61.940  1.00  0.00           H
ATOM   2470  HB2 LYS A 742      53.920  50.650  60.470  1.00  0.00           H
ATOM   2471  CG  LYS A 742      51.950  51.060  61.440  1.00  0.00           C
ATOM   2472  HG1 LYS A 742      51.750  52.100  61.120  1.00  0.00           H
ATOM   2473  HG2 LYS A 742      51.580  50.900  62.480  1.00  0.00           H
ATOM   2474  CD  LYS A 742      51.160  50.060  60.630  1.00  0.00           C
ATOM   2475  HD1 LYS A 742      51.310  49.020  60.990  1.00  0.00           H
ATOM   2476  HD2 LYS A 742      51.550  49.980  59.590  1.00  0.00           H
ATOM   2477  CE  LYS A 742      49.670  50.320  60.620  1.00  0.00           C
ATOM   2478  HE1 LYS A 742      49.330  50.560  61.640  1.00  0.00           H
ATOM   2479  HE2 LYS A 742      49.230  49.350  60.340  1.00  0.00           H
ATOM   2480  NZ  LYS A 742      49.160  51.360  59.710  1.00  0.00           N
ATOM   2481  HZ1 LYS A 742      49.630  52.290  59.820  1.00  0.00           H
ATOM   2482  HZ2 LYS A 742      48.160  51.590  59.880  1.00  0.00           H
ATOM   2483  HZ3 LYS A 742      49.290  51.180  58.700  1.00  0.00           H
ATOM   2484  C   LYS A 742      55.490  51.500  62.960  1.00  0.00           C
ATOM   2485  O   LYS A 742      55.410  51.180  64.150  1.00  0.00           O
ATOM   2486  N   LEU A 743      56.670  51.540  62.320  1.00  0.00           N
ATOM   2487  HN  LEU A 743      56.670  51.670  61.320  1.00  0.00           H
ATOM   2488  CA  LEU A 743      57.970  51.410  62.900  1.00  0.00           C
ATOM   2489  HA  LEU A 743      57.990  50.420  63.340  1.00  0.00           H
ATOM   2490  CB  LEU A 743      59.100  51.420  61.840  1.00  0.00           C
ATOM   2491  HB1 LEU A 743      58.950  52.390  61.330  1.00  0.00           H
ATOM   2492  HB2 LEU A 743      58.940  50.760  60.960  1.00  0.00           H
ATOM   2493  CG  LEU A 743      60.600  51.370  62.190  1.00  0.00           C
ATOM   2494  HG  LEU A 743      60.890  52.430  62.380  1.00  0.00           H
ATOM   2495  CD1 LEU A 743      60.950  50.290  63.170  1.00  0.00           C
ATOM   2496 HD11 LEU A 743      60.600  50.620  64.170  1.00  0.00           H
ATOM   2497 HD12 LEU A 743      62.030  50.110  63.360  1.00  0.00           H
ATOM   2498 HD13 LEU A 743      60.480  49.300  63.020  1.00  0.00           H
ATOM   2499  CD2 LEU A 743      61.320  51.090  60.890  1.00  0.00           C
ATOM   2500 HD21 LEU A 743      62.410  50.910  60.980  1.00  0.00           H
ATOM   2501 HD22 LEU A 743      61.060  51.710  60.010  1.00  0.00           H
ATOM   2502 HD23 LEU A 743      60.950  50.060  60.650  1.00  0.00           H
ATOM   2503  C   LEU A 743      58.260  52.430  64.040  1.00  0.00           C
ATOM   2504  O   LEU A 743      58.700  52.120  65.130  1.00  0.00           O
ATOM   2505  N   PHE A 744      57.840  53.670  63.750  1.00  0.00           N
ATOM   2506  HN  PHE A 744      57.500  53.850  62.830  1.00  0.00           H
ATOM   2507  CA  PHE A 744      57.790  54.860  64.690  1.00  0.00           C
ATOM   2508  HA  PHE A 744      58.790  54.960  65.080  1.00  0.00           H
ATOM   2509  CB  PHE A 744      57.450  56.190  63.970  1.00  0.00           C
ATOM   2510  HB1 PHE A 744      56.450  56.090  63.500  1.00  0.00           H
ATOM   2511  HB2 PHE A 744      58.100  56.500  63.120  1.00  0.00           H
ATOM   2512  CG  PHE A 744      57.340  57.400  64.800  1.00  0.00           C
ATOM   2513  CD1 PHE A 744      58.190  57.550  65.940  1.00  0.00           C
ATOM   2514  HD1 PHE A 744      58.780  56.690  66.240  1.00  0.00           H
ATOM   2515  CE1 PHE A 744      58.170  58.670  66.670  1.00  0.00           C
ATOM   2516  HE1 PHE A 744      58.770  58.750  67.560  1.00  0.00           H
ATOM   2517  CZ  PHE A 744      57.370  59.790  66.260  1.00  0.00           C
ATOM   2518  HZ  PHE A 744      57.440  60.720  66.810  1.00  0.00           H
ATOM   2519  CD2 PHE A 744      56.740  58.540  64.350  1.00  0.00           C
ATOM   2520  HD2 PHE A 744      56.300  58.430  63.370  1.00  0.00           H
ATOM   2521  CE2 PHE A 744      56.700  59.730  65.070  1.00  0.00           C
ATOM   2522  HE2 PHE A 744      56.040  60.530  64.810  1.00  0.00           H
ATOM   2523  C   PHE A 744      56.960  54.590  65.960  1.00  0.00           C
ATOM   2524  O   PHE A 744      57.420  54.690  67.100  1.00  0.00           O
ATOM   2525  N   ASP A 745      55.710  54.070  65.780  1.00  0.00           N
ATOM   2526  HN  ASP A 745      55.450  53.900  64.820  1.00  0.00           H
ATOM   2527  CA  ASP A 745      54.780  53.640  66.810  1.00  0.00           C
ATOM   2528  HA  ASP A 745      54.700  54.480  67.490  1.00  0.00           H
ATOM   2529  CB  ASP A 745      53.470  53.270  66.080  1.00  0.00           C
ATOM   2530  HB1 ASP A 745      53.500  52.340  65.470  1.00  0.00           H
ATOM   2531  HB2 ASP A 745      53.300  54.000  65.260  1.00  0.00           H
ATOM   2532  CG  ASP A 745      52.280  53.230  67.020  1.00  0.00           C
ATOM   2533  OD1 ASP A 745      52.190  54.000  67.990  1.00  0.00           O
ATOM   2534  OD2 ASP A 745      51.370  52.430  66.710  1.00  0.00           O
ATOM   2535  C   ASP A 745      55.370  52.490  67.680  1.00  0.00           C
ATOM   2536  O   ASP A 745      55.290  52.460  68.880  1.00  0.00           O
ATOM   2537  N   LEU A 746      56.040  51.580  67.050  1.00  0.00           N
ATOM   2538  HN  LEU A 746      55.940  51.700  66.070  1.00  0.00           H
ATOM   2539  CA  LEU A 746      56.730  50.500  67.710  1.00  0.00           C
ATOM   2540  HA  LEU A 746      56.090  50.120  68.500  1.00  0.00           H
ATOM   2541  CB  LEU A 746      57.160  49.360  66.660  1.00  0.00           C
ATOM   2542  HB1 LEU A 746      57.790  49.860  65.880  1.00  0.00           H
ATOM   2543  HB2 LEU A 746      56.300  48.900  66.120  1.00  0.00           H
ATOM   2544  CG  LEU A 746      57.720  48.000  67.170  1.00  0.00           C
ATOM   2545  HG  LEU A 746      58.460  48.220  67.970  1.00  0.00           H
ATOM   2546  CD1 LEU A 746      56.620  47.050  67.660  1.00  0.00           C
ATOM   2547 HD11 LEU A 746      57.060  46.100  68.010  1.00  0.00           H
ATOM   2548 HD12 LEU A 746      55.740  46.890  67.000  1.00  0.00           H
ATOM   2549 HD13 LEU A 746      56.190  47.580  68.540  1.00  0.00           H
ATOM   2550  CD2 LEU A 746      58.590  47.250  66.110  1.00  0.00           C
ATOM   2551 HD21 LEU A 746      59.440  47.890  65.830  1.00  0.00           H
ATOM   2552 HD22 LEU A 746      57.990  46.970  65.220  1.00  0.00           H
ATOM   2553 HD23 LEU A 746      59.050  46.340  66.570  1.00  0.00           H
ATOM   2554  C   LEU A 746      57.870  50.990  68.540  1.00  0.00           C
ATOM   2555  O   LEU A 746      57.980  50.630  69.710  1.00  0.00           O
ATOM   2556  N   GLY A 747      58.700  51.910  68.080  1.00  0.00           N
ATOM   2557  HN  GLY A 747      58.660  52.210  67.120  1.00  0.00           H
ATOM   2558  CA  GLY A 747      59.590  52.630  69.000  1.00  0.00           C
ATOM   2559  HA1 GLY A 747      60.080  53.380  68.410  1.00  0.00           H
ATOM   2560  HA2 GLY A 747      60.230  51.830  69.350  1.00  0.00           H
ATOM   2561  C   GLY A 747      59.030  53.300  70.190  1.00  0.00           C
ATOM   2562  O   GLY A 747      59.660  53.330  71.290  1.00  0.00           O
ATOM   2563  N   GLU A 748      57.840  53.990  70.010  1.00  0.00           N
ATOM   2564  HN  GLU A 748      57.460  54.040  69.090  1.00  0.00           H
ATOM   2565  CA  GLU A 748      57.130  54.670  71.070  1.00  0.00           C
ATOM   2566  HA  GLU A 748      57.900  55.310  71.470  1.00  0.00           H
ATOM   2567  CB  GLU A 748      56.100  55.700  70.470  1.00  0.00           C
ATOM   2568  HB1 GLU A 748      55.330  55.940  71.230  1.00  0.00           H
ATOM   2569  HB2 GLU A 748      55.610  55.160  69.640  1.00  0.00           H
ATOM   2570  CG  GLU A 748      56.670  57.000  69.860  1.00  0.00           C
ATOM   2571  HG1 GLU A 748      57.140  56.820  68.860  1.00  0.00           H
ATOM   2572  HG2 GLU A 748      57.430  57.350  70.590  1.00  0.00           H
ATOM   2573  CD  GLU A 748      55.670  58.090  69.940  1.00  0.00           C
ATOM   2574  OE1 GLU A 748      54.450  57.960  69.610  1.00  0.00           O
ATOM   2575  OE2 GLU A 748      56.040  59.230  70.310  1.00  0.00           O
ATOM   2576  C   GLU A 748      56.470  53.830  72.090  1.00  0.00           C
ATOM   2577  O   GLU A 748      56.430  54.100  73.240  1.00  0.00           O
ATOM   2578  N   THR A 749      55.940  52.740  71.630  1.00  0.00           N
ATOM   2579  HN  THR A 749      56.050  52.550  70.660  1.00  0.00           H
ATOM   2580  CA  THR A 749      55.290  51.680  72.430  1.00  0.00           C
ATOM   2581  HA  THR A 749      54.420  52.190  72.800  1.00  0.00           H
ATOM   2582  CB  THR A 749      54.700  50.580  71.460  1.00  0.00           C
ATOM   2583  HB  THR A 749      55.510  50.270  70.760  1.00  0.00           H
ATOM   2584  OG1 THR A 749      53.720  51.060  70.580  1.00  0.00           O
ATOM   2585  HG1 THR A 749      54.270  51.630  70.030  1.00  0.00           H
ATOM   2586  CG2 THR A 749      54.060  49.410  72.340  1.00  0.00           C
ATOM   2587 HG21 THR A 749      54.820  48.830  72.910  1.00  0.00           H
ATOM   2588 HG22 THR A 749      53.400  48.750  71.720  1.00  0.00           H
ATOM   2589 HG23 THR A 749      53.360  49.890  73.040  1.00  0.00           H
ATOM   2590  C   THR A 749      56.110  51.000  73.570  1.00  0.00           C
ATOM   2591  O   THR A 749      55.600  50.790  74.670  1.00  0.00           O
ATOM   2592  N   TYR A 750      57.430  50.750  73.310  1.00  0.00           N
ATOM   2593  HN  TYR A 750      57.800  51.000  72.420  1.00  0.00           H
ATOM   2594  CA  TYR A 750      58.360  50.340  74.380  1.00  0.00           C
ATOM   2595  HA  TYR A 750      57.800  49.990  75.240  1.00  0.00           H
ATOM   2596  CB  TYR A 750      59.110  48.980  73.920  1.00  0.00           C
ATOM   2597  HB1 TYR A 750      59.720  48.610  74.760  1.00  0.00           H
ATOM   2598  HB2 TYR A 750      59.850  49.240  73.130  1.00  0.00           H
ATOM   2599  CG  TYR A 750      58.230  47.870  73.410  1.00  0.00           C
ATOM   2600  CD1 TYR A 750      57.890  47.850  72.030  1.00  0.00           C
ATOM   2601  HD1 TYR A 750      58.290  48.610  71.350  1.00  0.00           H
ATOM   2602  CE1 TYR A 750      56.940  46.910  71.620  1.00  0.00           C
ATOM   2603  HE1 TYR A 750      56.660  46.840  70.570  1.00  0.00           H
ATOM   2604  CZ  TYR A 750      56.330  46.120  72.540  1.00  0.00           C
ATOM   2605  OH  TYR A 750      55.170  45.470  72.260  1.00  0.00           O
ATOM   2606  HH  TYR A 750      55.310  44.840  71.550  1.00  0.00           H
ATOM   2607  CD2 TYR A 750      57.700  46.960  74.270  1.00  0.00           C
ATOM   2608  HD2 TYR A 750      57.990  47.080  75.310  1.00  0.00           H
ATOM   2609  CE2 TYR A 750      56.700  46.020  73.860  1.00  0.00           C
ATOM   2610  HE2 TYR A 750      56.100  45.560  74.640  1.00  0.00           H
ATOM   2611  C   TYR A 750      59.190  51.410  74.940  1.00  0.00           C
ATOM   2612  O   TYR A 750      60.160  51.060  75.530  1.00  0.00           O
ATOM   2613  N   ALA A 751      58.900  52.730  74.710  1.00  0.00           N
ATOM   2614  HN  ALA A 751      58.110  52.980  74.140  1.00  0.00           H
ATOM   2615  CA  ALA A 751      59.370  53.890  75.410  1.00  0.00           C
ATOM   2616  HA  ALA A 751      58.790  54.690  74.970  1.00  0.00           H
ATOM   2617  CB  ALA A 751      59.060  53.900  76.960  1.00  0.00           C
ATOM   2618  HB1 ALA A 751      59.790  53.280  77.520  1.00  0.00           H
ATOM   2619  HB2 ALA A 751      58.000  53.570  77.070  1.00  0.00           H
ATOM   2620  HB3 ALA A 751      58.960  54.960  77.290  1.00  0.00           H
ATOM   2621  C   ALA A 751      60.840  54.320  75.020  1.00  0.00           C
ATOM   2622  O   ALA A 751      61.620  54.800  75.790  1.00  0.00           O
ATOM   2623  N   PHE A 752      61.250  54.200  73.760  1.00  0.00           N
ATOM   2624  HN  PHE A 752      60.660  53.950  72.990  1.00  0.00           H
ATOM   2625  CA  PHE A 752      62.630  54.490  73.310  1.00  0.00           C
ATOM   2626  HA  PHE A 752      62.930  55.320  73.940  1.00  0.00           H
ATOM   2627  CB  PHE A 752      62.740  54.870  71.770  1.00  0.00           C
ATOM   2628  HB1 PHE A 752      62.470  54.030  71.100  1.00  0.00           H
ATOM   2629  HB2 PHE A 752      63.740  55.170  71.390  1.00  0.00           H
ATOM   2630  CG  PHE A 752      61.910  56.010  71.310  1.00  0.00           C
ATOM   2631  CD1 PHE A 752      61.430  57.000  72.210  1.00  0.00           C
ATOM   2632  HD1 PHE A 752      61.710  56.950  73.260  1.00  0.00           H
ATOM   2633  CE1 PHE A 752      60.620  58.030  71.820  1.00  0.00           C
ATOM   2634  HE1 PHE A 752      60.320  58.760  72.550  1.00  0.00           H
ATOM   2635  CZ  PHE A 752      60.370  58.180  70.430  1.00  0.00           C
ATOM   2636  HZ  PHE A 752      59.850  59.080  70.120  1.00  0.00           H
ATOM   2637  CD2 PHE A 752      61.540  56.140  69.980  1.00  0.00           C
ATOM   2638  HD2 PHE A 752      61.830  55.380  69.280  1.00  0.00           H
ATOM   2639  CE2 PHE A 752      60.750  57.230  69.530  1.00  0.00           C
ATOM   2640  HE2 PHE A 752      60.390  57.290  68.520  1.00  0.00           H
ATOM   2641  C   PHE A 752      63.510  53.320  73.600  1.00  0.00           C
ATOM   2642  O   PHE A 752      64.580  53.780  74.100  1.00  0.00           O
ATOM   2643  N   PRO A 822      63.400  51.990  73.310  1.00  0.00           N
ATOM   2644  CD  PRO A 822      62.190  51.300  72.760  1.00  0.00           C
ATOM   2645  HD1 PRO A 822      62.060  51.480  71.670  1.00  0.00           H
ATOM   2646  HD2 PRO A 822      61.260  51.650  73.280  1.00  0.00           H
ATOM   2647  CA  PRO A 822      64.420  51.070  73.770  1.00  0.00           C
ATOM   2648  HA  PRO A 822      64.430  51.130  74.850  1.00  0.00           H
ATOM   2649  CB  PRO A 822      63.900  49.750  73.200  1.00  0.00           C
ATOM   2650  HB1 PRO A 822      64.080  48.820  73.800  1.00  0.00           H
ATOM   2651  HB2 PRO A 822      64.340  49.730  72.180  1.00  0.00           H
ATOM   2652  CG  PRO A 822      62.390  49.840  73.040  1.00  0.00           C
ATOM   2653  HG1 PRO A 822      62.010  49.290  72.150  1.00  0.00           H
ATOM   2654  HG2 PRO A 822      61.800  49.560  73.930  1.00  0.00           H
ATOM   2655  C   PRO A 822      65.860  51.370  73.370  1.00  0.00           C
ATOM   2656  O   PRO A 822      66.100  51.890  72.320  1.00  0.00           O
ATOM   2657  N   ASP A 823      66.850  50.900  74.120  1.00  0.00           N
ATOM   2658  HN  ASP A 823      66.660  50.660  75.070  1.00  0.00           H
ATOM   2659  CA  ASP A 823      68.170  50.670  73.650  1.00  0.00           C
ATOM   2660  HA  ASP A 823      68.430  51.670  73.340  1.00  0.00           H
ATOM   2661  CB  ASP A 823      69.130  50.210  74.810  1.00  0.00           C
ATOM   2662  HB1 ASP A 823      69.150  50.960  75.620  1.00  0.00           H
ATOM   2663  HB2 ASP A 823      70.140  50.190  74.340  1.00  0.00           H
ATOM   2664  CG  ASP A 823      68.840  48.830  75.360  1.00  0.00           C
ATOM   2665  OD1 ASP A 823      67.780  48.310  74.990  1.00  0.00           O
ATOM   2666  OD2 ASP A 823      69.600  48.440  76.270  1.00  0.00           O
ATOM   2667  C   ASP A 823      68.390  49.850  72.380  1.00  0.00           C
ATOM   2668  O   ASP A 823      69.490  49.860  71.800  1.00  0.00           O
ATOM   2669  N   VAL A 824      67.480  49.040  71.950  1.00  0.00           N
ATOM   2670  HN  VAL A 824      66.720  48.870  72.570  1.00  0.00           H
ATOM   2671  CA  VAL A 824      67.520  48.110  70.800  1.00  0.00           C
ATOM   2672  HA  VAL A 824      68.540  47.800  70.660  1.00  0.00           H
ATOM   2673  CB  VAL A 824      66.630  46.810  71.020  1.00  0.00           C
ATOM   2674  HB  VAL A 824      66.790  46.540  72.090  1.00  0.00           H
ATOM   2675  CG1 VAL A 824      65.130  46.810  70.960  1.00  0.00           C
ATOM   2676 HG11 VAL A 824      64.710  47.280  70.050  1.00  0.00           H
ATOM   2677 HG12 VAL A 824      64.630  47.360  71.800  1.00  0.00           H
ATOM   2678 HG13 VAL A 824      64.840  45.780  71.250  1.00  0.00           H
ATOM   2679  CG2 VAL A 824      67.260  45.690  70.240  1.00  0.00           C
ATOM   2680 HG21 VAL A 824      67.170  45.620  69.150  1.00  0.00           H
ATOM   2681 HG22 VAL A 824      66.710  44.790  70.590  1.00  0.00           H
ATOM   2682 HG23 VAL A 824      68.330  45.670  70.570  1.00  0.00           H
ATOM   2683  C   VAL A 824      66.940  48.810  69.550  1.00  0.00           C
ATOM   2684  O   VAL A 824      66.880  48.350  68.410  1.00  0.00           O
ATOM   2685  N   LEU A 825      66.400  50.070  69.680  1.00  0.00           N
ATOM   2686  HN  LEU A 825      66.200  50.330  70.620  1.00  0.00           H
ATOM   2687  CA  LEU A 825      65.700  50.870  68.630  1.00  0.00           C
ATOM   2688  HA  LEU A 825      64.890  50.300  68.200  1.00  0.00           H
ATOM   2689  CB  LEU A 825      65.040  52.160  69.290  1.00  0.00           C
ATOM   2690  HB1 LEU A 825      65.720  52.710  69.970  1.00  0.00           H
ATOM   2691  HB2 LEU A 825      64.210  51.850  69.970  1.00  0.00           H
ATOM   2692  CG  LEU A 825      64.540  53.220  68.250  1.00  0.00           C
ATOM   2693  HG  LEU A 825      64.940  52.980  67.230  1.00  0.00           H
ATOM   2694  CD1 LEU A 825      63.030  53.160  68.140  1.00  0.00           C
ATOM   2695 HD11 LEU A 825      62.540  53.290  69.130  1.00  0.00           H
ATOM   2696 HD12 LEU A 825      62.670  52.310  67.540  1.00  0.00           H
ATOM   2697 HD13 LEU A 825      62.670  54.040  67.560  1.00  0.00           H
ATOM   2698  CD2 LEU A 825      64.950  54.680  68.520  1.00  0.00           C
ATOM   2699 HD21 LEU A 825      64.800  55.030  69.560  1.00  0.00           H
ATOM   2700 HD22 LEU A 825      64.360  55.390  67.890  1.00  0.00           H
ATOM   2701 HD23 LEU A 825      66.050  54.700  68.360  1.00  0.00           H
ATOM   2702  C   LEU A 825      66.650  51.180  67.440  1.00  0.00           C
ATOM   2703  O   LEU A 825      66.280  51.040  66.270  1.00  0.00           O
ATOM   2704  N   PHE A 826      68.010  51.620  67.730  1.00  0.00           N
ATOM   2705  HN  PHE A 826      68.280  51.760  68.680  1.00  0.00           H
ATOM   2706  CA  PHE A 826      69.040  51.940  66.760  1.00  0.00           C
ATOM   2707  HA  PHE A 826      68.640  52.730  66.130  1.00  0.00           H
ATOM   2708  CB  PHE A 826      70.330  52.420  67.520  1.00  0.00           C
ATOM   2709  HB1 PHE A 826      71.210  52.740  66.940  1.00  0.00           H
ATOM   2710  HB2 PHE A 826      70.750  51.720  68.260  1.00  0.00           H
ATOM   2711  CG  PHE A 826      69.940  53.650  68.300  1.00  0.00           C
ATOM   2712  CD1 PHE A 826      69.620  53.450  69.630  1.00  0.00           C
ATOM   2713  HD1 PHE A 826      69.760  52.450  70.000  1.00  0.00           H
ATOM   2714  CE1 PHE A 826      69.280  54.490  70.490  1.00  0.00           C
ATOM   2715  HE1 PHE A 826      69.210  54.290  71.540  1.00  0.00           H
ATOM   2716  CZ  PHE A 826      69.160  55.800  69.940  1.00  0.00           C
ATOM   2717  HZ  PHE A 826      68.880  56.610  70.590  1.00  0.00           H
ATOM   2718  CD2 PHE A 826      69.730  54.900  67.780  1.00  0.00           C
ATOM   2719  HD2 PHE A 826      69.990  55.070  66.740  1.00  0.00           H
ATOM   2720  CE2 PHE A 826      69.280  55.950  68.570  1.00  0.00           C
ATOM   2721  HE2 PHE A 826      69.260  56.930  68.130  1.00  0.00           H
ATOM   2722  C   PHE A 826      69.420  50.740  65.850  1.00  0.00           C
ATOM   2723  O   PHE A 826      69.630  50.880  64.630  1.00  0.00           O
ATOM   2724  N   TRP A 827      69.550  49.520  66.370  1.00  0.00           N
ATOM   2725  HN  TRP A 827      69.560  49.410  67.350  1.00  0.00           H
ATOM   2726  CA  TRP A 827      69.800  48.290  65.570  1.00  0.00           C
ATOM   2727  HA  TRP A 827      70.630  48.500  64.920  1.00  0.00           H
ATOM   2728  CB  TRP A 827      70.150  47.120  66.570  1.00  0.00           C
ATOM   2729  HB1 TRP A 827      69.410  47.220  67.390  1.00  0.00           H
ATOM   2730  HB2 TRP A 827      71.160  47.390  66.960  1.00  0.00           H
ATOM   2731  CG  TRP A 827      70.080  45.710  66.020  1.00  0.00           C
ATOM   2732  CD1 TRP A 827      68.900  45.020  65.930  1.00  0.00           C
ATOM   2733  HD1 TRP A 827      67.950  45.490  66.130  1.00  0.00           H
ATOM   2734  NE1 TRP A 827      69.230  43.750  65.450  1.00  0.00           N
ATOM   2735  HE1 TRP A 827      68.720  42.970  65.710  1.00  0.00           H
ATOM   2736  CE2 TRP A 827      70.580  43.620  65.330  1.00  0.00           C
ATOM   2737  CD2 TRP A 827      71.170  44.850  65.670  1.00  0.00           C
ATOM   2738  CE3 TRP A 827      72.530  44.980  65.730  1.00  0.00           C
ATOM   2739  HE3 TRP A 827      73.030  45.870  66.090  1.00  0.00           H
ATOM   2740  CZ3 TRP A 827      73.260  43.940  65.230  1.00  0.00           C
ATOM   2741  HZ3 TRP A 827      74.330  44.040  65.160  1.00  0.00           H
ATOM   2742  CZ2 TRP A 827      71.320  42.550  64.950  1.00  0.00           C
ATOM   2743  HZ2 TRP A 827      70.900  41.610  64.650  1.00  0.00           H
ATOM   2744  CH2 TRP A 827      72.730  42.740  64.870  1.00  0.00           C
ATOM   2745  HH2 TRP A 827      73.290  41.870  64.560  1.00  0.00           H
ATOM   2746  C   TRP A 827      68.550  48.010  64.690  1.00  0.00           C
ATOM   2747  O   TRP A 827      68.770  47.530  63.560  1.00  0.00           O
ATOM   2748  N   CYS A 828      67.310  48.220  65.180  1.00  0.00           N
ATOM   2749  HN  CYS A 828      67.220  48.570  66.100  1.00  0.00           H
ATOM   2750  CA  CYS A 828      66.080  48.050  64.400  1.00  0.00           C
ATOM   2751  HA  CYS A 828      66.100  47.010  64.120  1.00  0.00           H
ATOM   2752  CB  CYS A 828      64.830  48.400  65.240  1.00  0.00           C
ATOM   2753  HB1 CYS A 828      63.990  48.250  64.520  1.00  0.00           H
ATOM   2754  HB2 CYS A 828      64.820  49.470  65.550  1.00  0.00           H
ATOM   2755  SG  CYS A 828      64.410  47.140  66.550  1.00  0.00           S
ATOM   2756  HG1 CYS A 828      65.300  47.720  67.340  1.00  0.00           H
ATOM   2757  C   CYS A 828      65.970  48.760  63.160  1.00  0.00           C
ATOM   2758  O   CYS A 828      65.610  48.180  62.130  1.00  0.00           O
ATOM   2759  N   VAL A 829      66.350  50.080  63.150  1.00  0.00           N
ATOM   2760  HN  VAL A 829      66.720  50.420  64.020  1.00  0.00           H
ATOM   2761  CA  VAL A 829      66.540  50.930  61.920  1.00  0.00           C
ATOM   2762  HA  VAL A 829      65.580  51.080  61.460  1.00  0.00           H
ATOM   2763  CB  VAL A 829      67.000  52.330  62.290  1.00  0.00           C
ATOM   2764  HB  VAL A 829      67.950  52.230  62.880  1.00  0.00           H
ATOM   2765  CG1 VAL A 829      67.230  53.160  61.010  1.00  0.00           C
ATOM   2766 HG11 VAL A 829      67.320  54.240  61.280  1.00  0.00           H
ATOM   2767 HG12 VAL A 829      66.330  53.100  60.350  1.00  0.00           H
ATOM   2768 HG13 VAL A 829      68.110  52.900  60.410  1.00  0.00           H
ATOM   2769  CG2 VAL A 829      65.980  53.050  63.250  1.00  0.00           C
ATOM   2770 HG21 VAL A 829      66.320  54.040  63.650  1.00  0.00           H
ATOM   2771 HG22 VAL A 829      65.810  52.510  64.200  1.00  0.00           H
ATOM   2772 HG23 VAL A 829      65.030  53.300  62.760  1.00  0.00           H
ATOM   2773  C   VAL A 829      67.530  50.320  60.930  1.00  0.00           C
ATOM   2774  O   VAL A 829      67.240  50.190  59.720  1.00  0.00           O
ATOM   2775  N   ILE A 830      68.720  49.850  61.460  1.00  0.00           N
ATOM   2776  HN  ILE A 830      68.810  49.910  62.450  1.00  0.00           H
ATOM   2777  CA  ILE A 830      69.710  49.140  60.640  1.00  0.00           C
ATOM   2778  HA  ILE A 830      70.030  49.780  59.840  1.00  0.00           H
ATOM   2779  CB  ILE A 830      70.970  49.030  61.570  1.00  0.00           C
ATOM   2780  HB  ILE A 830      70.630  48.660  62.560  1.00  0.00           H
ATOM   2781  CG2 ILE A 830      72.010  48.070  60.990  1.00  0.00           C
ATOM   2782 HG21 ILE A 830      72.890  48.140  61.680  1.00  0.00           H
ATOM   2783 HG22 ILE A 830      72.360  48.350  59.980  1.00  0.00           H
ATOM   2784 HG23 ILE A 830      71.740  46.990  60.960  1.00  0.00           H
ATOM   2785  CG1 ILE A 830      71.550  50.430  61.730  1.00  0.00           C
ATOM   2786 HG11 ILE A 830      70.610  51.020  61.800  1.00  0.00           H
ATOM   2787 HG12 ILE A 830      72.070  50.700  60.780  1.00  0.00           H
ATOM   2788  CD  ILE A 830      72.510  50.700  62.910  1.00  0.00           C
ATOM   2789  HD1 ILE A 830      72.990  51.690  62.830  1.00  0.00           H
ATOM   2790  HD2 ILE A 830      73.250  49.860  62.910  1.00  0.00           H
ATOM   2791  HD3 ILE A 830      72.010  50.620  63.900  1.00  0.00           H
ATOM   2792  C   ILE A 830      69.270  47.830  60.150  1.00  0.00           C
ATOM   2793  O   ILE A 830      69.520  47.460  59.020  1.00  0.00           O
ATOM   2794  N   LEU A 831      68.570  47.010  60.970  1.00  0.00           N
ATOM   2795  HN  LEU A 831      68.600  47.200  61.940  1.00  0.00           H
ATOM   2796  CA  LEU A 831      68.000  45.800  60.550  1.00  0.00           C
ATOM   2797  HA  LEU A 831      68.750  45.130  60.150  1.00  0.00           H
ATOM   2798  CB  LEU A 831      67.610  45.090  61.880  1.00  0.00           C
ATOM   2799  HB1 LEU A 831      67.300  45.800  62.670  1.00  0.00           H
ATOM   2800  HB2 LEU A 831      68.540  44.700  62.330  1.00  0.00           H
ATOM   2801  CG  LEU A 831      66.570  43.970  61.780  1.00  0.00           C
ATOM   2802  HG  LEU A 831      65.770  44.300  61.070  1.00  0.00           H
ATOM   2803  CD1 LEU A 831      67.260  42.730  61.200  1.00  0.00           C
ATOM   2804 HD11 LEU A 831      67.820  42.840  60.250  1.00  0.00           H
ATOM   2805 HD12 LEU A 831      66.520  41.900  61.190  1.00  0.00           H
ATOM   2806 HD13 LEU A 831      68.080  42.480  61.910  1.00  0.00           H
ATOM   2807  CD2 LEU A 831      65.920  43.700  63.160  1.00  0.00           C
ATOM   2808 HD21 LEU A 831      65.500  44.670  63.510  1.00  0.00           H
ATOM   2809 HD22 LEU A 831      66.710  43.300  63.830  1.00  0.00           H
ATOM   2810 HD23 LEU A 831      65.100  42.940  63.110  1.00  0.00           H
ATOM   2811  C   LEU A 831      66.960  45.960  59.390  1.00  0.00           C
ATOM   2812  O   LEU A 831      66.950  45.190  58.420  1.00  0.00           O
ATOM   2813  N   PHE A 832      66.100  46.990  59.510  1.00  0.00           N
ATOM   2814  HN  PHE A 832      66.080  47.600  60.300  1.00  0.00           H
ATOM   2815  CA  PHE A 832      65.160  47.410  58.520  1.00  0.00           C
ATOM   2816  HA  PHE A 832      64.530  46.570  58.210  1.00  0.00           H
ATOM   2817  CB  PHE A 832      64.300  48.620  59.110  1.00  0.00           C
ATOM   2818  HB1 PHE A 832      64.970  49.290  59.690  1.00  0.00           H
ATOM   2819  HB2 PHE A 832      63.510  48.140  59.710  1.00  0.00           H
ATOM   2820  CG  PHE A 832      63.620  49.400  58.000  1.00  0.00           C
ATOM   2821  CD1 PHE A 832      62.310  49.110  57.630  1.00  0.00           C
ATOM   2822  HD1 PHE A 832      61.790  48.330  58.170  1.00  0.00           H
ATOM   2823  CE1 PHE A 832      61.640  49.900  56.680  1.00  0.00           C
ATOM   2824  HE1 PHE A 832      60.580  49.810  56.530  1.00  0.00           H
ATOM   2825  CZ  PHE A 832      62.320  50.990  56.060  1.00  0.00           C
ATOM   2826  HZ  PHE A 832      61.870  51.630  55.320  1.00  0.00           H
ATOM   2827  CD2 PHE A 832      64.240  50.560  57.460  1.00  0.00           C
ATOM   2828  HD2 PHE A 832      65.170  50.950  57.860  1.00  0.00           H
ATOM   2829  CE2 PHE A 832      63.630  51.280  56.450  1.00  0.00           C
ATOM   2830  HE2 PHE A 832      64.150  52.100  55.970  1.00  0.00           H
ATOM   2831  C   PHE A 832      65.800  47.650  57.160  1.00  0.00           C
ATOM   2832  O   PHE A 832      65.370  47.110  56.120  1.00  0.00           O
ATOM   2833  N   PHE A 833      66.880  48.470  57.020  1.00  0.00           N
ATOM   2834  HN  PHE A 833      67.310  48.940  57.790  1.00  0.00           H
ATOM   2835  CA  PHE A 833      67.620  48.730  55.810  1.00  0.00           C
ATOM   2836  HA  PHE A 833      66.950  48.930  54.970  1.00  0.00           H
ATOM   2837  CB  PHE A 833      68.530  49.940  55.960  1.00  0.00           C
ATOM   2838  HB1 PHE A 833      69.220  50.130  55.110  1.00  0.00           H
ATOM   2839  HB2 PHE A 833      69.000  49.840  56.960  1.00  0.00           H
ATOM   2840  CG  PHE A 833      67.750  51.240  55.970  1.00  0.00           C
ATOM   2841  CD1 PHE A 833      67.860  51.970  57.190  1.00  0.00           C
ATOM   2842  HD1 PHE A 833      68.430  51.580  58.020  1.00  0.00           H
ATOM   2843  CE1 PHE A 833      67.130  53.170  57.190  1.00  0.00           C
ATOM   2844  HE1 PHE A 833      67.190  53.730  58.110  1.00  0.00           H
ATOM   2845  CZ  PHE A 833      66.670  53.810  56.040  1.00  0.00           C
ATOM   2846  HZ  PHE A 833      66.210  54.790  56.050  1.00  0.00           H
ATOM   2847  CD2 PHE A 833      67.250  51.780  54.800  1.00  0.00           C
ATOM   2848  HD2 PHE A 833      67.500  51.190  53.950  1.00  0.00           H
ATOM   2849  CE2 PHE A 833      66.700  53.090  54.840  1.00  0.00           C
ATOM   2850  HE2 PHE A 833      66.350  53.540  53.920  1.00  0.00           H
ATOM   2851  C   PHE A 833      68.440  47.550  55.350  1.00  0.00           C
ATOM   2852  O   PHE A 833      68.490  47.230  54.140  1.00  0.00           O
ATOM   2853  N   THR A 834      69.120  46.880  56.340  1.00  0.00           N
ATOM   2854  HN  THR A 834      69.050  47.220  57.270  1.00  0.00           H
ATOM   2855  CA  THR A 834      69.900  45.660  56.020  1.00  0.00           C
ATOM   2856  HA  THR A 834      70.690  45.950  55.330  1.00  0.00           H
ATOM   2857  CB  THR A 834      70.600  45.070  57.230  1.00  0.00           C
ATOM   2858  HB  THR A 834      69.820  44.770  57.950  1.00  0.00           H
ATOM   2859  OG1 THR A 834      71.460  46.030  57.740  1.00  0.00           O
ATOM   2860  HG1 THR A 834      71.080  46.750  58.250  1.00  0.00           H
ATOM   2861  CG2 THR A 834      71.560  43.920  56.860  1.00  0.00           C
ATOM   2862 HG21 THR A 834      72.090  44.050  55.890  1.00  0.00           H
ATOM   2863 HG22 THR A 834      70.970  42.980  56.780  1.00  0.00           H
ATOM   2864 HG23 THR A 834      72.340  43.680  57.610  1.00  0.00           H
ATOM   2865  C   THR A 834      69.000  44.600  55.370  1.00  0.00           C
ATOM   2866  O   THR A 834      69.520  43.900  54.540  1.00  0.00           O
ATOM   2867  N   THR A 835      67.770  44.380  55.890  1.00  0.00           N
ATOM   2868  HN  THR A 835      67.550  44.930  56.690  1.00  0.00           H
ATOM   2869  CA  THR A 835      66.770  43.500  55.350  1.00  0.00           C
ATOM   2870  HA  THR A 835      67.120  42.480  55.430  1.00  0.00           H
ATOM   2871  CB  THR A 835      65.460  43.450  56.100  1.00  0.00           C
ATOM   2872  HB  THR A 835      65.140  44.520  56.170  1.00  0.00           H
ATOM   2873  OG1 THR A 835      65.820  42.860  57.400  1.00  0.00           O
ATOM   2874  HG1 THR A 835      66.250  43.540  57.930  1.00  0.00           H
ATOM   2875  CG2 THR A 835      64.300  42.540  55.480  1.00  0.00           C
ATOM   2876 HG21 THR A 835      64.040  42.840  54.450  1.00  0.00           H
ATOM   2877 HG22 THR A 835      63.360  42.640  56.070  1.00  0.00           H
ATOM   2878 HG23 THR A 835      64.570  41.470  55.480  1.00  0.00           H
ATOM   2879  C   THR A 835      66.440  43.760  53.890  1.00  0.00           C
ATOM   2880  O   THR A 835      66.590  42.860  53.050  1.00  0.00           O
ATOM   2881  N   PHE A 836      66.150  45.000  53.580  1.00  0.00           N
ATOM   2882  HN  PHE A 836      66.120  45.770  54.220  1.00  0.00           H
ATOM   2883  CA  PHE A 836      65.930  45.520  52.230  1.00  0.00           C
ATOM   2884  HA  PHE A 836      65.080  45.010  51.790  1.00  0.00           H
ATOM   2885  CB  PHE A 836      65.550  47.020  52.400  1.00  0.00           C
ATOM   2886  HB1 PHE A 836      66.260  47.540  53.090  1.00  0.00           H
ATOM   2887  HB2 PHE A 836      64.560  47.170  52.890  1.00  0.00           H
ATOM   2888  CG  PHE A 836      65.600  47.860  51.120  1.00  0.00           C
ATOM   2889  CD1 PHE A 836      64.870  47.400  50.000  1.00  0.00           C
ATOM   2890  HD1 PHE A 836      64.300  46.490  50.060  1.00  0.00           H
ATOM   2891  CE1 PHE A 836      64.870  48.070  48.770  1.00  0.00           C
ATOM   2892  HE1 PHE A 836      64.360  47.690  47.900  1.00  0.00           H
ATOM   2893  CZ  PHE A 836      65.620  49.250  48.670  1.00  0.00           C
ATOM   2894  HZ  PHE A 836      65.730  49.710  47.700  1.00  0.00           H
ATOM   2895  CD2 PHE A 836      66.410  49.000  50.980  1.00  0.00           C
ATOM   2896  HD2 PHE A 836      67.080  49.290  51.770  1.00  0.00           H
ATOM   2897  CE2 PHE A 836      66.480  49.660  49.730  1.00  0.00           C
ATOM   2898  HE2 PHE A 836      67.070  50.560  49.640  1.00  0.00           H
ATOM   2899  C   PHE A 836      67.140  45.430  51.280  1.00  0.00           C
ATOM   2900  O   PHE A 836      67.070  45.000  50.130  1.00  0.00           O
ATOM   2901  N   PHE A 837      68.350  45.750  51.710  1.00  0.00           N
ATOM   2902  HN  PHE A 837      68.390  46.140  52.630  1.00  0.00           H
ATOM   2903  CA  PHE A 837      69.580  45.560  51.060  1.00  0.00           C
ATOM   2904  HA  PHE A 837      69.460  46.120  50.140  1.00  0.00           H
ATOM   2905  CB  PHE A 837      70.660  46.190  52.030  1.00  0.00           C
ATOM   2906  HB1 PHE A 837      70.510  45.690  53.010  1.00  0.00           H
ATOM   2907  HB2 PHE A 837      70.650  47.310  52.100  1.00  0.00           H
ATOM   2908  CG  PHE A 837      72.000  45.810  51.580  1.00  0.00           C
ATOM   2909  CD1 PHE A 837      72.540  46.340  50.390  1.00  0.00           C
ATOM   2910  HD1 PHE A 837      71.970  47.000  49.740  1.00  0.00           H
ATOM   2911  CE1 PHE A 837      73.830  45.990  50.040  1.00  0.00           C
ATOM   2912  HE1 PHE A 837      74.050  46.360  49.050  1.00  0.00           H
ATOM   2913  CZ  PHE A 837      74.640  45.180  50.820  1.00  0.00           C
ATOM   2914  HZ  PHE A 837      75.540  44.880  50.310  1.00  0.00           H
ATOM   2915  CD2 PHE A 837      72.790  44.950  52.340  1.00  0.00           C
ATOM   2916  HD2 PHE A 837      72.360  44.430  53.190  1.00  0.00           H
ATOM   2917  CE2 PHE A 837      74.120  44.670  51.950  1.00  0.00           C
ATOM   2918  HE2 PHE A 837      74.770  44.060  52.560  1.00  0.00           H
ATOM   2919  C   PHE A 837      69.830  44.070  50.790  1.00  0.00           C
ATOM   2920  O   PHE A 837      70.210  43.560  49.710  1.00  0.00           O
ATOM   2921  N   LEU A 838      69.570  43.150  51.780  1.00  0.00           N
ATOM   2922  HN  LEU A 838      69.320  43.350  52.720  1.00  0.00           H
ATOM   2923  CA  LEU A 838      69.830  41.750  51.620  1.00  0.00           C
ATOM   2924  HA  LEU A 838      70.800  41.630  51.150  1.00  0.00           H
ATOM   2925  CB  LEU A 838      70.140  41.130  52.980  1.00  0.00           C
ATOM   2926  HB1 LEU A 838      69.200  41.070  53.600  1.00  0.00           H
ATOM   2927  HB2 LEU A 838      70.840  41.750  53.560  1.00  0.00           H
ATOM   2928  CG  LEU A 838      70.750  39.690  53.000  1.00  0.00           C
ATOM   2929  HG  LEU A 838      70.170  39.000  52.350  1.00  0.00           H
ATOM   2930  CD1 LEU A 838      72.200  39.610  52.510  1.00  0.00           C
ATOM   2931 HD11 LEU A 838      72.920  40.060  53.250  1.00  0.00           H
ATOM   2932 HD12 LEU A 838      72.370  40.260  51.630  1.00  0.00           H
ATOM   2933 HD13 LEU A 838      72.530  38.570  52.310  1.00  0.00           H
ATOM   2934  CD2 LEU A 838      70.770  38.970  54.340  1.00  0.00           C
ATOM   2935 HD21 LEU A 838      71.360  39.640  55.010  1.00  0.00           H
ATOM   2936 HD22 LEU A 838      71.320  38.000  54.260  1.00  0.00           H
ATOM   2937 HD23 LEU A 838      69.750  38.650  54.620  1.00  0.00           H
ATOM   2938  C   LEU A 838      69.000  40.920  50.610  1.00  0.00           C
ATOM   2939  O   LEU A 838      69.500  40.100  49.800  1.00  0.00           O
ATOM   2940  N   SER A 839      67.660  41.240  50.570  1.00  0.00           N
ATOM   2941  HN  SER A 839      67.280  41.770  51.330  1.00  0.00           H
ATOM   2942  CA  SER A 839      66.650  40.710  49.630  1.00  0.00           C
ATOM   2943  HA  SER A 839      66.770  39.640  49.570  1.00  0.00           H
ATOM   2944  CB  SER A 839      65.260  41.010  50.160  1.00  0.00           C
ATOM   2945  HB1 SER A 839      64.940  40.450  51.060  1.00  0.00           H
ATOM   2946  HB2 SER A 839      64.540  40.770  49.350  1.00  0.00           H
ATOM   2947  OG  SER A 839      65.080  42.360  50.640  1.00  0.00           O
ATOM   2948  HG1 SER A 839      65.480  42.440  51.510  1.00  0.00           H
ATOM   2949  C   SER A 839      66.920  41.350  48.260  1.00  0.00           C
ATOM   2950  O   SER A 839      66.730  40.720  47.240  1.00  0.00           O
ATOM   2951  N   SER A 840      67.230  42.650  48.210  1.00  0.00           N
ATOM   2952  HN  SER A 840      67.370  43.180  49.050  1.00  0.00           H
ATOM   2953  CA  SER A 840      67.740  43.260  46.980  1.00  0.00           C
ATOM   2954  HA  SER A 840      66.960  43.040  46.280  1.00  0.00           H
ATOM   2955  CB  SER A 840      67.830  44.780  47.070  1.00  0.00           C
ATOM   2956  HB1 SER A 840      68.360  45.230  46.210  1.00  0.00           H
ATOM   2957  HB2 SER A 840      68.400  45.080  47.980  1.00  0.00           H
ATOM   2958  OG  SER A 840      66.560  45.350  47.140  1.00  0.00           O
ATOM   2959  HG1 SER A 840      66.310  45.530  48.060  1.00  0.00           H
ATOM   2960  C   SER A 840      69.110  42.740  46.440  1.00  0.00           C
ATOM   2961  O   SER A 840      69.260  42.580  45.250  1.00  0.00           O
ATOM   2962  N   PHE A 841      70.000  42.430  47.340  1.00  0.00           N
ATOM   2963  HN  PHE A 841      69.870  42.730  48.280  1.00  0.00           H
ATOM   2964  CA  PHE A 841      71.280  41.880  46.950  1.00  0.00           C
ATOM   2965  HA  PHE A 841      71.680  42.540  46.190  1.00  0.00           H
ATOM   2966  CB  PHE A 841      72.120  41.850  48.200  1.00  0.00           C
ATOM   2967  HB1 PHE A 841      71.630  41.120  48.880  1.00  0.00           H
ATOM   2968  HB2 PHE A 841      72.320  42.860  48.620  1.00  0.00           H
ATOM   2969  CG  PHE A 841      73.520  41.170  47.980  1.00  0.00           C
ATOM   2970  CD1 PHE A 841      73.780  39.950  48.680  1.00  0.00           C
ATOM   2971  HD1 PHE A 841      73.010  39.470  49.270  1.00  0.00           H
ATOM   2972  CE1 PHE A 841      74.970  39.330  48.430  1.00  0.00           C
ATOM   2973  HE1 PHE A 841      75.120  38.360  48.890  1.00  0.00           H
ATOM   2974  CZ  PHE A 841      75.930  39.790  47.520  1.00  0.00           C
ATOM   2975  HZ  PHE A 841      76.890  39.320  47.350  1.00  0.00           H
ATOM   2976  CD2 PHE A 841      74.510  41.730  47.090  1.00  0.00           C
ATOM   2977  HD2 PHE A 841      74.440  42.720  46.680  1.00  0.00           H
ATOM   2978  CE2 PHE A 841      75.740  41.030  46.860  1.00  0.00           C
ATOM   2979  HE2 PHE A 841      76.550  41.530  46.340  1.00  0.00           H
ATOM   2980  C   PHE A 841      71.140  40.510  46.310  1.00  0.00           C
ATOM   2981  O   PHE A 841      71.690  40.180  45.280  1.00  0.00           O
ATOM   2982  N   LEU A 842      70.300  39.670  46.950  1.00  0.00           N
ATOM   2983  HN  LEU A 842      70.010  40.000  47.850  1.00  0.00           H
ATOM   2984  CA  LEU A 842      70.040  38.380  46.520  1.00  0.00           C
ATOM   2985  HA  LEU A 842      70.980  37.900  46.280  1.00  0.00           H
ATOM   2986  CB  LEU A 842      69.400  37.540  47.630  1.00  0.00           C
ATOM   2987  HB1 LEU A 842      68.940  36.630  47.180  1.00  0.00           H
ATOM   2988  HB2 LEU A 842      68.680  38.090  48.260  1.00  0.00           H
ATOM   2989  CG  LEU A 842      70.440  37.050  48.740  1.00  0.00           C
ATOM   2990  HG  LEU A 842      70.980  37.920  49.180  1.00  0.00           H
ATOM   2991  CD1 LEU A 842      69.560  36.340  49.740  1.00  0.00           C
ATOM   2992 HD11 LEU A 842      69.050  35.480  49.250  1.00  0.00           H
ATOM   2993 HD12 LEU A 842      68.930  37.110  50.250  1.00  0.00           H
ATOM   2994 HD13 LEU A 842      70.360  35.960  50.410  1.00  0.00           H
ATOM   2995  CD2 LEU A 842      71.560  36.180  48.140  1.00  0.00           C
ATOM   2996 HD21 LEU A 842      72.300  35.840  48.890  1.00  0.00           H
ATOM   2997 HD22 LEU A 842      72.170  36.510  47.270  1.00  0.00           H
ATOM   2998 HD23 LEU A 842      71.020  35.310  47.720  1.00  0.00           H
ATOM   2999  C   LEU A 842      69.240  38.390  45.240  1.00  0.00           C
ATOM   3000  O   LEU A 842      69.570  37.670  44.310  1.00  0.00           O
ATOM   3001  N   LYS A 843      68.310  39.360  45.070  1.00  0.00           N
ATOM   3002  HN  LYS A 843      68.060  39.990  45.810  1.00  0.00           H
ATOM   3003  CA  LYS A 843      67.540  39.510  43.840  1.00  0.00           C
ATOM   3004  HA  LYS A 843      67.160  38.520  43.700  1.00  0.00           H
ATOM   3005  CB  LYS A 843      66.460  40.620  44.040  1.00  0.00           C
ATOM   3006  HB1 LYS A 843      67.100  41.510  44.220  1.00  0.00           H
ATOM   3007  HB2 LYS A 843      65.870  40.500  44.970  1.00  0.00           H
ATOM   3008  CG  LYS A 843      65.430  40.810  42.910  1.00  0.00           C
ATOM   3009  HG1 LYS A 843      65.970  41.320  42.080  1.00  0.00           H
ATOM   3010  HG2 LYS A 843      64.650  41.530  43.260  1.00  0.00           H
ATOM   3011  CD  LYS A 843      64.810  39.560  42.290  1.00  0.00           C
ATOM   3012  HD1 LYS A 843      64.600  38.820  43.100  1.00  0.00           H
ATOM   3013  HD2 LYS A 843      65.590  39.080  41.670  1.00  0.00           H
ATOM   3014  CE  LYS A 843      63.450  39.760  41.480  1.00  0.00           C
ATOM   3015  HE1 LYS A 843      63.380  40.730  40.930  1.00  0.00           H
ATOM   3016  HE2 LYS A 843      62.580  39.740  42.180  1.00  0.00           H
ATOM   3017  NZ  LYS A 843      63.250  38.680  40.470  1.00  0.00           N
ATOM   3018  HZ1 LYS A 843      62.280  38.440  40.180  1.00  0.00           H
ATOM   3019  HZ2 LYS A 843      63.690  37.810  40.830  1.00  0.00           H
ATOM   3020  HZ3 LYS A 843      63.820  38.930  39.640  1.00  0.00           H
ATOM   3021  C   LYS A 843      68.360  39.770  42.610  1.00  0.00           C
ATOM   3022  O   LYS A 843      68.090  39.180  41.610  1.00  0.00           O
ATOM   3023  N   GLN A 844      69.440  40.580  42.700  1.00  0.00           N
ATOM   3024  HN  GLN A 844      69.650  41.040  43.560  1.00  0.00           H
ATOM   3025  CA  GLN A 844      70.320  40.910  41.510  1.00  0.00           C
ATOM   3026  HA  GLN A 844      69.710  40.810  40.620  1.00  0.00           H
ATOM   3027  CB  GLN A 844      70.920  42.310  41.630  1.00  0.00           C
ATOM   3028  HB1 GLN A 844      71.420  42.540  40.660  1.00  0.00           H
ATOM   3029  HB2 GLN A 844      71.730  42.370  42.390  1.00  0.00           H
ATOM   3030  CG  GLN A 844      69.930  43.430  41.860  1.00  0.00           C
ATOM   3031  HG1 GLN A 844      70.420  44.410  41.750  1.00  0.00           H
ATOM   3032  HG2 GLN A 844      69.500  43.390  42.890  1.00  0.00           H
ATOM   3033  CD  GLN A 844      68.740  43.360  40.860  1.00  0.00           C
ATOM   3034  OE1 GLN A 844      68.970  43.260  39.650  1.00  0.00           O
ATOM   3035  NE2 GLN A 844      67.470  43.540  41.390  1.00  0.00           N
ATOM   3036 HE21 GLN A 844      66.700  43.510  40.760  1.00  0.00           H
ATOM   3037 HE22 GLN A 844      67.350  43.810  42.340  1.00  0.00           H
ATOM   3038  C   GLN A 844      71.460  39.840  41.250  1.00  0.00           C
ATOM   3039  O   GLN A 844      72.300  40.020  40.400  1.00  0.00           O
ATOM   3040  N   PHE A 845      71.460  38.710  41.990  1.00  0.00           N
ATOM   3041  HN  PHE A 845      70.700  38.530  42.610  1.00  0.00           H
ATOM   3042  CA  PHE A 845      72.530  37.800  42.140  1.00  0.00           C
ATOM   3043  HA  PHE A 845      73.470  38.310  41.970  1.00  0.00           H
ATOM   3044  CB  PHE A 845      72.510  37.190  43.510  1.00  0.00           C
ATOM   3045  HB1 PHE A 845      71.820  36.340  43.650  1.00  0.00           H
ATOM   3046  HB2 PHE A 845      72.110  37.950  44.210  1.00  0.00           H
ATOM   3047  CG  PHE A 845      73.900  36.850  44.080  1.00  0.00           C
ATOM   3048  CD1 PHE A 845      74.890  37.830  44.470  1.00  0.00           C
ATOM   3049  HD1 PHE A 845      74.690  38.890  44.430  1.00  0.00           H
ATOM   3050  CE1 PHE A 845      76.150  37.480  45.010  1.00  0.00           C
ATOM   3051  HE1 PHE A 845      76.920  38.230  45.150  1.00  0.00           H
ATOM   3052  CZ  PHE A 845      76.420  36.140  45.250  1.00  0.00           C
ATOM   3053  HZ  PHE A 845      77.330  35.910  45.790  1.00  0.00           H
ATOM   3054  CD2 PHE A 845      74.240  35.480  44.290  1.00  0.00           C
ATOM   3055  HD2 PHE A 845      73.560  34.730  43.940  1.00  0.00           H
ATOM   3056  CE2 PHE A 845      75.490  35.160  44.810  1.00  0.00           C
ATOM   3057  HE2 PHE A 845      75.800  34.130  44.890  1.00  0.00           H
ATOM   3058  C   PHE A 845      72.460  36.770  41.070  1.00  0.00           C
ATOM   3059  O   PHE A 845      73.370  35.990  41.040  1.00  0.00           O
ATOM   3060  N   LYS A 846      71.390  36.780  40.280  1.00  0.00           N
ATOM   3061  HN  LYS A 846      70.840  37.600  40.330  1.00  0.00           H
ATOM   3062  CA  LYS A 846      70.950  35.650  39.460  1.00  0.00           C
ATOM   3063  HA  LYS A 846      71.000  34.710  40.000  1.00  0.00           H
ATOM   3064  CB  LYS A 846      69.470  35.890  39.060  1.00  0.00           C
ATOM   3065  HB1 LYS A 846      69.220  36.930  38.760  1.00  0.00           H
ATOM   3066  HB2 LYS A 846      68.840  35.700  39.950  1.00  0.00           H
ATOM   3067  CG  LYS A 846      68.880  35.000  37.950  1.00  0.00           C
ATOM   3068  HG1 LYS A 846      69.150  33.930  38.120  1.00  0.00           H
ATOM   3069  HG2 LYS A 846      69.440  35.160  37.000  1.00  0.00           H
ATOM   3070  CD  LYS A 846      67.360  35.100  37.660  1.00  0.00           C
ATOM   3071  HD1 LYS A 846      67.220  34.500  36.750  1.00  0.00           H
ATOM   3072  HD2 LYS A 846      67.080  36.130  37.380  1.00  0.00           H
ATOM   3073  CE  LYS A 846      66.570  34.750  38.880  1.00  0.00           C
ATOM   3074  HE1 LYS A 846      66.750  35.450  39.720  1.00  0.00           H
ATOM   3075  HE2 LYS A 846      66.910  33.770  39.280  1.00  0.00           H
ATOM   3076  NZ  LYS A 846      65.160  34.560  38.510  1.00  0.00           N
ATOM   3077  HZ1 LYS A 846      65.020  33.920  37.710  1.00  0.00           H
ATOM   3078  HZ2 LYS A 846      64.830  35.500  38.220  1.00  0.00           H
ATOM   3079  HZ3 LYS A 846      64.750  34.300  39.430  1.00  0.00           H
ATOM   3080  C   LYS A 846      71.810  35.330  38.240  1.00  0.00           C
ATOM   3081  O   LYS A 846      71.920  34.180  37.840  1.00  0.00           O
ATOM   3082  N   THR A 847      72.390  36.400  37.590  1.00  0.00           N
ATOM   3083  HN  THR A 847      72.080  37.330  37.810  1.00  0.00           H
ATOM   3084  CA  THR A 847      73.350  36.190  36.500  1.00  0.00           C
ATOM   3085  HA  THR A 847      73.240  35.160  36.180  1.00  0.00           H
ATOM   3086  CB  THR A 847      73.080  37.230  35.450  1.00  0.00           C
ATOM   3087  HB  THR A 847      73.730  37.310  34.540  1.00  0.00           H
ATOM   3088  OG1 THR A 847      72.840  38.510  35.970  1.00  0.00           O
ATOM   3089  HG1 THR A 847      72.590  39.150  35.300  1.00  0.00           H
ATOM   3090  CG2 THR A 847      71.760  36.690  34.960  1.00  0.00           C
ATOM   3091 HG21 THR A 847      71.320  37.230  34.090  1.00  0.00           H
ATOM   3092 HG22 THR A 847      70.910  36.730  35.670  1.00  0.00           H
ATOM   3093 HG23 THR A 847      71.810  35.660  34.560  1.00  0.00           H
ATOM   3094  C   THR A 847      74.830  36.260  36.830  1.00  0.00           C
ATOM   3095  O   THR A 847      75.700  36.190  36.010  1.00  0.00           O
ATOM   3096  N   LYS A 848      75.200  36.640  38.040  1.00  0.00           N
ATOM   3097  HN  LYS A 848      74.410  36.940  38.570  1.00  0.00           H
ATOM   3098  CA  LYS A 848      76.550  37.000  38.400  1.00  0.00           C
ATOM   3099  HA  LYS A 848      76.790  37.780  37.680  1.00  0.00           H
ATOM   3100  CB  LYS A 848      76.620  37.630  39.820  1.00  0.00           C
ATOM   3101  HB1 LYS A 848      77.710  37.650  40.020  1.00  0.00           H
ATOM   3102  HB2 LYS A 848      76.170  36.980  40.600  1.00  0.00           H
ATOM   3103  CG  LYS A 848      76.060  39.040  40.040  1.00  0.00           C
ATOM   3104  HG1 LYS A 848      74.960  39.020  39.950  1.00  0.00           H
ATOM   3105  HG2 LYS A 848      76.520  39.690  39.270  1.00  0.00           H
ATOM   3106  CD  LYS A 848      76.430  39.580  41.410  1.00  0.00           C
ATOM   3107  HD1 LYS A 848      77.510  39.330  41.560  1.00  0.00           H
ATOM   3108  HD2 LYS A 848      75.880  39.040  42.210  1.00  0.00           H
ATOM   3109  CE  LYS A 848      76.400  41.110  41.550  1.00  0.00           C
ATOM   3110  HE1 LYS A 848      77.240  41.480  40.930  1.00  0.00           H
ATOM   3111  HE2 LYS A 848      76.560  41.450  42.600  1.00  0.00           H
ATOM   3112  NZ  LYS A 848      75.150  41.730  41.100  1.00  0.00           N
ATOM   3113  HZ1 LYS A 848      74.560  41.740  41.960  1.00  0.00           H
ATOM   3114  HZ2 LYS A 848      74.710  41.400  40.210  1.00  0.00           H
ATOM   3115  HZ3 LYS A 848      75.530  42.690  40.870  1.00  0.00           H
ATOM   3116  C   LYS A 848      77.710  35.950  38.150  1.00  0.00           C
ATOM   3117  O   LYS A 848      77.520  34.790  38.250  1.00  0.00           O
ATOM   3118  N   ARG A 849      78.910  36.480  37.760  1.00  0.00           N
ATOM   3119  HN  ARG A 849      79.060  37.440  37.940  1.00  0.00           H
ATOM   3120  CA  ARG A 849      80.100  35.700  37.380  1.00  0.00           C
ATOM   3121  HA  ARG A 849      79.820  34.980  36.620  1.00  0.00           H
ATOM   3122  CB  ARG A 849      81.160  36.640  36.830  1.00  0.00           C
ATOM   3123  HB1 ARG A 849      81.980  35.970  36.500  1.00  0.00           H
ATOM   3124  HB2 ARG A 849      81.530  37.270  37.670  1.00  0.00           H
ATOM   3125  CG  ARG A 849      80.620  37.550  35.610  1.00  0.00           C
ATOM   3126  HG1 ARG A 849      79.890  38.280  36.010  1.00  0.00           H
ATOM   3127  HG2 ARG A 849      79.960  36.940  34.950  1.00  0.00           H
ATOM   3128  CD  ARG A 849      81.790  38.120  34.840  1.00  0.00           C
ATOM   3129  HD1 ARG A 849      81.600  38.900  34.060  1.00  0.00           H
ATOM   3130  HD2 ARG A 849      82.330  37.350  34.250  1.00  0.00           H
ATOM   3131  NE  ARG A 849      82.790  38.770  35.700  1.00  0.00           N
ATOM   3132  HE  ARG A 849      83.650  38.290  35.890  1.00  0.00           H
ATOM   3133  CZ  ARG A 849      82.480  39.850  36.400  1.00  0.00           C
ATOM   3134  NH1 ARG A 849      81.490  40.700  36.110  1.00  0.00           N
ATOM   3135 HH11 ARG A 849      81.050  40.590  35.220  1.00  0.00           H
ATOM   3136 HH12 ARG A 849      81.390  41.490  36.690  1.00  0.00           H
ATOM   3137  NH2 ARG A 849      83.220  40.140  37.440  1.00  0.00           N
ATOM   3138 HH21 ARG A 849      83.890  39.450  37.720  1.00  0.00           H
ATOM   3139 HH22 ARG A 849      82.960  40.790  38.160  1.00  0.00           H
ATOM   3140  C   ARG A 849      80.520  34.850  38.560  1.00  0.00           C
ATOM   3141  O   ARG A 849      80.300  35.300  39.700  1.00  0.00           O
ATOM   3142  N   TYR A 850      80.940  33.630  38.220  1.00  0.00           N
ATOM   3143  HN  TYR A 850      80.830  33.300  37.290  1.00  0.00           H
ATOM   3144  CA  TYR A 850      81.680  32.760  39.170  1.00  0.00           C
ATOM   3145  HA  TYR A 850      82.180  32.090  38.480  1.00  0.00           H
ATOM   3146  CB  TYR A 850      82.770  33.610  39.830  1.00  0.00           C
ATOM   3147  HB1 TYR A 850      82.440  34.350  40.580  1.00  0.00           H
ATOM   3148  HB2 TYR A 850      83.320  34.130  39.010  1.00  0.00           H
ATOM   3149  CG  TYR A 850      83.780  32.840  40.520  1.00  0.00           C
ATOM   3150  CD1 TYR A 850      84.560  32.000  39.720  1.00  0.00           C
ATOM   3151  HD1 TYR A 850      84.450  31.910  38.660  1.00  0.00           H
ATOM   3152  CE1 TYR A 850      85.550  31.210  40.370  1.00  0.00           C
ATOM   3153  HE1 TYR A 850      86.160  30.580  39.740  1.00  0.00           H
ATOM   3154  CZ  TYR A 850      85.870  31.380  41.720  1.00  0.00           C
ATOM   3155  OH  TYR A 850      86.880  30.650  42.370  1.00  0.00           O
ATOM   3156  HH  TYR A 850      87.540  30.440  41.710  1.00  0.00           H
ATOM   3157  CD2 TYR A 850      83.980  32.880  41.890  1.00  0.00           C
ATOM   3158  HD2 TYR A 850      83.390  33.470  42.560  1.00  0.00           H
ATOM   3159  CE2 TYR A 850      85.060  32.230  42.510  1.00  0.00           C
ATOM   3160  HE2 TYR A 850      85.080  32.290  43.590  1.00  0.00           H
ATOM   3161  C   TYR A 850      80.710  31.910  40.040  1.00  0.00           C
ATOM   3162  O   TYR A 850      81.020  30.780  40.320  1.00  0.00           O
ATOM   3163  N   PHE A 851      79.540  32.510  40.530  1.00  0.00           N
ATOM   3164  HN  PHE A 851      79.180  33.410  40.260  1.00  0.00           H
ATOM   3165  CA  PHE A 851      78.670  31.790  41.390  1.00  0.00           C
ATOM   3166  HA  PHE A 851      79.380  31.390  42.100  1.00  0.00           H
ATOM   3167  CB  PHE A 851      77.840  32.830  42.260  1.00  0.00           C
ATOM   3168  HB1 PHE A 851      77.140  32.240  42.890  1.00  0.00           H
ATOM   3169  HB2 PHE A 851      77.240  33.520  41.620  1.00  0.00           H
ATOM   3170  CG  PHE A 851      78.680  33.660  43.200  1.00  0.00           C
ATOM   3171  CD1 PHE A 851      78.690  35.050  42.930  1.00  0.00           C
ATOM   3172  HD1 PHE A 851      78.070  35.480  42.170  1.00  0.00           H
ATOM   3173  CE1 PHE A 851      79.640  35.840  43.580  1.00  0.00           C
ATOM   3174  HE1 PHE A 851      79.780  36.870  43.290  1.00  0.00           H
ATOM   3175  CZ  PHE A 851      80.390  35.270  44.610  1.00  0.00           C
ATOM   3176  HZ  PHE A 851      81.020  35.910  45.190  1.00  0.00           H
ATOM   3177  CD2 PHE A 851      79.480  33.080  44.180  1.00  0.00           C
ATOM   3178  HD2 PHE A 851      79.400  32.030  44.400  1.00  0.00           H
ATOM   3179  CE2 PHE A 851      80.200  33.950  44.970  1.00  0.00           C
ATOM   3180  HE2 PHE A 851      80.790  33.560  45.790  1.00  0.00           H
ATOM   3181  C   PHE A 851      77.770  30.720  40.710  1.00  0.00           C
ATOM   3182  O   PHE A 851      77.200  31.090  39.670  1.00  0.00           O
ATOM   3183  N   PRO A 852      77.670  29.470  41.220  1.00  0.00           N
ATOM   3184  CD  PRO A 852      78.280  29.050  42.580  1.00  0.00           C
ATOM   3185  HD1 PRO A 852      77.680  29.490  43.410  1.00  0.00           H
ATOM   3186  HD2 PRO A 852      79.340  29.370  42.640  1.00  0.00           H
ATOM   3187  CA  PRO A 852      77.120  28.330  40.500  1.00  0.00           C
ATOM   3188  HA  PRO A 852      77.750  28.120  39.640  1.00  0.00           H
ATOM   3189  CB  PRO A 852      77.230  27.150  41.500  1.00  0.00           C
ATOM   3190  HB1 PRO A 852      77.310  26.210  40.910  1.00  0.00           H
ATOM   3191  HB2 PRO A 852      76.260  27.060  42.030  1.00  0.00           H
ATOM   3192  CG  PRO A 852      78.370  27.510  42.520  1.00  0.00           C
ATOM   3193  HG1 PRO A 852      78.240  27.060  43.530  1.00  0.00           H
ATOM   3194  HG2 PRO A 852      79.370  27.360  42.070  1.00  0.00           H
ATOM   3195  C   PRO A 852      75.740  28.560  39.850  1.00  0.00           C
ATOM   3196  O   PRO A 852      74.810  29.050  40.500  1.00  0.00           O
ATOM   3197  N   THR A 853      75.550  28.210  38.600  1.00  0.00           N
ATOM   3198  HN  THR A 853      76.190  27.640  38.090  1.00  0.00           H
ATOM   3199  CA  THR A 853      74.580  28.910  37.800  1.00  0.00           C
ATOM   3200  HA  THR A 853      74.820  29.960  37.900  1.00  0.00           H
ATOM   3201  CB  THR A 853      74.760  28.530  36.350  1.00  0.00           C
ATOM   3202  HB  THR A 853      74.820  27.420  36.290  1.00  0.00           H
ATOM   3203  OG1 THR A 853      75.990  29.020  35.820  1.00  0.00           O
ATOM   3204  HG1 THR A 853      76.690  28.650  36.360  1.00  0.00           H
ATOM   3205  CG2 THR A 853      73.710  29.140  35.440  1.00  0.00           C
ATOM   3206 HG21 THR A 853      74.100  29.260  34.410  1.00  0.00           H
ATOM   3207 HG22 THR A 853      73.290  30.100  35.800  1.00  0.00           H
ATOM   3208 HG23 THR A 853      72.830  28.480  35.260  1.00  0.00           H
ATOM   3209  C   THR A 853      73.170  28.800  38.170  1.00  0.00           C
ATOM   3210  O   THR A 853      72.400  29.770  38.220  1.00  0.00           O
ATOM   3211  N   LYS A 854      72.680  27.600  38.480  1.00  0.00           N
ATOM   3212  HN  LYS A 854      73.230  26.780  38.580  1.00  0.00           H
ATOM   3213  CA  LYS A 854      71.270  27.380  38.890  1.00  0.00           C
ATOM   3214  HA  LYS A 854      70.690  27.950  38.200  1.00  0.00           H
ATOM   3215  CB  LYS A 854      70.820  25.920  38.900  1.00  0.00           C
ATOM   3216  HB1 LYS A 854      69.830  25.750  39.360  1.00  0.00           H
ATOM   3217  HB2 LYS A 854      71.530  25.300  39.490  1.00  0.00           H
ATOM   3218  CG  LYS A 854      70.570  25.350  37.450  1.00  0.00           C
ATOM   3219  HG1 LYS A 854      70.250  24.310  37.710  1.00  0.00           H
ATOM   3220  HG2 LYS A 854      71.490  25.300  36.820  1.00  0.00           H
ATOM   3221  CD  LYS A 854      69.500  26.080  36.650  1.00  0.00           C
ATOM   3222  HD1 LYS A 854      69.830  27.070  36.250  1.00  0.00           H
ATOM   3223  HD2 LYS A 854      68.620  26.310  37.300  1.00  0.00           H
ATOM   3224  CE  LYS A 854      68.930  25.260  35.440  1.00  0.00           C
ATOM   3225  HE1 LYS A 854      68.690  24.210  35.730  1.00  0.00           H
ATOM   3226  HE2 LYS A 854      69.550  25.210  34.520  1.00  0.00           H
ATOM   3227  NZ  LYS A 854      67.700  25.950  35.000  1.00  0.00           N
ATOM   3228  HZ1 LYS A 854      67.120  26.040  35.850  1.00  0.00           H
ATOM   3229  HZ2 LYS A 854      67.270  25.320  34.300  1.00  0.00           H
ATOM   3230  HZ3 LYS A 854      67.820  26.900  34.580  1.00  0.00           H
ATOM   3231  C   LYS A 854      71.080  27.890  40.340  1.00  0.00           C
ATOM   3232  O   LYS A 854      70.090  28.480  40.730  1.00  0.00           O
ATOM   3233  N   VAL A 855      72.090  27.660  41.130  1.00  0.00           N
ATOM   3234  HN  VAL A 855      72.800  27.120  40.680  1.00  0.00           H
ATOM   3235  CA  VAL A 855      72.040  27.810  42.580  1.00  0.00           C
ATOM   3236  HA  VAL A 855      71.110  27.420  42.970  1.00  0.00           H
ATOM   3237  CB  VAL A 855      73.290  27.070  43.120  1.00  0.00           C
ATOM   3238  HB  VAL A 855      74.150  27.540  42.610  1.00  0.00           H
ATOM   3239  CG1 VAL A 855      73.460  27.360  44.650  1.00  0.00           C
ATOM   3240 HG11 VAL A 855      73.480  28.460  44.810  1.00  0.00           H
ATOM   3241 HG12 VAL A 855      74.380  26.830  44.990  1.00  0.00           H
ATOM   3242 HG13 VAL A 855      72.580  26.900  45.130  1.00  0.00           H
ATOM   3243  CG2 VAL A 855      73.400  25.550  42.860  1.00  0.00           C
ATOM   3244 HG21 VAL A 855      73.250  25.350  41.780  1.00  0.00           H
ATOM   3245 HG22 VAL A 855      72.560  25.010  43.330  1.00  0.00           H
ATOM   3246 HG23 VAL A 855      74.400  25.200  43.190  1.00  0.00           H
ATOM   3247  C   VAL A 855      71.960  29.320  42.910  1.00  0.00           C
ATOM   3248  O   VAL A 855      71.320  29.690  43.840  1.00  0.00           O
ATOM   3249  N   ARG A 856      72.630  30.240  42.130  1.00  0.00           N
ATOM   3250  HN  ARG A 856      73.230  29.820  41.450  1.00  0.00           H
ATOM   3251  CA  ARG A 856      72.550  31.680  42.310  1.00  0.00           C
ATOM   3252  HA  ARG A 856      72.690  31.850  43.370  1.00  0.00           H
ATOM   3253  CB  ARG A 856      73.700  32.350  41.620  1.00  0.00           C
ATOM   3254  HB1 ARG A 856      74.610  32.010  42.180  1.00  0.00           H
ATOM   3255  HB2 ARG A 856      73.530  33.440  41.760  1.00  0.00           H
ATOM   3256  CG  ARG A 856      73.730  32.230  40.090  1.00  0.00           C
ATOM   3257  HG1 ARG A 856      72.710  32.440  39.710  1.00  0.00           H
ATOM   3258  HG2 ARG A 856      74.020  31.190  39.860  1.00  0.00           H
ATOM   3259  CD  ARG A 856      74.670  33.180  39.370  1.00  0.00           C
ATOM   3260  HD1 ARG A 856      75.750  33.120  39.570  1.00  0.00           H
ATOM   3261  HD2 ARG A 856      74.420  34.220  39.700  1.00  0.00           H
ATOM   3262  NE  ARG A 856      74.330  33.020  37.930  1.00  0.00           N
ATOM   3263  HE  ARG A 856      73.440  33.270  37.570  1.00  0.00           H
ATOM   3264  CZ  ARG A 856      75.170  32.780  36.970  1.00  0.00           C
ATOM   3265  NH1 ARG A 856      76.370  32.350  37.230  1.00  0.00           N
ATOM   3266 HH11 ARG A 856      76.710  32.190  38.160  1.00  0.00           H
ATOM   3267 HH12 ARG A 856      76.870  31.950  36.460  1.00  0.00           H
ATOM   3268  NH2 ARG A 856      74.860  32.960  35.700  1.00  0.00           N
ATOM   3269 HH21 ARG A 856      75.430  32.710  34.930  1.00  0.00           H
ATOM   3270 HH22 ARG A 856      73.870  33.040  35.520  1.00  0.00           H
ATOM   3271  C   ARG A 856      71.110  32.100  42.020  1.00  0.00           C
ATOM   3272  O   ARG A 856      70.410  32.770  42.750  1.00  0.00           O
ATOM   3273  N   SER A 857      70.590  31.560  40.900  1.00  0.00           N
ATOM   3274  HN  SER A 857      71.200  31.050  40.300  1.00  0.00           H
ATOM   3275  CA  SER A 857      69.160  31.700  40.500  1.00  0.00           C
ATOM   3276  HA  SER A 857      68.910  32.750  40.560  1.00  0.00           H
ATOM   3277  CB  SER A 857      68.830  31.200  39.020  1.00  0.00           C
ATOM   3278  HB1 SER A 857      69.100  30.120  39.050  1.00  0.00           H
ATOM   3279  HB2 SER A 857      69.510  31.650  38.260  1.00  0.00           H
ATOM   3280  OG  SER A 857      67.490  31.530  38.590  1.00  0.00           O
ATOM   3281  HG1 SER A 857      67.170  30.680  38.310  1.00  0.00           H
ATOM   3282  C   SER A 857      68.140  31.280  41.490  1.00  0.00           C
ATOM   3283  O   SER A 857      67.240  32.040  41.740  1.00  0.00           O
ATOM   3284  N   THR A 858      68.320  30.170  42.240  1.00  0.00           N
ATOM   3285  HN  THR A 858      69.050  29.540  42.020  1.00  0.00           H
ATOM   3286  CA  THR A 858      67.510  29.750  43.430  1.00  0.00           C
ATOM   3287  HA  THR A 858      66.560  29.680  42.920  1.00  0.00           H
ATOM   3288  CB  THR A 858      68.030  28.430  43.960  1.00  0.00           C
ATOM   3289  HB  THR A 858      69.120  28.480  44.190  1.00  0.00           H
ATOM   3290  OG1 THR A 858      67.760  27.360  43.030  1.00  0.00           O
ATOM   3291  HG1 THR A 858      68.580  26.870  42.970  1.00  0.00           H
ATOM   3292  CG2 THR A 858      67.230  28.120  45.290  1.00  0.00           C
ATOM   3293 HG21 THR A 858      67.500  27.120  45.690  1.00  0.00           H
ATOM   3294 HG22 THR A 858      66.130  28.100  45.140  1.00  0.00           H
ATOM   3295 HG23 THR A 858      67.370  28.760  46.180  1.00  0.00           H
ATOM   3296  C   THR A 858      67.470  30.740  44.530  1.00  0.00           C
ATOM   3297  O   THR A 858      66.430  31.180  44.950  1.00  0.00           O
ATOM   3298  N   ILE A 859      68.710  31.260  44.980  1.00  0.00           N
ATOM   3299  HN  ILE A 859      69.540  30.980  44.510  1.00  0.00           H
ATOM   3300  CA  ILE A 859      68.650  32.170  46.140  1.00  0.00           C
ATOM   3301  HA  ILE A 859      67.960  31.660  46.790  1.00  0.00           H
ATOM   3302  CB  ILE A 859      69.980  32.240  46.850  1.00  0.00           C
ATOM   3303  HB  ILE A 859      69.820  32.790  47.790  1.00  0.00           H
ATOM   3304  CG2 ILE A 859      70.410  30.790  47.180  1.00  0.00           C
ATOM   3305 HG21 ILE A 859      69.620  30.430  47.860  1.00  0.00           H
ATOM   3306 HG22 ILE A 859      71.430  30.800  47.620  1.00  0.00           H
ATOM   3307 HG23 ILE A 859      70.290  30.160  46.260  1.00  0.00           H
ATOM   3308  CG1 ILE A 859      71.160  32.960  46.110  1.00  0.00           C
ATOM   3309 HG11 ILE A 859      70.770  33.930  45.750  1.00  0.00           H
ATOM   3310 HG12 ILE A 859      71.420  32.330  45.220  1.00  0.00           H
ATOM   3311  CD  ILE A 859      72.380  33.110  46.990  1.00  0.00           C
ATOM   3312  HD1 ILE A 859      72.980  33.960  46.600  1.00  0.00           H
ATOM   3313  HD2 ILE A 859      73.150  32.320  47.060  1.00  0.00           H
ATOM   3314  HD3 ILE A 859      72.090  33.470  48.010  1.00  0.00           H
ATOM   3315  C   ILE A 859      68.140  33.560  45.720  1.00  0.00           C
ATOM   3316  O   ILE A 859      67.550  34.280  46.550  1.00  0.00           O
ATOM   3317  N   SER A 860      68.220  33.940  44.470  1.00  0.00           N
ATOM   3318  HN  SER A 860      68.820  33.450  43.840  1.00  0.00           H
ATOM   3319  CA  SER A 860      67.530  35.070  43.910  1.00  0.00           C
ATOM   3320  HA  SER A 860      67.860  35.960  44.430  1.00  0.00           H
ATOM   3321  CB  SER A 860      67.940  35.400  42.500  1.00  0.00           C
ATOM   3322  HB1 SER A 860      67.710  34.510  41.890  1.00  0.00           H
ATOM   3323  HB2 SER A 860      69.050  35.530  42.400  1.00  0.00           H
ATOM   3324  OG  SER A 860      67.210  36.490  41.860  1.00  0.00           O
ATOM   3325  HG1 SER A 860      67.700  37.310  41.980  1.00  0.00           H
ATOM   3326  C   SER A 860      65.990  34.990  44.040  1.00  0.00           C
ATOM   3327  O   SER A 860      65.410  35.850  44.670  1.00  0.00           O
ATOM   3328  N   ASP A 861      65.410  33.880  43.500  1.00  0.00           N
ATOM   3329  HN  ASP A 861      66.060  33.240  43.100  1.00  0.00           H
ATOM   3330  CA  ASP A 861      64.040  33.630  43.570  1.00  0.00           C
ATOM   3331  HA  ASP A 861      63.450  34.410  43.120  1.00  0.00           H
ATOM   3332  CB  ASP A 861      63.800  32.270  42.760  1.00  0.00           C
ATOM   3333  HB1 ASP A 861      62.830  31.820  43.010  1.00  0.00           H
ATOM   3334  HB2 ASP A 861      64.620  31.550  43.000  1.00  0.00           H
ATOM   3335  CG  ASP A 861      63.760  32.540  41.260  1.00  0.00           C
ATOM   3336  OD1 ASP A 861      63.420  31.660  40.510  1.00  0.00           O
ATOM   3337  OD2 ASP A 861      64.050  33.720  40.800  1.00  0.00           O
ATOM   3338  C   ASP A 861      63.440  33.560  45.010  1.00  0.00           C
ATOM   3339  O   ASP A 861      62.410  34.140  45.360  1.00  0.00           O
ATOM   3340  N   PHE A 862      64.220  32.880  45.860  1.00  0.00           N
ATOM   3341  HN  PHE A 862      64.990  32.350  45.510  1.00  0.00           H
ATOM   3342  CA  PHE A 862      63.790  32.660  47.250  1.00  0.00           C
ATOM   3343  HA  PHE A 862      62.710  32.610  47.230  1.00  0.00           H
ATOM   3344  CB  PHE A 862      64.270  31.230  47.680  1.00  0.00           C
ATOM   3345  HB1 PHE A 862      64.370  31.230  48.780  1.00  0.00           H
ATOM   3346  HB2 PHE A 862      65.320  31.060  47.380  1.00  0.00           H
ATOM   3347  CG  PHE A 862      63.310  30.250  47.200  1.00  0.00           C
ATOM   3348  CD1 PHE A 862      63.610  29.510  46.110  1.00  0.00           C
ATOM   3349  HD1 PHE A 862      64.410  29.890  45.490  1.00  0.00           H
ATOM   3350  CE1 PHE A 862      62.830  28.410  45.690  1.00  0.00           C
ATOM   3351  HE1 PHE A 862      62.990  27.970  44.710  1.00  0.00           H
ATOM   3352  CZ  PHE A 862      61.770  28.040  46.520  1.00  0.00           C
ATOM   3353  HZ  PHE A 862      61.040  27.320  46.190  1.00  0.00           H
ATOM   3354  CD2 PHE A 862      62.240  29.930  47.990  1.00  0.00           C
ATOM   3355  HD2 PHE A 862      62.070  30.360  48.960  1.00  0.00           H
ATOM   3356  CE2 PHE A 862      61.450  28.760  47.670  1.00  0.00           C
ATOM   3357  HE2 PHE A 862      60.670  28.530  48.390  1.00  0.00           H
ATOM   3358  C   PHE A 862      64.320  33.730  48.300  1.00  0.00           C
ATOM   3359  O   PHE A 862      64.360  33.540  49.540  1.00  0.00           O
ATOM   3360  N   ALA A 863      64.760  34.860  47.790  1.00  0.00           N
ATOM   3361  HN  ALA A 863      64.810  34.880  46.790  1.00  0.00           H
ATOM   3362  CA  ALA A 863      65.530  35.870  48.510  1.00  0.00           C
ATOM   3363  HA  ALA A 863      66.470  35.470  48.840  1.00  0.00           H
ATOM   3364  CB  ALA A 863      65.810  37.110  47.650  1.00  0.00           C
ATOM   3365  HB1 ALA A 863      66.400  36.930  46.730  1.00  0.00           H
ATOM   3366  HB2 ALA A 863      66.160  38.030  48.170  1.00  0.00           H
ATOM   3367  HB3 ALA A 863      64.840  37.420  47.210  1.00  0.00           H
ATOM   3368  C   ALA A 863      64.860  36.440  49.710  1.00  0.00           C
ATOM   3369  O   ALA A 863      65.530  36.690  50.740  1.00  0.00           O
ATOM   3370  N   VAL A 864      63.490  36.710  49.690  1.00  0.00           N
ATOM   3371  HN  VAL A 864      63.010  36.570  48.830  1.00  0.00           H
ATOM   3372  CA  VAL A 864      62.700  37.270  50.790  1.00  0.00           C
ATOM   3373  HA  VAL A 864      63.220  38.120  51.200  1.00  0.00           H
ATOM   3374  CB  VAL A 864      61.330  37.730  50.200  1.00  0.00           C
ATOM   3375  HB  VAL A 864      60.780  36.880  49.710  1.00  0.00           H
ATOM   3376  CG1 VAL A 864      60.490  38.180  51.380  1.00  0.00           C
ATOM   3377 HG11 VAL A 864      60.130  37.400  52.090  1.00  0.00           H
ATOM   3378 HG12 VAL A 864      59.610  38.720  50.980  1.00  0.00           H
ATOM   3379 HG13 VAL A 864      61.040  38.970  51.930  1.00  0.00           H
ATOM   3380  CG2 VAL A 864      61.500  38.730  49.150  1.00  0.00           C
ATOM   3381 HG21 VAL A 864      60.560  39.090  48.690  1.00  0.00           H
ATOM   3382 HG22 VAL A 864      62.220  38.510  48.330  1.00  0.00           H
ATOM   3383 HG23 VAL A 864      61.950  39.650  49.600  1.00  0.00           H
ATOM   3384  C   VAL A 864      62.590  36.240  51.850  1.00  0.00           C
ATOM   3385  O   VAL A 864      62.930  36.530  53.020  1.00  0.00           O
ATOM   3386  N   PHE A 865      62.170  34.970  51.650  1.00  0.00           N
ATOM   3387  HN  PHE A 865      62.030  34.760  50.700  1.00  0.00           H
ATOM   3388  CA  PHE A 865      62.040  33.850  52.600  1.00  0.00           C
ATOM   3389  HA  PHE A 865      61.470  34.260  53.420  1.00  0.00           H
ATOM   3390  CB  PHE A 865      61.220  32.630  51.980  1.00  0.00           C
ATOM   3391  HB1 PHE A 865      61.610  32.470  50.960  1.00  0.00           H
ATOM   3392  HB2 PHE A 865      60.180  33.030  51.860  1.00  0.00           H
ATOM   3393  CG  PHE A 865      61.150  31.410  52.810  1.00  0.00           C
ATOM   3394  CD1 PHE A 865      60.400  31.420  54.020  1.00  0.00           C
ATOM   3395  HD1 PHE A 865      59.960  32.320  54.430  1.00  0.00           H
ATOM   3396  CE1 PHE A 865      60.160  30.290  54.720  1.00  0.00           C
ATOM   3397  HE1 PHE A 865      59.520  30.250  55.590  1.00  0.00           H
ATOM   3398  CZ  PHE A 865      60.570  29.050  54.200  1.00  0.00           C
ATOM   3399  HZ  PHE A 865      60.330  28.160  54.740  1.00  0.00           H
ATOM   3400  CD2 PHE A 865      61.670  30.230  52.370  1.00  0.00           C
ATOM   3401  HD2 PHE A 865      62.120  30.270  51.390  1.00  0.00           H
ATOM   3402  CE2 PHE A 865      61.470  29.020  53.130  1.00  0.00           C
ATOM   3403  HE2 PHE A 865      61.770  28.110  52.640  1.00  0.00           H
ATOM   3404  C   PHE A 865      63.400  33.510  53.270  1.00  0.00           C
ATOM   3405  O   PHE A 865      63.570  33.390  54.480  1.00  0.00           O
ATOM   3406  N   LEU A 866      64.470  33.510  52.490  1.00  0.00           N
ATOM   3407  HN  LEU A 866      64.330  33.730  51.520  1.00  0.00           H
ATOM   3408  CA  LEU A 866      65.800  33.280  52.900  1.00  0.00           C
ATOM   3409  HA  LEU A 866      65.840  32.350  53.430  1.00  0.00           H
ATOM   3410  CB  LEU A 866      66.580  33.080  51.520  1.00  0.00           C
ATOM   3411  HB1 LEU A 866      66.630  33.950  50.850  1.00  0.00           H
ATOM   3412  HB2 LEU A 866      65.940  32.340  50.980  1.00  0.00           H
ATOM   3413  CG  LEU A 866      68.090  32.570  51.670  1.00  0.00           C
ATOM   3414  HG  LEU A 866      68.640  33.420  52.130  1.00  0.00           H
ATOM   3415  CD1 LEU A 866      68.250  31.320  52.590  1.00  0.00           C
ATOM   3416 HD11 LEU A 866      67.770  30.450  52.090  1.00  0.00           H
ATOM   3417 HD12 LEU A 866      67.910  31.510  53.640  1.00  0.00           H
ATOM   3418 HD13 LEU A 866      69.350  31.230  52.710  1.00  0.00           H
ATOM   3419  CD2 LEU A 866      68.770  32.300  50.330  1.00  0.00           C
ATOM   3420 HD21 LEU A 866      68.580  33.140  49.630  1.00  0.00           H
ATOM   3421 HD22 LEU A 866      68.340  31.490  49.700  1.00  0.00           H
ATOM   3422 HD23 LEU A 866      69.870  32.190  50.410  1.00  0.00           H
ATOM   3423  C   LEU A 866      66.340  34.350  53.840  1.00  0.00           C
ATOM   3424  O   LEU A 866      66.880  34.060  54.890  1.00  0.00           O
ATOM   3425  N   THR A 867      66.170  35.680  53.490  1.00  0.00           N
ATOM   3426  HN  THR A 867      65.690  35.960  52.660  1.00  0.00           H
ATOM   3427  CA  THR A 867      66.470  36.790  54.360  1.00  0.00           C
ATOM   3428  HA  THR A 867      67.510  36.750  54.660  1.00  0.00           H
ATOM   3429  CB  THR A 867      66.040  38.160  53.670  1.00  0.00           C
ATOM   3430  HB  THR A 867      64.940  38.140  53.530  1.00  0.00           H
ATOM   3431  OG1 THR A 867      66.670  38.350  52.410  1.00  0.00           O
ATOM   3432  HG1 THR A 867      66.540  37.590  51.840  1.00  0.00           H
ATOM   3433  CG2 THR A 867      66.420  39.390  54.520  1.00  0.00           C
ATOM   3434 HG21 THR A 867      67.510  39.450  54.700  1.00  0.00           H
ATOM   3435 HG22 THR A 867      65.880  39.370  55.500  1.00  0.00           H
ATOM   3436 HG23 THR A 867      66.120  40.330  53.990  1.00  0.00           H
ATOM   3437  C   THR A 867      65.740  36.620  55.690  1.00  0.00           C
ATOM   3438  O   THR A 867      66.320  36.860  56.750  1.00  0.00           O
ATOM   3439  N   ILE A 868      64.460  36.320  55.810  1.00  0.00           N
ATOM   3440  HN  ILE A 868      63.980  36.270  54.930  1.00  0.00           H
ATOM   3441  CA  ILE A 868      63.770  35.990  57.020  1.00  0.00           C
ATOM   3442  HA  ILE A 868      63.720  36.830  57.710  1.00  0.00           H
ATOM   3443  CB  ILE A 868      62.270  35.560  56.870  1.00  0.00           C
ATOM   3444  HB  ILE A 868      62.280  34.820  56.040  1.00  0.00           H
ATOM   3445  CG2 ILE A 868      61.740  34.900  58.090  1.00  0.00           C
ATOM   3446 HG21 ILE A 868      62.050  33.830  58.070  1.00  0.00           H
ATOM   3447 HG22 ILE A 868      60.630  34.920  58.170  1.00  0.00           H
ATOM   3448 HG23 ILE A 868      62.120  35.270  59.070  1.00  0.00           H
ATOM   3449  CG1 ILE A 868      61.370  36.760  56.440  1.00  0.00           C
ATOM   3450 HG11 ILE A 868      61.890  37.370  55.670  1.00  0.00           H
ATOM   3451 HG12 ILE A 868      61.180  37.490  57.250  1.00  0.00           H
ATOM   3452  CD  ILE A 868      60.090  36.380  55.750  1.00  0.00           C
ATOM   3453  HD1 ILE A 868      59.370  37.170  56.030  1.00  0.00           H
ATOM   3454  HD2 ILE A 868      59.740  35.360  56.030  1.00  0.00           H
ATOM   3455  HD3 ILE A 868      60.250  36.410  54.650  1.00  0.00           H
ATOM   3456  C   ILE A 868      64.400  34.890  57.870  1.00  0.00           C
ATOM   3457  O   ILE A 868      64.660  35.130  59.060  1.00  0.00           O
ATOM   3458  N   VAL A 869      64.740  33.760  57.190  1.00  0.00           N
ATOM   3459  HN  VAL A 869      64.700  33.730  56.190  1.00  0.00           H
ATOM   3460  CA  VAL A 869      65.580  32.730  57.760  1.00  0.00           C
ATOM   3461  HA  VAL A 869      65.120  32.210  58.590  1.00  0.00           H
ATOM   3462  CB  VAL A 869      65.680  31.560  56.770  1.00  0.00           C
ATOM   3463  HB  VAL A 869      65.880  32.010  55.770  1.00  0.00           H
ATOM   3464  CG1 VAL A 869      66.790  30.610  57.250  1.00  0.00           C
ATOM   3465 HG11 VAL A 869      67.830  31.020  57.210  1.00  0.00           H
ATOM   3466 HG12 VAL A 869      66.780  29.710  56.610  1.00  0.00           H
ATOM   3467 HG13 VAL A 869      66.620  30.370  58.320  1.00  0.00           H
ATOM   3468  CG2 VAL A 869      64.380  30.820  56.740  1.00  0.00           C
ATOM   3469 HG21 VAL A 869      63.560  31.450  56.350  1.00  0.00           H
ATOM   3470 HG22 VAL A 869      64.080  30.460  57.760  1.00  0.00           H
ATOM   3471 HG23 VAL A 869      64.530  29.910  56.120  1.00  0.00           H
ATOM   3472  C   VAL A 869      66.910  33.210  58.320  1.00  0.00           C
ATOM   3473  O   VAL A 869      67.390  32.750  59.410  1.00  0.00           O
ATOM   3474  N   ILE A 870      67.610  34.140  57.630  1.00  0.00           N
ATOM   3475  HN  ILE A 870      67.300  34.490  56.750  1.00  0.00           H
ATOM   3476  CA  ILE A 870      68.840  34.810  58.080  1.00  0.00           C
ATOM   3477  HA  ILE A 870      69.570  34.080  58.400  1.00  0.00           H
ATOM   3478  CB  ILE A 870      69.280  35.640  56.880  1.00  0.00           C
ATOM   3479  HB  ILE A 870      68.460  36.140  56.330  1.00  0.00           H
ATOM   3480  CG2 ILE A 870      70.280  36.780  57.350  1.00  0.00           C
ATOM   3481 HG21 ILE A 870      69.880  37.460  58.130  1.00  0.00           H
ATOM   3482 HG22 ILE A 870      70.530  37.410  56.470  1.00  0.00           H
ATOM   3483 HG23 ILE A 870      71.140  36.180  57.730  1.00  0.00           H
ATOM   3484  CG1 ILE A 870      70.070  34.730  55.880  1.00  0.00           C
ATOM   3485 HG11 ILE A 870      69.310  33.960  55.660  1.00  0.00           H
ATOM   3486 HG12 ILE A 870      70.970  34.270  56.350  1.00  0.00           H
ATOM   3487  CD  ILE A 870      70.450  35.450  54.530  1.00  0.00           C
ATOM   3488  HD1 ILE A 870      71.440  35.930  54.630  1.00  0.00           H
ATOM   3489  HD2 ILE A 870      69.740  36.220  54.160  1.00  0.00           H
ATOM   3490  HD3 ILE A 870      70.540  34.620  53.790  1.00  0.00           H
ATOM   3491  C   ILE A 870      68.640  35.630  59.350  1.00  0.00           C
ATOM   3492  O   ILE A 870      69.210  35.480  60.410  1.00  0.00           O
ATOM   3493  N   MET A 871      67.630  36.540  59.320  1.00  0.00           N
ATOM   3494  HN  MET A 871      67.150  36.770  58.470  1.00  0.00           H
ATOM   3495  CA  MET A 871      67.380  37.570  60.330  1.00  0.00           C
ATOM   3496  HA  MET A 871      68.310  38.010  60.660  1.00  0.00           H
ATOM   3497  CB  MET A 871      66.530  38.630  59.630  1.00  0.00           C
ATOM   3498  HB1 MET A 871      66.340  39.490  60.310  1.00  0.00           H
ATOM   3499  HB2 MET A 871      65.580  38.190  59.280  1.00  0.00           H
ATOM   3500  CG  MET A 871      67.350  39.350  58.490  1.00  0.00           C
ATOM   3501  HG1 MET A 871      66.650  39.970  57.890  1.00  0.00           H
ATOM   3502  HG2 MET A 871      67.850  38.620  57.820  1.00  0.00           H
ATOM   3503  SD  MET A 871      68.750  40.340  59.150  1.00  0.00           S
ATOM   3504  CE  MET A 871      68.930  41.270  57.640  1.00  0.00           C
ATOM   3505  HE1 MET A 871      69.990  41.430  57.360  1.00  0.00           H
ATOM   3506  HE2 MET A 871      68.570  42.280  57.880  1.00  0.00           H
ATOM   3507  HE3 MET A 871      68.320  40.830  56.810  1.00  0.00           H
ATOM   3508  C   MET A 871      66.820  37.090  61.680  1.00  0.00           C
ATOM   3509  O   MET A 871      67.170  37.600  62.710  1.00  0.00           O
ATOM   3510  N   VAL A 872      65.970  36.020  61.660  1.00  0.00           N
ATOM   3511  HN  VAL A 872      65.690  35.610  60.800  1.00  0.00           H
ATOM   3512  CA  VAL A 872      65.440  35.360  62.910  1.00  0.00           C
ATOM   3513  HA  VAL A 872      65.010  36.120  63.560  1.00  0.00           H
ATOM   3514  CB  VAL A 872      64.390  34.300  62.530  1.00  0.00           C
ATOM   3515  HB  VAL A 872      64.950  33.740  61.750  1.00  0.00           H
ATOM   3516  CG1 VAL A 872      64.020  33.560  63.750  1.00  0.00           C
ATOM   3517 HG11 VAL A 872      64.930  32.930  63.910  1.00  0.00           H
ATOM   3518 HG12 VAL A 872      63.160  32.860  63.610  1.00  0.00           H
ATOM   3519 HG13 VAL A 872      63.870  34.190  64.650  1.00  0.00           H
ATOM   3520  CG2 VAL A 872      63.030  34.850  61.930  1.00  0.00           C
ATOM   3521 HG21 VAL A 872      63.210  35.360  60.960  1.00  0.00           H
ATOM   3522 HG22 VAL A 872      62.450  35.460  62.650  1.00  0.00           H
ATOM   3523 HG23 VAL A 872      62.340  33.980  61.860  1.00  0.00           H
ATOM   3524  C   VAL A 872      66.690  34.660  63.720  1.00  0.00           C
ATOM   3525  O   VAL A 872      66.840  34.740  64.910  1.00  0.00           O
ATOM   3526  N   THR A 873      67.580  34.020  62.890  1.00  0.00           N
ATOM   3527  HN  THR A 873      67.280  33.780  61.960  1.00  0.00           H
ATOM   3528  CA  THR A 873      68.880  33.430  63.270  1.00  0.00           C
ATOM   3529  HA  THR A 873      68.640  32.740  64.070  1.00  0.00           H
ATOM   3530  CB  THR A 873      69.580  32.650  62.140  1.00  0.00           C
ATOM   3531  HB  THR A 873      69.970  33.340  61.350  1.00  0.00           H
ATOM   3532  OG1 THR A 873      68.670  31.720  61.510  1.00  0.00           O
ATOM   3533  HG1 THR A 873      68.170  32.110  60.790  1.00  0.00           H
ATOM   3534  CG2 THR A 873      70.820  31.890  62.690  1.00  0.00           C
ATOM   3535 HG21 THR A 873      70.380  31.390  63.580  1.00  0.00           H
ATOM   3536 HG22 THR A 873      71.660  32.520  63.050  1.00  0.00           H
ATOM   3537 HG23 THR A 873      71.100  31.150  61.920  1.00  0.00           H
ATOM   3538  C   THR A 873      69.850  34.460  63.850  1.00  0.00           C
ATOM   3539  O   THR A 873      70.490  34.350  64.890  1.00  0.00           O
ATOM   3540  N   ILE A 874      70.010  35.570  63.170  1.00  0.00           N
ATOM   3541  HN  ILE A 874      69.680  35.720  62.240  1.00  0.00           H
ATOM   3542  CA  ILE A 874      70.850  36.650  63.660  1.00  0.00           C
ATOM   3543  HA  ILE A 874      71.780  36.190  63.980  1.00  0.00           H
ATOM   3544  CB  ILE A 874      71.230  37.530  62.560  1.00  0.00           C
ATOM   3545  HB  ILE A 874      70.270  37.830  62.090  1.00  0.00           H
ATOM   3546  CG2 ILE A 874      72.080  38.760  63.070  1.00  0.00           C
ATOM   3547 HG21 ILE A 874      71.590  39.300  63.910  1.00  0.00           H
ATOM   3548 HG22 ILE A 874      72.180  39.470  62.210  1.00  0.00           H
ATOM   3549 HG23 ILE A 874      73.100  38.380  63.290  1.00  0.00           H
ATOM   3550  CG1 ILE A 874      72.150  36.680  61.540  1.00  0.00           C
ATOM   3551 HG11 ILE A 874      71.710  35.710  61.220  1.00  0.00           H
ATOM   3552 HG12 ILE A 874      73.150  36.500  61.990  1.00  0.00           H
ATOM   3553  CD  ILE A 874      72.330  37.430  60.190  1.00  0.00           C
ATOM   3554  HD1 ILE A 874      72.830  38.420  60.270  1.00  0.00           H
ATOM   3555  HD2 ILE A 874      71.300  37.580  59.780  1.00  0.00           H
ATOM   3556  HD3 ILE A 874      72.910  36.880  59.430  1.00  0.00           H
ATOM   3557  C   ILE A 874      70.430  37.350  65.020  1.00  0.00           C
ATOM   3558  O   ILE A 874      71.200  37.490  65.890  1.00  0.00           O
ATOM   3559  N   ASP A 875      69.100  37.650  65.170  1.00  0.00           N
ATOM   3560  HN  ASP A 875      68.380  37.490  64.500  1.00  0.00           H
ATOM   3561  CA  ASP A 875      68.460  37.990  66.430  1.00  0.00           C
ATOM   3562  HA  ASP A 875      68.860  38.960  66.720  1.00  0.00           H
ATOM   3563  CB  ASP A 875      66.990  38.190  66.030  1.00  0.00           C
ATOM   3564  HB1 ASP A 875      66.640  37.180  65.670  1.00  0.00           H
ATOM   3565  HB2 ASP A 875      67.050  38.970  65.230  1.00  0.00           H
ATOM   3566  CG  ASP A 875      66.130  38.620  67.120  1.00  0.00           C
ATOM   3567  OD1 ASP A 875      65.980  37.900  68.140  1.00  0.00           O
ATOM   3568  OD2 ASP A 875      65.450  39.720  67.010  1.00  0.00           O
ATOM   3569  C   ASP A 875      68.690  36.990  67.540  1.00  0.00           C
ATOM   3570  O   ASP A 875      69.120  37.350  68.650  1.00  0.00           O
ATOM   3571  N   TYR A 876      68.380  35.730  67.240  1.00  0.00           N
ATOM   3572  HN  TYR A 876      68.200  35.530  66.290  1.00  0.00           H
ATOM   3573  CA  TYR A 876      68.520  34.560  68.070  1.00  0.00           C
ATOM   3574  HA  TYR A 876      68.030  34.790  69.000  1.00  0.00           H
ATOM   3575  CB  TYR A 876      67.810  33.380  67.360  1.00  0.00           C
ATOM   3576  HB1 TYR A 876      68.300  33.290  66.360  1.00  0.00           H
ATOM   3577  HB2 TYR A 876      66.720  33.510  67.140  1.00  0.00           H
ATOM   3578  CG  TYR A 876      67.950  31.940  67.950  1.00  0.00           C
ATOM   3579  CD1 TYR A 876      68.090  30.790  67.120  1.00  0.00           C
ATOM   3580  HD1 TYR A 876      68.140  30.880  66.050  1.00  0.00           H
ATOM   3581  CE1 TYR A 876      68.260  29.510  67.640  1.00  0.00           C
ATOM   3582  HE1 TYR A 876      68.420  28.630  67.040  1.00  0.00           H
ATOM   3583  CZ  TYR A 876      68.420  29.370  69.080  1.00  0.00           C
ATOM   3584  OH  TYR A 876      68.570  28.020  69.500  1.00  0.00           O
ATOM   3585  HH  TYR A 876      68.520  27.990  70.460  1.00  0.00           H
ATOM   3586  CD2 TYR A 876      68.010  31.750  69.290  1.00  0.00           C
ATOM   3587  HD2 TYR A 876      67.930  32.580  69.980  1.00  0.00           H
ATOM   3588  CE2 TYR A 876      68.350  30.490  69.830  1.00  0.00           C
ATOM   3589  HE2 TYR A 876      68.460  30.470  70.910  1.00  0.00           H
ATOM   3590  C   TYR A 876      69.930  34.250  68.480  1.00  0.00           C
ATOM   3591  O   TYR A 876      70.190  34.070  69.690  1.00  0.00           O
ATOM   3592  N   LEU A 877      70.930  34.240  67.580  1.00  0.00           N
ATOM   3593  HN  LEU A 877      70.880  34.570  66.640  1.00  0.00           H
ATOM   3594  CA  LEU A 877      72.280  33.790  67.910  1.00  0.00           C
ATOM   3595  HA  LEU A 877      72.290  33.210  68.820  1.00  0.00           H
ATOM   3596  CB  LEU A 877      72.940  32.940  66.850  1.00  0.00           C
ATOM   3597  HB1 LEU A 877      73.960  32.690  67.190  1.00  0.00           H
ATOM   3598  HB2 LEU A 877      73.060  33.660  66.010  1.00  0.00           H
ATOM   3599  CG  LEU A 877      72.160  31.680  66.590  1.00  0.00           C
ATOM   3600  HG  LEU A 877      71.180  31.980  66.130  1.00  0.00           H
ATOM   3601  CD1 LEU A 877      72.860  30.860  65.480  1.00  0.00           C
ATOM   3602 HD11 LEU A 877      72.480  29.820  65.500  1.00  0.00           H
ATOM   3603 HD12 LEU A 877      73.870  30.720  65.930  1.00  0.00           H
ATOM   3604 HD13 LEU A 877      72.980  31.240  64.450  1.00  0.00           H
ATOM   3605  CD2 LEU A 877      72.060  30.830  67.720  1.00  0.00           C
ATOM   3606 HD21 LEU A 877      71.640  29.860  67.360  1.00  0.00           H
ATOM   3607 HD22 LEU A 877      71.340  31.110  68.520  1.00  0.00           H
ATOM   3608 HD23 LEU A 877      73.080  30.660  68.150  1.00  0.00           H
ATOM   3609  C   LEU A 877      73.230  34.930  68.430  1.00  0.00           C
ATOM   3610  O   LEU A 877      74.170  34.700  69.180  1.00  0.00           O
ATOM   3611  N   VAL A 878      73.040  36.150  67.940  1.00  0.00           N
ATOM   3612  HN  VAL A 878      72.360  36.380  67.240  1.00  0.00           H
ATOM   3613  CA  VAL A 878      73.850  37.240  68.470  1.00  0.00           C
ATOM   3614  HA  VAL A 878      74.760  36.810  68.840  1.00  0.00           H
ATOM   3615  CB  VAL A 878      73.970  38.270  67.330  1.00  0.00           C
ATOM   3616  HB  VAL A 878      72.950  38.590  67.030  1.00  0.00           H
ATOM   3617  CG1 VAL A 878      74.610  39.560  67.850  1.00  0.00           C
ATOM   3618 HG11 VAL A 878      74.720  40.160  66.920  1.00  0.00           H
ATOM   3619 HG12 VAL A 878      75.620  39.390  68.300  1.00  0.00           H
ATOM   3620 HG13 VAL A 878      74.020  40.160  68.580  1.00  0.00           H
ATOM   3621  CG2 VAL A 878      74.580  37.620  66.070  1.00  0.00           C
ATOM   3622 HG21 VAL A 878      75.630  37.240  66.110  1.00  0.00           H
ATOM   3623 HG22 VAL A 878      74.600  38.440  65.320  1.00  0.00           H
ATOM   3624 HG23 VAL A 878      73.920  36.870  65.590  1.00  0.00           H
ATOM   3625  C   VAL A 878      73.160  37.810  69.710  1.00  0.00           C
ATOM   3626  O   VAL A 878      73.830  38.580  70.440  1.00  0.00           O
ATOM   3627  N   GLY A 879      71.870  37.530  70.020  1.00  0.00           N
ATOM   3628  HN  GLY A 879      71.270  37.130  69.340  1.00  0.00           H
ATOM   3629  CA  GLY A 879      71.200  37.820  71.280  1.00  0.00           C
ATOM   3630  HA1 GLY A 879      71.890  37.880  72.100  1.00  0.00           H
ATOM   3631  HA2 GLY A 879      70.470  37.030  71.370  1.00  0.00           H
ATOM   3632  C   GLY A 879      70.470  39.130  71.350  1.00  0.00           C
ATOM   3633  O   GLY A 879      70.350  39.690  72.450  1.00  0.00           O
ATOM   3634  N   VAL A 880      69.990  39.740  70.280  1.00  0.00           N
ATOM   3635  HN  VAL A 880      69.940  39.350  69.370  1.00  0.00           H
ATOM   3636  CA  VAL A 880      69.520  41.160  70.350  1.00  0.00           C
ATOM   3637  HA  VAL A 880      69.920  41.690  71.220  1.00  0.00           H
ATOM   3638  CB  VAL A 880      69.980  42.010  69.100  1.00  0.00           C
ATOM   3639  HB  VAL A 880      69.470  41.660  68.180  1.00  0.00           H
ATOM   3640  CG1 VAL A 880      69.750  43.560  69.290  1.00  0.00           C
ATOM   3641 HG11 VAL A 880      70.220  44.210  68.520  1.00  0.00           H
ATOM   3642 HG12 VAL A 880      70.200  43.770  70.290  1.00  0.00           H
ATOM   3643 HG13 VAL A 880      68.680  43.800  69.150  1.00  0.00           H
ATOM   3644  CG2 VAL A 880      71.480  41.680  68.880  1.00  0.00           C
ATOM   3645 HG21 VAL A 880      71.830  42.280  68.020  1.00  0.00           H
ATOM   3646 HG22 VAL A 880      71.670  40.590  68.780  1.00  0.00           H
ATOM   3647 HG23 VAL A 880      72.020  41.990  69.810  1.00  0.00           H
ATOM   3648  C   VAL A 880      68.010  41.230  70.310  1.00  0.00           C
ATOM   3649  O   VAL A 880      67.490  40.690  69.350  1.00  0.00           O
ATOM   3650  N   PRO A 881      67.330  41.710  71.410  1.00  0.00           N
ATOM   3651  CD  PRO A 881      67.870  41.820  72.810  1.00  0.00           C
ATOM   3652  HD1 PRO A 881      68.470  42.750  72.950  1.00  0.00           H
ATOM   3653  HD2 PRO A 881      68.530  41.010  73.180  1.00  0.00           H
ATOM   3654  CA  PRO A 881      65.920  41.380  71.390  1.00  0.00           C
ATOM   3655  HA  PRO A 881      65.680  40.430  70.960  1.00  0.00           H
ATOM   3656  CB  PRO A 881      65.560  41.220  72.880  1.00  0.00           C
ATOM   3657  HB1 PRO A 881      65.770  40.150  73.060  1.00  0.00           H
ATOM   3658  HB2 PRO A 881      64.500  41.330  73.200  1.00  0.00           H
ATOM   3659  CG  PRO A 881      66.600  42.090  73.700  1.00  0.00           C
ATOM   3660  HG1 PRO A 881      66.350  43.160  73.560  1.00  0.00           H
ATOM   3661  HG2 PRO A 881      66.820  41.790  74.740  1.00  0.00           H
ATOM   3662  C   PRO A 881      65.010  42.420  70.700  1.00  0.00           C
ATOM   3663  O   PRO A 881      64.140  43.100  71.260  1.00  0.00           O
ATOM   3664  N   SER A 882      65.150  42.600  69.330  1.00  0.00           N
ATOM   3665  HN  SER A 882      65.930  42.280  68.810  1.00  0.00           H
ATOM   3666  CA  SER A 882      64.260  43.470  68.600  1.00  0.00           C
ATOM   3667  HA  SER A 882      64.340  44.450  69.060  1.00  0.00           H
ATOM   3668  CB  SER A 882      64.650  43.610  67.140  1.00  0.00           C
ATOM   3669  HB1 SER A 882      64.040  44.350  66.570  1.00  0.00           H
ATOM   3670  HB2 SER A 882      64.630  42.580  66.740  1.00  0.00           H
ATOM   3671  OG  SER A 882      65.990  44.000  66.970  1.00  0.00           O
ATOM   3672  HG1 SER A 882      66.570  43.260  66.840  1.00  0.00           H
ATOM   3673  C   SER A 882      62.780  43.050  68.670  1.00  0.00           C
ATOM   3674  O   SER A 882      62.660  41.810  68.530  1.00  0.00           O
ATOM   3675  N   PRO A 883      61.670  43.860  68.970  1.00  0.00           N
ATOM   3676  CD  PRO A 883      61.840  45.310  69.280  1.00  0.00           C
ATOM   3677  HD1 PRO A 883      62.000  45.890  68.350  1.00  0.00           H
ATOM   3678  HD2 PRO A 883      62.690  45.370  69.990  1.00  0.00           H
ATOM   3679  CA  PRO A 883      60.280  43.480  69.180  1.00  0.00           C
ATOM   3680  HA  PRO A 883      60.230  43.060  70.170  1.00  0.00           H
ATOM   3681  CB  PRO A 883      59.540  44.790  69.310  1.00  0.00           C
ATOM   3682  HB1 PRO A 883      58.600  44.710  69.890  1.00  0.00           H
ATOM   3683  HB2 PRO A 883      59.210  45.100  68.290  1.00  0.00           H
ATOM   3684  CG  PRO A 883      60.590  45.760  69.990  1.00  0.00           C
ATOM   3685  HG1 PRO A 883      60.250  46.800  69.810  1.00  0.00           H
ATOM   3686  HG2 PRO A 883      60.650  45.510  71.060  1.00  0.00           H
ATOM   3687  C   PRO A 883      59.600  42.500  68.190  1.00  0.00           C
ATOM   3688  O   PRO A 883      59.780  42.600  67.000  1.00  0.00           O
ATOM   3689  N   LYS A 884      58.900  41.500  68.770  1.00  0.00           N
ATOM   3690  HN  LYS A 884      58.680  41.480  69.740  1.00  0.00           H
ATOM   3691  CA  LYS A 884      58.510  40.320  67.970  1.00  0.00           C
ATOM   3692  HA  LYS A 884      59.090  40.300  67.060  1.00  0.00           H
ATOM   3693  CB  LYS A 884      58.810  38.920  68.580  1.00  0.00           C
ATOM   3694  HB1 LYS A 884      58.540  38.040  67.940  1.00  0.00           H
ATOM   3695  HB2 LYS A 884      58.130  38.870  69.450  1.00  0.00           H
ATOM   3696  CG  LYS A 884      60.250  38.650  69.010  1.00  0.00           C
ATOM   3697  HG1 LYS A 884      60.250  37.700  69.600  1.00  0.00           H
ATOM   3698  HG2 LYS A 884      60.600  39.480  69.670  1.00  0.00           H
ATOM   3699  CD  LYS A 884      61.190  38.640  67.780  1.00  0.00           C
ATOM   3700  HD1 LYS A 884      61.340  39.680  67.400  1.00  0.00           H
ATOM   3701  HD2 LYS A 884      60.740  38.040  66.960  1.00  0.00           H
ATOM   3702  CE  LYS A 884      62.560  38.040  68.020  1.00  0.00           C
ATOM   3703  HE1 LYS A 884      63.120  37.920  67.060  1.00  0.00           H
ATOM   3704  HE2 LYS A 884      62.520  37.010  68.430  1.00  0.00           H
ATOM   3705  NZ  LYS A 884      63.430  38.960  68.820  1.00  0.00           N
ATOM   3706  HZ1 LYS A 884      63.300  39.920  68.460  1.00  0.00           H
ATOM   3707  HZ2 LYS A 884      64.370  38.550  68.680  1.00  0.00           H
ATOM   3708  HZ3 LYS A 884      63.180  38.960  69.830  1.00  0.00           H
ATOM   3709  C   LYS A 884      57.050  40.320  67.450  1.00  0.00           C
ATOM   3710  O   LYS A 884      56.210  41.120  67.930  1.00  0.00           O
ATOM   3711  N   LEU A 885      56.750  39.460  66.420  1.00  0.00           N
ATOM   3712  HN  LEU A 885      57.460  38.860  66.060  1.00  0.00           H
ATOM   3713  CA  LEU A 885      55.430  39.260  65.770  1.00  0.00           C
ATOM   3714  HA  LEU A 885      54.990  40.230  65.590  1.00  0.00           H
ATOM   3715  CB  LEU A 885      55.710  38.540  64.440  1.00  0.00           C
ATOM   3716  HB1 LEU A 885      56.330  37.680  64.760  1.00  0.00           H
ATOM   3717  HB2 LEU A 885      56.490  39.070  63.850  1.00  0.00           H
ATOM   3718  CG  LEU A 885      54.480  38.170  63.580  1.00  0.00           C
ATOM   3719  HG  LEU A 885      53.740  37.540  64.120  1.00  0.00           H
ATOM   3720  CD1 LEU A 885      53.740  39.430  63.240  1.00  0.00           C
ATOM   3721 HD11 LEU A 885      53.370  40.020  64.100  1.00  0.00           H
ATOM   3722 HD12 LEU A 885      52.760  39.230  62.750  1.00  0.00           H
ATOM   3723 HD13 LEU A 885      54.410  40.050  62.620  1.00  0.00           H
ATOM   3724  CD2 LEU A 885      54.840  37.350  62.360  1.00  0.00           C
ATOM   3725 HD21 LEU A 885      53.990  36.660  62.070  1.00  0.00           H
ATOM   3726 HD22 LEU A 885      55.700  36.690  62.610  1.00  0.00           H
ATOM   3727 HD23 LEU A 885      55.090  37.990  61.490  1.00  0.00           H
ATOM   3728  C   LEU A 885      54.420  38.440  66.570  1.00  0.00           C
ATOM   3729  O   LEU A 885      54.540  37.230  66.770  1.00  0.00           O
ATOM   3730  N   HSD A 886      53.290  39.070  67.000  1.00  0.00           N
ATOM   3731  HN  HSD A 886      53.290  40.070  67.050  1.00  0.00           H
ATOM   3732  CA  HSD A 886      52.230  38.380  67.740  1.00  0.00           C
ATOM   3733  HA  HSD A 886      52.660  37.460  68.110  1.00  0.00           H
ATOM   3734  CB  HSD A 886      51.840  39.260  69.000  1.00  0.00           C
ATOM   3735  HB1 HSD A 886      51.030  38.680  69.510  1.00  0.00           H
ATOM   3736  HB2 HSD A 886      51.480  40.290  68.760  1.00  0.00           H
ATOM   3737  ND1 HSD A 886      53.430  38.390  70.770  1.00  0.00           N
ATOM   3738  HD1 HSD A 886      53.280  37.410  70.580  1.00  0.00           H
ATOM   3739  CG  HSD A 886      52.970  39.420  69.980  1.00  0.00           C
ATOM   3740  CE1 HSD A 886      54.160  38.950  71.770  1.00  0.00           C
ATOM   3741  HE1 HSD A 886      54.560  38.330  72.560  1.00  0.00           H
ATOM   3742  NE2 HSD A 886      54.260  40.240  71.600  1.00  0.00           N
ATOM   3743  CD2 HSD A 886      53.510  40.510  70.490  1.00  0.00           C
ATOM   3744  HD2 HSD A 886      53.380  41.570  70.260  1.00  0.00           H
ATOM   3745  C   HSD A 886      51.110  37.910  66.880  1.00  0.00           C
ATOM   3746  O   HSD A 886      50.150  38.590  66.690  1.00  0.00           O
ATOM   3747  N   VAL A 887      51.260  36.720  66.260  1.00  0.00           N
ATOM   3748  HN  VAL A 887      52.100  36.190  66.360  1.00  0.00           H
ATOM   3749  CA  VAL A 887      50.110  35.980  65.650  1.00  0.00           C
ATOM   3750  HA  VAL A 887      49.600  36.700  65.030  1.00  0.00           H
ATOM   3751  CB  VAL A 887      50.710  34.990  64.660  1.00  0.00           C
ATOM   3752  HB  VAL A 887      51.400  34.320  65.210  1.00  0.00           H
ATOM   3753  CG1 VAL A 887      49.690  33.990  63.980  1.00  0.00           C
ATOM   3754 HG11 VAL A 887      49.100  34.550  63.220  1.00  0.00           H
ATOM   3755 HG12 VAL A 887      49.100  33.460  64.770  1.00  0.00           H
ATOM   3756 HG13 VAL A 887      50.210  33.250  63.340  1.00  0.00           H
ATOM   3757  CG2 VAL A 887      51.430  35.790  63.610  1.00  0.00           C
ATOM   3758 HG21 VAL A 887      51.770  35.100  62.810  1.00  0.00           H
ATOM   3759 HG22 VAL A 887      52.430  36.190  63.880  1.00  0.00           H
ATOM   3760 HG23 VAL A 887      50.900  36.580  63.040  1.00  0.00           H
ATOM   3761  C   VAL A 887      49.210  35.520  66.870  1.00  0.00           C
ATOM   3762  O   VAL A 887      49.680  35.270  67.990  1.00  0.00           O
ATOM   3763  N   PRO A 888      47.970  35.460  66.650  1.00  0.00           N
ATOM   3764  CD  PRO A 888      47.280  36.420  65.810  1.00  0.00           C
ATOM   3765  HD1 PRO A 888      47.520  36.260  64.740  1.00  0.00           H
ATOM   3766  HD2 PRO A 888      47.640  37.450  66.070  1.00  0.00           H
ATOM   3767  CA  PRO A 888      47.020  34.660  67.420  1.00  0.00           C
ATOM   3768  HA  PRO A 888      46.840  35.250  68.300  1.00  0.00           H
ATOM   3769  CB  PRO A 888      45.760  34.720  66.560  1.00  0.00           C
ATOM   3770  HB1 PRO A 888      44.900  34.320  67.140  1.00  0.00           H
ATOM   3771  HB2 PRO A 888      45.860  34.050  65.680  1.00  0.00           H
ATOM   3772  CG  PRO A 888      45.760  36.170  66.050  1.00  0.00           C
ATOM   3773  HG1 PRO A 888      45.040  36.300  65.210  1.00  0.00           H
ATOM   3774  HG2 PRO A 888      45.470  36.890  66.850  1.00  0.00           H
ATOM   3775  C   PRO A 888      47.580  33.310  67.920  1.00  0.00           C
ATOM   3776  O   PRO A 888      48.280  32.730  67.060  1.00  0.00           O
ATOM   3777  N   GLU A 889      47.470  32.840  69.190  1.00  0.00           N
ATOM   3778  HN  GLU A 889      46.880  33.290  69.850  1.00  0.00           H
ATOM   3779  CA  GLU A 889      48.110  31.710  69.820  1.00  0.00           C
ATOM   3780  HA  GLU A 889      48.700  31.230  69.050  1.00  0.00           H
ATOM   3781  CB  GLU A 889      49.110  32.060  70.970  1.00  0.00           C
ATOM   3782  HB1 GLU A 889      49.330  31.180  71.610  1.00  0.00           H
ATOM   3783  HB2 GLU A 889      48.450  32.690  71.600  1.00  0.00           H
ATOM   3784  CG  GLU A 889      50.370  32.710  70.310  1.00  0.00           C
ATOM   3785  HG1 GLU A 889      50.200  33.620  69.710  1.00  0.00           H
ATOM   3786  HG2 GLU A 889      50.690  32.020  69.500  1.00  0.00           H
ATOM   3787  CD  GLU A 889      51.510  33.000  71.240  1.00  0.00           C
ATOM   3788  OE1 GLU A 889      51.620  34.180  71.680  1.00  0.00           O
ATOM   3789  OE2 GLU A 889      52.280  32.080  71.650  1.00  0.00           O
ATOM   3790  C   GLU A 889      47.060  30.630  70.160  1.00  0.00           C
ATOM   3791  O   GLU A 889      47.400  29.540  70.520  1.00  0.00           O
ATOM   3792  N   LYS A 890      45.800  30.960  69.930  1.00  0.00           N
ATOM   3793  HN  LYS A 890      45.670  31.910  69.680  1.00  0.00           H
ATOM   3794  CA  LYS A 890      44.640  30.090  69.930  1.00  0.00           C
ATOM   3795  HA  LYS A 890      44.980  29.100  69.660  1.00  0.00           H
ATOM   3796  CB  LYS A 890      43.980  30.070  71.380  1.00  0.00           C
ATOM   3797  HB1 LYS A 890      44.690  29.490  72.020  1.00  0.00           H
ATOM   3798  HB2 LYS A 890      43.070  29.450  71.490  1.00  0.00           H
ATOM   3799  CG  LYS A 890      43.780  31.420  72.010  1.00  0.00           C
ATOM   3800  HG1 LYS A 890      43.110  31.960  71.300  1.00  0.00           H
ATOM   3801  HG2 LYS A 890      44.740  31.990  72.040  1.00  0.00           H
ATOM   3802  CD  LYS A 890      43.250  31.260  73.470  1.00  0.00           C
ATOM   3803  HD1 LYS A 890      44.020  30.620  73.950  1.00  0.00           H
ATOM   3804  HD2 LYS A 890      42.260  30.750  73.380  1.00  0.00           H
ATOM   3805  CE  LYS A 890      43.030  32.560  74.190  1.00  0.00           C
ATOM   3806  HE1 LYS A 890      42.470  33.170  73.450  1.00  0.00           H
ATOM   3807  HE2 LYS A 890      43.980  33.100  74.400  1.00  0.00           H
ATOM   3808  NZ  LYS A 890      42.210  32.390  75.380  1.00  0.00           N
ATOM   3809  HZ1 LYS A 890      42.560  31.560  75.880  1.00  0.00           H
ATOM   3810  HZ2 LYS A 890      41.210  32.260  75.120  1.00  0.00           H
ATOM   3811  HZ3 LYS A 890      42.210  33.310  75.880  1.00  0.00           H
ATOM   3812  C   LYS A 890      43.630  30.560  68.870  1.00  0.00           C
ATOM   3813  O   LYS A 890      43.880  31.570  68.160  1.00  0.00           O
ATOM   3814  N   PHE A 891      42.520  29.800  68.750  1.00  0.00           N
ATOM   3815  HN  PHE A 891      42.380  29.060  69.390  1.00  0.00           H
ATOM   3816  CA  PHE A 891      41.490  30.100  67.720  1.00  0.00           C
ATOM   3817  HA  PHE A 891      41.950  30.690  66.940  1.00  0.00           H
ATOM   3818  CB  PHE A 891      41.110  28.660  67.140  1.00  0.00           C
ATOM   3819  HB1 PHE A 891      40.420  28.180  67.860  1.00  0.00           H
ATOM   3820  HB2 PHE A 891      42.000  28.000  67.100  1.00  0.00           H
ATOM   3821  CG  PHE A 891      40.460  28.620  65.770  1.00  0.00           C
ATOM   3822  CD1 PHE A 891      39.100  28.910  65.590  1.00  0.00           C
ATOM   3823  HD1 PHE A 891      38.560  29.260  66.460  1.00  0.00           H
ATOM   3824  CE1 PHE A 891      38.490  28.930  64.380  1.00  0.00           C
ATOM   3825  HE1 PHE A 891      37.490  29.280  64.210  1.00  0.00           H
ATOM   3826  CZ  PHE A 891      39.240  28.630  63.210  1.00  0.00           C
ATOM   3827  HZ  PHE A 891      38.860  28.690  62.200  1.00  0.00           H
ATOM   3828  CD2 PHE A 891      41.200  28.280  64.610  1.00  0.00           C
ATOM   3829  HD2 PHE A 891      42.280  28.140  64.660  1.00  0.00           H
ATOM   3830  CE2 PHE A 891      40.590  28.440  63.350  1.00  0.00           C
ATOM   3831  HE2 PHE A 891      41.200  28.210  62.490  1.00  0.00           H
ATOM   3832  C   PHE A 891      40.220  30.850  68.200  1.00  0.00           C
ATOM   3833  O   PHE A 891      39.430  31.360  67.430  1.00  0.00           O
ATOM   3834  N   GLU A 892      40.070  30.960  69.570  1.00  0.00           N
ATOM   3835  HN  GLU A 892      40.820  30.620  70.150  1.00  0.00           H
ATOM   3836  CA  GLU A 892      39.200  31.870  70.310  1.00  0.00           C
ATOM   3837  HA  GLU A 892      38.220  31.420  70.220  1.00  0.00           H
ATOM   3838  CB  GLU A 892      39.630  31.840  71.840  1.00  0.00           C
ATOM   3839  HB1 GLU A 892      39.110  32.620  72.410  1.00  0.00           H
ATOM   3840  HB2 GLU A 892      40.700  32.120  71.880  1.00  0.00           H
ATOM   3841  CG  GLU A 892      39.320  30.580  72.610  1.00  0.00           C
ATOM   3842  HG1 GLU A 892      39.820  29.720  72.130  1.00  0.00           H
ATOM   3843  HG2 GLU A 892      38.230  30.350  72.660  1.00  0.00           H
ATOM   3844  CD  GLU A 892      39.640  30.710  74.100  1.00  0.00           C
ATOM   3845  OE1 GLU A 892      39.750  31.880  74.590  1.00  0.00           O
ATOM   3846  OE2 GLU A 892      39.890  29.700  74.790  1.00  0.00           O
ATOM   3847  C   GLU A 892      39.250  33.350  69.830  1.00  0.00           C
ATOM   3848  O   GLU A 892      40.360  33.930  69.910  1.00  0.00           O
ATOM   3849  N   PRO A 893      38.160  34.020  69.420  1.00  0.00           N
ATOM   3850  CD  PRO A 893      36.930  33.280  68.980  1.00  0.00           C
ATOM   3851  HD1 PRO A 893      36.330  33.080  69.900  1.00  0.00           H
ATOM   3852  HD2 PRO A 893      37.140  32.220  68.690  1.00  0.00           H
ATOM   3853  CA  PRO A 893      38.060  35.500  69.380  1.00  0.00           C
ATOM   3854  HA  PRO A 893      38.830  35.900  68.720  1.00  0.00           H
ATOM   3855  CB  PRO A 893      36.620  35.650  68.690  1.00  0.00           C
ATOM   3856  HB1 PRO A 893      36.770  36.340  67.840  1.00  0.00           H
ATOM   3857  HB2 PRO A 893      35.910  35.980  69.470  1.00  0.00           H
ATOM   3858  CG  PRO A 893      36.260  34.280  68.100  1.00  0.00           C
ATOM   3859  HG1 PRO A 893      35.170  34.330  67.890  1.00  0.00           H
ATOM   3860  HG2 PRO A 893      36.790  34.350  67.130  1.00  0.00           H
ATOM   3861  C   PRO A 893      38.150  36.120  70.750  1.00  0.00           C
ATOM   3862  O   PRO A 893      38.040  35.380  71.740  1.00  0.00           O
ATOM   3863  N   THR A 894      38.490  37.430  70.820  1.00  0.00           N
ATOM   3864  HN  THR A 894      38.500  37.980  70.000  1.00  0.00           H
ATOM   3865  CA  THR A 894      38.880  38.200  71.950  1.00  0.00           C
ATOM   3866  HA  THR A 894      39.650  37.720  72.520  1.00  0.00           H
ATOM   3867  CB  THR A 894      39.550  39.550  71.610  1.00  0.00           C
ATOM   3868  HB  THR A 894      39.700  40.130  72.550  1.00  0.00           H
ATOM   3869  OG1 THR A 894      38.940  40.340  70.620  1.00  0.00           O
ATOM   3870  HG1 THR A 894      38.150  40.740  71.000  1.00  0.00           H
ATOM   3871  CG2 THR A 894      40.980  39.230  71.050  1.00  0.00           C
ATOM   3872 HG21 THR A 894      41.540  40.150  70.750  1.00  0.00           H
ATOM   3873 HG22 THR A 894      40.820  38.590  70.160  1.00  0.00           H
ATOM   3874 HG23 THR A 894      41.660  38.740  71.760  1.00  0.00           H
ATOM   3875  C   THR A 894      37.750  38.520  72.910  1.00  0.00           C
ATOM   3876  O   THR A 894      38.040  38.520  74.110  1.00  0.00           O
ATOM   3877  N   HSD A 895      36.470  38.700  72.370  1.00  0.00           N
ATOM   3878  HN  HSD A 895      36.330  38.570  71.400  1.00  0.00           H
ATOM   3879  CA  HSD A 895      35.310  38.940  73.170  1.00  0.00           C
ATOM   3880  HA  HSD A 895      35.670  39.590  73.960  1.00  0.00           H
ATOM   3881  CB  HSD A 895      34.060  39.610  72.490  1.00  0.00           C
ATOM   3882  HB1 HSD A 895      33.810  38.990  71.590  1.00  0.00           H
ATOM   3883  HB2 HSD A 895      34.470  40.550  72.080  1.00  0.00           H
ATOM   3884  ND1 HSD A 895      32.850  40.380  74.530  1.00  0.00           N
ATOM   3885  HD1 HSD A 895      33.550  40.970  74.930  1.00  0.00           H
ATOM   3886  CG  HSD A 895      32.840  39.760  73.250  1.00  0.00           C
ATOM   3887  CE1 HSD A 895      31.600  40.240  75.000  1.00  0.00           C
ATOM   3888  HE1 HSD A 895      31.380  40.770  75.930  1.00  0.00           H
ATOM   3889  NE2 HSD A 895      30.730  39.550  74.150  1.00  0.00           N
ATOM   3890  CD2 HSD A 895      31.560  39.270  73.120  1.00  0.00           C
ATOM   3891  HD2 HSD A 895      31.210  38.750  72.240  1.00  0.00           H
ATOM   3892  C   HSD A 895      34.780  37.610  73.790  1.00  0.00           C
ATOM   3893  O   HSD A 895      34.520  36.710  73.020  1.00  0.00           O
ATOM   3894  N   PRO A 896      34.700  37.400  75.060  1.00  0.00           N
ATOM   3895  CD  PRO A 896      35.050  38.350  76.150  1.00  0.00           C
ATOM   3896  HD1 PRO A 896      34.160  38.800  76.630  1.00  0.00           H
ATOM   3897  HD2 PRO A 896      35.840  39.060  75.830  1.00  0.00           H
ATOM   3898  CA  PRO A 896      34.400  36.050  75.650  1.00  0.00           C
ATOM   3899  HA  PRO A 896      35.060  35.330  75.210  1.00  0.00           H
ATOM   3900  CB  PRO A 896      34.570  36.200  77.150  1.00  0.00           C
ATOM   3901  HB1 PRO A 896      34.940  35.270  77.640  1.00  0.00           H
ATOM   3902  HB2 PRO A 896      33.620  36.550  77.610  1.00  0.00           H
ATOM   3903  CG  PRO A 896      35.570  37.370  77.180  1.00  0.00           C
ATOM   3904  HG1 PRO A 896      35.520  37.890  78.160  1.00  0.00           H
ATOM   3905  HG2 PRO A 896      36.590  36.960  76.990  1.00  0.00           H
ATOM   3906  C   PRO A 896      33.080  35.430  75.290  1.00  0.00           C
ATOM   3907  O   PRO A 896      33.010  34.200  75.460  1.00  0.00           O
ATOM   3908  N   GLU A 897      32.060  36.210  74.940  1.00  0.00           N
ATOM   3909  HN  GLU A 897      32.270  37.180  74.830  1.00  0.00           H
ATOM   3910  CA  GLU A 897      30.770  35.650  74.570  1.00  0.00           C
ATOM   3911  HA  GLU A 897      30.850  34.570  74.640  1.00  0.00           H
ATOM   3912  CB  GLU A 897      29.700  36.220  75.540  1.00  0.00           C
ATOM   3913  HB1 GLU A 897      28.690  35.900  75.200  1.00  0.00           H
ATOM   3914  HB2 GLU A 897      29.760  37.320  75.420  1.00  0.00           H
ATOM   3915  CG  GLU A 897      30.050  35.940  76.920  1.00  0.00           C
ATOM   3916  HG1 GLU A 897      31.000  36.420  77.270  1.00  0.00           H
ATOM   3917  HG2 GLU A 897      30.160  34.850  77.130  1.00  0.00           H
ATOM   3918  CD  GLU A 897      28.990  36.370  77.890  1.00  0.00           C
ATOM   3919  OE1 GLU A 897      28.740  37.610  77.930  1.00  0.00           O
ATOM   3920  OE2 GLU A 897      28.460  35.560  78.650  1.00  0.00           O
ATOM   3921  C   GLU A 897      30.510  36.030  73.070  1.00  0.00           C
ATOM   3922  O   GLU A 897      29.350  36.250  72.660  1.00  0.00           O
ATOM   3923  N   ARG A 898      31.560  35.980  72.200  1.00  0.00           N
ATOM   3924  HN  ARG A 898      32.480  35.810  72.550  1.00  0.00           H
ATOM   3925  CA  ARG A 898      31.430  35.980  70.770  1.00  0.00           C
ATOM   3926  HA  ARG A 898      30.990  36.900  70.410  1.00  0.00           H
ATOM   3927  CB  ARG A 898      32.810  36.000  70.180  1.00  0.00           C
ATOM   3928  HB1 ARG A 898      33.350  35.030  70.150  1.00  0.00           H
ATOM   3929  HB2 ARG A 898      33.490  36.530  70.870  1.00  0.00           H
ATOM   3930  CG  ARG A 898      33.000  36.590  68.780  1.00  0.00           C
ATOM   3931  HG1 ARG A 898      34.060  36.800  68.530  1.00  0.00           H
ATOM   3932  HG2 ARG A 898      32.450  37.560  68.760  1.00  0.00           H
ATOM   3933  CD  ARG A 898      32.580  35.670  67.670  1.00  0.00           C
ATOM   3934  HD1 ARG A 898      31.490  35.490  67.810  1.00  0.00           H
ATOM   3935  HD2 ARG A 898      33.140  34.710  67.660  1.00  0.00           H
ATOM   3936  NE  ARG A 898      32.840  36.300  66.350  1.00  0.00           N
ATOM   3937  HE  ARG A 898      33.590  36.950  66.220  1.00  0.00           H
ATOM   3938  CZ  ARG A 898      32.270  36.140  65.200  1.00  0.00           C
ATOM   3939  NH1 ARG A 898      31.260  35.270  64.970  1.00  0.00           N
ATOM   3940 HH11 ARG A 898      30.720  34.900  65.720  1.00  0.00           H
ATOM   3941 HH12 ARG A 898      30.810  35.220  64.070  1.00  0.00           H
ATOM   3942  NH2 ARG A 898      32.780  36.760  64.170  1.00  0.00           N
ATOM   3943 HH21 ARG A 898      33.380  37.520  64.440  1.00  0.00           H
ATOM   3944 HH22 ARG A 898      32.190  36.840  63.370  1.00  0.00           H
ATOM   3945  C   ARG A 898      30.750  34.670  70.290  1.00  0.00           C
ATOM   3946  O   ARG A 898      31.360  33.550  70.400  1.00  0.00           O
ATOM   3947  N   GLY A 899      29.580  34.800  69.670  1.00  0.00           N
ATOM   3948  HN  GLY A 899      29.240  35.720  69.460  1.00  0.00           H
ATOM   3949  CA  GLY A 899      28.810  33.610  69.250  1.00  0.00           C
ATOM   3950  HA1 GLY A 899      27.850  33.920  68.890  1.00  0.00           H
ATOM   3951  HA2 GLY A 899      28.640  32.890  70.030  1.00  0.00           H
ATOM   3952  C   GLY A 899      29.480  32.990  68.030  1.00  0.00           C
ATOM   3953  O   GLY A 899      30.010  33.650  67.140  1.00  0.00           O
ATOM   3954  N   TRP A 900      29.360  31.640  67.940  1.00  0.00           N
ATOM   3955  HN  TRP A 900      28.970  31.110  68.680  1.00  0.00           H
ATOM   3956  CA  TRP A 900      29.930  30.850  66.840  1.00  0.00           C
ATOM   3957  HA  TRP A 900      30.980  31.090  66.850  1.00  0.00           H
ATOM   3958  CB  TRP A 900      29.750  29.330  67.130  1.00  0.00           C
ATOM   3959  HB1 TRP A 900      28.670  29.090  67.260  1.00  0.00           H
ATOM   3960  HB2 TRP A 900      30.240  29.170  68.120  1.00  0.00           H
ATOM   3961  CG  TRP A 900      30.400  28.360  66.240  1.00  0.00           C
ATOM   3962  CD1 TRP A 900      29.820  27.580  65.270  1.00  0.00           C
ATOM   3963  HD1 TRP A 900      28.840  27.790  64.870  1.00  0.00           H
ATOM   3964  NE1 TRP A 900      30.780  26.690  64.830  1.00  0.00           N
ATOM   3965  HE1 TRP A 900      30.800  26.220  63.970  1.00  0.00           H
ATOM   3966  CE2 TRP A 900      32.030  27.020  65.390  1.00  0.00           C
ATOM   3967  CD2 TRP A 900      31.840  28.030  66.320  1.00  0.00           C
ATOM   3968  CE3 TRP A 900      32.950  28.620  66.960  1.00  0.00           C
ATOM   3969  HE3 TRP A 900      32.840  29.500  67.580  1.00  0.00           H
ATOM   3970  CZ3 TRP A 900      34.240  27.990  66.910  1.00  0.00           C
ATOM   3971  HZ3 TRP A 900      34.970  28.370  67.610  1.00  0.00           H
ATOM   3972  CZ2 TRP A 900      33.360  26.440  65.280  1.00  0.00           C
ATOM   3973  HZ2 TRP A 900      33.480  25.560  64.670  1.00  0.00           H
ATOM   3974  CH2 TRP A 900      34.410  26.920  66.080  1.00  0.00           C
ATOM   3975  HH2 TRP A 900      35.380  26.450  66.060  1.00  0.00           H
ATOM   3976  C   TRP A 900      29.200  31.260  65.550  1.00  0.00           C
ATOM   3977  O   TRP A 900      27.940  31.210  65.460  1.00  0.00           O
ATOM   3978  N   ILE A 901      29.990  31.800  64.600  1.00  0.00           N
ATOM   3979  HN  ILE A 901      30.930  32.030  64.830  1.00  0.00           H
ATOM   3980  CA  ILE A 901      29.500  32.080  63.300  1.00  0.00           C
ATOM   3981  HA  ILE A 901      30.360  32.210  62.660  1.00  0.00           H
ATOM   3982  CB  ILE A 901      28.670  31.040  62.610  1.00  0.00           C
ATOM   3983  HB  ILE A 901      27.740  30.740  63.160  1.00  0.00           H
ATOM   3984  CG2 ILE A 901      28.300  31.520  61.180  1.00  0.00           C
ATOM   3985 HG21 ILE A 901      27.940  30.700  60.510  1.00  0.00           H
ATOM   3986 HG22 ILE A 901      29.160  31.920  60.620  1.00  0.00           H
ATOM   3987 HG23 ILE A 901      27.380  32.160  61.210  1.00  0.00           H
ATOM   3988  CG1 ILE A 901      29.580  29.740  62.450  1.00  0.00           C
ATOM   3989 HG11 ILE A 901      30.000  29.420  63.430  1.00  0.00           H
ATOM   3990 HG12 ILE A 901      30.510  30.000  61.910  1.00  0.00           H
ATOM   3991  CD  ILE A 901      28.950  28.540  61.780  1.00  0.00           C
ATOM   3992  HD1 ILE A 901      27.960  28.350  62.220  1.00  0.00           H
ATOM   3993  HD2 ILE A 901      29.630  27.730  62.110  1.00  0.00           H
ATOM   3994  HD3 ILE A 901      28.840  28.560  60.670  1.00  0.00           H
ATOM   3995  C   ILE A 901      28.770  33.460  63.250  1.00  0.00           C
ATOM   3996  O   ILE A 901      29.420  34.490  62.950  1.00  0.00           O
ATOM   3997  N   ILE A 902      27.480  33.550  63.540  1.00  0.00           N
ATOM   3998  HN  ILE A 902      27.120  32.720  63.940  1.00  0.00           H
ATOM   3999  CA  ILE A 902      26.670  34.700  63.620  1.00  0.00           C
ATOM   4000  HA  ILE A 902      26.900  35.240  62.710  1.00  0.00           H
ATOM   4001  CB  ILE A 902      25.160  34.400  63.850  1.00  0.00           C
ATOM   4002  HB  ILE A 902      24.590  35.310  64.160  1.00  0.00           H
ATOM   4003  CG2 ILE A 902      24.560  33.930  62.590  1.00  0.00           C
ATOM   4004 HG21 ILE A 902      24.870  34.500  61.690  1.00  0.00           H
ATOM   4005 HG22 ILE A 902      23.450  33.930  62.500  1.00  0.00           H
ATOM   4006 HG23 ILE A 902      24.940  32.910  62.370  1.00  0.00           H
ATOM   4007  CG1 ILE A 902      24.850  33.420  65.010  1.00  0.00           C
ATOM   4008 HG11 ILE A 902      25.380  32.460  64.890  1.00  0.00           H
ATOM   4009 HG12 ILE A 902      23.750  33.270  64.980  1.00  0.00           H
ATOM   4010  CD  ILE A 902      25.280  33.840  66.370  1.00  0.00           C
ATOM   4011  HD1 ILE A 902      26.390  33.770  66.450  1.00  0.00           H
ATOM   4012  HD2 ILE A 902      24.970  33.020  67.070  1.00  0.00           H
ATOM   4013  HD3 ILE A 902      24.840  34.810  66.690  1.00  0.00           H
ATOM   4014  C   ILE A 902      27.090  35.820  64.520  1.00  0.00           C
ATOM   4015  O   ILE A 902      27.920  35.700  65.460  1.00  0.00           O
ATOM   4016  N   SER A 903      26.550  37.030  64.260  1.00  0.00           N
ATOM   4017  HN  SER A 903      25.900  37.170  63.520  1.00  0.00           H
ATOM   4018  CA  SER A 903      26.930  38.280  65.000  1.00  0.00           C
ATOM   4019  HA  SER A 903      27.160  37.950  66.010  1.00  0.00           H
ATOM   4020  CB  SER A 903      28.160  39.010  64.380  1.00  0.00           C
ATOM   4021  HB1 SER A 903      27.850  39.270  63.340  1.00  0.00           H
ATOM   4022  HB2 SER A 903      28.960  38.250  64.500  1.00  0.00           H
ATOM   4023  OG  SER A 903      28.560  40.230  65.070  1.00  0.00           O
ATOM   4024  HG1 SER A 903      27.870  40.840  64.810  1.00  0.00           H
ATOM   4025  C   SER A 903      25.760  39.050  65.210  1.00  0.00           C
ATOM   4026  O   SER A 903      24.830  39.000  64.430  1.00  0.00           O
ATOM   4027  N   PRO A 904      25.420  39.750  66.390  1.00  0.00           N
ATOM   4028  CD  PRO A 904      26.350  39.850  67.530  1.00  0.00           C
ATOM   4029  HD1 PRO A 904      27.060  40.680  67.270  1.00  0.00           H
ATOM   4030  HD2 PRO A 904      26.770  38.860  67.780  1.00  0.00           H
ATOM   4031  CA  PRO A 904      24.060  40.380  66.660  1.00  0.00           C
ATOM   4032  HA  PRO A 904      23.380  39.540  66.740  1.00  0.00           H
ATOM   4033  CB  PRO A 904      24.270  41.100  67.980  1.00  0.00           C
ATOM   4034  HB1 PRO A 904      23.410  41.000  68.680  1.00  0.00           H
ATOM   4035  HB2 PRO A 904      24.560  42.130  67.680  1.00  0.00           H
ATOM   4036  CG  PRO A 904      25.470  40.400  68.660  1.00  0.00           C
ATOM   4037  HG1 PRO A 904      26.010  41.160  69.270  1.00  0.00           H
ATOM   4038  HG2 PRO A 904      25.070  39.560  69.270  1.00  0.00           H
ATOM   4039  C   PRO A 904      23.390  41.190  65.610  1.00  0.00           C
ATOM   4040  O   PRO A 904      24.080  41.870  64.910  1.00  0.00           O
ATOM   4041  N   LEU A 905      22.040  41.080  65.470  1.00  0.00           N
ATOM   4042  HN  LEU A 905      21.480  40.730  66.220  1.00  0.00           H
ATOM   4043  CA  LEU A 905      21.380  41.780  64.400  1.00  0.00           C
ATOM   4044  HA  LEU A 905      21.910  42.720  64.270  1.00  0.00           H
ATOM   4045  CB  LEU A 905      21.620  40.910  63.100  1.00  0.00           C
ATOM   4046  HB1 LEU A 905      21.230  39.880  63.270  1.00  0.00           H
ATOM   4047  HB2 LEU A 905      22.720  40.780  62.960  1.00  0.00           H
ATOM   4048  CG  LEU A 905      21.030  41.380  61.740  1.00  0.00           C
ATOM   4049  HG  LEU A 905      19.930  41.240  61.740  1.00  0.00           H
ATOM   4050  CD1 LEU A 905      21.360  42.880  61.480  1.00  0.00           C
ATOM   4051 HD11 LEU A 905      20.670  43.450  62.120  1.00  0.00           H
ATOM   4052 HD12 LEU A 905      21.290  43.010  60.380  1.00  0.00           H
ATOM   4053 HD13 LEU A 905      22.390  43.170  61.780  1.00  0.00           H
ATOM   4054  CD2 LEU A 905      21.580  40.440  60.640  1.00  0.00           C
ATOM   4055 HD21 LEU A 905      21.240  39.400  60.850  1.00  0.00           H
ATOM   4056 HD22 LEU A 905      22.690  40.380  60.680  1.00  0.00           H
ATOM   4057 HD23 LEU A 905      21.260  40.620  59.590  1.00  0.00           H
ATOM   4058  C   LEU A 905      19.910  41.900  64.740  1.00  0.00           C
ATOM   4059  O   LEU A 905      19.280  41.020  65.310  1.00  0.00           O
ATOM   4060  N   GLY A 906      19.310  43.060  64.420  1.00  0.00           N
ATOM   4061  HN  GLY A 906      19.940  43.790  64.190  1.00  0.00           H
ATOM   4062  CA  GLY A 906      17.840  43.430  64.610  1.00  0.00           C
ATOM   4063  HA1 GLY A 906      17.180  42.580  64.580  1.00  0.00           H
ATOM   4064  HA2 GLY A 906      17.700  44.140  63.810  1.00  0.00           H
ATOM   4065  C   GLY A 906      17.630  44.120  65.890  1.00  0.00           C
ATOM   4066  O   GLY A 906      16.510  44.320  66.300  1.00  0.00           O
ATOM   4067  N   ASP A 907      18.710  44.590  66.530  1.00  0.00           N
ATOM   4068  HN  ASP A 907      19.640  44.570  66.160  1.00  0.00           H
ATOM   4069  CA  ASP A 907      18.680  45.290  67.800  1.00  0.00           C
ATOM   4070  HA  ASP A 907      17.730  45.090  68.260  1.00  0.00           H
ATOM   4071  CB  ASP A 907      19.830  44.720  68.710  1.00  0.00           C
ATOM   4072  HB1 ASP A 907      20.790  44.930  68.200  1.00  0.00           H
ATOM   4073  HB2 ASP A 907      19.610  43.630  68.730  1.00  0.00           H
ATOM   4074  CG  ASP A 907      19.730  45.270  70.180  1.00  0.00           C
ATOM   4075  OD1 ASP A 907      18.690  45.700  70.750  1.00  0.00           O
ATOM   4076  OD2 ASP A 907      20.810  45.180  70.800  1.00  0.00           O
ATOM   4077  C   ASP A 907      18.620  46.860  67.540  1.00  0.00           C
ATOM   4078  O   ASP A 907      19.100  47.680  68.320  1.00  0.00           O
ATOM   4079  N   ASN A 908      17.990  47.180  66.380  1.00  0.00           N
ATOM   4080  HN  ASN A 908      17.670  46.450  65.780  1.00  0.00           H
ATOM   4081  CA  ASN A 908      17.950  48.490  65.820  1.00  0.00           C
ATOM   4082  HA  ASN A 908      18.140  49.180  66.630  1.00  0.00           H
ATOM   4083  CB  ASN A 908      18.870  48.750  64.570  1.00  0.00           C
ATOM   4084  HB1 ASN A 908      18.650  49.690  64.020  1.00  0.00           H
ATOM   4085  HB2 ASN A 908      18.610  47.980  63.820  1.00  0.00           H
ATOM   4086  CG  ASN A 908      20.290  48.600  65.080  1.00  0.00           C
ATOM   4087  OD1 ASN A 908      20.820  47.600  64.660  1.00  0.00           O
ATOM   4088  ND2 ASN A 908      20.780  49.420  65.990  1.00  0.00           N
ATOM   4089 HD21 ASN A 908      21.660  49.190  66.420  1.00  0.00           H
ATOM   4090 HD22 ASN A 908      20.060  49.890  66.490  1.00  0.00           H
ATOM   4091  C   ASN A 908      16.500  48.680  65.390  1.00  0.00           C
ATOM   4092  O   ASN A 908      16.010  47.950  64.530  1.00  0.00           O
ATOM   4093  N   PRO A 909      15.790  49.610  65.970  1.00  0.00           N
ATOM   4094  CD  PRO A 909      16.090  50.250  67.300  1.00  0.00           C
ATOM   4095  HD1 PRO A 909      16.910  50.990  67.160  1.00  0.00           H
ATOM   4096  HD2 PRO A 909      16.310  49.570  68.140  1.00  0.00           H
ATOM   4097  CA  PRO A 909      14.520  50.090  65.490  1.00  0.00           C
ATOM   4098  HA  PRO A 909      13.800  49.300  65.650  1.00  0.00           H
ATOM   4099  CB  PRO A 909      14.310  51.340  66.350  1.00  0.00           C
ATOM   4100  HB1 PRO A 909      13.230  51.570  66.360  1.00  0.00           H
ATOM   4101  HB2 PRO A 909      14.830  52.180  65.850  1.00  0.00           H
ATOM   4102  CG  PRO A 909      14.890  51.000  67.740  1.00  0.00           C
ATOM   4103  HG1 PRO A 909      15.150  51.880  68.360  1.00  0.00           H
ATOM   4104  HG2 PRO A 909      14.060  50.450  68.250  1.00  0.00           H
ATOM   4105  C   PRO A 909      14.500  50.380  63.930  1.00  0.00           C
ATOM   4106  O   PRO A 909      15.520  50.620  63.330  1.00  0.00           O
ATOM   4107  N   TRP A 910      13.250  50.420  63.240  1.00  0.00           N
ATOM   4108  HN  TRP A 910      12.440  50.250  63.780  1.00  0.00           H
ATOM   4109  CA  TRP A 910      13.040  50.700  61.920  1.00  0.00           C
ATOM   4110  HA  TRP A 910      13.610  50.000  61.310  1.00  0.00           H
ATOM   4111  CB  TRP A 910      11.490  50.530  61.490  1.00  0.00           C
ATOM   4112  HB1 TRP A 910      11.060  49.560  61.810  1.00  0.00           H
ATOM   4113  HB2 TRP A 910      11.540  50.530  60.380  1.00  0.00           H
ATOM   4114  CG  TRP A 910      10.510  51.580  61.740  1.00  0.00           C
ATOM   4115  CD1 TRP A 910       9.550  51.490  62.750  1.00  0.00           C
ATOM   4116  HD1 TRP A 910       9.590  50.580  63.330  1.00  0.00           H
ATOM   4117  NE1 TRP A 910       8.790  52.640  62.850  1.00  0.00           N
ATOM   4118  HE1 TRP A 910       8.230  52.870  63.610  1.00  0.00           H
ATOM   4119  CE2 TRP A 910       9.270  53.590  61.850  1.00  0.00           C
ATOM   4120  CD2 TRP A 910      10.370  52.940  61.210  1.00  0.00           C
ATOM   4121  CE3 TRP A 910      10.870  53.580  60.120  1.00  0.00           C
ATOM   4122  HE3 TRP A 910      11.690  53.150  59.570  1.00  0.00           H
ATOM   4123  CZ3 TRP A 910      10.560  54.950  59.900  1.00  0.00           C
ATOM   4124  HZ3 TRP A 910      11.020  55.430  59.050  1.00  0.00           H
ATOM   4125  CZ2 TRP A 910       8.780  54.820  61.490  1.00  0.00           C
ATOM   4126  HZ2 TRP A 910       7.980  55.280  62.050  1.00  0.00           H
ATOM   4127  CH2 TRP A 910       9.440  55.510  60.510  1.00  0.00           C
ATOM   4128  HH2 TRP A 910       9.140  56.520  60.290  1.00  0.00           H
ATOM   4129  C   TRP A 910      13.700  52.030  61.460  1.00  0.00           C
ATOM   4130  O   TRP A 910      14.210  52.180  60.350  1.00  0.00           O
ATOM   4131  N   TRP A 911      13.620  53.130  62.240  1.00  0.00           N
ATOM   4132  HN  TRP A 911      13.170  53.020  63.130  1.00  0.00           H
ATOM   4133  CA  TRP A 911      14.120  54.420  61.790  1.00  0.00           C
ATOM   4134  HA  TRP A 911      13.820  54.550  60.770  1.00  0.00           H
ATOM   4135  CB  TRP A 911      13.580  55.560  62.710  1.00  0.00           C
ATOM   4136  HB1 TRP A 911      13.400  55.230  63.750  1.00  0.00           H
ATOM   4137  HB2 TRP A 911      12.560  55.870  62.410  1.00  0.00           H
ATOM   4138  CG  TRP A 911      14.250  56.820  62.830  1.00  0.00           C
ATOM   4139  CD1 TRP A 911      14.850  57.230  63.940  1.00  0.00           C
ATOM   4140  HD1 TRP A 911      14.830  56.660  64.850  1.00  0.00           H
ATOM   4141  NE1 TRP A 911      15.590  58.360  63.620  1.00  0.00           N
ATOM   4142  HE1 TRP A 911      16.080  58.970  64.210  1.00  0.00           H
ATOM   4143  CE2 TRP A 911      15.330  58.780  62.390  1.00  0.00           C
ATOM   4144  CD2 TRP A 911      14.460  57.810  61.830  1.00  0.00           C
ATOM   4145  CE3 TRP A 911      14.060  57.870  60.510  1.00  0.00           C
ATOM   4146  HE3 TRP A 911      13.440  57.140  60.010  1.00  0.00           H
ATOM   4147  CZ3 TRP A 911      14.630  58.850  59.690  1.00  0.00           C
ATOM   4148  HZ3 TRP A 911      14.560  58.760  58.620  1.00  0.00           H
ATOM   4149  CZ2 TRP A 911      15.660  59.910  61.670  1.00  0.00           C
ATOM   4150  HZ2 TRP A 911      16.120  60.790  62.110  1.00  0.00           H
ATOM   4151  CH2 TRP A 911      15.340  59.900  60.300  1.00  0.00           C
ATOM   4152  HH2 TRP A 911      15.610  60.710  59.650  1.00  0.00           H
ATOM   4153  C   TRP A 911      15.600  54.480  61.670  1.00  0.00           C
ATOM   4154  O   TRP A 911      16.230  55.060  60.760  1.00  0.00           O
ATOM   4155  N   THR A 912      16.240  53.830  62.700  1.00  0.00           N
ATOM   4156  HN  THR A 912      15.690  53.340  63.360  1.00  0.00           H
ATOM   4157  CA  THR A 912      17.690  53.620  62.920  1.00  0.00           C
ATOM   4158  HA  THR A 912      18.190  54.570  62.910  1.00  0.00           H
ATOM   4159  CB  THR A 912      18.030  52.900  64.220  1.00  0.00           C
ATOM   4160  HB  THR A 912      17.600  51.880  64.140  1.00  0.00           H
ATOM   4161  OG1 THR A 912      17.360  53.410  65.370  1.00  0.00           O
ATOM   4162  HG1 THR A 912      17.620  54.340  65.390  1.00  0.00           H
ATOM   4163  CG2 THR A 912      19.570  52.920  64.470  1.00  0.00           C
ATOM   4164 HG21 THR A 912      20.030  51.910  64.340  1.00  0.00           H
ATOM   4165 HG22 THR A 912      19.860  53.140  65.520  1.00  0.00           H
ATOM   4166 HG23 THR A 912      20.060  53.540  63.700  1.00  0.00           H
ATOM   4167  C   THR A 912      18.210  52.840  61.690  1.00  0.00           C
ATOM   4168  O   THR A 912      19.260  53.100  61.150  1.00  0.00           O
ATOM   4169  N   LEU A 913      17.360  51.840  61.280  1.00  0.00           N
ATOM   4170  HN  LEU A 913      16.590  51.580  61.860  1.00  0.00           H
ATOM   4171  CA  LEU A 913      17.580  50.990  60.120  1.00  0.00           C
ATOM   4172  HA  LEU A 913      18.610  50.690  60.280  1.00  0.00           H
ATOM   4173  CB  LEU A 913      16.590  49.750  60.090  1.00  0.00           C
ATOM   4174  HB1 LEU A 913      15.500  49.980  60.160  1.00  0.00           H
ATOM   4175  HB2 LEU A 913      16.750  49.160  61.010  1.00  0.00           H
ATOM   4176  CG  LEU A 913      16.660  48.890  58.840  1.00  0.00           C
ATOM   4177  HG  LEU A 913      16.380  49.400  57.890  1.00  0.00           H
ATOM   4178  CD1 LEU A 913      18.060  48.270  58.730  1.00  0.00           C
ATOM   4179 HD11 LEU A 913      18.870  49.020  58.800  1.00  0.00           H
ATOM   4180 HD12 LEU A 913      18.250  47.780  57.750  1.00  0.00           H
ATOM   4181 HD13 LEU A 913      18.170  47.540  59.560  1.00  0.00           H
ATOM   4182  CD2 LEU A 913      15.610  47.780  58.980  1.00  0.00           C
ATOM   4183 HD21 LEU A 913      15.810  47.190  59.900  1.00  0.00           H
ATOM   4184 HD22 LEU A 913      15.560  47.130  58.080  1.00  0.00           H
ATOM   4185 HD23 LEU A 913      14.580  48.200  59.050  1.00  0.00           H
ATOM   4186  C   LEU A 913      17.530  51.860  58.870  1.00  0.00           C
ATOM   4187  O   LEU A 913      18.450  51.750  58.070  1.00  0.00           O
ATOM   4188  N   LEU A 914      16.580  52.780  58.730  1.00  0.00           N
ATOM   4189  HN  LEU A 914      15.840  52.770  59.390  1.00  0.00           H
ATOM   4190  CA  LEU A 914      16.610  53.780  57.570  1.00  0.00           C
ATOM   4191  HA  LEU A 914      16.770  53.260  56.640  1.00  0.00           H
ATOM   4192  CB  LEU A 914      15.340  54.580  57.590  1.00  0.00           C
ATOM   4193  HB1 LEU A 914      15.320  55.300  58.440  1.00  0.00           H
ATOM   4194  HB2 LEU A 914      14.560  53.820  57.800  1.00  0.00           H
ATOM   4195  CG  LEU A 914      14.970  55.250  56.260  1.00  0.00           C
ATOM   4196  HG  LEU A 914      15.780  55.950  55.930  1.00  0.00           H
ATOM   4197  CD1 LEU A 914      14.790  54.230  55.100  1.00  0.00           C
ATOM   4198 HD11 LEU A 914      15.640  53.530  54.920  1.00  0.00           H
ATOM   4199 HD12 LEU A 914      14.540  54.800  54.170  1.00  0.00           H
ATOM   4200 HD13 LEU A 914      13.890  53.580  55.270  1.00  0.00           H
ATOM   4201  CD2 LEU A 914      13.740  56.170  56.630  1.00  0.00           C
ATOM   4202 HD21 LEU A 914      13.470  56.640  55.660  1.00  0.00           H
ATOM   4203 HD22 LEU A 914      14.160  56.870  57.380  1.00  0.00           H
ATOM   4204 HD23 LEU A 914      12.900  55.600  57.080  1.00  0.00           H
ATOM   4205  C   LEU A 914      17.800  54.670  57.580  1.00  0.00           C
ATOM   4206  O   LEU A 914      18.390  54.920  56.500  1.00  0.00           O
ATOM   4207  N   ILE A 915      18.290  55.130  58.780  1.00  0.00           N
ATOM   4208  HN  ILE A 915      17.840  54.930  59.630  1.00  0.00           H
ATOM   4209  CA  ILE A 915      19.520  55.960  58.800  1.00  0.00           C
ATOM   4210  HA  ILE A 915      19.440  56.700  58.000  1.00  0.00           H
ATOM   4211  CB  ILE A 915      19.580  56.980  59.920  1.00  0.00           C
ATOM   4212  HB  ILE A 915      20.400  57.670  59.630  1.00  0.00           H
ATOM   4213  CG2 ILE A 915      18.300  57.850  59.950  1.00  0.00           C
ATOM   4214 HG21 ILE A 915      18.020  58.150  58.930  1.00  0.00           H
ATOM   4215 HG22 ILE A 915      18.470  58.740  60.590  1.00  0.00           H
ATOM   4216 HG23 ILE A 915      17.430  57.310  60.380  1.00  0.00           H
ATOM   4217  CG1 ILE A 915      19.830  56.580  61.400  1.00  0.00           C
ATOM   4218 HG11 ILE A 915      18.990  55.960  61.770  1.00  0.00           H
ATOM   4219 HG12 ILE A 915      19.640  57.480  62.020  1.00  0.00           H
ATOM   4220  CD  ILE A 915      21.230  56.080  61.830  1.00  0.00           C
ATOM   4221  HD1 ILE A 915      21.360  55.990  62.930  1.00  0.00           H
ATOM   4222  HD2 ILE A 915      22.040  56.700  61.380  1.00  0.00           H
ATOM   4223  HD3 ILE A 915      21.310  55.060  61.420  1.00  0.00           H
ATOM   4224  C   ILE A 915      20.830  55.250  58.610  1.00  0.00           C
ATOM   4225  O   ILE A 915      21.810  55.820  58.180  1.00  0.00           O
ATOM   4226  N   ALA A 916      20.780  53.880  58.680  1.00  0.00           N
ATOM   4227  HN  ALA A 916      19.940  53.420  58.940  1.00  0.00           H
ATOM   4228  CA  ALA A 916      21.820  52.930  58.360  1.00  0.00           C
ATOM   4229  HA  ALA A 916      22.680  53.230  58.940  1.00  0.00           H
ATOM   4230  CB  ALA A 916      21.400  51.430  58.770  1.00  0.00           C
ATOM   4231  HB1 ALA A 916      20.950  51.380  59.780  1.00  0.00           H
ATOM   4232  HB2 ALA A 916      22.320  50.790  58.740  1.00  0.00           H
ATOM   4233  HB3 ALA A 916      20.700  51.060  57.990  1.00  0.00           H
ATOM   4234  C   ALA A 916      22.200  53.040  56.850  1.00  0.00           C
ATOM   4235  O   ALA A 916      23.350  52.930  56.480  1.00  0.00           O
ATOM   4236  N   ALA A 917      21.240  53.290  55.950  1.00  0.00           N
ATOM   4237  HN  ALA A 917      20.340  53.550  56.300  1.00  0.00           H
ATOM   4238  CA  ALA A 917      21.420  53.470  54.480  1.00  0.00           C
ATOM   4239  HA  ALA A 917      21.690  52.590  53.920  1.00  0.00           H
ATOM   4240  CB  ALA A 917      20.080  53.660  53.790  1.00  0.00           C
ATOM   4241  HB1 ALA A 917      19.380  52.800  53.900  1.00  0.00           H
ATOM   4242  HB2 ALA A 917      20.180  53.980  52.740  1.00  0.00           H
ATOM   4243  HB3 ALA A 917      19.590  54.560  54.250  1.00  0.00           H
ATOM   4244  C   ALA A 917      22.330  54.690  54.160  1.00  0.00           C
ATOM   4245  O   ALA A 917      23.180  54.590  53.270  1.00  0.00           O
ATOM   4246  N   ILE A 918      22.200  55.900  54.850  1.00  0.00           N
ATOM   4247  HN  ILE A 918      21.490  56.050  55.550  1.00  0.00           H
ATOM   4248  CA  ILE A 918      23.030  56.990  54.550  1.00  0.00           C
ATOM   4249  HA  ILE A 918      22.780  57.140  53.520  1.00  0.00           H
ATOM   4250  CB  ILE A 918      22.650  58.290  55.290  1.00  0.00           C
ATOM   4251  HB  ILE A 918      22.680  58.210  56.410  1.00  0.00           H
ATOM   4252  CG2 ILE A 918      23.660  59.470  54.970  1.00  0.00           C
ATOM   4253 HG21 ILE A 918      24.640  59.370  55.500  1.00  0.00           H
ATOM   4254 HG22 ILE A 918      23.230  60.460  55.220  1.00  0.00           H
ATOM   4255 HG23 ILE A 918      23.890  59.510  53.890  1.00  0.00           H
ATOM   4256  CG1 ILE A 918      21.220  58.760  54.830  1.00  0.00           C
ATOM   4257 HG11 ILE A 918      21.070  58.630  53.740  1.00  0.00           H
ATOM   4258 HG12 ILE A 918      21.090  59.810  55.170  1.00  0.00           H
ATOM   4259  CD  ILE A 918      20.100  57.980  55.560  1.00  0.00           C
ATOM   4260  HD1 ILE A 918      19.080  58.330  55.300  1.00  0.00           H
ATOM   4261  HD2 ILE A 918      20.250  58.050  56.660  1.00  0.00           H
ATOM   4262  HD3 ILE A 918      19.940  56.950  55.200  1.00  0.00           H
ATOM   4263  C   ILE A 918      24.580  56.700  54.490  1.00  0.00           C
ATOM   4264  O   ILE A 918      25.190  56.960  53.430  1.00  0.00           O
ATOM   4265  N   PRO A 919      25.220  56.130  55.540  1.00  0.00           N
ATOM   4266  CD  PRO A 919      24.720  55.950  56.890  1.00  0.00           C
ATOM   4267  HD1 PRO A 919      23.780  55.360  56.870  1.00  0.00           H
ATOM   4268  HD2 PRO A 919      24.620  56.990  57.260  1.00  0.00           H
ATOM   4269  CA  PRO A 919      26.720  56.020  55.510  1.00  0.00           C
ATOM   4270  HA  PRO A 919      27.140  56.860  54.970  1.00  0.00           H
ATOM   4271  CB  PRO A 919      27.060  55.800  56.920  1.00  0.00           C
ATOM   4272  HB1 PRO A 919      27.380  56.780  57.330  1.00  0.00           H
ATOM   4273  HB2 PRO A 919      27.900  55.080  56.950  1.00  0.00           H
ATOM   4274  CG  PRO A 919      25.810  55.280  57.640  1.00  0.00           C
ATOM   4275  HG1 PRO A 919      25.590  54.210  57.460  1.00  0.00           H
ATOM   4276  HG2 PRO A 919      25.700  55.490  58.730  1.00  0.00           H
ATOM   4277  C   PRO A 919      27.020  54.840  54.620  1.00  0.00           C
ATOM   4278  O   PRO A 919      28.170  54.760  54.160  1.00  0.00           O
ATOM   4279  N   ALA A 920      26.090  53.880  54.500  1.00  0.00           N
ATOM   4280  HN  ALA A 920      25.200  53.920  54.950  1.00  0.00           H
ATOM   4281  CA  ALA A 920      26.310  52.750  53.700  1.00  0.00           C
ATOM   4282  HA  ALA A 920      27.170  52.210  54.050  1.00  0.00           H
ATOM   4283  CB  ALA A 920      25.230  51.680  53.810  1.00  0.00           C
ATOM   4284  HB1 ALA A 920      24.340  52.320  53.930  1.00  0.00           H
ATOM   4285  HB2 ALA A 920      25.390  51.090  54.740  1.00  0.00           H
ATOM   4286  HB3 ALA A 920      25.230  50.970  52.950  1.00  0.00           H
ATOM   4287  C   ALA A 920      26.430  53.100  52.220  1.00  0.00           C
ATOM   4288  O   ALA A 920      27.340  52.640  51.530  1.00  0.00           O
ATOM   4289  N   LEU A 921      25.580  54.060  51.720  1.00  0.00           N
ATOM   4290  HN  LEU A 921      24.760  54.350  52.190  1.00  0.00           H
ATOM   4291  CA  LEU A 921      25.780  54.460  50.370  1.00  0.00           C
ATOM   4292  HA  LEU A 921      25.860  53.530  49.820  1.00  0.00           H
ATOM   4293  CB  LEU A 921      24.590  55.380  49.990  1.00  0.00           C
ATOM   4294  HB1 LEU A 921      24.680  56.180  50.750  1.00  0.00           H
ATOM   4295  HB2 LEU A 921      23.620  54.910  50.270  1.00  0.00           H
ATOM   4296  CG  LEU A 921      24.500  56.080  48.570  1.00  0.00           C
ATOM   4297  HG  LEU A 921      25.450  56.590  48.300  1.00  0.00           H
ATOM   4298  CD1 LEU A 921      24.210  55.060  47.400  1.00  0.00           C
ATOM   4299 HD11 LEU A 921      23.880  55.800  46.650  1.00  0.00           H
ATOM   4300 HD12 LEU A 921      23.360  54.370  47.580  1.00  0.00           H
ATOM   4301 HD13 LEU A 921      25.120  54.480  47.100  1.00  0.00           H
ATOM   4302  CD2 LEU A 921      23.370  57.140  48.630  1.00  0.00           C
ATOM   4303 HD21 LEU A 921      23.300  57.700  47.680  1.00  0.00           H
ATOM   4304 HD22 LEU A 921      23.350  57.820  49.500  1.00  0.00           H
ATOM   4305 HD23 LEU A 921      22.410  56.600  48.770  1.00  0.00           H
ATOM   4306  C   LEU A 921      27.010  55.300  50.100  1.00  0.00           C
ATOM   4307  O   LEU A 921      27.570  55.180  49.030  1.00  0.00           O
ATOM   4308  N   LEU A 922      27.450  56.050  51.130  1.00  0.00           N
ATOM   4309  HN  LEU A 922      27.010  56.070  52.020  1.00  0.00           H
ATOM   4310  CA  LEU A 922      28.800  56.640  51.070  1.00  0.00           C
ATOM   4311  HA  LEU A 922      28.850  57.070  50.080  1.00  0.00           H
ATOM   4312  CB  LEU A 922      29.210  57.660  52.120  1.00  0.00           C
ATOM   4313  HB1 LEU A 922      30.180  58.150  51.880  1.00  0.00           H
ATOM   4314  HB2 LEU A 922      29.430  57.180  53.100  1.00  0.00           H
ATOM   4315  CG  LEU A 922      28.140  58.810  52.350  1.00  0.00           C
ATOM   4316  HG  LEU A 922      27.250  58.320  52.800  1.00  0.00           H
ATOM   4317  CD1 LEU A 922      28.640  59.810  53.500  1.00  0.00           C
ATOM   4318 HD11 LEU A 922      28.810  59.230  54.430  1.00  0.00           H
ATOM   4319 HD12 LEU A 922      27.900  60.560  53.840  1.00  0.00           H
ATOM   4320 HD13 LEU A 922      29.660  60.210  53.280  1.00  0.00           H
ATOM   4321  CD2 LEU A 922      27.730  59.510  51.030  1.00  0.00           C
ATOM   4322 HD21 LEU A 922      27.270  60.480  51.300  1.00  0.00           H
ATOM   4323 HD22 LEU A 922      27.100  58.780  50.480  1.00  0.00           H
ATOM   4324 HD23 LEU A 922      28.650  59.600  50.400  1.00  0.00           H
ATOM   4325  C   LEU A 922      29.920  55.530  51.020  1.00  0.00           C
ATOM   4326  O   LEU A 922      30.770  55.510  50.110  1.00  0.00           O
ATOM   4327  N   CYS A 923      29.850  54.520  51.890  1.00  0.00           N
ATOM   4328  HN  CYS A 923      29.250  54.550  52.690  1.00  0.00           H
ATOM   4329  CA  CYS A 923      30.770  53.410  51.830  1.00  0.00           C
ATOM   4330  HA  CYS A 923      31.800  53.700  51.970  1.00  0.00           H
ATOM   4331  CB  CYS A 923      30.550  52.440  52.990  1.00  0.00           C
ATOM   4332  HB1 CYS A 923      31.180  51.550  52.810  1.00  0.00           H
ATOM   4333  HB2 CYS A 923      29.540  51.960  52.980  1.00  0.00           H
ATOM   4334  SG  CYS A 923      31.010  53.020  54.580  1.00  0.00           S
ATOM   4335  HG1 CYS A 923      29.870  53.580  54.960  1.00  0.00           H
ATOM   4336  C   CYS A 923      30.810  52.600  50.540  1.00  0.00           C
ATOM   4337  O   CYS A 923      31.830  52.000  50.120  1.00  0.00           O
ATOM   4338  N   THR A 924      29.620  52.480  49.800  1.00  0.00           N
ATOM   4339  HN  THR A 924      28.820  52.780  50.320  1.00  0.00           H
ATOM   4340  CA  THR A 924      29.550  51.900  48.460  1.00  0.00           C
ATOM   4341  HA  THR A 924      29.750  50.850  48.530  1.00  0.00           H
ATOM   4342  CB  THR A 924      28.140  52.060  47.880  1.00  0.00           C
ATOM   4343  HB  THR A 924      27.860  53.130  47.840  1.00  0.00           H
ATOM   4344  OG1 THR A 924      27.220  51.510  48.780  1.00  0.00           O
ATOM   4345  HG1 THR A 924      27.180  51.990  49.610  1.00  0.00           H
ATOM   4346  CG2 THR A 924      27.930  51.290  46.510  1.00  0.00           C
ATOM   4347 HG21 THR A 924      28.660  51.650  45.760  1.00  0.00           H
ATOM   4348 HG22 THR A 924      26.950  51.520  46.020  1.00  0.00           H
ATOM   4349 HG23 THR A 924      27.980  50.190  46.670  1.00  0.00           H
ATOM   4350  C   THR A 924      30.530  52.570  47.530  1.00  0.00           C
ATOM   4351  O   THR A 924      31.340  51.900  46.820  1.00  0.00           O
ATOM   4352  N   ILE A 925      30.530  53.980  47.540  1.00  0.00           N
ATOM   4353  HN  ILE A 925      29.870  54.440  48.120  1.00  0.00           H
ATOM   4354  CA  ILE A 925      31.480  54.880  46.830  1.00  0.00           C
ATOM   4355  HA  ILE A 925      31.390  54.620  45.790  1.00  0.00           H
ATOM   4356  CB  ILE A 925      31.190  56.370  46.900  1.00  0.00           C
ATOM   4357  HB  ILE A 925      31.490  56.760  47.890  1.00  0.00           H
ATOM   4358  CG2 ILE A 925      31.940  57.090  45.770  1.00  0.00           C
ATOM   4359 HG21 ILE A 925      31.440  56.810  44.830  1.00  0.00           H
ATOM   4360 HG22 ILE A 925      33.040  56.890  45.710  1.00  0.00           H
ATOM   4361 HG23 ILE A 925      31.820  58.190  45.880  1.00  0.00           H
ATOM   4362  CG1 ILE A 925      29.670  56.760  46.720  1.00  0.00           C
ATOM   4363 HG11 ILE A 925      29.050  56.080  47.330  1.00  0.00           H
ATOM   4364 HG12 ILE A 925      29.430  56.450  45.670  1.00  0.00           H
ATOM   4365  CD  ILE A 925      29.280  58.250  46.980  1.00  0.00           C
ATOM   4366  HD1 ILE A 925      28.180  58.390  46.980  1.00  0.00           H
ATOM   4367  HD2 ILE A 925      29.550  58.980  46.180  1.00  0.00           H
ATOM   4368  HD3 ILE A 925      29.640  58.570  47.980  1.00  0.00           H
ATOM   4369  C   ILE A 925      32.870  54.530  47.270  1.00  0.00           C
ATOM   4370  O   ILE A 925      33.680  54.230  46.380  1.00  0.00           O
ATOM   4371  N   LEU A 926      33.150  54.510  48.570  1.00  0.00           N
ATOM   4372  HN  LEU A 926      32.480  54.690  49.280  1.00  0.00           H
ATOM   4373  CA  LEU A 926      34.500  54.270  49.140  1.00  0.00           C
ATOM   4374  HA  LEU A 926      35.140  55.040  48.740  1.00  0.00           H
ATOM   4375  CB  LEU A 926      34.530  54.310  50.750  1.00  0.00           C
ATOM   4376  HB1 LEU A 926      35.530  53.960  51.110  1.00  0.00           H
ATOM   4377  HB2 LEU A 926      33.680  53.650  51.000  1.00  0.00           H
ATOM   4378  CG  LEU A 926      34.260  55.640  51.490  1.00  0.00           C
ATOM   4379  HG  LEU A 926      33.240  55.930  51.170  1.00  0.00           H
ATOM   4380  CD1 LEU A 926      34.250  55.470  53.030  1.00  0.00           C
ATOM   4381 HD11 LEU A 926      33.390  54.960  53.510  1.00  0.00           H
ATOM   4382 HD12 LEU A 926      34.360  56.440  53.550  1.00  0.00           H
ATOM   4383 HD13 LEU A 926      35.140  54.860  53.290  1.00  0.00           H
ATOM   4384  CD2 LEU A 926      35.360  56.630  51.230  1.00  0.00           C
ATOM   4385 HD21 LEU A 926      35.240  57.530  51.860  1.00  0.00           H
ATOM   4386 HD22 LEU A 926      35.490  56.760  50.130  1.00  0.00           H
ATOM   4387 HD23 LEU A 926      36.410  56.460  51.580  1.00  0.00           H
ATOM   4388  C   LEU A 926      35.100  52.960  48.860  1.00  0.00           C
ATOM   4389  O   LEU A 926      36.340  52.870  48.650  1.00  0.00           O
ATOM   4390  N   ILE A 927      34.300  51.860  48.850  1.00  0.00           N
ATOM   4391  HN  ILE A 927      33.320  51.860  49.030  1.00  0.00           H
ATOM   4392  CA  ILE A 927      34.670  50.540  48.430  1.00  0.00           C
ATOM   4393  HA  ILE A 927      35.730  50.410  48.590  1.00  0.00           H
ATOM   4394  CB  ILE A 927      33.790  49.470  49.080  1.00  0.00           C
ATOM   4395  HB  ILE A 927      32.770  49.710  48.750  1.00  0.00           H
ATOM   4396  CG2 ILE A 927      34.010  48.080  48.510  1.00  0.00           C
ATOM   4397 HG21 ILE A 927      35.060  47.740  48.400  1.00  0.00           H
ATOM   4398 HG22 ILE A 927      33.670  47.880  47.480  1.00  0.00           H
ATOM   4399 HG23 ILE A 927      33.500  47.280  49.090  1.00  0.00           H
ATOM   4400  CG1 ILE A 927      33.990  49.480  50.640  1.00  0.00           C
ATOM   4401 HG11 ILE A 927      33.600  48.480  50.960  1.00  0.00           H
ATOM   4402 HG12 ILE A 927      33.300  50.240  51.060  1.00  0.00           H
ATOM   4403  CD  ILE A 927      35.420  49.720  51.140  1.00  0.00           C
ATOM   4404  HD1 ILE A 927      35.910  50.510  50.530  1.00  0.00           H
ATOM   4405  HD2 ILE A 927      36.080  48.820  51.090  1.00  0.00           H
ATOM   4406  HD3 ILE A 927      35.470  50.030  52.200  1.00  0.00           H
ATOM   4407  C   ILE A 927      34.850  50.410  46.860  1.00  0.00           C
ATOM   4408  O   ILE A 927      35.860  49.970  46.300  1.00  0.00           O
ATOM   4409  N   PHE A 928      33.880  50.940  46.160  1.00  0.00           N
ATOM   4410  HN  PHE A 928      33.140  51.440  46.600  1.00  0.00           H
ATOM   4411  CA  PHE A 928      33.940  51.030  44.760  1.00  0.00           C
ATOM   4412  HA  PHE A 928      33.960  50.020  44.360  1.00  0.00           H
ATOM   4413  CB  PHE A 928      32.650  51.630  44.180  1.00  0.00           C
ATOM   4414  HB1 PHE A 928      32.600  52.560  44.780  1.00  0.00           H
ATOM   4415  HB2 PHE A 928      31.920  50.800  44.380  1.00  0.00           H
ATOM   4416  CG  PHE A 928      32.610  51.920  42.670  1.00  0.00           C
ATOM   4417  CD1 PHE A 928      32.960  50.840  41.850  1.00  0.00           C
ATOM   4418  HD1 PHE A 928      33.190  49.900  42.310  1.00  0.00           H
ATOM   4419  CE1 PHE A 928      33.050  51.080  40.440  1.00  0.00           C
ATOM   4420  HE1 PHE A 928      33.350  50.280  39.790  1.00  0.00           H
ATOM   4421  CZ  PHE A 928      32.890  52.430  39.940  1.00  0.00           C
ATOM   4422  HZ  PHE A 928      33.000  52.630  38.880  1.00  0.00           H
ATOM   4423  CD2 PHE A 928      32.270  53.200  42.100  1.00  0.00           C
ATOM   4424  HD2 PHE A 928      32.050  53.960  42.840  1.00  0.00           H
ATOM   4425  CE2 PHE A 928      32.400  53.410  40.730  1.00  0.00           C
ATOM   4426  HE2 PHE A 928      32.200  54.360  40.270  1.00  0.00           H
ATOM   4427  C   PHE A 928      35.160  51.740  44.110  1.00  0.00           C
ATOM   4428  O   PHE A 928      35.930  51.340  43.270  1.00  0.00           O
ATOM   4429  N   MET A 929      35.380  52.920  44.660  1.00  0.00           N
ATOM   4430  HN  MET A 929      34.810  53.320  45.370  1.00  0.00           H
ATOM   4431  CA  MET A 929      36.440  53.850  44.280  1.00  0.00           C
ATOM   4432  HA  MET A 929      36.260  54.040  43.230  1.00  0.00           H
ATOM   4433  CB  MET A 929      36.220  55.300  44.850  1.00  0.00           C
ATOM   4434  HB1 MET A 929      37.180  55.830  45.070  1.00  0.00           H
ATOM   4435  HB2 MET A 929      35.790  55.280  45.870  1.00  0.00           H
ATOM   4436  CG  MET A 929      35.150  56.180  44.110  1.00  0.00           C
ATOM   4437  HG1 MET A 929      34.940  57.050  44.780  1.00  0.00           H
ATOM   4438  HG2 MET A 929      34.240  55.580  43.910  1.00  0.00           H
ATOM   4439  SD  MET A 929      35.760  56.870  42.540  1.00  0.00           S
ATOM   4440  CE  MET A 929      34.040  56.890  41.890  1.00  0.00           C
ATOM   4441  HE1 MET A 929      33.970  55.810  41.590  1.00  0.00           H
ATOM   4442  HE2 MET A 929      33.940  57.620  41.060  1.00  0.00           H
ATOM   4443  HE3 MET A 929      33.240  57.130  42.630  1.00  0.00           H
ATOM   4444  C   MET A 929      37.800  53.280  44.500  1.00  0.00           C
ATOM   4445  O   MET A 929      38.550  53.230  43.480  1.00  0.00           O
ATOM   4446  N   ASP A 930      38.010  52.760  45.700  1.00  0.00           N
ATOM   4447  HN  ASP A 930      37.320  52.820  46.420  1.00  0.00           H
ATOM   4448  CA  ASP A 930      39.240  52.110  46.050  1.00  0.00           C
ATOM   4449  HA  ASP A 930      40.070  52.730  45.750  1.00  0.00           H
ATOM   4450  CB  ASP A 930      39.300  52.020  47.620  1.00  0.00           C
ATOM   4451  HB1 ASP A 930      38.530  51.290  47.980  1.00  0.00           H
ATOM   4452  HB2 ASP A 930      38.990  53.000  48.050  1.00  0.00           H
ATOM   4453  CG  ASP A 930      40.640  51.640  48.090  1.00  0.00           C
ATOM   4454  OD1 ASP A 930      40.670  51.060  49.220  1.00  0.00           O
ATOM   4455  OD2 ASP A 930      41.650  52.060  47.530  1.00  0.00           O
ATOM   4456  C   ASP A 930      39.570  50.760  45.290  1.00  0.00           C
ATOM   4457  O   ASP A 930      40.640  50.530  44.810  1.00  0.00           O
ATOM   4458  N   GLN A 931      38.590  49.860  45.120  1.00  0.00           N
ATOM   4459  HN  GLN A 931      37.690  49.990  45.500  1.00  0.00           H
ATOM   4460  CA  GLN A 931      38.830  48.580  44.390  1.00  0.00           C
ATOM   4461  HA  GLN A 931      39.700  48.050  44.740  1.00  0.00           H
ATOM   4462  CB  GLN A 931      37.540  47.750  44.540  1.00  0.00           C
ATOM   4463  HB1 GLN A 931      36.660  48.320  44.170  1.00  0.00           H
ATOM   4464  HB2 GLN A 931      37.240  47.660  45.610  1.00  0.00           H
ATOM   4465  CG  GLN A 931      37.420  46.260  43.980  1.00  0.00           C
ATOM   4466  HG1 GLN A 931      37.050  46.290  42.940  1.00  0.00           H
ATOM   4467  HG2 GLN A 931      36.610  45.710  44.510  1.00  0.00           H
ATOM   4468  CD  GLN A 931      38.600  45.330  44.190  1.00  0.00           C
ATOM   4469  OE1 GLN A 931      39.140  45.240  45.290  1.00  0.00           O
ATOM   4470  NE2 GLN A 931      38.980  44.630  43.140  1.00  0.00           N
ATOM   4471 HE21 GLN A 931      39.810  44.090  43.150  1.00  0.00           H
ATOM   4472 HE22 GLN A 931      38.550  44.790  42.240  1.00  0.00           H
ATOM   4473  C   GLN A 931      39.120  48.830  42.900  1.00  0.00           C
ATOM   4474  O   GLN A 931      40.000  48.190  42.280  1.00  0.00           O
ATOM   4475  N   GLN A 932      38.360  49.830  42.280  1.00  0.00           N
ATOM   4476  HN  GLN A 932      37.720  50.340  42.850  1.00  0.00           H
ATOM   4477  CA  GLN A 932      38.550  50.340  40.950  1.00  0.00           C
ATOM   4478  HA  GLN A 932      38.660  49.460  40.320  1.00  0.00           H
ATOM   4479  CB  GLN A 932      37.460  51.230  40.440  1.00  0.00           C
ATOM   4480  HB1 GLN A 932      37.790  51.870  39.580  1.00  0.00           H
ATOM   4481  HB2 GLN A 932      37.120  52.000  41.160  1.00  0.00           H
ATOM   4482  CG  GLN A 932      36.160  50.470  40.100  1.00  0.00           C
ATOM   4483  HG1 GLN A 932      35.500  51.080  39.450  1.00  0.00           H
ATOM   4484  HG2 GLN A 932      35.620  50.080  41.000  1.00  0.00           H
ATOM   4485  CD  GLN A 932      36.380  49.230  39.230  1.00  0.00           C
ATOM   4486  OE1 GLN A 932      35.950  48.110  39.620  1.00  0.00           O
ATOM   4487  NE2 GLN A 932      37.150  49.330  38.130  1.00  0.00           N
ATOM   4488 HE21 GLN A 932      37.330  48.560  37.540  1.00  0.00           H
ATOM   4489 HE22 GLN A 932      37.490  50.250  37.890  1.00  0.00           H
ATOM   4490  C   GLN A 932      39.900  51.000  40.770  1.00  0.00           C
ATOM   4491  O   GLN A 932      40.520  50.670  39.780  1.00  0.00           O
ATOM   4492  N   ILE A 933      40.330  51.880  41.680  1.00  0.00           N
ATOM   4493  HN  ILE A 933      39.700  52.220  42.380  1.00  0.00           H
ATOM   4494  CA  ILE A 933      41.660  52.460  41.650  1.00  0.00           C
ATOM   4495  HA  ILE A 933      41.670  52.940  40.680  1.00  0.00           H
ATOM   4496  CB  ILE A 933      41.770  53.540  42.680  1.00  0.00           C
ATOM   4497  HB  ILE A 933      41.420  53.130  43.660  1.00  0.00           H
ATOM   4498  CG2 ILE A 933      43.280  53.690  42.970  1.00  0.00           C
ATOM   4499 HG21 ILE A 933      43.810  53.670  41.990  1.00  0.00           H
ATOM   4500 HG22 ILE A 933      43.620  52.860  43.620  1.00  0.00           H
ATOM   4501 HG23 ILE A 933      43.570  54.620  43.500  1.00  0.00           H
ATOM   4502  CG1 ILE A 933      41.000  54.830  42.240  1.00  0.00           C
ATOM   4503 HG11 ILE A 933      40.950  55.440  43.170  1.00  0.00           H
ATOM   4504 HG12 ILE A 933      39.970  54.570  41.920  1.00  0.00           H
ATOM   4505  CD  ILE A 933      41.700  55.590  41.180  1.00  0.00           C
ATOM   4506  HD1 ILE A 933      42.700  55.880  41.580  1.00  0.00           H
ATOM   4507  HD2 ILE A 933      41.150  56.560  41.090  1.00  0.00           H
ATOM   4508  HD3 ILE A 933      41.910  55.090  40.220  1.00  0.00           H
ATOM   4509  C   ILE A 933      42.790  51.460  41.540  1.00  0.00           C
ATOM   4510  O   ILE A 933      43.600  51.560  40.640  1.00  0.00           O
ATOM   4511  N   THR A 934      42.920  50.420  42.450  1.00  0.00           N
ATOM   4512  HN  THR A 934      42.270  50.360  43.200  1.00  0.00           H
ATOM   4513  CA  THR A 934      43.980  49.420  42.280  1.00  0.00           C
ATOM   4514  HA  THR A 934      44.900  49.990  42.270  1.00  0.00           H
ATOM   4515  CB  THR A 934      44.250  48.580  43.530  1.00  0.00           C
ATOM   4516  HB  THR A 934      43.270  48.220  43.890  1.00  0.00           H
ATOM   4517  OG1 THR A 934      44.920  49.360  44.460  1.00  0.00           O
ATOM   4518  HG1 THR A 934      44.210  49.750  45.000  1.00  0.00           H
ATOM   4519  CG2 THR A 934      45.190  47.310  43.230  1.00  0.00           C
ATOM   4520 HG21 THR A 934      46.140  47.630  42.780  1.00  0.00           H
ATOM   4521 HG22 THR A 934      44.730  46.460  42.670  1.00  0.00           H
ATOM   4522 HG23 THR A 934      45.400  46.800  44.200  1.00  0.00           H
ATOM   4523  C   THR A 934      43.870  48.560  40.960  1.00  0.00           C
ATOM   4524  O   THR A 934      44.890  48.320  40.360  1.00  0.00           O
ATOM   4525  N   ALA A 935      42.640  48.150  40.550  1.00  0.00           N
ATOM   4526  HN  ALA A 935      41.820  48.310  41.100  1.00  0.00           H
ATOM   4527  CA  ALA A 935      42.440  47.360  39.370  1.00  0.00           C
ATOM   4528  HA  ALA A 935      43.050  46.480  39.360  1.00  0.00           H
ATOM   4529  CB  ALA A 935      40.950  47.000  39.220  1.00  0.00           C
ATOM   4530  HB1 ALA A 935      40.300  47.890  39.330  1.00  0.00           H
ATOM   4531  HB2 ALA A 935      40.640  46.250  39.990  1.00  0.00           H
ATOM   4532  HB3 ALA A 935      40.710  46.640  38.190  1.00  0.00           H
ATOM   4533  C   ALA A 935      42.860  48.140  38.070  1.00  0.00           C
ATOM   4534  O   ALA A 935      43.410  47.620  37.100  1.00  0.00           O
ATOM   4535  N   VAL A 936      42.540  49.430  38.040  1.00  0.00           N
ATOM   4536  HN  VAL A 936      42.040  49.810  38.820  1.00  0.00           H
ATOM   4537  CA  VAL A 936      42.950  50.350  36.960  1.00  0.00           C
ATOM   4538  HA  VAL A 936      42.680  49.880  36.030  1.00  0.00           H
ATOM   4539  CB  VAL A 936      42.270  51.660  37.020  1.00  0.00           C
ATOM   4540  HB  VAL A 936      42.120  51.950  38.090  1.00  0.00           H
ATOM   4541  CG1 VAL A 936      42.870  52.970  36.370  1.00  0.00           C
ATOM   4542 HG11 VAL A 936      43.900  53.240  36.740  1.00  0.00           H
ATOM   4543 HG12 VAL A 936      42.330  53.910  36.580  1.00  0.00           H
ATOM   4544 HG13 VAL A 936      42.870  52.790  35.270  1.00  0.00           H
ATOM   4545  CG2 VAL A 936      40.920  51.480  36.280  1.00  0.00           C
ATOM   4546 HG21 VAL A 936      40.320  50.670  36.770  1.00  0.00           H
ATOM   4547 HG22 VAL A 936      41.050  51.340  35.190  1.00  0.00           H
ATOM   4548 HG23 VAL A 936      40.250  52.350  36.380  1.00  0.00           H
ATOM   4549  C   VAL A 936      44.460  50.460  36.930  1.00  0.00           C
ATOM   4550  O   VAL A 936      45.100  50.370  35.880  1.00  0.00           O
ATOM   4551  N   ILE A 937      45.100  50.540  38.100  1.00  0.00           N
ATOM   4552  HN  ILE A 937      44.510  50.780  38.860  1.00  0.00           H
ATOM   4553  CA  ILE A 937      46.550  50.560  38.200  1.00  0.00           C
ATOM   4554  HA  ILE A 937      46.870  51.320  37.490  1.00  0.00           H
ATOM   4555  CB  ILE A 937      46.990  51.050  39.550  1.00  0.00           C
ATOM   4556  HB  ILE A 937      46.500  50.450  40.340  1.00  0.00           H
ATOM   4557  CG2 ILE A 937      48.570  51.050  39.700  1.00  0.00           C
ATOM   4558 HG21 ILE A 937      48.830  51.580  38.750  1.00  0.00           H
ATOM   4559 HG22 ILE A 937      48.960  50.030  39.810  1.00  0.00           H
ATOM   4560 HG23 ILE A 937      48.970  51.720  40.490  1.00  0.00           H
ATOM   4561  CG1 ILE A 937      46.570  52.550  39.700  1.00  0.00           C
ATOM   4562 HG11 ILE A 937      45.540  52.860  39.440  1.00  0.00           H
ATOM   4563 HG12 ILE A 937      47.230  53.210  39.100  1.00  0.00           H
ATOM   4564  CD  ILE A 937      46.720  53.000  41.150  1.00  0.00           C
ATOM   4565  HD1 ILE A 937      46.310  52.210  41.820  1.00  0.00           H
ATOM   4566  HD2 ILE A 937      46.060  53.890  41.270  1.00  0.00           H
ATOM   4567  HD3 ILE A 937      47.740  53.300  41.470  1.00  0.00           H
ATOM   4568  C   ILE A 937      47.250  49.370  37.690  1.00  0.00           C
ATOM   4569  O   ILE A 937      48.260  49.500  36.980  1.00  0.00           O
ATOM   4570  N   ILE A 938      46.680  48.180  37.960  1.00  0.00           N
ATOM   4571  HN  ILE A 938      45.890  48.130  38.560  1.00  0.00           H
ATOM   4572  CA  ILE A 938      47.210  46.940  37.510  1.00  0.00           C
ATOM   4573  HA  ILE A 938      48.290  47.030  37.580  1.00  0.00           H
ATOM   4574  CB  ILE A 938      46.670  45.760  38.330  1.00  0.00           C
ATOM   4575  HB  ILE A 938      45.560  45.800  38.430  1.00  0.00           H
ATOM   4576  CG2 ILE A 938      47.090  44.370  37.790  1.00  0.00           C
ATOM   4577 HG21 ILE A 938      46.730  43.480  38.340  1.00  0.00           H
ATOM   4578 HG22 ILE A 938      48.190  44.300  37.950  1.00  0.00           H
ATOM   4579 HG23 ILE A 938      46.950  44.190  36.700  1.00  0.00           H
ATOM   4580  CG1 ILE A 938      47.160  45.910  39.890  1.00  0.00           C
ATOM   4581 HG11 ILE A 938      46.770  45.000  40.380  1.00  0.00           H
ATOM   4582 HG12 ILE A 938      46.720  46.820  40.330  1.00  0.00           H
ATOM   4583  CD  ILE A 938      48.700  45.960  40.050  1.00  0.00           C
ATOM   4584  HD1 ILE A 938      49.020  46.080  41.110  1.00  0.00           H
ATOM   4585  HD2 ILE A 938      49.030  46.780  39.370  1.00  0.00           H
ATOM   4586  HD3 ILE A 938      49.140  45.040  39.630  1.00  0.00           H
ATOM   4587  C   ILE A 938      46.900  46.780  35.980  1.00  0.00           C
ATOM   4588  O   ILE A 938      47.730  46.060  35.390  1.00  0.00           O
ATOM   4589  N   ASN A 939      45.960  47.430  35.380  1.00  0.00           N
ATOM   4590  HN  ASN A 939      45.320  47.970  35.910  1.00  0.00           H
ATOM   4591  CA  ASN A 939      45.590  47.310  33.990  1.00  0.00           C
ATOM   4592  HA  ASN A 939      45.670  46.300  33.620  1.00  0.00           H
ATOM   4593  CB  ASN A 939      44.090  47.700  33.890  1.00  0.00           C
ATOM   4594  HB1 ASN A 939      43.950  48.810  33.870  1.00  0.00           H
ATOM   4595  HB2 ASN A 939      43.610  47.400  34.830  1.00  0.00           H
ATOM   4596  CG  ASN A 939      43.370  47.120  32.720  1.00  0.00           C
ATOM   4597  OD1 ASN A 939      43.780  46.190  32.040  1.00  0.00           O
ATOM   4598  ND2 ASN A 939      42.200  47.790  32.540  1.00  0.00           N
ATOM   4599 HD21 ASN A 939      41.790  48.350  33.260  1.00  0.00           H
ATOM   4600 HD22 ASN A 939      41.600  47.510  31.790  1.00  0.00           H
ATOM   4601  C   ASN A 939      46.450  48.170  33.040  1.00  0.00           C
ATOM   4602  O   ASN A 939      46.320  48.110  31.830  1.00  0.00           O
ATOM   4603  N   ARG A 940      47.340  49.000  33.590  1.00  0.00           N
ATOM   4604  HN  ARG A 940      47.400  48.980  34.580  1.00  0.00           H
ATOM   4605  CA  ARG A 940      48.330  49.800  32.780  1.00  0.00           C
ATOM   4606  HA  ARG A 940      47.800  50.540  32.200  1.00  0.00           H
ATOM   4607  CB  ARG A 940      49.400  50.480  33.770  1.00  0.00           C
ATOM   4608  HB1 ARG A 940      50.070  51.060  33.100  1.00  0.00           H
ATOM   4609  HB2 ARG A 940      50.020  49.760  34.340  1.00  0.00           H
ATOM   4610  CG  ARG A 940      48.810  51.590  34.730  1.00  0.00           C
ATOM   4611  HG1 ARG A 940      49.450  51.810  35.600  1.00  0.00           H
ATOM   4612  HG2 ARG A 940      47.830  51.330  35.190  1.00  0.00           H
ATOM   4613  CD  ARG A 940      48.500  52.870  34.030  1.00  0.00           C
ATOM   4614  HD1 ARG A 940      47.890  53.520  34.700  1.00  0.00           H
ATOM   4615  HD2 ARG A 940      48.030  52.820  33.030  1.00  0.00           H
ATOM   4616  NE  ARG A 940      49.860  53.510  33.850  1.00  0.00           N
ATOM   4617  HE  ARG A 940      50.640  52.970  34.110  1.00  0.00           H
ATOM   4618  CZ  ARG A 940      50.080  54.790  33.870  1.00  0.00           C
ATOM   4619  NH1 ARG A 940      49.150  55.690  33.860  1.00  0.00           N
ATOM   4620 HH11 ARG A 940      48.200  55.370  33.710  1.00  0.00           H
ATOM   4621 HH12 ARG A 940      49.490  56.570  33.550  1.00  0.00           H
ATOM   4622  NH2 ARG A 940      51.310  55.280  33.700  1.00  0.00           N
ATOM   4623 HH21 ARG A 940      52.140  54.750  33.880  1.00  0.00           H
ATOM   4624 HH22 ARG A 940      51.430  56.260  33.800  1.00  0.00           H
ATOM   4625  C   ARG A 940      49.090  49.030  31.730  1.00  0.00           C
ATOM   4626  O   ARG A 940      49.360  47.860  31.980  1.00  0.00           O
ATOM   4627  N   LYS A 941      49.300  49.580  30.520  1.00  0.00           N
ATOM   4628  HN  LYS A 941      49.020  50.530  30.450  1.00  0.00           H
ATOM   4629  CA  LYS A 941      49.810  48.970  29.330  1.00  0.00           C
ATOM   4630  HA  LYS A 941      49.080  48.320  28.860  1.00  0.00           H
ATOM   4631  CB  LYS A 941      50.050  50.090  28.370  1.00  0.00           C
ATOM   4632  HB1 LYS A 941      50.710  50.800  28.890  1.00  0.00           H
ATOM   4633  HB2 LYS A 941      49.070  50.630  28.280  1.00  0.00           H
ATOM   4634  CG  LYS A 941      50.520  49.680  26.930  1.00  0.00           C
ATOM   4635  HG1 LYS A 941      49.720  49.070  26.450  1.00  0.00           H
ATOM   4636  HG2 LYS A 941      51.480  49.140  26.890  1.00  0.00           H
ATOM   4637  CD  LYS A 941      50.570  51.010  26.100  1.00  0.00           C
ATOM   4638  HD1 LYS A 941      49.530  51.380  25.930  1.00  0.00           H
ATOM   4639  HD2 LYS A 941      50.790  50.580  25.100  1.00  0.00           H
ATOM   4640  CE  LYS A 941      51.540  52.210  26.520  1.00  0.00           C
ATOM   4641  HE1 LYS A 941      52.610  51.970  26.400  1.00  0.00           H
ATOM   4642  HE2 LYS A 941      51.490  52.570  27.580  1.00  0.00           H
ATOM   4643  NZ  LYS A 941      51.230  53.330  25.660  1.00  0.00           N
ATOM   4644  HZ1 LYS A 941      51.240  54.220  26.190  1.00  0.00           H
ATOM   4645  HZ2 LYS A 941      50.320  53.120  25.200  1.00  0.00           H
ATOM   4646  HZ3 LYS A 941      52.000  53.570  25.000  1.00  0.00           H
ATOM   4647  C   LYS A 941      51.080  48.120  29.510  1.00  0.00           C
ATOM   4648  O   LYS A 941      51.190  47.040  28.960  1.00  0.00           O
ATOM   4649  N   GLU A 942      52.010  48.590  30.400  1.00  0.00           N
ATOM   4650  HN  GLU A 942      51.900  49.510  30.780  1.00  0.00           H
ATOM   4651  CA  GLU A 942      53.300  48.000  30.580  1.00  0.00           C
ATOM   4652  HA  GLU A 942      53.690  47.790  29.600  1.00  0.00           H
ATOM   4653  CB  GLU A 942      54.150  49.000  31.400  1.00  0.00           C
ATOM   4654  HB1 GLU A 942      54.200  49.900  30.760  1.00  0.00           H
ATOM   4655  HB2 GLU A 942      55.220  48.700  31.370  1.00  0.00           H
ATOM   4656  CG  GLU A 942      53.660  49.310  32.800  1.00  0.00           C
ATOM   4657  HG1 GLU A 942      53.990  48.440  33.420  1.00  0.00           H
ATOM   4658  HG2 GLU A 942      52.590  49.470  33.050  1.00  0.00           H
ATOM   4659  CD  GLU A 942      54.410  50.500  33.390  1.00  0.00           C
ATOM   4660  OE1 GLU A 942      55.240  50.390  34.330  1.00  0.00           O
ATOM   4661  OE2 GLU A 942      54.180  51.600  32.810  1.00  0.00           O
ATOM   4662  C   GLU A 942      53.350  46.670  31.320  1.00  0.00           C
ATOM   4663  O   GLU A 942      54.280  45.820  31.160  1.00  0.00           O
ATOM   4664  N   HSD A 943      52.290  46.260  32.060  1.00  0.00           N
ATOM   4665  HN  HSD A 943      51.460  46.810  31.960  1.00  0.00           H
ATOM   4666  CA  HSD A 943      52.200  45.060  32.920  1.00  0.00           C
ATOM   4667  HA  HSD A 943      53.110  44.960  33.470  1.00  0.00           H
ATOM   4668  CB  HSD A 943      51.180  45.160  34.090  1.00  0.00           C
ATOM   4669  HB1 HSD A 943      51.040  44.180  34.590  1.00  0.00           H
ATOM   4670  HB2 HSD A 943      50.190  45.430  33.690  1.00  0.00           H
ATOM   4671  ND1 HSD A 943      50.560  47.230  35.380  1.00  0.00           N
ATOM   4672  HD1 HSD A 943      49.560  47.090  35.330  1.00  0.00           H
ATOM   4673  CG  HSD A 943      51.510  46.300  35.020  1.00  0.00           C
ATOM   4674  CE1 HSD A 943      51.140  48.140  36.130  1.00  0.00           C
ATOM   4675  HE1 HSD A 943      50.570  49.010  36.500  1.00  0.00           H
ATOM   4676  NE2 HSD A 943      52.410  47.920  36.230  1.00  0.00           N
ATOM   4677  CD2 HSD A 943      52.660  46.760  35.540  1.00  0.00           C
ATOM   4678  HD2 HSD A 943      53.620  46.260  35.460  1.00  0.00           H
ATOM   4679  C   HSD A 943      51.980  43.790  32.100  1.00  0.00           C
ATOM   4680  O   HSD A 943      52.380  42.690  32.430  1.00  0.00           O
ATOM   4681  N   LYS A 944      51.270  44.000  30.970  1.00  0.00           N
ATOM   4682  HN  LYS A 944      51.100  44.930  30.670  1.00  0.00           H
ATOM   4683  CA  LYS A 944      50.960  42.930  30.010  1.00  0.00           C
ATOM   4684  HA  LYS A 944      50.670  43.430  29.110  1.00  0.00           H
ATOM   4685  CB  LYS A 944      52.180  42.130  29.490  1.00  0.00           C
ATOM   4686  HB1 LYS A 944      51.820  41.610  28.580  1.00  0.00           H
ATOM   4687  HB2 LYS A 944      52.510  41.430  30.300  1.00  0.00           H
ATOM   4688  CG  LYS A 944      53.410  43.010  29.190  1.00  0.00           C
ATOM   4689  HG1 LYS A 944      54.230  42.320  28.910  1.00  0.00           H
ATOM   4690  HG2 LYS A 944      53.790  43.650  30.000  1.00  0.00           H
ATOM   4691  CD  LYS A 944      53.230  43.930  27.920  1.00  0.00           C
ATOM   4692  HD1 LYS A 944      52.350  44.580  28.060  1.00  0.00           H
ATOM   4693  HD2 LYS A 944      53.180  43.270  27.030  1.00  0.00           H
ATOM   4694  CE  LYS A 944      54.360  44.920  27.740  1.00  0.00           C
ATOM   4695  HE1 LYS A 944      55.300  44.340  27.570  1.00  0.00           H
ATOM   4696  HE2 LYS A 944      54.450  45.650  28.570  1.00  0.00           H
ATOM   4697  NZ  LYS A 944      54.280  45.810  26.530  1.00  0.00           N
ATOM   4698  HZ1 LYS A 944      53.300  46.060  26.270  1.00  0.00           H
ATOM   4699  HZ2 LYS A 944      54.700  45.290  25.740  1.00  0.00           H
ATOM   4700  HZ3 LYS A 944      54.780  46.720  26.530  1.00  0.00           H
ATOM   4701  C   LYS A 944      49.740  42.060  30.430  1.00  0.00           C
ATOM   4702  O   LYS A 944      49.720  40.860  30.240  1.00  0.00           O
ATOM   4703  N   LEU A 945      48.690  42.680  31.070  1.00  0.00           N
ATOM   4704  HN  LEU A 945      48.650  43.670  31.160  1.00  0.00           H
ATOM   4705  CA  LEU A 945      47.510  41.980  31.430  1.00  0.00           C
ATOM   4706  HA  LEU A 945      47.770  41.000  31.790  1.00  0.00           H
ATOM   4707  CB  LEU A 945      46.790  42.860  32.520  1.00  0.00           C
ATOM   4708  HB1 LEU A 945      46.430  43.840  32.120  1.00  0.00           H
ATOM   4709  HB2 LEU A 945      47.540  43.250  33.240  1.00  0.00           H
ATOM   4710  CG  LEU A 945      45.660  42.160  33.300  1.00  0.00           C
ATOM   4711  HG  LEU A 945      44.900  41.720  32.620  1.00  0.00           H
ATOM   4712  CD1 LEU A 945      46.160  41.000  34.240  1.00  0.00           C
ATOM   4713 HD11 LEU A 945      45.340  40.810  34.960  1.00  0.00           H
ATOM   4714 HD12 LEU A 945      47.120  41.340  34.710  1.00  0.00           H
ATOM   4715 HD13 LEU A 945      46.440  40.100  33.650  1.00  0.00           H
ATOM   4716  CD2 LEU A 945      45.010  43.270  34.140  1.00  0.00           C
ATOM   4717 HD21 LEU A 945      44.070  42.850  34.530  1.00  0.00           H
ATOM   4718 HD22 LEU A 945      44.750  44.160  33.540  1.00  0.00           H
ATOM   4719 HD23 LEU A 945      45.580  43.580  35.050  1.00  0.00           H
ATOM   4720  C   LEU A 945      46.580  41.810  30.260  1.00  0.00           C
ATOM   4721  O   LEU A 945      46.020  42.780  29.740  1.00  0.00           O
ATOM   4722  N   LYS A 946      46.400  40.580  29.800  1.00  0.00           N
ATOM   4723  HN  LYS A 946      46.860  39.820  30.250  1.00  0.00           H
ATOM   4724  CA  LYS A 946      45.690  40.300  28.590  1.00  0.00           C
ATOM   4725  HA  LYS A 946      45.750  41.140  27.910  1.00  0.00           H
ATOM   4726  CB  LYS A 946      46.220  38.990  27.960  1.00  0.00           C
ATOM   4727  HB1 LYS A 946      45.670  38.760  27.030  1.00  0.00           H
ATOM   4728  HB2 LYS A 946      45.990  38.180  28.680  1.00  0.00           H
ATOM   4729  CG  LYS A 946      47.690  38.920  27.650  1.00  0.00           C
ATOM   4730  HG1 LYS A 946      47.840  37.910  27.180  1.00  0.00           H
ATOM   4731  HG2 LYS A 946      48.330  39.030  28.550  1.00  0.00           H
ATOM   4732  CD  LYS A 946      48.160  40.070  26.680  1.00  0.00           C
ATOM   4733  HD1 LYS A 946      47.810  41.000  27.170  1.00  0.00           H
ATOM   4734  HD2 LYS A 946      47.610  39.920  25.730  1.00  0.00           H
ATOM   4735  CE  LYS A 946      49.680  40.060  26.390  1.00  0.00           C
ATOM   4736  HE1 LYS A 946      50.110  39.070  26.110  1.00  0.00           H
ATOM   4737  HE2 LYS A 946      50.230  40.370  27.300  1.00  0.00           H
ATOM   4738  NZ  LYS A 946      50.040  41.080  25.370  1.00  0.00           N
ATOM   4739  HZ1 LYS A 946      49.760  40.800  24.410  1.00  0.00           H
ATOM   4740  HZ2 LYS A 946      51.070  41.210  25.310  1.00  0.00           H
ATOM   4741  HZ3 LYS A 946      49.680  41.970  25.770  1.00  0.00           H
ATOM   4742  C   LYS A 946      44.170  40.250  28.790  1.00  0.00           C
ATOM   4743  O   LYS A 946      43.650  40.000  29.830  1.00  0.00           O
ATOM   4744  N   LYS A 947      43.410  40.640  27.770  1.00  0.00           N
ATOM   4745  HN  LYS A 947      43.800  40.970  26.920  1.00  0.00           H
ATOM   4746  CA  LYS A 947      41.950  40.710  27.700  1.00  0.00           C
ATOM   4747  HA  LYS A 947      41.760  41.170  26.740  1.00  0.00           H
ATOM   4748  CB  LYS A 947      41.350  39.250  27.590  1.00  0.00           C
ATOM   4749  HB1 LYS A 947      40.300  39.420  27.240  1.00  0.00           H
ATOM   4750  HB2 LYS A 947      41.410  38.620  28.500  1.00  0.00           H
ATOM   4751  CG  LYS A 947      42.070  38.460  26.480  1.00  0.00           C
ATOM   4752  HG1 LYS A 947      43.130  38.310  26.770  1.00  0.00           H
ATOM   4753  HG2 LYS A 947      42.170  38.990  25.520  1.00  0.00           H
ATOM   4754  CD  LYS A 947      41.280  37.120  26.140  1.00  0.00           C
ATOM   4755  HD1 LYS A 947      40.230  37.360  25.900  1.00  0.00           H
ATOM   4756  HD2 LYS A 947      41.190  36.520  27.070  1.00  0.00           H
ATOM   4757  CE  LYS A 947      41.980  36.210  25.090  1.00  0.00           C
ATOM   4758  HE1 LYS A 947      42.590  36.840  24.410  1.00  0.00           H
ATOM   4759  HE2 LYS A 947      41.260  35.560  24.540  1.00  0.00           H
ATOM   4760  NZ  LYS A 947      42.900  35.250  25.680  1.00  0.00           N
ATOM   4761  HZ1 LYS A 947      43.880  35.610  25.550  1.00  0.00           H
ATOM   4762  HZ2 LYS A 947      42.950  34.310  25.250  1.00  0.00           H
ATOM   4763  HZ3 LYS A 947      42.780  35.150  26.710  1.00  0.00           H
ATOM   4764  C   LYS A 947      41.340  41.580  28.790  1.00  0.00           C
ATOM   4765  O   LYS A 947      40.190  41.470  29.150  1.00  0.00           O
ATOM   4766  N   GLY A 948      42.050  42.570  29.320  1.00  0.00           N
ATOM   4767  HN  GLY A 948      42.970  42.700  28.970  1.00  0.00           H
ATOM   4768  CA  GLY A 948      41.750  43.450  30.370  1.00  0.00           C
ATOM   4769  HA1 GLY A 948      40.760  43.880  30.250  1.00  0.00           H
ATOM   4770  HA2 GLY A 948      42.520  44.200  30.320  1.00  0.00           H
ATOM   4771  C   GLY A 948      41.710  42.840  31.730  1.00  0.00           C
ATOM   4772  O   GLY A 948      42.210  41.750  31.950  1.00  0.00           O
ATOM   4773  N   ALA A 949      41.130  43.570  32.740  1.00  0.00           N
ATOM   4774  HN  ALA A 949      40.800  44.500  32.610  1.00  0.00           H
ATOM   4775  CA  ALA A 949      41.180  43.230  34.150  1.00  0.00           C
ATOM   4776  HA  ALA A 949      41.840  42.400  34.290  1.00  0.00           H
ATOM   4777  CB  ALA A 949      41.630  44.400  35.010  1.00  0.00           C
ATOM   4778  HB1 ALA A 949      42.700  44.540  34.730  1.00  0.00           H
ATOM   4779  HB2 ALA A 949      41.600  44.210  36.100  1.00  0.00           H
ATOM   4780  HB3 ALA A 949      41.170  45.400  34.820  1.00  0.00           H
ATOM   4781  C   ALA A 949      39.870  42.680  34.710  1.00  0.00           C
ATOM   4782  O   ALA A 949      39.680  42.410  35.870  1.00  0.00           O
ATOM   4783  N   GLY A 950      38.880  42.400  33.860  1.00  0.00           N
ATOM   4784  HN  GLY A 950      38.920  42.440  32.860  1.00  0.00           H
ATOM   4785  CA  GLY A 950      37.530  41.810  34.220  1.00  0.00           C
ATOM   4786  HA1 GLY A 950      37.700  40.790  34.480  1.00  0.00           H
ATOM   4787  HA2 GLY A 950      37.060  41.970  33.260  1.00  0.00           H
ATOM   4788  C   GLY A 950      36.750  42.460  35.360  1.00  0.00           C
ATOM   4789  O   GLY A 950      36.230  41.730  36.190  1.00  0.00           O
ATOM   4790  N   TYR A 951      36.550  43.770  35.380  1.00  0.00           N
ATOM   4791  HN  TYR A 951      37.110  44.330  34.770  1.00  0.00           H
ATOM   4792  CA  TYR A 951      36.190  44.550  36.510  1.00  0.00           C
ATOM   4793  HA  TYR A 951      36.920  44.490  37.290  1.00  0.00           H
ATOM   4794  CB  TYR A 951      35.900  46.020  35.950  1.00  0.00           C
ATOM   4795  HB1 TYR A 951      35.370  46.720  36.620  1.00  0.00           H
ATOM   4796  HB2 TYR A 951      35.160  45.890  35.140  1.00  0.00           H
ATOM   4797  CG  TYR A 951      37.170  46.660  35.440  1.00  0.00           C
ATOM   4798  CD1 TYR A 951      38.290  46.700  36.190  1.00  0.00           C
ATOM   4799  HD1 TYR A 951      38.440  46.090  37.070  1.00  0.00           H
ATOM   4800  CE1 TYR A 951      39.420  47.530  35.830  1.00  0.00           C
ATOM   4801  HE1 TYR A 951      40.360  47.620  36.340  1.00  0.00           H
ATOM   4802  CZ  TYR A 951      39.320  48.270  34.650  1.00  0.00           C
ATOM   4803  OH  TYR A 951      40.400  49.070  34.350  1.00  0.00           O
ATOM   4804  HH  TYR A 951      40.150  49.640  33.610  1.00  0.00           H
ATOM   4805  CD2 TYR A 951      37.090  47.470  34.290  1.00  0.00           C
ATOM   4806  HD2 TYR A 951      36.150  47.610  33.790  1.00  0.00           H
ATOM   4807  CE2 TYR A 951      38.140  48.300  33.860  1.00  0.00           C
ATOM   4808  HE2 TYR A 951      38.080  48.900  32.960  1.00  0.00           H
ATOM   4809  C   TYR A 951      34.820  44.170  37.180  1.00  0.00           C
ATOM   4810  O   TYR A 951      34.700  44.170  38.410  1.00  0.00           O
ATOM   4811  N   HSD A 952      33.770  43.770  36.420  1.00  0.00           N
ATOM   4812  HN  HSD A 952      33.890  43.860  35.440  1.00  0.00           H
ATOM   4813  CA  HSD A 952      32.500  43.350  37.030  1.00  0.00           C
ATOM   4814  HA  HSD A 952      32.100  44.030  37.770  1.00  0.00           H
ATOM   4815  CB  HSD A 952      31.440  43.270  35.920  1.00  0.00           C
ATOM   4816  HB1 HSD A 952      30.650  42.560  36.230  1.00  0.00           H
ATOM   4817  HB2 HSD A 952      31.860  42.820  34.990  1.00  0.00           H
ATOM   4818  ND1 HSD A 952      31.090  45.480  34.600  1.00  0.00           N
ATOM   4819  HD1 HSD A 952      31.670  45.070  33.890  1.00  0.00           H
ATOM   4820  CG  HSD A 952      30.710  44.640  35.650  1.00  0.00           C
ATOM   4821  CE1 HSD A 952      30.150  46.410  34.440  1.00  0.00           C
ATOM   4822  HE1 HSD A 952      30.080  47.070  33.570  1.00  0.00           H
ATOM   4823  NE2 HSD A 952      29.180  46.230  35.250  1.00  0.00           N
ATOM   4824  CD2 HSD A 952      29.540  45.180  36.060  1.00  0.00           C
ATOM   4825  HD2 HSD A 952      28.870  44.650  36.730  1.00  0.00           H
ATOM   4826  C   HSD A 952      32.490  42.020  37.800  1.00  0.00           C
ATOM   4827  O   HSD A 952      31.710  41.850  38.770  1.00  0.00           O
ATOM   4828  N   LEU A 953      33.350  41.080  37.390  1.00  0.00           N
ATOM   4829  HN  LEU A 953      33.940  41.220  36.600  1.00  0.00           H
ATOM   4830  CA  LEU A 953      33.510  39.850  38.210  1.00  0.00           C
ATOM   4831  HA  LEU A 953      32.550  39.440  38.470  1.00  0.00           H
ATOM   4832  CB  LEU A 953      34.230  38.710  37.410  1.00  0.00           C
ATOM   4833  HB1 LEU A 953      34.690  37.970  38.100  1.00  0.00           H
ATOM   4834  HB2 LEU A 953      35.050  39.290  36.940  1.00  0.00           H
ATOM   4835  CG  LEU A 953      33.270  38.050  36.390  1.00  0.00           C
ATOM   4836  HG  LEU A 953      32.450  38.760  36.180  1.00  0.00           H
ATOM   4837  CD1 LEU A 953      34.090  37.760  35.150  1.00  0.00           C
ATOM   4838 HD11 LEU A 953      35.020  37.190  35.370  1.00  0.00           H
ATOM   4839 HD12 LEU A 953      34.480  38.700  34.730  1.00  0.00           H
ATOM   4840 HD13 LEU A 953      33.390  37.200  34.480  1.00  0.00           H
ATOM   4841  CD2 LEU A 953      32.660  36.730  36.980  1.00  0.00           C
ATOM   4842 HD21 LEU A 953      32.240  36.880  37.990  1.00  0.00           H
ATOM   4843 HD22 LEU A 953      33.390  35.900  37.020  1.00  0.00           H
ATOM   4844 HD23 LEU A 953      31.830  36.390  36.320  1.00  0.00           H
ATOM   4845  C   LEU A 953      34.270  40.230  39.510  1.00  0.00           C
ATOM   4846  O   LEU A 953      33.960  39.670  40.590  1.00  0.00           O
ATOM   4847  N   ASP A 954      35.160  41.250  39.420  1.00  0.00           N
ATOM   4848  HN  ASP A 954      35.240  41.830  38.610  1.00  0.00           H
ATOM   4849  CA  ASP A 954      36.050  41.650  40.610  1.00  0.00           C
ATOM   4850  HA  ASP A 954      36.390  40.780  41.160  1.00  0.00           H
ATOM   4851  CB  ASP A 954      37.230  42.580  40.180  1.00  0.00           C
ATOM   4852  HB1 ASP A 954      37.900  42.510  41.060  1.00  0.00           H
ATOM   4853  HB2 ASP A 954      36.990  43.630  39.890  1.00  0.00           H
ATOM   4854  CG  ASP A 954      38.160  42.090  39.040  1.00  0.00           C
ATOM   4855  OD1 ASP A 954      38.210  40.960  38.620  1.00  0.00           O
ATOM   4856  OD2 ASP A 954      38.930  43.130  38.460  1.00  0.00           O
ATOM   4857  HD2 ASP A 954      39.270  42.830  37.620  1.00  0.00           H
ATOM   4858  C   ASP A 954      35.220  42.460  41.640  1.00  0.00           C
ATOM   4859  O   ASP A 954      35.350  42.230  42.840  1.00  0.00           O
ATOM   4860  N   LEU A 955      34.350  43.390  41.150  1.00  0.00           N
ATOM   4861  HN  LEU A 955      34.210  43.570  40.170  1.00  0.00           H
ATOM   4862  CA  LEU A 955      33.330  43.970  41.990  1.00  0.00           C
ATOM   4863  HA  LEU A 955      33.920  44.350  42.820  1.00  0.00           H
ATOM   4864  CB  LEU A 955      32.520  45.090  41.310  1.00  0.00           C
ATOM   4865  HB1 LEU A 955      31.690  45.360  41.990  1.00  0.00           H
ATOM   4866  HB2 LEU A 955      32.090  44.770  40.330  1.00  0.00           H
ATOM   4867  CG  LEU A 955      33.380  46.360  41.020  1.00  0.00           C
ATOM   4868  HG  LEU A 955      34.300  46.100  40.450  1.00  0.00           H
ATOM   4869  CD1 LEU A 955      32.550  47.390  40.180  1.00  0.00           C
ATOM   4870 HD11 LEU A 955      32.390  48.240  40.880  1.00  0.00           H
ATOM   4871 HD12 LEU A 955      31.610  46.930  39.810  1.00  0.00           H
ATOM   4872 HD13 LEU A 955      33.160  47.660  39.300  1.00  0.00           H
ATOM   4873  CD2 LEU A 955      33.860  47.060  42.260  1.00  0.00           C
ATOM   4874 HD21 LEU A 955      34.420  47.970  41.980  1.00  0.00           H
ATOM   4875 HD22 LEU A 955      34.500  46.350  42.840  1.00  0.00           H
ATOM   4876 HD23 LEU A 955      33.030  47.390  42.910  1.00  0.00           H
ATOM   4877  C   LEU A 955      32.430  42.950  42.570  1.00  0.00           C
ATOM   4878  O   LEU A 955      32.120  43.060  43.760  1.00  0.00           O
ATOM   4879  N   LEU A 956      31.980  42.040  41.720  1.00  0.00           N
ATOM   4880  HN  LEU A 956      32.250  42.070  40.760  1.00  0.00           H
ATOM   4881  CA  LEU A 956      30.970  41.150  42.260  1.00  0.00           C
ATOM   4882  HA  LEU A 956      30.240  41.810  42.700  1.00  0.00           H
ATOM   4883  CB  LEU A 956      30.280  40.320  41.190  1.00  0.00           C
ATOM   4884  HB1 LEU A 956      30.940  39.580  40.690  1.00  0.00           H
ATOM   4885  HB2 LEU A 956      29.870  41.030  40.450  1.00  0.00           H
ATOM   4886  CG  LEU A 956      29.020  39.420  41.570  1.00  0.00           C
ATOM   4887  HG  LEU A 956      29.340  38.480  42.070  1.00  0.00           H
ATOM   4888  CD1 LEU A 956      27.940  40.180  42.280  1.00  0.00           C
ATOM   4889 HD11 LEU A 956      27.460  41.000  41.700  1.00  0.00           H
ATOM   4890 HD12 LEU A 956      28.410  40.560  43.210  1.00  0.00           H
ATOM   4891 HD13 LEU A 956      27.110  39.540  42.630  1.00  0.00           H
ATOM   4892  CD2 LEU A 956      28.320  38.850  40.310  1.00  0.00           C
ATOM   4893 HD21 LEU A 956      27.470  38.220  40.630  1.00  0.00           H
ATOM   4894 HD22 LEU A 956      28.960  38.210  39.660  1.00  0.00           H
ATOM   4895 HD23 LEU A 956      27.770  39.640  39.760  1.00  0.00           H
ATOM   4896  C   LEU A 956      31.420  40.230  43.400  1.00  0.00           C
ATOM   4897  O   LEU A 956      30.750  40.110  44.430  1.00  0.00           O
ATOM   4898  N   MET A 957      32.560  39.620  43.340  1.00  0.00           N
ATOM   4899  HN  MET A 957      33.050  39.590  42.480  1.00  0.00           H
ATOM   4900  CA  MET A 957      33.100  38.740  44.350  1.00  0.00           C
ATOM   4901  HA  MET A 957      32.300  38.010  44.460  1.00  0.00           H
ATOM   4902  CB  MET A 957      34.260  37.850  43.770  1.00  0.00           C
ATOM   4903  HB1 MET A 957      34.630  37.150  44.550  1.00  0.00           H
ATOM   4904  HB2 MET A 957      35.060  38.570  43.490  1.00  0.00           H
ATOM   4905  CG  MET A 957      33.750  36.990  42.580  1.00  0.00           C
ATOM   4906  HG1 MET A 957      34.600  36.310  42.320  1.00  0.00           H
ATOM   4907  HG2 MET A 957      33.500  37.670  41.750  1.00  0.00           H
ATOM   4908  SD  MET A 957      32.340  35.880  42.850  1.00  0.00           S
ATOM   4909  CE  MET A 957      32.750  35.060  44.420  1.00  0.00           C
ATOM   4910  HE1 MET A 957      32.960  35.720  45.280  1.00  0.00           H
ATOM   4911  HE2 MET A 957      33.620  34.380  44.250  1.00  0.00           H
ATOM   4912  HE3 MET A 957      31.840  34.530  44.780  1.00  0.00           H
ATOM   4913  C   MET A 957      33.490  39.450  45.610  1.00  0.00           C
ATOM   4914  O   MET A 957      33.290  39.070  46.760  1.00  0.00           O
ATOM   4915  N   VAL A 958      34.080  40.630  45.580  1.00  0.00           N
ATOM   4916  HN  VAL A 958      34.360  41.050  44.710  1.00  0.00           H
ATOM   4917  CA  VAL A 958      34.090  41.500  46.750  1.00  0.00           C
ATOM   4918  HA  VAL A 958      34.570  41.010  47.590  1.00  0.00           H
ATOM   4919  CB  VAL A 958      34.810  42.820  46.460  1.00  0.00           C
ATOM   4920  HB  VAL A 958      34.430  43.260  45.510  1.00  0.00           H
ATOM   4921  CG1 VAL A 958      34.440  43.910  47.450  1.00  0.00           C
ATOM   4922 HG11 VAL A 958      34.630  43.630  48.510  1.00  0.00           H
ATOM   4923 HG12 VAL A 958      33.390  44.240  47.340  1.00  0.00           H
ATOM   4924 HG13 VAL A 958      35.060  44.820  47.270  1.00  0.00           H
ATOM   4925  CG2 VAL A 958      36.340  42.600  46.300  1.00  0.00           C
ATOM   4926 HG21 VAL A 958      36.760  43.500  45.780  1.00  0.00           H
ATOM   4927 HG22 VAL A 958      36.590  41.820  45.550  1.00  0.00           H
ATOM   4928 HG23 VAL A 958      36.870  42.450  47.270  1.00  0.00           H
ATOM   4929  C   VAL A 958      32.720  41.750  47.430  1.00  0.00           C
ATOM   4930  O   VAL A 958      32.710  41.590  48.650  1.00  0.00           O
ATOM   4931  N   GLY A 959      31.600  42.080  46.730  1.00  0.00           N
ATOM   4932  HN  GLY A 959      31.530  42.000  45.750  1.00  0.00           H
ATOM   4933  CA  GLY A 959      30.350  42.500  47.310  1.00  0.00           C
ATOM   4934  HA1 GLY A 959      29.790  42.760  46.430  1.00  0.00           H
ATOM   4935  HA2 GLY A 959      30.430  43.340  47.970  1.00  0.00           H
ATOM   4936  C   GLY A 959      29.490  41.390  47.950  1.00  0.00           C
ATOM   4937  O   GLY A 959      28.900  41.630  49.000  1.00  0.00           O
ATOM   4938  N   VAL A 960      29.390  40.260  47.250  1.00  0.00           N
ATOM   4939  HN  VAL A 960      29.840  40.150  46.360  1.00  0.00           H
ATOM   4940  CA  VAL A 960      28.880  39.060  47.860  1.00  0.00           C
ATOM   4941  HA  VAL A 960      27.930  39.320  48.290  1.00  0.00           H
ATOM   4942  CB  VAL A 960      28.740  37.890  46.850  1.00  0.00           C
ATOM   4943  HB  VAL A 960      28.140  37.080  47.330  1.00  0.00           H
ATOM   4944  CG1 VAL A 960      27.930  38.420  45.650  1.00  0.00           C
ATOM   4945 HG11 VAL A 960      27.400  37.640  45.060  1.00  0.00           H
ATOM   4946 HG12 VAL A 960      28.620  38.950  44.940  1.00  0.00           H
ATOM   4947 HG13 VAL A 960      27.180  39.190  45.960  1.00  0.00           H
ATOM   4948  CG2 VAL A 960      30.080  37.240  46.320  1.00  0.00           C
ATOM   4949 HG21 VAL A 960      30.690  38.000  45.800  1.00  0.00           H
ATOM   4950 HG22 VAL A 960      29.780  36.460  45.590  1.00  0.00           H
ATOM   4951 HG23 VAL A 960      30.590  36.780  47.200  1.00  0.00           H
ATOM   4952  C   VAL A 960      29.700  38.560  49.110  1.00  0.00           C
ATOM   4953  O   VAL A 960      29.060  38.280  50.130  1.00  0.00           O
ATOM   4954  N   MET A 961      31.030  38.590  49.140  1.00  0.00           N
ATOM   4955  HN  MET A 961      31.570  38.810  48.340  1.00  0.00           H
ATOM   4956  CA  MET A 961      31.820  38.370  50.360  1.00  0.00           C
ATOM   4957  HA  MET A 961      31.580  37.360  50.640  1.00  0.00           H
ATOM   4958  CB  MET A 961      33.290  38.400  49.960  1.00  0.00           C
ATOM   4959  HB1 MET A 961      33.950  38.480  50.850  1.00  0.00           H
ATOM   4960  HB2 MET A 961      33.600  39.230  49.290  1.00  0.00           H
ATOM   4961  CG  MET A 961      33.640  37.070  49.150  1.00  0.00           C
ATOM   4962  HG1 MET A 961      34.710  37.230  48.870  1.00  0.00           H
ATOM   4963  HG2 MET A 961      33.170  37.120  48.150  1.00  0.00           H
ATOM   4964  SD  MET A 961      33.020  35.460  49.820  1.00  0.00           S
ATOM   4965  CE  MET A 961      33.420  35.600  51.560  1.00  0.00           C
ATOM   4966  HE1 MET A 961      34.480  35.350  51.760  1.00  0.00           H
ATOM   4967  HE2 MET A 961      33.010  34.790  52.200  1.00  0.00           H
ATOM   4968  HE3 MET A 961      32.980  36.490  52.060  1.00  0.00           H
ATOM   4969  C   MET A 961      31.570  39.320  51.480  1.00  0.00           C
ATOM   4970  O   MET A 961      31.560  39.060  52.650  1.00  0.00           O
ATOM   4971  N   LEU A 962      31.370  40.600  51.200  1.00  0.00           N
ATOM   4972  HN  LEU A 962      31.470  40.970  50.280  1.00  0.00           H
ATOM   4973  CA  LEU A 962      31.210  41.680  52.140  1.00  0.00           C
ATOM   4974  HA  LEU A 962      32.090  41.860  52.750  1.00  0.00           H
ATOM   4975  CB  LEU A 962      31.220  43.080  51.380  1.00  0.00           C
ATOM   4976  HB1 LEU A 962      30.610  43.070  50.460  1.00  0.00           H
ATOM   4977  HB2 LEU A 962      32.250  43.130  50.980  1.00  0.00           H
ATOM   4978  CG  LEU A 962      31.200  44.310  52.300  1.00  0.00           C
ATOM   4979  HG  LEU A 962      31.760  44.120  53.240  1.00  0.00           H
ATOM   4980  CD1 LEU A 962      31.920  45.510  51.690  1.00  0.00           C
ATOM   4981 HD11 LEU A 962      31.600  46.390  52.300  1.00  0.00           H
ATOM   4982 HD12 LEU A 962      31.520  45.660  50.670  1.00  0.00           H
ATOM   4983 HD13 LEU A 962      33.000  45.240  51.720  1.00  0.00           H
ATOM   4984  CD2 LEU A 962      29.790  44.810  52.760  1.00  0.00           C
ATOM   4985 HD21 LEU A 962      29.120  45.040  51.920  1.00  0.00           H
ATOM   4986 HD22 LEU A 962      29.940  45.790  53.260  1.00  0.00           H
ATOM   4987 HD23 LEU A 962      29.250  44.140  53.470  1.00  0.00           H
ATOM   4988  C   LEU A 962      29.980  41.570  53.080  1.00  0.00           C
ATOM   4989  O   LEU A 962      29.980  41.650  54.320  1.00  0.00           O
ATOM   4990  N   GLY A 963      28.910  41.190  52.350  1.00  0.00           N
ATOM   4991  HN  GLY A 963      29.070  40.980  51.390  1.00  0.00           H
ATOM   4992  CA  GLY A 963      27.680  40.770  52.920  1.00  0.00           C
ATOM   4993  HA1 GLY A 963      27.100  40.540  52.040  1.00  0.00           H
ATOM   4994  HA2 GLY A 963      27.260  41.620  53.450  1.00  0.00           H
ATOM   4995  C   GLY A 963      27.710  39.590  53.800  1.00  0.00           C
ATOM   4996  O   GLY A 963      27.180  39.600  54.930  1.00  0.00           O
ATOM   4997  N   VAL A 964      28.420  38.540  53.260  1.00  0.00           N
ATOM   4998  HN  VAL A 964      28.720  38.650  52.320  1.00  0.00           H
ATOM   4999  CA  VAL A 964      28.600  37.230  53.920  1.00  0.00           C
ATOM   5000  HA  VAL A 964      27.610  36.990  54.300  1.00  0.00           H
ATOM   5001  CB  VAL A 964      29.180  36.190  52.900  1.00  0.00           C
ATOM   5002  HB  VAL A 964      29.980  36.650  52.300  1.00  0.00           H
ATOM   5003  CG1 VAL A 964      29.760  34.940  53.470  1.00  0.00           C
ATOM   5004 HG11 VAL A 964      28.990  34.450  54.100  1.00  0.00           H
ATOM   5005 HG12 VAL A 964      30.640  35.260  54.060  1.00  0.00           H
ATOM   5006 HG13 VAL A 964      29.990  34.260  52.640  1.00  0.00           H
ATOM   5007  CG2 VAL A 964      28.120  35.740  51.900  1.00  0.00           C
ATOM   5008 HG21 VAL A 964      27.270  35.210  52.360  1.00  0.00           H
ATOM   5009 HG22 VAL A 964      28.540  35.070  51.120  1.00  0.00           H
ATOM   5010 HG23 VAL A 964      27.810  36.660  51.360  1.00  0.00           H
ATOM   5011  C   VAL A 964      29.430  37.420  55.230  1.00  0.00           C
ATOM   5012  O   VAL A 964      28.940  37.190  56.320  1.00  0.00           O
ATOM   5013  N   CYS A 965      30.620  38.120  55.140  1.00  0.00           N
ATOM   5014  HN  CYS A 965      30.960  38.330  54.220  1.00  0.00           H
ATOM   5015  CA  CYS A 965      31.400  38.550  56.280  1.00  0.00           C
ATOM   5016  HA  CYS A 965      31.570  37.640  56.830  1.00  0.00           H
ATOM   5017  CB  CYS A 965      32.690  39.250  55.730  1.00  0.00           C
ATOM   5018  HB1 CYS A 965      33.290  39.760  56.510  1.00  0.00           H
ATOM   5019  HB2 CYS A 965      32.360  39.990  54.980  1.00  0.00           H
ATOM   5020  SG  CYS A 965      33.670  38.000  54.900  1.00  0.00           S
ATOM   5021  HG1 CYS A 965      32.740  37.670  54.020  1.00  0.00           H
ATOM   5022  C   CYS A 965      30.650  39.450  57.200  1.00  0.00           C
ATOM   5023  O   CYS A 965      30.880  39.300  58.430  1.00  0.00           O
ATOM   5024  N   SER A 966      29.820  40.340  56.760  1.00  0.00           N
ATOM   5025  HN  SER A 966      29.560  40.400  55.790  1.00  0.00           H
ATOM   5026  CA  SER A 966      28.990  41.080  57.700  1.00  0.00           C
ATOM   5027  HA  SER A 966      29.610  41.620  58.410  1.00  0.00           H
ATOM   5028  CB  SER A 966      28.270  42.270  56.990  1.00  0.00           C
ATOM   5029  HB1 SER A 966      27.850  42.940  57.760  1.00  0.00           H
ATOM   5030  HB2 SER A 966      27.490  41.940  56.270  1.00  0.00           H
ATOM   5031  OG  SER A 966      29.170  43.140  56.370  1.00  0.00           O
ATOM   5032  HG1 SER A 966      29.730  42.620  55.770  1.00  0.00           H
ATOM   5033  C   SER A 966      27.930  40.300  58.630  1.00  0.00           C
ATOM   5034  O   SER A 966      27.890  40.590  59.790  1.00  0.00           O
ATOM   5035  N   VAL A 967      27.100  39.390  58.070  1.00  0.00           N
ATOM   5036  HN  VAL A 967      27.200  39.250  57.090  1.00  0.00           H
ATOM   5037  CA  VAL A 967      26.270  38.430  58.900  1.00  0.00           C
ATOM   5038  HA  VAL A 967      25.540  38.990  59.460  1.00  0.00           H
ATOM   5039  CB  VAL A 967      25.690  37.460  57.880  1.00  0.00           C
ATOM   5040  HB  VAL A 967      26.410  36.990  57.170  1.00  0.00           H
ATOM   5041  CG1 VAL A 967      24.890  36.410  58.630  1.00  0.00           C
ATOM   5042 HG11 VAL A 967      24.570  35.610  57.930  1.00  0.00           H
ATOM   5043 HG12 VAL A 967      24.010  36.860  59.130  1.00  0.00           H
ATOM   5044 HG13 VAL A 967      25.450  35.910  59.450  1.00  0.00           H
ATOM   5045  CG2 VAL A 967      24.630  38.210  57.030  1.00  0.00           C
ATOM   5046 HG21 VAL A 967      25.010  39.150  56.560  1.00  0.00           H
ATOM   5047 HG22 VAL A 967      23.780  38.570  57.650  1.00  0.00           H
ATOM   5048 HG23 VAL A 967      24.280  37.490  56.260  1.00  0.00           H
ATOM   5049  C   VAL A 967      27.140  37.710  59.950  1.00  0.00           C
ATOM   5050  O   VAL A 967      26.800  37.680  61.130  1.00  0.00           O
ATOM   5051  N   MET A 968      28.340  37.270  59.620  1.00  0.00           N
ATOM   5052  HN  MET A 968      28.610  37.250  58.660  1.00  0.00           H
ATOM   5053  CA  MET A 968      29.240  36.580  60.560  1.00  0.00           C
ATOM   5054  HA  MET A 968      28.630  36.020  61.270  1.00  0.00           H
ATOM   5055  CB  MET A 968      30.200  35.690  59.840  1.00  0.00           C
ATOM   5056  HB1 MET A 968      30.950  35.230  60.530  1.00  0.00           H
ATOM   5057  HB2 MET A 968      30.730  36.270  59.060  1.00  0.00           H
ATOM   5058  CG  MET A 968      29.500  34.490  59.170  1.00  0.00           C
ATOM   5059  HG1 MET A 968      28.950  34.860  58.280  1.00  0.00           H
ATOM   5060  HG2 MET A 968      28.870  33.870  59.830  1.00  0.00           H
[truncated: 6,873,249 more chars]
